# Supplementary material for: MEBRAINS 1.0: A new population-based macaque atlas
Source: Imaging Neurosci (Camb). 2024 Feb 2;2:imag-2-00077. doi: 10.1162/imag_a_00077 (PMC12235559; doi:10.1162/imag_a_00077)
Supplement: Supplementary Material [file imag_a_00077-supp.zip]

Archive with 19 entries (16 files):
- surface_templates/lh.MEBRAINS.pial.gii
- surface_templates/lh.MEBRAINS.pial.json
- surface_templates/lh.MEBRAINS.smoothwm.gii
- surface_templates/lh.MEBRAINS.smoothwm.json
- surface_templates/MEBRAINS.skull.gii
- surface_templates/MEBRAINS.skull.json
- surface_templates/rh.MEBRAINS.pial.gii
- surface_templates/rh.MEBRAINS.pial.json
- surface_templates/rh.MEBRAINS.smoothwm.gii
- surface_templates/rh.MEBRAINS.smoothwm.json
- volumetric_templates/MEBRAINS_CT.nii.gz
- volumetric_templates/MEBRAINS_CT.nii/
- volumetric_templates/MEBRAINS_CT.nii/MEBRAINS_CT.nii
- volumetric_templates/MEBRAINS_T1.nii.gz
- volumetric_templates/MEBRAINS_T1.nii/
- volumetric_templates/MEBRAINS_T1.nii/MEBRAINS_T1.nii
- volumetric_templates/MEBRAINS_T2.nii.gz
- volumetric_templates/MEBRAINS_T2.nii/
- volumetric_templates/MEBRAINS_T2.nii/MEBRAINS_T2.nii
