# Supplementary material for: MEBRAINS 1.0: A new population-based macaque atlas
Source: Imaging Neurosci (Camb). 2024 Feb 2;2:imag-2-00077. doi: 10.1162/imag_a_00077 (PMC12235559; doi:10.1162/imag_a_00077)
Supplement: Supplementary Material [file imag_a_00077-supp.zip › surface_templates/lh.MEBRAINS.pial.gii]

<?xml version="1.0" ?>
<!DOCTYPE GIFTI
  SYSTEM 'http://www.nitrc.org/frs/download.php/115/gifti.dtd'>
<GIFTI Version="1.0" NumberOfDataArrays="2">
	<MetaData>
		<MD>
			<Name>UserName</Name>
			<Value>u0073300</Value>
		</MD>
		<MD>
			<Name>Date</Name>
			<Value>Mon Jun 13 20:17:36 2022</Value>
		</MD>
		<MD>
			<Name>gifticlib-version</Name>
			<Value>gifti library version 1.09, 28 June, 2010</Value>
		</MD>
	</MetaData>
	<LabelTable/>
	<DataArray Intent="NIFTI_INTENT_POINTSET" DataType="NIFTI_TYPE_FLOAT32" ArrayIndexingOrder="RowMajorOrder" Dimensionality="2" Encoding="GZipBase64Binary" Endian="LittleEndian" ExternalFileName="" ExternalFileOffset="0" Dim0="100988" Dim1="3">
		<MetaData>
			<MD>
				<Name>AnatomicalStructurePrimary</Name>
				<Value>CortexLeft</Value>
			</MD>
			<MD>
				<Name>AnatomicalStructureSecondary</Name>
				<Value>Pial</Value>
			</MD>
			<MD>
				<Name>GeometricType</Name>
				<Value>Anatomical</Value>
			</MD>
			<MD>
				<Name>Name</Name>
				<Value>lh.pial</Value>
			</MD>
			<MD>
				<Name>VolGeomWidth</Name>
				<Value>256</Value>
			</MD>
			<MD>
				<Name>VolGeomHeight</Name>
				<Value>256</Value>
			</MD>
			<MD>
				<Name>VolGeomDepth</Name>
				<Value>256</Value>
			</MD>
			<MD>
				<Name>VolGeomXsize</Name>
				<Value>1.000000</Value>
			</MD>
			<MD>
				<Name>VolGeomYsize</Name>
				<Value>1.000000</Value>
			</MD>
			<MD>
				<Name>VolGeomZsize</Name>
				<Value>1.000000</Value>
			</MD>
			<MD>
				<Name>VolGeomX_R</Name>
				<Value>-1.000000</Value>
			</MD>
			<MD>
				<Name>VolGeomX_A</Name>
				<Value>0.000000</Value>
			</MD>
			<MD>
				<Name>VolGeomX_S</Name>
				<Value>0.000000</Value>
			</MD>
			<MD>
				<Name>VolGeomY_R</Name>
				<Value>0.000000</Value>
			</MD>
			<MD>
				<Name>VolGeomY_A</Name>
				<Value>0.000000</Value>
			</MD>
			<MD>
				<Name>VolGeomY_S</Name>
				<Value>-1.000000</Value>
			</MD>
			<MD>
				<Name>VolGeomZ_R</Name>
				<Value>0.000000</Value>
			</MD>
			<MD>
				<Name>VolGeomZ_A</Name>
				<Value>1.000000</Value>
			</MD>
			<MD>
				<Name>VolGeomZ_S</Name>
				<Value>0.000000</Value>
			</MD>
			<MD>
				<Name>VolGeomC_R</Name>
				<Value>0.0</Value>
			</MD>
			<MD>
				<Name>VolGeomC_A</Name>
				<Value>-8.0</Value>
			</MD>
			<MD>
				<Name>VolGeomC_S</Name>
				<Value>3.2</Value>
			</MD>
			<MD>
				<Name>SurfaceCenterX</Name>
				<Value>-37.299164</Value>
			</MD>
			<MD>
				<Name>SurfaceCenterY</Name>
				<Value>-1.991879</Value>
			</MD>
			<MD>
				<Name>SurfaceCenterZ</Name>
				<Value>-1.820967</Value>
			</MD>
		</MetaData>
		<CoordinateSystemTransformMatrix>
			<DataSpace>NIFTI_XFORM_UNKNOWN</DataSpace>
			<TransformedSpace>NIFTI_XFORM_UNKNOWN</TransformedSpace>
			<MatrixData>  1.000000   0.000000   0.000000   0.000000
  0.000000   1.000000   0.000000   0.000000
  0.000000   0.000000   1.000000   0.000000
  0.000000   0.000000   0.000000   1.000000</MatrixData>
		</CoordinateSystemTransformMatrix>
		<Data>eJwUmHlYjV0XxiUaztSZp8yUFImMqXOOiEQhc8lcyEwyk6EQQilEZkWUoRSl89x7IUQJyZx5CiGEvOV7vv/21fWctfdea+17/e7Kw4ZCfkFNSz92x8I2QTg5UEMp193RNGAmxvpo6dK7Xvi9bxF6b9RS0O1OeBi0HvMa6Oj7r85Y4LkDpcN0tOVDZ9h+2gP9Dh2FXfbEz8tHwRXoqOa+Jx73H4lTUg3d7eSDVLvJWP1OQy1kA9AsdB5u7dfS5DlDcOtcFNpWa6nQyheB0zdiqYeO1MMGoMQ5AbVLdKR3GYDl3Q8i8oGO3H/4I/d6Jtwlemrh6YfKyBA4btJQh69BCL47Daf7aSlszBjk9J8Ph3Na6nN4Ag7tXIVHAh21/jQOwUs3odks/swDJ6LHtT0Y+FpHQU2nIFZ3EiN66WmI9UT4TcnDx7F6ivIejasZ1/BhtZ5OvxmHIVllMEToacHSCfi8fDyCkjX0PnMWDnyejiO9taR6MANVP5bgXqWWzt+ZiwHj18Gnr45WtpiH6D+xmLNRR4njV8DJlIRR73UUO3Ulcm4dgylYT0WWq7BwUAH+bNZTwql5kJwqRbtkPTXEHLxa/hDLFusp/PNUtF4+FmUjNVSnWgib9ZORxDRUXb4SzqXzMWeLlpKUqzHMdS2CXXUUIV2HtE9bwZGO7u3cjAuJ+3HAV0+BEzeja1gGOvN7vX24GQ188/Bov57uRq9HVpMbWHtcTz/fr8GB1zMQotbSvncbUG61BJlpWkrvuBkBLtG46cLnUJ6ARw23QnVYR2Nm7cUquz2oaqunJqt2w27McchX8usLO/HT+zy6pOip7fEdiO9/DeGpevp1ZSvMf0rgwO97yGkXFL/noLyrlkqubcXbkYugmMz3Q49dCNoUDZ2ljjIvHcAdnzi8maEjWn8cW9vs4ntORzevp+IKjqB+qJ6GrT6C3LIsuETrSWdzCJYtLqNwp55u5KbgWnUxXu7W03PNPmQ5RWDeBQ01O5aGkD9LMb6zluJTjyJlYQxmlWnpz/QMOBvi0Km7jo4dz8YgYxJCD+oou/gsXhcdwDqhnmKanYHPrQw0H8nvVZ2J754cHi/Sk/2PDAzrdhNPtump8vARvHdfjEkPNLRDewLu51Yh7JOGxu45i8T9G5B/Xkvf6DxKLsWhoZ2O5p66iL2Hd+DhKB3NHngRzXrvw5osHX3cWwDbwOMwaPVkkZWH3ley8HWQnvp8y8Wd2dH4T6il/Iccdh3fjPmntdRqFUG3MB5L+ZjyCIL3l13Q++po4JPLuOB2AO3X6WjaxKt4G3oMWSU6WvitEKPtzqJ7Uz1d1xCS562D5ToNbW5ZiEvzYvGmoZZaogguJxPAcVrKEd+ApzoFJW11pFpejDuCo9Cv1dHx4cWYl30M7zJ09GfjTfhVDoTBRU0TTtVzioJA2G9SU8TIH1xl9Di8FWkoe18Nl+kyB4JEDf2Y94sL4KIwS6mltl1/c5bDNqHxKi1lr/rDXcveCf01LZVV1HMiXgfWfNGSYloj7D0zAOcFasobZ4cY/1GQV6ppW7YQkyKmw/GkhmJ2iSHuvQw33bX0vUyEgtnroTqkpWHtRZjtvh1Fz7T0OUKAltZ7kSfTUZJaCsfKk7jYjNeKjnbw7MXwoZ+OZo3W4/OrYmzmte77qZa4sG0AvNVquiR2Bs0ZjuQnarJ60gyhq0PxxKyhLaNb416/xXAM0VLIyeZQzVqHm9la6rfCHuMityFJpKMJm5siuMsBBE/W0YJgJ8QczEbHUzoq39oJk0xX8Hm7jhDSHr1O3oZ5s47crrmhWvwMV6fyenitE4pODMLSwWpascKAR1fzYN9CTx7/+uFKaSFivunoqdGIOnqAkzd1lCPtg23/fUKjMB1tM/fBm/9+odRLR37u/jhsGozkqWp6mz4MXsLL2DFETxk7B2NyUClCe+sp6ONQ2Hd5Dme9nib3Hotel6uw5gx/hmZjEeL9E7/48yw9MgJ300bB10JDhp3T4RJeBsejeio9sBwLZE/RfYWeXJsuRMHnT4iU6qkqcT4kKb9Qx8+LgLIw9Lo0Gpkf1LQrcQX8bcfj6VgNqRasxdzB93H8oJ4291+HXf1e40akniqGRMNj2k/UCvS0JCsG/hfqsP0er7E9t+BpSQgWt9DQkuvrETl1MjolaMhq8XqEfyiF6JieHJI2ohfdR/o+PekHbwXtfofJC/Q0bWc84lgNtqj19OzWDhQXj0WXd2qKK94E7yOhOLRAQ+33b4er22w4lWmo99lkJFg+QG4irwMbUxDV4QPWTNBTq42HkJxQC6rW0S+fg2gwYybsRvB92P4gavg7n6rT0Pdz+zC1cSG+h+mpa3oOenF3MY+fKSEDTuHQlDcQ8vn3+XoaE2Z8w5J2ehp56wRmz1yAMdM0NDf0BK4ULYD6o5p6BJ1F8p+L8OV14OqOi7C0KsJjLz0NSuXgu/YJerfUU9YnM3pdrELffzo6hVzc9VyBHs/U1PSdGQ0TTiPki46mr7+Odxfz4cB/c7T/Ddg7lSLvkY6c2t9C47yn2Hef117bIkxbvA5rqtXktqcYeTWxqOZn7pCwu/jWYTvS7Pl35FWGDem74XaQ17Q99zBq2WF85N9R3Pt7uOGagVuHdLTrdSm+bcnFvt066v3yAVa2I8Tm6Uj6vRwRg9aBtqppwMoyVHxdj4a/1TRszn1Mf7oFTeM01HL8YyRvTkRLkZaiXCrQZvZ+vFyvpdnWz2E8kgGxVEehihcwJOfi8wgdeWU/x87itbg6hu/tSw+gsN6AS3fUVHz3OW412gbnaA09GPgaNwfsQjAveln9K1FicRSPp2jJ1aoSEe1PIjNdS5fFldjRdQNGcnycr+8Ql7cJ4VoNbSp+h77lW2HfX0PTW39E29LuePlRQamNYzmhzITzh5XkKI/jYuYHoPlyFZUkxHEfaTy6t1ZTi7FbuEyHCBhOqCnTYyt3SbIOIW001GVqEuc1twceNlJSds4Z7sm//jgSpaKo5/lc3ZnR6NVPTeKOWVyLyHB8LVbTlk9nuRlNV2Icz2xbmpzjLPfHIjdHQ+tb5nDOu3fDtbGWrvrmcp13n0CSo5Zqh+dybasLoGvF6+qnbO5O3+vwlWnpx54z3M09vTHfXUUR4Z+53W4DMc9CTWkRr7jQguEwzlFTl4P3uSKLKXD+oabkjve4SCxE/Xxew3XlXKUwGn/4udZB+IAreb4d3oFaKtY94Ua3PQLweptc/J6r75uLjpu01EX5hEu8cAs/pmppuKGcmyx9hed+WvKve8jdsf6AJrxWZ+x4wP3754lfD5VU/l2OvJQzaMbP5R+hf7gAJw5/X2sp9qsF+iTdRRLPBk9fSJCZ9Ro5qVra9q0B5m+qRJMhWppQ84b729CISS35HM5ywmHnhxjoo6MO/q0Rm/gBO8U6Kixtjl0HahHySEtuw51QWdeIBfIcFXmqIyIchEw8WEt1p7vDL7g33ruoSP3aAPefPTH8m4LCf/fHpQk9EVgup4Jyf4T/6YWcZzJqMH0Ihl39gXFyHXV7z3Ny5D9I/mlJ7+ONUSE2bO9RPmY3H9TWiFgR3293c/ri059+6LJaRTlfRiMgygSLXCWlfBqOXbkGFJQqqF9CCKz3mrA/WE5L202GsEt/OGfLyHv0bEywrYett46Kj46BR3ZjZlevpVl5QXh5Q8zCEvk8mMdgGheA2W3UNCkwHGUh/TCtkYpiLGeg43wfZJUp6Gn3Rah28MWbuXLKX7cUi2OG4E4bGXlV8/wSNQ5BTaTk77wCkq+/EXOJ19vcxThcY8GUvP7H9YvAKz8BS//LM3DwAkzxs2MbLmgpddJ8pPKzZOVLFe1ZthJnY/0Q/k9JmZ2i4Fc7EG6rlNS9eQzO2A6CPFRBrl9iYKodipBPMvradT1aa4LgkiclVaN1uLSiDn48C72/E4XBcgtWm6KjL+di4LPUmp3tpaM8u/X4uV7KoqElYZcYpHBKJuL77cvGrVgwYhR6rVbTyKbroY8LRKskFdn92ojEv4GYG6Gks8e3Y1OD4Wj2Qk5p/bcjs3IMrh6T0eDd2zB4Q0NmkcD32OEE7H8qYBMlvLaUJ+E4ydlxvt/uxSZhbb2SteT90VuLHUg9HIRJ69SUMSQO/daHQC9T052QXcj3DEbgE14TElIgUATBZ5OCxoXsxdud41D1n4xafd2NQ7dDEbdfRh5T96PMtxEjnnUHHzmEeisBK+N79WyXo/j6W8Jqb2upc9UBjAsLxbLZasrpfgg2vScj74SKqr8eQcyySagapqSwlDR8Tw2FxUw5eWSnQjAzHOoQGe2yPgR95X94btbRi/GZmHulMfto0NHOl6fw6ICYRfKslT/jFHpNmgH5DjWdu3Ecaw7MwqGtKjrUNwtPI2agR4KCBj7Kws+pM/Buu5yiBpxGeadKxPO+z7DmClyf1/E8zXPUggK8PWPDYr7xvsw1H81PiFgh01L7hucRVLQQD/eraIsOmHFrLqpT+H44cBEHjt/DEJ5RN2x7iIS0F9BE8XUffRfjkn6iLd/nLU4WI/mhJVv8i+erV1ex4M5y5CnUNK77NXTYGomoCiXV+V7F4RZm9OH9o9XtCiSFFWHrHB19dX+G6JWPEGGvoxn7XuFRoyosrtFSwKAn+DknCv4fVTTA4w72/I5EULaSDppKMSbnNObc1NLoVx9w6UA+bC14Vpd+wOJ1xXB9paXSVp8RduQeBB/4nl//EbHLVoP+qWjG7fswL1mJA4dVdLf5Y3i77UJfXjN9S6phur8f6mINHX9YjVutMlEyiPc7c6uR0OciPkZq6avhB1aeuYTgs1raGPwN0j1rcIe/447c9zj+cyO6QE2mF59w9fQ2vKpVU4P8amRf3IVKtYYiutVi6MwjuL9aQ/lb/0LddBlC56voz4sqzGsejbc1Knoy7Af/vuJgb+BjPv0P45skYcNMfsa5WjD38YOx46qCrOZ+9pohHY2/rkryt5/mtdelI1SL5RRg3Gl+w/HzrqWCZp1fbrbu7QfPPwqqy1eYUwsnopLX7Q6PWpvfvFgCi4Eq8uhTUiA5G4u8WBUlX7/iMThqB8J3q6jQ5pxXoKcbehXL6d97KSeYbIALr6tpgxpxYUkDMSFTSe++izjD/SBkO/Haq6gxe+fPx50sFXVb/sacdnoD3ojVVNIn1yydmAyDSE0pd6Tmj5XHcD9BTfUrbpjT9+TgKs/nexzF3L4UN5jr5IQ2UVzjTj3R8LWC/glGcddP+KDTBSUNHD6U6/ZsOMaFq2jqhQAutNl0tKpXUds3ftybiLWYyb+FG38COOGUXehXpibhs3ac4eRJNHfT0KqqvtzVdmbM52fx924juMeXS1HlzXPFnTCu9vUTPP2pJvvJQ7jJd50xXSSnDNVZbtKXtngaJKOpfUs50cRt2BesoajozVye5hCCdmoo6EgsZ9yRjeRcvqYOcdxd+ysYDw1VlSRw37/cgekV/82lNO5An9doNVxDcTviuNrWf7FRr6G87P3c1PGWrE7Ie6vOp7nqiC6Yu09BDTp+4iZ+dMFwtZzKnn3jrIwuGNJQRq2tLNHJwg2J/9nRELM1wirK0KSNliKGmDn7w08wy5Znic8XuZX7PmPVRw0dMBRxFXstWK8oDb2zv815+HTG9okKWuAlRUZmB5BOTo98FQi1dMPGR1IKaq3Faq4Xtg+zo1njdThwYQTPY2Ka26slfvdegga2Yir64oQRtB4BV0R0OssF8Xc/oxmvdbMaSOHw7ickw3mGWdIAI/c2ZrL/M1u5JYoMEhZp1FBCkBWi9yqY4YaaBCca4crAHpAMUtKjkY4IVHeGdxsFld53QM74TnD9JaOMTe0wo1sPRJySknuhKwJm+eKXtx21uNwFoXemoGsjCUWG9cRJbh0O9hRTSHxPNBPuQNgvEflN9cCMZ5+R/FNLQQ81EO/4DlmJlpYKNfjhZcG2h2vp1U4tjJUC1u0zX6NVLeBtULHpYg01LbFHffvu+FylIOeirvDe1QWCv3Kay3pi3INuWMLzQ5TEiCGPTYi9KKW8o75Y22EERvaxoxUPBmHTmAikNpfQ26v+cN27Gd0ixDQrcyBabjyIS1ZiWvrVG/eenMWkWhFNrvdBxbCLSPopos/HfHF5pIzZ/NKQ83cDOkfpmLm7hrxqPPAloBlbVKimmP4emLfDxOugjNSfRmFkg4FIyOXnPv+mR/ScDF1bOzrtMRFXq1ZjWicJpQRNRIBLIuQJYnJMCUFdXBrc+ospKn80apblwKGVmA6kjUCXbDlr1ktL5TGjIJ2lYftvaajm6Aj0+tuMLbPTkHvlELi9HYNb1lLK/DwHo5/OxiUXO3q8dwFSbDZCOEhC2g6L0C8yBQf28T1jPwfDOmeiQZCYnr+bhqpOF+HRQUxZIZNh+1fB9vFMtfTJXLhvtWcV/Hu503Qu0qxbs2p+r66OczH/RAjGveRz67IJHfLnoM9hO3o5Jhqzmq3Hs3QJhfWNgcXdRCz/J6avgWuQdD8Vj7eJadfMFZiwJxelg8V0JyASd/hZIPcV07R1UZjmqGSteT8y4udqhJ/SsDgfLT1ovB73zjdnz7dqqOJFNOIHjsfvRjL65b8Nwz5Nw6PZUnKs2Ypl41ahMNSORv6MQ4LdVnycIaEtAZvxNWQ/jheJqZbbgEYfT6PTLDF9M0SjYRsz5L3ElKmIRtUHJbu8VksvFiej6JmauYZo6dDwJMz414TN5L1qt10JaPVmIro0l5HVxh2gmXMREyul3wuT8aHDBlg1tCPmnwTToF3w1PF5zo7Ha/UxNN4upvz7cUi7moMb/B0l9zYjx5WhdQsxJb7aiJZrlcx9oZbMrw5h7k89m1yloRb2B9F5WAt2c7GGHrntA0nnouiKjGalZMK0MhKBJKU3Z1NRLF6HbVvtqOfC/ZiH7ZBvk9CrvL3Qlx/GuEwxjXu0CxUXMvFgLF/TdfGoPKRgm0drqdH9MzDv1rKKhlp6/Ockfq1ozgomaWjl7kxIXs3GZL2CEs+cx+xB82A5VU7nfHLQIHMV3Ph9Z4WexashsRAMtCNhbhpOVu7GUicJ3Zl6CAfvHYJzhpj8ru6H2zxbNpzT0mLuElqnSNjaFbwv4ArQPEfDgoo05DLmIh7dbsquBPCze+BFpNvPh2KQgiYOM+Oj5RJ0uSGjuTH5qKmNQtFVKW18dAHhWxqwLWe0VO9XDq9kW1YzjV+LS9CjTMbogYYst9xA+w4aFrlGQwVJ19BqQgSkZxRkvHANvnK+74fJyVxI6Oy+At3HyOjvMjMy27/HEd5H+Ba/R/HH33wPaelG9WvsdrZmfd9ryOftM+zbImZFpRpKnVyOs7MXIO2ZglbUF6Pq7QLEyxRkO70IyU1KcT5FSzHV1fgczPPWDp7NbL/Bxe4Lgis1FJb/A2seN2Czr2lo5vhPcM6bi4DPCirxvIv5DRdAeldO347cQGHeSaizNIT5/6HrtRwU3dPQNEkd9N+vY0RnLX278QfXQp4i8KKGBvysh9+1D6iao6EXBf8w4vdMzExT0sIXb9Bn2T4EVPD8/LsBc92fjqa/1KQsachigs2o+K2mAUWN2Kvtt5HckZ87lo2Y1efH6O+qoeWXLZlP4gJ8yFfSvKAaXDm6Fud1vJ9ybMCO/BcHr20qypxkyTav3ItYqZoGtW7M7vdMxRXej7v8sWI5I1ujxWEphTf7YZje0RX9V8pI11pk9P3oCcNIOTl0lhqr2w6E3lJBDgdsjFFVY7BsqILYJGdjUMRsVPKzdeG8fsYv6ih8vKigUP14Y7/FsVD/VpBXizHG6tstUX1ESmffRxsOZDqhYryM1rReY3iW3BUfA+XUec5GQ+0mH7TrriB34XhDoPUo3CEFrREfMiT6zsQhnZLWzHtv8Ke1SBiqJIueamNYs514HqukN0taGM19TkBwS0nnVDbG+bZmTCpTkn5EjaFyTCm0l5RURPcMAfoXsDjO+53Gxw1hI1oi/4yU3q77fLF6hysmt5VTllevgtkfPFHJ90Zyv2xPX1FfGGYqyP+tyuuK+zTURCvJPdPG8MwiCtaPlGQ5fJrBPDAOtk14rrNOMMxZtB+TVqgowc3X0CHoLNptVNHkbd0N+tjL+MuzX2F8ldch13Lcmq6i1DMxXoYNrzCop4r8g3VePTa0QEa+lHL8isx/GzmhS6aMApzOmNNHH4T7CxW5z5V43ut8DLsaqMl956QCqjuP4948710cYy6puokKvo6zRi8wh3R6jrX892/L15uneX5D4Bl+3T7fTPQP3UapqKT0qvm/uc1wZZ6U7JdbcjOOtIZ/CxkNHNuHs5zVHF9hRzFd1nLDOjkia4CEam/v46b1c0PyAxGZ6vdwtOAKgq7zPCkQc0cXlKPikJrSvsq5xdvfITdKTf+COnBvp/zBCDs1Bde4cA4Hrdi6DSp67OPOHd8oZZ0/KYkrN3DZLTXsYqCSsiw8uXSv1sgoldKj+B3c3J4O8PTh9epmHtfJzwUrKiSkfFrCRZzogVtOYlL+u8bdvRGILLmIyh5WcAvPzESbRCE9inrPPd+xBM3nCuk5z3gB3b4jMVdNU+/M5laKG7Bqnu2FRfO5WQorpopWU9ygndzRWRL2iakoTLiZq3RRs428N/8RHMOFbnaCzQ8ptQh6ya3Nd0bMHzuCsJLrdLAbBmdKCBNquTsx/RHcSUxdtv/lfp8bj6wQEW3baIH0c6vQsIg/Q5IFTqTHIxZC8u9khV7qo7A6KKTUwQ1h9SQbkzcIqaxRPffUypo1+qMmj4kXOauHIhbDe+e2qjxu/nAVqyjkOXxiPjdoQBO2YoCKHp0p4U6N8IGDlYQySsXIvzsc4fzcr6kWo0/T2Ug+KaJH15SIddiMvIkiqpnaBD+iDyJdJaL050pcjDyLJx+FNLejBI71HAKzhTRhlBXMDQVsXBsNXV39jHs1Wsb6HVbTlsZvubr+Oja8iZoOHPyPa1/SnI0zqWj9uU+cqmAr5hWIKDaV58Yr+yFJEZHb2vYo2peJKwH833s1R9BvDnUdRVTQpAnee5egerCI6ra0RajPPSwaJqJLuva4PsOe3Q1Wk+MRJQIFrVjTFBWtbSNDgz5ObPtkFYVEOmAhpeLoNRH1ud8Vwe1P40u6iPS6zmjamWHfGRFZZfZA2Oo78N8moq/wwK5ZD3GVP8PdR66wt2zKMreqaduytgic0prVuqspdmY3LHzuwkYs5D1UjAGqXDd2Rcp7tHf+6H/mMuy/iuitajAsu5ahokhE0tOBuJf/BC1OiSjJaxjvexzZ4CA1nfYfibDTHVizkyrSHwvB7JmdmI8Lv94QDEP/a+hsI6ZhuZOQef0Ool+KKG95KHYde4weF/ka1YVgw5V2LGyKmubSfDSudmUbb/Fv3HkhunbrzNJ6q0j8ZTq0L4EOLmKK7DMLRbiKpzKewV4sQkH7J3DLEtHssDmI//EG/Vby+c9YgNoMR5b0Tk1rnkcjuX0Hls7ft7omGj3D3VnRRBW98l0D/4ir4HivsUEdjXvpd3G6UES93NfA6e0LxK0RUeLllTAuaM0seU/R+VM8fBo5s8C9alq8NwGnVnRib66ryHv3DvwkM94oxNRfHAcn83U0uiei2vOb4CWqAE0S0cImG1Hb7T1kg/i8/VrDex0H9pf3gOz6AbRKbs8a+avJsvchrB3RmU3KUNHFsqPIKEzH1TFi0lanoN71AjSWYspdmogO2bfxYYSInJ8loNiiApIOfC8VbsUvqRObsl9N4zedwrSRHZnwnYoc15yCzarObGCyiibyM7kubx32t5NSmG0OZr2IxcE5dvRddwaOu5KQOY/Xt+Yn4CY7gsz9Ytqx8CgcPbIx/IWIgm8dRE7vS0hfJKKYrD045dCEvXfhuSK/EBsDWrOxl9VUlcxB5uDCbJuq6evui7AKW4cBfaVU7XcBufc2wivNjhr3zkVRz0Q8SJbQo55Z8E87gDYlYnphkwnbxBN4z7/fJS7pkCbL2Jp1GipdcA+e7hp2uaWGRofcxcGHLdhjPzVNUJShOMSJnfmmoqMON7Dr+HJ8XSwjzorhw861OLtOSgcHF2Bkp+24Xy+hrvI8NE7bjUt9JDR9ew6+/RCw6fM1dHTVa5y1kvK9oSHZyOfY6qVnwm5qep79EjXCFgz3VSTNfQbcWIpTOTJi/11GSH4M1PZ8Dq2AYwO349EnCVV/KkDejAbsOc+Bl9vWwLmTLZvpqKGPnT5j2TwFe+Cspu9fq7Dvl5Yt+qCiA18qEUVTUDpNQSsXPoBZNw8nF8gp9/JNrHGMwsm3UvpPegVz1m8EnbajVu0ZnHzfYHcjDUXPt2Rh52ug4j1aSbQF+25pxWavVdPKf39xZbKInZmkpnLHGuT4jUHncJ49ql+hq81pZGjVVLjMhrXiawN+Jg45KGBXUm8isE5FLwYIWHrfJ+i4jI852pqVL/uIWhGve0es2fYiHxi7ysl27VdcOjsK2s4KipzwHa695sBhhoJ2pzZk4wqi0XgUzwPpjVnSf/GouKGkknk2zMP5MAa1U1F+qoBt6ZCFj7VK+rpRzIzehDffldThpIQdXOsDbZmM6jv+QuipYbD5T0Zp+xuwyY0nIVAuJ+9ujdnmEXoYUiRUcmOf0dW7JdSj7cjgc8K4dHt7eNhJKfXWeWO3t5MR+1NGro+vG6v+LoZVdzk9OlJiHLZ6KwZ0klO98ytjcfZhtFTIaX7DL0bP8NOI+SojubjG+FHVFK68p3aIWWFMDWiHtRP4+tZvN7680QvXVTLSzz1udJo3hOc9Ps7Mw8b3C0Pxb66czl5PN/ZqvQxez+RUWHPU2HV7LFq+k5Nhzxmj3aZ9cLstpxg3s1E7+jyK5smp3+nbxsctSvFiK8/wcReMI3+/QtF0ObkKMoxv076gIICPSUeMFaea4gfZ0cMbbYyRvxywY7OUivV+xiifLigJl1GIYpIxr7Ev5v+fRYeEGq3CQhD4hP/t9ChjC9N8+HRSkGvpeuOvr+swnWe2R6pNxtTMJNQeUpDVmA3GVxkn0XaugmJGJxlXrCCohynIsX2i8bTxPmZ3U5D5SazR8WclPv/hcxW6xpjh8gf0Qk7+98OMzYKbYAR/Nv27I4bfOUexp8X//786xqivy8E+eyU1ZSOMVrFFYDZK6po3wKjY8hQTPvB9sqKrMeboV4y7qqCurVRGQ6IFW6ZRUO+cdsYrPlbMcEtORx84GN9216HnGDtKjjzsOexVFe6f4ftqp6vBfLUeu0Q891ptNHyaac0EBgVVXrhq8FipR+URO3rrkG6m4Xr8mCihtw3rzeYbzVHMM0nbJD1XfKot0t1F9G6CA9dmhTvOrhfS1C6+XLXCFzlMQHsuTuU+aiZimIeAJJWruWX/zUO8nYBMCVu4AwM/IXkwzxvP7xS4LviDlV+V9KhVboFgiRX7NkFJxdYWZv06OxbE36tDp07m0Gsq1pf3gB2ajDA3SGuKLd2kZNwp47rnN8GQJDtatcKF+/6uGc6NllBW1TDOvZMTQviZKJSEc8L47ogtE1KQdj2X02ogtjYVUvbPRO78pEkQ7ROQ9a2DXN7DKLzvKaDhQw5yIbpENHMV0KzxR7ntI9PxWcGvLVK4C79E7No2Jb0d/tLcOUXBxsn4teiTuYmFPQudrKCkj9/NVaUt2XqBguyftOW+zvLED4WI4JbKvdP4I2aXkJTF57nYcVNxTyekqFlXuDzraJwSCslae5+jiP3YdVZAO4YXcvJj59F6tYAi/PK57T438WW5gPrriNvT7x4WrxRQRsh1buulpsxKzLPunIUcW9eWLRPzfTh6Nbeoa3tmVSanBgt2cfuKN2L6Aj7+tx9cudVO3Pbl1y8/cs5TTsLZUUhdil5xOYcI09sJaYf7e650QSmynwgo+/djrtEoe9bwo5KsfY9xztmt2NlJSqptx3G/Ql3YyMEK8qjP5YacdmVT5igoYs4L7k6na+izTkh5GxvgXOhtdBwtpKWiOm7f0sc4vkxIbudt0YBnic/jhZRUJEG3Bm1YxEs+pv8PLkvejhX2UtLzLp+5mQZX9viLgtZmNYSb/XWkMyEd7i2A/9hS3HkhpG3BCuD3Y4z5IySvN81R+PwzlPy+sUea4nP6H1QZhfQ2rgW8/R3ZRz5+ys5GWNzKmWnzlJQul8LftRPrKFBSxhE1Oq7uynzSFFTarzlW/nyERYki+t7Vh+fAV7jSRUSF/btiw8WfSDnG7ytyg6qqAXNsKaQWj5wQGtGBie8oKaqLI+q93dmVMUpqca8rnm3swb7NV5D4qTNUcx4jkefJsOH+sDnwEttWi6jDOz+0DvwKhZ5fx/TF9D4WbONsIVmuNELD938zvZCadh+AS0O6spxkJdX0HY0uHzzY2TjeJ07qi68XXmDAXp4bO4/C3d8f+HkhopEOI1E54BeENjyTrxyB3VaWzHe5kDJ4hlwwoxubfVVJcRlz0W2RJ0urVFCr5jOgG96bxa1X0Kp5UciSvcLenSLyyp0A50UfsX2KiP52nIqXz2vxqVpIdYHTsDKnEQsaK6TZE6YjPqcHs0vntYhFwWTpxcK6KKm0fQxexvVmNScUNDF4M+LTq1DoJSJ77yW4ZlEPASckeeZS5IxtzGI9hCSRLUMr+x7sxTclrUzYgspkLyYapKT+F3fgb0xvVmhWUMKpHSgY+hblAhF1Pb4FM+Tf4PhNSIJXMYh2tmDHpgnp/axonCttzLQqIVl9X4O0hj34+qroRu0+nBzlxZqFKKniwQGUTn2IxT+EtPjWTgz58wIX3gmp+4MEzLX5AotzQqr/txV3ImoRP0dIFLMFc664MXfeU5+jPDyO78oqHFTUT3IGC9v0Ym+3KCmt+jh2JBBsPUXUbPMhGN7eBvdZSKvUKcj//ByKA0JaLU3GwuQq/JwupPDtSVjmUgOawN99VzwmnnNlbcNVdGJnIY5kdmH/SpTkcJVBYLEfHV6KKYiysOPkcWxyE5PHwjP41vsCXvB1CQg4gV1LS7Bps5AGeqZBcfMZlAFCej3vAAquVyK9h5A6Nt+L+NeOrPSgipI+3UPh8fZs/k8lTeb1o21dJ+Z3WknRbsUofLIT/UIkNGppPsJlB9E6Q0y2uefxb845TOorognjc3HVvxBVvLZnWJzm499CcmchbTWfxByf5iyV91Oh8jdQCh3YSLWK9mx+iTtmF7ZiiZKqej7DuHN70a5STPNiCvCw6wnsgYg6+ZgR6J0DNV+LnjBjq7Wabefz8GRbDRpVNmGqLir6fbcKkrJW7N1ZJeX3/oSkhVORyrPcm6a3kX89Ao4RMvrQpgi+T6IRWW1HvaZchtORHbi8SUIfrgHOxkNIDRHTpyjAK/EP1p5SUa27NXMb2oidi1JRqxeNmKvJjuc6Fc+W/6Av0bBdTEnzav+ipPkoOCfyLHH3ARqMDcOfqzK6drAE0amL0BBSann0Gjx63EL9EyV5COzYtQ3P4V+tpC3RYnblxQ/EPlOS9wwhsytvwJIeK6nRGlv2fZ0Tqp2k9Nf7E7yLuyGxq4yGXPgMnPVFebScLvx5i30jV8F1jILct1qzuAcb0DFCQW4xArapcic6ZSlo0gUxmzHvGEIuKahPgJRt/Z0H2ToFdcqVs8ZTr/PaqqA9Yjnr8OgekiRK6jZPxv44uWDFEzsKqKxGoymeWD1bSi7JdQjKHwFGUspsZcVa9I9EUKWMzKECtmfkFlS1l1OXQjum7rAPE8fI6dQtOWsWmomeYXIaekrJ8nwvIJ7/+4hUFTtt4YLWAgl1D25j+uLRHU9mS2jF+g6m72f7IbJMQsXzupnO+ozEeZUd/fE0mWpvjcfzJnbUYaavqWpxGyyUS2hjnsyUebUz/iuWUIGj1pTUug/8Auzo3/vmpooNI1HBe5wVV9uZFuyeh5a5dpTRuZfpQvFmfHCWUoJFD1N1dgpcB0up5/KupkBZGnqFSGnRm86mintN8UIqIavV1cb5tu3hZmtHY8ZYmNQpnhCcs6OnNdam/GZDcK67lJ5ekJioQzhoo5ROvdSYPpyPhn+elFbdb2Fa3SwRSblSmr7S0dS3OBW2RVKaerK1qQ4XsFMko0VzNSZbh0JUdJeRbZ3YJN+lx3OThAIaccbseAe86WxHJffLjKk1XXFJI6WqiifGzF398DCFz7+0ynjeaTyu+8uoustnY9bo1di7UEaD/1qa2ixOQtdQGVm3lZi8F5/AwSi+5zsJTJG98hGbIaMlURYmm2fXkJjI8/m+f8bJinLELuHrKP5j/LvzNQqHyShgXbXx0jwVbCPElFoRZwz+J0dOIxGZrVYbD84yYdYNnvPP3zKeThyISD8Z9eOuG1PFY7C9WEa1M8iovcKg5Xk+7tBno3nPDcTW8TEHvTAuHfUUla9lJPmvzOiY9RNDkmVkWHLdWG6yZo+6yWic9QXjkUIRW/BTSoGNs42VQzVoFC6h3hn2xv2WKkh4bem6r7Xxx+VmaHdLQJ2vFRhyt3REFbOlhMlBhslBfXHotw1ZGV547To/GvGzbSj13AGvsMszEd7fhsJeXLgY6LACmT1tKGj204K41r/QebycqqKTjA+CLNmjjrwviF1vrN4pZqlj+Xut3GYcL1AwK0cZpd6LMoZrNVh4WkL6yijD1WEqmDeKqaFwm6GNUofodiKyPNbfEDO2Dcq/Cch/faBX2f5uaPfFlmrfbCgIvzAUE8W2VGcpN3eTzEaLdBvq8GeVeVxUNJJCbCilZomZZSbAYYgNrWwSZ25keQhbO9vQrAlLzDEDTiNCwX/zLdCctL4x67NLTuce+BqX6AXMahSvb+0MxvXucmY+KSOxwGiM99ayJL6OWw60Nd5YosZlnm+TLWo9HQo0KPUT09tPdy8udGqG0tYiqrttYZ63zBmvxUIqro40k8yA7FYCyul/xuwXMBrhEbZUv/6lOUi7CKttbIl7bsktHLAZjrds6PsGK86zYQpcMmyoZFKtWTwkA2O38uuvz82vwziE+9uQemqOWZJ7A+Ez+Htt+GKu19uxkQlyWsPuGHIGqZmU93Gdx5Oh/Y6mLCZQRkVDSw0rF7diFtVSqtQXGL4f0OD2ewl5BNcXBN/QYJw/rw/nRpunG+2hMYip26cDZkmj1jyLiijH74658mVHzOc5YaC/JZdY1gdbZwsoa1sLzqb5eIy8Y0tZUz05o3g1psfydwkdzzlaJiG+oy1t6t2Xq96aBrnGloJfdOGygs+jos6G7Nu04xrWX0XDRzb02KEtt5jvz7WTeGaO/OrVsL2CJb3m/eaEk15j2tqzSL6XivfOuDjzRhvmMVxGxQ26eCmnu7BnRt5Tz1hnTijYCpZhSxOS13HyyQcwdI8t/XNcwY19dAbzN9nS465zuCE5DEv5nC+In8E1PHUbkb62tOfBPK7+UwvWKkJO6vKj5n7xbdk8Rzm5V1hys767sto1MrphbsLt2O7ORk6UkfBEEPckLA9TP9vSo/p4bvHha/D9ZktdavZwRT2fYtADW+qw/gTn7PoNCZttqUH3C9yCxn8xZLgtvZtk5noEuDAfbzm1HTSQ2y7pyNZ7ySlvRDRnbezKLqXIqLDTNq755x6sUUsZza7awuU4PkbfCwJa2uMZJ+9eiVpfASXXP+KS4/9DerYtWds94haEW7Lby21JfOE1N2qRK1t5Tk4ZXY5wrXI7s6DlvO/IushVzerJds+WkYf1SS5rwGPsdRDS8Mha7tjNV7hWK6B3Zf9xi8u/Y9VFAXW70Rg791oy+Uv+zOX/uBm8D514xpZidY2wrsidde7Ie40ODXBC2ItV8Vpk/eUdxw4aWS3PAMUHqzmvib+wk2e/pCFqhFEDNiVbQLFjVRjQ3YZ953NVWW2HijliFnGSz1WgDgP+dmE1/Gyd3F+Orz17sqA3cro7QoGGt0zsRb6MwuaIUd+J58kDvM8K4H1Evi2zHSSgr3PawGasHdNdsiXFWidM2ufFivPk5Li3HWLD+rBZFrzm+LZHyvLGLJf3UCPHu6KkwJYJ9grI73tPvCqTMS3Z0um1nvB4rmbp3Wwppa433Jab2MksOTnf8kKvqz6sbQc5+d/sjysPBjD/TzJqsTwIr3yELCZNQM89hiMtQcHa8/mp+z4YgYN1LPUDr5PjB4HbaWJ/bRSUYjMM9b192FXI6Zo4HJ8m+rGeUjl9XD0d00nAZvI5D6ZZeP9eyoYLeG8rnoz8QjV73M+WvopCsKBlPxb7S07Tk6Kx/4cf2+fCx1EtR9ExW/aaE1DqiZVQcXbsKe+LDT8isTNZyfqtt6WKiBlYPbk3m39dQfofe1GT7sPeOynIu24HcsMGsm5+ctq3eAsG8uzlacu/67D1SH5vzYJu8t7WNhpGGxGLHCmgXd/XYrLGxNaWKqh3/XGEZ/uwlbynfmJ/FNP6DmRWA+S0c2gKJnVqyNJ5r6T5swnm0dasZLeAxiVvQu+WYtbaWkAJ9RtQpOrB5icoSfEiDxtbejKNVEmTSnNQ2LAvO8PXzmP6eaT6fEczOyG9mpKMplf/4dYDAUUuSMTKc1ascIqAfkrisXRYTza0mZJegCHzoBez8VDQ0qAriLfzZhE+cvKKLkKA6B628HG8JSfwxvE54vg4sy6lwS/3O4qOCOjY0QOoSv+HL7x/Hzd9L+hnJxYdoKTbbcvwzqk7G1qgoG3bbqFaamCek+TUYkMZjih6s972/Fwz3kZs9wLUrBGSwbUAjc5ewQeew4fW5GLkhvvI3CegfxdPw+T5Du+HCmhIwgkU2H1Gr3ABhU9KgzDIhdnbKen4wLe4Mb0Tu8UUFG1TAcn3HqxvPP9+P1QgdLwnO+Qpp7cPH+N7WDZa8j5rI3/fghEF6GbivdsJBtvyK+hXKqAVnmY07VMKi3kCWhdwAY0mNWWn9Ura1vE/uH1zYNsfKyjrdzUqsjsyfWcF/dj7EeFrurD55XK68vINOmduR1mmhN7MuQTtp32YvlxMuiaXMDsmA7ogEdV3uARh8nnMni+kHa8voV7VmBnilOTe3pa5aoSsrbeSFi20ZrEuauZ2REFNtjdiR0NaMLmrgl7/tWA2K0ej5X0ZPQy9g3GV03i+l9K68Tfw/GQMIqPs6M2pKzi2+C0UjkoaqJGy5HdfML6GZ+y9dsx4w5JVRCqoY4WYTdgkYRV1cnrtJ2T73ivZ/M18XT4IWElOc2Tp7cjXUAmP7LYQ8fzZa/9LvP3kDadIXsO9H+Bx20AMeiWl0EvFiL1aCFFLBakGKVkUdwdJ1+WUr1IxL9NrJE9V0Jrdcmb53y/cuSYnzxI5k/VvyML5GXTympzBpy1CPCU0O+Y3rPb3hjlPQmt4dgjvFoomSjtq303Cmj5eh4ejpGRjw/P/6kRc4O+rl6lY/tdUeJRLKXi7hm2YlIu7POPVNtYyoX0hqhVy+sHr0KGZpcjkZ7e8l4bVDJ2HnR/FpOitYJ5zV2PZGgk1eKNkmyZvQ39HO4pfpGGTXVMwgGfyfc+0zDXUAZsvish9S39TSXlHPHUR07B2AaaRuz1BSWKadWiESdxuAHw/i2nBp7GmEVNG43QvCXEHJpskn2Zi3xwJvdsSbho1fi3G8t5twYq5psK+W+HHr/3FC03xZcmQZ0hod8g80zCbMrjzPcO1CTX5ah9h4n7+e8sppo+Slvh5VkSfP3uZhBPaYcFMMe3v3sPU0NoDCxtIaL+/t6ldI18sD5bQ9yl+vKcYAQH/24RpQ00d2kyD6JuE0hYMN6XfWol+lnZk/DXWNO7tVpyX2tH+sokmn6Wp6NrCjvorJ5iGLMtHP6Md+TcfbTrvUgpZAzva/SPIlHHhDcY9ltCzhOEmt95/EXBUQsa9A03xHyxZKb9WXDGaNu2xR3y0iA5vcjMFWbUA4/mt7bRWJvn8xfg7zI6yVgeYumbGQBZrRw8LBpkq0neh2Xk76jnNz9TgxUnUfePP5tfb9KH2EuSP7GhYS5PpQP5DPMrmz3PB02QYWIU9kbxvCu5h8i37h4SudrRV727qFWbNkl/wrJXiZhqXLmTBxOfErb0pr50WgrUiso5rbgreoIX+BX+2OqHJ6HsSgVOkVODbyfTVlIvICCk1H9zBlBxazGu9lBTBLU3PI1/jjUlKaw+2NN21/4VS/mz3hzc3ta2wZNd22tEp22amD4uEzM+ZP0N8M1O5jZSNfi2hdk2amQojlQjdKuLZvsyY00qOx5ZCcvW4YOwdrEWrFzznGPYb151xQHi1DTVbsM7Y8KA7QsNsaGF4sLGWfFB+05rO6fyNd9eWItaZ52R/oalbwFPEVEnJdoXI5NruK0ZzUvIyW5kChjVg44dIqW2xrakm0Ybd/mpHz8bbmC4ck7Ft/XlP2kFk8o6Xo6etiJq9P2Rs90KBeKmQAmy2G3Ut7dHMSUDFThHGJWPbYv5AW9qS2Nd4raUHqlbZkH/rlkbT5DHg8qypeJrAeOfhKlwOtOZ544Nhvut2LG5iTeHdPhh8kw7i8WsrWti/gZEbdxp5Z62I3RMaBfkX8XyjFTkckRlbVfzF8Ie8F9vxw3is2pK550vJMPS98ZG7hHF8LVydyo2B/3Qsebod5V1/bly2vjkr6mlH83/cNEq+qDCmu5DeHJ5oDGrfBFdWC8ghuoPR8q4zXsTYUufHdYY3U4yoyrEhv6H5hkP+gYgbwK/Naw1NDeFI+2hN7tPCDfO7roe0xJqs5ud4ve26B2yWNVn+Gm144XYSXbtbk1+njYYu6/Ow+68V6cOOG+J22zHLMil1/ptplK/itWa7lN6KDxid/mvO8o7aUe20NGOZlxOL6M6v07YZ7z5sz27/lNBS41pjzwdbUCS1IQ+vXwVJhp3wfmtNWW3CCjIVaZjG59OdU+RXOl9E/Q4+t1Oa9PrjdQ2Dj1tT0KEbBUlhasaJZeRwIsw4Z1ET9vMYX+txY4w+D1qzwWIpOewcbZxyxZl1ibejcyaTUb7vMrQvrKlDTg/z458lCKi2prBGW8yK9U8Q9dqaSt6azXcHtmS6M1Ia00RlDOjhyJbyPd/52AfD73wXNtxaSkURhQZZsBurvWhHlaU7DNWJ5ciKsqEbN/XcpjnvEWBrQ2luWi506C+oOWsKzmjPJd13Ytv4nFgOm20IeNqeTVghpS1LZnjlLOrCYsrtKHnVwfyG9z2YJ/9mZwm9zI+nvkTUdxta8Gch55dWjUa8z5qKWVxSkgV7d4XPD0I5wSJrtorvsU29Z3C1292YOk9KK59sMvf+1I3NWCklYaGIc881sht8n6xqb8lNCvZh5x/wGpur5eLzXqFymC0977yDO7zkI2ra2VLyqJ1c0aw6KItsqHj3ES7zqA17fsOalA33cTPKxWzYWj5veae4Hge7s9DGMvpeO5vr4+/FjIultHTTWm5+aF+2ZYodvbsVxiW0bMCcuthS2RXiOF1j1oW/y/DzJVyzthK2tM6asutKuMwKOdt/0Zqunn3O1eiMbNovPo6YuMOPfNgKPidBNzO5i9l+zCmY11u+9Qedb8waTuLP/KGS+3fDlsW62dKPjN9ck5VydsjXhkwt67l+q9WsthPvr81C/B1kZNcHyehH0XMuvGcfVsL351L1O65Xjh/zv2pH2VvfcaPdB7N3u+xoQQ8bjPojZv09bWnIGSGO3pWzFP7Mwx6qoDinZeEmG6ozaiE53Y/FXJaSIMgKds4DWX6wlFr/s4PgZwBbIpeS3xZ7xCxWsWyBLdWucoJeY88+jLSh5xfbYevUZiyW77ecgR3Rrkl/FtJRRpY19nh9fSBTXJWSVUhbjJwzhCl8pOTs44ZDcRo2u4EtXcroioQUe1a+3IZKlb0QsKAFczhpTc4ePfDG2ZcdWyqj1vWd8GHwILaim4zcL/dBwthANjpcSkk/B+BPaDPmobKhrIP9EWbdmh3xsqYht72RYhjMWvIMcOlzKO4IR7CO/lJqMHw89rdtwu7PtaFLk0ajg3NLZhVnTYrtgRBmDGGreR+31DcaGVkj2NJV/N1jlsByrIodHGRLNUWR6JCnY04Xbeh9ejjKmzdnaWW87nGTUVoxhNmvkJFZnoQVLqNYwVoptXgah6daOZvJe9VI17Wo0OvZOL7PvapWINW/KYsR21Cgai4eXfJjP0Vy8v5+EvruQ1jOZBl1m3YUyRkj2J29UnpsdQAn1gpZ+S9bOhGwFQ/HSlkar3VuH2LxbYWKzX9sQ+KzG3Av0Y95p8voxZILGP1wMKu3kNGfyiycVwxn3ROldKvgBLx3NGSjJgro4rZkDNxuzeqsBFTVfyeSwmTsl5UtXSiIx5PmGjZgjg1xjluwUuPLVmySUd/iQmxa5c+E/LtYOJnDitC/mN9eQHEJh1HbqyFLbCSgtw4H8HGDkN3l30W7LSmIGyFjZ4/bUJ9TyZiTYWQz6mT0c+oDBKV5s3FFMrp3tgzP45+hn1JAW16dRZbdOxz+wudq/mkkuPyBM2dLq0cfx9uLVuyK1pas7h5F26silrzbhk7fOox0Tw/WsL2cxp15jaPPvNjmXzKq8n2Oyn19WPgCGc2oeob3LQqRvE5AIY0IztdKgSr+jr3NqA18jsDTtnTINweL/1XD1dGWvqSeQYvlDVjMJRvS/s3EmY1t2dxSOU2IaMAmOruyoPNyssj/HwVnHpXT+0XxpneemqSB0KwkzWm6V6W5JJRCJYQokTEkU+Z5SpSEEBlCCN1zDokQQgiZQ+hrTEL97u+/u951u537PPvZe39qrbcdfpW4o9BRl0bu/A86xvH+UM17xb2PEGP9iVugktLS09fAbdNXbu0AGYksr4Oy50+u6r6MHj+/Duf77oCx/xTUy7Ia2m8egrokOV0xuwphb8/CBkZG3e5VQ2ExwYDVUlJzuQJnY2rhsVJKxbMIdhw2wRN8JxctFWOv4+b4ba4u5c8XYtHnfngrUJcUDgJcuskJ83hGyyv+BwK7b9wPvmMk/KuD/mfauKRSKR0ecQdyNqhBkpacgmfeham9ZeC6WUGWp+7B3Yc60JappPZBd8HOOQXea2jTqvoaWPJkNeSeVlLynmro6L4bDsUqyKy4Gjz/SLH3Yl0yM1bht7sqrOP34mKYCt+dN8APf3XodYQKrTpN8YOK17arAm3MrTDIWJfCb8rQ8+l37lOBhB4dugM/c9q5jn8SGpR3D5zUNOHOYymNDXgCTfu04UybnBo03sCD3d3B6p2Szq9shIXHbcDTXZuGat2HXytZGDBfm/QtbsIrs+eQH6NLW5UGuEX7EywS6dK3JQYYo+yEu6RDkwYYYOMLETa91KHb7/SwuliFiw/rUH27Hppt0MfNq3Vo6o5uqBcrh9DefE8b9x7G3DKC+yCjZmkbZCQNgPF8l7uTp4mho8OgvlVOE/mOefXmQWgaw+e+0ASDBaeB5ftqnJMJzpBfgQGMNkG+CaZefwQ9fHXIrNwIR/36Ar3/4xlN0wQrG9Txsj5/3iONsUDJMx5/zw0TIwysmgDdfsjpZR9dtP2yEG7+k9O9AwZYe20dpMcp6FkPY7xutgfmdlPS9hM9sOnwCZi9SElFm0wxY/VFyJWryH2AKf48bYauKQryfu+B3YJscMNGBTn+csfSPw6ou1tBfQLcseSiOxquUdDHfDfsGcVgbjrPFGWu2O9wIB4JUdDvbBd8tDoC5d0UtNHfGaudovHbGzk9H+WEtXwXyjgkpw9BXrhptCHO49nk/lAvnH3ZFCtuysko0AvvTbPEq6VyevrSC8uz+2H2fjm9uOSFnYYu+HWznArivdD4uRfWTZdTEXqi1TJ/zBwpJ9XOgRh9JRRr/eS0S+6BrbrReExfTt4j3VD5SgcNDeS0VN0Ho5/o4z1HOZ355o2FR40x/6OMeo/0xdd7+uDiWzLyNGAw5JkNap2RkWU2gxuHDcD1eTJ6spnBbt09sGCWjGz5LJ0eweJXKxn9sGbw2M8g3DxCRr/OeGPEpkjcO0hGJc5eOEY6HKOEMnoe6YnT63QQD8nIN9EXK2d2Q4FYRtdqWew7uCeeapPSrppB2PjVAlef5fX8yw+j5/XDcxekNOuVH3LfnFF3uJSMrvijcbMXKpdI6VKAH6a6M9i+Skp15wah/LgRvvaR0udyfzy+rhdmi6WU/iIAP761wNFXJSRuG4z1LrbY8lFCzzYNxrSy/lgnk9IPg8E4uKcXpP6T0SWLJWwnMxis+ssptTiX3Wc+HN7MltPq/1azXnkpIDnH+0/kejZ/3Xyw/CKns60b2Iyvq0Cmq6Adtzayf9LzoNJUQfnyzWy07SEwMlaQ1ugt7Iz6cnimriD23VZ29pN+4DtATlu0JrH6W12gMIDX6oBMNrSdha7TctKbn8Wm942En11yWua0mG06mQijPRXkOXw5u/5vBhTzGquRrGJnfV8CNTkKanm8knXQ3gQ/9yhofMoq9nnNXsgvVfAzr2JzL5yF5NkK+rdjLft8900IL1KQ++pcNt/lBbit4vVptpQtrG+F6FQFlR3KYd+ctIJgHzndmhLH1j9zgpA6Oc2bkcT2MPUFqY2CVlhNYq+cDwXrbAUFrZ/Gzi4bBdtIQffmzGFHjpoJbi/53zs2h33fbRU06Cmp1Hkxm/R8B1B/JS2zXMymTCgFg2glJd5cwFrncpDA835Q13w2wbEeXiUpaZ1LBvvgSjPEmihp0dJ0Nn7fb6jfxrPwrky2dLQA3cYraMu9Key7Whm6hilIr30s2/7DGPw/yMjoaADrgBWQX6Uk55VTWOdF1WB2UUmZQZNYqfktsD+npGG5KeyR59+hy5f/vdlJbBjPgPv+KOhUbCI7RFOEZkIlccOj2J5rVBjMv+PjG1HsHz99XNKTf1/pcFa4Rw9kaTKaHNqfrfPQhrwpUpps3IvNtNWB5AQJWXdps6NcuoN3vJg0LTRZf6ee0HFbRJvlv5jzj0XoNVNJ9gW+bHm8Auv9lZS2cCA75bUB/klT0LAzg9gdQT3xiIWCzj/kmX1HN2hTyqnXCUvWd7we9D4io3GBhmx+lTZk7JDSwyUSNuSdLvz/7+2Rx9uYdydMYbulmHyXPmOynN1g0UARBRacZya5joBXa4S0vnwvY1+WAU7u/HXiZqayMBfO3xZQVdl2xmzxNvi6R0BKnTxm9RolvixXknunNWsdrI/545W0Y4gle0HUC0dtVdA7rb6s6XIL9NzHX283YnNf6MK0czLa4anBNjXpgDefR+vHNTOBqd1g3F4+T/9eZ7Zlm/OdTEwzWo4wqy54QehxERV2rGZskhMgskNIb1VTmUyXHHCeJiSFbgZTfHcDNFgL6WfSbCa3WxEsbRGQ5/ElTPOPI1D9WUBjts5nzi82xsA8JZ2arGRHd/bBfEt+PXvJWScnSzR9qCD7fdrs21Oz4C7PpDufuzE7dVbB5EtCUj/nxjRdzoPalUJaN8iHOZF3EBaMEdKtuMGM9aAKGGIpJNdtw5jJm66BtR5//0Jfxv6/x7C9QUARw10Zu+jX0HlQQIvrHZnAHqZ4mddV4ZlORrefGSZXKCmw9Q0TFd4XzQYoyVjjGVNVYo/raxQkVG9i9itrQOOCkFIvX/VNHt8AnhN4Xv7wxHek4Rvo91VAgxZpMv7f++BRExXpHqhmXvSzwuCHSr6TXGSupjtgLzsl1d8oYwy8PbCE10xlWzEzaok35vDeknCnmJlbfRku9+bZ/HOQ77ptd6HVlWfktT4+7e0fwG2qkJzN+/g+mvwLennz76tl47Ni5QC0eaakt1ZxTJ+3bijrqaQxPlMY905vdOJ7S3PdEma1yWMI2Cmif8fDq+68eQv6Q3nuS0iqumfzG34WCMk+0rnqw1cNHJIlpMgepVV140W4rYeQsk8eqRqT6oDdp6ro5y85s2awK5q2KylV8dX30k5fLPqgoJ0nxYxQFYCv/+8h2bN9g7d/h44xPBPpP6/SXamG50xEtGuHhBs+QsjnoJC+MxKu5JAM91kJaZdIysV5aWPdGwExgTZcW5wn1n5X0r0LZr7z57Eo3aKkZtXui6QbhAMaFfT98rxLoaPCsHWdgtKeZVZRjACzzUQUlunJvcyRYN0dIZnMGsRpC5VYO19Ia1aO4F446GFim4Cc14zjvIMDsG67kgwu7K/qXB6Mhq5KctN5UlWhF4HDLiroYJyE8/eSoZ+uiN4lLuAe6Gmj7Tshzdyex2X86I6zed0Wvd/J3fLvid+CBWR/upDbSSFot1lJzNuhnKt5FF6uVtCuSxO4jo/D0Iff3xfHc7nrI7Tx92gRzTx8jrvVuxvma4tonX8tV3HQFHdcEtA69WtcsdgCs1wEVPPuIffaIRibLVV0/8YaLvNYODZUK2mi+X6u0D8aA1sV1PvzHu5EejfctYPXht5H7vJHY7RgRPT9qDrUX7fASN4HtsZ2cEf398WJRgIqHSGEpGERONSAZ/D3tdxHyTC8vVhJ1hXPuSm2cSi8r6D4E1+5rrqe2H+fiDwvm4DwuBnqHhJSCqMPQ3JscHuBgHzW6sLHF8PwY5SKLs80hsaNcTieX8OFQQqYyrPwCJ4NN/a3hrkb+uCFCBF1PLGGzmtWWBkhpDRbC1gqH4Et5SoyeOUG9jnxePC6khpqHGHJcwuseyQkA20X0C3ui478fjXEOcFRvj8YTef37oMrfKmOxVd7VJSzLBymDBmDPg1KaqyNhrA3VvhziZDMXX3hRYktJl0RUMWTQVC0yR4l7gJqSfGEgr9xPEOpKH3sRGh1SMKUAiVVCjPgUck4PK2tpA1ncuBbnSWGHhfSmJNhMOq4DXIqIbUcHwaG60bh5HwVpe1ZAmH/kvDdISW1Mat4XhiPE9SVZNZzBWw0tsBNLULKeTQaChdbY5adkD7vGQeB5aPRd5WKmm9vALPdiZjZqiRM2gHCJabovE1EE60WQ+mXPjjclGd/s0xY3t0GmbcCyreeDkWJo3DlQRUV9y6AO08ScN0jJZ3RKgaPzSbY+EpEZx6tgJ8/eZ+5J6QzD5fCj0ZLtHYWkvLfAmi6NBw3WWnT/sjTkBEVh5e3qSja9SgUfRuNSd1UdOJUCdTqXeKyl4uoZWQe2KRf4jpbRGRxbAsMqqzirvqK6ei8jdBk0Q1v+YnJ9N4OyH9vhDOrRLTdZDPEzO6F14Ui8tu2BlaWR2DGJW0q63YdhqVF4388pwS958Dveiy+yVCRMuA8PFrHcaIVIuofWQiRlcAp1MR0eMUuSPmGXOV0MZV+2AaenSr8uEJMCbf2QFimPgZ2iagzsBBEMwzxcZ6Ifnrkw+TDIWj6R5tGjnoIf/pFo3UPbZq++i7I1GNx40wV5THVUMIB17FZRL4fiuDhPuLYGhGdP1UMbR01nOkJMXnq7IVczXpu/TYJ2W7YDzXHtFC3Ukw3So5Ar10yjFCK6WRMKSw/pIOfH4io9PZ+KF7ZDeWLRbSwsBguvmFxxgodyhz0AVqzAhFUOvR+1yfQnRyJxhnaJLZ9Aw9tarlQHTF93XOE10k9N+2PmA6cOgZLzz7lpjlK6Uufk5CU0ML1spfR0BFn4XXtC5jeJabHBhfA5/wXOFvMz1N7Bmrlang/RMzrthzgmxADNcVkYHocqhJk+PIwv/4vy+Dur4GoatShmbd/g/o3X4xeqkOL77bDS+0AdLXUoYtz2yHhTT2Xyz/n+p7T4NOriePaxNSv6RIA947buk1KldEc2Pt+56yaeS7wRtgZqwZzz8vJfCcHbbfLwGq/jPZ61kDo0wpoaZRSNVMDVZqX4Z9ISi8GVcPlmjvwhu9ODgMQ4gsc8Wy7DlVGSbFmijuWPdahIbGaeKzKB/2m69BgRy18n/yFi9KVUAXegoShf7jqTWK+f94Hz6ft3Oa+cvpWcx3eyDRA4xXPnlOvwdIJSvhnoCTHiOtwqM0Vyi+oyPXhZYiaEQ0jt6qodMtl6PZvGRTy/TMk8TK8YPfC7fVyOrSrGsrFJyHBWkYGqTUwvNUYj+3VofBifXyhaY6fT+uQzQY9XDmjHy6v1aFPt/ksUrph3Uod6vlOhbo3fbBPkA5pP5dhZ3obJ82V0OCp9bDQvpObM1VCRYsfQtMyEVRelFBE+WvwdO0Bi/vwHrvlBuAnO8j/riKzs9ehI3AgVCm0KdiiBuLPSbEuVoei7AyxeboKRzvpUO1YY9yfYYAL++rQqO8maLrBFEv781wc2QPv3rZGF2cdWl1jgp8HOeGG7jr0/asxLrZj8Eu1NoXaGqH53cH4xUmbvjebovYGbahwltL3zf9B/gpD+BckpakL22FGiBX0L5CSVaE6bqnygetXpKSWJsH9U67AO6WK/naaYsrG21AeraItR3qhYthr+HVCRRVHe+M/g3YolGiTl20frOgrwvQ8bRq2pRfO2qONocu0accdM9ycaoTbF2tTbqwFOh8yw/xsbfp40wK3buuHvvy5+Hbegj/s7rjfWpuOeVninZuDcPMnFbV1t8D+K0MwJk9Ft++b46jYKEzhWX5ZHJ9jU2OQmaEkXbDA0lmjMbFSQZdXWWLur7EYI1GQtLsVFiknYOQGOc35Z4XibnHwnd/rVbO10cpwFjxPlJFHkgE+37gKOgpkFOZogo4WBfCmUEaNp3tjqVcZrHkuJ+uDZmgZg1D+QkEn+5uj4cyH4GSmJEqwwoR3H6FbsZIG6ttguocaHuynIgu1vhg4TIo/s1QkUNni+Md6aLVJReUb7XBZMJ+hm3nfW9UPP36zwrYtKio61A87Ywfg1eUqSuUzbXW2O37zV9EMV3t0cvTFCv66eKQdPvg4GPfKVCSPskWpZgQWHldS32N9cVR+NB6OU1LWSxtMWR+L20sU5LvAFgPjE9D2qpyyZtjhroHj0HQhfz2/L3Yu3g/rdkppwzQLFPgdgVodGfmrW+H0kkpI/iyjoO02SMtvwbexPCM/tMP+aq9Al1/PtZ/t0dW+DaIPKOhjgQO6/dLCWr5Pdj0fgF92KLGDn+FPdydc8qY7bsxU0ssfTmhQ1AfPD1XSs8EueGy+HapvU9LXc0547JIz7l6rpCo7J5zt5YVD+Pu3pDli/U4/rByipJuBA9D4fQju5/M3y8sBm4KG4tfDCooM6Y+998eifLucPgodMaF7EubMlZH+K0fMTkvGxnlSUqx0xSlfHoNblIweHHRC5wOtMFmd9407LpjfoYav9srpjasbTnCQYpqU581x7piUoYebeMa/1XcgFnmYYB7P3TZ6Hmi5thfOXaGg4kgPLI2IQ+f+Mjoe4o5nwhPxUKyUxqp5YM+jY/Gvk5SKE9zxVfMHKDGTUlrGQIzZ9xcy9fgZdnrieRsR9i2X0Zi9Xmj4ToniPnK6OcAbW110UZIkp6q/XmjFBuL6LCltTmZxoXU4uoyVkh/LoE+vaDQNkVLAMx/UbIxFo75SMg/wxlmbR6EL//lTB0+s9PsCiy+I6YrcF5WbO+Adn1/KYF+8bSpADX8pjeSfMyqI770NUrIzYnF8sC4abJKSb80gjNrlitXjeL9aGojR8Z7YvlZCOxcOxoLkQZj/RkJxo/yRGxKCvVZI6MMDP0xbEoV5ARL69mAQtowcgS7zJVR3hEGDxm8wz0XMdxsGz7xqh6hUMQlns6iRo4kH7okpu78fRn2Q4ogMCQ1t9cMDI/WwvU5CG5r80dvUBNNHSGh4QCDuwz5Y2UNCfjlBeD7UBoeIJTT3ZxDu6DcAd1pI6Dz/eZ8ud0xdIKa4/cF4PoDB9fliCpsRhBZDAtGTvzYaHIgmFhG4ZraYBnsOxrsPxfhtrJguHw/Ait9KzJ0pppDfgzHnogGa8vfMXxKEpDDFynAxLf4SjK0alvjeRkzJT0LQT9QPb8nENCsoFBteOOGimyL6XRqKPcM9UDhBRLpMGC5otQOdSgmV/drEdkW6QIqXlHwaN7OGywfB/FVSun8wj3XdNhyqZTIyXlfAvj43Bc5ly6h1bBH7q/dySH4noxd3i9gt+7ZD9zYZXcncx5raHIS3anIq0d7PGtJZMBDIqWj4Ptb65TX4/VZGptuK2c+HHkPuThll1BWzaz6/gZZgGVl92MfOm20HukulFPtyBbvGxAuWeMvodOIa1kAeBgHbZOQStYk1ThkDTd9k9MZ7G5s9NxN0Q+QUH7iDXdu1FAI3y2lZ83Z2x9cNMJHPyoPrdrLmkXtAuVVOM9V3sfcnHoOWfF63nrvYQZpVEHhRTt0N89hLZXehgfcNX9zJHkt4B0+fyKhp4i7WeWU7LK6QUWVcHhsnVcfNE2QEtTvZZylWcD1SRhNnTmdVE50gcAH/LqcWs20HqmC4qYKyRJtZ48ga2MCfzZnOm1j/hY2w/Y2cHi7ZwB44+RXCD8lpoflatmmbJrZdklH+y81s9HsZej6QkWfNanbDCl0sqJNRluFydmiBCWxnZJTWEsf+1tUHj6FSCloXw3b7qILlYyRkdHEI22KtgqRMMaVpB7GZtb9gd08FNe5bwtZf0cB1/DtmHFzKnvojxz6FcnLWncf2DDLAGL6T9FKfzb6GHmiglNOtT6lsM9MNhv+QUmJSGFv7WRviHKR0UH8we+uZEnS9JHTwPy/29h0dyPguou6mTuzmHz1gS7WQdqr1YjenucDbgwKKuKPDsuHDoeiCFs07KGajZ80Fgz5aFNSpzq6+vglm12pSdksHs8uwCGaN1iTnv5rs5B86WNwsp6BXyazhaUOsPyGnPefi2aIzvbDbSDkp9sey79ZZ4moNORkZDWevi/Qg45eUbln5spPk2lDuI6UP5s7slvMqmOguIVGDFRvqqQ+JPcWkaO/Olr8zAysDES16o8VatrMgaBBQVmMbkxEyHtL1BVT45i2jc245rDigRdEnGhnJtR0wfLkWNU6oZ8IeHIZQhRZd9XrDtC7gYJilFukOfMoYN10Doa0WfTv+iLlX0gO5p3LaUhDCPl9hhqeAz9/uDFtz2xa38mchyNmfNVQNQFte8/fWMux9lRmkLBFR3dL/mNh9DmDaKqTKFy+Z7DERkNNDSIG2N5kns2bC760CMr59llHrvQFW2Qmo3OMM0/x5H6y2FFD/8DLmyt2z0FSrRXXrLjCnh1+Haxv52b4Bsz2wHmR7+dkWn2E2dzPHq90VNHHuALZghTWqt/HaE/RlL0gd8Rt/Zp297dl5T13xFN8fXvtYsXGDD8PKYv75DzYyt26fAtMVAqrS2sIsyySo9hBQ4OFC5o/XHegpFlBJbiGTq/UMmn9pkdBsM5M16QOUghZ5xq9hyrdaYvRHBT2slrEl3WzwzjYFhWzTZsNH9sdp/F5f1tRjbXu6o5A/y6d66LGdE70x4IaMYg012JyVHCSdF1DTkhymIu46vOVnOOa3nBl28D6YLuCZfcxsRm/lazAeIiBLvbEMPf0Odx5o0broROZVnBo6buKviwcztuusUEOqpMOz1FkFZ4deexTUGtjJXPzB566lgprbW5n3ugMxNZM/+xNbGOPBDFa3y+jb9ibG3DEAR/PZ13G+ljEu/QSVMwW0s9iayRvzF5Bff6PpIqadEWJHhhYtjtBjTo6VYcVfTTL6qsdUSNzw/99B4Rl4jclI90IzXg91Mzgm33MQNmXJqfDbfuZvVSCOJRk1Jx1lZuV9gajLPNePr/dduOQPzLgjoC3Onr5uWwR40VxAzt1H+7baKvGdtxbVblrnO/mVHlbc0KR7Jj6+hawfzlcoyLJhBON2JQg38xl9pmUh031oODYtk9HCxkVMisc/0O8jpFtPZRf1wzRxX6uAPEecu3RwvxzXRwmoYGdold/nbhijr0Udfa5fih1jgkHbNOmfY3hVSooflsYqKG6qGbPDKxANRAr6+VDE2PSIxOf8/Ds7+zErrYZhD3cZWXoZMo1JKmzbJ6DOll9V0pv62NBHQJk1Ki6kuQdGvtWk5pltVSobM7TP0qRFR2y4w9uCcE+igjQvDfd1x3DMui2nq0ff+djPGIbL82S05G2hb3Ztd4wcLyATLoVLzDHBxkot2tVzKCd/1xsT1LUosyOWczIZgta8zjuztlaxtcNR7sR72pC5VSYB8ej5VEbvSvW47Q4mqOEioPi25Vy9bi+cckqLTv9eyYUEW+B2Qy3q/2oLl9zfBoUPNElfdITTTB6Kgb0UtCZYwfngCDThZ+Ncw7gcz9Ho10tOp1rncAlfe+P7N1q0tauE+9NsgUm8hxwsv8Q5hNvi6e+aZG9by5U22+OyvZpUlNrEFcyMxfUeCjpdW8xpqhKx/3g5Dd94jstsSMay4bxXFL3lbptY46PrWpT/6Sln+ZrvzQu1SJH7nTtoMgDHlWmS6NcfTuNGHB6ZqqAVTve5VyYJOMZNQVs9f3NPSseh/JicetdKQbbUHsvztMjKTwlKNWdsLtAkNUsVvOp0xed9ee/9oAu6w5L4/q2gcS2m4KkzAW/Vy0lvlSlIe/VD0zABXfY1h7oejrjPX4vij5rCir6ueG7m/3/WBBR/k3C9hpLUBrHg1TIBN/LaeNbmDA/sJ2M6n8XrhnlBzsZ+mDhOQL3lDqC7ygE3X9Ein7oBEJPogqPOahLc7QsHOsbifWsleU4dBbtiJuD4eQrKTxsC/eMn4bNGOe0rC4T1Cf2wNUZAd25GwLxgBwzifa/C0g9mXnbG0gZNuqr0BK85ybjARkkViyfCo94TsLlcQYqyKXCnx2R82iSn2e6joCTFDgUZAhr3MB6KihxwKO8VHfXD4OQXJ/T+rEnxZsGwZOl4/PNDQf+6r4MzWydiY6SC0sW5kNAtFf9Vyym5IhM2CE5ybm+EVOIyAwonnOHWSUTkVDURTN5e4qzCRXSqaCQcvF3DLbsjIuPB0aAxyxZP8D72Jz0FPqyxR/1XWrQxfhz4vUhGmxAlTTTbCusPp2D6JAXpx+wAs+fHuTN1Qlq+Mgu0NE9zioEiChs1Bx6kX+Jin/D9LSGV7zU3uA2hYuptEQtTVtqhDa/tzPR02BDfH+v4LHg2chqM7JuMiwYqaZfnHrB/Nh6rsxXkuqgEflwp54Z1Cunvm6XQOfcsV7dLRMXPloCq6xJX6yumVzsXw1ZzK/zdKaCKnkshoc0Ws/UEdOF6NrSrO+C9CC1KqZgDFzxHYXyrks6uOw0+dxNx2mAlpX89Bpr649EqV0EmymOg9vMsd9JbRNONN8DQ7Rc4r78iyp2+Bu51IVe/W0wnFWuhqbMXfj0gJM/zmyC13BL7XhWQ7s/VMD/UDi+f06J6xxUw+/UovHFGSbN6V8Hc7YkYaa6kAIsL8CH6IvfxkZBM4nfDei2O25cppCEp+6Cw8hp3to+ECkdsgwHJtzlVMd/b6zbCjHxD7OwrooWmRdB0sScGrheSeXk+lDwzw2EvBZTdcxtEFQ/HW3dV5I8vwGxnPEpUKnoy6x4UzklE7zAl+cdWg2cacO9H870icy+UaF/hPqhEFNvzENgZ3+ScoiVkHFgA52rqueT7EtK+lQd7XymwbqyIeo4tg+KzOvhYR0QTRUcgsM0A8a6QhJYlcPmECcqH89fFxXB4YzjOXqFNj0Z9h10UjfRXRTZ3v0CbWxx2jFDRytktsNLjNpeXJqIv20+B3bkH3MWJIko/fB4UL55yzWlSerR6LxT3/8ItS+U5bnopcHslsGqKnEJ7l4DZm24Q/VhOH/L3gUfdC2idI6aM95XgNe8L9OnHc8rTCjhS3gWG9SKy7HEaUqqFOHG+iIwaT0L0Kjl2uYuo7/zjEFqtQhGvpWTRMTg2zh9jzXRo1OJOWPg2CBvuapOpRSdszhqCSZ7adCBHDSvHjcQfM1QUyGf19vUNXPRHEYVuPA833jzhXi8T0c8QDjKuNnPadiIqvH4Vtr//xmmhjA7FVcDsMnUoyJGTmf0ZmB5gDBdTeea9VwZOq3xhHX9mp+WchGfSZKh/oaBHlmfgwt9KmFMmoZfll+HqEoCEUxIaY1gN63regoWaEtp9hcDGpAE6t4hJR8ZBL11/3KutQ7XWArx2KhRLlmlToUyMhWui8eRHFTX+FuOs7nG4PF5FOfpSbNJv5iwUYip4dBWS3H5x6etFZBNxB36LpWA0V0FJfy6BhqAXbNitpGUrqkC1ZxDk/1GScs5FuHxxJpjxvlcRfgmG5m+H5g1y+hKEkPbvOCw4JaUejVdgecJZKM2W0gGmBo5PHYybUZsOntTGA5ci0M1Rmx53auPgxSOQNqmozEoHyzPH4JFHSrI4po3RI8ajrbaSSobpoSwmFZcMUxC7QB8tx6TjqDo57Tyjj6kftKCQ59+Xy5+Ch5YuLMgR093Rn6FoR09oeCqiuMY2+CXqBbN0VfSt+Qqs7GYNxWNV9PjHZZgxPwBbjmvTp0MGaHsqGJeM0KY7vY1wte1QFF1S0fRsQxSsHIme2vxeLzTEU/MTUSdaSW6+RnjCJAU1FypoyjxjfHsgDe8vktO2QmPMejED1XNkdLy+J5pkzcb/80iSmikG9ukGnut5jh79A+oMekGBiOfxs39g9QEXmPNXTHUvBHjflQX5XAl98pTi86UhqCHSpoZPpthRFoHBZ1Xk8NAUhexwXGWmoq3vTDHyZjwemsHvRXwvvGEwFtuO8p0tqDcWOk3EkAs8Pw4xwwv26Rizj2e9weZYaTQbo5KlJL9qjvb1c7E8UUItwr74yigAaovEZHiK18OoIVA8TEJeFkpcWp0GA4dL6LRpN5w3bzls7pDQqVPGKNywBeLcpPTYqxda3bXCnMC/2J/vVqqBdri1/g++mxmIl186YcyEP1j2IAj7WXtiUlkHzjoYjJH2DJ5z7MCynSH46lEy1inkFFHZD4s2TsSet2X04G5fjGpOR6O1UlK/a4sfDWZh6VgJ1UA/HMXOxV06EnLoxme7xzLQXSimb4HGqDtiE+wvFdPUDlP8p1cCq3UldHi4Fb5aeRa+DpSSqMAO8fcV8JTy7N+/P44xq4OrMTKa88MBf7/Rx44hnXjpvD/2SjTGFzqdSBG8TgN743q1Tqw2CMLkZVb4d80/vG4ZjA7d7DEw5h+mTwvBxd5OaNH/HzrNDUXO0h1t4v+i3exQ9H7ojQ1FfxCEYWhWMB7beT205fXHnMKJOG2xlPYWOqImk4E+URJSRjjirDeZ6MWf5QcDB6BKrxwWfxLRr9d2GPGuEv5LFZNtc3/86FMNT49LiDFwxNzHtyBwh5SsXzmiFc/FJqlqdMEiAIW7tHHJqS60cg1AkBtgyu0uDAgLxOe2PfBqQRd+lgZj6RQzXDaavyczBE0bbfCvQRd6HgrFeZEOaHWtE6fXhGFyL1esavyHkr9h2PB+IM7V+IdqqnC01UtC03sSSr4zEMfYj0PleQn9zvBAK/Up+PK6mLblu2PJKoTpj0Q0X+qErZ9q4AkrpujXzvhd8wFMXi6hhreumDJIhq6/1KjnxgD890kbrZ6p0Z35gWg7wBDpgBp92BOMFctMsXWxGhV6huLWtxYYnaBGoavD8PNUO9QKViO2MRylax3Q+20XpmhHYHn+SKzitXq40xef5I3BjTH8nOSNA/QnoL9YTMq3PvhdMAU994lobKw3ut29Dxd+iUjSzwPt374C67ViMjfzQvHIbqg2RZ1cu4Jx+ydjzItSp097+D0N7oMeNuq0WxGOvxZa47bvajTQJgJlb22Ru61Gnacj8MH9odgwRkwnRgRgXWYsavmLCR/6YWBNAi7nvch/1CCsP5KM5oNFpHZyEHpMfA5jJomotsQLP//9D7rmisjuHIPP1dVRWiIi01h/PHxQgDfUxeQwKwB9V/vg4BwRjZgTiuslAVixRkQrskKwsSQUB6zgc21MMCb3iUZMF1HJq0AMC47B+KkiGnN9MP78+AfqngrprdQfA4o18GONkCL/BqBdiQT9+ono8LlAbP+kiy+n/v9/asH4a74xTp0son3yUGwv7YNOfCec7RaGuSdt8Jm1iE52heHu2Q5Y90dIe2eH4/uNrlhzWUhvLvE6OeGF5VlC+vw8HHsb+KHXaiFt1Q3H1NRgNFsupEueYfjsUQQ65AtpkyIUs77J8ViikNYWB2PSFW2cuERIuyaF4NJZ3dFvpZDwcijarTFFGd+LlPz6t/H9ShklpH9GEVh9gfeOvkLyvRaBVxhn/CgWUlO3SHxp6oHRXQICYSQu3e8HW5JEtD3oGlt3LhzeVoiod0Et+2jCSFjfJqI3LbfYKQETID9DTC1PbrJLLsyC7Gdi0o+4yVb6esF5vpPkdwLr1+UPU/m90L/IsXnjh4PrOjEZTyN21oTJMNpJQgYrifW5tQSu8zrPiqhm9y3aAhEf+B5Vf5m9YrEfMo2kZPET2eE3T0Kbg5S2BnHs+JnuUPhZRNrlp1kYNBgmvxLT/uGn2DHP42DGRgndOXSGXdk8A5q0pWS64yz7c+ZKCOF7Uevac+yhV3kQcFhKDZ7n2MurDoPmJSmdGHaWPWpyEcK3SynwfQU7dNIN8DogJe1p5aznssfwIUFKX2LL2f4b3sEy3sOzi0+wjeOswGMAnwVRW9ixUxyBJBIKfL6HXf84FGZ18vMbHWSNnflOskFKx1aVss/KFkJnh5S0Qo+yeGU9uPvIqMW3jK3YtAds4nmPLS1j7eAEGIyWUUlgGSt4gHAsVEZWn4+wRU13YXNvGWmdLWUL6QUUvpZSzLfD7K2jXyGtSkoQdZC9+lAdAzKl1OFQwn67JMbH/LqZji1hW3YosOiEhI6JD7EaU80hf7OEzhqtYdtLv8OFBBkNzytkZXb/oOr/3zflsIdV8pnq9F1K20/vZpfHqfCws5R8C/ewwU/0eV1Kaeao3ezoDT1gRLWEjNZlsx+F+pC3XUy/0zLZ1ks6oOQ1c75hIlu5zAD8tYV0b3o8O8rBEuSgRQP7RbCexxk4ulGTHjOD2C22CXD/pAbpvXZnk3fOh62WGhQ0yJHde3YFNDar08M2e1Z0X4grw2Rk67qDTVeXYZeljLTfbWPJ2QD78nv378Qm9nxLbzw3TEoDpq5lK0Kt8AyfufqOa9h3nBF8nyul87UT2Zw5evCQ11hazXjW76cKPvK6NVIbxZaP1AXfQSLiNoayA+J6wp5aAZ8XLOvn4wKC9Vq055oLm5USDVf5medMtGOXP5wOq19rkH2ZBbtyxypITtEgVWUfVqf3LvgQqEFpmT3Zb+cPg5OfBt1+aMLu69YdC1fJKODzMlbh3hP3RMlo/+zFbOVJa9RaJKWWkznsYSMHLI+U0pZ701jrE4awnGcihzpntlSvL0i3C+j8BRt28LYAmLBKi7ZMMWW1n42HdtSkxJMGrHvtUnjlq0mxh3XYtldb4dgXDfJx1GZ/r9gPypsaNG2FNqtTegZsz2rQWRcd9svJq+D3nwYN2ytlbTwbYPUnDRqSIGJ7Ln8NM0GDFIOFbKu+OcbsllGEIpVteW6LDh4yShuUyF794Yg99kkpLTSe/Vfojnv7Sume+wi2pvAoJIdp0vNDWqzvzUpQLNKk/vf/MSNO34STZzQpd/5npr6jCbZO0CQrvf+YCdZfIe6BBhkntzG5P//ACX62EtePzITRDviBX5+DI8PZ1CsuaCuTkX0By8bkeqNJdyl1xfqzQ6MH4cgSCdnbMGzr9lsgtdeiQI0HTMTUhzDPUYt8P11n+h9u4VlLk6r+3mBe2HbCOH1Nyr9Zx9BMEZYf0aDCRRwz97QMpdM0qCOlgjk93hXHZMhocowD2/vJQNTtJqN9rTbs90+DcLZYSsdd7NmfgwPxabmE4kqt2DGZj2DcEZ6Fa48w9s9ew4x0LWrVL2VqvX+Bn6EWRZfnM8f+00K7oZqU3byXGfBUiuuva9DmjP3M5dWeWJckI+tEY/ZzoS8G9pBR1y9d9tNPPst1pTTvazf2aEwYlnMSKktUsW6D/oFVshZdGjuD0WrQwvCfmnRmdiozs0CGmtaaVNK1jMm1UuEII036WZLIhJYzeCObX0MdNdYtPAANDWWUMvoXM0krHIttpVTX8ptxIzE2dmqSZZ4bY+8oR8ctmqS+IYBxe6GD9T00adAQJ8bdj+/39zQoIl6XefknGCOMZWRceZPxFA/BaTybVOUiM2XNMOz0lFLlxBLmWT8VJhzRpFlmMubZSz38N0mTWo7f8G1vMsLQag2q3X3ad3a9KdaM16B7imjfUpcwFEfLaPP+IuZYnyic8EVKxkdXMdvXjkDlWCn5vFjEnLDvjpumaZLz9X6+oZdNcG1vfh+VO71dtcwwMFWDvutNuBRzwwpjpfx5pClVP9WGYWWblAbZhTJOWiPxbYGUds4zZuKLx2DDYCmF5p7wzThnirYOmvTPOL3KaoY5zn6pQXU/mqqCVbZ4SqZB76rVuYILcSiU894rafV5tSUJT8VK6fuOsZe8tCZguZT3f/fyKitva+zi1zyTG8Md2OyAM++q06nsUZz2dWfMHqdOXTsWcHBwFEYOllH25TVVCx8kYeBvKZk49+D8jkzAVlZKTwYbcwkuNliRo0l1rVu5aTf7YWSXBk2s3c+Vz3TBpEp16t1jL/d1hge+H6FO1rNPczZvxqIO7yfwdQPXEjERabaUbtRlcHUFU1CjTUK5qhXcqXv2OG+YJkWsusYVhzhh/GX+rAU94GJ2uWMUp05FHbXcCI9knHBLRpWDjnDZGyZg3Vz+vB+p5N6mTsHKRCnFNx7i+h9zQa5Dg5y/qMPtRx64QKBBSd+/cxWR3jhunToNs1IH1+UT0a5JRvnf/3BOV6ZgAs9uP9a+4vYuc8WpvJY6cuSg/dUdPxzSoIJWOSRv8cK6FnWC+zJY0jQRC/3ldOqmAXT7OBXf8nnUu04HDPwyMJXXQ8dJY+jY6461vKdFxRnC5TBPXD1Jg0onGoHJ8In4aoucYrpbgpV/Ktr0l1PFPTsYZ5iBlbYyau5ygL/9eoGY71Q5qR1cqKUdvC8WElv0jbvRxx8qHwgpy+4tt1CUCOe0RFT25yH37dwM0AwVUYTVHS7muzvKf2uQtpo5lA/1Qp8hGpTpaA0ff03BQhs5xTsGgWlNBvYIkFHtgWHQ1Ocq9+mMgGo3usHW2JvclxcCiqpxhOi0Z1yJk5C++FnDrIa/3LwtQmpGQ/DS7Q7jfvB9jBPCKdcBULRRREFfO7jO6lB4WC8i4/9auOil48Dim4islz7jsvVmw5A/Ijr9+gHXqe6Bsfxsq285QoamNzJ8bir+uULG/DRsEsupcnIKFJyZjtbmMor3yYRGZ+SWPBRQoy0DYetucJHZQtqYNxAy5rzkUsz4jr2wP5Raa8KCSyJa6t0bFi02gVWDxLRumA58lLlBCs+5s28KIMt4GHQ94ftb8G8u8mAqpO8XU5FVM5fZOAfid4rJ2uYVt+m9Mzbka5Jw0TAw+uGOrxv5fe8RCOMbfNDmiDo1+AbArE+peH+NnJrNN8KdsnQ0rJFRU+oy0DCYge94z7+btRg04o9xLulCGnBuGri+OMd1TRPSFofhIMqo5TYEiKh5xWDILXvJffcSk+dJBrL6SeDHGzG9jrUDHU1zuBEroc9re8A2EQPauyV0QksHbK8Ph/iTPE8dl8Ck0hQo5e+5f/Yf52o+Az6088+x+8wVXXBE3f/4zDIfB0oXd2y4xmel2hhwKfPCN23qZOwQDcVXU9F/mpym2+ZDc3A6bqyU0caordCSVsZtnyCkHY8Xw4HdNdyYFWLaZz0eKr4/5Aa+FFOUeyxY/v7FDUyS0BeHIBAY6UMz33Wb93vAzExH0HWX0rMMO6jdMhSUoVIqcusFVprJkN0qoYI0JRwTO6JnqyZp75oOvtEuONldk66uS4f5RyZhzC05OW0uhpyINHRrkZG0bj/0DS/nUnm9Jf1ZBT1+ELdwiZjqamaA/+I6rlyDnyF1Klx495ZL2yWhzO9joTReCF+8eK8zjgHXsxZw+h7fSd6FQ+vMALhRJyVhoydk3bHH5HAt2npnKdyb74hBuzTJMH0R6E9yxZBHGtRz0RywxXG4a52C+sSXQ/b+idhbTUEbrp+A5fxsSVPllNbzHBx9cYazihWSX+lmSKcK3tcENKnvDriw9CqX+FpMN6/nwJeCh9zd9RLaN2YBXNr5g8sNkpIyIRN66Kpg4wcp1Qonw93cPnArUUah61PANNsWi3fyuWy2DgriHTD5ON+LbFeBh7ETevpp0knf5WA3ZRwmnFGQ5MZFEDql4jFrBX1urwYDg3R8ckROS08TnGk7x8m8hfQ+YydUDbnAtTUIaK3GHvCzusnljJRQRscquOH6nAvm8zTx8Gro/1MDVrfz+TJ/CRzYYAwpvD8XnpgLK/eYQdUWGV07OA323TTD3LkCuvg1HwrnW+M61KJXG7aB96J+aPqS38cHGyG/LgEjLyhpluQNfH/EzylXklH2fdjyajL+nK+gTMEDmHyLOJWekIYNPww5n5q47/Ol9K5sB9jb/OC8O6XkcHEjJA3XBt8rMroVvwZkifbgw/Bnbd46eLY7Cjb14P3BbwNYrZ4DSxbLaNHATTBu90rw+CmlSYGbQOuYAZq58owZXQqCWSaorBCQPLMEFk7sjanxAkr9UAROdy1w5RUtchMUwJ+oBBzdpKT0PT9gls94HOynpCsrPsGSmFQszVNQt6TXkOV5gwuayPPskZNQ/uU+t5CEpH78PAR3NHG+eXzWp+2GpXvec2PfSykicjcM9NCAmKN8h6F8QKUhNGbJSQN2wo0X7mBVKqdCnuGMDceC2RA5z6e7QNNoHRTpy8izaTd84Wc9oCGlWT1LoY/kInzXl1BhcjlkqOrAdY6YinPPQnTNU7g6QEwfelVC49n/IOueiDKLz8Cxx13wNFNEW8xOQZtShMZCETkuOwk77BTYdkxI3MfjYBiui7umC8lkUxlcYxNQ+V5J5Z5q2PorGafNVJLmpk4Y1ZWKd8oU1Kb2BwpdnnNbeO86PAph6dVWLmsIr/m/12H1SnOQihQU6r8XmFO+IHVQkG3ufni7JwN2XZHTtDh+/b/vgKd89/654yRkPzkBK35J6OaHi9BjHcFQHQktusyBRnIdxJTz5+UtgNe7e+C3VEwr+wBcdklE29tKOrZHiPUrU7DCREndWSH2npGG65MVVO4tQlu9TGzdLacR9jI0mD0HJbxvKDSVOHOfBhS2C0gv/T68viAFy1wBjbv1BEzzVkHYUTlN+nQWYnrsg9lmMpqwswqS/5TBoUk8i/UiKBo+DmPieQ0ckKP9jUmofllB+08o8BqTjroqBeEuFZr+noE3XOVk90UPoyRZeMqV57vferjtcDY68Kzdc54BrnmZg6TFd4Af+rjGRgvCtUVkdPIRnBcoIXmBkEb+eQmT2nvA0BNC+lP2FdqmzsCKzzJqW2aETn9m4dYUGaUeMULPE1m4YhrfV7EHVvZajGY5EqIDxngteClWnRUTy/TAmBf9oLyniBhGDRtOBMF2gYiKCyQ4afIoqDYR0ppRSnz8wA2/vPiF40MG4VVzL3TJ+YUOcYOwpdQX71f+wobdfri0lz+uLPuFujsCcFhDEK6N4O/5GojFY8JxtNov3PkrGA1rI7Gjqw0zR4XiA0UWbtWR0tgFffDZgIWoO0JCw76aY5+dSzBsgpg0tvTB7lMjYKe1mALfy3GhdwLkLBfR07Xa6Fk9H1o9RZTVtztW7jPByicdOCeCwdY6UxS+6sAGTxaNQ6xQq6UDbzX4YUXUANwa/hvHTPPDS+s8MFfwG6fXBOCJVF9M6WzH7p8CMcTDH+/faceZtcH47m8Qls9pR71toSgbxbODqB1X7QtDD2UUms74haanw/DquTk4vlFMTmr9UdN4PlpvF5NzTj9cxixGtoSfbYkdBh9eA9O6i6jpSg80DcyHDxoiyl1lhqvq90Ouq4g6z1th892fcN9GjTLNvTEwuBPE57rQVeSD8QNEeL+zE11tGdQ8rEKta/9w1BEW1ZYZYkrXHxxYweIel17YPP8veskD8Eq5OVoc+4tpokAc7uWPV6Z24IL8MJw5OQS18n9jUkU4Gj+LwBmP2rHELQLrE4bip+HtOMU/Aqds5LtcjpiEQa7Y0Wc2vgoS04xNTvgoNhv7RYoommff+hM52MNJRJOMBuCqbfvghYaQ0gZaodOAE5B3SkhmY+3Q6dBZUM4XUWx6f8yY2Qqn4tVp3lFvvGDSDpFP1chQ1xdbjmvg+r1qdDiBxYAiMVrNU6MRS/ywTV+OHse78EuUHy5PdEat8C4c6BiB1b0G4u7QTnwQHoHTlzD4qfwvLjeNwF/bA/FizB9cWB2BxUnh+CmgA5uGR2LZqSHoFPUbe/aOxPX7M/DsBhF1Wz0Q14TMxsROIcW3eqDB1CzU/SOkyxluqKg8D7l8X53BZ6bRNoKwRiG17XdCvQk3wT9NRFrabrj84mcY9kCd3gX44GWn71D7XJ3WFPtikW8X9C9Wp75fWMxLF2J2pjotT/PHhS9lOHCtOm28OBh1jvTDVafUKOZJBOrGDEDtCWpk2h6BdpbuOPVbF+4aF4nt731QXt6JwrxIrOgKwJkO/3BkVyS2fgvBtaf/oIn2EGzRnoy7+oroGq+HI2ZpWFEopAPuDH9+M9FcTUiv/HxR4/48/NYloDEmXhhw6AY4hQjJV+GGVtvuwdndQvqxwAMLYzrgPs+P4ZJB+GqbBg5aokEXp/rjMTcJGkRqEHt+MM620EZnPQ1a+DsIpTbdcWgfDZqaFYpDG3piKd8DXb3D0f+YBRZXqZNlbgQ6+/VD8uL3enQkf45dcF+DGkX0GoKD1Lxx+zA1Wlg0BEde9MPxfbrwWO0QDPgchFu//cN0rSic9GgUrkwWUbskAK/eT8Qf94TUNCAA171OQYoT0pgmP3R6k44eH7XI0DYAjU1m4YmLWvTY0g+LZr2GzlQhbWB8cEy/z/DXWkjK7wyOXCxELQtNen9iMD6Ik6OTBs+8h4JwxXNdnGnFM/6fELy31BjxOs+G3cJxiGkffLpeg5o3ReDfHTb4e74GFT6IROO1jjj2qjqt3DwEG//zQCdndYrgPcAl0QdL7qpRn8AoTF4YjTHuPOO8CcF41zicvFFIon5BCPPH4ph1AprozXvJpkn4KVGL+vK+YmaYhr2ttEhlE4RPTv4E26FC0v01CLet7YK/vYSk7xeAA4cIcFdPIfVOCcTlP/RQq06T1mEoBgwwRIPNmvT1bRgGLzbF9YGaNG5yBHY3Nsd9nRr0NiASs9564dJiAVlNicSQPBbrSwW0sCMCRRMDcdteAamNjUBXfs8UIwR09V44nigfgeftBDR+ehjmTBuDGTVaFJTI+/OdZAzO1CLJoRBcPVeK2ZpC2tk7GNFLhZG3BbRyRwhu/6SPulW83r6H4pI9Jvhtv4BsYsNx910z1F0kIOHeCGzwsMWsGAH9j6Mzj6vp+974nYciKZKQTKkoFEnq3t2I5pIpIlOGCKn4hEoSoiQkQ0TKHEJIOmutjCHJnHkKIRqU5t/5/v473dfunL3XXvt5nvd93W7pe7zQdMMIDLCWkpjvjdAIG9QZISXtEd548oUKLRslZGLjjaVvnHHuZwk1PPTCpd0mYHSDhIzGeGGx3njoelNKnxs+sJM/3OFqlZRu1H1kw3XtIddcRml9HjP5Byf4oCEjW78KFlDuC7c3ych/61tW9mAWdO3Kc+XAd2yi/QoIWi2nWO/37OfuOFh8Q05mER9Yg81YyNgto5F37zFft/Fg3CAjiWk5u/THH/ZNlpPeoKfMaM1cyOPHR655xiqmrIYoewVFVT1jo59thVxvBeWEv2bRU/dDR46CJqe/ZCs2noHrlxQU7f+cdUslyOcZJHLTE3bmfDl8n66gt9llTGw/AhQvZWTdu5BZntwA4c8U1N7/EYvP3Q4uA5UU9e0hczTNhF88N8G1B+zK2QvgF6mkKu0Slj/pDuwfrKS3p++wsgmvYdIdBRnV3mIZpn9Ag58DA2SfNrWD634FLT92nSX4mkAGr+GhDaeY6X5D0OVzaWzcUfa+exEMfqekfcOQnbteCgNeKylzfiFzGfoJyngGMbIsYN+c/0K/TUqyXnKJ7Q6TYIaAZ8nu+ez06M4YvYVfy/1LLLqHDnq5KGhfyCU24U4/UOxU0Lipu9nvVYZgEiMnjYH7WfWqnlA3gz8vl/cxp00dsPivkjQCc9kzQynuLVGSik6z3qiBhvx66+vOMHGyLm7ln2W04BR78Lc3BmTweeD1MRa+zQg3LlfQLsphB54bwiSef+VDkxgW94SaZjm1lSUxg/F6EMEz6bhtSWykf0/4/FFC2lPjWEHWIHA6JqadrivZLo+xkHZARFdHz2MLDabCt0IhcaZTmJF1BCQPFdLSUA/2IC8eJn0TkHmuK9vi3w2/FSpp5PrDbJNFT9Q6zNdk8kGWdL0fXivj6389k2lMMMVKPot265bBijLMMWOIgp4JMljL+T7QzY7fU+9N7Ma0nmB5jh9fHc8IusHHHXKqP7ee9V/fDcytZaQ+sYrd29EbLryTUFLNAuZWZQGG//ss3PxpbNl0d7A9LKJNfzxY0aNF8LNSSPIvjmxycAJIFwnJarctu3FsH8QNFlJMwCh2oPYMZPUT0rGJlmxIBQc+w4T0fdZwlj6yFDZbC6njsgWLuspnxx4aNPrMHnb/ZB+cX6Ekwac0drR6EF5fpKTbil0sqcIC+xzj9/TnTmbVMQoNl/JrNN7G/lxKhXs3hNTHdgiLbM4Ct8tCUtYOZq8gH069FtJe1QAmX3kH3qKQusgGsj7mL6A/75sXPg9guVO+gCiP/90lhkwr8Q90TxLSytZe7PEiM1TzbH5uzFY2Sj4CPy3k+6R8AxMpxmJWioJGhsaytUcZ7olQ0IP/lrFSjuCMn4i2X9Nner3LYJKviGbd1WO1dm/hmLOIxPJubMDVn7BluIh2qrqw4/VNcJUTktMrbTYtTIS9d/M+bqTJtE+OwqZrShrTFsKk/+ywyV1JV3NmsQsdvEdmKehY9nRWUTUepTMUtLLNh/358Bfyx4nod5uMDU/vAIG9iIJD2tULDBTovEFIyWYd6v1LtLHol4Ciev9W5+R1wwsbBXRrf5V6XSPDgJlKWjnLg5UUu+Ai/rxPu6xmFO+BcTMV9PIAY6d4j3kjVtDVBnumtVCAkw6JyPZ2pfrhBQkeDxSRYep79S6fzrjljZBUAx6of9d0x8OlAgoQPVLrZRngmrkCMt51W800XfHgBiXZy4axI8ZuGGqrpLaNJgyG+WLiJH5PC8zZpyWTcJpSQbP2GjNlqxY6TxZRgH2O+n//R753ppAsrY6ru3j3xmdZAtIJPKVepN8PHccLKKdvhrruL39PXis2ddNnsinemMzfv8c2HRYX7o9V/B5tOGbABvXVwqRL/D0bd6rv39DB0FgReU5ao/5cbIAT1wjJ0GS9+soNI7xxQkCqEQnqzat88UWKkqqbGtWlryZj1g0Fib+IGEudjh9n8Rn16l/1bcfuOPu4iPZ+Gat+VdgT/1qJ6NIMC/W5W/3Qb4SQvrw3V4cG8zm7WUBVad9UIn8fPN+spHKvD+qtm/3xXo6SbN0eqUc9nY76xQpK+PlA3XIuCBfwvOxndFq9eq0hrlGIyG3te5XXxgHols3XIX27KvCMKQ7kNcHq+FLVsc0WWB8rIJlsn/0F26k4L5fXsV5Zar/4QEweoqToATvVovY5OIjvn4KY9erTYIy2/H2s2Cy7yF1DsNmB15lJfYumrhmBeet5nXnmVKRhGICLPylp1Jsw9d/2mViyT0lf+lirIy7Mx56vFJQdoauujhuGChsh5b/7WxQycSTGpQroQpmAG5E8Gtf780xhNph7MH0O2h5X0mLHY6p1C3gm1VOSp7uWveDdEmzlFOSFu4s6iyyxoz+vFQNNuRfXRqJbHf+7Le5c3O4xmDJLQPfaZnPVfMY6IhVQUEEcdypyEbbw+6J+JuEC+i5DyWMFLfg2kEvrtRIPxiho//K53J891thfQ0gFpvHco5222FYooAXHDnI5loznzA58vzWDS37khIV87oXj2Zzu2xB8wGvp9PAAzuXmMnw2R0ndFm7nAlaHo+dZvm4D0ziXFlsM4+f5PvcWt7pYhf3CBGQ7ljjtc44YH9OB5keKuL+Wy/Fiq5L8Jfe5H73D8e4gJSW1FXBm/rZ4d62QbM1ec4X77fFYZyE98ajiKoWOeN9YQBeb33IvgpejWZwGWV0RwgC3CDRZpaSgrBrOr3A1nqtT0HBbIRi/UeGOUUK69UYBjiMdUTdUQImpQrjivRxjSjXIOKornJmxErv5aFBsd31wEq3GgX5Kiq3qCp2PxsPLXVI6Nr+Y85q3BT5Ok1KUO3LhDips3Suk2M694NACR9zL97/2wW5QvCscR/lpUMbaEbDRYhVOKFDSgJuDofCSPqg8ZbRSRwD91/SFZ3VSqh/QxK2ZOgpk9XzGy6vmsgongrVSRpnqD5zT+yhod5SRgCvhzAalwLL7/PhzBdzFKwcg+oyUmi0vcEkLVeh/Vkja6WZglO+AUxsExMKNIbl0Jc7crUHWH5who8dqjM1TUsZkJ6jl12C+X0pmXmOgaMNt7sIiKdn/soLKBU+5iSukpNvHBG5e+MUdWiOlyjgDODm/E+hckZLTLAWcsNKDygB+TIAQLBJjIc9bThX/3eMGfUmEiY0yYp9vc2Y6GVAeKaMFwHFiDcb3s5AyY0bBlDYnvMufkboXVtDZMALnBmlQc0AQKEZEYZGDkupUwbBsE8d9nSulB5NUcGUOcJYP//d+nR3U30NudVcJPX5rCxbb42CVgvevP8+4lIMpUPRdTklLXnF2m45B/CE53V79knMqcMCEHwIqUzrAtkZn7GMrINdnjjBx2gpc0kuTyr8nQV5mBJ4drkFPNBNAIF2L1qCg1bUx8FXzNDeZz8YzLwfD7MgL3PcxUsq86gs73S9xpqMktHKzO+TGFnKSxWJy0nAG23dF3E4S0WNPV9DauRSCryspv0UBUbtjIcyCzxt5rdzF9D2g1VlJrlki8JhzAuby5/eiqIOLej4WDW8KyUcyC7bNcsB3yOu/hj/0T3fBJ3UdWHzeA6pdwvBZhQbN5dKhZEYklnTSIBOLdEgcc4z7yXPBHZ11MO1ANhdSL6FQ7xVwl05wdh4SqpTMBpfruVz/qWKqqJsOPwdc5qb9FpFuqRdkaM6EwKsapLt4JFhrroQ4ew0649sXCiu2wsxKJWVt6AVGtXtBcZPv25jeMHBfNhitVFJZTjcwvmmDG0aLKC0oFFJa7VE+UEgCi0Uw89UKvD9Ikw4dzYG5SyIwaYMGfZ97FPbvPsO9/CilYf9tgeMBWZzjRgltsF4Hiu1HOf/BEsqdGw4FQ45xFjfFFBe+GIw1VCAfqUn2AV6w034y3OuhSZl/JkCgQxhE39OgunlOUDZzM+Sv5Hv731h4viAdtE00KLOrNXz/kQW+H5XEQoeC8R4rdGoV0df1GyD7ljWumCKiPZGxcGbJWDRdzvN++Cpo2bMcn13TpAjL8xAUHY5LrTXJYW0eTMzJ495elVLqjh0g+n6R6zmR5zLDNDihGgEjgzUppfMMiPk5DoQhmrS8KhCKNRfAcFNNMsoMhGNd4oEjDbogmAHl43ZDznwNSiudAgGKk1Ak1CDtYk8wTikErXNK2lk1DYoDRyB1FdOFwK2QfM8Kx2aLSPPSZjgywAZfn+N12C4BlkeGou7dTmR+9Q7kBIXhNqNO9OpRMSStWIW/PTTpjTUHL1OucnY8f4kHZYDf6YEQx2lS9ev/wE1rOJSc0aQ5C1ZAqcEkGLpFk+YvXglZe1bDPn1N+mseCbKkJOiboUE2PqtB68EhqBzFa6DbKtApvQBzypQkyloFqxtK4Ju1kt5rrobMHxUQu1lBwYlbYGfpEFwYICYz7T3QP384znwgIveQ7dDSbyRG9hWRiXkSBHeE4vpqfv5jn0LqlFVo2aRJ/4or4E/VGrTYpkkDFnyF2V+Kuck8S+7SOQnXQko5I5WEeh67AO/WGsOZD5pkbBwHtr8doLlKkzpyNoDmgfnwMUmT+mduhDGCeBjaokFXajdB+ZpdMDxKg4oykiDj7XEo+qGks3+3gf7Z6xDnpaQJA1LASaccxu9TEHmmQUDjF+hVJaeqP/tAPLwZlCZymik4Ah+zpRi/SkY1r4/Brz4a6Nyf58qGU2D4uxvG8hrViCchxLMnTvaU0iT+Ofn2RqiXISGR7CjYvBuIw0dI6PSdQyB7OxhtlBKas3M/qE6twB2VnejClp+wOJTX5N6dKL+yGrwC1+L5TE06fKUG+py4w9lelFLaz7MwfPkTznkOz+a6V6F6/G4wjef7qjgNMP0g6A/h/S5iL8g25sGAcJ4rZx2CNu3b8ClfQXNeZMPCsAoY34fn2Xmn4OaQX3DzsJwGuOVCy512KDGS0177s/Bhmhxr0mSUm3IWCvS0MJ3ncbdduSAr1MHmNiltDToDNtXL8Ub3ztTyphX2F0bgsvhO1GLUCic/ReHFN5rULawFrm2Lxjk+mlQ0Q4ifZq/Hg9kaFKcvxiOyL9yvHVI62V4Mx4/Wc7tHSinlWQn46S/DV+M706UPQrQ4HobTKzrRwS9i9Ov8H8paeH1ukGLn6TFoK9IkS0MFRl6Kw1hNDdKboMTvbhsxrpuSJvbqjPsWbsKKCQq6sbwL9n8lhIAyCWVnlsGePwoIvichi5vP4eDFNegXqEmRzzthiG4sRm3mdUlDG20exeG27Xw2y9XBjpSNKDqgoAvu3TDUbTNWHJTTbuqOM79pw91XEjJVv4euRr1hiEhKHn+q4NE9B9zWvxE/N9lhqZMTnvzWgJJ59lhSOA4L1A2YlKJCmzWeeGPBX3w2RI1v2/yQ3tSj7001blBOwyM967FmhAPq4kyUNdbi+eWOuDl/A+p95XlzuT5aJm5EkzY5VfKZ3TBiy/9/HlKvb1+E+4mYzGvRyNuDsDxlCBTpSmnijH/g/kgNBu0SkmSJ8YftNGiIl9C9Q5p4LmUkpu1oxAul9nhzjS1W6jVi83YV6vxSY55WI56wVGGBvxP21mnEtFg1nvs5Dp/FNeCCFgfcrOWJu9r/4ubOzqiFfqhX8Rct5o3DWhaAa/3rMXmhK2qsn4nfTOvQId4Vw0I3ohafAapijLEofjPqgJSW7DTBPUMSsQfP7+3fzXBu9goQ+/HZY4wuzvHdBGGxUkrUMcCSkC6o/6MJ+/SywYuvumN8fBNGmo7BESJ+/XeaUKeLHTr8GoDtLk04+6sdPhszBI2u/sMDnVT8z8OwfPA/PGivwisnJuK23o146qY7XnswBbfxc55p4oZzL89Ay9n16D96Am56swF1YmUk1bPA/3wTsBylNPm6OXIRm7HptYSiwQKTClNBliilcu2+2PXyfniwUEornvRHNuI5DN3YgamCkTjp/nuot+7AFT2sMTKxBno/bcd51mMwwlyEu4zbsMdoW7zyTwNfW7bi/Pyx+HepDrZ6tKDfczv06doDP29vRvF7O6y7PBFtNf9hpaUnXkqYjBDdiH8zPfCvy3QUuTdg2EV3NDGIRbeLMppSZ4X2keuxIkFGE9db4srIeMyaJaU+a6zQ4lIC6r2UkL+9JVYFHobnJRLaWj8QM6pPgMFPCXnkmGCG4iX47BGQV9Yo1F9dCQXFArJPHoM6yX9AP45/PXcsLj3rjbdqmtAizwsD3SdifZ8mZEZe+MlpGmqN/4ehSZ4YETsTbTQbcdQ3D8wVx+DUkTLarzca3XrF4We+D8c9tEHRnHicEywh3U42mHbnItyrlNDNHuZYMg+gScHr54ERGKJ4A4HHhXRltA0u9PsGLioRVTvY4Z3etTD2qogyV6jRa44bHjjRim/QG21ivTG4XwveDfTGxccnY4FRMzoIvDGkSyDWD27C4ele2P1dEH672Ijt7z2xZe9qrOwkpUuz1PjFJhqdciWUeNIeW4vX44SzYjrWR4WjzjwAQZCUmoKscfjgdzCvv5SWlo3FuRVV8BrFFLJEhRXjWqDcU0xDTBzx4WwRXrcTk8coZxzK523xQgFdm+WDVZXj8MnEDvyy1geDczxx/Ow27OPjg1lj/LHkRwsuFPjgn9QA3CVtwYk53vjPNxALejTjA0dvfu/D8eFnMY3o7YIzM/9Dz8diCnvriBGfY/D7SxHFHXPEMZpx6FMioqHnGY6y+QpXC6R0fo4Kre7+Amc+ow7rUOPjjn9wbJ2EfFc6YomzGMc2ismohwsKKpX4EHiPXjYOF2lqYdoWMV3NG4+63maY21tMS0O9se/9YSi6IqJHb71x5eHReFpbRIZTfXBZpQrNXIUky/BB3cXjsP6CgPo98cHFHZ6oPawD3Yt90PL0RGwPa8OIeB90cZuCbForrh7LX59bhHN9xPRwmBtGZC/DE6ZiWpcxHk/NXIVWT0S0JN0VddavwZIifo3dXPCxbi284xnnqYcDDnD9B/obpVSS78hrlAhNLaQk9HbB8FAFuh2SUOGscXyPdcH35hJ6s2oCPs/rjn1deN0LdMfJg3qjP88LAxo8cFX0QMzbJybjNC/UOzAUd+wRk+Epb+wZYo0G1mL6we/dlLkqTB0oojGFPhje4IhuMUIaVMGvcaIXZqRIqNTAC9e898W+UyT09pEn5u+fhl+e87Xt44lux+bitb5ietDJA6loMS44KqIKG3e0vizHP0ukdHb+OOyI7YRjh0npvy/jcY+PDipkUlq4yQ23ntbH5CoJPezqgfn3++KhfAm93OWJ2bGDsZTX8IaXXrg6YRh6BkjI/CTf5y6jcaSThF7o+aDyuB0umyGhjXIf1HjqiGlDee976o2dM9yxt66Epml647nN/lgwSEzFYm+0XDADA1JFtH+FF0ZNnI1CfRGlDPTCe0O9oHmihHzWNLPOgb6wJVJCN8a3sNocDzCLkVCyWwNLLPSHM0I+A3s0sMzHs2Ayr9s3ihpYcEko7LsmJf+sJtZl+HhYYy6l2E3f2MKXk+DFCynFO/1gO+/Oh+MDZTTS9Q8zWrYWdP1kZPC0nnWalggcymj5ljpmcWU3BP+SkdaJOhZ2zgZ08qU08Fg5i7S3gwIjKWlFvGZDzgeCOkpGod8rWWjUElhxm2fkTt/Z6/JYWNZfTs4Dqlj1xGT4sV1O+zK+sZkvDoE4SE71P36xBevPQ8tsOUV5/WQhG4vBoyd/fb+KJc5+CJEkI42aKqY10wJEfFbJeXWDuZwyAetrEjo5Dtmspu3g0iKn/OqPrPlPGqySKajd7xP7WpkDGl0U5Nz4kR3UuwbVH+Tkr/mBGRe8AA0XOblav2WaOg1w/p6MbrU+Y2kWfKaZLKMS9RN2JFkD9UUyUvV4wha2GcP6LjIKnnyJqSYPgu6dpfR5yVUWfeY1rOjE57cfZcys8TvkPJWTj08p8ygTYPJ+/lr/DosJ6oTJZ2SUJrjHnC50xwOJMvpz5xZ7OcgAPy6W0cnQm+xfWn8IV8soPvU02zK9L9iZSuno2lOspWdfkD0S05OSoyzB2wjmrxJTitFBxkWI0ddFQaE3iljmZQUurpZTrhPHchK7Yk2ynD6/vs70FxtgjxYZ+c8rYoNU/fFztYwqll9hzuWDsZ7fxz+LLrAjZQaw9YSULJSZbEBhLzDkz5GXcQZj2/qDvpeYFvzdxaorh8K66SK6fCSR3XZm4BYqpD4pccyyZwA0ZApoqUcE+7tuFXzXFNDE18FsdVASHB/dgbpl09nfn4fA+ko77mycxBo/d8fttXJ665zPtM/0QpvPckoW5rGVd/rjrk/8XuecYgbXTDF2kZy8LE6xR6uHYaWunAxKTrASj1EoOi+jgUbHWVWJPtSkScktbQ87GGcAdwol1G1gClvp3h+stvJ+0ZrAUt+MgOR1Ihp8cS0zinSDYTuFdGbJUrbTcwFs+yCgQ4mzWGJkPDwLFZDnVD92PD4d9EQCMi/3YKmJuZCwtQPP9HRneVcANrd24KaDrmz/uTI4oCegl8nOLFvyDuw0BPTukBPrGDIYjfQV5PPoKLtjOxTNHstpuUMWo8YReC9DTkXuh1jggzEYXykjs+SDbP0qNS5M5/dl316Wfz0FlOcENO2nI1ONPQoz1wtob7qardp9GU4lCKjzGHum9e0OZGUL6MJqW3Zm8SuY95Cfc/pIFgjV8N6GH1M+hmmFCPBnXQeabrFit59JcPG8Dly1xpLdaRiF1yvkZH5jN6sstsNuKXL6Mz+ZqfY6oyufrzwFO1hB2ATc0shrhVEKmy7/AOKJQsryMWEuk6rgVi8hretiym6OaIWDXwT0PKE/SzeRoxtfqwHrjJnl2U74ejy/1yX9Wb65CukH33vrNrJNJx1xUpacHhxbzzptdsdDU3htebCR6Ub48l4kpXVRG1h4owDn+wppblQ3Fpoqw4pqfo36OmztNS3897oDl07QY138u2F71w5cOVWb9Z/ujFU9FfQydCnz/DsBb/O1NW8NZtrgh5HjZWRluox5XZ2CH19LyRyCWZxCiR8NhMRFKtjq851wGp+jDunI2ZvD3TG4qgPvqoXs4LE+eGV3O+bF1Kjf5xmhn047Vuj+UCuMPPDwPzltSvdlBt99MD5aTur9nmyf9VTsza9l3L2JLNpxBn4LkVHTfnt287weWk4RUHX3r+p9MQYYJhfQvqo36v5O/bBTWjvmpr1QH9xojME92lErBNVuXn4484mcpjWOZYojk3HXEjldjbRmfzUCcfdvGW36z4TplPXBA0oBadncVL8M7o+Q3oFhj86rw9pMMDm8HW/pZanVruY4sqEN/ZqS1Q3m07D/azl5d+7FzDfMwkWj+PrUdWWaa+fiH7GcTL1F7MyNgdgoFFDBhR3qhWCKtb4dOMhznXplzDDMtG3HzhYz1Ra1Vqi9rQ0d1tqoM0unY3+lgk4slTOvdbMw6rmcVOPr1CEr5mHcJDkZ73yrnlO9EFffl5FFpzL12ZhBuHOagJJi5qtLdczQc4yAHE71Vd9sHY4vatpxVIFc/TjDGk9nt6FBxy9VrMtsjFEoqKD4ntoqaz5+uyKngPG56pD3IWhVIaPmYdnq5JEW+MhUQG4vclQbFlmhWXgHn6EMVX+32+K8w22Y8+mV/cYQFRatb8Wd3RSqwJqFKOL1ZP6lEHWQ1jJM1ZBTxpPJ6uTbYZiaKaMvw6zV5U2BXFyZiNRpRlyi2ywuuE1Er27pciunj8ZnyR0YPTS2qDbaDj/3bsc09/VFFd5qXP2mFW2t8q5XV4fg424KWrz8lepH9gosMZWTpc0H1T3TCHzEe59wvkxdbjOf2/FNRNxaS25p1QKum76YYo4N5DxyR+NFXkP04tqLPOLH4oEpHfh1cA/u/XkHjDRvw/zAyqKU9y54ZEwr9rqqyY36HYKa8xU0VzFA9XH6MswVKSi44vLYiSarMCpDRjmmFfZv5q3BD71ltG9F8fWTT+xw6rkO1LSdxr3/wjA5ox3V2sGc/k4XtPjQipy+M1cmWo5rvHh/vHupqPu1cOx1QU6lue1FsRCFik28Ty2DIvNWRwzb146ZOqnclA+uaD2vDUOP7+A0f7ih45JWNHhymFs+bxWK/sjpYu84LlJnDXpL5LTfzY8zHu6K4RPb8ZjjNe6Qwg1H9m7Dzn2ucVcurMLVIQq6OC6P0zVch6Hecno/5BSXcSUWKwtkdHt2CefY6oyd+nSgrcVTriNwPC4xaMevc19xjuWROPOjggL2PeRuvvsPZ4Tz91n5gateEoPT1vJ9ntvAeWS4YPr0DjTYU8uVH56AJwe1Y46jAKzXrUHHeAXZJ2iAT3s02v2WE6TpQ1jHCtjYIKHM0e+56voY2NRDSuz8Y27hkWRo/yqh+pE3uOGPMqBonoTOdLrK3el8GsRDJLQ05Qz3lF/jn5wOTLuvCXMGuOEVn//VShcmR6/BgMcKso02gaOqWHTlz7i2sSW0VnQH2TsJWZlL4Ow+QygeJKXKAwJQjbYHb10pDT7/j0sdHwzpEilV3KjkLJr/g+A4KX3dXMZ1890HetZSkkMe925MDui5/u+7i89y9UH5oPtYQgUzczgZz/ndfnag56h+kK3ljpld2/Gk7QAYsH0dOiYqyErTDT50X4/vtshJPNQTEufd5ybXSMjTwQLcl1VwDSck9L5iIHyc3sJtUEno2Z0ekLhcG1JvSsj+nBysDfRgcm8pOfmKIFI/D9bq8Vni5UVu99Ei+DpfSuB5lLNdPx4d9Tqw+dlIyP7FZ2X7Nvz0dxj04LnY4AWfhTwWQ6c7PBfz5yUtNRBSL5ZwI/naynYPh7xv5dwZ3rsX7x8GT4/+5XptF5Gx4WDQvSSE4ku8B/UxhW5eHNz4IyNb72IuzeEekJGcBkfd5haajkdVezs+NncFja3uuGRnG557oIZfd9bgwUcK+m66FQx7xmL8LTmtGpEATXdvckX8eU/8zw42rHvEGTuJaCKzh1f6DZygTUCLH9lAlw2acDyJ10M2Dlyf6cFw4M/+b28oyr4Mk4cp6GvjD67owG3IuymncPU77qDIGUv5PJCxKhCUF8dhwal2DK6cBDrebhj5rg2fXXKDk/2iUGOSkvx2p4F0ZAz2DlSQzsY0KHc4yhnzbHjn5HoYV5jFpRlLaWL3aOhnl8sNPC4i+LoQHAZd41KHiKhPxFSo+PKYK9MVkoGZNxT/q+KSJ3WgXvtk6LHqf/3dgnpmc+DiAm0o/9yERn3D4Ry7CIu1lHTdXwusE4ohbaeCOmfKYO0DB2wOElCqej4YVzvjafsOtPoVDCnVqzH1lZKabI+ATes63O6mpKdTjkOPcce41dOk5BuyEVamZHP7KyTUTxkPIVdzuC48y8gGxsP1wBNciIWYxvpFwWTfC1zmVyF1zl0FXjZ3ua0xAoo9GQrZDz5zr2e0YezDSOj/tYM7GtmMLhtioF6gDa8T/mGEdxx0vXUOZh1W0q/3ZpDfD2D7GCWllQ6C7AZbTHAU0rz49SByZ/jFVkBn7FbDxb0u6OrfjhlfVsCAg//h6JUa1OW/PAj7E40/6pS0e3EBlMrOcNX2UnJt3gaLrc9xFnMk9LFkB0zRz+Uief5dKEuCI0sucBZGIlqTvxV+LLrOeT8XUNiIzcA+POSK+Bxb5LQFNgi+coWpLSgctA36PxCA3bl/mNAjGU7e6QIyy0YscNkGFtsLIP2IkoK+qUFseg/CnJXk6TwODDNfQvAPBb3Z7AGpb76AxwYFpa3xhJQv1ngjRUipnbdCyu6xOClJQJv7b4L72QwLe3Zg9scN8GzgaoxO1SSdKfcgm61F7TIN6nfnFmyavR7/fOJr5XsXEhMLOdOfYupnnQklWde5yIFCujloFwz/fJsby2cS3aNpoNlUweW9asVImwPQNqKGq7zThFr6B0DnpghizzVilus+CMh/DO97KUmjLRCyG9/B1r0KcrdeAVnJf2EJzzhBEAzvNwtx0xA5fdu5CowShqLkpojkG/eC445hqDIR0bDxaeDwdST+DRdS6NntcDbWBqd+ElBWxDb49SoK+/trUqxlObxZFoNJ5Ro0begrGDE3Hr2WK2ladQWU70pA4z8K2g8fQevLbW5ktphKJp0Gq7pHXOcAMfX9cRGcrL/w3tmCNarj8CbzG+fzvRn3hGeBasJnSBipoDivRHga/AdyCuRkU7sVrhqIsSfIqKFvCpzU7Yyrz/IsOTsLjnp1x+QPElItzQbXIb3QN1BCdk+yoWi3Efb+IaYNTlmwefcgPLJSTBu7ZYJvtSnq8J5u3u8A+LwYiglbRPRWsA9SzsZgZ31NMnn0C1YdisOeag36nvITQqckoE4fJT0OroYyq814f5uCXt/6CwttX3MHX4nJorQQYhd+51yei+lBTTGUpnTCQR1S+vXsNBQf08bIJCnltp8Em+XRuGeWJvXs9A++6K/Hffc1yO5FE9z7vgG9vinJy6sDMt02YUyZgjLmCLD7nS24muesYU4SDLPbhgt4HiwoleHBZZXc/96fCVpZDPkbmrjyZjH1KCiBU5uksHiBmKxkj+DMwo1Y5amkUjsZWqdtQr/1CnpxS4HHuiViOO+5+yZ3xqi9SXjPTkZ7o7RQtm079psqpUFmumjzRgqrevE+sr8cIs9qQdJmMQVvrYBEoQEU8rnrmt5nuCTzw05763DGUjX+MvLH8hF1aHJCjVHV0zFaXYtvFzBMmBKErQG1OMjHHjPa5uGcDzV4I8EOfz1fhLWuNbjxiS36O2zFi4dkNO9nd3x1NgmLL/6PnXugXdt2jCQJLdjeE3VVPeHICzEZ+n6B7a8Gw+SeYvqv+Td06TQW8l8L6bN5K5h2dsTSsw2Yom+Pho6uWC9pwOTb9vjxgyeWxtVjpESNDd8moiisHl/1VKM4chpGbqvDT7tU+NZiFrI7tZgyX4WWw+bj52s16D9BjbYDl6JdzB/ca2GPlarl6PzhN5Z1U+Oh1q24plVK35x74UfvJLyuIaXS/4zwbH4KDn0rplX7jXDjHxtQJojpXJ92WLTKE/pnicjRT4o+MbNhXLyIPj7VxEXiUejR0YCZXWzReIQtDs9rwOM6dqgpVaMkqgFRbo9l/83Bf71r8dZZZ/xisBC1Btegha4TirOWYrr9H/xw2hFrbbZh5DQJpaw0xcmC7ZiXKKZEDRPs5bEC+muIKf2PNpYJt4DWODEJzHvi2a87wX2tiJZd6IO2Hzhw/d6GlluG4i+TB3DLthWtTIahbtArSKtqxvbK4Vg2sQr0uzRjz+cjMKOlHrbNb0LtthGYPFoLf37+hzX1I9E3VReLBv1Dx79WqPpigCXW//BUF2vc2qs/Xuz3D31rRqNnlinu+taISdvGoNOLYdie1Yh9TMfizgVBGNBei/8axuGPmHkosqvFy1Hj0KV+Ef5xq8HfLa7oE5eIyxvEZPrfMLwmSELDLmIqHTYMH3bfDr9iJVRY1hvNcvdCap6Yx9h+uML4KPQdJKaGCYPQWIcDSyYgzVBzLJDchwNtHQg9RuAkgxeQcqkNpzywxDMBlZB6oBUXxI/E2sB/4Gjegpl9R+GBt3JM/NaExwpH4eDbnbHE7B9+bbDE7PNBWBVdjyf2u6FNZDAuCajD8DA3PFUYgn/m1GLGMDd8/G0jOs+QUEjFKFzfZzOuuCOmChyJz64nouNFEY0WjsL5u4/CjRoxOdYMwlfpuWA7Skw7c0zxQvx1aCkQUkhfC9SYXwY214WUMW8kpgXORf1Pf3FkhgdOfb8Qj9bX46BsDzRbvBRDT9Xh/a/uWJG4AWfyfRjtMhZdzvI6MF1M2UNt8cn0zVhgI6JpPHupvyRi7Toh/dg8Bst2XYMPp8VkJB2Grp1KYNBGMfm2WWGGbwXM/CGin+U2WLn8E5S4iCmH78+s3CCUZf3Dtl1eeGfyPHyd1IiPhnqh56FFqLjbgPPtvFB37wYs/SIi0wQVamZsRNM6IQl7q7Ho6CY0Vglpx3sV3lv8DEIHS6juhA1aq96D40Mx7do2FssyP0P/DDGduWOHi4WB2C24Bad/8MaZ1kFYL2pG5RRvLLELxooT/9BczxvXXFyMftWNWNfFGx12xeLix0J68N4ZB9+Mw7M3hHTojSOmPo3HefxzZw93xGOb3DG/WUDTfvtgrpE3VnoIqOaXD7+3/tjtcTtORR88eCgAPapa8ZGrD0asmolPklpw0W9vnDM5DM2+CenqTDfs1RaBIR/4PDNmAkor1/IMKyRuzji8rb0ex48V0u+vLnig71ictl9MERt9UD2d16DfIqo+7YMzR4zDPc+EVPPUB68E+uBFLSE1lPvg5NGTMEYsICj2wc32U9HkaDsuOuCD+jmL8PdvIY0+5IF/a0PxUpGQtPfwrJAZji2VAvo70x3bbqzGCk0hXXw5AZWbx6LyH6+ZC/h7W6sx9ZyYMpf74OK/LrjXmD8X83yw9Ig33rAV0WMffr2dpmL0ZyFFct7oN3IWrlsspEuDvTFSGoydJgnpQzcv/Fa2BE/+EZCNrSfCyeV4uIKf5xoPHLrSEybUimnk2TZWKw2E03zPZ8cIHa6fioSSaAkZXJE6vHXaBEW8Z615J3dwakmCQ0IplSTJHGahE6z7KKb2f7Ws/45AGCyT0sVBrcy4cRFc7SflX+9gzyfFgWaIlDSvCB3yzVIhcbeU5hiKHSzKDsCKd1K690DokOlzHPKLpHQoXeRw5uxYqBsgoeDwLyxsyRb4yvO1wfFW1ldrFwT7ysjZvZXdvnYYlq6V0a2mZvZWeQH0esqIde9gtzIQ9ot5PuLHTyoqgz35UorKbGZvtr6DIQFSKpj/j9Ues4a67lKqHviMrfllBe1TJTRwyQsmiT4Nm1/IqHrmXzatZwG8P8fzeHM9u2J4F3SXyyi3Vx37uP8lrB7Gv55VzfaLfsLb/6Tkv+83m7mpFY7bSWmfdxW7+0mC1wVSCpr0lZ1fbQlVfK2KbMuY4Z8hEGEsoZG6JSwxbzCs6Cem0A3Ejlt9hsnOMsov/8pK3f7AZyMZvQ37xN6YCtH1tpTqJ71jSX008Oh0KaXtesM0jnVFfUspDZ9SwVY76KNfH55JFz5nCxcZYlDD/7779Cnb/28g1IklpFV+jZXBIGjYJSK9Ufls7iIz+J7Oe+7is6yyrxa63ZVS8Lon7OpxXSx+wuexaH6eh3vh1TJ+zn3vs76FA7FssJSWhzxk5RPM8K9ISmZX7jHDd/3gcIKE0oZdZDfd+0HpZb4HvuUyvQRTMDAUkaD3YXYrxBH8FguoZOhOJlDPgEJBB65Sb2HfclaDGdeGiVwsq7FPhmie7ybGrGQnP2eBjy+v4SsXsV/vzsFyn1ZsMprPghb3xtypMtJ6cYMZ/jLCE0NkVAbFLHHqENx3g++xBxxL17DGIzyn69lcY8fu2+LD3xKKbr3CXMrMQD6eZzf5LjZz8GjIjRTSUqftLKyfFzRHCmjcpAQ2sX4hSKI7cEHNGrZ6aTzP3u04bs9SdiQzHV5fb8MxlXP4frsAzhltOLH/dLZ7zH24eLINb/+bxqaPfQsel9vwgvk0Vse+wZyLbRhTPoUF5wzF8NMyOjcgjyXtssSH5jKKdc9jkXZ2mJ/C996/MyxAwxU3JknIOvwUa8p3w0Mivg+7nmQzKgvg7b923GnlzSxX3IKhH9vxXYM3yzJ8DvNqedZWebNgk28w8FU7HurwYNkH6+HnUn7MZ3f253gHLGluwwU/xrO3/iq0Hy2jG4cPszU7nHBLnpSqrh1id+e648xMCTWMzmTjV/jgzRgJOUelM+2FNbBtHM+hKhfW3aYZRpp0INfK2K8VEkxb1o4v9e3Zu3gN7PasDfuGjWbJFV3wSac2bHtnyV5FjMczR6U0z3wPW9jFE+1mSEk7KJV5/fNF508SalSlsLL3k/DrJgktVyQz2Ts5vufXJe5qydKedcLxK9tReX4Ie3leFx37tOGi1SZscao+Wq5pxTfb+rFb7d7oFC+ly9GJbOmjiRhqIqWyQ5vZK7+p+CpPQkbeCWwrn13TNkqIXYxl56y1kaW14+3ifmyPbndMVbRjz8UGrP1bL3TObEXdgXpsY2k/nNHYgp2/abJlkwdjlAHvEVekzF57Eu5bKSVJcyx7UzIVvdyl9HhvBMuImonNJyX0bl4o87w3B/N5ThlDs1lIbQ+8484/K0+LnTnfG2343jaNkrFfgwfgUWkbHpQ0qAeHD8XTXVqwlFWr36IlztnfhAl/f6mZYjo+iZFSXcUcZvRhFl7ylVKTsQ+LXjkf/XhG3tRjImu3H4ztem3YPO+l+svOoZh+sRWjHYvUa0+NxKApzah6f099RMln0EVN6OpWrK71no0JChkpG4ezdXMX4PwXEuocPIa5l4Sg2xQJcVus2JPZ5rhtXhu+bT2sTlhqibERrZh8Y7c6SjoWN+s0474PR9TG39V40L0Jy5emqStkszE0VUbT/I1YVPdgfNpVRt4vurPYX0tQfEFCynVG7E6+FfZWtuEbx2B1ZKMNCppacNAWP/UZRzV+VDRjkttq9aVDCzA/mdfnz/Vqs3+hODuO15+8b2rDuRGYc5DXq80V6jHfx3HJncTUtmlAUYr3Mq65i4TarARFxrd2c/N7Ssl8S9ei6eYcl9zCX78fU2TSXs05Rsoo49yMoqQnUtiULqO2gMVFyVVjcd6MVsyzf63Kecjw4BF+DgZ91OduOmNCdRNmq0RqrS0rcLyhjGzjd6t/ha7C/C8S/mweU+eGrMWSeRIKOLFV3T7Rh3vbICIvyfWi9xlLuc5FYrL2v17kF5rM3TolofYBT4sK3M9zt9Kl5KX+W+Sl84lTWsqI+ybi2pdrQtUyGel1riiqEg2Fify+qGd157TCPUC8VkqDg8y5DU9mQKuelKZ/8OMm6/HMk9SKczutVekeUWNwUQvmTT2gKq11wnNZzbg4KUOVc34c1n9tQvFTT5UGC8NU3psC8+apV26OwIZ6Kc1fOlU98UcUtvWW0pez49XBn7y5nE0i2t8k5UIeL+CMJ4jJfWNnbgokcPf52t67O4DT1sjiYpoltPWVmrO/WM7VnZSSWj2JW35AGy7wHr3y3UzOPdgGgnjtmm4xl/uY5g39rfi+vRzKWVwOAEmThNRzo7iPJxzQ+FYL5kRctG/c4oKRP5vRYPN2u9rrE7DwUxNekGhfrwtZjTP5eQ7KEagbItdg8gbeN8e+UZn8m8oN8hXRKw9bLuxFBDdnuJhWOntyBqW7OVU/CR17v4rrV3KNu/hDQqFjk7jcPnWc0k1KFWwvN/x+dzhrI6Vxy7K5j3InTBG34oPJ+kUlj12xdnoLRh88WDTH3wM9XjdhcE1e0di2/1BUI6U8t3TVlfy1qDospbkrNFROdTHYi/fWB3M0C9+MW8SZKUXkfyyee6m5hTMZzGfs0zs5q8/HuXQ+myWZnOQm7XjC1W+VUGb+FS77mAS0MyTUze8W11arD423JLRvG3K2myagZUgL1g034bQ1vfH9Hb4OT8253f398GPzP+RqHLiQ59EYl8t72aS4IpVsPcbzOSrjtGPR7gEbuGC1iC6eO8apWBr37I+Imr9d5m6/P8MZrBATk97mwhcCt7VRTOZdbnFYp4QFfK1snd9wPb/qgIDv4aQZT7ivh8ajm3srTv8czJ1N8UC3oBb0ehrPDT/ni08Sm3ClRgSX4xmDW/isdeGpFffl1no8YiGl/b5anK3ACw9casHbCy5yH3P58cOaMXzDEe6FOAZ3b+Vz0ZP1nJFFHOZekdKvmn2c9t14HP8/zWH53GYnT7TZ2oqdF33kDnb4ocS7GevPP+LGR0zGBMMmHKz9nkvwjkNLPxkFVPziXLfGY4ejlEZmv+OM13ii1o9WLOujgDMLfdHQswWTVAJo2T4J03Y1YaaomdvzZT2Kq/kcOKYXjN0djwOO87k0tiv88YiAmTkSql/4hVPxnr7bQUIL/N5znVN3wvJCMUHHY449yYEpPIe+n32DW95cAILFYvra6ThnU1wK7/3FpNV5DzcVKyBhp5ieFG/jvjBPfGvehgNUPeC6L5/Lf7RgUKEOWBj6Y7trMxbka0E3yzhEmZyqWsbAev94fPO/v1nuNxpKavXAKV1CurNk4F00CPqP5eszVw59lo+DqBw+2xvKIW3Acti5Q0y3dds52LMZpleJKPbWX653YDqYLBJRxfRK7uvko6ArFFFQSgVnW3cDVq6R0JlN+7n5XcrhB+8XRmGpXPaDV/BzHN976iQu+bIXpu1rxcnb+kHQZD98wXuQ7uG+IONr6LWvCdvCDeCg1gb8flBGkOYDZonxGPhNSm1PPSH/oQKmS/jejtaGkJG6cCJfTEund4HyUabQwIlouaobvD3tAD9CRXQuTRf+vOTAWy6jr/6nuYjPd2Hlcv4cFRzimtueQbChlErj07k5ez9A99MSKj2+g9ut7YNlzS2YkTUEpsf5YdrjZnw8yQK2OK1Hr+FyehyxBqxPx2HDbhnpjFsKIJFBmreYTt7vAQVJWpDQQ0QPYozA+KMJDPgsoJRsY1g5XgVH9negzHUYHJl3C26N4PvqyxkuZPQjuOUho3HPz3Mmp9/Bt1R+bnsPcwVBX6GoC+9B+9K5zO3eGPq9BX/Z20LBTz+c6dmMTgPGgrV7HJZdldGwxHjILd2AUXVSip4eCwECGRj6Cunx4SGQfqArxEcLyNbeEmp/W8JFizaUnXSFiZ2DweJWE+Z1Wgh7Byfwdf+HcZdiQBiwFe5/bUTXm/HgVfYEhrvKKfxrGac36RM8XcPvxaZCLqTTd9DnM9WubTncrRY3PN3B55bz02DnNU8M7tWKZle8oLbeB5c3NONKoTMMHRiHvhPkZLRqJ6zYEY9FfWUUZpAMFcMNIf4Irz+NUyC01QLsnJvQqmoZzJ0aAoUnGnFg43rQPLQF/NY34N5diTBmcjJEhdWjQ0EqZHZ9AqEyBYX7t3Fp0g+QOltOglmfuCelEzDqWyuKvwRD9+0eWGHSikanpkODURyeM1fQd1EOLNfYiCOUcho++Qh89zeCZ/0a0X51Auz2Y3DcvAHHDNsCUBEC9w3/4t2i7fAofSMceFCHYr802DqwHAwvKOjZqn6Q9/ULuFXKKUeuDWaWzWAxR07GW3vCFlcRbteVUx/NPhBT74wqaEP9gdGw8Oo4HGrWhnU+4eDWsB7/01OSafgV6DxzI3rJFdR11BUYk3GJs1klpqLAPdAv6DK345iIjOV74PTsQi7vnpCG5qWDRYsGBDxpwCFlu+DS074QHv0XE3bthOFNjpD+pA6rPu6BNn79FVtrcc/fAxD+bD18HF2DX6yPwLrfT0FQpaBfClsIpXcwbYeCUs5bgZ5xDawUKcgsyRou6YswViWnsk9WUFojw9DHMsqyHQ+tT1SYV9yOVjmbYUybI64d34avtm2EiTPjsaxBQUmed2DU7wTMcVNQz+IS6DllC848LyfTmQ+hZnjh/2cnsDkIG48S92ywiBpij0BrwW2u+bmArL8fhgj9cm6ObgfmTzkKtXdfcz9Vbfj4w3E4tVAIUNiI+R1ZML9OC4JK/6LI/DDYRg6G1Iw67GeRBWmDnMH5Xg0GO+ZAnWI26Af8wVl9T8LkM1HgbPwb534+A+DfAmZX5JT/eRzEpotwj52cijcFQEaYBh7jOTdYuBASNLtir2FSWuUZD40jemCinYRcryXBM8fhyIUKaUaXPQBeI9HtHj/n6lSo87XFtW878MiyJEj4vhH1Hypos2c5bLi7CXOXKSio7yvInLkVZ3jKaW/EK9g3PQnrc2W09M4b6D+kmNsoE5PF72wo3fqQWzRNRHnic7BuzmOuohPPgN6nQKftFTc1rB0dup+FzLDvXHTPVtzV6wJUhTdwnYKa8L7lGRiWrYCqqQ2I28/CuS/6cEO/Hke9PQtfayygvV8tXn57Hk42jgOvkD/4OeIipG6bAyYd1bj1+GXwapSi2SkZPTWPhtivmljN87W9bhK4punioIcSgs/pIHfphQUPxLTQ5ADMG9EPK0aLSTQsE85eMsa8vSKyGH4QNKPMMHiBiHY5HoBiT3OMGyEil997YfLhTTj1uILa3Crh1NEtqFYoqPj0TygblIxx62TU8+cPaPBKwSGFUjre1ADXj73mzI6LKEJ5Dcof/OJ+1vM5x+0GWLnVcYUreQ4aVwgGI5o5n/tNaBJzDeYUK+BWdQNO3MTBwChdeFJUz2eFa5BZPhAsX9di4IvrUG46FvwFNRiWy4HFUD/wmfcbHxQiXJ+7BX/0VxAEtYDeq61o4SKnykVt0DtjO6by2dJ1lhhNY1MxPFtC2iUaaKW1C13e8f7bWxuTAwVg+lVES2X34ViIApxXiWhnUznI1uiC48O/aOh2Dz5a9IWobvV4M/0udDo0Gk4fqcHLTfcgZKsH+D3/jZoN94D9C4BO16rxZu97YOwwHx0P12DDkzF45WAw2m2uwQetNuh6NATrR9Wgr9Ia/S4swyq3GnTvaYXBHWE4XLsGr/S3xN3jU7B/gJR0pnZGh087MGcDn0W76mJG513YfZuYLpjpoWuuDoRrimhA3msYrtMXpEeFdEfnK1CWHw53qUOb9Wr80WsqHhlZix7ODKe+DsIn32vw/kU73BkcjGVXajCiiy1WP16Ma2fVYJDYBu8sWYZXjvzBxgOjcc3icPy59Q+esh+Ju7/+H0dnHlZT977xM5WIkIoiEkIqDSKpzt6Z00RKQgiZkymENElFSRQyvMZ4M09J1H7uZU4Z02vMECFKc6f5t7+///Z1rnPWWet5nnXfn/uPc50Q2L+tBPfKCiWzk9HyTs6uxxog22EfLLrJWYffvTHp3xSsWSNjt671geERc2ozlrJ/F1aRgc4YslgvYbnyJvo1fCxiXtfhorYjMqdPgr96HfbkO8K0xB3jXtfgdLMT3jutxlX3SlgV20Hr0lq4alfC9ORozEvciJdbK7E6zgadvieLjCRngb/6YVPSPvjOEVllV38EOKRibKWU5cX1g3uXKaRYK2ExS2VwOrKAii9ImPqNTtDDWqpNaMeOfC0Yedmis1CPO6fsULZ8NO7Z16OTzB4qPR6FMXX46ecAjzcToHG/FrcHOGLzxTWoPfEXN8bySEjZCMsxf/E9whEnh21BYVAFZmjyGGuVDPNdMhZ5xwR9p+1D5hkpK3MfjMbPKbiwRcqG+wzE9i4rqfSulC0/ogWf/G0kiFyxpEwb+ob76HuhhBVc6IMIw9PUOaYNtn0H4Omxa/ROowXVRYMxLQUUJrLx/iHDoJv8nCY1q6CmNEfmzc80fZYK7tMtwH2rJM9uKrxzHI6ACbp4OrIBpbus8MBWH+k+Dbh+yRoGE42gYd6Avekj8PrPYKhGN2B11Eh0zbGE2Z96LHW1w+X+I7Fmcz1+nbdDL51gpIVVolfhBIz9tB4/48SZvzsORz1CcfZrBS6YjUPil92QKGSsPccCmqP2Ik48S8Ufc8R5p0BVLGGpC4fCy/sgCRYyJm3pB4u5pyjwgZR1DxkIC9l1WjlTwqqPD8X6Zglme6vQOMoKe292RDRrwMIkK2xI6IbaqnqsqrDEP5f10CezHlcHW2HG697QET305r/WSJYE47qokxFWLhi/bD2ocxUma0yGt/tGPNjyF1fzJuCwYwJi06SsLdAWmrpJyBsvYY+KbdG36QqZpUvZ749DUbYwk8IdpGzOiGGwf7oCbSZ12CjmjIKpq9Hncw1afF2RuTYEh/1q8MzQFcMT4mDRJmETBjni8sJd2PJfO2buckB8590YcbMNK6/bw31mEELc6hEy2R1nR65Dy/k60ePc8ShtA65vrEXdRJG5HGLws0HCmhbzSPONhXU/CYtw4qHmE4+W2a2QnHXG2IELkaTehPo9HhivuwSeBxrxPc0D3hVByOdVsIj0QL3BOhz2aMD7BA+8WhSJxi8SJt05HgNORWONj4QtvDgOcxfuwNNNrRh9cjw2LY3DPnHGZtqOx+1nc5A7tBU2ozzh+HE+7J42w+qvB3Z6LUN9cROONXngcq6oFawRi/Q9EWgehtm7JUytbBL+aEYghxdnWD4JDz5GITixFWdSJ6GvawxS9zSjQjkJJgleSOkpZWHZnji70kfUVAnrdcQTYe9nIz6rDTTRE9pli/6fSS6oxLPkL4OesgVOGp4oCQ5BFy0Jm6J0xfv1m+FX2w7hiwt8GsORV9CKdykuGLEvErtWtcBqswsuWE5D+jIpu5zhCV9rb1SJLN17vSe2es7CIUHCdmp7olJ/Ibb8aIfFXg9M81uOlqZ2rN/pjoCJa9DypR23fNxQN2MDCtvb8OKTK1asnEhbfkvZRK2OvPGY2RQtZoTseVp85KIwmjtbxs7d1eZHTttDDt9kbIldD159wEkKUMjZx8we/OGBFynjr4wljNfhq4p4OnRJxozmS/ioO140qY+cNRep8WMil5PLEjm7VNGR/3ommmYIcqa9vTMvOKbS/dEKdsiiMz///CUKuS9mOu2ufNvl+1QmvsdXowufXPAfxYvMad6qye80+0KPXeTMYI4mH+ozkn7dlrGgGxXcx+PmdPOTlGld+cmZpaWQl1yNHZvTgT854TgF6Kmxu3068MEeWbRUTY1Ze6jzky49pUeLFezhlA68fclXGvVUzqZN7sBrhdVRp51ytv2mgt8TJcOFEXI2Pl3Ob01Qx7GOcvbSWs7fCLch58WiVj/4zGlxFnRe5Ipj3T9zS5/cIR8xd2gUSPmIfx7STQ81Fu8m4xcp3tLpYjFHX5LyxSF/SC9WwSS+bVzkuTbyb5WzTsmt3Mu9HTA5Vs7iD7ZyIY+74r8QObv4TsXVbumJvlPlrPh6HachNcQS8Tn4SyX3kSwozEH0+revuU2dzAhaYr8SX3IuzSq6mqVgSctquVdD5DiwVsHGtVZxEQpNHPcVs22Xcs5E0QNpWgrmNPEPlx2vjw1lcjbyzC/uh1c/LHsgZ2H6P7hpfgNxI0bk4cWl3C2zYbRbzNTf4p9w5udMKeCblBn43uXWh5jTsirxXofd4f5UdIX7JXHNgyWcskAXpQkKdi/xC6fXuw/urVSw0j6fuE7MGL1dFGzfrA9cctoQ+N+Ss3qHT1zZJnM83ytnLr0+cJeDTSkrWcqM/LO4teMtxcwrYcXjr3H939rRiF/tmCfN4ObcnEwhA9oQJDnOBRbPI7vdLehWmsoFjgqlN+ub8dw+gbMbGE/3/m1CuXYM9+yDCRoXKljw8v+48lemSJ6tYC6ahVylkxV8isQ9DCnkyqJGYUCK2ItHzzjb3Y4YJJWz8Jqn3NQBllTzW8KCzf/l+E1j6I29yNUb/+Fyz00l+6Q21GqkcO+GLac1g1vxcNtO7mhcNFlrtmDr1Ciut2YaWXxtQmNBKLeu8RotdG6Gl89Kbt7RPLrTrxn/WKzkrt37QOqWzdj0cQV34kopSbSb4Za/gmOl5hgq9jEcT7iCmTb4328c2oIfcnpHx6C7mYLpaTJukGwcbKtk7N7s+9zq7ZPhHiRjgTcYF692k075tqB98ELObzgjWtiCh6ULuCcLX5PfxhYIeQu49GG/qZNDC8rVA7iS2nbqvEvcW/tsTl6lwDJxb+bpM7lzFo7Yk6NgeeOzuLZyHt42CmZx+SYXpe+K7O5yFnLlOnfRYxr6XJGxtk8XOMOPFaSR24odat7cvI+NFDugFSsNpnOjstShM6YFja9duTN3uyHmZRMGrx3LORzXxeGe4vMoJ+6ln+hD4t33GXGW03b2QrV4vwptTnBJc2biQYs420mHufy7GjDzasW1X0quc1QX2ItnOejtyI26pYfzHZvx7JMNl/+rD8JrGlGebc6tXDcdGdZiRpiSwtUd8IPBCTmbM3sP53R4LhLHyllS9C5uvGMv3HnbDI9PQ7g52YawyxH7lTKQG5A6CPlhjXh1tzdndmUo+nZpxL9bdLkuBbMgGaZgZ4bu4PK05uH5TTkbVRzFnS1eiLf+ctbvyyZu66b+uKjWjA7re3J2QSZYN6UJB2d054ofmmGhQyMmXtLk0jOsUTFIhcXvNbhqh1HIn9aAv/lqnE1OANL+ilqXuJrLW7AYkng5m2sTyLlrrsCQAXL2I2YWNxGWSJ3ciB45Ei65vy12hahQYdymjHKzx+foBlh/bVCaL3CCxeAGXBxSphyGpcj4IGcJ0e7c7bAgHHKWsx5RLlzT/NWw7ymu2Z3n/PJHIu2LCrn9fykVDfYYGK5C6Pe3yvm3OURvbkBy80vli3/Gwbp/AwyS7yrTri9HkELB+rU7cbGdV6HLIznT32vLLUpdC09DOXtcasM9cN6AQfdl7NMQU87UxREBTIXSWVD6e/OQBKgQZn9J+Z/3RBjZNqDCM0N5feMU2K+qx4PNx5UjnVcj94ec7f8ykHtesg6/d4h1eNyHuz1vE7zKZWyohR63pnksXt5QITk1VulTNhk/FzTAf9F25blF7mjRqUe6TaKy4MRq6M5UsFEXunO+v9fDWUPB1t6Ucnr5m+FqK2cP5tcpt200F0oNZMygZLdDnvVYobu2nC0oljot2bBWmOusYPKzo5ystY8J6fPV2F4rG6flwa8Fo4Hq7IF2qWPgTU2yWi1m86jTd+qHW9NTY3VWM7FjTqDddAo7rcbSpA05mbOWUJ6XGjN/Y5J7/4kzWpIb0Tp9hvKA5kTkf1fBrc1KeVTMCxqsHge/OSnXGnth+pc6HJzXS6lmvQnyjgpmPbRIOWDBNrwTPdTvwjVlV51IuL2UMfvaY8oPN0cKNj9E9vgemyvR0iL9PWJ+f7Ixt0uIEUXOUmcjU3bn9qx0JtM3aixs8O1cY58V5KqlxsTUIXwdF0kn1imYYDVeGNR7IsalNMLlzjOn0q9TUB+rQtqjNCf3vKlwvVUP67+5Tkb/bYPQX8EMvWcp+6dE4lFnORs0b5Xy6spoLIyXsQj3ccrsU5zgpy1lh8q7C3MvTxCMNSWs5pKJsKavGS0W69B0eJ+gfM6TV381dv1EsjDIZRpplSiY3629QvPHAFp3U8G0NsUIR9o3UnfRs955RQnf29xw9YG4H80TOQ/+8UTS2QaYSK84piq2If6dgl1d89apqiQCzz/KmbV7g1OYeTS+V4pM3kuuVPzxEDr4Spnw0kcIezdZyF4jYUo7d0FpbkL9fitYts1N4UJ/WxpYp2BGPS4KnZ9xNFXUPUnSDUGiPZX2hCpY+YxM4fuKRSTrKb5n2E0hdoAHPrwV5/lAbO4g42m4/q4BrdEBuec8vPFVvHdtNUKu095tmNBdrPPjwU4SLgIuqQpmsqDA0eJTFLJPiffxy3rHLiW+QsYxCXMP3y6cLJsqHJOIHDh2pWAteSGM1lMwg7ACIWnAN6F6oIJ1SHgpyL8ZUlOE+Hr9M2HZGFOy3KBgny1eCBnRo2mBlYINHvNBcDniQVlqCjZiVZEQZTyHpj6RszTf14J/gweSysU9m7/OzamZhmwXFTQ9tITKFz4w7dyAJ4v0Bad/IzFli4IV1K7O1QuIRla9yAOv0nMndQwRasUsED7zvPA1IEFQF1mLuj8QdpWdFjqdkLHBd4qEaVl5gnK56Jvbi4UhAxoFOi1n63R+Cjv0ulPVeTmz9yoXoo70p04XxbN/rBGk6ea0TnzPylCV4HdlOnScVJgSOk2w9PeFnaQBNk0BwrCUKIzeLLJTqEwos9mOfU1yNutDf+HhmDjhaIqETT/8WjCRHhEydknZj5PfhR+dbgu5w2Vs8eRaIWDSJ8FdnMnwhDbBcGub4LtVxub8ktP35x3Ia6OMfZ6rRlNeeCMoVIWnAXuF7yo/TAoRdUORIqzfNweZ0XUwGHNCyBKi4HxNwZSb3ASfX9tRoy8yzPlE4earHaicIzKS+X6haOV+YdEpsT6plYJ2wXkhWV/KeiyRkOObfCF4k5iXHTvQWZcyoSBDyhaoOpFPZKMw45yUXUjqTM43p4NmNsJt2jWhZJgv7pmo4PfqrrDg0WwM1K3HDpYtlG+NQbanyKvdXwhl/WIxbpOclWtmCz816skrVsIsbsUI1fYqGrNEwt5dixaa3vsiQFynKfuvwLrNhvGherwbXyK43IjBnYOipkWp00UWK86knA0e2CosS79Ak2ulTDKnQJiz8ybNGClj73LvCOMPPyaTSilzO3BBWKb4Qs+Gypj72CRBVVZD6Uopc98QJaQPbqFPaeIdP75V6KQ/E2aqBuQIXejCtFnQa6uHzpd2QeK4A2yngnXSN6Ug21hkdlCw1lm6lL1yDi2wlTG95K6UfGQz5TZLWXBpR8rvmUADe4jPJzvQtrlH6ai5lIX3qRGuHjxHaWJtudOfhJQLN8nHSdybtEAIKxVoQKyUXZ+ZK2QUllKS6PWF/rHC3us15BMhYw/0I4Snx9spOEGck2drhacnpuNilajDfoNIsnAGgg6rcNnHmKZOiYaqTI1FzZ1N181jcLxJwWo2TaOm3FH0+6qULZvfm6KWe9Ay8ew1jr3J0mkD9R0iYa2NvemCWyytkEnYtRgd2vihjA4HirxkmyT4nGsgDchZ6PmdAj9Ugvs7ZOxM/CaBRnljdmgj7JcPp6YevnBoa4CjhiWV5EVDc5sa+z4qiOIuxaDjPgWri1xLv9Y70XlImN7MAaRO3hSc1Q7zOUMpZO9aClzbgmXdHCi9LZxcshvxcZEfjYrbTplFKtjFr6TgT3+poFHB5vU6JGzOaaTqLwpWqHZMsN/pjWxZI6JO2JNe5gx4UgMMfZxo1NztmMyrMd/pkeSi2IHf6QoWWRZNL7960YhTrcjOtSfP60tIYdyMmOuedE4/gvLWNmLn9+UU1CmO7hipcL/bNtKSJ9D0CfXo8zWGXNb8pvJ16izNgARVRBVFVqixQodMQW2wBAeC1FjoiEwh1s0TAeebkHnIiw5EeeGyXyO8JrnSiW0zoLOhAT7LJtGayBgMHKfGXu3dRfE7Y/FB1OqpxknU5f5O2tVej5iesfR0926a7l8Lp9Ak+rxyH/VJr4bzrBTa+OwPReers+uPXwrhs5opep46Mxr/RpiwTI5OJaJHny8UYja44pRLMzp1XkHGkR6oXduE4OVzKaybF3wrVZgzxo96le7Ak4dqLKb+MMWtiEdyg4IFBByh+FlJNL1XNYb9OUSW2vspJrgKu8wPkbHBL9rv24EtPlYhvPSrpTN9O7Dpuq3Cu3AFPiWoM89OGjRuqSZstNVZ5Q8tenBsAhSWLThmGklH+rigaFszXl3ZSJs7uMPCvAnhwavobVgsTJ+qM636q2TaZxc6rFVjfjsuUfrPRFg8VTCbrdfJTXsX2R36i4uPz5LZg4PU8roCpi1nyfvUcfrW+AeBO6/QlV1qqHujzuJ7GtPTtV1QIVFnXIkteV7sBS+lghXd86PV2w3RabroI7SC/I5wCE9rwa3L8WRTNx5mY5sx+dZ2KroyCftamuBTFUEfVsfiZ1wHtqOAUfOznbhzSp017HtEzsokNLcpWOOde7TzTDJs1ivYXXpGE/gCISNAyrJ6nKMy05eCzmkJ6+N2gXLnxtCBiAqkD71M7ncT6d6Hcrh1u0YR0iMU3OsPJkdlU9aLf0gruAyX39+nimVdce2kGuvRaxEVntRBpweid79YTRVnDJFjIWduz3fQcJ9BSP8pZRmm+yhzuCn8RG3ZvWg/BZpY4NNNCfvRYz9lKK3xeKOELe6aQhrVdtB50oYh05NIr8gBQ062wvB9Aj0s3YXILHV2MreIHB8lolDsXa+vb6h8eDK2flKw2LAPdCN7L5YEKdjkojKaZ/1WKJVLWcLF65Rk80EIr21Hy7TrVJ1SKvhqt8HqWRZ57i8Xxl1oQWZBNmUcDKOKt+U4o51Fj73jKGjZH9w4TmSfto8W/ijDzZ+PaNn9ozRp9S+E33pGqmAxd9yRsb+rD9I+HRPkmMnYq82HKLxsKExSpSzlcxr1nGOG5aIGvhuSRldtLLDqoJRpuB6kkJFJqMpUY0celdD77XtgNEmN/SouJ0PZPjiJDJZ0t4FmrU3BCJKzy1+lWBBULLSelbIjFtk0aGGZsKJQyuSdQOW1FYLOylbsvppDxal1wpb5LfA+RfR+U6vwZ0MTHpfepWIjOelkqxB0+x4F2q6isoRyjF37kJrkOygs6TcOeT2jq5P20re2X9j54zVtF/VfdfYnkjZ+oCOL18PhZxVkpeKZkjYidFsVnDoOxYmBW1HxuhJu20yQ0DMcGb8q8aKlH/rf34PI4WrMJ6qZamz2wmuvqMl2cgSfTEFkpJw9edkRjXn7ceKmjM2+pIEhr9oEN1HnJRp5dCOmE5XaSlnigUJSf60gd69GTF6WR5m1XWjc1gYsuVtADsX9yd6kDnMKX9P9oUrKCqyGk90H6vXdgyqtKlHy6D/6PWcRdXaoQO/qIqqJ30rRK/+g8vp/FBK8k/KeluFuwgfyv5dKuzb+wq3ln+nz0MWwm1kFv2ejMCtnOba4VIHvPQJtK1dDsb8KGRctcGHlOiiiq4C75pDFbcTTokoIxebIWbcNC09UYuzSQXgvMufV0ZW4fXwA7GtSECOXs41ftbE94QC2m8vYgmda0NmUhjvzpWxkcFcocnXp1nkJS/hcTB2qjElmKWHo+YseWcwk9Y1VCLn8k3o5zaEAh0p0dC8h3eb5VK3zF+rtxTRyhDdST1Rj0RklfFfNxjgjUQPFDKq9egH2vazC6l5jkBG5AYcbK/EubzgGdd6M4oxKeE+1wAN5BArt/yI+zAw9JkcisU8FmvZYwjgmBclixgm/0AuVm/Zj81+xL4X6aDqQho6/Jcz6my7WFlpR0JJ2HPteTV6GY8k3qg3S/a0UFuRGfzJbweVK8aBkCq52qIXDPkc8oKkwmFSDr4VO8Hzig2Nbq5FTpER1382YvbQSxpus0NszDD9d/4KdtYHsRQTyX5TjRJotlk7Yj+7TpGxNz/7YOf4g5Bsk7PFtIyxLdaWv1IYuTVJElcwgy+5tuOuihmpuFaV1aoW/VWdcq46iiz+aMLCgO6z77iH7uEbEZ/VEqtMR+jBEhbU5fZD0yw4jyutweMlovBjjBLO/tVj5xh56/SYgzbsW39wc8HzqZozM/Yv/Wmyx8nAYwgIrUGjkgMoBkWjpVY7TcU5I1d+PqfslzPmYCYo2HsCf9ja4mA9F6KBtFGjWhpMu3ZG4OZ6sL7Ui45Qe3g07SFz/FiS29kEXg7NUNqERzp7G+BqYSQ5fGvArywR18+/T4eP1mGYhrlNWRPeU9Ti9zRSJjr9IMrgeNGUYPo42xgpVPd7vHIENoYMQ+aUeD71sUTfaHGYx9XhdNRLnZ41E/I06kTPscPzxGCyMqcVcR3tsj9uGPLsKSOeNhX1qJKY7lGNR1VhoDduHyPp2qOtawr1A1J/p7Zgg6vSt+/th9rgVZsfEma9opiUiJ8dkm8E4WgNainqcT7LA2MXaMJtdB51twzHFyAArntbhn5tWWDWhP1JFJik2HoHWy0MQqqpDRJ+RyAwwx4H8OkQNHYXTSZvgKs7tLWcXzJJsgUPOX8RdmIiRFeFoO1aBGZiALO+9sHzbhkXXbFBjkoJv3VpR9NkGkbqhOLqxBularki4thWfH1UhqL8LDDuHI1XUhBebJuHZv4lY4d2KQn9HTFAlYZyyFUmj7XEweS9iFC2Y4GYH558hSN1WDwszD1iO34Q/o8R9FrrBftlWONTVoLvcFcO7JGChUwvWFHJ4mrsbn+81Yc9SJXiDZFw+3ATP3Q64670WIftUONLTE9duhCA+uQE9/vOAbcEmfL1aj9EV7ji6bAv0xLxTGugGzxOxiJQ041jhBEicdmLLqiZM/m8cdJ4lwKG0EZ43neGVGoR7Q5vRv58n9GzWYmFdI2LHeyLzXQi+XlGhewdPTHgs6vOdBlxM88CusiiYJTTh0TwXTE/dgcIljahLmoT0p3FY49aIsSYTkXhyKXLdWuFU4YHP01ai9mwLnr70QOyr1biY1Iztnz3QSbUJIZ9bYafrhrEdw+B7SOQQwRU+kREoa2rGnPAp0E5YDM60DS/Ez4auWAZXhzY8j/BA2MZgmB1shVziAXlECEYEt2L1EHcEBYQi/1gLqNQNuSOW0JY7LRj1yZi/MSCU6vNaIVlkzD+fH08t9W3opmXMX6raS/lF7Qid2Z+fNiuTrLu047ffAP5nQy79OdiOGZ2N+UjLfCrWlLCNW4z4krNvqdRUwvzq+/LW70vIwl3CDKwM+e79nehRQBt2dDHgNZb4kefBNtSsN+RfSbeQfX8J673PkFcP2kmLEyUs64chP+zlQbp3XMIG3+zL122+QPNDJawuoR9/cWwufS8XucXVkL/wI5/iOkvZs3e9+b5b3tGArlIWP92Arw77QZ8qJGyanT6feKuW+h+TsEH99XkKl+KTo4TtjtXn29Zq4NHbdnTYoc/3a+Bpjsg/r4O1+YIOSyhTKubWZj0+Lz+CbEeIGSpUn7+tm0gN6VJ2e5A+7/XkKIW9kTLbhfp87ujLlNhRxhwv9OLPzSe6rJKy91N68c06zyhGzJgGb/T4jdOLqew/KVs0Wpd/ea6cdidLWc+JOvz7my1UYSllQ0br8H1/qmF8voSdCNHh3btr4Z9JEjbRVZf/eFAHv8X6DGrtwX8vsabN4n7sV6jx93oPpufZEpYnl/E7Z2RSEclYh2Id/oYFI4OPMpai24M3ffOSTjyQsYmTuvMG876RyQUZe/9Kiz9ypo5Sh8jYyV9afO5lGZbflzLNnVp8wKlOsPeXsnNntfhNYdq4XyVha9q0+G2jDPBhhtjHgd34ct3+cL3cjjy3brz6/YG4k9yG9VXdecUZWyqRyFiGXQsnSM3p7mQpK3Wu4wxff6cLNnJ2prUTn3KwgqzU5Kzf1E48a2ol2RXRlx078sMmdUDoRhn7GdKBd9nZFWVi3Q6s1+CPtvbEs+1S9ihcg++bbITiVxJWvasj33HjEFyf1o4S9y589F9z6Ni14ffJLnzovGF094eEZRR+5N54WNDFuHZcvF/EfdylgT4N4tnV5PyFpM6IKJKxpisyXn2+DlQHZcz4qZQflt4XyV4ypr6ujbvyeAieiLO0qF3Gp9+1AmfSjjJ04KOm2+GYehvmlqnz08abk+y9hDVV5XEuXy2pc1Q7LNSecveu9MdxIzkzGfaXW/N5CPYdljGX4gpuvKY19IZI2XNfFTelcgwc+rfj61gJ37+ahySjDU4zm7hlnS0o742E5XZk3L2CkfSBb0fTojvcvCOuVO3QgqS8Sxyt9KEAz2ZItmdwRz3NcHionHG6JVyzxBpnxHoa0VfOcJc9hk6RsnvjyrjDOc7I7CJh0Y8qOP8Bk+A+WZyZkK9c6shRNPvS//6P5gr3NMCZXI3bUPHnPGf+xJc6PWuGv+Up7u601ZRxswk6W/dz759sp2OFjZj+LIHb3TWV0qY34npjNFfWK522QIXytRHc73HXqS1ThU0vwrh1VrZYZC1nnr3ecOf+HY3yFBnzH/aOe3DUGV1OSNmDmW+5e5iCe8US9s7lNfdcNhWmVyUs+EQ+t6zgH8o424j2qG3cHuEc7XogPpdu4rRziZ7/I2bklA3c8/WFVPapEYuL1nMFv77R+c+NmLloHef9rJJoaSP65a/lyH0SrCqk7NTHJ9z4JDcsvSNlxxrucbG3vDBQR8pGnAd3oXwGfFok7NuzW9w553Ja+E8TJn5ayYVdbKQWjSY8tFjO7XmogMm9Rui7B3Bn1nbCmx7id8XM5m74eGJVo5TVD7vDzXnthaYqKat0vcH1tfTD/QXi+scuccOm+yNH5Cg9q7Nc5HgNXA9tgvkSX+6LhxYUhxqxSWcq96VUF2afxbqtGcddLOiNgO8N+CfTgStQ80HfGWLdAs9xOav9sJWTsQnqp7jArHnwF7XIJP4f7rL6IhhskLLp1ge5b330cdajEUrzMVz6in5YsVyFAWVWXPT8IfC8Xo/yvkO5vq7myOxdjzMtxpyaYg4SjsuY6fo0LuTgfHDxMnH/yVzyyMUozZGyifeTuAznZZg3QMyPf/dwEw70w5aQRpRXmnLz+w/E9XQVtpYM4ja8NMfPUQ3oeMiAmx06Ch+21WHHam0u8OUYdHtfi7t6Wlzgt/nY003OmnrHc7G6gWjMEO9F2HZOb9JynImVMtObcdz+s5YY+aIB7RO7cZEfRmDJ13pMDtHiTpx1gFZmHS7NUue8b/D4/K0Waw9IOf/axVCJ93p0TQj3fflKlLrK2MEPwdyAN2uw5ZyUCa1LuQEjndA3oh4GV1XKd8PGwuJSHWJay5Wu9i6wnlOLl1aflXpr3DDkSg2C7N4pC/RW4dItGdvxaiZXNGkdWi1krCDYk9u7ZRO0tkrZJqsp3NdV4/AgSWQq69fK4BuTYPSuDkEr85Qus9xw0acW6ebPlJHXQ2C7Qca8ttpxbTs3I5GJmTHJhltnGo4BokaNltlwm/qPEsJ2yVjO+jDlICNv4UdHOTNo3qM0nLBG+BstZxXxx5Sf0l3QzVLkvX7XlIY33HGnVx2aii4rVR7T8CakFhd3nFB2Oh6G4BEyttJZi7s9PAIhHaXsZFs/zh2DhKOi75w+O1w5q8ZeuPlTxqS7eOWbnX7Crzg56+IcqIwOTxZStylY31VRytTAD4LPXjU2x3GG0up4D3oGNWZ7dYTSuHEU/e93K4vWaysDdHzp61Q1Zh33xql40Vpq76rG9saGOL3svp0uFSpYl4GajjHpCfTusIK1zuyTazlmKiT6dUi/sF/5ed10FDnUonRponJ9b1+cWlKD9a3rlJu1wtE3TcbSLMqU+aaR8Dgp6sOvBmXR6Gg8FP1Ie+EzZez3AcLR1VK27Fau04lTToKWOEtXV/xwev0jVIh0V7CCoT2ULxNvCJG71NjpderK3xsbhRAddRY5otBpU0V/qumhzgxiTjq9nDSe1O+rMXnZfKffXABpL1Fjgca3Ha/N3ETXtNRYU3t7jrF1LLGrClY6Iip3RONeCrNTMPd9/+V2sD9CIy/I2aEfAwS301PhGyxm4dxtSuOC6ehcVosE3k25sWomwoNrkHBxhDLfKAIrwmUstPdrpWlEJM64yNjFEbnK1yejcSZLykJdzyqP3hooaJ0TvdUoxuHEA3Nh9op2HKntlaseHUGmYj2fHr2VqzsqlmasUbBtm7QFdnkvzXwvZ9fslULG1kPktFTOhFF+Anvkg6vadUg7+NmJmczGPrG2y6RPnRKlc+EnZlUDOumUPy8KN1fIWIX/QWXI52i86yljN7ZtUY6/GIOfK6Ws9Uigsvv44UJ8nIRl/pucy+VOEnJFZtPbVpxrv2OF0Ha5GU/uKoQHpuHCuj1NUB7tKjwoiKU55XK2LWGr0CVgLxUFytnThzGCvuwwjdSUs+zSKMHU2Bvf5tbDbfkoxyntM2F2vhYPJO8c2fM5eOBdAznfwylJMwYrOshYQlx/pebbHYgVuWjmemtlSqK3YCbmjm1VLsLWpCWCa04Lrm22FcxjwgTjtiZonrQSFnXeSmm35Cw05oowaP5OqjKXM7/YS4KwNZXUv8jYiI9HhItLvRHwpB7mCu/ciixf5D+qw9Mee3INWmZjo0YtWv0UuanKGByOEZnk8QSnKcax6C2yR9nXLKfSgUuFvg/bITl/TLjxe65Q+6INfo92CL66QULGwxZMWbRBsJ4ZKgwMbsYP1UzBQ8nROEHO6G+5YDLXm0wj5WzH2B9CyO6VNH+RnOmMLxKq5kXSjl5yVmuZL2wO8INZQR1s1IYI263nIHhZLTLP/cr9tSoGZ4zlLFP4J/fV81i8KpWyd/cyc77P3CqovokZ/BYTetmtFjaeE7O/02lB+0iQcE+/FTFhomu+6U6V92Vs7TM5TQswovn/yljZJnV65mlL9fpyZiSVUtCaiWQ6Q+zRvDqhNzcLlSV1ODNmsaCbOweuN2qhmesqXG2aB7uIGpxRBAiZDTH4M1ecN6mjMHdyHPICxfVXmApbHHfC+o+UVQyNFIrrtwsKrh1not8KkkNSStwsZW5rtSinX0cyz5WyLsmdSbVPm8LqpKxTnibdvjAbWRvqoGkdJiQc9cebvFpwRjuF0CkBWGZTg8CvuwWXbztQI7LEj2ebhNFb4pCWI2PHFAcExYWdCGuSssGvrgreDxIEs13toAV/BLeqI0J2V3GG98uop84tQXuxhBnu6Ew1cW+FvxclzLK8O82prRa8ayXM8aQ2nbwzF5GHazHvzTnhddcFyOpeg3eTs4RuzvFwypaxh9EvhWyDXVjYImWSFyVCW1YdGfhKmMW4eOHEaRWtnyBhFcNjBfdbcyHJr4Xk3SvB2G4BRmrUYF15ifBSrI9umIyVV6vRf3N3wUTk2zPb2oVh2wqoq4XY07obgqPvf7RU5JB3kRcEzet/yWGEqAlmB4UrOyXYd0Nky7hoIbKvOvqGt8PGdrkgq5yF6Lh6HNPXpp0d5qJWUYcjTzuQ7rIF+PqiGq3rJLTyTCzGvJWzor+W5MPiMIiTsyNWJnS7eDctPNIOvwXdqEiaRsVSsQ7Z6jQm5AxJOkpYQUODwAbepKfP2lHw8bvg/eURle0UWbfmgXDD/yON2NiOz7tzBYvYMtriIma6FVnCvT4KzN4jYdtuBQqaRzvgbA8JuzZtjuCyfRYWRtUjpIMRpafORZKH6N27jSg8Kxajr8lZj8c8rbGJh90fGTNfqaRhNdFkdKMZXLMFFTvvpF0vWnHZvg997rqferFW1OzRpgkNJ6jzk1YYvdWgm8cukktJK8hFQmu6yPFUJmeBjyKErOfqyLwuZcrJS4V5Bh3FOyFhs0bMFE7DD/tW1SM1bgQViHMe/rcWeg7D6Z+tsXhyWc4KtBbQV+94pN8Ts0CFF60fEk+SMfWY120adZ4WR2YF9TBsnkoj3WPoeoIKXgnupLwdQ1t0VFifsZhy3++gPi0N2P59LWUOl8N4gIKty9svhCVrIOyHjHEsQoiP8MM37XrkjXamJQdnI9a2Dj2W2dNu/Tj4v5Gz5JZIuvMqHn+fijOzcTVNSY6n86V1OBnoRbsGxlOaoh5FB33o0sI4KpxZj4ysWcRGxNGErfXocTaQmpPiacm4epQM30yERFL8qMG/lvFU13UPtdhVI7UkgXqeVkeGTI1JKrKEt46a6P1Q1CLbw8KRVB/s+qcB9Ts86H2lL/4sqkd8nRtlmO5EsniWtI376OqJXZghskq8PJ4a5+8hk2U12LMvif47u5fWda3Gmn3J1CQ7SIfVKzHS5iC5VHbAqjNqzNyhWBg/Wgu9RG81X/VU2PlMB0UbFCzb/rcQ9GAaTEWeLBg7n4YM9UGLSQMm1PlR8OmZGHewDsvSvWh2yC40HVSwhiknaMG8RDTflTObh0dpStYBogeVuP4kjSxSjpKWcQU03p0gn5DTFJj/Gwk3L9CWv51wTuSZcIdGwTmwG6qWqTFuiAYp/vaEXqKCmTho0eORhngnemv8KBMyinFD4ZFGHO29gejTVBS+aUDfdUFUVuGN6kCRx04voh/DEuEgfna05TkK+5wEDS0F472vUiu3FzHn5Gxl79t0ss9hujP2Lxzmn6AWcd+eHcuhOf0CNZWdo9DNZYDuLYpuzCQN4SdmvL9LAbN7YImrGuu0vQ/NPN8Tfc8rmPyQJb0w7Qd+nJin7njSmUsDUNxbxua4riafqzzu2Tbj7Z2ddLvreHDXG3HybhwdTp+CvLcqaC+IoLBNnoh+W4/NCVvoVP9kvDRTsO3/5FLim72Y8lzOVF8e0nGHVMwxFevZ8TW9fbwfyy7I2OpOn+j0vHQad/03vv17k8IWnaduob8wfsIDeu1MlHz2B6ZsLqDiK/mkpf4Dt6teUkaMEYyuytiJ/0IoYv1AZH6SsuK1O+jM2aGw+iZhmzSSKDTEAtnDJKy4NJm66NkgoHs7GtOTyXuDHcq2tcLJJYkSLZRIFf1Ub1YCLd49FsdeqSCL3kVXjffhs1TBbnx7TWeOpCD6sJz1Xf6N7NcdQLDIWpmWZbRAPw0bn0lZ1D+/yEv+TaAmCfNaeIdqbnwX/oyTsN31t2m5ZqlQOaEd5kNu05eGs3Sn5098jPmPMn1u0tfVP7ByRhGpPbpPMVmlGKT3liL7peBEqZxNefGX/DX342R/8XuDVHT8YBqKTknZrS11lLfiMJI/SVjMBxWVLv4h5LlIWf/3ufSErxauFEpYicNdWnC/Vig+2Ia3jxgFBEnJ5XUzTPs+pi9ecqKpTbDdk0cbtp2hWuEHEP2V1suvUItY21tlXyikYw699C/F2bqvNO9LCKigCtX6g2H/cTNaNlah+JoxHsRtw3mDKnQf2BdNwyKwpbISIe/0kZkYibwjlXh0rBfSbKOQ4VuJZav0kWeyH787y9mz1QrYHzuI4xIZO3xPDSNfH8ZQkUtHesigl3oUtTmi77yXI35Vq9DYLGFW8x/R0xMymip66xerfIo37Egxu1oxpv9LQnpneiRrwtm+r0inZz961LcBwac/0I16e/JPrEX3vaXU5YcHXc+oxlC7Mno3ehNZapUjUfqJYrbH0ArVb7yeXkJPC/dRmVsZvvn/IIw7QWkZP9EY8ZMMki+R67wfePrnNwmbb9LLiFJEbC6jXINATPeuwvzddvC+tgxclypsaRiB2KGr4bywCk3+FnA2iEBFUSWmmRliU1sEjoVWglMZojo7CluS/qL/O0PcdNyOP70q4F5ojM/j03DzgJS9HNEZxvaH0feahI350BnkeRQDX7YjSE0DiSO7kIFcwrKqisjVW5++6bZhXs1ncg0ZTH6BLYiZWkbzamdS2bwavCmvIf8DgUTPq7BkQTVxV4Ipy6cSdwoqKPTTFvraswJxC3/SDmkyzfvwG41LKsjX5Dg5q5dhglsVjTG8SI9m/8SQ0moa0nSd2oJ/IGZYDZ2eMRuuZtWou+GEXi3z0VJbhcbiMXg5LRKpZ//i6+MBmLIpCsHt5fDRNEO8aQweBf7BrEdmqDQ7guJT7VgapIu2XkfRWdqGkCMGsBs0hHT6tkH15jedPTiKPsS2oHBLLcU3elD0P83Yo5TC/+9C8qtXoShcDRkPPXBCPOPCEkekPPOCzvdqTB3ghKajM2E8txrR35zgvj8ahSP/4PSHURh+dwfC9pUhoutIlD2Pw7fFv/BKYQc1u8NI7diOo2QIg8oj0NBtxdykfvBbtIBqbcT7MqgDjJw20ylzFbac0sQ6+13EvRT99IQ2orqnkUNyHV4m9cJPr38p9kAtAur6Yvr7qxQaUQ0PPSOYJI/Ho/Ia1H8bgwlj3BCysAbJXxyQc2cqFF1qkPLbAQFroqGq/Y30SRz+OxgDo1dl+NLNESZPYpGV/wve4mcN/ktDYKc2tAmDIPx3GMa1LXDdMgAVSy/RAZt6NPkOwJtxtyiprgaedwdgfGk+ORTVYNUsE5THfyb/LrWwNRuM+sM1NFKrFgPXDMGx7tb4YFmHhEV2YKtGQ0/MJo1z7JHtxqPT3RpcTxuDnhsmISa0BoWeDrBeGY0+K//gvdE4WCyJQfCc3zg9zxkpjTtAc8oQtkMJvu9+OAS1oHidFeo2HETAxBZE9jDHdcPDyNzULPZjKCI15JguckLpHlO8/q4J9xgxl103w/A4bcyTi/WJsAAN7oXUqzW4kmOJ3/mivmjW4u0aG+j/GQS/gbWwKLeFQYY5Lg+ohbqeHdaPGwHVnhqofRyNbTOjsPFRORKSJsD+1HZML/+DDb0moCInBa7ZTZhUPBJqOw+gYlEjtlqMwJeuh3DvQiOceg/Hq3Xh8NevQt38yeANIvG8YyUcUyah8UM0ItX+IqHLJPhU7cX5m41onTAG2hUp0CtqQPU3ewS9DUeoTzUej3NBxYJo/Mmrgk3CZGQGxSDk81+Un50EY5/dCCxSYfQgZ5T0S0ZbUANGTeaQ3TsFfvfqIE9xwuZzWzB7lphhX7hheHI4PhjX4euPKdAVs/z57FrcDXTBkTE70ZKowpt14hmTE5A/uwGfdcZjik0StNbVwfrTWMTXr8eQo4347OyJOZ834NiSRrwo8YDfv5tR0U2FmHh3lBVH4I+WCh51U9ASF4PrjfVYd3cyHo2Px65xDSh+PhG3++yCush+8RoT4Xt0PRYua4K+lifcGzfCaEIT5s3xwLzArShc3gT65Ia1sggMvNKEM26uOBC1HuvymvF6rgdaN2yC76Vm9D/nDt83m5H1pBm6Cnf8/BVG6tJ6HLk8nJ/mE0uTfots+XA4n7I7lYwKG+DVw5I/YJ5Ol1epsNnEkve7l0lcjgoHOljyJt8f0r4SFZJvD+eDHd6Sb6dGaOsP5zOsflKqUSPSxljw4T+U9K1ErOfZwXyXQM//X3PtxCG8u/Fq8qxrgLbfMN7lQyxlJTSievUw3iLhAJkcbYKpyzD+avi/tERkngsNpvya4mza4tuMpBem/KWbTyh0WzPWe5nyp7sVU35FM7rcGcInSOqoMK4JdgamfGGhAo8aGvFDeyj/1KET7l1phIb7ED4zXp+yrZoQij780HHWVC/ueW+2MW8SPoNWVDfhhN1APjFzA72cIH7vPyb8TP946ry8BYMzTXjX2DQa97EVPdcO4gNtLlLn5lYUJA/iKTWX8lJacXKECV/2MJ9CfrbC3GIQn3XkDbHdbSgwH8CXG5YR+bZhGW/Mt3aRIJNasPzTAP47dUT4qWbM7TyQX2GpDaNHTWhfPYA/3FcfRT0boZs0kC91NER2VgOGPRzEJz/tQWxjM87O0OfDBw6kEaoW9PbvxW8eriTPuBYUJPTldRemkeJyOwZ1M+an1h8ns7R2LPA35mVHy4kNkrDxH/vwntca6eKUdgyz6ssHeKvh3dw2GEX35YOPdoXZ31aE7urD87W9kH+6GR4lffmCFCNUl6pAf/vzQV6Dkba+AfZ9jPmFf0xR3FKH9k0D+J/MiCijHWpHO/MjZ/WkEJ92WD7vyF/4qY3pC8T9BPfkF4/Uh+f2Nlz27cmnnTfCsa4tuLvbgO+5YzDScxpx6XMfPu2QGSbZNiCvtR9vumcQxYqZzmC7On+noA/5GErYSWs1PmOhIYZ4t0N3Qg++qMEIWfZtiHqlwxevHIJvj1tg+FGH32MzHGviGlHnrM8fPWuLNvdGHPquy293NqbAKAmzNG7h/vQwE/2nFdbO3fhiTyvkz2sBd7kbP2agPUISm+Cd0pVPfKVEolcT/pN15hcXDCLj6RKWGVTORQ4yozTxXEEaxVxEyUgEqLXCcaAmv+yAAyYktSDeVoP/p8QZiinNeNOizntNmIgM52Ys2C3nBwwbSbHXW6Fl9IKb2G8sdf7UjHTdh1wbU+Jw71a8HKrgL84fi2CzVui2SPhVzyfDeUSLyMStXO5hd1j2bsHCgXXc3WFjKHFVK2p7PeBGa06hceHNcLe5zYVOnkvFg5qwMPEcp+Gzjjb+K/bO7wSnkzEep/qJvS5o4Lq4uWDe+Dak7qjgNh6dCj3Rfx/IfnF+zAdlP1rgpPOZs/VbQS11jdhneIzzuRxBXK4Kiz/v59auSKLKviqkuSZwFsuP0dGrDajNjeFW1l2m2bsbUDktivtewCi0uAHrtCK4vJ4vad4lkQ/dI7iciW44saQdT/kv3NboafjKt4Pj3nCy9JmiP7fCtPQld3KDP1QfWnHs5CMuM/QpnSUVVrZu4cb4fiTfiSr0GBLG5RmXU7S2Cl0WbOaerG6kkE4qzLQJ4XJmeaNQR8JGyPK55U9nYpFCwjjnu9zO0LkYMbodfmfvcNvuy7BG1YAzM4K4K1s7wm57Axrli7h87a64erwB2zxmcrnS2bAKlbDU2pucxYl5eLdIwrr5XOLG9liE2s3t8H9ykQt5rIM1sxowON2N+9BigKbserQPGMu5Xu0vclo9arraceP7mYj+VoexRiO4YYfnw71cwo6dSud+3w5EnY+4/qGT3OY7yxG2sh0jfxzjbq8aiKNp9egZZMVZzRmCfM86GN4YzkWoD0dpSy0MLw/idObb4KdtLVal9+e+nliCyDYJ27B2P/czeyWalRKWcyCFK164BgF92zHObh/X8fZwRGfVoWCXEVcWPgLH7tWiq2cfzueGAwr71SInoBv3rjcP1ckadOysyQXdCkZfTSk78iiKm6e7Ds/ft2Pggp1chJ4TnEW2v3ZSkxuQ4SzyWy28XNU481eTYWlYA/+waiUb54azO6uxxq5U+cp4DWJWS9mZTuu5+9M34PhVCVOOXs21uoehj1s7Dnov50orw5En9nrlqeXc9h9jkZUgMsbSNmVD+ERMEtdPDq5ROjq4o8+3ajTZFivvnpqGcJF73819rhx/biNaJknZprQZ3I2RW1FyRsJqnntynG0E7jxsw7bDM7lJSi1Br60V7sNeKOtcegnc1nakPXmmNFlgJTzvKGUWQa+Ua0bNESw9ZEw9772y6FSCELhRzpzOlyg7db4umHopWOipMuWNFy+FmK0KllhRocwI8MCbJTWoePxSOf7YNOzaXw3ro4+UOUk++PyiCtYaWcog920wEfPgwScOXGFjBFq+t2PvnTFctHO0mEXacHC4GZem10lwsGhFYN5L5b1R3YTMGW2YoH1LebXRROg+Tsr8/Y8rQ3tMFRbFyliozXXl0YsxQvItOUsLuqnc/jxDkCUqmP/Te8ouXyoFR1Iw97w8ZUa5Mc3MVrAmjTPK8+smUNRmBQsMS1RqjF9EXSYrWIJpsNJeN5z+jFQwfVel0uXZTkq3V7A6O7myYHoqvbNSsLI1x52ajnkiKLcGWt/uKgscpyPZswbpZheUPZbORO61KqTNPa5UjY9C4QAJ0zccwBUFbEepfTv0T/UUdWMH/pxqw1BdNa5taU8hqLQdXeavVM5cOEiIuCVldQdWKNNVR4XKNAVz2nFGGeB8X9DrrsbaNI8qlwSp09IpaixwUILy6HwzCh+pxhxtVim1lrtTTquCvf09TunZYQX9fKxgbhN6KjMNIinymoJdzcx2GquVSMeSFUx9SIFjYNlRWtNDPLv6yTFZIRfp32g5M0/SznWsnYH6N9Wonp2s3NxpDjQOVMHw7npl8fP5sNCtRJfBi5VrN0dBliJhC7hu3FXX7Vi9UsJM9OqU/rU78GF+O5p03yrN3/URxjW1IrLPY6dcQ1NBNakJBuXRTtvnTBauN9TjVcI0p6WjY4QV8bXoovB3ND10WdA5UI1rKcqcVPUfwgTtKtjbZOb0tulIldMq0bQ3M8e2JoX6/+//y35Nyt1z6BTxV+Ss7d8Xuf7rMimgj5yFLc3O7b2OqPShjLUln80ds9AfZF6N05V9lKksAK7LK+FWMly55usiKJL//h9HZx5WQ//+8dMpSSppk2wJoU0qVHLOjCU7CSEkJPuWLSEUoU2SJCRJlseuLKnmfo89yVI8nhDSvpxOndbT9pvv77/PNX9M99xzL6/X1dWEc+W60gNbQzD7qYgPMX0q3TblOCZ0F56l/wNpme8w7ol2F2ZbTpjwpbcTd0GlA8qL0Zma8Qu49jetUC65nVlwLpjzaGxCx2ODLNMrN7mY8AZsLp6UZdz7B2d1tx7Wtz2yXDo1qP+0OnRUO2TN6nWVHvdS5ctOunNF2Q9o+icxPzNoJJf7mqNdR8T8te49uJ7wgmhvPYKO/pVkzlwJZYpQS93zJc6ffOC2QA4x/SexdAzB69kqvLrslJS8juOVwAABWUelpcXTOEnPDozVC8/6et2DU/vRhtzQ81k1Lw9xMvdWGPX9mFVgf4UL79eE2CcZWfpVn7jFBQrMWXkza3WCmMzG1CNwyemssz0u04k9Yj7G8TQX2naX/miK+d97D3NJ3TLotZ6Y3xE/h1uV443iqfU4nWMpSa9ZjR8mdVj9npUUtJ3A+d0ivrG1pzRnVxgc87rwIKRc0nEqhPNMbsXaLFPu2Yp4rnqrsF/W6HOTY19xOZcb4MvUZi28Ied0eigQOJ7LunUijKbFiPmCmnfcG3EcFbmIecbzEadjdo0cTgozc1IKl/tkBSzk9fAN+zdD++oqGMnqsOPBjkx50QnBCVT4vC2spN+zMGwZJeLtr7tI/Nbt5b71bUPP2fu5V8OOceZtLeh5aQ3nMuIBZx7WiJm/bLiggk/cpiYF1vbvwdW/n08je6vyDeoN3Jhj6+j0UTH/vl7BbfsQRHu2Cvmp+MPFa5ym/Acq/FT3fO74FG+Eawn+eCc0630PH0Rm1CFwQGbW/dRQmOuq8Ip92zN/2YfjWqKIt367J+vC7EPcskMdiF/+nvv4KpDznt8OB+VL7pX6Pk6rUonbzy5wC+8GcaHfW3DoUwy32nEw3elQ4XXPadGMNaNo9x0VPjZNi641zKLvk8T8jN1iSspfRc7JKrxbD1UKrvbGMhsFDh405n7rrUH/23V4N3I6t2bPOni5yqH4vZNzfhKKoj0qfGfSvazyKeEIslDhy0xGcU8XHeWuLxAYY9pvLnx1EKee2waq/I9TtnajtPsifgZjSGlTdUjZLuJFVvpkOnwAJU1S4T039qZFVy1pf7yI9ywwoIUqvngVXIf077Gc86f1cL1bC1Pv8xycI3DDXKhhvzNcxrtTnG5TB7a1iGhk0FWueF8nfD11KGHLC05Ntwu/9/Uhsy0lnO6dLiRmm1DIwA7uIiPiBxQZ05wBa+GjXwfq/ZLTsdqIz+0yREwmzudkBHbbqfCb/8nlvt72hcSqDmWBDVx60Hp4vq/Fb8NCbsetcMzLUeGzazTJySMCietV+EOr27nlCgVdaOnAWvY29/FqF6Vc78DU8Atc9NnuyDki7EpFEHf3ohaOiATmzDnEzei5Cq5DFfh40JieXfCBjqIOwfu1afX0cOysVuGfXxlEST8iEKStwqcvMqDUthc0dHwnIvRKuZC2z/QkrwM7XX9wuwb9JWWS4ClTvnAbOmtJ66RwHvCCOxraSjpb2uFdl8Y9Ve0JC8su9DNdyq3aqAP16nZ0HfTlqoasgs+7eiQuGkp60T4IOVSHiLBBdKMyDKf/9zvlr1L6KIrE4W8iXrPIlkK/RZCzZhu+jhpJWxQxFBDahpr0gfQoJ4F2JrZh8xJDCvr8Dzl4teHALG3K+5ZOVmvaYbFCRNOfZ9P+h20wUGnl9Pp8oxdT2xAwQc5Nv6aFryUqfNeQjdz6hb3ge1TEL121kAtY0hs5TCe+j5/Lud/zxv6ZCtiusSGjHavxUZhviiXWVBgWjkm/Vfj3rd40KTgS09+J+IdG86i2M5Q+D2qCavFsOqIRRrb5TQgwnE6+j8MpeVULnPOdaG23GHIXt2L5W0sq/naeivxaoZ89mNT1kknvZiuaupuQeLkOWm+L+ZDhwdwiWW9kX1Xhw5JWc6LXy7A4vwEbNFnyb/aC0TMFxvZxIbOslXgyTWAqzXH0dVAE5g4T85LaAFp95yQ0hbrdl7yb/o4LI2dO4Ma7bvQwPYwCZjTi9uwF9PZnGJlWNkBdspQCXoXRm1sNqNJcQ+cMwilkaQMuvvAjx7sR5O+rQNbgIIpdE0XtbXW4px9Kfkm9cHGIKq9URHMOCw3QvE/Mp5eGcU2Zy5AsbUDi4RnU89IKVH6ux815kynlWyTODhLz2xpDqGPeKbTfUOHTisJpmNcZ0twgx4qfp2jp6wt0qLoGYwdfoJGFuth1VJUXuaVwDU59sHGJKj91MselvRiA8cNU+WuLCrnsK4ugm94I/YSV9M7HE092NCA+zpMqZSfx4pqQh+5n6KbkNP73/eq8EQnkkHMGic0qfHnKTYrfc4VevayC6d1r1Kl+i7bkV2D7zFS6MfwRzbErx3eTLAoRmaCpWJWPuSTjQqYOEtxBlf9oqEkR/87HMsdGLH7nTy3xi4R51QDx1vW0o90THlYKKDNW0t4Fp+BirsqLxybT2bLTaJOL+Zer71GH9llsMBfzE6RPSfEtDsn5Krx571cU/iaVfsjK8Xd/FulNeE63zpSh25k3pFz1kdIzS3HvaS7prBwCzadiPrPbaBo00xyjhZnwc9cyUnvkCr/hzdi+IoyaLs1AUlATVrkdo40abihY0IhHjkEU3PMMHvZT5cc9z6SazFiMfizmJxW9pokm53BcJOYPL/lCjUPPo1SoGX/+Cz2KzabQBWVARC4V3fhCb/4pxSu7PNpw/jctG1GKpb/+Jf0JI8D1VuGD9ILovac15miIeBvlCRp4wA6BEzuRcDmCSrPHwSukHYePRlJfhQsGxitRuCOCEg6ycHjSAgf7CJp7dDKytjSjR2s4Wew5h31qYr7tQBE55p2HnpoK3/t4MUVdSsCbi124XFVGvScmIrFvJ/zvltI21TyS2ZfiY30BOab+pqikEsTe+EEWGmW05VUxsib/IcXUwyh6Ikfof/o4eTQIRdvlKArohVmWRxBgI4eFsxYsh4Xgh6wWU5b2wI8dx3BT4C6DN92R6XgBM+pEfMa2ejJquohKKxHv39VEJV6JcDHtRFxQHRXUZ1PgxRLM+V5Mvi++UXhrMfxPFdN3vyKK3FUMo08lNGnlHuiercPDP8Owe+M+qJ2ow3uYomnBQQwdJbDTiH44a3AYLS1CPAlGmH8pCLnJcjh+0ods/RG0m8kx6Js+tkqOYVOzDGyHLs6dPg6XbTWgE8b4eCQBtgVdkHiqYN5pIbYvHXgJVSw/n4TwmDY8/NADq94aUPStNgzp9YPqLw+iZXtaEXzpD/0850AOhs3ofaOSJqrNols2jfjHSUEWR57QkZxS+E+toxIrnvp/LIF+TC1pzsijI5uKca9dTlfKfpDL8GJYDq0i+4frYKVah8ILY2H7exPupMlx/7M9SiJ2IP9/z9Vpidawo1isUYuIgL7wnXEMKTNr8PHzIJxIOIGcj1WI7jYYI3okIDC/C/f3aiF/1SUMPdiJpD9a8E64jHU922FFvbBb3ZQooA1/Y4pp/OLRdEfeist1NTRnxHSSTBVqaWAzDbNeS9MED6VxInxU3UUtE+oxMLCDZo8/RKnf5dCxVlLWpGN0b14tIj2byWRrNA3dX4MWo2ZKUSaSXXQV5sxupZCPd8jmWAXWa7eR1vtnFDO+DIv/aaXTO96R78QSqAxpI0u/PAqcU4yWJiUVBXvDSq8eHsEuMLdagxinOvwIcsKdpPXwPifHn0njhLwfx4/eVUJPWaFENwyT0ytQNcoKFqXh+L2xHBmmtnhvmICdO7vQZ7guyr0uwfNaB873MoTmjMsING9D55y++Jk9mar/a8WsGa2UnbqE+LpmzBmograqXTT5ZiMi9qlDOv0ouVcp4HivB9TtFuOB4PXrV0tgGL9MmFH1GCCRoDBU2CPz6tBC41H55gSGPq3AKVt73IwNw9CX5RjpMgbsswgEfC/DOy8HfN91CXoz2vFJ3h+9niaicpMSRTmDkGIUJHhEI9Yc1IRGchjZKRUw2aiNbP84ui4wHnXq4bxfChXb1aOSNYbv7ftUGVAHcUB/DNGfjQA9BTq6XFBivwD51+phmD4BM6sXY1peHRZPkmDI31AUa1bghMl4dJWHw25yOdgQJ+SkJyDysxKfTw/F7sJETG5sgb7LUGgZp9MRjzpUMoNwLPoV5YTWYWHsYFRe/EbupXUwbTdDoXcVTexWj1nzhqJnqyNcbtdj5ZjxCJ8qRcsb4Wzpgq0DpiH5cj1itk2ATvscrLKox8YZEiSsPw6HgkqMnjQReiqhWFVSgZw3UmydHY4m3QrE2khw2/0ivr5ugauXFcIfXQJ9b0Z2zEjoFrZT+geh9++aw+i3Og7NqsPkUyNR/KUXHgkuueG8FWLvGiFoWB0ab45C5+/+2BBWh1Hr7WB8Ygj8ntRB134Mbj+2gPil4BTPxkHniD3U/OswhXGGerwLXLzrkLvXBQNGT8LON3VYenECDOXHEGlfjcg5UzBaMxSzPKqwTjwZ8wzDobmzEsE2E5F1Og4f9zTh1mVH6MScR/LiJsz4YA8L3wS4z2+CepsNfMv1ELRZhv3jrdEkNoKoSgaHazawm98Pu5lazNAfDXngYKSur4Vtvj0ihH0REFuLlKtj0XOEDaoLalHz1RHB7scQMkWG8zemIqTxBG4F18DgniskOWHIHlSNrPeTYdLvLL6taMSpxS5oOXsO9QcV6CtzRuyRELTcr8e3pOnoVD0B5Qk58tdMw6ZhYbieIkOc/VRY6MVgVnUDLOIYHHOIRdxeBcYclSJkeRyCmgTXHiTFsYpjSP4s1N766WgxCUN7ez2+T5yGjMmRSG5UQGriipF8ND7bKfCnbiKijWIx7bUcfaNZeHBn/39f5L5jsC74BCrHNgquPg1198OgdGjE8sSp8C0Lx9c7jfC84YrlscsoYEstPHc5sNvyNtGsAjlMyx3YL7nBFKNVj2zfsWz26GgayNfjYvU4dvfxREqcq4D/B0dWa+BdYi4p8He5E6t7UWCFGwrYP3BiJ677QPuFnBz94sRunvSHXoxWoNsrJ9baXE7q3RSIkDix90xGUoF/LU7PsWSTzjvQ9Ro5pvazYjeYzqXYuDp8SRvFFgVuJlPfBlwztWUzs0NogeC8r4fbs1nnY8h1eiOmjXdgP029QrpfGjH8hQMbn/uAmMFNuCIew17wfE4fnZuQJxrD6pblU4BwXsU7sGN1y2mVdROCDRzYJ9bttCCkAXnrxrC1Hd3hOLwBp7fZszrOvRHjqUAv5WjWN6cP1EvrMT/Olt0cpU3JW+twc8EQdvvL/vRjQR0s1IaznZr25CBvgOLHcFZ/7FwqWtkI2/GWbJr+CtqwvgkrYMky7g1UcKkZhsts2dwuFTRtbIZ1vQ2bP1ILFrObUb7Qip1oZIiWo43Y8dqKnXmlH2JmNGAFb8XGzhmMpiv1eHPNmh2/whwW4XK8XDeKXYWRcLauxdnttqzJbx1yWyHkeZQZm9vah9T9mzDFdjDrNWYE2bY0oWXgUNb7ZQl5FZXigUNvNrOlgu5ZlGFfhS47VEUHqedacXblcDZ6tz4WSFpgMWUEi7a+qBbcIfH2CLaf4WAU5TcivnI4W7BhOBY4KDB/lgU75YMlXj2Sw7rRiu1T1J1iZK247WLMlhzUpfjONnz7ZsR+ji6i6lulMHTTZX9qyyjjcBksLuuw4rdKUissg1xbi6ViMQKCy5D0QZNVNVDHJsMy+MdrslcYYW6KmnFg01D24rfhKI5qxLq0YWxY/ig4H1Ugr2gYm/HTEbpr6tDmOIw9YD4B7epyNLoNY73utXDZ55Uou6/HLpb2IJciwT31dVkfkT7Nut4JCy0ttiT2F42dVopFdb3YXZFVZC7kZI+LNpuW20LFTuWQ1/RgJd5ixCWUI29Gd/bLOg1EDi7H4x/q7IVIHeS2C/HXqLErWnWh/q4MUdvV2EdX7ZBztQlXywewgVMc4ejYgBE0iC2Kl+DIhTpsEN5L3Rg1cjnbgYPJPdiobzokS+/Ek14a7MzjteQwowxVK3qyfulNZNBZBtHCHuyLLyqIulKOUTO7sQ92dodkXQXOBIjZXgKL5C+swKFxKqznSD2kB5WDSVZhm1YawVZSjvmDRaz8lz0Kh7Vg86++7PrScWgvEXphoAn7fp8ULz42QPS0L6vlPwUb7Btx/rEBO2B7H8rP7YLzkHbm/NLuuLW3At7XRGxnc0+UiipxSNnG7OjeG2bVFWja2sqEpRmi0KMCj3a0MppzjeF/tBwm99qYGVPHI17ejDXLDdlH3Vn4FQi7ZntvdtXBafhxtwnaRTqsu+FsFLY14fFdTfaV2RDKd+xCrHs5Y+xkR+nHOvD11n9M0YTJyO/biiuFPVmzT9NQadmKLjMhV9PnIHBdC3r+7cZe7TkfoqPNGBagxsadnkgxUW3YUPSeuSqbRxMbW7Elg2esJs7Ebxcl9OxV2X71c3GrqRX91EUsY74I5UJ+kt06mQ0NyxD7oxkf9RoZs3srqYBvwcDVjxjx1x1kntaMGVY3mY0GwaTXsxm7GxOYSLv5SP6khIdZI+O2ZjFaopTYkl3NvJmwAllMK3LHljF9vCMpJVVw8CsxTNLaC6S1pQmel8MZieEt+jqpCSQ+zmjNyaRwpyb8e/so8zv7A+kJ80r5zxHmwazvtPNrE16nBzFZO5fid1wbbBb/Yq4MEhhpUhtMfL8wV4/7/v/fjXY+zGVMDH/RV2E3JXc/ylxvKKcFLk3I/3OY6fe8iV7NaUKEbiAzUaSC3FlNKFu/h4kY7wPngna4uTxnEpo3IOaQErvpBVMyZCs0hPgTop8z/9xQxy3TJrx/toX5O6wn+pcJ/q6xlpnwUQebzJvwK8KLefhsNaZ97ETx8keMwmk9XlztgK77A0bn3jYkeAv3vPGYkdXvhNWiVsjnpDIP7A0wo7wRTuPmM7mDTWCwUTg/mMY40yB8FTXiv2gp4/lqKLwSGtBXMY5RzduA+m+dCL2UwhjGbEWGwJ8LdJOZ8vjdUFusRNazG8yQy/tgotKKr7IU5kTXCMRZN8B+kR1Tr7SGj0YDLv20YE4YOkD9vgIj6wczujQO7i4KTDrSn1EEbkfs7U5MGHKOce23G/mLOzB07FnGOGQftAKUSJ55kfl8dAwaihSYWjuQmZ3hBLedCqgaGzNmfiyqZynwoUCTqR8yBaWGwmzUUmN6Fu3FpsBOTP4QwmzucQDhTW0CN59k5htOgukRBX5ld2fqnwlsYaqA9SkRkyabjR9FdagPKZO6T3KH0X9yeG0pkGb32o/Sfl2o+R7APOx/CDfVOrBt6SFmpnkwLJh2OC1YxxSvPAqNWiVO+61k1o2cCxeBCf1+/JJWrZsv7H3BgzI/SxeeW4RNcXJhRvDS4UwwKn934NrI2cxIw6MoNmtHXy93xu9fDe7F7XbceVMpLcjoy8VXdCKgR6u04/E4LumViD94VcRsu7KOUzcR8+vlqsy38jPcqbmqfE1DN+aqKcf9MlTjn0/vxvDhjdzt8Wp8qU6b9HFDP1J7rsoXnlBIrcZNIDGryuca/5Fm2y+n2zIxH7LqrbRUuovMGsS8TvADaUnsMVr6UcwrTW9IV3qfoQu/xLzs+Vnp9SsLwSyuQ+CJl9KNrCcWH5Gj0+i+1PuwFyikFn6BidJRc4PhuKcTa0tZZlvaESRc6cCgkRMYdX2B6+a347m3PeNhp8Y1bWyD16R/pU/rNLhcjzaUFtyVbtirSSU+anx8VJHUu2MQhUvV+M/6n6TZUpY6SlR5pfyJdGbqCkq9ocr73rgsrXq9j3QiVPk7wyOlXT5hpB6pykd83S4d2P0CFe5X5c9tYKS89S164aXKH5YaSI0+PqU/hqq8iUghMbu+HMUL5EjxOyv1SF+J/rUy5K4/KTU2WgMzTZnAzkHSwtKj6J/TgZrMkcymbsfxJr8dt/P6M329tLnoBUrsGnVA+t8BbS5xZjPSPqyUOrw34DY1N2BX9DSpzrGRXEhmPd7fHSHVXrmUU4+QI35BlyR93xUueZoMdrgoGev+h0vdUIUZy65Kvu5XIXevCsxY91GyYnsSOeSp8jNePpL87X+frmxU5VePGy8xMn1Jcz+JeVVtQ4nhyjyaM0vMPyz2zcwM9YZaUy2UN49I39j6CN4pwwS9bdIhY9eiOK0Gs8PXSmM0QmHwsx3xe9uklYVhkO9rg6tGi7Qqz5Cbo6rEuc0DpGMlA7nw6GZoa/WUJo6z5NZNFeaArljqeNSdc0xXoLLpoWTVsgiu+nUdVi+YJYlyy+KyDws5VA2aQPHdaF2aDLN7rZwgmWpDD75XYfXDvRLboDV0y7gaG/SSJGPyA2n/hGo8KH4o2bcvg9K1VPnNy7pn+Vi9o+CFYt5oQkrWkLc/qeG0Ch+7+kZWi6KExtSL+LFTa7Pkwpz0Fnj14sh50rDXa+HqIUPJTxvp0qiNKNavwX9TNKRr54SifWUndE7ck2rGheNWahuiL3yWen4YTOuKaxFfdjNzhZmU1BbKoK3mPmHi0ZXkubQGq7c6Se6ZH6BlrdUwyQ6RhEW8oVUpKrxiiRNX6f+VcuxVeG6aKbc7/w9Vp4j47yMGcMeFGORDagXn+SJp0d0Ivawa2J1+IdneJwwxg7vQ4eopVbseAX/3dij9Q6TL004iSS7UTO9l0vuRpqR3R47NKdOzpjxmSTm2FgWBoZkh2WvI7p3wvix3Tgj7s5vC19TAfqi9ZO2Fh/S5pwqfiPNc3/5EEk0VPuBmMBdUlUfq40X8jvZN3Jn0HzRxpYi3T5rMXXngC5PmWth/Xy9Z/Gg9jD/LkHfASGKxKAyVsV04l2Ak5b+E48LuTmzY0SnJcz2JXN12jAnVlVo6VHKFFgoEFpZkzVmvTdkJdZiTfyfrjIYjmUfVoqNEmlU1cT5NPiXDDmfPzKtzE2msiwr/fhtxTfV3qHSJiM9f+oSTTc4kX0sRf8jkCqfy4C05vOqC0jqGy3rqi9ilQi+sP5GZZrgR6rdk6LjLZAWwEQiVdWJ1uJ1kS3Mk8sM7kGL/7wTbuSFcYGYzUkKjuFVOZ7m4NY1wcD3BTfjzk8u5VI+yrIHc+lZjmrVcjkfn+ayfT23pnuBTY8+fzHJ7e5AKy1X4YzcbuOsIpxltIj5geh137/4lit4h4k0Lv3L7L/xDhdu6YN31nisdvg5xg+UoLS/KmmC1Ccu2ybD0jwYXv3sLtvnU4OEla67rZARSt3bBc3Fappu9kLdtncitis6KtQjiSKtNYIavnOG5IC7/VCumFn7k+hUHcamrm/He5CF3c0UIZ9W9EYmWjzmfZywlDlPhjaZpU+OkJbQ3XMS75WrRs2R/Ks4V8RYX1GiWx3Gy7Cbi781SpZsT1kOZX4vz2xy5niqb0C7kX5q2ivNL3goHVOPhsNWcsWYkHuiK+MD+9VmOulGojusU+HY4N3dLGPe7r8Deyg5ua9VRblOSEptv1XDZt49y31a0wLuznvN+rUmz+4t4uZUJHSw3oHYVEZ9XZELGQ4bTEfcuKBT9aNBKhpjNXUKe+5DquuV0M7QDJgbG9FlzC6yCaqCddZ4zLtuGjB7VsOkRxqk8jsQrqYjvZ7KO68yIws73nZjjEMoVmZ3lvlW2YXmWFvH+d7nq7e1wzjShzQ8/c749OuAx1oyyWxu45K/Cnp09hGKNu9GP3l3wVR1EtnWbUbm3Bg59eW734ZMItRDxzlvSuAKPU2CCO0GfUrnA3+tRuL0WDpOauRD/TbhgJoNBVRH3dNxJ+M0X8Q7zOrkcq1O4FduJQ85/uR63ukGrqw2Jd85xC75p4tYvJXQWRXO+J3vDZZcSOwYd4Pz2GUErtQXXdu3jtOPWQfdbLWYs7UHZXzZiYj+Z4JNqQj5OwqNFqI0JpvRs7Cnw/ToxoEuPOm5U05t2JQpWFHAJH5so3V0J7ZZPnJQRI+ePEol4wNks7g7NPUoEhF7h+vwyQPvQdqzd5855r+gL8Y1WSD8t4bYcX4t79bUwmteXAiI2YJqwRxg1QxKvjMIm0y7sGDWBnr+JgsfWTvy+N5IGfHxEjqWtiHqgTTuu8ZRxT2C/oULMoz/RJr8WWHd0pzsWxZRxtBU79yk4M1EtFcW3Yu36Eu56pSGmXRTxPffP594O7guH9g5IL0/mOjL64s3hNjx8P5Er1FsLq5W1uGdrQW+c1yMnXoaInEE09sop9A/vwu9F3nQ09zTCT3VCb8VGOrgxnALzGqG+YgYNtz9JiwXm/Lp+Ktl8Ok3M3CboBzqRx5R4mij48qtTNnTHL4nuCJ6e6TOMhtBtMhrUgt2vTehV1jP6+KQZD28bkN2Wl5SR3ww5epFagREaVqvwS0f4cqO1+qNd6PGwZV6cufVKxAyoR/oGKSW9WY30c3I0fXGi7TWnsH21iL9SuYcG1p5GzrMubDMPpKd8OPksaETEvDlU4BlJXi4NeJQxny7pnaQ31grsrlxOYysjKfVuPb6ZbSTcPUkudXVIOLGX5m89RfImOf65foRs58aQv1iOB6/DKPVhXxheUOEf5h3gfEsGYsUCFZ4qQjm9i8sxtLweuze5k4fVSqjr18Hz1XTqmO6DQ+drof+OoYJ70fhEIv5U+1HSfnEGsyaI+M5XkXTjy1moC/U/0ekcySpOkeRkHZp+rqYAWTR5npZD+/BWunswhlr21qJobSAF1cZS/nYZHrw4RneexlN5YA2qbkTTR+ckmtxViZ1JidTpeZ1yvpdjjM5NkriYIMFeYL+4OC4lfRCm2Yn5zcGPOfN6c2wIUuHLzrzmokqXI4PqQJM86WLPlRj4pBYWkQvpx7fTcLZR4T99iKaJ7rFQ0VXh83IS6PPBcwiYIuILrlylizoXoBPYhepld+nQx2ukU1uBmx63yPzmXXJUL0eftDQq1Mui6P9KBTd/TnLvt+RjVYqjx97Sn2tDELlNzK8NqeJMx1ti5EIV3nmYmOaW2WKSq4hP2TaQnuktQNYpBZ7sP0hzUhfBILgei3fspoXXliI9TsiV3TqiurMY6KbCFz25Tbf2x2PFvyL+v8hnZNF+EdffdOJ+dQalZF1CzHLBhb05ml/4lpJRCuf72RSg+4VmqZTiJX2gz3sLyTi6BLua8iikaxjS3MX8o1AD0vtgCcsOEa+dz9KGFw6wqupA6MSFlJDnjDeC13ip7SXvc1K4fG3GmR9HyePMJKhVN6L32lA6/sAVu980wPt7KI3KmA4mpAEab0/QxO1zYBypQOm8EBp/yR02wh58ZRJMyx8vRENxHU4aH6K2qHhEMir8fbccGiu6CKOJIl7S+pGMFiZCx70DY7u9J2OXJGhxbYj8lUcjBnyjkG2lmDLwM01aX0TVj0uwb8C/9FlZRXbZxTi+5Dst87FEUYQwExbvpFXhttjZ0ol7VvspMHAsqle0w/34UQr6NR7yAUr0exRKs5wZ2Jm0wH1tOCk+TMLOJ03gYsJJfYYrEns3wXpiOOmnBSNfXIv0r6owGHEU4V0yTHrcQd1fhsBVuK4V2kzmb4/hhWEtAk810t2sizg3UMTnJhfS1q2XcPxqJ7Qdf1LPw0kwKmrDF6NiivC8iii3Voz4IaezL1PQ0tIMj6gmmq0sJoPXJShdXkDqu6pJebAYGrt+kd10BWUt/Ys1c4rpTf+DcI6SY0Y/E6jvO4TdIfL/fc0UrzcGIaqxFrvlWsgpD8bknFrkruuOQf8cRfnN//WXKi7KjiFwVi1uzFXBmYwTaPeSodVFHUmBYXDvVwOtDg0sV0mCRWI7bH42k83zKxghUyLHr5Uu906BWVwLJIdFmDSjguLlf+E4vpTO5NTRpi9F8AmqpBmD/JEkrcNr7WHQt9oP0dg6tGsPQsuIQPwWHPOZf3+cO3gcT9qEfXRfA0U6oaieXIPSit74rhoBD+cqiJ/p40ZUEsL122HkJcKqrCswf6rEV61u8BWnQDaqBYVBPZBn+Y3ai//ik2Ur2TQXUdycv3hTX0+vEupp25M/uJzYSgOH+CFguhwNPraIqt4FvVNyjP1oAfPqMARcrMTdykF4GB4J10/lKB5phsFeUfAdWYa1/wzH4WnJUDvYiuarOrhechV2v5oxO0oH6iP2UfQnobb/qmHg+COkNbUekhw1WChDaKd2HRb0E0MSHEn9v9Tie7AKXP89Q67HZTg0S4S11Zdp8c9q1P8VoWbdXZpVUYnnRSpYI82gF8/K8fOkGAVL3lJ7YCmO/RHDPvebsLeK4SDcUzWtnFJ3FCFBS7j/LQW5L/yDPzIx7Datg2u0HH1XOMJ2t8ASC+X4+2EM6g0jMK2sHDtDRqKrLRJFYWX4mmGNK7NOoXh8KfqessKpmVfgdrIVMSFGsPVPhq2ws/rON4HJ6GAKWq1AycLuWFYYQdUj61GupomeOWcoSFSHSaWa6HCLo89FMuy6qgpP3yR687IG3bvUoDf3Hh0RVeM/Vh2fPmVQnHYlBlh3h9erN1TfWYbJzd2RtC6fkjtLoNivAZPJhVQfVYz9IT3gXbcCBUPrMP2rCyoP+aL+rBziHCe8mr0JXsPk2J47FnOmn0SOeRl+xtojKyUKIVtKMezBaHg9T8IjgRnKnQfBV5iAMv8m4MNAzH0YRcUr61GwTgvGK8/SgqA6XIzXxn9qV2n/cTl+Ounh+ZtUqk4VenxvHyxyyyJ3Xoah+sYo+TEfPsIc/vVLAutrnrg+tQ7/rZFgTtxKpKfKceCeC/xyIqHnL9TMn3GYuDUKkxNLscBgLHJll6H1tQl7TIfjkvwKKp81ojNgKDq+P6FbHnJEfuiHynE85Z6uxZLsflh6+zOFC8ymfn4gkjr/klxZC+fFpqjwnIZEIeaX/0owKXgufvvWIfOIFO/Xe6C6Rg7lASmWekTCbXw5ah674O6KKGhNKUNCkzNWXUqEn0Uj2HHWuCG6AveZDfh8zgIemQ3km1ULU5kZ2hzESBQ8cZGnOY5/6AGPJTLEXR2J68V28LCrxU9rZ8w94ISc6Fr0qhiPoMOT8ESITSVCApteM+H2UY6H1VIMzBO8w6cCHy4wmKg8ieon5VhYLIXuqAtYMEiBN/7j8CMuAX7+CtRMt4fb88uI1a6HSaot5PN1sXtfDWYYWiHgvqEwk2sQp2GD2pa+sD1Wg0uFo5C7aBC+edfAxsQOOUPN4XOiBiGmY5Aqs0bx7xr0nuUI/ucYHMmpgeyDM/bWuMBnrAxfvrhgnlU4mO01uKziCvfASPQ/XIUHIZPwbHA0BsorMPI7i74nzqOhsA4vWpzgF3ERtkJPfb3hCL/SSxj6Qg51pzGgZ2FY1iLHyC9TcXZJBGJUa1Gx3BVr50TjRVk1Xl+YhK/iGFjdq0TLyonY/m881A/K4bXUBSErLuCIiQxH9rigflUEFvjX4abGVDzaFIXUOIGFRk/BlBkxyLGtxZXFkzC/LRbZ52R4k8dC/eg5qDvKcCBUihU7z8PlUjVq50iQNM+TPPpX4ZK7E+vbcy05PK+C+xFn1j8ykH7sr8bzDBf2Q1Y4eTvV4HWYhM2TnKevFTVY81XKni+9QdkRMmwMYthjcWmUI6mFyVKGnan7nEKvyLBqB8tmc3lEujJM0J/IZpb/pWWC7+tvn8jukgynnDdViHpiw041G00bzKvRstGWNTeeTZHqNZCTAzttzAa6YCNDmrEjO+zaYdIYUwvbSid28omTFKMth6nvePZR2UXalCbH690ubOTPf+jBqDoYa09gZbVPqXqywJlRE1jPs28pRsh5lK6ENVH9TkP95Xi3SsLGacgpdXct/D5J2M8qKgiskMHUUsL62PdAho4MY7ZMYL8u7w29hTWIGuLCStV0SbawGnKvEWxj90H0qm8Nvntbssn7Hej3Khm23rNh5/Rj6ebhWiwuGMVOHv+SiiV/cFTXhM3u+kCLxX/geNmE1ff7Tsp9vyH37MdOMSqi2K5fiCvrx2pYttH/vqPrlu/Mvrykhs4ldZjv6cQ+DtPGoRQ5NpaOY+N3GiNnUS0uHh7LSg6YYpZpDZZ7jmO3bx6KwPNVeDjHkbVcWcP5Bcnw3H0gW/BKkwq2yPBP8VDWbl8fsuqUCV4znJ1gcotu7f6D7xlGbGtTKt2aVYSPkj5s/hmOLIKLIG/pwwbr5ZLvwr/4d3EfttH6O7VP/IvM+31Yt8Yy2vbnDzSX9mVtmSbyif6DrghjVvxUhB8dv1GU14etea+K2KDfUJ7rw6qv7w/XL3Ww/2HLIs0UL/6rRdcTO7bZeDjat9Vg6XQHduxDa7R8r8FwtdFs/I3/OA2hno89MWY/bhTRRPt6zA4cyF7a24NibjWgLWoQG9aUQp4Rf2AbZcC+8r9P28KF+OcbspLiDBph/xcfMwxZ0xvZ9GBIMf72N2SfHSggpU8JdtzUZ1P+lJHF2xIsPaHPqoYraENSMdyXGrA9Q7uIefIXaYX6bMKTbghkipBkY8AaCbtKvfUPeOixfey14X6sCPWFumzdA3vMOiqDcag1W3B+NILO1SLJ34odmCeBmKuGxXQLdk8wi0dW1Th5YyR7p+0dJ6sWGCbLgH02rpA7UqtAeYgRax8rIrlaE66a9WPPCs91T/hZi6cIcercpqHuRfD7oM8+OvuESr8X4Z8wAzYu8iUlp/6FtocBa+P6hRKHlGDFIT223K+ado8ow8LnuuzpafX0428pli7XZf+O6yDRzFJMPd6LXX1KDd9OlODNOR32C6OJUsdi2JbqsJOqekHn0F+MKtBmY90M4VtTBOOBWuw3vi8SE/9gaUJPNsrbAc5NMujusmJHfR6DJ79qsbVqJJs1ZzziMmTw/jmC7fOUhY+5DGeqhrE7gl3x5KoMrwsGs422H7iU+Y3IzOnNbnv1l0uubobjMz12y9AqzqVGiQ9TdNgbfCqZTS9C92p9tjKUI7U/RbjYrM+WXs2h/Oq/uNKixz7w+0ZHHErgb9ibDT34hzzVS6Hs1YvV3KQBu+3CHh/Uk71xTwt3FpbCLaUH+8FZDzunlkI6sjs7obIP3sQXI8qlO3vsxwD0X1OE1RO7s8+PDkHqmj9Y16DG3p87CRnj5QirMmWXrHOF4145bnsPZIc9a+Dao9qx+lwPdvouNbIa3IluQ1TZ2Kg80hxfjJKM3mzC2e9Ufb4Yi32F/MeU05t3Jegeqs1eVNaTi1EZjJ002R0j20mteznuqndnu78xRIBGGeoDVdn1RiawOl+Kb/NV2JTfpkgwLMFHlS7GyXo4NMv/4GaDiD26wwLtN37jnxgRqz58Evwa6qAXPIDVzp6KZW71uBrbl332aDaSZXXYuMCIfVXujpBCOa6JDFnfS3qU/bkTumX1zMQltWQbXII+W7TYTs8Wil5eiovTe7B8iCp2jimH2FyVff5cE9ueVKCgUckMd9eFz7BKeNYoGPldQxT0rkT6v3Lm3Pp++JFRDs9hDQybMBgPIsvg41HH+IrNkWNZApu/jcxwDUvEzSyCzs5Wxt7QBs7//BGctol5t2IGZhg34Em+Prt0shv8TRvwcXsvtujEIuTb1eFMoy5rWueJOXZyXM/VZX90jqCPnzrg2vybKT0voVXRbVDbns+0fuiGmPdl2Beuwu4Y0ANJN8uh3rODscnUwa0HFcjNVzCXFhhCS1wJzReVjHxQPzi3VCD+bhkTGfW//1NZAd9+ZUzRvmEoTCvDlsMVzLA/IxF9qASyNTWMznNrOKz/i6brtcyjDfOQuKQJi9s02GDHxfgW0IDHPhqs3GspGtzq0PO9NuuvOp8CFrXC/MlbJtTfh2ISm1GZlsWYio1xoaRC8MASRjm3H+IFZti5tIiZKBkMr6gKbHD7yaRFDcMRzQoEvihkvp4YCZ/0Mtyr/sMMcrfGAtVSpHb+ZdalL4d8YSP6LVRhx9esRv7jRhT/o2BMu69HeacCFjYK5on+LpJva8K2Dw+YHpbB9DWyEUd2pDBZ3yPoR0cDEsTnmQ3FQ5E1tQJqo/5lXv00h9uECrg5/suMOWgB46PlMDX8j8k6aAW/82Ww2PKDyVyyBjS5BQbHfjMLd29E9NBGyIeWMb7jtyGmj/DuYv4yFffOk8G7BkwtP8VYNl+jUu1GaLuFM/3NHlP10wZ01wpl7r99QxtSGnBg5XHG+/u/9HtfA+4tOcbM/7EG5smtsD3yldk1fQMWeLQg1+cLU95zO67HNyKw6F/GvnEXsj0bcSj8PTNg1x8qN2mA8nAIo/haQeGLG2Ax9wjjFd9IKVENOOt2mNk2rpP66zTitPQAM2zjFiyb3wKR/B2TstkPDJrRlP2Sqe++B8XUBHk9MYfSO8nLrAER1QcYkZYaItMa8B+zi7GM04T5K+H6uPXMtjJtlI9tRN70VczsczuRvq8FBVrPGFXlHvj0bUGKdxoz5dU+RKs1I/DGQ8ap6E5W6vM6DIg7xAT3eZYVc6kevycfZpb9owOlTwO033kziz7owetBAx5iEdP/VF8ETmvAtZUzmVVnByHml8C6zEQm1WkI+tcokPfChbmzIwAWy1vg8ec28352IAwmNMNzyS3GuvQQUp81QW3ANWbFuodZMa71UAwLYGQW+Vlx/sJ70djDfC4eAu8lCth/dWE01g5HxnbhbDeWCWqwwqx5Ciy5YM0U9bNDMaPApJRhzIgNY1GorUDFq4GMh9NBeG9rgWvXZWZO5mFormhGtn0Cw0TzWe0HFJj/Zy1DK5qyvLuacCx1BWO+VJdz/9kKbvFipnd/Z2R8q8cxVWMmYrAU5dH1sC7TYabtnQKNsfX4N0KViTWfjhw/gdkmtUmtnQ8hKrYV137HMhufBsFG8LKfZqeY5uQjYAa3IHP2cYbflJtl6ijU2L7pjENady42uxXaz1yZgVGmnCSzHUumzWDUF9lyLZc78fTKNCaj/1Skv67H2RkiRo+dicn36nDHUSHdbDkPCwS+8j37S9pZeQiLbyrh8DyMSWoIwhFGCW/XYEZncAiyqlpQlr2T2TD+OAoWNKP7IT+maNd3QSGb4PR0GON2XMw1DVQi74IV8yJoAJd7sANvz9oygcnTuFJ3Ed/X1JFJPx/K7XcS893P2zBjc4kL7RTzfVeNZB50qtDOGjE//6AZI15gSfNMxfz6XSZMYOM8sp2kwp/spsv8fr6DPCpF/NozakzkiVA6rqHCS9Y0SfPdz9OBmSq8q12pNDvmKulvU+G9Nv2Qeh5fCJvhctiN+iC1fOuJ9rhaxPdOl0aNWIHk5TI8eH9b+qzPMbhJlGid68GM6H8CzuXNeH99BfNkvTyr2KgF44LVmPpYVc54eBtUH/Vi+gaZcFGmndC/bcg8uSHhmOMiftDTvozZtL3cILGY/5BuwmiNu8JtmaPKvy43ZgyjvnPjbqvyin/0meHvdcl9iSp/1kybubdqLEUkiPl/X6gxNruWkKaRmN/yo1662+kAZfYS87lnv0rt3p2iX8J1rysvpSHzrtGGJWJeOS9FmmiTSV82CecLIdJs71e0d52Yzxy6QTpl4nIcDxUcJPKmdI31SnSyMrj/d1GaVeqDUmkNJNHhUpu3Ibh3uQ3Wzycx5t9PoOF6K2oeOTHb48Jh1NyMFWTDFC5szwpd24LCy9+l+lvEXLZGMyIrMqUdm27Qcj1VvnGvl/SxbhqZlIr5q0vnSzM/vaaPZ8X8+6WDpL57CshMiPlByTPJmHMlJLurwtsvHizp188Hvq9r4DorQjqiwRdqfWrQeP+AdMvE9XCIqMaYqSukg1eH4pB1G670MWY6loTDZF0rpNNNGLX+3blb3xsROSNBuuGoJucytwEFxuHSa3v1ufje9djls186hyy5hNhaNG5cJI238+asdGsw7IONNMogjjM7Wok1OQbSqStfcMmzyqG9urf00blWbpNC4KUe+lIPjSFk9LkUGGAsbXw/lyx2l+Hc4GHSYHd/OqJeDjZgjNThahgFseVQ8WelV9U+U5CvmD99x0tSUPaTTshVeN/4P+OvnCingF0qfPywm5kzTsrpVb2I33zRKSvo2Tosa6rGgW+rpBcfb8CmmdXAXFdpbkwYinu24UCzBpNsEQEdKyVGqomY0zWRePShBc67m6U61I++FZYj+/4PSX8dV5rBV6Dy7W/JmEO7yDW0EvGnGySe2WGU4VCJMck6UiPDc+QeVgHcGCJdrlJMXpEq/MXBkiy3TxU0SleFL713NeuvloJs5or4RzVfsizXr4dSX8iVyUzptJWb4DKpGtrXBkiv5GyF2/AqxGdVSo64RqJeVYn40YVS/u9JFGS1YKA0T7pn3QkqqK6CiUW6pO7pWXKsrsSDkcWSX+uT6Ih5Jd4/EUsjcyqJ5ov4h4v1uSJxPcXmdWLmX1uuKnILMoyrMUOdk4iN/JC0pRImM5Il0SmRMPVTImXaU+n2h1HwmtmK+JOnpcWzo7FKpQW+Oiekh+bvpW8uNdC+vm5C5YYjlJpWLXDsOMmAXafJw6MKGwafkdSzCRR+txKVWtkS9bof5B7VCd+ww5y/QynZ3eoE99qLq4+oo9zFHVgaspyT9dqCHyo1mO23eYJ+3XbEqVfB/FPdhMLRp6CnoQRaLKQjk6LhI21BSa9F0kfbGMq4JsPFd+uyvvmuoG3BNSjwf5j5OTiY1FZVQ/3mqQmrnoeTelEVTjvbSLJNM8hFrwvaAWmcy7E39Ki0A556d7ivdV/J7GMHvP+c4UTiIprh0oGGxBNc+rMtyBlaAyNRcpZb/XYY7KjC5r1TsziPU3AwaEPewXkSvdDTeHG8BTP+5SW0NoJzuKPA7Me3uN63r3P7o+oEzovkTtcqueuva3F+rDnneMyCDMJkiB2SmdU51ZUcuBq8t/TPIkk8uUd3IXVmDdc94hqpZXaggC/ibvo/IurWiQWeb7m4PKIQrkPgmQyuKHsLQsbXoKyXOsd4bke6UAMPd+tx0iWnwPi3IzD1Vtboe6eR9KgVF3dZZV08f4TbNKUJwx9Vc9G1wZz55QZsPvWVS204ygUNVSB+3Gtu7LAIznNhPWLi0jiFvh853OzAkHt6dKLuGH31bcehHG2Kv3uaZgnxZD4TUWT2RTK434HUnQrOvckPRuIqKEx8uCmnd8LZoBIzJwRyI/tGw6G5HTNPenOhP05DeUWJh27jONuicO7RJSX+TutGw8ZGcC9WtsB6ZA8aaXmMSxS4JaCfCo3ark1WwZ0w8RlMdVv6kcHEDuRVD6OSu47kO12YUa0jKLfGgzJU2xCQbEbj+20lrU1C3VoOpBnjD1ODsDeNbhqTLGEbOs2qYSC5yJ2fvAOTb1VCNCye2+KzC+GnK8AMP8ZlOkfDc5OQW+sETvnfadxb04b3w5M4Vf9oLspECfM4bbK+eInr3NwKUVNfmnyG44r1lLiiPYIC00q59HQlQpTW5JfSgz4+bYNFN2tSTjKjicI8+Sqzoy2z7em6Xiu2kQPZLdwGGwehxzUfcqcD/FD8sxKmD15wW1KicUG7A4nnX3MqjadhtbIN3g8KuCn3t8LZuxrv73zh3P9uR2xZJQwul3HFb6NhcrkdzMQ2jlsTg+p9Svx8qkaRe3VQPKUVd0pjuN4r9WEW1gzzotNc3JJ+KE9rAic+yCU1DsbEjY3o2Wc9t6p+Cz7urkZq31bOzmM7WrIqEdCkSjfao+EnaseGR4a0YVcMUh2U0Ow3mB4dbSG+sQWJWoXcc2UXJZ1rwWy1fO5IYw+kpzfjkNkjrutdb+QKjOqdd4/bKDZFZXgzwtzcObvqofAS9ohinBsX1XcLkidXY1JSL1peuw1BKytxYK8uTV0j9NffDlSqS0hrUTR2l7ZjRrA9OaudgeywEp51LtS0+zOVdmuC7ejeFPu6kMJ7NsH6SU9KChEg2rsZqYGNXJJEjDlLhRiWVXNrXHsgQ0Vg9bpC7tC9QYha1Y6HZxy4m9mDsGGcEsMbHLnZeeuQIPSjwmEU2a/cCCu+GrohQ+nR51Nob+jA7fypZGcbA9d6wcHvLKJFwbGofqPEgJ/uFD/pFCUcUsD13Fwa9iWGvt4QPOiGK/nPP0cFBxow//h4SrFKpIK3DSj1t6e3d25QrEYjHv20oN2VaZSv34jZIWZU4P6KLAS/ePTYmBKc8khjtMDkS/sQ6zIYmh0d6Ok6mbtZNxSbXNvQs8ua0+ixFrKhMpwuc6LfD9ZDxlXj9DU7Ovv7DPrrdyJ+egBtyD0LtZY2+D3YSuoJUeTRW4GUsR607dNpchH83b7eg8zXDIWTpcB11v7c4dcjoWXWAfvZbpzdh9XYZi1DqO5cMvvuA/U4GYJdplDplFi49BfmVWkIBSScQ6BKJxZ5naKsjgs45NOOgxvOkcr4WHKtrYXvWh+a7hxHKbNliL/pR5x9PFXLqjHy1mEa+P0ChT+tQsrQMEorSaT9VpXY0nCGmiakkM+0cty1vky7u92mZL4Ui+feJi/lUIFNVPju/8fRuUfF2L1vvFIhKR2kUkkIqaRCSvPsJ0mSeENI4Q0506uEnJKckiSphJBySEIUQs++RnImSUg6N01TTTVN54PffH//7fWsZ625973vfV3XZ81aM7bXufbNljBo+YvtVQ84BfF03NYYQJPba87/1xqoajWj2n8tzXD0g3CDGDaey6lc8CUY/R5AG0mhgUwSrNT6oXT/Dq19dA0Bob3YPPg+7biWTZNf1OLglhwq0n1F86fW4p7Waxo8+RNtdKxF/+kPdP8bK6xZL8cPsejl+iUzINQcwD09VWo5yRFBf3tgf3MKPSPj8RWCZjwasotW7/DFjLvNCGzfTG+uuooBr36Yez6lceOuo7SoF0PHPKcjf99A3NVuHMvMo5n+qUjw68KS+E/0ru036sXV4K7pF1qiXkrXP6nBkpZC6rGhlsqJqvHnnx/UYaM9iq72wuq5G1X7l8GOl10wc/Oh2aVzIE1oR37bQaq3ZB42Rbeh88kJWjvPDc5rJVA6dZJWfF2IsBOtsD52glq8+geXv7bg18xj9NG8ZXjs1QLe1DC6xHcFVmu1wJAcoG4LklHq3wvu6Hu6LecGDsztwYTP3+jYnakYn9mFYQ9/0tLWm3D36ITDhTJaKK6m+oNrMcijmLr0NVLzaTW4tPA37TraTqt6qhA8tZKKnh9FxBwxLA3kYZYWjhYjMdLlu+hB6+MIGyTGz7nN9My7E+iwEmOaWxOd9eUUNsU04ZFpC3UbFImIXY2wK+ikcs4psjsuy2/qf6jO8lR0jOyGxZVq+n3rLTSO7cSrdY00YKCFmldWY0V1GV3MdNNDu6ow+qCAtscp4HFJBZZsFFOjTYdRtKwFNVf1oH44FAXCZiz9ORLKh8MQLBTDo2Iojj87iaA0MR7rdNDOkxEoKm6ClbocfhackWlLA3YdV8apzdFocauHtb4q6obfxraUDoxt7KUVq//S7O4KrHvVRkujlBF0oxzjrrRTn58qkCaVoWVXNz3+NQQ+8q1YIxiLBKNDILNbYCE0wo7toZAeasY/u/VwsOYsDrULUeM2CsuGxWDHwTqcsRmJPv/bcO9ph/kJZYz7eQf6q6SIezAEB5f3077TFUhNl0NNsiKKTpQDd//S2u9D8PF9GWy1+qlT925YybXINN8Cr6/sQ6l9CwrzJiL4ywF8fNyM4lkT4PNvNGIz6iD4OxaBITF4PFIAl+fj4CXzoKCtNXgjNsWuz6moOdYJvRWa+Ot/C+GWHfDKUkfthTvwspYizWW4zGPP0qLprfiqMgQdXmdpXloLkg2Vofr2LJVMb8EUH0WUKQloyKxqXCNDIBlopnmNlchNGAyi3kv9iyqwTGsw3sspILexHNv3KuKG9S4YvWvGT3UbGCvsQd6jZqyaYonpzTFIsa3FggvmcFkUi6R/arCszQwuVSlQUe9CUOBIbFt/EyrfZTpspSfTkTswntOGr7N0sHrCeWqi3grnm0MxSzmeyq1rwcfooQg+c5mWTG7Gg8LB+KGRKdNSWeZcOAwl519Sf+sGfN48DPwt76jtqnoY71FF2pMiquhfB79Zw7H6aRlNj6nF5HvDYTNZSElLNYruDEetmSwPB1dB6quK3KAOahZTicPnVPCNvwHjJ7egaKUDLCq2IjevGaWedhgv80eDgFpUDFihzCAWustrkOJphb5fqdD2liLKwgQdOreRdF4Cj2tj8Dz3Ig2LbMHj7GHIyL5KE+qbcapQFV6lD+hxGY+LzUbg+/MXtMZejGcLRqLAxhsuV1rwzpXBiLC1eCqrYX67I96+34iT6c04P9UBn3EOHj9rceSoLbL8zkOqVAt+uS1aC1OQdLkNfwsmwj7pJj6GtWKX+iScn/ia3tQUYz8dBevBX2jKbDEue+pj+BrZvVUWY9JKAyw7sgj+snmIPUBQxiyH1+gWzF1C8OrgagQUNcPHg8GxSTHwMRIga5cdEBaLlC21WPR2FrSXpWBxQys8qTneXEyFWmwzzPiWEAU00eQbTYjnjQG930fd/zZiit040MtKMLduRPS4idi4wwWqg5vRH8Hgk6I73Hc242EUgU76Elm/xJjwgEVjUQwyPOswVYOH0+UXwFsvwH97eJiWegNmsjqVtadBsCYFpj5ieGVaIzVVFSFnG/DU0wwfz2ghd2oDzATm6Hg6Gqq8BuyumYqwxHFwv9iARtYGc2+aYfXrBowJmIHQGdYw6WvAfytn4YuzPcQ7G5Fa6wDLX3MQlNCEhy94iKlyR+aCJhwTECid9IS5bI8NrBOsS2MRUiDEjEEs9pyOh7KKEC+dCHJvXIXBMtm+NsxET/V1vD8iRsKx6Yh2kPXtUSN4itNxRdMES2vqcbB5Ghy4iTD4U48babY4c9USOdJ63MudifwNM+C+UISZp+zx+QkPI9pF2No7Gy+PuIC3X8atgxmYTXRH6M4GfFhDcKIsFqpjmrBcdw6W7IiDonYDHhaz4HtdRNiweiyzJ1CzltV2WcaVObMw3OQ6bNlGzP9jhzTTOAR4yfYb5QTVpnjUFDTi/jYWWJEIgYwTp19nsCHhCp76N+BL3mw0DlxFpFsDNmTbw+jKKprWXIffF2azCuk7KH9lHWw+MaypzzHqs68ODUPmsGbTY2mFqhAWpnNZxXM3qO05IcbEubCZ7x9Rg14hrh6Yx+4uyqMdKvX4MtqVNUv/TnVyhFhw2ZXd7l9LY8yEWCg3n/0eIaZW6+vgmTKf9d88jSrW1mHP8Onsfc05VPGDrP9XZrLHxnjSXT/qsWDWLNYrfB0NSKuHo9VstvrUXmpXVo/Dr3ls8oFTtMhXhMHaLIuhCdSqVwS/fCfW7PwtGhvfALciWc1Dn1E790ZMGO3M7rL5SMffbYDC9Lns8Xll9L1cA9Tz5rIX2ttp4ut6/Jnmwva9UoZpkBBz2uayIaNVEXS7Drub57I7d+lQ1wNCNBhbssJ1pvTxFBFeTbZij4XYU48dIhy1sWWVzObRpEgR1M/MYO84X5Zl058oiRvPfjh6lyr2/YK9nwkr+fWMpmeWYFH2WHbo9DdU9UwJxnWNZUdsL6KNi0ug2TGW3TSmks6eWYKzMWNZ1wQhVdhaAlGbMVtr00dFSk3oD2HZOaMV0UgbcG24E+s2Qg3OA/VIM3Fi86bqIV3WE01HHvsy1QgpiULsGcOw8SoKdLFVPa7SiWzwohH02noRqr3N2P2t+jTiqAibFCzYApNDdO+D75hydzzruukUregvxpYOEzbPN57mh/zCh8ox7PesmzRhZSkurDNkBaFPqE97GZYUj2bTzF7TcF4Z/vgZsqtuf6XBtX/wqMeQ3b6+jCp+/4O2v4ZsqHk9/SgqxeJ4I3ZIeBu16i7FCrEhe7S+j27KLoWdoyGrXmmAEBnvfNK0ZwtsxmKLgQiFlQ5scdEk6KbLZuDcLFb0xhK6Q2UzoGvH3ql6x33UFGLjwBh2IF7AFbiI8F06lhUeVKbpXg3ISjdld4WFU1WdH/j0zJi9VHWW+qT9QrSaIZu//xqVyGp+kqjLnorOoFsWVGDMCD122flsWnO0EsuLdNn8BAE1dy7H1dMG7PRZzTRkZjls9A3YdZN6aG5fGRw9R7PyXxXQc6QMJ+fos8UXBuOAbxnCtPVY3vNh0O/7g3n6uiy31Bye2xtQsW46u3vqNIwfECFM2ZYdWzkD2jKt6Fe1YR0ez4ZcvRA33k9jM/SvcTo5dQiIHcUyQY+4B5lCpF7UZ7effM99lGlyapgeq+9+nDZG/4TCDQPWUj+GZmwuxSOHUaxAfIVaCsphd0qb9WhUwgjFCujGjWJ/XRwKH9sKhMnrsCXL1fFCrgL6JVpso1gbnq/KYGOpxd7S0MOmZX9k567JVo+wRcxoMSq0LNmOQbaw8m3CinFTWUN7e1R5NUL3kgXrs5jFg+myWTK2YLWXuMDqQj3mOExhR0lDOVXHOtyKVGOd7WK4SbK7ry/SZL0TbnEzuhvwoEKTbUp9xu2Qsc/V7Zrsvxp8bpJTG57oa7BOxgk0pr8MCXO02MQV16lidQW2v9Zk92y/RT9KK/Fziha7JUELThMrccNuBLvj4ygMDK7AvFR1tv6wIR4rlyFTX51decgWUjcxnp+zYHMcZ0BO5qHqWeaszmY7SJaIMX3FFPbgFGdYhzYg0HYy61Q/HxWzGnBV0ZR1PL8I2an1mLlsAtsQsJ/jNwqRVTOU/fLwDOd3ugF/h6iyNXsvco/PipH2aRgbcSeZ85bxwgQPFTam5iVnZtCBiAOq7ML4r9z41G6s+KHCvqyq4KJkXJCWPJQN5pLp47wKRNtqsm8906jipkrs1dNiNQ7lUK8zlWjv1WK9m/Ko+dsqbA/XYpUbTTA7owyeC1XYtVcmwXxPGerclNlCM0sc8i4FvavEbmKtkTL9N96eVmSfP7KFZ14JqrYMYv+YLEBQrRj3PIxYZR9P+Hk3gPvHmHU1XA5bJ5kGbjBkjb9v4jocRLhapcCOu76fK7RrxMgMRTbT9RS3N6IJI3sGs8fMLnA0vQ1KG5XYKaeucwqn2iFnqMz+eZTNxT3swv04JbZJvpLbsbAPy9YosKVV8lTa24+Qjf1krwjU7EUFJpRps6enfaY7TlWhmafF6ryrpLZTqjFJV4O9YC6izqE1sDupxobdmIyigXIoXFVgk5eZw3lIOegYBXZkrBUUdv2B4yl5VvTDBnKdv+F7VZ7VWeiOmpstiFfWZ+33L0Y02wwtOX3We/EK5F1owisFXfZBgC90EhtBd+iwwU/Xca6y+xj17C+Rk9/GrS1ugK+7PLurt43b4t6P2NoOMvG4InVq6Ad52E5Mauuo2LQKNF6DTd7cTIecrkbVPTXWwXmAllytwfT2oewLbhCCwgXIuaXIvjM2h8/mCiiP/ksisyxh2lWO2PF95HaXDarkyqDm3UMWxc5EXvMfBJxoIxuWecM2qBlOvzTZUM/V0L4lBg3WYF0z18G5TIzbl1XZiMjRNOJ+P/L6BKRs3Aya1NSL9Z9+kmDrQShbXYP47sHsZf3B0DUTQOGVAvu4UhXrz9Yh7UU3+XVWA5+d6nFzXDOJUBwJ05R6mLUKidsHK9Q4VSK/SUJyPtvCIKcCUUwTqRw3C6bXyyEeVU+ynX3RUtaG85VKbOKxNWj80opLo4ayTQ/8IRjRgiudyuyrb1vg9qpZdhcGsQ/kFlMD0o38nZ+J7+D1tKauA9rX8shY+xEwKqiDV2wbCbPWwiGZbsdtEhOXhaNg9UqIlCgBuTJ4NFSi6hFiWEmCq4wQLdMT7WN/iLXrNCTyq5FdLCBan6dDbX41DpFysu2PPRIUqhCdVUICvjjC41UlSMB34uqzBlayXL0wW5FNvu+Hn1PbUHhSgV14ehManSSwXDZAds3fgVKNFqho/CUj7QPhpdCM7G89pOxYEPVY1468lTkkSf0ofWwhRcGre+T9mUhqFNQGZYfrpCpQH++3C/G5uopUM0YwuSFjTMMyMubROGhLhAhvKSYNCpPw/rcQDz4XEuvWKbA6IoTZoELiecUKM/gC5GYWE+/omTC2qkVcYwERKM7G+u5qmJp9JvNWMDDZW4WAu5/I0Unb8DRXglxVKZHb+B/cVCUom9REvq8KxnrZzISfbyWPbl7PPf60ATWF98muFbdy7ec1YnXBY1L5N5HSnxKMN40nBT33qJS04ceEs8T/J+hHM1l/JKfJcYciWmQuWx84RbIC/lDetTaE8E+Qgs2mOCTLPF5zCsnHU5OQt1GIHaVfSM8ac5gaCiE38RPpO2iFljt1WL38AyleMB1D8gWwr35LkvTtUZJTi5tz8kn+TUc07qzBjjH5ZEHBLjTua8O15Eqyds1ebFOUyLjnD/lscggxi1pwc9hv4lF/K/fFz0YUn0wh9rIU7Sdsglf2PZLg+Jt63pDA9+EJkp9STVOmtcFY7jg5WiqhPd5tiL1/hIw72ENvP2lDinooceWHQPGIFJbb3pAR20JRtrsVypqfSNGtMPSNaIVtSR5J/+dRrvdXMepcY0nTpVe50bQF9P1V8jKym26a0AYu8SCZJJKDwtk2fNu5l/j0DIVZdhsOf9pI4myGo0jahllh60jMpRAI5sv4fcVzInf9MKp6pRA5PCX8bWEoOiuBKX1OImY8yO2KaMHG50fJ7em1ubGMFPMaTxHFUxqc+YVOPGBPktXdavD3akP3EB+y+oEGTl6Vrc+uIOJCXQiD29Bk5k48X47BIUPZms+Qo74mSLRuwz5Fhti+CoV1fTuil94jx0yOwjRaClO5NPIy5hhuz26DbWoq8cpJz3XtaYFeciB5v0CRy/foxJppgcTxpzYXvrEL+5IOkwO88VCMksCmfAapuDIBltUSjDGyIwkBU1DFSTBusiWJKLOCa7QEmw0nEF/16XC5LMFL3THEK9wOtrESfKvXI4+zjmKvWwcePEkk5TrHkeYqRU5rIslwOolIWd+e6EQTDd/M3D6lVmxc9i/J9BnOKeR3YaX2evLvQ2Mu+E8P6l5uINn2Mzjb8/349daXNNjaIlpPAsNHhiRAzk52jhLMUdUl50tmI3yIBL8cNYhGvhMM0lrxctNgYr5uHhQXt8JiiRzRuTwfL4xbkXOzh9HNC0fwww6Y3T1Hqq4cx9K5HVj75BQ5fu4kwqe149alY2TX2Me5it0tYG55kHWtU7jMff34dmcJsTzC4zy8/6JNzoNklK/l8rfJ8c/XLiapo85x6h7y/I1t/xATuddcvlief3jHIjJn3TD6c588/+9WV8J3daDXx8ve38Mj2ZPWUY/WfrzxtCFpgaGUb9GPRdaTiWR7FF1xRrZfBxPCK7pESycPwHe6IUn9MR/hxS3IKO5mdtQugNyrFpS9kjBrlRdj0z8tKEypYepKTyBItq/BMw6T3renUJbejsPlwWTdudOwTZKCGxFAPpdyuUJlCSxuzCK8vsVc1H9y/DeFc0mY2R7On8jzz8x1IiWvbnCdngr8fbk8wj8j4Gr/9z3yYzuS72RAJfnyfPU2K7Kleh59clmOP055IunhbaXh+ItX0tEksTKcyqX8xd8TmoRsiaUuenL8K8nDSPc/N2m5rxz/0VIlcs8vm5ZVy/H9n4gZU5s86mYnz893+8o4nCigLivk+Rm7nzIlSsuw+FYzji/4yjzvWImnWs3If8IxmzauRoGTGNYrHjJ3fE9DTdyOfT/WkL38SChsksLi4TpStulbbtECCe54GxJdn3s08z95vmTkT+bcmGdU6aM837LuGbMy4R0Nk1PgZ3rEMJqpv6lHvDzf47+TjPVTATVZL88fvn4nM8XeDzO8m2B5I4lJaPRH+NpGSB4eYbqubUGQcQP6D3gzChqnsc21E/deLiJyz89gxv52dG+fS0KmR0O5V3ZPe2aSstvi3CiZLuXU9TBXkhW4lq5WJI3/zKg/VOHWEjEKf+Ux0h2juSHrGyCY9ZhZVuPAqd0XQjAxmXFZuItbLPP0pCmxzPuO65xzRzXyg08zw6N+czN2V8Gl8BgzdJkmXV9fic+uJxiv/fZ0qXkV9KOjmKxV66jVzyrw9sUxj62O0+Af1bDfnMAk/DpHpSdqwBt1gdGU+0AjVirwHX+uYJ4afqdKhgr86QkMMxDbSPP95fmifQO8zHF91ChHjm9zZRlP7vomfNzciKzCLUzm862IdWnAcAOG+bkkAM6X67HbZRRzzTcK/Cmd+DRzLNljHQ1NnXbceWRK0h8rc5LwNgz03Wb8vwzlPM61IiT4JuOVPZLbVCHGzScJjMfsaZyLRSOUVY4zTeJ13M9oGfe1bmEEZnFctlUdPpHlTPHB1xxxr4X83wVMzLlBNNK7BiuPuDE5zuY02F+WxxYtZVoavaiBUi0+fV3P7D1wmC59X4vp9f8x97PjaFmKAP3pgcy5jrs0Y3Ydsqo3MjZsFk2ZW4czXWuYlrNimjBPnv9Jm3E8qddLkzbL8Xv0JC+PHVRA9MwB6Oz+mVvsvB2qMsY8w5vMyCkF4LGpCCjVZCxWRcFvVxfKbVXJsk/R+BjUgfmymb9kdh4qbu0oEZcx6XtTKV8sxPA+WyZ9ywN6fLUQ7EceM6rsKU1eVIfUj/8ww9/0Unp7AJcih3HqFoOQrdGH0Zencpp5ythxoxvM/lVch+9OXKuUfW72MKbn7C6svVqPRP0yHm/SbgQFCZGYlsXjvTsHbaYT9ktfMy3x56Gm3IGY7RlMb1YaVdhaj+k7dZio15k0YJ+MMZPGMlPnPqddsp58mkiYzNk99OOzPlxauYgLNlZAtmIPFpgHcNGJyog+14XRmcHcFucgXLapR9jyq7xhkcEoMhLi/JANvK3rYhB+tBMDwUmMyuHzskzUgVyd48yevkv0coEI+oeu8GYdTqU+7+oh0vvGQ9ADGp4oq0FDnvmQJ6S6G/pw3PUk12UmpUHCHlxrPs6ZLZCHj3MXpMIzXNfDIMjtrYfNdT3e2ot74KYjxKdYBcf0S7GITu/Ar96ZDDM4Dg8etiNLQYPZccePrj/RiE9G2rlJu4Pp+LwG9LxOeHlOMYby+SJ8MzTiWQRepUHr6pF5/wivcPlHmr6tD4+vP+E89Iro+tu9CKrM5PTja6hdXg9iDa5zRuNbaahDF4wf3+Lo5N2QypjR/lnqy+oDexHbUof+aN/cnLUXMOR5BzKL3vE8vsTB7lg73EIv86war3Ih8c241pLMRQ7L5yomiCH+L5SbIRhOL+s2oe2CPqc8bx71MWyEjmVMbtiwjTRljggWZVNz06Pv0nC/XljMb+KE47Kou2ovQoqquOQxb2jjml4sfP+WM+Z/o/o/uhH79LWsb7sx+3M9dN6X5n4P2otJw2Xaovs3V0t4AS9Gy+6py+AXEQ/jUcW2w8Zmz7OwT8c5zygpIo7I09k2J7gUWSbJkfZw58xOcOObZX59tpr7ODaaM/BrwVLnV9zHxGucjo4YJe/vcXrTztJtTDeWaGvS0IcXaPCFbqw7pEqX9CbT9fd6MDh3gIuKy6B+z7rxya2dOzgmCAeCRFjgacEtiwuGiWI9Ri/y5G7WXoCLZheYdHUuXS4BFXvbETehKDde5xJX860dVlGGdPv0SC55kOx5owo9yJ3iVC+0YcYTZbrg7BJ68k4XXk62oIVtm+mQmZ3IDjanlytCacbiTmyPGUcvLT9NhxTI9j5anzrNOE8bD3bCYvJIylPcDbuQepCyJ1zZ0D0gB4WYp5HIxb+/APOXXcjpOsNtTouHCq8DwzIDuWWDHnK8kg5EV06hFWOKOPHmTuS4z6DWMwY467pOLC53oIfFI2l+USeOp/FoY70Fve3ViW/feJTGuNA0/060bZhJK4asoiFFsrzkYEMzU4Lgubkecpd/cEoH9yCuqA5ELZ9ru3QBBSO6QZq/c01e8QhK7YB3/AsuZHAQdLzroX+hg/udFAz+rzqUcCKuf18cih52IkB9OD02JB5R3R2IlRdxehW6GOhoQ4VVMvcu1xjOm9vg3x/BrXGYhAfKbdjY7c+x6Ra4/E8rAuO9ucDngThQJITIeijdH7IbEeZC6Nf95bQ84uC5vgsBl6bQktlqyDeUIvbJO27oNS0EDbQiVP4d9zdjPG5v6ETdf46cptNkrP+vHZcOEm7QWEvMFkvAfHTmQiftRI1AhJCT+vRB/39Y2iREdqwudTkRj2R0wfG0E1344SJUnbrgcu4femhxPY09KoWcxnBqMrKdWntI8ClEnaZbKyEyshVuLQp04ZHhWDpFlvfW13Md4zSxt7IZGx9WcaNlNbiVdSLQxoI7U2cB7XwpDhdbc5d3WyF9jizbn57B7VfeifTBIhxVnEBbIv7Dx+lCHF0xjlpfScD6+m6EjlxFHc4lyvJkN86L/GiC4kW6qUuCB2/m0MCBK/StpQSLO5zokLc3KbGWZdQ99nT1jwd020gJ1jpaU1vFl9SK34rhT82ope8HmrS/FS5J4+iCvWU07U8r0maPpjPURNSUNmNJsRFVbjRDhXkPLrmZc8rGm6G/rhHrOmbRTfLb8OKZCHPcbKlP4UU83teDT4+20/biS9h1vxuOvntpcl0Czb7bivwWd1pvk0RDzjZjxIYltHrOVGg/kOl5zEwuLtoGReE9GL3OnRM4bkBfdSNmKC2i7zM3Iq2lAQs3u1BhzVY4L6+H2QmGztiSiEOBvfj38hHKaV9BXkMPPLLP0Piwq1ih1IPsQ3E0UJpA12q3YMnBlXTzoCt0CNeEcYc30D92SbTkawMufN9DYx5fpdIAEWL/C6eHJiTTbSr18Ig4Q6N+pVKzTXU4dD6ezntwl6YH1II5lUwHvbJCSlIfJj7Zzs1NmgkTfi/UhsVzPRMcYavdg4nnr3L9//6L6BeNuMdbT3t11yP2aCMsHi2nfuc3QmooO9NLnvTokyQYePXCaM1lWrLyOuKG9EDxYCpVOZ+CuLudWBGYTj2X3ZRlPJmP8O/RbM1HNNGiBttDH9AJDS+ouW81Mj+8pNaWH6l4TDU0gt/TCXFf6a7QSgRu/kzd/5kFA2kfPm36yhFzBnsXyHTvn2bOctBcFMs0J2CyHI24ugohDk14+TqYLju+GhEyztXq20oPPLkO4/wefN36kGasuAGjbd1QfZNFs4feQottByLcOfoq5g7oQBuuuL2nRm++08viaijtLaBD/vtNcxKrUHbtG3VZKaYvXKvgP/sPzdrRRXkTK5FfV0XXXSAw8e7Gn30W1CN4Lj6e6cAg/Zm0+qkrCtslOHgjiBbuXIAyYQsuzz5GA9Q8IDjdjMmvjtPTG/6BUaYYZ+8fo8Yay9AzWeZZjkeppHk5lk4X4/vYUNqfdxzrwxqwIa2cztA8CWWjBohzS6nzxAgczxIhUL+MjmqMhJm6CKHiGpqQGoX83fWIfS2iXPVNOA3pxKYN32iRbI+e+6SYwC+lFuK7KJsigUu0gPKOSeni31WwqyqnZMVfajyvEgHHBfS8rzIe15Yj91AjnbQ2HDkyD+XV9dIo/jHwvjfCKlFEU0adgPazRsyfU0PTCk7CMr4RlfNqqLrbaeyoboBOfz0dHReFF6wI16d3UL9H0dikVA+Vt3J4dOcOPhZLcXuRlOaE3MWBLxI8PdpCyw/Kw3pKJX7/K6K6h5TholiBpW/ENGKaKsxKylBwS0ILO46gJ0kMs7EaUPY8ipQrTbinMBjijrPQ/lCP9K+D8EMtBk79dQgeMhTq9efhukKAhr/DkZl0B30tUnxSlofd2bvwyJWgarA8/D6mo0K3FT4vB8NlrwoGlMuRECelN33VEDuyDGpHuugWGw2k2P2BlBug7ScPQ9G2GUlHx+LtsCMoKxBDT6CHFevPw/OsAN6jtPBaFIsR2rUY8UIHzxbFISq+GmJPAwRPSEONnRSb1ijJctJdFNZKUH1gKLL905E5oRWvFg6HZOcQVOSUIXurPHalqUKx4w/2bZaHV5wm+OGleLNKETvU98HuYDNWxpnj25/9UJzUjDhtM6hdO4+Ub7XInjEaxm2xmC3L8wv9ZHXWxuE2vwpf546Di8Fd5JpLYPV8BOKS0+Fi1YLoTk1syZKHnFUF8kYPwfGfypg9vhyHoAzPx2pQ3PIHHxxU4OSrjewvv+G3QAUu04KQfrgZO6TWONYXjEbrZuzpsUJ07364nhfjX74FNDIvgLehGjRkEvasjMdN2yrk1U3GZ7e7sBzRiuJsHXw/lo7xps1Ii9LDje9Paf7FRuh/Ho73T1/S5AmN6MhUg9jnHb38VQSTpSNgHPqD5lbKPHSQJr5nV9CqJwIs+a2B1UNF1KW6BjdlHjX9UAcN0anGm4ma4O2SQ8bgSgwOG47Pm4cizr4c7DJ1LPNQh9XTPxiZpIHzY3bh46pm3OmxReiTIAwkyurfOx15E+KwV64ao4MsMcswAZG0EjnlFsi+nIbHS1rAxhuiiZeOvTPEsKwzwrFbz2hfRSP8rNURovaa/sxthPp1LfA7v9OwRhHEviPhL66kwiX12CjVQfbJGqr6pA4vLo3Ee+VGmqIoQHflSOxql9KivTVgRungkflGmPo344z9bGgp7UBprhhq2bPwalogLBXFmBNkJ2PXC9C8W41aWf3l5fEoG1sFXUdr7Bx/B7wHzajwmYDSqXeR3d+EM3fH4dqQj/SFTxPE+0Zh+qMimvdIlucX60KYWkufzm1AxA99+B1eDfuwZoz8zUAuZx36XJrxcw0PNw23YMYZWUYVzIa/ZjxK/WoQXmcPB/8EhN+sguHimdD7dgsHNoph72wOA5U08IY2YcbDyTA27KBDOmTnWDUGXxYpwEdZBHWf8Ti8bigey3Jaht0krF29CkUDYpwYxcLefx1M74px7h2D6OGbkLNOjBf3eAiLTIDa11r8suEhJPUibt+vxoM0B0jm3sSmH42I0raG7t3bKNzSgM/Cqbg+cgTKhtWjynYK+paPgtMPIXr3WsA+xAh9EUJw36fCcP8/cF/aCNtbLBxTl4PcbYKrpROerlqD42piSJazMCu9iMTldTi4kEHr6EswP1WLfeGOsOhKRvCpBnTdnwmf6FTs8BXB3XUGFo27hY5fIgRfsMGVt+Ox10wI4TlrePeY4XFjHTbLzcCuFdaoGSNE8jU7pFJ7uIfJarvogDF8J7iEy/LzN0dUfHOFwkQR3vgwuDRuETK66rG+jmDXLi+EZzWAme2ED3N84PmnEcsWOiHyWCKsTYT4vo/BhpxLSPKpg9xuHu5evI6SGBHqBLMwyOcGFPXq0Rg/C75bHXBIvQ6V+xyQNJnIWK0Oqg2zUXxnHqJ9hFDq42HVZ3coWgsh8SEwVbuE8M9C9M9msGLhFcQlCRGU7Ij3+65hUrsQS885YMSJZETer4O9qgM6ak/QiKAqxJu7sqYjzlJpWxXONruyPMklunR+NerWuLGRN9OobYBshnMWsEem5dCwmGqMy3FnNze9oy6p1Wg1X8iKg3/RroxqXJ+7kK2+UEPDdGuwtdOd/Z04jSacqcYU31nsoNjZNFahBlPb7dkhtitoomMtAv/jsTZ3DlNTjRpcqHFms1ZH04rZtRhkMo/9veUq9X5ei8KnruyGzgz6QE2AfuF8NnEoR41nC5Bz343t0v5ClR0EOKO3gL1w7w8NGSvASfcFrNbRerq2ohaO6xaw019LqSCjFq91FrAxa+SQol6DiC+y53HKaHGvxsHdC1g3b12qMlCNa5tt2KTdE+n78Bo8nTeDjdvKUOFSAYjnLPatrwdNvFqHiBf2rLP5ORp0oghXuqayDnIJ1DyvCA+WT2W99W/S/CnfMVfdktUxe0xNbL7jlqkFq7kJ1PZzEeT45qyo+BNVsyiCa4g5ezq+j/rtFEDycz77wGIQUqwF+D13PjuQMQxvJ9fCqdqVnbZHEx9f1SCzbB77yV1X5nc1eNvmwhLFXk46sQY5auZs8dvh1K+1BuV3p7L+psZU0bIO97unse36QTR5dxHe+Juz/D/h1LWoCA2m5qyp8TlqP/c7rsSas5GiazQvrRiJByazQ3fep9TvB5SaJrIrR76k4Zt+4NOaiayC33uqL/8Dyz0nsrrfftIZY4txct9ENqq5ngpVfuBN1nh2w+luKt7/Hd8cJ7BL+IPQsbMIE0MmsD53B8P06jcUCiawetfV0dIswF05FzZjv0xPh9XhvIUzu/SHEWYLazG1wInti5mIx3I10NzqxCoPM8fjuCq0vXNi37/+zKnIelJ7eDzb/rmZK1UXYPrKSWzPkKHU+UsdDs+fwvo+WUGlqUXov2vKuvy3hVYUFOF11CQ25tQRquj9HYZ/J7LHnp+hfuuLYV1uynrriemKshIU2hqz0U87qFzXLzStNWbLKxQQKfiFcYPGsPb/qWD2/mKs2T6WzTPXRPjV7/BNMGbtR+hgfWwRblmPZQ+PG4ug1jpkzmTYkrQJyBtVh3Ucjx2nZQXFLzUYpchjyzbOREdcNS7kzmYHv7zDRdyWnek8I1ZT7yUXPleAVcON2W+iIi7GRMbCyuPYXnVClZ8UIeTcGHb626W0b+x3aCWMZddl7KI+Pd8xpW4sW56rBMvqUhDeaHaV/VDQuN/IuTeaneQ9AsqVJQhz1Gc3dI/C0j/FCCw1YJ3qjVCw4TuyjA1Ys0ITxHgX4baDATvX1wY7JgnheXAmG/h2FtJrazFY3Y41dZuD2DECnPhlzUr4rsjbUwN+jDU7p+YKZ+AswHcrPXaoyj2ucLsAoxIM2FD9uTRq0Hf4MQasy/oVlDe8GNOz9FnDCYepR9ZPfJutxw4adJaaoxSji7XYwF+y2T72B0qNI1lTTx2Y3PgN79c6bNIeA+S8/YV5tjps9GUTxH4rxp6Do9iYpxMh/fsdbytGsvwdc1Ej0+3ndpasHnXDkLsC6F6xYL//WoxYfQFuN5qx/fOOcJtyazFknQZ7+mQkZ+Jbi4SXI9mFvUHUveAnksXa7EK3k1Tl3m8s9NJks2wu0J9+ZehS0GDfia7QPPkKjDqswV5uNobuihJ84jRZm/kT4DHkF4i6Jrs02wx5aT9g8nkE+6XMEml3fsCzYzgrCveAj6sQI4MnsY77l+B9Rh2+BJiy13yXw+yYbObJeHZZ9A7OY5IAl5RU2RCL05zxMzEUXgxmnz2N4obotGDFhsHsd4dEOru6DMPPj2DpxWTaoVCBWx812LN9d6nt33IMG6PF6h94QhO/luPGG212xysTKHf8xpC/auxI1Ym4vP03ot+qsoO0zRF9tASjMlTY1XbTYDDxF+zXDmW1GmzxdO0vaA1VZh2cluFjv8ybKk3YQZ+WY61fPd7sNWaXVK1C6S0hEieMYWsuzeW2TBPgR6A8O/yNF2fZKsBCX0VWSWM3lxfeBEN1BTbpWihn8EOMv+cGsVV7TnLFBhLs9RnEclwUF1wpRU6qPDv+ahJ3O7MT5VFyrLnVM85rbw8sTw2QtSsp1YwvB5M3khXtfk8TdSuw5uBI1ub8Dyq6XQHHY9qsx8WZWLylBGSPPBsW6IAwlV+wrpNjG2pX4vMNERIeGLCBHqshnSFC4TF9drTcOrwYLMLVhFGs2WEHTiQWYKCll/gXLOK8poigMqyXrE1dy5Wek/GU7Lmb5iauy74Vh/b2kK4/BzjS34ZitV6yjjnNBV/qgMufLhL+6Q6n0tsNZTMJyfpWy33e2IelHa3Eu2gINffrR75RE5lSX0UPfavAtatarO6FBhpdWoGcu5ps9NAOam9ciawTI9jc4pn4ubwU3m3dJHjKbFw2kt1froNo7SeIYX4hY1cHWZW+FosrG5B5diT7R8cftu8bYHFGg226uQUVKSIk7h7BVrSN465tqUfK+AZifmcWZyXLug8uN5LjYxnuRWAzQjwaSbLAgzvwbwvSXCXk5pVs7uOiXqh8rCOrx1dxffZ9sLIRkPyfptTTsRfFv0tIiKoLffG1G4pDC0npBTmMv1GJrp3D2Rwvpf/Pk4Vzh7Krp6ggRlQNv5GKbP9OR9TsKYObWi1Z2MLCPL0Eprsaye27c1H67y8oeolIWexGOBc34ffTYWzm9e2IPtiIs0eHsgU/AxGnKsKe9qHsvfa+3B3TRKi49YNcKhzFGas2YXV6KfnhaMY9zm/G6q0VpC3Xg/4M64SK5APxHfYvbdHpQGLka5KmF0Ddx7VDez9HjqiNgKSiBvbJfSR+gQ7EtBZRlc0kM0sXikfrMF6/jizMdYTzugpEtP4m/xUSyNmUo2x8CdFymouoi7+xPrWCKFX8h+RPTXCwUWANR+2F34EGVI9UYHkxh7CtvR7Gdn9J5KB3ubZSEXTGviXi/s7cmEtNSFvxgUg9R3LeoS1wbvtC1g4OoaFFEiiWPyNaSaGUmrXBaFUWCXE+Qwt6WpHTkkI2pJynCaYSDAReIaVj9LAlUMZNOs2k8MJomCwWYK2PgJT/GQtLWSZ0OfGbSO0mYEBViM+bikjWe1nPNSsxPuIzGT1yLpw7ymD0bwGJOTAfB47KGJn9SM4fCcG2nWIo+ovJMq1QpNc0QO1LC9mFMJjLNyJ7cQ2RnH+Qa2Ymgr39cxI8Iy83NKIJ5FcOyVgqx9VsacVa6xfEXi2WetxuQUHYVXIcl6iPjBlVsi6SKRPu0f/9XlDiihiSbvuCtnxvxcL7UWSxzTvaOEGCUf9EEjfxBPR9FcBsYxFZGjwJ2lfqsOXAFzL0vjnenqpDgP17cs7cCq5b62C18A3xHmOL9QIBvEpekYcn7dAxS4AdAZQol85GlVUtig04onaUxeXSKrRMekW6m11k/FwBZz+QD7sXIOJ4GTJcQRL9D+KBZjN4k2rIr6pQRMpYOMr6D+k3OwrzJ00o/vaD7JtzJ9czpR4Pxt0jTqIvuZILLTDelkHaz3TmmsrOK6grnWzXyKGZ5S2wX3qWCCe9pmt5rbgWGkkqVL/RSDkJahROkZFPyunHxRIUnDpGdsiy6JZsCQZvOkpyq6aCryPL3o9ekxcV1pidKkBBGcj7+TNh110L+5kvSUGUA8SraqEz+BmZeJfB08M1IFZPyZIwZ1CVangXZ5FZC+ZDZWYlKjSzidEvd/xMKofgSzY513YEM7yaQY9+I/fnH8Xq/c2I1fhIpOuP4WOYGCEP3pB7F9JzSzeIZDngMtniVZk7kC9Bz7sUEvxMmesj7XC2SiZbVAU0dpUEiZVhROdqCz1UIEHAglCSMVwOkePaYPEniIQNKOGAexsC+7aRIFseDHJqUDPhMbHyZeGhUoOkFQ/JqhRn2Ms4QkcxgxzYEg7vlBZ47MkledXHYSvzO+fpueSa3UmIyppgf+MFmeiYkdvn1IimnNNkSldzrvFkKcq8Esk7vi53gHYiojqGbNCaxsU97ca95vMkNFEZPhNkNYg2kg5lVSQ6ytbOa8jFb1pw023DRsdFpP+QHoI7JZh3bR7RNDeEVb0EgfuciHBoOHJ8JfCOfkz6JhyH+YFWKD/MIHdOngQpEkP0+xGp4KfnVuQ04UTVHhL8cTLnXdmN7VnhZAKzhNsxtA9XTkeS/ennOTMFOX5iXAS51fyEexQix1+vE0EuPRkFZ74EF7fMITOa9ZF4XYLyAoYctDGBcKsEV/g2xGPXZGxzk+BlizlZeHUq6DgJ5jiMJ2brreEz0IpFn8cQQeVxPA6SIMP/Btn87BSE2S0oKUgiP0MiURzRjOUP4wh78X4ur6UJS9p8SKLvZC70RA8Cx+0lThtduGjFfmxUDCS/jp7g1ub9xUaVg2R42ldO/J8cf6X0MJHXM6L2zF8MPhNAYvb8Q0OdenH4uR9pYYKpYmQXygOXk44TJ2hUaSeeffIgugPnaaRXFyx05hM75WSayXRj36c5ZP/iNMr/1Y2JnoRUp0/ET3kJ/uw3IRaNZuioaEXbCROiGGiFlPxW+EYaErWI6VDMasVMd13y1GI2TH1aMXyKGpl8goWzfivmCZXJwjku0O9swZO78kTrjitu/27BZ+t+JmxVBF6saoNUeIJc8Y7Etr4WqDRFkgm3HucmlouxMdqVnA1cwDUO/4vuUh9SvWof12Mqx584Zx05anqHW2Asz380dSPxT5Jy4hHy/Hv7/yUdKyxoWKysP3lexDDVm17e1ocztW6kKy+E/szrwa2ZhFzziqCTXvRgiYsd+RWaQIO390IryZo8D5Qx8h7Z+/9MIcnDXtItqf3oDB1Dkk5/pHm5A3j3XZ2kzfpBvUR/oebXw2TxHWHa2oI/RYPJmZksot+1gPkxiASvdkFCjExbNPqZg5/cMHtTCxId2hjetUUoaW6Gsn8NI5fpiaKHzch0KGGeGZ6GkYkUswwPEE0aCa/PEixsCiELh5+FsnUrbKbvJsdtkav9nxiDDWcSk1mP6dKzf7HkoDoJGQeaP02Or/V8EKETP9NbMXL8wodCZpX1byr+KcffcSWPCaito52xcvwM22fMtUVtdJO7HJ+39y6zt9oToZtkXjykmNlfuAzrh8l0tfQtI/qxEm/3i+Hp94L51ukLSUETCv88ZM67RuGpZhvKH/oRp/HR2OYr84Wl64idZWGu9vcmnLk0nli1VuYa6TVBS06PpOyYTF/ElMFz8ztGq9aOGjwoQ9SpT4yXuhc1kPma6eLvzH71Gho1UZ4vnniRicsU0w/dcnxx3REm4UsvZQLk+Gdq9zGOyf8ivK8RuwyvM08zNkBf1IAQhVOMqdEWdFwW4cq5dYyJw1kYaLXhav5SolwQjQ5vCb6ddSWhWTFwX9iKv3EOxKa4PLfrVTOYY5rEYU1brmSLGDa/lMmDzYqcbUsjCg9LmEXbR3B9e0Q41FbJ7Esw5Zy/1aHE+wuzbdJCTp9XC97OXGaP/AkuXFCFkNWPmKjBL7gV7yow0HufUSkc4NxNKpDB3WR2MeOp8Go5/HsyGfdGN7rXpwKJRx8zc9qDadSlCoRUv2J8HGJpxtsqlGTdZ6xHptGovipEvb7PrJyRTd0HVcPDJZ2JMuik6yrk+EcWzWI2j1XAwmVy/MyLv3kmU4ZAbc5fDNKw5VFmO3yq63GmiDBb9wegT60ewzVHM5nKMVDtluDVmikkqf88dIe0YtQHMxmWJtCQHzUofHyeMRuSQnmTamEZdY4pWJJDg6fX4njTKcai6TXdtbUGuadPMZ0X5JHtLMe/ufyy46Gjg7HLcQAWRRNzTX6pQ7OgBzrSwlz7CC2EbO/GoeCB3HGKQYh1FsLtupBX674HB34LoL/1Pq/+9zn4LZbi6h5d8u+iWJinSNC5RoXEnouD0fsWOK6SJ2tfczTUQ4ANUl+Gl5VHvcfUojYjiDFpV8I29MHjyEAur1gFb//pwendEzmnAU2s3tKFS7ETuVg9HVQ0d+D3H8LpfwnCYl8Z73z8zDvvsAfj3epg3XmRl29+AQG1bVBmXjNetXF4sa8VUca/merVT+mktDos7DJhTudyVOwuwErRPMat4hWNyKpFf/JqpnykMi4f7URs+AnONWAYYis60Pb0ILdnvgbE4zuxYMdKbtdJbRyQ1fAoewGXWLMPpfsF8N/7wvHohgNI0quFIPzii/oNF2S5tV3GBccY93XxMDggQVnSRSbtRhrdViKE/n0+78HrR1TysA7D7ysy/pdyaGiPALuVJjKn7/bRFptO2EqucdNYJZx0agfRvcpV9AyB5WdZZn52lqtu3QdvWdZ6tGHVy46u/fh5pRYlMekvPSouYJN/OyakMkzSzniotrVhpacp8/fgUZrTUQ9BjeBFct1ZmmMtxM3+F46fcpKptbKshxWneVHX06ltQR30h73hbSClNN1K5t3GHPfIqY6mZHWgYmY+t+paB012b8dagxdc7kM59NyRgkzP5JYNhED6nwD9BbzcmPYDULWrxYDL2dwFDgkgMt375ryBl7y1jjt0sQGXZq/iYqdq06AFItyKNuAEgQyVioSye/QyV+HbTqo6VIjtRcNylQLDaOklWW81Kl+o1Dym+p+6cEYo5fQsOZqX3wnpSgmX8eEbjVDphPbhck4nsIIW9LXhzYJ6LqYyBAeuyfgxLC93gepBrHeuxd8+Re6g/kWUPWxDouHXl9e/R3KXG1pgsU2OnlpyjpOObca9WS1c8vZLnJpcE/Snf+MiM7M5tVkNeBORxBVK4mnVH9k86GjT92rXaAjTgQBtDdqWe58mHe/Aq0fKtKTlOV2/UQpqOZT6HQzBzS8C/OYmc+e1DkJ7oqyGW/M5vcyL0F7bBp15NbnDE69y/r/b0D98Ak2WXuJ4qm34pGxE+10ucB67W1EiVqcWu3dQxZXtcAuzoauG7acBaVJkK1nT46dPUfqvFDdOT6ajx8ZR7QApXHhjqGf9Nbqek8DLxojeWBIC6ywBFnQd4OYEH4T3nRosVTrNLdh+ESuE//tP+cXcvmt3uMvjpRj03JwefZnHhRe1wczYgb793cAdT5EitM+Zjpw3jPo8lcJ4oTvd8s2E6ryXInHcQmqyj0eDTkhh0zyfJsf8S2+GSHH+hiO1WbaPLv5XgpB/GXqtOARJ8gJs3J7B2Y88hMu/qzG8+gEXMeoiIokUTUG3uL1cJceX5bqOz250yhJ5mmEly36HPWlhuiqtCZTAdIMXXdQwBUPeN8JW5Rw35MdUuGQ3wEX1BMe7ZY3kFhE2njzETVgcguxztaizLudKth2A360abF/5htsjiYfgfTtGKGvRuhcJCL0qhXZlB/cmWA9Gb1tke3zJTc0zwmKhbL3sNqepboqPE5ohKE3gfKstENkoxgKlPVzcGmtsWtqIw/N3cTteBEF7Rx1yTDToAtM90I4XIKBSkUbx4xFzrQPG7eOo1OMifuZKYc8YUjULHayQNmHeuBoucYQhSs3ECFqezyU6jEV2khhky0Mu+6w11j9vxoed/3Cv7GTcIWhC4K11nP3hIBSGCWBqb0Czpwbj7WwBij9p0Pi78Vgc2Iktddb0zP9xcOZRNb1vG0+SpJKQVCpJklQqSdJ5nkoICQmZyZQpyRT6KklCpkzJFDI0SJnl7OdKQmg8QuPpdJrnOUne/Xv/2+uss9a5n3vf93V9rrXO3inX0L6pE+Wq01nF+TZW368J5Nhott5MBq9qG3CM02AvBynCblQjbO8rMH0vVZis4393fxenGmgGp6wOcFFG3H0zS5g4tOHUADNuQbgF7jW3QPBnOuf9ZRdsT1fjSKcJu+Hgi+5avoYGI5ZYFIX6QV2wNVvLdt2+Ba8THfD4s5kFH7jP7Hn2GPvUhfn+i2etLk1Ym0DZw+kv2eGmRiTr2bLKOamsJKAB2YZTmbpLDqtXb8SMRSbM53IpuypqgM/f8Wzf+XqW69iAvMBx7GJoB2uf1wDn/DHMrsEMm4Z1Y7zVBG54hyWGr+zAl+OGnE7NTpg0VsHQeCpjH30gs6QKDVIz1rXkJvzedkOl+xibqHobIWmdWJEXwJx332f3DtVjx+5VbGpDHNt+hc810xayfOEzZhxYj3PSWUz/zhvWfqMetmqU+W+wQJLdb1hWmHNxBlMhvtSFwb+mc2mD7LGJ7z/33oOb2G8bgg9UY+33Oez79R1Qv83PSQ1hzQNugfn/xtkD4YyNuAPfid34eeI8y1K6B+1JnXA9e4nN2xGDov/aETvzGruad5f53K2FUeYu5rnwLnt1ogaXUgPYnPp7zNy6GjotISzz5AMm97QSF0POMo+Lj5m5fgX0T1xlkz7Gs2f9pQh/dZN5fpsO0sB76F5/bvMhAn2jbvT8jeC0lDcgYXMdxiqvZxoBG1HyuAbFJquZ8dytqK2rwmLBEqa/9S5KkrogWnKLKZ66D7mxnRgojWa23Q/wmN/fjnsPmVr5I0RktKLF4gnLPBXD1hZW8/fiIKuueMCc0qqQ+j6QFQQ+ZlJBJax/hbL9y+OZb6QUVUHnmb1GIsufXI6PCZGs52ESO3pLgomx99n+ia+Zqm8ZVi7iffI5WNojMdz3cWz88C/Mc7AYE3M+MYn6TNxb3gXl4xwnnzQb8wo74N6vh3s3YR7iUtrw+M0Qtl5jFU8VtXBR2Mfe5KzFvfO1yF+4jb1I9oLbqGqEnfFivdKHOKzQjoUznrPJxx4jP6kVt+SErPZQHDJ7mnHNMIP1jxGxVGkp1PdlswGpZcx9uBjTb/9kFbtaWGsxz4GKZSz1wxyEiduRbzuGZSTPxSc+S47NdGTGE+fDo74J0wv2sjqvBdg0sBEld48x87SFMHldj87bwez9iCW8p9chZPUxZpGwHM8s6+C9NoBN/BTCez4/A7NKWPirE2jXr8W1mwXsYshJpPyuRueHfPZN8zRmJ1Wj+ugv5nHhLOTaq6D1W8rUdl2ESUgFxqxrYP32XoKFkhRPE1vYbJ1YKIW04oV1FqvdFA+Vjc0wUi5mA4yfIOFWI2xCKtnYITIIGyCGGJUs674CVhuWwkqugdWWDUH2wBIkujWzmS7H4eZah7m/f7NJMiF441aH29+q2Z9XZ+FTX43ea0287l2A3/4qGLn9ZQ5jL2P4AClkcmTwmF5FlIMEq3/Lo8MsHqG1zbjX2MSWZSTARLcJC1c0McutijAyKkV9ahOT/O85lNRiZF9uZyVnRsL4eBEsZ/SwdWnHIJNWj+m6StjkHgz5tfWYr9ofX/wuQppXiW8lA7HswCU8rJZicbkSPjRdQfptCWa4KMMoJQ7ah1rQ7PGbeZ5LQJFrE+xW94Ps9UTUF9ejZ+gARP8eile7irG6Xw/TvTUC1luK8CLkH3MeFohPaxsxTl4XJvuD8CK2AXIDNbBjwWWkN5bjQ4Q61N2vQl5egpxITQi2RsJDS4xt43XhNSIB+eObIJmnjO3aiejheePWG0XY2Gpge0UBxsTI4/wBLZR8+YU1lxWgtecoIgc0IuKZIeZ9C0Qw14CIWF1YnLwKqyNleHJxHJS0IxG1TAzTU2OhJZeAdINGuD4agbCgJ7D7UI/XWWpovj4MOqQIN2VU8eebBhxuFEDzlAqexmrCv+UXkq4p4u+Xg4hewOfQJRYoWR2AFy8bMLXQFL63rqJ+VRmSDhtjzOdruHlJjMeyE7CzLR7eyfUIf6+NwZ0JCOb106hqJHJH9YOOggSaz4cB3vJY1iaGRfRwJG9Whli7FLra6og7OBy9fUVY3K6O6Dx1SC8Xwtp4GJ4/348tNxpAF0zFxZWHkXmwAb+fWaLV5RrOyZTh5VETyB+PhJWVGLVvTKCWEIdaVo93ZvrI+1HF4mZUo6x2JEYcaWCRVlVozNGA+FsXO32F34WPo7B5fH8Qq3I0WIxChmQw9KvEGLZRE9G2akjvVwrhWy04647E7Mhi1P7UxqqHO9Da14CMFXYIKt6N3tAG6B6eDvV11xClUobL782wpiiSn1sxSh+Y4+/AOISijtf38QhZEgc/k1oISydAY3cd25JajVnGmjg2upORzVXIOKoN+ShZSN5XQIfTwfqrCrDvKsf8Nh3I/NgOt/f82StmYLTzbqxVbcDqqfZ4wzPkvsllCGiwhPXx63CwFaPkuBW/c4+xndUidbYJFjTEIqSyGm+6TGA0pZXVL+T533k05uv0MaXFPG8/0IPHm4HIVqnC6Z8GUAtWgZ18JSJDx+PCjk3QcG/EmEgBdIy88eIzf96NAqz284GTpB5eECAzKhLVSWUoIzZwEEdBvVCMURNtcHfcY+zTqcHGvebwnRmLvuNV2KBojm8LlHHvaBXUGo2QzmfJm9GVuJxljBh1LahfqIRs6CQ0xG6E0+8GHJ1BYNvrjTB1fs6PEshE+0A2vB7jThEEOkRhPe8X+7ZPh2b9TcRtlaDhtS2++sUgaEgNDnHW2JP/AKJ0/owNVriYMgYXAipxQdkc+y6OR+6cSkRYW0Jf1hSZlpUIezoFrVrWyFCvRG+3Df52LEF6WQ0w3gEF2iux3rAO1YEO+HR2A04n1SP6FcXDAd5oDa3Hly0UHQtuIuxSBUye2kE64w5Ofy9HlOt0eIjv45luNSZMs0Hg9AeoTayE59OpkHbbwYTn4Z8npkMY4ghjx0r8OT8DHldckBhTieevBEgoWwgxV4VPjyieO3ni09dqfI92wOJ+69EzuxYrrzlAItqMytN1WKPrgD3Bt2CyuAqjfOyQ/eMO/MZXIuvudFi73kNQRiXgZ4s5Q2Kg7lSJ+Z7T0Hsymik9LkX5f/PpeIMnTD+2FBSuNHn3C9bzpBTjti6gfbccWchsMdbOFtA3VitYwWkx7nc5UNlOH6adL0bzr5k0siKI7eQ9urRwFhXoh7MXC8tgpuZCH7hdY5orea0InksXH4xhvUvLML9mHs20ecFzaRke+LrSWcs+MO15ZRj52ZUGzPnOXo0tw7E/rrT8VTVr1y/DyZ+u9MzUP0zJpRSBWxbQ8+398PV2CdbxtfU46jENgzKUx06lC6wsmD3vI47htjS+eS6r5+chVlZA377cyCz8JRjd4kDDtu9j+oYS9D89ky7lea/aMQ/GM21om+YzZotc+O6dSq0NwUSTc7FsnjVds/0TU6rIwVIyhR75r4HJZZdjosp8uvhVF6tfI8Gl2/Ppogf9ITwihlnHfCosUYbaR94rLebRU+9HomBQKYLEc+lt5dFYebcEQS5zqe+AQUzpchnywifT7dIRTCaRr7PdkrrPGcsyLkvwn/VU2nxrLfO7KMLRZ5b0scU+lrFBhG+/LOk0k9MsbooIy2ItaLTGDWbYnof51y3pDfM4ZpCVh0liCzpY8Q1z25WHcj0Lelycztam52JV0mS690sOuzAzF57PzGnHyiLmFpOD5P3m1EOxmmVq5uC6lTmts2ljJo+ysUzPnLq7qWKLaTkuds+h+YNHIHWCBIsL59DHbqPhN6cMyhmz6aILBoh4WQqbJbOp/ihjhGSXYMXFWbTgh4SLO8Xrc5cx3dTQxaXqS+B2cBItCBzETJgER96ZU+M9ziwjWoSkVBOqsmIF6wwXYeBsU+rSfpj1bhXhSLUZfdgbwoIXinDrkhld4f+DGTvlIajMhJZ8LmMizTxER0ykD0kTUwzPxTnTifRbx1/2878cjDczob+Xy6PnBn990Jg+kVVCn3EO5htPpHLNqkjpn4Or7cb00vGx8PKWQPHLTJpSb4TTzmWYvmcmveZkhrB5YuStcaJmz6zgtaMUitsc6fBcIefHzznZMo6+Kc3lvHfwmsONp0c21HNRD8qx4rAxLfg7kRknivCm3JDGddqz4HMiPE8xon2PljDxWRG0eifQm46K2N6RC63vhrRArIIihTyotY2jBqtHQLo0F+82GdI+Iy2wDznI9TekskwXL9xz8N7RkFrrWqJ9WRn8Uyhdrm2D3lYx6sYQ+klijyBPMZZmz6DyC53gJS/G4vvT6bcNidwWIsF7OX26KT6FGz5Kivnx+nStrjqLjBGhKVKPmt8xZOb3RWit1qc7VtqxzOMiiJ+MpQ5PNRCQnIcLU/RpRY025Nbn4efGMXTS3rH46pSLU/vH0BhqjHv7cjDTWY9G7p4Ol+cSRFvaUZVUAo1MCWZvn0blQ2dDtrgMg3OtqfiSKyRjyrDooRXd8tufu+ApAdkxgvr/OceZVEtQ7q5JU1eos69HRVi1RpuOzLdhoVUi2ARrUaVgF+Z+8DvOto6iXxIM4ZWThyWeWlQncxKOhuRhQNlIejGLz85xudh4S506rpnH62E5KlZY0LkTFqP6gQT7z5pRh/+9H6+nDLaf+Zk8tI2Le1eO9faqVO97IGfTXY5dz4fTnfOHsdk+Iix1GEF7AixYkt536F8cQafvXs4KBvyA25Xh1KgtkAV/LcASB1Xqi9Os4EMRXKKGUM9UU1yt+o6u6KH0psgS52pFYPtUafvZ6Tgcn4vSoar03TYB0pblYFucKu2Z7Q5Fiwqc8jOmU64sh9ViKQbkGFH7wtWIWlKOmdvH8zPszPUY8/sYPJCu2LmMe3FQitnSQVR/+TDmtEOEcXOH0mUmxixB/zte7lSlu3Pns5KufIgzVOjddXtZeM0vWHQr0Vfjw5mVtAgbR6hQXeFNFu1UgthHqlRzRDyr3liCBWuG0TPvXrNavxKeOUfQvudWSLj9A1p5g+i+XhsYJuZjlp8C/flYgLWKefj+aDDNdHBE745c5Nkr0iNPPJFoVAWbLH06/dla1H+twLHDY6ijyVZId5bj9iY9umTWDqTJSBC2Xo821szgnLKkMPrXj8oGzuOeZUpxtHUADeHSWNJ6XjP91OmRyzksyYKv7a46bZhSworOlkB1rDpN9eJV2+UnGm72p+OCZ0ApMx97J8hRQQ2FnJ8IksoB1Hjdegj3VMPMTIvO3LgZ8m+qMF55FB2XsRP7+knxh2hRn2N70DurHM0zRlHDz6acD62A1PIPmZrmxn0d2wqZT02kQd+L+5rVBuv1LWTJhkNc9fUO7LzRSqofhnHBd7rgPaWJhDyrZPVjS9FjOIK6ljcy1T0l6K4bTnO/9zClNSUYP3YYrT40Aw/P/sS+P//IBH5Hglb8gJfNP7Ktywlysvz9CvtL1DZsRWR8Dd6FDaNGc3bA6L9q/Bg4jP7N8IVPWQUUlg+ns5p0uRSZStRObCWajZac3JVm9F2vIP4l9tz6qBakB1STvZsWcrN/tMH+SBV5KNnLffLpRL5sNRnYeZ1jeb/R41tB9o7L4nz69yIzsJS8jlFkJs1/cG9zAfkwuj9mr+b9a9cQah0+EHKrxbjrN5hmUyWEy5fBx2sgfTzAEepyP6E5qouEy86Cfl8+ImTbyVnrufg6IR8Zt5rI6JLdePGjGv2Pq9Dwo/vhMb0KH7Yr04u3DmMlX39p5WDauU+OUyishHWhhFzAZK72QgvMOTFJyLPnnPzaUDmjhChkruSS+nXi3qoiYp0Uyl3+3Q2/ggIie/I555b4BwVhP4nwVz9W+eIPZOaJyO6P01iKqBsyt74R38C1zH1FB3omp5Fd7qqwMCyDzVw5Kv03DKlzJThX3Uem3Z+N4dE/UXKlijhfmY+1xj9Q+0VKEuoXQntRPhpvlBIbmUMgytVQdFOgiif+Q/2GKkiuD6D614IQlVyJc6X9qOtTkfDo3CqENGaSrwITLvpUK9Qd8om4ZiZnfqgDGftySMdEP274fr62/CziGHSb237+D2oXZRLFrWLujV0vYt59I/ILDdjtp78R8fgTeXt4NZt3tx3PvIWEte1j8yJaEXb8NSlZF8xuT23h+5xI2utPs9v5zXDNiiEb2kfC5ZUE4f86ic9uPsMsKIecbxNJv6OLYCqF89kKorhxDtw7CmCV/4uEvXbFItMCeEzLIX9K3RH2JB+mR/PJz+mBkJNWI2L0X8K2BcNgaTViZNvIDKcTOBdeCc3MFiLZ8V5oKqngs9Jbcv2qMffsZjsiB6aRZetWcXp23ch//54I9M9zSnJ/YGqURsarJnEmOb0w9UsjO3QDmIUjn7tJMnmRcZypz+FnuCOO1HiGs+2dTQg4e4/EBUexww1NWB15jSQdi2UWtBlkz0US4/6MhQc2Q/nbOfL9qQHa70lhkFVAJFkTEMwqENKcSdacnwhpYyXSrb6Q+TcXwEOuGMa9QuJdsxhRub8gvz2d2JDjELrVoSewmLx/GIpPVVVwby4nR2ROwXxnFSolRUSo9Vp4uJ6fz/sPSMo7LU6O64DhsCfkRNICLjSoGwnDnhP5h2e44F1/kCF8SY6L33NO8/8i8/IbcqEthimGNMFl1EVyICKeLXrOX4edJ/c8UljYombULj5DbO58ZafHtMDW7CTRU/7F/L+1QPzwODE9ImYmOq1wTztGiodOgmh4Bd/3z2SkrxkuD+Iz2ocPxGyENQ4b8eeVviWjdtrCW6sCooAXZFGYHdrrpWg+9ozsrpkFC18J7HPiyY/OuXDqEsNLIYEkvFkAaWkJEmySSGv1InhuK4JX5ytyti4YPn4NSDfJIU8Pn0D6hHoE634jahNOQXtSDeQKs0ie2Rl4f6jGzZaPpPPCc2FndhXItigS667PqZV0IV/tFlmzx5Hz8/yN9tb7JP5tMLcy/w92aj4mZMVPbp7PXwhJLIm+M4hJ1/1F39J7ZNPpVKbh0oxzE8OIds0nFvWwGZ7BoSRsfR7z8m6BU20wcW2VsO45rRioHUiiLdrZ8MpW3HI/QMRyfeyVRhtOGOwmUwNt4P2vHBHRL8iSbls4mUmhGZRMvHztccBCisveiWS6nCOCdMvBuh6T7nPO+HpDAtu+h2SMrwsyUsqQvfwBmRG2AKHiUgjvxJBGo8XIvFbM69sTYi0fCpOlDfB8DzL2+EnIhNUj/ABHGjefRsbzWrwZ8478bk4WZsdV4138BZLjOp5zrujGiYdXyPhU3u8EPZDqXiNan7w544G90PtwgzRH3+cM9vZBuOUWcVUawFYm/wVTiiL5tywZe9aDiPrzpPDlWuYg7cBL4WnifOcoW729FePTTxBtTshulrVgTcp/JDTiAxMbtMLyzxEiLBKx3EWt2Hz2CLkRUcsM17dh/u7dxOJcD3sc0QZd061E82l/FOxtw7SPGwgNUkTIsjYc9F1OxF+HIHxyGxo2LiRrAmYifLUEAcdjSIfNbBjz/ZH5d5ckrJgHRdkyWG2/Q/ZuW4DWcWKELLhFrmaGwS6gAT7PE4l382m8MapHJ0kgOp/CYTSyDh5XY4lCdrIw90sNnv0LJhf/LOWMh/ZCue0SuVZwjHNQ6MOJ1ggSJSPk3Cv+4cqSCyR8+GBmFdSHVenhxFjbnrUu74GxfChJWLONvXjbAR/jIHJqw3GmktmK5eQIaYs7w4retOLf+j1kV8cV9lWFn42zPuTelhi2JbQNv0x9yJqM16zApg0P+u0l8YXf2LOodqxJ3kKi/4mZvmUHBoavIZZ721gm7x0PLnmQD0/7IUCpA8lXFxCHRAWsPNCOa5fnkJG1KogqbcPARkfiUzgc3rQNO14IyDtfTRiwVjz4aE0OTtfF6mN8PW/MyH8pp2DX0QDntQ9I9LEz0DjWgBjd28S47CyiJtYh8cw98kT8THhhbC2GyewiemHFnK6DTOrS1JMkNnUYM8nrw2bVYPKkdxYjYT2YpelPRrfuZs5JnRi2bScJrj7O0id14L/NG4nO3nMsY24HXg9YQ8of3GBpAzrxu9CTHD2ZwBr3dqE0ehGp/ZTK96QLbS8Wkr3L8pnq4m6coc7EUbmWZZ7nr9NsycboXhYm243f8y3J/j3yOD2oCxdnmJIRGspYm9uBH49NiINUDUXV7XgfaETc4jTwVdSGXXLjSfwqHbgZ8D0hY4jvvnGwy21Fl+4IsmO6CQxkWqG8Yxip7JyM1bEtmBY3hIz0nArnFS1QPqlE5n2yRbtRCx7JKhHh3nAI6xsxUnqWLFx4DrP5vbuy5Qo5U/BaqOJTh1973Mh+LoG56/Qgfrc9eWnxiuUG9OD3R1ty6c5nFrnuDxyLzEhj/xLm3NOLs1YjyeCt7Sy44Q9O/lMlP872R/v9HiyfNZj0G6OEpP6/cWzuIOLjqIq44k4cfKpOfmcZISy2DUnDWgUhG0xwoaUVPdndAv8JFtDjdSlhcIfAPXUa1t/i9TyhXOD2zx6JX5uRXtsj6BvsjBRH3qNdGgUiMhdr65qQq1opqF23AF+vN0FFWCx4e2shgv2aoGb9S/DENxxee5phMDmYtMafR6RJI69jgaTXKQJvauqRN9qX9G34LJS+q0XV5mlktNMvoUULrzmLzYhma6UwbU41qhaMJ7mVYiYrJ5NqK6gWvNdsYIct/qHESyr4vEUGUdf78OaHUFC7ahDM5/SiNeebwPu+PbSXteDCqVeCg1YEvdXNCHHLFlyYMhNFM5sR8OqrYH2zC0RRTUgw/iwg6QvwQqcJkbc+CP7aumPTx0Zknn8vID+WIy27AfJmiQKVa6tw2rYBi1Y9EiiErsXON/UosYgW3Mw6jx7TZuzJXEV2Z1xE+oFGXttXksEtv4RXV9dhGjEkrk21Qp0ntRgk0SK2834LI7uqsOeoNkkTDeYiqirw5NQwYhxmwDkf4/NRkSKxWOrKqY0uw90pskQxMYS7Z1cK+QPdApWuRO5ZZzFMZ7QJ+ofXcSYbiuG6s0GwT6LDRB+LEVNcLFBdPps9O1GMyK5mwaQT25lqWzE0HdoFeneCWcbDYnju+yc41e8Cu/m2GAlj+wSON24x06xi9Hn/FpzZ2x9x7f/Q0bhW8EFLEdGeffjmtkOgPGkIWl/9ReTHPvuLa/g+fKmHzthbAoWAtXC2qUdr12WBno0XSFQdWiNPC94+2oLKNbXYa7xdoJWwDc43/5cFFgvu3bkAp63NWKw1jzxWjYDP0yZYUkLuXv0rTFGuw2ihEpkjHshJSQ3OfpEnqskaXGJtJXT8ewXe66y5gPVSFPTUCDT3buaaFSTIdC8UBPRc4a6OEsO/OU/w3Qxc3McSaF4WCaJXtXAWb0twM+ijwKKfCtMXl8Bim1DgEXuUJdWWoKRAKtD3O8Ws7pYiXFwk8C2NYiKBGL7B+QKfk09YGBHjpjRHkLThHQu5LIZaU7pAu/gDSzAVo7LmvWDeTnk4PfmHKdfHCm4OVkRfZx+8xZn2AWeHwCPgL/JK7O0LPg6DZsUfRDam2+0L3oHLxjWAAhWEZfqgQKYaGwO1BeZrLoHYN+HvdXOSv/MyEt814mDlOLL2bQq7x3u65vF4wSXXj0yeSRDy7rZg4qJMduCTGI1uTwXbnw9GlKAPhoVJM0gS73ehvYi8VP7OtnUE4iS/EXD0jjDrsRZk+3XzXPpZGDNaF/KLu7Dp6Rvhwwl+iNOtgveEdvsBww5AxOdcl6gH9oXB/kibL4Vl2iH7kM2XcJs048x+XbIo9zL69jdhdJIaGX8gg80rLkfMoxBByN0spu4pwc5hlwUjFo+A+4tutEUocipFGug274JlhS63dZIe/Lp4D1IezPUMNcC98Hb8Ux/B7Th1EH08e1/8udP+mOchtB+UIu/lNPt1WlfhsaoJ9r4dgoNhqaw+uAL9sl0EiuJ0VhItRUXGZsHGvG9snk050vceF+yqUkGcZztu65/m9J6rYYtFO6xUgrmBDSPhb9CBFQWrOXdNXZyzbceKEkfu16WxiPjWhs1zJ3HxrQehqVMJS9NJ9morD0P1hRTzN7nPmBN4DdYzmhB+/Zng+tjrkG5rgPD9fUHKvqfsQm4lMnpa7G/KvGVJLyswqnycoDvoPcv8I8XGZfMEl0MV0JjTgjfvkrgsKyVEbW/D0YhIzl6qivroVlS+usj5pAbAPbocO3zshHHnj6KovozPPjeF6deuofpLM0bvdRMEXr2O1vgGrBrpK0g4cJI5L6qA8lrXGZ7rrrHOlgrkFcyyvzThETOdwdfT9dp+5cunLE1cgUjbHvufB5uYkzWv7XfKuNsxfeyFRyv8HmZwP9Tk0CtqxQ7vV5zehP+wEuUIsCgSvrx7FL0DJOibXygsy7wGt7YWJO0Osh9+4TpMVJoQ5PXVvlOrgju8sQbjH27nQq8NYsOLK1FIKbfskYBZtVUg4O0H4UPdbUy0twJ/Jw4Tku1HWZ9zBdo4uXeepz+ytcntyJsgy5Z9ymU6Dq0IeTKAndGQMEOXFvi193JLGgIwvJ8Um2/oc7pHj2K9twSc/1hu9KdISENa8C3kgND48HXEDWyG5Zmtdv8Sr3JpVY2wbVFguxvvcrP/96yKujyzmRPHue+qwYlxv7igrAxu7cIqzNe+zil8lnJFVyrg3xLEbUt+yGLmtOGMYCRbGJrE1s9sQfJ0TdawMJU1b+Ez3SM1puOewQx2NWPGczXmceM/9G4sR/L6FdzlEYFI3VSGwqGbuS15kVjJs+uXcRO4m80xnHxoKybtncB+2j7l2OcmOIuM2fqNsZyfbgM68zXZ+5YETk+7DneT1ZkWz3veM/nvH5rKnojPsXkHmjEsbgp77XiDvZrWjLHuE5n2ywcsWNKE7KHj2NfN8ayb5wf/6+NYgd5R2MZLoDfjPGezJhBbnopx2/kKd7EoEir5LVCxOMXNib8OZ/9mHBU+5XxPP+MiBraic4glS9b9zJm0NiGsSMD+nRrJXF7zvD19KRvAmTCl+S0IqVvFuMD5LP1FC/J6PNje+94suLUZ8nFurHFiMNOuaEKB/yz2M/oMKwhuhM91J2ax/ii2/yjDQOVnXP6xQBiOEKOgI4mr3R6Jn/Y8w/9N5zJPXIf29WbM+pTPDT5RxsVFN0Jxlxv7Mu43lxndhBmFS1l0kipL1+Jz5ae1zOrcGHbaogk+c7ewle58fpzC59zdEdyNRlO4XayBa2cEZ73fAtFLa3D0bgh3s/4QnO35rKRbwynIBeCeXDkeTC3kliZGIqW0BQ88WrhrQ6PgZ9gM212/ub0HWri4Nw1QTvVk80b3Z05fG/B353oWoDiEyW5sQHj2Vub7egLsHGpxYt0DzsRlEozuVkE05i5nHG2FuH612GOyl5uhfgh2g6SIqP3LORceQe/rMtwu+sdp8bpxmj+78g9VFtj/BrRVm+EcO4Q9ClWHaWst2h/94RrVtZCyvxYFq2u5rBH60DtcB/IyldscMRVGjg3498CVW3duCr+D9Ui+soYbPHIfVNulSJTTYSPGHkDJcin+9gxjqw8eQu9pCTzfKTLFvOvQy2zD5Y9mbPfDG8jc1oKYzYZsUYIMgtXr4Bylx7TOy6PySC2MM0exu69UMa+iFv1PK7DNh9Th1VWNkNVy7LDIGjK5LdgsM5n7MnYqMmSb8aVjBufz1g8ZLVLcOGPILmfsg+zfcnjO02M22/ne6ncg0mwmy0q+Bd/5baiNmc/CnkUjw68F8ZMWs63u71l9Of9b3wlz2p/B7N/XIt3cjoWm5DNDOT5bDbNivvOlLP9pLWr/mDJ/sw5WH1+Lyufj2ZJtMlAaXIPakeOYxtypuKDahuR9Jpyvni1ShM0Y7ziFsy7bhTjZSmxIs2M/W3djWXYF3vVOZlbNd5D0ph3jbuxjR9LvIa67BapJPkz68gEqfZtxtS6A9Wt7yJbl1MDTwpuFu8WzCP7+ar5Yy2IuJ7PwcbXwTlvCrJe+Y8I3NWgWz2O2wjR24EUNPPRmsvTkqUi41Y65RyZy9xbNQGNiK7QO23ED9myHqKIC71e4MuW/OzDbsxKrHGeyHt9oyA3pxMvCUNYuuYfDU9uhOTeMibUfQWVBC175XmAvi2LhdK8J96yiWMKVh6yopBrxXnuY9+QEtv5qFT6k+TLrW3xt7VVYNdWLhWm/ZHL3qsEOLmeZp2di+8R2jH97iHPtdYHBlFb8p3uEM9LagqJvvN/1rmSrNnojd2kl8nU8WIzoEXRmt2LWvPssvjsWUp9mqKnEsvR7CbCd1YgjF16zCeMT8amnHhVd79nB+kfMPrsKW7r82cU18ey0UyVeDA1i+ncT2e3FUtjGhbGYu8nMfKcExvoR7GT/F///7vGDMTdZ3urXzCa5FMN/PmI92kKmFFuCrLZnTGfqB9b8oRgrrTiWHfSNBa0txvc/n5ivz2ykBXXAPyyZGzx3HjT4LCbyfcetd3BDb2Iz3lRpMcuJi+Ca0wDyfS57/2M1/ve/sum/9zDX3vXwUa+C1kJvtmHwJmjyXnk7ewPTGXwKFrYV+BX+jR0oOwV7hQr8Y1/ZSeEZuMdLsSz3K9PdeA6nZaTYEpjN4gUXEaVYDpLzg7HCOBTMb8YfcyEzOpQA08pGBFzLYIXXEiGXUQ/DBzks8tVTlAjrUGZfzDZt/sGMlhTjrkou695UzjYtKMbgaYVssEwz+zq3GJ1VEnYqu4fpWRSjuqiKHV/O56ljTXAx82CLjBbCo7oemZv8WMnQxTCcUIfwsCAWvnkJvNpqkHI2iF2qWYYIsxpsFx5l3s4rkWhYDYtOfzbA8ARM39fgXH0p870eCr811eiY8JNpOYXB6W4lHk3PYVcTT8HlRyU+OeWwksXhEPtUIr3/d2Yedx6np1dgYWYR63G7hEbzchzWrWKz3lyBdloZeie0snd6T3B4VyPeG+czg36JiL7NM9KtUrb45FMkKtTjdkUl62/9h2nklCDbtJJ9cJLDufElKPtdy4b8VoZnJn924yY2oeQ4rNxrsS/+Lxt4PAQGr2pw26OZxWRdxqJmCWKjOthAs2tIGVaGBwtkcXDRdRgNLYVawQB0bklEgBvvrRaNzF41CTv/q4PB42Z248gIPOsuQnV4K7Nu14S2uBBbDnYz6356UHpbgMV7/7CanGAoPK9D3x0l9K48DkXFOgijBkDjzTVIpWKEVCpDZXAUUiNK4P1NBW/+3EC9sAgOFcPgm82fXbYRMaldzGzVUzhb1fO638cydmoi1L8QfRv+sSG/dOB9pgAHwv6xwvPBONy/HkmTh0Px2XG86q6F3lllzF5zDcOnluEA/3m6+XW47S/FP59RKEi8AemEYuzs0sDGyUlwyquF0hMFPN2XDDKd18CtiqjbPgpqxoVw3SIL9zpt+Pf+wopncnjfHIirQxugdsEQZzSOoTmtHo9qdfH863UYdJRgoo0+Mk/ewIsDxah7qov7Hk+h9KMWyz6qolE/GUFqNTCZqwL3Rdp49esXjquq4fBqHehX/4RkiTIsV+kj5c4PWA4eCnfzQLzqrEfuwYnI6w1C+8x6qLmPh03yddRblyLgsBEmP78BdrkYEdw4rPmVgO2SWhQ56uKVTiI0r9XCoHoUTgUkgRysxvfEETD8OArBS4sQraGFw1JNeHQWQNtLHe2HdVHv8wuVP0dg08kxfPb5icicYVCffBjbpXxvF0zFUvejWHmmHnhigZzNQTCSqUew9iSYGEbBYFwpUhMmoVt8A81fizFQYyI2PYvHqz+8D54eC9cNT+A0rgYTJvH94Z6ip60Ss2/qwLZSCZtcJQh6pYPQiKGIvCjG8EG6SH07Elf1SmHrMAbbx2lD1rgY8ed1IRuvA58DhUg6oY3IpbpIWV2AsiujoKdxAL3J9dj9djq25AZgtmE95jhPw6zZUXi4oBS5CyfjZMENhDqVILXUDG7dcdh+qBZX9o6H2+14JPyuxqBNRqg79QTtfGZZHT8egYsGQVOtAhntYzDKRgWpMeX4fpyv/+IIrLxZhhAzA2y2HwWP/mLcX2mA2NN7ITlQj3xmD+sTh3D6dx3srO1x0PcGf+9KMWeSFQwSbuGwTgmk/pYIaIzDyl+VaJafhOyn8Ygwl2Jn0iTM6q+My1oVmP/TAN0Kw5DCZ0ZV6/G4+3oUDmuVY2a7EWaH7UWwoB5hqgQx5f44EF6Hh4EErTNuIby9FCnRU3Eg5w5c+R5aTp4Kl8ZH6FtZhchPFsgnsbD2r8D4/ybj1oA4OKmXQ08wGU8vaUChQYqmz8bIPKIL0wVSuHSaQLp3HNLelcPjnylyTXdCfKgeY0dTeLzbA6uKOvwdTqHffhBf1eqQsZLCdfsd+B0tg/KvafCsuovM32IkW00D6XiIPjk+T22ZgpNdj7AosBwLX1pBfUosRP4SGHywgFG2AS4MroDMUnNk10zAiz1SfFe2gH6eGcK2SpHwzgo7J07B4VflyHpmjWhzW7holoO+scG4gzugHlsHryyKimZfGPCcY6HvgIS8A9hSUgMZdweka92F8IMEhZG28De9j8ZeCa4q26LH5AGsV0sRdckG5fEP8Yrn2y6Fqfj7ahq/j1JMr5+G9ecEyLCWYu7m6ZjxxBm9oVKsq5mBfWMW4NlNKUrmUHRfXYpqw0o0fnFA9t81sAquwuc+B8SoeMPVuQYCzgEaP30hLKzGjyoHZHzYj6irvHfUO2Cl812QSVIsGTYdhpH3cJvPvPtu2KL/2fvID6/Af2q2+J62BPb8HB4rcoDFk5WofyTFFH9HjDDciJK8Cmw2c0TMsx3QiatE9FhHFOb5QWFqFYaMd4RN9gGkpFbBd6AjjqVvZnYxxeCmONNLWw+yVp4N9tjNps3HT7DoumL4z3eh/sILLPRvMfbqzqN2a2+y4b3FOHt3Pq3tesyS+M9HtbrSSXavmZdjCerqF9Dwi59Y4oZidF11o3rsB3txvAhmpgvpdFbJRJcLMeLrQqpwvpmRjAJclF1EPXWM2YHFJVA9M50WTrVjfXNKMOWfPX1ovYTJbS3B2OmO1OaPN9PmteW4hjN9M+IoOxfC7/Lm2bRx9CnmkFKK5k0utPXIZWbykvcs9XnUYeQbpvmwFENvLqD91oKRI6W483UBlfXJYrJKpTih40ajP5SyqKUlOBbkRjMntbF0VoQKuYX04ClZXHhVhBsebtRqiyLqMwuwa5MbTbccAlHkL2h5utGJW5RYplUpQnss6V87LWY4vhQMU2nYcFOWUFUKsxPTqbjHm4X1iFAQY0s3NASx9nARPGXs6M3355ncABF+rraje6tu89k1D5/W2tGAvCdMHJ+LisbplM0VspTaHEz6YUut27+yLWNz4HLXhopPFrGdztnIrbWhLsE17NPLLDzgr5tvdrBM7yxM9bWh75f+ZVFzsqAvb0PVrORw07UEE9wW0AqxAuyeF+POX1e6tt8w3LtXiF3prtR0Mq+/o4pgmTyPyn4Yi3OfCtC6ZB5dPb6Li/IrxY05ZnT5if4syl6Mtj5zulh3KDt9WQybNVZ0U9EMFuT4HQMfWtHb3YvYgVYRrjRNoS6/drHWsyKs+TyVDtENYbZTRDi00oZqFlxich/y8POQDf1z5Bu7ynKwxcCKrvLIZ8EjciAbbUV/ekiYw8ZslH6xomqfGtm8+ixwN62og95fJvsmC9mfLemFpQPw4r8slCtZ0fsBili/Kwu1Nlb0y3uePdaVoCPChRr4GSLuUBF0t7pQ13JTLAsrwowfs+hmkRX0nxZixnlnmhQu4tKHl2KbkzFVuCLmJOZi6AdNpBUp7ZyTrxjM05SuOW7A/KZ+xxPjSXQcZ8sS6kX4b6AZ7Rm2iJXEirA3azL1vNgfOg7ZWPPMjFZ+UsBN7Wz8+WBGuRoVBP/KgqDEnLZsHoFEzWz8jDal9KMmit5n4cNtM/rV1xKSlGLIBM+kDyZMQ4ZKMVSbHanZb3s0zi3C4PEOdNPsOC5DpgQzuLHUeJuQU8gvxYNBhrTcO4uz+yRG4TEj+q1vMLvM34slLw3pF7MxbHuXCBU3jKhLtQUzSBXhXbkxzQwahdXR2egZMpF+eKGDTwbZuDrNhJY8N0CBfDYG1kygN/Ybw8ghC62cMfWZOwOtK0uwqpbQ3G4HzN5bDE0bAV2t4AKpqBj3A6fT0MQF8KLF8NkzjVYuvsHVvyuBZ50ufXQmkjPkxHgTqEMj11Vy98y/Y9ggPUq/KzBVvoeLDPXpnq+jmHmOCDOfGtDao7yfLcmGbN44+lPZFFGHslAcakhDVlnCYlAWMgwNaNQ5G2RuzcTP8/p0cPR8NLuWwk08lY5QWsyzQgkGf51Cq5s8kDq3BA8PWtF9+t5ckHIplriMoMOyA7nhZaWIjtOgq7XOcEdHl2Gkixbtq5Vy+6pE+KiqQxet7eaibovw5oU2NQwzQ+PlbIzM1qVDOCt4XMjG2BItujPEDnEfM2FZqU29XClMlDOR/FeLpnJLIMNr0dtOC3omZjm+/leK4omTaWvOKih5lWBpgjl9rL+cc3vM64/dUCqp2MR5nihD7iM1Wvv4Dif6I0LkpJF0+sov3Jvr/L5MG0XrAnq5pI3/e/+VBvVXnAKdabl4ZadOlw+ahtZZOXhiqE4fq1KYX8zC4JgR1P/rTJwuykT2peH0uNQTW0LLMEJrErX9uAZv9orxaYgJ3ZS7Cb6fSnAo1pi6vvTGVZ6BR3QZ0/MplEuqFmNgwyB6296dS5sigd48ZVodcIEL9fwOSdpweoXEcPJPRSAT1aiaXgcXZSHCxdKh9PdkbXavQITyDiVq4i1g28PzsWWlIp1024spKf5C0HwFmngniHnJFaLaUYFuyj7PXFbzmuOjRLd13mbsRBFqN6vSJfueMYlmEQ5s42EiQ8iKZhRgdv0Iuv0wRUh+NmbfUaV7Xs6En2024vcMof2NXfBicxbeClXoBrN1fGaQ4FaDIQ2y2Yg4rgxv5xjS74t3QJWfk3M+42hFmC+WveX9K8WA6tRYcV9VJZgh6k91gm5xqa9FKNw2mGquyOWSrESY9Hgw/dVvMFt/i7++rkCjg0yZXNd3rIqXp3cbF7GVhj8RNEGOzo3cxTxzf+HCif70kp+QGXryvjlNnZrlfmQm7wvRM24k7VYuYqHuhYgWaNBXV6TMhPxC1udRdKNoJtyCcyHTN5BOSpwDSVw2pj5TpN43duG2SxmGjNKjN4r9QKpLed7ToUba/tBTL8GFRB365eg4zmJHOTKVe4jsiuvc0RYRSsfI0ye7Mrhn+0X4oSlPM+63cD1eIty/Ik/Zkkq22rAYkRXqdEBrE9v+rQD79TWomrIslJoL0bZxOFUfLQ+vkYV43zaMrrzkBFGCCFM+yNKka3MQMTkPj7fI0kku86E2JA8e8/rIt4374bOkHAt01Sm5dgRXef+VZGnQF4pBSMsphUPwMNrePYTT59lV5Xw9ebpnAPTH8btpqEqfZCogf1ExHAOG0BfhfBbyLYHNHEVqv2wuDpwXwTW1m6w/tQCzM/LgqtVBMpe5Y+f7XGQWtpDUpENY3VCOWVuHUo/AowiZWY6lm1So/L9jeDyrDM/LleiDkBCslimDebUCrZS0C11qy3HzSSnZ3H8YyKxSPP44gPq3q6PTRIxQ63701IBFyH4ggvnfGnKmwgPW1/Igs7GSDOi/Ei9ic2HvLCH624MgjJCiLXMgrVM4jnNTpOhI6k8fmYXyWV6C+e9kqf3OMDxuK8Nlxz4S3VEgFA0uR592Nuk4/o0LSe3F5ciP5OwheVZU/wcuAWnk2h5btqyzC+4PhGTivpXsYUg7ag1ek9qzmnD+KUaARg9ZslwH6wPKEGDUQta56cNESwKZ4VXkqsty2ISJoOpVQFjVKni9yYNPYj65nBsC66kV8Fb8Q76OPAnpAyluWnWQnymn8MmqHPIprcR45xmkBJXj9uJasniYVBgXUYbgae/JgMRyTkPmLzLMGNmnrsGkFn8Q0fCWHM1yYREbO1Hw5zmJXe7Lnpm3IvL4U3JTL4R5ljfBS/KQhM8OZ4/XNkH6+Q7JvH+ZnfZvwuWI62TnDT47OPBsP7qUiH2NcHhFORQvfCfbLJfD4Vk+1G99JauPrsEylXyQu+/JlEgvGM74jox0jgx2C4PcugpULq8nx2JO4fD9Cvg5VRDPb2cQ+ZtnY30xOXHxLMIGSOF/vpg4in4Ku/dL4MkSCdHo47Q1/oK5viZ618ex3H09MNVPJtMtV7DUunZ4nYolmpcDWWdUM47q3SPikjNMZNwE2/brZHLOFdY5vgmRoitkzJ1o1uzThLTYi2Sr2hNmeroJPufPEocXz5nahyaco+HEOGIirHWlELp/IyeummGesBwRJJ2kJlggLUWKzs2MfLNZhmD3Alg1vSSRKqvxsPInNO8nk/lYD7vpP5C25Tn5u+00bmZXgmwuIE2e4dgUVQmnwhzy4O05eBEpiPQ7+d7FhLYrKuCyPYqEH+rHREP+wu9CElH0nMAOXOtBNveAbEzbxkyC2hDw6yZZtfsE2/mvCT92XCGKf86yFMsm7Bh0gSxJv8JWmjRBpuQ8eR0bzUS7m2B++SwZOPYJ0+aaEBF7mrR2v2WdY5ph/CSMHJP7yHovNmPklBMk9v039kyjBVUfg0lMx2TYeUqQ5pdKJntNgbt1OUoeviWxGtMx74kEL7ISyfUCe6iplmNnSBxp708x3KIcOqcek0KzRYieUQqfLbfIsOgl0A7nNer1fTJz+QqUTC+E+oBH5MzatSgJ+QVz40dE/kM4av2rsU8FJKL2HEzVKtFz8iPpf+W50J2rxJVXp0n2ldHM1rQXAaLbJP2SM3M368bj0GsksvkQS1vQih8V58kxeoq1b2mGZ/JJQvMvsXtCfm5rTpKghttMqbMJ7mknyb66OLbSjv/OxlCy7O4bdvh3Mx4EBZPMuHS2VqUFM1yCienqryx7XAteZh8jmZl2kCaW4bFSHHFUFsAkhdeByY+IaKcTzt0oQ+WfaOJwxQVySWKoj7lJlPvmo9dKDPOfUeTG3IVw53m78kEkifVagoCFJfDYFElsLi+He3UR8jNuELXHq2C0qhB6erfJ6J3hsJtUC6s5z0mm03kUbaqGR0MSaT52EVGtlTD2ekr8tyQLrVgVuvICSeru0yzMuQXPPhwlT/ZcYOb9W/BREEiOHL7BtCe3wPtWIHn05jFT8myBv1MQUT+YzE5PbcHUAcfIh6mzcPjZ/57rjCR1Vjz7ZZXCaeQ1kt7sisr5pSi4eoV8qFrM72kJ3BZcIvsueUC/tRjxTRFkx93zkLGthXPjHXKo7yLi2qtg//M+mRGZIBzO17k4YT+pN4sRWj+rwLR1PiRdoob6PZ1YnDSMLLJRR29NB0Z/UyWHhFpQke3AE8lgEtTEc/78dizvlCeD3l1A9e9azNp7iRypikDv4hr0+EUQ1yfJwnn9qrFGZgP5bPBYqHepAifmryGr9z4TfqooB2e8mOydki/suVQGwc655NMuFS7lVwmm7XQimt/mcn67i9CWZkcivc9xBf0K8dptKvncp4Lu0N/wDO4SdPRTg69vNzY59AnSHTSQkdKFkFKp4OAhHRjf78Qb/XxB0sRxMJ/UgTdF3wXJjhMhd60dpkeZIKPcHKfj29BanyLwXWIN/0+tuLDrrYC8vojIVXUgcafIoQOXYMDV4tvxY2TOgSvIkKnFiWO+xEctRSgNrUb8iQXkPFKFwydV4cygmWSKXaEw5XoFqsysScCqHqHfeAksF1mRzrH6nOeuUnzzmEQyZ2zmDhgUI8/QkEQOfcFlexfid4A+ObpzAFPPLsDZdbqk84sxs3pfgEez9Iiq3DyW/6EAuqPHklDrrezVrQL8k4wjAfOPsjT7AkwdYUSsDoaxyhe/kLxsAgmNvcY6HX+h7aAhuaR6n7kE/MSG9vEkSKKC3hu89toWChykw+Du34MYpVeCogWa0Nj2G5Ut1wRszxgML++C6YHTglOzjJB2phPCaccEik9N8WleB6bE7xds0pwCTXEbbgw4KHjlawfJhFborDohyNjlCJOEZuxUviZ4q+mC9aFNSD8YKVh2fgFSHjfCNe2m4Nh+dxjIN6Jy0x1B89jlMNnQAH/HOwL19ysw/Hc95BfdErSrXkZ1Xx3yuA3kXfIVmJypxQOj9UTt/V9hUZkUQ2LHkUw5Na79sQTjv+mSp0XTOG9+f9siRpKfoYe5dq0S7J+jSjTnRXPyk4ux5scg0mn0k3OeVQTB2MHEQVWNiRWLkLV6ENm2z4bJ6RVh/P9xdKXhVH1vWyr8kApJQoVUMhRCwtkLqSQklaRJkjRLJZWESpM0qYQkqaRShkqx111SZI6DwznmeUjRpNK7/++3de3LtfeznnU/9/DhWD+kmdJP7jRSpw4GmXKMn3oAvTK+Dk8SxzPWhuH0BVuLJdsVmNSOq9T6ZC3aG8YzI32SaWJ4LZovyjCSbBaVU6rFmjVSDK17Q/v7BNBkRjN+/XLI8fwD0cEE3oC+IrwV/uC83kJeuYkagt7/QtFodZ7cRS1cl/yJZTqyvK8Os5Fy8DvE2R9WSu1zceUN50N02q1WR5shSnoAIV4dViHmVrDO/oKCJoFVwS9rJAn7MV1Wg1fguASr/D8jo8mQlz3ZCVOt+7BugRvvnY0rAp17kRG7k/dsyRoUXOqBZX4QbyeP0z6xHmjfDOe5P9iMpM9duLv0MG/x061wHtkF4dktPO132zGupAP70214h212wrazA8tKCU+77ypa7vTiU4INU1t8DVpO3bjxwpHpOZlO7W+KIBpq4R3UfUULRogwHNjBOxD3nhZ+FOJZkIjXtEUBVlF/4Ft4w2qV+ST4xQxB4uRXy8tpU+GR+BObn0pbbdWZAZO67/C2v2e5L0EP1l8GoaKcYfFnqzFs+zjPc7ftVUHsAjB6X7DPXi370C8CC9d+jEwVs+qLtUNe5md05cdZyVntwrA7N5un1HnvOD+vf68dY95O4xWM94PcyHbsfynH89oXBc9xffihNJeJmH4dbrd7MMZ7NiP96QbejO1G7EdtRmd7KdU9xXGsezbPaZEKwpf8gt4ojxyTfDUohv5E0ZsFOUffaUCb/x1KaiE59jkz4ds/iOKVl3I+rTFAwsqvMNmdliPfZ4KoJ/3wnpaYc1/MH77WbQiZ+83KZ8RBvB7XCsP9L61OKAbiel8zfBNDreIfX4fF3V4c441hNnlEc/PSzeUFBeZneRkNuNwAlRP3ebdKtKA67RuGl3zOiZ06E3lqAxh4J8chUg/eS/rxUWcyK9x2BMnLmrH50WSr899vwMKmFyLrPt6PETHw+9QFx/xWXldoIZX91YR1S47yzOpKqURjI54VX+b9mDEBrkn9cPx0lW1cz53X/i/YNXiCNbGbgvhNXzAg9GUjarXBvO0H+9KadTmshz+BffgXYMw2GQbBlnunysyPFp6ywbjf2QgBvyTbRPwm3Lo57Enm8p6ui+HOpRt2PUk8vz0vaenRZpw/No0369tbuupdM/5OcebZmkvjg+lnnDoE1lFmDMr/fsbWZc9YA+3xqFPuh+KBRFZh5DF4fG/C0JLYbI3LwZD3b8TfcJ+clUaxcF3ZjdbLO3lqZqeo+D/u/aenWka8iaCruMyirdZsKZC+TY+0cz1Xvm4lN+0J3WHXgq7cz1Y5tl+pP+dDitr62IyNQ9Sito/TtW42YdpovMngfKlOMauz4zhcDzcgKrIyZ3lILHL43fANHLBquRYHKuyCyuQuC8NLP1jV4hZMvrSd3XNQnu7ybQbvyAJW+exiOmpiM6LMnuSsPXaY/i9DDSzakf3v4gkq3deI6BEnLM6eE9A8QR8kImSpY003Lb3ch7+vxKh7/CBNed6DyHwxerD7OK5/qcfZN7PZ/q6bCOJ8407+5pwiyVicSe9F9JK27BM343CJw0+mbG7O8IJnbHpWJ+YEKtLCS5nszPR2xOpLU+tJLPuYbcXU6GpWUNLI7ipuxtS2y2zA1X+sYHoTZHb7sxd8X9AjHCY3S06nP0e/o69t+9D7WZVeliuhtlafMZSrQGvXhGCVWT3WtgSx+jNjoPrwMz5qSrM6X2Phk9MDmfG6bOGDOOQGdeNYnTJrFZbHjrLrhcpcC3qGswX0fRfGeMyjbo0v2VXHO/G3bhqNevWCdSUdGFmmTPkfo6nvYC+iVprSiZcTqMfpHgjVTekByYfUs7IHm7ca0DknU6lWaS+mLppJxx8MgfYrEXZeSGCrkm4i6hHnIS+5sv+djUHknM8I/B7KHn7IZ50f9sDuhD0d+bCIFVfjelVnQ90poYOcJz9js5XqD7tRs1mfoZDuRXtn76fR33rxd/cmqv/sNP0zvRf2qa5UXf4qdf/bA+puS7WvxtD09T1Q0rOkyzqD4bCzARUFRWzAghC4B4gwJpSzQF9jwET1gSa+Z98MtbHxF3sw1XU1jR6lSj0f9qL3/E6aSebQlou9kDbeSw/129Nqy17c7dtHvztupDEGvTh8eg9V0J2LmFNtSI+7yh4ZnIfFz9pQvCeYnZ5qhisTW7Hv6j6WcQ6G65oG+Hd1sz0JxxGxU8TlNRHbWhILKyNOl+eK0fMu39lB3R6ckd9Ey5skqEs2h+ebvtTNQokmpHajINKPuiRr0oq/3UgOPUBVYmbhvlYbVNResMmn9aBj0wrXl/fZN99MEVbQwfmQLWzv1fkIc2nDZP+t7JmWY7AIq0dqsTht+hkMqwgR2k2+sazJLYgX9mGgfRKd9CQetmW9MBJTo2f0psD8RzvaHVpZiXUc11m0Y2puEWtqYQ4zQQ/uNSxmta6Z49lwJ9bauLIen83hvasdA0/Wss1PAmH3uRFGfor0HTkK2+gG2ETK0lmfb8H4aj/4sw3pSuFtxCf2YZWFPpUrk0GQoB3BLcp0yXx58JvbQBvHUdZ9El4zbTj/eSR9zV8A6z+9+GdD2Fk2lqgY7oLR3iVsIO8APDnu+rtRm0qsCUCBWhPGqEyjQy9vw+51P0JPWlPr7EQkB3zGuPdO9OTFe3i2og+Xj2+gWzaWUY+nHWiexqPxdrXUWbYDRfHmtHhlBzVe2g7moTF9kfudep1vg3asPvVrHok3pA2hj6fTVVym60nqw7FBHjtBsBfB11ug8NKMvn3rD4vyJuQVzqFXYw6iQryR+/tZtORLEtLzP2PMvu105ZMHOLexD9l3Aum3uoeICuvFfMeTdOr+HPrnZjMcZ/rRtW6g/gtaIXjhSe3c8mnDea6ejqW0K98aCdl9aK+wYFXNFuHkT64nnBfT+bgTrunNeLTWka49swfijzkOmWNNI5fvg5awEcF55tS1Nxkm9X3Q3nyG8u+mQGNMH/qHLlGhwhP47+rB2Rex9NuDVEg5c/p75R7NY57SnrxWJJ8+SgNKn9M+2oI5Uw9STf+XtEKjHXsCNlKlc7aQC+H07u4itvSjPfzjPsOox46dLeEMj9I+bM3cyK6M8oHurhYUpa+nHUu2I+diC4KtV9FVax4hbH8fZI7E02eixziyoxdH6pJp38KnOMJpx9r1z6ndhDRYZXdi74u3tKn4GZW71oLT9aE0Yd0LynxqhPp/56iO2Us6p78eXkeu02v9r+iHbiHKjyTQsrZs6qUjRMb6FBq69A09J16HQacMevNVPq0+J8BoDZaeuF5Kj+jVIlShgP7UdYSorx8C71A2VM8F9oafodKRwWpHrkThmR6sa9egNo9Woed5J6Yec6M772xAqWorTjbuo+YnPKHY0oLa2Tupc+IWqFxuQewIb1o66RxSY5qh9fYj7S87j40vm3BaOp9uab0AW8cmLCr4QK1eX8KRuEaI7hTRBeFRSIloQMavWho0PRpv+EKYbWihzm9vwjqsDr8KO2hL4lOI9nXj9tT31HfgGdqYLrzy/kTrp7+m7gr1eHf+Ki3bkU0V7wnxuziGvviaTZW/1eFrfDxVDiilpQY1sKV5VKKkmhpbCGD0vozeH2yhg+cF2CkvpD+NvtCsXgEmLGmlyn3/qPWlWoSt7qZH+1dAP6kbG8PW0eshrkj80gnNk4eoydtVsNvcgcu/gmn/rDWwn9eO7deC6RtvDy6LtyE1/wh9qx0O15x2BGxrpmvunEb6sjZEaPGpZPwZFDu0oka7hPatu4a8rY1wCOukIQk3MPiiHszIATocEIP7d+tgdm6QasyLQ8uMWpxW/0M7tqfhwEAn+ENt9NasDET+a4eCZAdd5/MfOubUofbiZ6ruoAhb2zpoenylt2wnQfpoLbb/GaCGj09C4lAn8h6Kwf71KahId+DGz29ULC4aUWfrsTNLDOysGAT1CXGrVByPtOIg+64WARgJe/806LZ3QirhJ3WdnoGAkR3Ie/2Vfm+ZiJDrdehv+0r/uE+GzsVaKLp+o9tapiJ3rwCi6b8oo3gKfrc6Ib7/P4T0nYL1sg6oPRSH0sEYOA8LIe36H9w04uDoUYflLmPgvD8Ngw87YTNmFL6PycDrL+0QWzICLh2a8PCpQa7YPxo3awZyvlRh7M8RqLc5gVF7OI1wnIy+xJPcXHdB57kCPry7BQ/dWhyvmogmrdtQHC1A32oVTD+VBnP3Tqh7SOFaUTqULrVjlpo0tk/LxFBqK8fvMni3YhqC3GpgzdXZn6KFdIVqdJ4bhc11YfD26cZWBw3oZJ3EoEcXdnmq4uHMW8jhZm1bthrODcdD2V+AW+vUcVwtHR5MO8xjxsP+XQaXLVqhv2g8WK1p+BNaDZ1pktA+qIWWP3x83yWLfeUz4Hy3ErVjx4OsCEOiTje07WbB7PAt2MnU4XWzBqJ23Mb9OAGUJk7H999peF3J8ZWmMlIeZ8CkoAnPbFRwJUoDpfHV+BY1EdHl0yHSrcLECiU4G85CyrpKCDiv/XLicSTVdCP8yTxcXhoKe5luxG+cC2eubyoGdVBYORO9v24jNVuApbo6CLybhjrSgjX71RG4JB3DpY3wfj0Nv4ZVkLOxHip2WhAYq8PVXwQXvib8b2pi6o06fL+pAX2ihbqXNXgqVAVbPANBs6uxYa4anhw+jrhj3ci4Y4o+tVCIbneh9oEpNiyJR/WpOnjO0Yf94TtwEAnwcLoBJCrvIuegAINtc/BN/RlS8pvxP632vPYMbvwG2HN5ruaTCszQiKonM6CyQQ0trg2Qe62N5BPTIZ8mQlPcDJwIngFjJyE8tbWxpCgYttu7sSR5AZSLQ/B6axe+q1vAcWMC3Dvr4OFrhPLFdxHJ9eTlDiMkPr3HcV0txj8yRJRxKuzjm9A5Xwd5r1Kh/aYewoWzkdOqjv45TXCQ0IHMAi0cGNOIyFs6KBylg+/ynDd4Pxt+rsF4MbMbLyfzcNw3BP7mXRhfbwW/9EQYRooQe90E3qPuY1BDhIBUY/CMHiDgJdeTP4b4IfEYxrMbEZSpj7urn2BQrh5HD+jh7HVNFGY2QfeuLpIyZ2HxqiZ49evjXYYBRJwnybpgABdxY1wvrYeobA60pgXjyocuiF1jsFghBIOTOI+hwGBcahLk6xrw648pV+cDqG5pwLzZ8zCmMBlvwhrR6G8EgUwKKt7+z/PMhfR7XbjtbsZkSUOUTZ0Dr8QmJKQYgj1kAq9FjRBuNsbBgzx4RDdik958lFbZYOP9BoRsM0fsgWOIke7Cf+sIxs48DmebLsxLYaAoSsKZ2Ca8lpkPY6X7SDFrQn6aKYJ8uHrUm/Cvfx6ee9lg3LRmbB1lgWljFoMON6JsviX475ZjMb8Rr10JCsZwWtbTgHeNBMNhR7DxfAcm7LTGU8VgfOV8voyUNZbZrcTQuSacY60xZq8bWlS4bwmsYTiwEdfbmxBvaAObVdtgWNaM3Xo2sL64F5lvW6A62wY3vQ5xvqMNVlI2WFAdhPVa7Rh/xRqpk6OoY6sAZ+44kGd/46juLQFuHFlG/qf3Fg6cBp1xJHd+PKf6bTXYF+FEim6/ox1razBpuTM5P1BORdz8bqtxJt/ya2liZxVaFZaTyw0baL9iLbK+2ZLgst1UNFiLEutFZKdBKHWZUIcT0UuIW2IETflbi/1JS4nq3Ru0wa4Oa+yWkQkGd6kJpxEDEY7kq/kzqj+Gw/NDJ3JkK6WOKZwfOOBMwlVLaHobV5vKcjKwvJ6KztZgBV1Ouqb1Uq0zNdhk4EI6pH9TQ98aLH+5nCSfHY3XZ6tQw9Xmv1Qa6zfzsY04k6NDqtQxoA7SQjOSZ2ZANaLr0PrQgpSEL6UeknV485iQzePXU5VH3Lrfllxaf4YOe1ZiUTUhHwcjadLfCqyMJMR0eiw131oBz3eELPybTDfe/YSHZtZEbu9LKp5cDuU11uRrwXt6PaYMl9oJ6R/HpzSjFI/mEiJMa6bnpEtRrcMQiafd1COtBCP/4xE1tX80SbkWJxyWk+kZo/CzpAbTzJYTXU9ZmHdXYVGSM7k2WwHWu6sxXdqZbJk+CVpNVXh60Ymc3KmOkKQqbM5yJGd8R9KeFUKc8DUkrwzH0DmXhOgqNiZZnlNoQ6wQzl7ziYUJoaPm8+FTPZ98ynChdrmVUEk0J+vHBtPcNZWoX8UjCX8v0JgjFTBayCOd/nHUpOwTTvnwyEqJRzRQ4hPC1/OIffgr2qJaDk+RFQnoyqch+mV41GpJzupX0wjPUohLW5I98q1Uq6gEH+5ZkMcJX+j1wyXYV2FB7G7/pcE2Jbi0egEZ1TwKdmYlSHu2gKjskIa1eQkK/BaQjFQlGHPYqwlzIk2mkyHHnXVZuiPJn62JoYxq3NiwjBxKnAU5y2pce7GUJNzVh/G/Kjhb25PLzzrYdGEdQqX1iZnTNza9WoipCQaklevPh2IRl9PnkgmsJtVaw0frVGNy2n4ejZHn41meCZGatZCu316Js86mpHyXODZalEB6wJRkTJdCi3EJ5EebkWcGY6FoWYKObFMSLK0ELVIC5QOmZNbEyXBnStCtY0pmys5A2EhOp0qWkl4ZXXhICNCtb09KbxvBTqMGF+YvJuvmLsCOidUwmGZHXoQzqHhVhY/LbMnHtipWPVWIeVqzyaVb9WzfYxFYXV0SNHMMtXXkozlLjzhaT6GOlZX4xswhzywMaa5XJe53GRLBFQWkry5BuLMxCX2ujCsbS5DxyYhYbZqC79xefn80ImtHa8P9YzE+Ljcmm3RmwyW0GJf8jcmzTDPorxGgSdKOfPe2gq2iAGZfbYhgykKIrlfjvLw16ZdditeR1Wh4ziOe9+6yqknc/AZPIxL/stkoZSFaA7TJHOseVnYGH/3TtMnvR//RAq7OybN1iFOCCk3fUAnNebrE96ImnBeWoF98Dtn1biZsG4vxs9iAuF6bAwvHYjw6Z0DyNEyQF1uE4EMG5MFba3z9LsCyCEKKlRfjmVCADQyPSDDO0FotwPTPC8iZKytRN70GSy+bkwOOIezGmDo8z5lE5HacZ738hBgXpkpe6L5iV+3mY4/pFKLW0MBuTK3E1hkaZGrFPzbxWCVmXp1O2hwM0RJSjAaTWSRrkylUnxdBfJYOUf9uBVmNIpx5oUUG6m2Q6F2IjRunky1yK1Cwtg4zYEa0P7txvazFhacm5PCxTYgZqIbphHlkwaMtSD9dBeFNYyK8v50NhBAlWRNIz7pgtrReCMZiEmnxTGZVeirRmz6ZjPv9nnV3rMSEJDVivYFBJNcHBdspZNWALZKaC2FtNJU8V14C9dBCPJKZQvT8PeC7SYjr5YakT2oTFA9wfjt4LhEd2Yri1TVYWzuXDIzcAWNBFfy05pLR41awdjFCvAkYR8bmXWGv/+LO5fZEMmntIzbRpBIPlVSIfKMNlNqKoBmtQu5tXsz54CKMnDuJRLMOSJAogt6DiWR682Zuj0JEi/RI15mtiFlShwZ9fRKXvQsOmwX4dEKXiEn6I1i2BrsNZxNRI8MW3hfh2RIZcn3CGnbYtxqXlsuRdauCWdvjfND+ccTwzBnW3KkS7/zlSNDtcNrRKMALMSmyoeEyHZUowOdeaXLP9C5VGSOAfe5YIjqXSZPeV+NdnAI5GJ9PB5WqUbB3IvHZVkkTFvEhyZtEpP8uQtyVYkT+UCAaIx1grFiMCe/kyYH9Tuji1tvvjCWpq/fiyu06+ITMIEmrDiBzbi0mb9cmllMO42RFDZz2Tyd7TI3Z5NZ6xKpIkOxxi9jgZTVQ1pYh25VWs3EVVQgMkSbPrx9nZZX4cNv5H3n0dirVP1MJtR8jSUDtAhr4l4+1zWIk/PJG6iJeAxOrYUbt4xEq6K7BsaQRRGl2OJWVEqDSbDTJmldOvz+vQVGwMhmaUUdl+VXI+j6JeOZ3UZ8XVVBrUCGfHg1S414+zBUnk/3DDjDRLMGJ9WPIHaXlSH1UjDtnZEhfqit8bhXjzHYpMi85AAl6QkzcPY2slzqKgLha3Bo/jSxZchwpmQKkPlUnc2JC8eYZlzV6VcnEthnsn80N2D1djJw3smQF1lydipIkaKETm1tchWspI4nB51BW/2klNH6OICrqr1jXjxVYbC5GQgbH0NfmldgwR4xUTbejWjerYBs9yKTBh3ZI10Da6RsjUgqgPXY1CBP7yeyXHKAOFtXccxWSF/2HOqyvxsoFk4h49CjIqtRw/KxEHpku+989VPi7RYp4hzlDNFiKLYYjiUTaKtjuLEHI6pGkf3EwYjgdX3FDlZhvCMHJrDrIWE8icUMnELxHgNF5E4nFsnCEVAkwTlqBzD+myPq7c9nh2GdGfYMr+0GlCjmhP5kn86PYjdwsOI//zog/FLFahRXgy/Qzlec1qIcaH1GvepmLFYRWeHPnEtPF3P0ghb61AqjdVSDNI8cg5mYtOt6MJcPjXXFuXxm0Wn4zcovWYCipFIKfP5h959dDq6MEgS6DjOySMLyRFuFCqAK5lM9lxg4hlnmOJV2PT0OH45ajHmPI6eaznD+uw52k/8jvxFGsFuefdSY1MOUrj7JiU/iw7ephVnjeZYM+V6C0uZNpj81jC29UIO9NO8NPGI+Ei3W4HC5DdI8rIXM7x4f1EmSOgwqk1wnBWzOKKGl5wMu3DHJjexiZJZ4ovleKloPtzIEQH1hPKYFXRRdT6hOOftd6hPD+I4JHZzBHsx4b3UaT2vjzSPIVwnffSCI5cAEps4VI+jDMnFz/LyfqswiD7eWMZyTnW1pE+CccQYpl1eBYKILY9mFGZ8o0MJfrYeI7wOwq2Qzt7nLw95QzCRd9IRbA9epCHXP34W7Y/iiBYIKAmWZzDp4BDchxGWbs7kXgZGQDJEwHmTzNiyjcLILAepBh9vzNseI8j+NYMKlvxrHRP2tQHMoy5jpT2KDAauR1vGbsS7VQqNeAvNQO5o39TLh0c/2cJ2TmaXnhiH0FjLe/Z7yLfaC84hNsRe8ZuQN7cG5tGcZNKGIWP/DH/W3cOjOPURl/ARUtTZh6t40xjLkIscmN/7s3gXH/fBnhGSI0NLUyBccGcsQLRIizf8L43BrJ6tyuhcn7NGbfJ3k2YHMNoiufM0dfz8YglyN0ppQxz64YwG9OI9qG85mV37fCIrISe/Y9Zz5074Qx/xPyvF4xb033wfZcOdYr5zAVLZdQqNOMwbllzJ47VxAj0YBk5Vom9m5tjp9NI+Ie3GZ+f/ydUz5ZCP2niYzUKAnW62ot7B3imbQ6I7gJGnAmn2UKxedjPbdWWp/G+F5bgPLjjchSe8xovtyCvJIqRFx4wJTWbUfAUCVGPXrITBD64ZlOBdxTHjMLtxyA2ERurXWfibK/jByzVngZUyak8CpcuxqxcUY+M//CNXSwDRhUfs98TsrOKX/UjCuXLjHbi/g5u0gDrpRdZdTbxNi68DpsTItihvrUWdXZAiRbX2CeCHisg7Aac+TPMuuF5hBLqUeY3GMmY7ElHBY1IDP6AbPhEMHUFQ3oupvAuNy2RVBZPSJ1YpmrJ93gf1CI9mtRTIGbB9wN69C/4RqToeiJDnUBtBpvMhO6ff7fj/maxzLm53djlBfnYdrjmKWr/CErU4m+0wlM9IbL0N3ehqkxmcx626u4L9UK70sZTNfja3Dm9pg4JofZn/0o52dAK7IVTjIRbU9zGr404Xl/OBNV/iHnjGwDHvmeZmYv/pHjoyZE7MJTTI3JDNZ2k+D/73Q7+ngHa3u/GvvYw4y6+D024H0V7pUeYJ7OY6ClVY+TX24zPyVtEAQR0q1jGP07duhyE0E4dJV5OtsemadFGOV/mXlo4Igr7hz22i8ylv9cIHgvRNGJSKbtmRvMpIUQQyQTu3sD/jjWYtH8SGZ02RYkvqjBUftIRmbeDnjM4vrcf5Gxc9kDt7FVmDjvKiP39yriWlph+/4BU612HbmFzYjemsJ8aE3MkatrAa/9GKNYkZhjO6cZNzYFMr8bXuecsW3A1kuBTObT7zn2N4SYorqfkZbRY00m1mLZ0x1MX+xxVtWqBlu9tjCvMt6zXSrVGNi3mdlqJkGje6qw03IdE39zJh33qApGnRuZ7F92NDmwCmu0vBi97HXUf2EVZqR4MQmvl0BeU4hI7wjGzGkZvlpy2SfzHPM4aznk++qQtewsU929Cv5LOU+4+gzTX+wBrc21eH/lNONe6AmvrQJ0TTzNmNl5w+d9DRZZnma6j0Th9fM2dOncYmwHriPZvBUHd91gzkVGw+NXC4ZcIpgZuQk5HmjCzmIfRnNCTo5bTgNO3dvMHB0/gnU0FWHDYQ9mm5k5u/5lLRRWuDIZmedYLXEBtiYvY9bll7DxXMZJK7JlJK+PpzmZ1VAoXMy0RhrRrFPVWPF3KZNW7Ezpimq8dHJiAqR30vS3VXgZupLJNwihzgFcf3RcmE9B5+iqRj6OPV3OhEZdow5T+ThV5sz4vLxNW7hMJ2m+jPnQFAXZoXboGV1kFC5dh2N6O1Q+nGCKxt+Eax83p33BzE6V36wWlz3fPjJihgzUqVt8DXaOmseo1FlRt4ga3HthynRc86CPuZoX/TFnai8doCliNZD8aMFk5p6g949V41C4JbN40UUqaKjCvx4L5sr8OKpkUIXzCguY0Y0P6YHpXJ3F8xn/xhdUsasSnffnMhOPszTwApc9ow2Ys8duQD+vA5OeeDFZLTehtLkNep99mFXxD2nLzWp0vtFg7K6n0dxD1fjvwhRmjcQbOsTxkmaEKnP3Zz7te8tHWoI64+Vmj/KEPhj+CLaKCHeEV2YvxBeWWO1/uAL0cg+KNkrzkovdEBXbjXnjZ/Km1q3DuU9dWHbYkmdf4olyyS5kLF3E22i4FVcWd2LeSzteccU2iPV24PjfhbzipBsYN7ULRWqE+ZV+E8+etuPYWgdmnE8+PfdbgCzhP1508kfq7lwN4dhxTMIkC9id/AwTmpwzmMsgbsxn/OX553j+tYPc3j5Ej36YrfTIgePyXnhL5M1XHuOC+xndnHaXWhYkrYbL3S4Yml6xcvvhAZOHnTC8zLdaMMIT94s6sP+bGC+i0BsFUh2Yt1KOF/d+O67sbseNs8q8h6v2Qv5xK7oSeqysavxgot2Ggif/rKQf3YBOUReEknOYtFk3EbyjEyNrdRmGLaE7vghhdbCQt9anmIq9FSBPYoDXbmuMjUGfwdqJs9Zx5pga3weltIackEEeWtheFN8uyNm/ZSG0qnsQdS83x0xkj36FHgR5nsuZOtsJPge68Xe3fs6+w/6w6mjGs6FEq+Gf+xFu1IKQ4lSrgNuHUD2iGZ+891vpLz6CoKVN+NQlZ7UrLwZzXnXgUeQ4pm13GVVKqkdxQgrvzdsS+me8EIZNJbwVz+fgq2QPzj4zZYdjDWG/she13jNYFd/5OGLdi387ZNiAeB5MzvYg0+VLDjlpgzp1rjab+pyuoiAonuW8X9KD+ZHWwRB/0oDoFbnZPJU4NCl0QD+4kzd90S0o5rXBMVTEG3zygcqqNkHt5Q6eWmYxjbFshMTBc7wf/yahaXofBP5X2W1/1SFe1QtmzSnWdsV09B3pRdrFbez6ZboouN4Do3471uuoAZJncHXeNWG/jwiG6GQjBE0h2a1lwfCa34CdjF2O+OlYxJ3pxKVQynPSu4WAre0w18niXXh7l3ocb0BB7UurkyWPaPm1RqhkfbVKnJhDdbMakbGDx/v3ThY9Cn3Y+oKyyQHjUP68B+6pr9gFZ5WQt70HKiPvs3bNxxE2uh7DWm9zmj6G4MpFIT76iLHnx8Qh82InzBde5uXG3oLE1XZ8S/XjKX45S8ObG5C09ILl4Z4YatbXAPHNJ6x2KN6jynebYH+cWmk9G4lM0oMrql3shHJprPrdjUGvCnatzzi8SeyEXmUhKzgQAp8bIgxU/sembAzlsn8d2DXT2Dy/ONhmdeJby0JeRPkt7JjdAZWF2VZWE6Vp4u5GtK9xYz2WatJL5g34p6fJ9j51o3l7ON3vOZWTp3qMDvo3IM3rSLZSdgP1WdKNMyHyVC21j9pndGHouDS9M/kPrdvahahF4pQ/JhQnBUIsPTiX3TYYih2L6zC5zJ6VLr4F6xGd2Pl4Q45cfg4bLNeGjQvlqZT9OzZuRwsOzJema0dWsh8WN0HyUzk7O+UPqx/UAPO1Z9gD9XLUr0aEya82sJsiM+lgUDe8f+tSja7XVGtTF7J/6VJlUkLdLnZjaEiNqiwORWCCEP8a17Edm8PwNbUWMnGHWM3zcQij3Zhsu4Z1WXMLYQu6MHDGirX9kc9aHW/H5VeEKoTnsU2S7YjyN6ZeBm9Zc2ErdPar0+qwAvZ6eTNK25Xp38gE2pLaifgxi+gXjfs060snBP1WtE/sKQ1x7ULopHk0+UUGNVnagdh3ZvTQvVCoNtfhysRL7L7KMFQXCVAccZWtdozD4PweUP4F1qzpFsxPdWKoPZGdOqWKrVjfBW0rRxqdWcquX96Bohv21GfBLrpncg+yu/dRf70QaiHbje1j9tI7jy9S1YddMFfyoKddY+j1j12IXbCY7nMPxc+SOhSZpbEqq8Kww6gW5lEprI74LThzHPiosor9czYeHvM6cUXzE/uxtokt7O2CwpzVtHpiA+vxvAMD5mvoHit9Wj69G+7CI7Q2i0dTwrqQp3+clhquo481uhE36Ri9qryXmlV14euyI/SSojFySAvkFC6wex6ZIv5fE/IOhrC9P8wROLoFW0f7sK8mhiLgZy3id5WynoJQmG2txRiVHNbi4S2kv+iB9HkpKid5G8n+HMZODbMfzvawPp7dsDm2jsar/GC98jrRcG8L7TohR3cd6cTUCf5UYo8mFRR2Qj/+KN3zeS5VfteJ4KTjdHmlDphwzg/ffcEeEHL+f3kTHqXdYQ95GqNhcxOinS6yxrMs4BXUirO/17J+uRxXZAnx9qQ4fd9+HDu86+D+7wurviAefJ9emN+YQEe/v40Du7l536FMdRdNQWIKt6/ifvZHvRby3jdBxbyKndk+C4X6jajoYNnJ03mI1OhAmvZS9kimJQpPtWFfogv7sPAwly/roXlBmWpaHoPopRCBbXJ0QOY4ouXr4H1tNJ1y5C5y9/RgoGIebVW7j3GDXdCUtKRDR2Rw/WkL7mxXp0mMPLIGmmCZPIHuTpmE6+u5tZQUfXtKHerxjZCcP8QmzuNBiuMNGUVb9tZXBlLmnZCxtGU/VhzCSe16WIq0KH10BGKpXMasmkz1K5IQlNSL0NFOtO3gAyiP60FSqxv14z+ECoe3qKmbaUDiJ5pA2jDGcBEVLBLSyOgWuL+xoUt9u6h9aDN03Czo208/qUV4E+KnzaMX3UdBnqst9pcOfRErjSOPG2HC16AFcQx0uT2e7bBmmY/WcF7bhaVuPHZMpT9yrzfA2c2UvpU+iB4ud/TeMqARIcloyelBoNcuWsykwIHD88DPAzQ/7THM73fhcOYJuiouFXHbOvFL5zzVOZVNB4ea8GbjITrx7FuqIc7lyk37abZ3KV3Mcr3K8KDj3tXTyNwG8Bc7U3OdHrpruB5vUxbSXsdvdJQ91598Hs12soZPfQ94QobdFGuHiKPd4PWYsmfH7kSmoAkm51xoudZuaG1rxJwUB9qb5Yc+zqsbPWaomucjDK3swYz8cGo49gne7O/G3aUXqU/kU+ic7UTA05s0MywNL/rbYZ13l8o4ZtO82kbcrg6hew+/pS0x9eiLPkH1vZfijaAbtYZ6bFGFE7yncdq3fQ57VbQCXp+7YORuw5ozPvA4yuEwbiP9m7Ed4imNOBOzmsb77ILxuXo0f3emk25eAJMi+t/vO6ghEwmrXSLs3Q7awb+IOUNCTiNZqvzvMlS8hMgIp3TThijo0DroeuRSQ7dnOBLViQnFydT0WDrkLrRj9IxMenlhJmYOtsLXL5emKebQcRoN6BM/S8tM3tAdY0RYs/YCFc/NoW4r6uB3+R49sBe0TqMWNqIUGj06jwZl1uDag3RaU5lPo4qqMT/8JU2auAINI3qx1MmHjVi9GvaZXfAfmcza/bcWf6Q7IDSZS+XLPEBbW7C+aSuVvrgOFWjG0qpDVO78JujPbsJMXT8a6rgZqhz21jXsoNIVWxDj0ITSY940I/0chloaYXm/kJ6/EIGfXM0dMnl0cesFDFk34L8duTRC9hLO8Otx52su3fr9CqzH1eN8EeeLPa/jDyOE3tkyuv7sTZg8qEXs2HoapxqLsA81eFoiot3V6ShvasdVuY+0pD8T5y62wii5gn7a9gK2vc1g2hvohPhs6mBYj4XmFylfBlS2uA7Rguu0fRpoVmQtZq64Q8mbPKqsWYPQx1yvxn6kr2uqYFaVTtdmFFOztCosXZ1D01wqacHiKnwdzKcBYUJ67iL3/GolDd7WTh8Pc3kho56WHhygV7yr8WBmB90T6Qa3je3Ivr+HBp90R8/HVgi6jlKxWg94+LUgo/kI1VTZAPOWZsg/DKAm+eGIvtCGlzP7qKXEGY6rWvDzfBPVkjyLJPkWPPpTRu1jYyCfXYtUvW46tDUOPwdr8Nq0n/7eGg+zH1X49P0bDVXIwJ+f7fgeU0fr6zIRw2HGaLCTZuIFzKObIdLvpdp64ghWqkGp72fqHyuLttYaWP0boFb8CUh3F0B90zea73oab063wUxhmEbHnEbMjVa8XvGF/rnB+bq/XJ7KEYdJK6dxRtW4LRLj/HomZDXbwF/xh5rav0CFYgtSV/+iMw6qomGFAFIrvtMnDzWR61mD04d+0duDM6GhXY2Lr4ao/KRwlGp1In/EWKz8GY4XPe34WicFC8l4GFsJME1KFoOJt6HMZZNTe6W5d2SiZVwbVp0aDX7mcyieasFJyZFY9UsL95fWYPHs33RW+CyEnajCNPyjKvf0kHyoEv7B4pjtG44r3LfcrSdAa/RpSO/uwA2HsUiYHI+C0wL8cpPH94MJOHm6GtZ2ExHgdBfDc/loMJkMP14mRjW1YkvCf/jh+xw941owhuPahVEzYejCR7SWJJxydRHXVIF/0RIQ9zkJAeG0+5gmVAzCIe3ciZUdqvggdwd2vdWgVdMgYXIX1dV8rLCZCuvL3F4Um7DVXgF1FjNRd7GS4yxZ+HE+nC9fgcyX4yD7zgAFaeXYu1MR2j0nUDy+C0FWOhiYEg7FKZ2oPKGJH6p3INpdg5AZM/BvIBGFtVWIuqONbRHPITuzATuGJkHpznOEeYuQ1K+G2VtnQdalCkp/VfFioS4kblVC8HgyutfNQT/vExzFJ+Fc1An4f+7Evcf6HF5Pwf9rB2p9ZuO6XiL8bGpgLNLBqB1JSBRUYfKG2Tg/LxN+Q/Vw950C/pNMFBzgso+4Bk4vmYnv9+pgFzId94JmQeBaC3cHLSx4rYv1XM+/n9NAvfZceAbwMWqaJtx8T6DgZSeyjhpyNZ2CMndep4bnIs7/LjL3cDM7Xh+L2Hu44lzDaZUBdr9Oh8eEemSe1cLHeRlI969DlZY2CsN0EMCK0DVRB4c0dPHCRohF72fCXmCAfslaGJvMRJGTESy21MDv+UyIzz+BKx6diHlpinmO3HeVOrB1nymS8h7AxbAWU8rn4tfINOgriRCZMBNqcWloe1iL8Dmz8JOraccPEfzMdNEsnAv3X0II+booYcMQb9CJiPcLoFB3Ev3F7UiYsQCO6v/DfBvULRegOO0BtL6LMKvfCNLlyXB4KESVgSGiIh/Bb4MIerGcz/qWiszWOriM04XK42dIHxSgvVAHvWVzIafHcWko9337edgRJ0LTUwMMbjFDUrgIJclzMVoyDJnTOrHDxgpXqk4grKUdXoWWUFoeDjOPNkyJsgBvRTLi7erxy9cI4sYP4ZVWD+uthtz8pcDudAPeyc+FuqQpVI9x2Xa+IYI3LMBGp3rYPjSG1T0Cs9n1OCZthpQHdjBeLcK4ivlYNRgM3chOHB5J8MsnBC2zOrHEjYHsyBMQ47VDVYlBxLhTCDvbiipzBlc32yGrsx7GkxbAT8wBsgH1WOJqiUihC5ID6zFLlkFU0mpoFYqQGM/gZUwwHo/h8HmMQP7Vcagca0dNA8HsrlA8u9OKAD1rREScgK51C3JiraG8fjVe2zQgoYLgp8w6xHBYTSLW6FDbAgsuJ56os8aesJ2oeNKI7LE2nEYeQFZVEzap2MDy3zEE7WnBhZE2+BISCsW0ZjzVtMG1F2FQjWzGQcYGaZcjaIJ5DdoP2ZNk72uUv60Gm7GULOX0Rqm/GvejHEhW3hOqtbsa268vI9rZr+mRlircOetI2qvz6fXlVbhn6EQCk/j0XDEfo+86keIFrTSdW9/2cybONt/os9OVOB7oRLqKRkD7WQVORTgS5yVSSB9TAaewZUR9pCyCd3zCmaUOxMhlJ03uqcHMXXbkjeQx6ukigM3ZxURy/mna4ilAsos9Gb4RSSNcBWi4tZS8m5hIexwqUe9oR2jXE1p4rwJTFy4isebP6dQFFVj8fRHRW9ZJj7hV4237ctLn8JX2JVZh+d7lZO0UMTQk8aHwyJkYTJSE+INKHA12Ip+dxqLgSwUOSTiSJ0JljLpZgSVfHcgrmynw8qtAdawD2fhGA+VLKvAzwIHAYDo9MKcWpvPNyZ0386m4HlfbNUvSsX4dbWmvxtcMazK79gCV/c5HxiEb8nL1Scr8rcTXaTbE6uFFKgipREaQDRFW3aQ9/1ViZY4NWTj2PlXdXoHkg7bE4tpzanv1E9JaFpJ+mzy6w6MczvsWkt/nK2jfljIcG7GQjDzQTF1vl0I42Zb0Jw/SrLYSiLOEPM8eieHuEsy+ak00rkmhpbWE26M1+bdpPMIK+Jg/4EROtU4As4kPyVlO5OAqVZio8ZEf5EgGFDUhJ8nH3IvLSOrumYiRq8Q/TQcy7DQbR2wrIJBdSprdRlHxjDpkxRuSpr7xNMW3Fgcz5pFVW7ToGY8avEowI9vH8qjHxipc/W8BcbTyosoX+DhcySMSFw7RIyp83IwmJPbKL+q/uwQ7t1iRf9NH4M/eEuhJ8ciwqRTKj5RAw5dHLsSORa5vCe65WZJFK5VgEVKChrGWJGnVZKwKLIFmgQUxfqqFk+ZVmBe6jBTMmQGTBj6uv3Agl/brITy9ElKt9iRjsxHuy1TisNMS8k3UxDYcqgMzUY8YpfxkU5/U4pHIgHxXkaNHVtVA+pch0f6rQY/Mr8KMpnkkYuxcyn/F1W9jRoZnK0KwtATPvM3JMotJ+O7CrSebk6wrU6CsW4JKe3My4d10PCssxuo9C8i90zpQji/GZjkL0upkiCv5fKz2X0IsxMxg0VqJpreLCP8ADy3xlVi9eCF5fnghfHIrsPmXNYkzrGFnVnJ8XqhDzlzoZyvia/Duqi5Z5yZDK+ZWIe2FAfFjJtMrZziNpoZk6K8m4vjFePfKlCyumomGi8XQ8TYjp7cYIHB9MQTRZiS6YB4UpYrRddOMiL02h8b9IvitNSXmxBYeIXzMcLIhgg326FHgI/gbQ8q/OOFFfiUWF1mRruf3WOXAWjQtnEYqVrOs930BpnRokXkGbez9fVVoPzmTrBw1igZd5KPKRpfoLDFC+H/FsNk7j2irmOJnVBGi041IyQmOK78XYqeREfEdZY3XWwsxI3IOyWl1RJd/FYpeWRGdxa5o+cvHvEMWZFz6GmjN4OPdGnNivX49hvU477GG28vNUHZVai2Wdk4iZoeusjmatbDfoEYeS6ex0iuq4e49lcj8KmFzU/noCtYkPlfnI0WnCEZFBkT+myXSnxRCUlGPnIizRcTEQhhNmk1cXi2BceFH2MzWIecD3eCgX41Ice5MmXVgznIYkzIjRn82w7mmEpcb5pGuzG2Qq6+AQokRUR69nw38XQtrz4mktPMsq8FxbMEIFXLP8iarOqkKWdsmE/64RcgaW4haV21SLVwK8+aP2BypRSRynRF+9iNWftIiPgu24eRdPqT2GxHtkXswbk8lQtg5JKrlIIZlPuHDaz1iWXYYSpFlOJqoS/jOm9jEu7UQ26FAfhvtYpUpx6XlimT6zFD2T3YVNugrkV02S6HiVog0H3XCFDrBUbEQvt2qZL2VKyzefETXZRVimO8HT47nA1fpkamvD+LcHz4KVGeTrldBiNL4BOfNOuRA1nEMMeUY6TmTjI9byAb61iH5sSzJtHBhZTUEOCw2lsjneLNuB6rxomk8kefdpM7Z1XDWliHzzj6gOif4EGaMIUSDpT2XKmHerkDa8kuoQ3UFVLImksXfG2hEZgVKDqiQtVFfae6nT2ASJ5Os/b+peeUnLHs3mWyXdcLi5kK8OK9EJhSuQM7zQi5LK5AG1zXImlaIwwbyxG5C4P//T4YJJ2eQyOggeORV4ULDdHItPwRnNlbg8PbpJGj0CXjoVYCp1yBJo+aw4peFCLQeTaRSzFm/VgEkM6RIjkYo1VpYA6mJYuSa1AVayFRDIXcUWdgYTT23VsF91H9E/GArdfDhI3XBZCK9u4+OYytxN3ky6To0THv2V0JebDI5uWIU/GZVwk9LhRT9dsXU1CJ8fi1Lmhe745JCEarrZIjY0AYMOxQiWU+W8LcEQ+J0Ddb+nEbW2oZASakaTf7TSIPoBKyD+dwsqZO8+eH46V6J/V2qpMx/Cps3XQStxF/M+mM6rOwzAcZ8EyO8FSZsXVI1/G//ZZLnr6ZBM6oRt76LuTu8g47inidu7GW8bYOog2U1vO8PMKUjTlKLOdxaaphRMRJHsnMVgo0mkVVvJSBRxYeRpjK5uEMGXipVWDZbiRgGr8XM8GJIGo8k5VKbUDi7CJryEqTceAvSFYvQO3MkYaRPYb1ONRIsVYiS6mm0cPk0u3gi8c84C608PuRLFYnOc3m2ASL4ruhhIgOV2USTOhiP+8Ksz53BivbXgC85yBztqGNfp1bgQHQbs3ucFPXmPECQdwvjnmlKrcv48JdqYvT3elDH51XQf9DAhK7fQ3dpVYMf2M4sHyWFyEfVkPw7gVj8k0F8dTUe/VIgb96MQx+HE83w8WTz/PVIKi1GZuwwc7XDE6U+xfi+5jfTfMAHwzOKwMqLka8dOyD+qRD+v/8yl9jTsPjNzZq+PGmnZyFuWoO/v8eSw+4REF9UjfO9suTPXlnW7aIQAs1m5kPCRDaGL0BQSBsjLW3OanytQmJDO7MyP4x1HazEnJ4G5mJyPpvUUwG6V8ToaynQRC5nRW+qYuI0rGgcx/ORJyqYszZrabJMFfxvVTDdI8bBbbcA96vGkkQvRTiGC9A/YwwJnDwJfziuVkuSIpaR3hg+VYyGfQOMWY4vfOqL0K83yERc341RG4qgM22QOfF0H5hDRfDP7WMOXjmPxRcEuPfyP8LXiURAaQ0CzCTI1zeXUNHA8eGQOMm7KcOKL6iD86FaZsIWBVb5aw3mTKhlMjt5bHFSFbzNqpg2sQg2+XklEr+WMRlbheyRGZXYU1jIND6aTOWiKjGU9oE59sSWNpnzMTTvPRP8aR1V5Hgv6EIhI6Kq8Fheh2eHRhGXaVOhOlWIvp5/zE7PHQji9NTYqotZHLQHwW+K4b6/hcnbcYDL9MXYNamZEY45DNvTxdDfW8fEil2C0hUux3n+ZRIir+DAhxp8Nx9i3iAK/PpqMJ6DjFSBJPt6fB1EIWWMw72J7J+/NYi6WMgoTSTslftVGDU+jym2ucFep5XQXw5GLbCX7VhcicffXjPnS6ZR/wuVkFiYxfiNXEjX91bCt/IF87tJE3UQInr/N+b2kxkI2iuC/d8OJvq7H1bdLUHf5hrG89BB9E8tBb+9hIknQbhuVoKkEWVMpdpxiFqK4biimDGxvgyxlUKMKvjMrB8fBXluLpjqdibE4jrUtWvQNraH2TM4jrWqrcGB3lSmZfFCllZXoX9XBhN7/R7rznkMO72nzEDkX9bkYCUUfz1iyo1nUO2ESuQ9TGE8++2oekUlXLNSmLWlLlSxsBJn3iQzK8frIty0HhL3apgIl7nw5jJazoRCZqPpQeTmlMHrHcs4zj+CcS2liAgD8/VaMK4MlcC24C2zRvca6jJECFSvZI7fuQHpPAHUZYXM4N2baCmpwZXNVczoMEm2ZVItTs5NYQqHVdiTCgLkiJKY6Hgf1vFGFZK6E5lzBllsihwfuStvM09XSFEvzstJtN1i+s/rU6XcSuRGxTM+oxypC7cuHn2HcWtZQ+W4fQ1mxjOBHSbwPCXCLvYlc+XcfIRzGfCA9VOmid2PmNxyLhM+Z3x3HYJWdjns2lOZ7zeDoWpahlQmnZEJDIGLXBncKx4x8f7XsEe1AerPPjIKGjcg3iuC68h8xuB/dz2gFiZeRf9H0ZlH1fR+YTyVkIRUkilJEiUkRcN7moUQQpJkDgmZkqRZk5ChVJIkSUKScM/7RElzd2i4zXMyfMmUJL/z+++suuvcfd699/M8n9VaJ3J6iTyb1ybGz2OJ5IlQgy2Nr8PubTdI08qTbNqNGuwxuUw+2AhYvnU1ri27RG55KFKhBOcXhZcI/4YhtevmdqTnCokc6Uj1uGcUPr1O+ma7UXGwCCFPr5BQNSPMW9+I7BVPyMGBZTAcbEReaDqp9TdFWF4T1O6lkB0vjmJAthpbHa+T9PSTiN8rRGrQTZJ00BffO/ng1aQQ3/PnkCbBh13yHbKwKRahohaEfXlGVqff4HJRE+ICeUTk7coesaiFnl0IUbW/yfYur0GIYzBJXPSVlRBWQ7vyHFEdpkkH1lZDui+EmDlY0FK5aiiaRRKtNGf6USCCbHME+bnkCE3jtCu9PZjs3nCWKq4T4dWSAOKeYYr1WQ0wTbpF5rwg0GM4z12eQCQvcRlMsxExNleIhKENlCsa8Pf7BRJVvRcLOV1tDA8jSVoHsNe3FmN+hxL15YfxmamBa1sE6Tl7AjGcziS5RZP8r2fQoC7Ekl8xJOqCH3L/40M1LoGEqMVhb2srvO0yScv4eHTIt8BudCb5nJ+A4k/NWI9bRFtFgu7cXIMxWw+Sz/UqlDemBpHEi1TfNqEOGdV4nuxLri/cQu1DOG4yPU34ikdoxLpqhIzyIo0tgbTfXoRt508TjhhoU6wQ21JOkInFV2nHfQGO1h8neg0WaBPWI2/8ZWK70hpOj7jMVh1JqhyXw+VMPVwnnyftZCVCv9djp3IoOa2xBoNt9QgJCyZFMhuQfLYeqjZB5ORVJyjWiPF3ZyBxv++KvGFieLYFkGVJexCvW4dID+7n9zxgJ67BX5sA4jl0DDFe1UiwCyA3PnvDd4cIjdvOk+B4X3gmCyFRfp68XRoHmbw28CRSSdLTG4gIb8OaIzeIflYCtDa0Yva3K+Skw1kqc7Ua32R2k9hDobRUshqTPu0iP09fooVmIkyYs4vs/pVAHT4KMClxF3HXv0eNowUwkthEjgU/ov5H+RjxeiO5Y5lLU4bxYRPjQNxurYBxhxjdPYFEh7GHXCZ3neVPnpQ7IOUIx/7FfiR5ziY0SYqxzu4ssRrtAt/tdVhVe4bI79yJL7Gcp08/Q3rk98M4pwa/JXwIzTkM87JqXG4/RUjKcTiN57im4wRp9Y+HgUc7QuwjiPWdRKTdasVd7zDS259Ja+WEWHdoBYkSZtPaYUKEOFsR50IerdwnwHNrQooLC2mMlQDdLkZkjUUCNDU7YCT0IQbHbiLbvA3PvY4Tj7zXlEiKYGOpR555FVMJgRBSW+aSwbcJMP7XgchtW8k9mSS4/W7Dp8/rifziStpRxPXi4lSi+mEtum71ImH5RJ776Q3wZd/jScTWV5MNtqDjUg8K3V6Y2D1xRVJENy4f2mb6KXkXptzrgt2UWNNd29xx5EMnet2fmg6/5YE+k07E3eOZai5OhKlkF6YqLCIGT5NgPa8dm3cYkWnOVdT3WA1O1MsSiRvWOLL4A8o3tvHWS9rh5eFeDGnweYKva+Bk9B7Kfy7yzDU3wcGnGwmGK3lhW11Qua4LTsF+rx507YC7Yyciz6ia9JXthdeJDux2azBRiDmIx/ntkPo721Qr7Ai0HP7/v7r2mW55chz629uwI2GV6WsDbzSsaUVh4neTG5GncfJOK6QOjTJ9/iER8Ye7oLNcllxNSUKDUgeWO08m9avKqf5cTisE+WYuzuXUPEoM3fqPZm4PdHDVvQds/irWhdFDbeF7lFDCbo7VR+KVXpytW8Rem2SEoVkfEH5tGqtgZcYxci9mzxvFDkpaYTCxF753/uMtv2kLy973sNd+zyvOXQfv2i4Mbc7guZ3agAjZbnQFJvDW1fngc1Qzvk1XfhX3+wz2mrag7PnWlx6czjjvbEZCtBZvpOH/3wnQhUKPL2ZTeUkYbOXOZH232UuNAqon24JXkb5md6LL6CWLZjjcummWlDwVKR7voSaKY2+P0UBewXt8Hx7I3uybg3lX3mPP2u1sqYIOVC16UbJkJetg6I/AwEbslgfP2SgA00rqcUNbiq2QuYVBw05E3b9hZmt6hw5sbYbkiDemN0Zk0z5Drs416mbGmq+o6pEWLDZaYZa7VAlamj3QecVjRasnwa+1B6u8M1jda/7I8+Xu/66dp3Y0AKk/6nE0ZjybaHkL0k6dwNJlZunCcOqwowljfDRMZsXE0SP1Tbi8Yavp1MLh0Cztxog3A2zfjzGwvNsNp6XNbG7HeCSd64bryErW2jEQcsr1CFc1ZeePT4bP1g5INl8xvWZxG9+t2iC1cZjpUqVpVN+rEaNnEva9txX1fdUIg7IG3uj/DtI3e5pQ1mrMiyzoovFWPZgpr0yPu3Oc6N+FuHkKNOjdEG1Y140xY0fSud8DEbVHjKMPdrF+3kGcntXhn54vG6l2C1N2cp8fG/kqIyMZDeHt2D3vHC9TqYI1FnHzeUmRqjrVsakfWvCTN5JqXvzIpg00gXwtYpXWy9BaHue/b8PY5CtF1DK/C2WYTw++q6MrFbuxaLY6Xby6k76J7ETAlal0oVkQVqqK4XEtiH1QHISRVbUo3x3Orp98Cy95XQifNoItCOXOwbwDd0vWs6LwMjb1VBen6cvpXm0+6x7TgeLrVvTMBD6bfagdf+8aUMMCETulpxVXPWbQoIAmNlmdq9NChaY+TKH+u3ugLVhJS13T6Ka2LkgEOFCH5kdUZlcXds+ypokKL6jn8i54xhhTk9gg2NvWgZ65xtqPCgYdX4u45bFslPwtOKt2Q+KrPzvaKRlNWp1oOZHAfoOIJQ6dOBNnT49mNbBeBu04M7iaruj1p49j3qNoyIdOGxlOj9/tQVPnKar7Jp66lHTDYut2uv56Mp3C68TCaXvpgGEQTE/VQT/pHpvqdgtC/W4IF+ey4xbfRsTqTogz3nKo1cJukunCwbObKF/dnBZ192DTziD64OEaWs3p4ZPBYJo2/zjNeNsDFRJId38LphG3uvBrTSiNyDVE4KYWOPmcY083LcN6QQuefNrHDuwzw8++ZqyoWcPmpARAw1+MpSsErLtrIMccdZDQKGQfr0jGvJZulN3qZh1+pEBzexeSrv5mp9KvrM+1Lpgf3EUlamVoV0EX/DKO0E9Gk6lzRRdCLc/SUalL6BT/buw8FkTHL15F4/o6cXtLOJ1xTg8Dts1w0kpmfUr1oYBmWC+PZgt+mcK1sQ3fjq1lHfcwkLNrQbeqBTt1bQAye+qgWtLK+toHQoKtQZ6XmD0wNwVvrr3H8dTx9HrgXbzM7MbxLhU69GAWzNkm7EkUsfU/5yLCi5vV909ZryhzfB/fjT0eDHtrvDmuSnVi8hVz9jGnV32+Yjgek6fbZf2RnlQHE6NhtGwqd0+pXmjnaNOP3ulY/6cHE86YUm/lBwi80A27+7bU9qAiesI4LuAyrPMCVWQvbUbqrZG09tF0OP0/G1f8YE85WyEwpBtPThiw0Zc5FpvZgML5GvS2oy/arOthIpxEv5+9j0uzeqGauZEWfH2A4BzO42R20EzyCHYd3HyOPMXNzmOMe9KJz0f9aE7dEA181Qy/nwa0cstw5PxoQtKw+dTYbgz8OS21WzSDVv6zgbi7G/WSumzq7WMonsBl49uGdCFOImUCx+CyutR6QybcB9/DNcOb5k/NgkFeD8ZJ+NMI2ycQbumCzK5I2r38KQ487IDshyv0jHopJUrNUOU+7zarlgYnNuKbkQd9cKGD5h5oxFGPzVRE/6Npkxpx1YHrudkAzbBoRPUKcxrzWAJ9LY0Yd9uIlsxfBVM9zqdMZrGzxqzFpYQu/BupwbppHsbLkU2QGr2croo+inGjuOe6S2j/uSew3tqNLSnxVNn7Kcz3dCJhYgr9OucZ+m+1I98vnZYlFVP1pw04pB1GtT9X0o/fG6Crc452BdpjpVwv7s7XZA9ecMDOdT0Y7T+PVUvcgL3cno52tGFH3t4Ht/+/E754K61VOYjSwCZoD62n+4e43CjXhPQvq6m7RTRcOe74mkfpTKlLCF7YgHdvX1Lp4svIvFSPgrd5dN33K5gyth7nY1/SMyNj4RYoxmn9Alr59QZ2rqxF6/xi2rc3AWusaiCSraALhU9hx/XU+G0WTdjxDNUSHRi5NZfeuPAcEh6tuLQa1E6ikFq21mOQF0OHZm1A9vsusEaLWPWujcj8/zt5mh3Zn/9/fybh9I2+Yz99dkXKp3bYPdOjcUu3w5jfiuuKe2hl9A50mbXghdZ+er1hJwKLmzFmyj7a4rwb8XNaINW+i+7Ri4Lhimb07yyhAzMuoPdAE5o/vKHCqXHcjtTjyvdKui/iBq5O5/gunk87PRNQ7lgLo/xqumIoEW76NTh3uokG+D1Db0gHstOLqKPJcwx4tMHgQhU9vrKA6v8W4xHiaIJ1Ae11EqNr8026+mgRffyuFhfL7lDl/HLal1wN24IHtE+yinpybHgs4hkVDBNR140iaGSBfkgXU7k8IWTeltGA2FbawOXtFWvrqODJeyrzVgS1vlY6VeACxY9t+Jx9io5TdkXPpjaUfTtOL4rC4X+tDcrbe+jcZRHweNgKV6aGdnklIup8LS4PtdGpGknQm1eD7B0f6ObB55jS1opMo27qqPsCyYtb8NvuKzW49JbmldRh6bkEWiNfTH1TajEkd4u+3ldOyfAaMKV36If5fKrxSoTp/feo989mGjNXgAkuQrq/oYvmOwrww7WRRnt9p/oSHK8Zvadh1tJIUalGg9s3mnJ3LOQW18AY/fT1iIkora5G/+M/9IhDGGhSJ3YvlMDE5jBMudqBqGX9dOuEZLhaVUPmxiAdkkmBY5EQI9SHI737OWR+tKJ690/asfoF4u42I1bpH13xTAUO7bWIOtBPTdSmo39MLdZcG6A5TbOhG10Dac0/VNVgHg5wnC736i9tux2Gpp5ORN+Wxk/jCATP7sChQkkc+ZOMYI9qTDsxAssn3UHODSE+1siB2f8c/iPaYN8lBQXDF/B60wSVxSMxtVobA5NqQI8P0oo+Heg5iDAxVwLfjc8j92IPZAMmwnNrGB67diP73Dg4ZtyGZVg1HsSNhVhwB0JZEW58UYJ403MceMF52akx+Ik8+JU2QrVxHKz268HOS4As/nBUSS/Cm/gqVEiNxluch6VRD3ytJyPpSThC67tQc04FmdF3oe8phFhzGj4ppMNDRQBtqGPrhOfI29CMHYuU4DgqD8GiBrDjVLCwYj46uviIvzgatvsW4btvFVf/BJw8Hgbjx9045qiO5/ERyN7bhdG5UzH9+13khImwOF4TpjnpcH8nwEm92Tj9MBce+k3wClfFtqe5GNRpwMsd0zCncyEsE4RwrlTDrqkGGLzJh3HxNGjYcH0/0o0fMnPhHBuBqA1d4NtqoFP2HmTka3Cjah5ePEtHuaqIe+652L7yGfw4Lp4TORMhHvoQP6zBwoOzYalkAOE3EeSnaUIn0hASR4WIUZqFXWphmDfUhWvZC2D0NAIqXzrxePVc3ApKh/5/tdAdp4eLT+/D7mM1rq/XRdvTp9hUXQfTxbNRorcIV483oK9wLkyHGUD7uRizns2FZ7gRtLm9OOw3F6UZRijkVSN59RwUvzJC100RPlfORrD3eYRyuVFHfglaVSMh1ujEUusFEPOj0CTTgZCtC3BEJgP5ipxXPtKD42AGNLi5HSqdD9WhJ5DuqMOXZ3Pgbm6Ayj2NyEjXhfiyIXZLNMAoQhcKTlzmWSPGnq268CgNhVNZFz4+NUJNShgqqzvxarghHJ9E4uPBDrzS0cfP6gx4Xm9AspUeXJ5nYmerGIWFuihOfQRnUzHm68+Ds8QTHPlWh7Vd2oh9sAQH+hux304P7O+lCHZrRH/rAsy5ZYL8s/WQXbEAA8+52TjaiV31Rig4HYGe5x14cnEJRAdNoTG2ifOCxcifYY7Cew0IDF+M5edWICW2AZWbl6Jdbg3m3avHy93LgFVhUOjpwIsx3L0fhmN9E1fzGyN4bFgN6WncLF0yATVYhzd9DdiZaQJx3RaEbm2EvjGBZpsbpF82YPxxBgZZuzEvqgF+DuZYez4UDsntaN/GoMrpPNq4nb04zRzWI1zgnM3d8yGDVcx29DxqwoYJ5rj9ai/0VjRh7ytzXJ94BDyOrRgJCwxonUa/bwsipSzgU3QO2rtasX+mBS7pBsEnvA3njC2wMigEfZdawWhawGN1JM3LqMWuouWM6NBF6nO0Fr0/ljOa225QuU81aLa3Y66G36XfHWpw558dU22aTV2eVGPNrxXM6K+UNihV42n1SuZ4cRmNChZh5vZVTPS+epo1jPOCjFWMpFwvjdgoxNfIVcystn7alSDAue6VjM8pKeRMFiBMYyXjoDgK6+v5+HFyBfM42pNGbajD1Cxr5urvE3SKLpeBF9swgRUhtCO9FqeTbZmHXRfpoFsN5i+wZT7+l0BlvavxcLgt877mPk1pEGGR4nLGY30ulR4vwuqW5cz6mDd0WrQQtnV2TNvoKureK8CrsSsYw49NNMNAADJgx0jd/UQvRfAxM9aOUW8apJsm8OHUvZwxVZGBT2MVGo2WM8J38lCfzscYZjlTZK+M75/5+LfWjon5NwVtUgL8sbNj/t5QR5SsAJ+O2TGf0jWhcYePt/eXM2fCPOj3sXX41G7FkDsn6dXFtXAQWjGdb4Jp8nQuh/y2Yu4HXqR95tVwyrdiSgZjqfN9Ee4esGLi1F7Rclkh+I9sGc2vBdTfWQDZM7aM23gBTQzk45uFLWPi3UrLeVVY3WTDfPj7hY6cWYUgKRtmapEEGioqEb7ImpFnRiHjZiX2b7digheOR298JTzjLJlnQmU02Vci4Yk5w988GfP0KxE5xpy5GzcLtUMCPC1ZwRxzmQPxBgG2Btkxa5t0oDVKANudy5lBr4VocOZjf4sNc0t1DBreV0CrjGEm+09AeWMFNkQSxnHlJKRUVqA51YyRd58Oh4wKmBSZMR4msxBxoAIWPwnzTjgHelsqMGY/w3zOXQCffAH8ty9n7v9nAN5IAfbE2zAb7IyRacpHXqQVoxk7EzJqFRD9M2HkdLSQ/bEcF8pNmfcPdaHXVY4P48yYuGOL4fWlHE89zRh7U2P8/++2YUesmTulDDx7+QjosWBuKq1AzDABFkoSRjnQAf63qjDTzpjRzduAjL5K3I1Zyixs5/zlSDlOOBkz4zuNkHOwHKuLlzFa8xnop5chK3oJU3HcGo/Pl6FZaMBMXmuPAw+E+Bdgxvh7r8NKDSGSJ5sw/pabkVVbhXxqxPRIu0BmShVyI5Yw3nO4HRaWIvLhIiax1gaDt0sR4LaQ0dm2CpanSvGwaQGTOXIjilaJ0J29jMna6YSrWkKIFJYyhqvcoOLHR0U0972n9mGNUyXavRYxQ3IHMPi7HHtGLGSSDc6x8jPq8WLqJMZpRTBreUwMCTlV5qzHcgz0luBvnA5T+Mse/B8l+LBbh/G84ogpHSW4sUSHCZ3khLiqEijo6TAKcntQ+kGAQ8MWM2v+7MfebD4OKixibiR6wudMBWZm6TF2jcdgPLkcW4kus7X0EGu7sB4665QZhzhvdv0+MUbfmchYaa3ByegSbDygxRgqrYf79RIIGmczo+W3IONwCW5/1WK6Lm9DoEYJVDtnM1lRh8DnZl41dwGTuO8I8nX4UPLQY9IneiPnUgVCuTrbFp6Fs145zsyay5Dp+1h7o3p8klJi9vbtZ1eKxGg/qMSEPa+i0k2VOLJYiTnTU08dDCphazCR6VzYTvtjK3BQXYVpkliHQd8S/OtQZ/qGb4SXcwnuLlVjkiRdMfhfMYpuqzPBKTvxPb0YD+bNYJqkfCHL3dPs5lym5No5DF2twGSTOYyDTxCyVpejs2AWo7Q8BA47y3DMVYNRMMqgdIoAhmmjmO1382i/pAA2vmOZpsvvaEoOd55xiszo9zXUcS0fof8mMsFZ7+nP2VW43z2JOVowSJ038GGzaTLj/lkSydrc3qlOZgwiHPHxSgkG4icx1s5bkONWAm0rFSbq0Q5YFhZjr+IUJm3GbsS9K8b9gonM02Z/RPdXodNqNvNqQhCky6rwI02DCTsYigMLKmB2WJ3JuhWGjopyXPNXYxpjoql+cTUkoiSZIZM4Gh8vwoS9w5n2d/9ocJEAzVGTmThlaahHcNd5qswd1VEI/SXA5C2TmIN9WzgfLoHbz/FMfqsrok+XoD1JgXGZtBctP4thpTmB8eBzs5pVjGtbxjNvRwcjkNPnOPEMpqU1BPbqAvyapcYcnRyO0s+VWCI1jZFJikTcqiqI/k5ixrw5R9dvqcHA6a/kh1I4XalbjTiD38RS8Tr1miHEhMcSjIrJCKj9FaL45CTmcNdodJzldHXNRCby3TiEylUj4YEiE/VwB2xbSlDcJ8d0Ht6LDK7m5r2jmNSSQyB1xTikI8ekV3ohZ3sxxuXIMiZrT2FlzjusWy7L5L05j8BlQqzSnML4TovAVRMhajaqMJpWF+BcxUfuaCXm/aOLSL/Eh7bKeOZMvTv1ja+BbHATERuepvoKNXDU7iZuiUG0aY4Ib/Z1kh2d8nizuobjYkXGc40i0p7WwHvMeEb4QwUvp9dC/HoMkxNxAKVjS7EhUZqpVjuMz9UlOPOR65HvcaRpluDXainGc4QPVLWLMWJAikkZ4YeXT98hr3cYI5MeCcc51ejcrMCsPRkN4XMRQsvHMGP8LiMtWQC32tHMpZwrGFgqgN6ikUy46gEaN1gNcXg1Ca44ReU7RFizpJYoJQXSz7uE+NlWQ7Y1TUS+fx3arsoxL7SmwKCmDrMXjGKWcppfPlaMCx4yTPXbo3A7Ugo1/QHSPvEkDriXQjnqB3E4cQZpnCaY8n6Q/Hnn0GVTjN5d/WSt4yXYNldDZ2gE50cxuL6mGvyj0kxizVXE3RHiiJIU88jjOvSmCuCaJMlIyW6kU1ZUo+nGa2J+dx/VNq1Gx8d3ZOSk0zRmJHe2GqWkZ3Qwtb4vAM+/jJxQmA7bFfU4dlWaqVquDjW1epT1DGPUf3pDenUZlkb3kDUyfrg0tgzUqJ1oagUgLqYYEuqfiJthEIa+FkE65ysZbnMVOTNqEGUxROb5X0fHXxGGevqJTEMsPDr5+Bnzj7Rc2EJXDqvG9wsvydLbB6nMERH0GZZcXe1H7S2EOL41n8SuCKHzuDOXuVBAYtM0kTeiAY41P4m1qzYOxDRANb6X7Mz2g7dVOaapVZOLV/2Rb1MGzdYa8vIxl/EuFkPeto0c9Q+B88d38LNtJlPGx+Fqfg2+RL4nVdtvIMZQCN7LPqL8Nx6DaXx4n/tKvojXUscPIgyUZhP1cmdq+0QE1cJH5EeqF80rFGJo31Piw9VWOZyrbfEL8sY1ihqWViF1Uh45slIX7o8b8Nm2iZgcX4CRexpgR4XEMsAfxqMqIMwtJJd7AvHmWBkkaAn5aRyCgcASJObzSdyFOKQ/q0V2Zhs513kDPmHcGc5pJfahCRj8xPGj2nsy4LSJKuaIoIh7ROvaDip2E0Et8C6RP+VLK6WF6DK/T8QhkdSzqwo5xlnk9b0YyntUCUf1TJKzTx8v7zRgXP9bsrv3HAIVK6Fm+IpMKgqALa8CxW+fkccHQpDiUYarT1+RmMXnofytFMeLc8go5wTkydeh41IVUchJRFKxCDHzxcSzfhv19eP663OTNOofoJYqIuzsjCe1UwNpThDnU4tvEt6hy3ScQRXUPiYT9Uk3aKBsJRKZJBJXugQDRxtgX5xHriYthdOSBgyZPSS1af9/H2YVtANSif+CYLj7VCDlWzqxTQyFT1cZXDY8IFcfJMDPvx47h0DGuiXheGYNxIGFJCA9GfZfRfheAjLafi/1chFhT3QM0en1ormDQqwZcZm4zw2lLh0CRF6PJKaGcdTleyV+HY0hrb9v0WnSlcgSXiC3LUyRuKMeGl9uEalPZnAYzvVUJYH4HfODfqcA2beiyGoVf3in8qE/8xq5uDEItcJK6H2OI+MbQ5A1g6t5yk1SaJWAxOuNSE9+RloO3MRSjkktrR+S8zNuQ5rj38Rh2SQmNZzyFnG1/fMn23Qv08BpXA7XDiID4TdpRmgVZM8GkFfm6bRctRLeE88R6ahHNHdyBRYV+xB6nYBq//89urEkbIc5pt0Ro2VjDMm5ZQX5U2J0dIcT/d82WH+Q+8zNEML7fRLK7SI0q58mA9t9sHOeCDUm50jC4nMwfsLp25IQkrM6EHl/qqAzLYI85+ZhSLIScUsvkPi/odBNKseYN9fI7cSbKFVuRtKsWGKQn4yMS/WQn3ODhM1LpSlSfDzvOUSMXj+gYbpV2Fa6n8wyz6HW3yuwzmov6Wd4NHhrJTZ/3UisG6ygb1qHt99CyevJtvi+sA7RgYFk0pkVIO51KJt6jlgfXYO+uXWYMMGbvLiwAZaNtTjrdpzstdiC/EO1KLvtRWTdtyO7tQZ7nh8lto17YDi/BmXvjpDjRz3gs60a05ceJmf2HgN/K8dEjw8SMu007MaIcHDOEeIe6gdhnwBP5p0gwt3c7N3k49Ocs+TLvyAc4Or/si+AKHiHYNCoEkmWQeS77C00bWxGltl58j31NqqVG6HTGEgO9BZQzTFVMPtiS6w7SmnEhyrEei4jf6avxriqGvxew9Vpsg4LT9QghHqQxRc2QXtWDf5V7CdZZ1xABdX499edNObvhN2GahhtdScjjfdDP0WEEb/3Eqs9h5EyIMSiDXvIi/dekE4W4rfibjKh8BayZ7fgqM8hQiemQH5+Exa93EVOdgpp2zs+JqXOI/07GmnqRj7qAmeRZSbJeNnTgtit9sRpUwrcpzejecCCOJ0X0xZtIbpHTiYrjrfQ70l8nL80nXiGJEPrRitendMl5w6lYNP7Zowx1CC3tWup8TGOK9+MJaaedihc9h4GPl28n29XwuFxD5RpJW/HqE2QU+9CztBN3lOvLVjIdMLX9DJvjM52JE7rQNmzbby9SbshqdyOhOdjeBLJ++Gk3waxy9VXiQ88uSzTit1RkS8T5I+jMKMFi+qOGOeLTmKpuAW7lW+aPGtJhnioFdNrx5BVnimgdi148GgcGWHGZci9YkS5tpgVbqykct41YOulycyQeXC/2okVBzax4x/pYZ5aF54MMOyA5GIQvW6EOxqwwkdG0JLtwb/Vc1hBgSmOm/RgxT0ldsYJS2jO7EH4GilWfNIOO/nd6FLq4el9XoNLJtwzfn/LW2SxEfynHRiKec0zvbIVOcI2dIVU8XZt34HC560on5zHO9O8Fx5PW3B13nVewRgPKIuacVDDixetfBQrpzWjTMqGN3n5CcSdbsLBHAPe0SZvpEg2Y+nsx6+qvc6i4Vkj/g468LZb+mHe5Sb83arHMxl9G7aL2uCxtMsszicFwv0tSJX8Z5Zz+gmV2NKEV9EOZhsOvKCKfxuR2H3e7Lojx87fGnBJ4rHZmhVqUDnVgaRJ8aywYCa6wjrhNBDBDlfSwqCgE6M7T7KPZc6hQ1wP34Rc3q7Ic2hIb4DBvEe8kbIB6LGuxxYlCfb682SMrGmDb3+2WdaJFEhf4Xq0o8QsP+0qVVvWgB3TF5ge+nWTTjnXiMchr0xt0jKoYlYTJslPM9uw8Tm1PNSMYx2rzWSYifgy1A6nsa9ZC6PJkFndCdfjmeyVgQBkqYvxZNx0tjg1Gdrz2zH1ymGzvc4pKHzdgiEabZZuFEkbvtZDVS/buM0glr4JboQU39z0o6EM8i+3Q2bYcKo6XA6hGh1wqvrGZrkpIOZJB+jHajauIxCS2nWoP2/L5qUEISOqBpNv7mUdTyfDILIdx1aomR38eBtelq0Ys0zWTPqsIi39Vo+zGZ6su0CfjlOpx+wv01nbc560q60eCd6beF3532hubhu+LJ1Edwv/0SlGHagOHEOXyQYhk61D9w9H9seTIDRY1GJ28Sl25vUUpChyu9zm/urk4nZ2cEkzpBYr0JET/2MHNzSisEySCj1laENGPbx+ZbAz41SoRIoY7JrjrLoMn8r6tyFg2WK6eGcT3XmkHRaztGjhhR4quacNni/V6aw5wXhzpAYxqZfYpxu5cxvfitHtmuxtl0Z2nEsb9LJW0XrJRraB27vIV8up/JhO9k1gM1y9Ten93F62zaQJa1TV6Jjcb+yb0Aa8Tp9A3UIyaVN3O8aUbqV2T3KoYxD3vVFr6ELtfKrwtQ0D6Rb0dWMQ5BbVYiD5NltoFwwSWY2QpSnsOasUaN9uA90bzyqjjbXMaseqGkeqpPWJJd9aoCnrTHP9e1lN2WZcPrueNk3+yO5d24Tjzva0oZHzyvhOaB4LoolTblL14g7wMs7QawWp1HdEB/5886S8tCAQLkeFBGaz602CIb1JhFUrn7NRsXdgm8zV/Kea1bHrY1c+acdAhBvd1iFN07hnn7bDkxbN304lT3dBbW4ETY3zpk3fOjCp/ALdfiyMej7vQLkwii48YYRxsY1YcdGbzZ5tilJeI8LznNh5uxm8ZJoQPs+SfX8oCL6jqrHHtoS10QjGyQdC2Lx4w5bOToOHfwek5knTnXb3YV3ajjMFE+i+05I0yr4Djh89qLmMAuXtbgfJ86E6C+ZQrfB2KP4OpCNyLKg+aUdOWRg9GLqV5r1rh1fpBVo9zZP2fGmD8rtLNOmSHqIiG0CmJrAr5y+Gy+oGlP87z0oetMB6boZHBxmxMvMtkD2nGf+iDdlqrwC4zqnBiM9f2MbkQIiLRPg0voXl+adDdnYXSM8MukzrAQJfdqC9VJum+xhQt9xWnMgMpe6fzajutlbE8MJo8gdNaMfUw6+plB12cS6uWtSje/8j1j7TCsoNnWBv6bOBk2yw264dW47qsmnMOcRzmTw6S44qOHI5eUQNrG9I0eiADCQ97MJWD0P6WOYhOpI6seatDX297xE80zogcXYzfdShhHTVRlS2TKB/P05CWFI9XEfI0X+BasicW4/1C7+zd2yWw8ejE933tNjrTnZIcW9HvaImO7XDB0NL66B2fCb9W3AWwYq1aIEKdfPLwjSbLqxqd6NRlo9RatGJ0w6HqK1yNqSndsBQwY9axj6FhmYbCoS+9NfnkbCXb0BXnS690zUWmXYN8CxVo3IzFZHxSIxU18nUum8l+vM4LV2vzs7ss8eakx0Y/XkGm+l+Ap5fxZAdbUBTF3tDdpEYrrx59GtwNvrPdiAtJ5Qek8+BQlcbet9E0NEOuUj0b0FX6GV6JeI59DqaELY4hm4JF1N9q3qMcTpFT9u2UA2zekidPEh/ju+l7m1ifHuxjZZ//0lNXcR4XelAP/QPQ+7lepz5Y0p/rLdHvHsXzC6rsRMmr0HGrE6E31NnNykfQeqUerQU2FCRgxdK0+uRpUmo1JsrSEmrgcvQYwr9a5z/cuxs+JiaWcdi4cRqPPR/QgPSb3BsLsKuZc9o8uQEDDkL8WlbHh05OwfC1nY8eh1LE28/gzynOf8Skmh+3nMEr29G288EGipfQQu5ms86RNJOHRHNqhejxjWIOo1tpPyPdVAd8qVbxR10JNe7FVVHqXzQZyrxphbKEXvomWfrUF7VgRWNWuxrn42Y8roN3/oM2E9amzG4uhVbSozZ+5Xu2Du7ETLdTvSv4ACybRvwTcGRagcdwsnRDfDrt6cKYy9iHudrM2J5NGPVJUQEiDFL4QX1nhqDJtc6OM18RnNuX8FI8zocWZFD04quITuxFr+9c2n+2TgMHquBQsgr2l6eAFkvEWrvvqVO6knQKBHAIJhPfUflYjC+DfuWPaDS1c+xe3ULtuY8olVXSqjrfTFMxl6mOl1V9OWxOqi/iKaacutxdX8X/nXOZafeckS+fSf+CQzZ0NotUBzWju7QPeze125wq27FXWMhW6i3C/NeN+PvsEX0jtRujj2b8DPdie5y2YO0NY2YOdyVKsnug658I+x6Xajpf/vRcL4et3duoqpmF6Bd1oBpSeXUvekC+jhmrH/5hsruS0RqTjVGq4io3aokOE8Wwe9mI912ORlTpARwHd9DTS6+QFFVE35kvqN/nxRR+4Vi0BOxtHN0OVX5VosZ965T0xMCajdDhAfWT6js4WoaP0cI4+rnNN9OTN/MEWD7vDd0d00jzT3Fx9WJZdQlIhJJhi2YnNpBv46PQm5xE2ov1lAfnWR05AuxZekXessmBZ+9+Nh54xd99vsF1vQ0QRnt9Meql4jY3wQ17x/0XGUxLf1Zi76lCbTyVwV1X1ODcUdvUrsIIXXeIsIV91RqpVNDv8sKMUYniz7QbaAeqnwc839JXc40c15YBffKt7T8fDt9+acSviFCeqb8E422q0LRxVb6QmmQDs3gQ/rPR9qXJIPKQT5WZvykWvLjIMv13b5/kFY9mwT/cSJYjPxHR56NhP+HVkg97ef89DacdIVYJvGPTh2WisEzfEgUyKDVPA393ZWQ65DD8PWvUNjQgBmr+mjy8leYwjSgSUUSmro8ZN+uw4veUTj/bQYyb4qQ2jVE+we1UMnx+LCCf/TBGV1cXSrE9eXDMGJCBCLMO0HMRyFgchQM17VjQtkICNzvIprjWf6vcRiouYcY70r0+k7A0oiXkKioh36aHBzOvkLSuDoMOYyH/caF8FnPR/Z6aSzoNID6qkr4HBiBu20RkD7SiYH54/BYnpufL1y2nzIeoXlpkLvAx+lIFe5399HgU4mhG6r4xnuBj/L1GHtbEav2vcR191oIbVRwkNFHsFcVvt4bAUfBEhyPr8DRF3JwEy1DpmI5ZvmOx8yCSMR5dWJ3wkQ8enEBydM7ILlPBblf76FvOR972qdi75f7cGitRN86NTw48QDacyrx/LE6jNPyoL9MjFGbJmOYxguEXa/BeNFUaB40Qu3SCrx6rIgLXqaYNr4cj1dOwjWnKBy37sQJ22lwWxeN7PZ21DVNQ7pfBhSbq3DQbxb2tmdiKVMJrVuz4LHyOexM6nD4qRrMC58jIq8a9/pn4KnxMph7VmKq7DRkx5ojUb4CmZvU4dwZBYnKDqSPnoXt16Ox82E7tKbMxND9DFiGCnCkeg4MUjLBl+bDXHMO7vc8Q//EWgyL00BMWS6k11bjvZIGzroaI62Vj+8ys+CdzEB5RxUkN2tCoTQKjyM6kHFnLm7GR0MY0o4RzGycMn2APDMRvsvpcLOWCeMqASRHzMP5+BxkFdZAUmY2DGqfwXFhNbIyZqEz2ASaCrVITZiH9+4mEGrVoOfIXPAWmCLeXITAqDmIP8KgbZUAUdPnILokCkmbOtCzXRf8tdFYuKkd0jd1kKdxCXtntOHKSh38mJOJHi57KPN0sSruIefvIsS90YHx0qeQtqvF4h4tWK3LgcGZavwepgUXxhSSrbWYNFEXj1cTZKTWoMhRB8c3ERQlVsNi3Dw09V+AjGk73FMXwPX3RSTNbIPO5PlYmJGJ4se16B01H1F5WeD116Dvkg7unHiCHq9a/OjX5jjhKYJn1oCfOwdbFQmS/tThOF8Pw7abY/dlzmu09DD7cxSmnGrH/qWLYdx8EWG/WjHKYiF4ey4je2QrJIcvxLJVDKy/iLH650I8V7KG/486LA7WR8/y1bD+WgfoG2Gk8zrE/6uFPd8IzPFwaH9tR9V5E5iPjIT4aTsMbZZiyepoJJu24VmbAdY1X8KQQitSuf3YYuQAS+N63Hu+DFvXOkL3tBhrtY2hfNYFkkliTHxsikT33RCWiPF2CYO/Ke7IVxLDXNocllfCkPShHaOkzDA5Khzxl9swLMkMe4ddQFhJK8LGGkOh8SJq37bg92tDGNbvhdv2BjjGmMM3+SAyGusxCubgzzyBjt8NGP7eHNZ/zkKPY8z8D+ZY9yAQm4yb8XSOBbo3nMeBt83YfNEc/3F6/p3fjO3mBDLcnEf0NGOqqgmuNCgg3qAKonRrJhVKGBdVhUt2Nkyq7mR4vKjC3F02jM5LNUgXVGHgng2jpjALxg1V8JxkyxxbqwT52krw51sx7m6TYCCsxLpnlkzhj2nwuF2J1ZaWTP8uDUhzWpqXasXcLOZ2yb+KY2YbZssyPbyxqYLA0ZppydLHyt1VWDfTmpHQnYmMUZV4/c2cyc2eDX2VSoifWzCvBDrI+lsBKw8LJoldBLqiEp/+WjAzVI2Q/qkSq8ItmdFRprA2rYK/gwXTdmshwvZXYHgew6zbtwT9tyug9ZFhND4ZQ1GqEuqbGCZOwRIG6ZXYmG7GFNqugmV3BTrbljFhm9fh44hKGPKWMiZOG+E1thLEzohR5GbiwKwK/AkwYyK5nklLV+C/jSbMYJs13lwqx991S5kuw1VQ0y+HzRND5kf8GmQ/KwNVWcJ03tqCnRKVmJyxhIlMdUXblwq8/bqYKZq2ExEN5chaoM945C5H7fkybHtswLTUrYKLUhkcuvSZAI11KFQvQ2itPpNsshFN5aUI6FnEFI7dhVIFTvce6jOp+/bC9HI5yjIXMnGuB+FVVgbXnXpMqM8a9J0vxT/7hczjsPVYubUUKw4tYP6oOyFeqxRHn+gxqtUu4AlLcEdqPjOz3A35cSVcFtVh7nw/gi7DMtxX0GUCgk+hmpbC9vdc5obiWeRml2Dq4BzG7vw5HJhQgiu5WsxKqQBsCijG2NjZzMApZww9KcFDTR0mz8oVHY4l+DZ3LiOxczciFpbghos2k6B/AF7NxehfrMXQ6DNYs6IMJ5znMs2tfsiqKsWN93OYMZn+aHpcgqMrtBjzpEBMe1KMv4c0mZiqYLz89w4v9mgwr2OF1M6Q693jCYz7wyYqw52D+JsS43DuPc1IL8dccxVGcl8flQwqh5rbJKZA5AbzoWKUcXWeKd2DhtvFGLNBg+ldfBh6o4vx5J0GU5l0AhK67/DrtQaTx/gjfTx3Dh+0mLP1AfB8UQqVk7OZoEvBCGspwabfGoykz3l8X1AM7c4ZTH5oOI4/KMK65OmMZWcmtXSvwh/DEcz1rDy606YSMx1kmYsFRfTk8kpMyB/HXPL/j8r7V+Bp2iQmPKqf5hdV4LqVKqPWIYXC1ErU3lNl0q1GQmhYiQ1zVRlTiT3wjCjGxh/Tmdd0P0rNuevjU5gVISdQyhbh8v3pzOmwszD/VIi/btOYaS/OwflLAZzINCYlKhQ+t0pRpDKTcfgchtAJZeizVGM8UyNRPrkYYv+pzL8d0cg9+A6dn1SZ4VopNHkzHxXeUozShyzqp8x5aIg047BqOHIn8vHtpSqzdJEs1v+pwnzvScwL/7F401UFJcFE5mf7AWhuKcbSRcqMeuoRCDPe4UixEqN0+DRURW/RPFyFScg9B8/GAvTrT2LSngfAu+QNSh5PZMTPwyGdWo5K3enMh/8iEWNXjpvDpzCCb9F4fKAE0YcnMbLCS/iiXYy8nxOZ+qoo+uWtAFfdPpHyC7F05DU+0n//ImtIGnVZXAmPSX9JnZwcnOsF2LRNhflUOw4S0kI8nKjMDDkrwdNFABMnReZV51Fo9L6Dgso4ZtXACfSrv0PW53HMrFFnQerfIn+fPDNeGIC4GQXofDaeUW8JQsOYN+j9bywjt+ACrrpzPT2swsxOvAjfYxUQmSgxT/9ehn5+CfKWKDEyVyJo4moBkhxbSc7Iq9SA01In+fdks88tOmV2JYJd/iO/sifgeK0IY7ZMYAoCVBD6QASrmHHMdMWp+H5VhFftY5iBvrMwLSzCUdURzJGV/vC+9RY9h2QYa4lgBKa/gV+YLNNQH4LymtcwpyOYKsvL4FtU4YbROMZv2FXInajA7MwxjJ//deycVI47i0YzYqdweuQfn8ue1WSt6BKVfV2F4OcNJNE9ng4u5DT8ZyvxPTQZO9/XoHi9HHMjbjq+9NTgr+EoJnR2AFLzirBG4S/pqglE+dtCtD2QZFbLhMBSqQB9fClmYOM1zFPic34sw1zxikX5fxXoNpBhqrNuIL2kHAXLpRg59XA6KORD92klqbx3gZYO42OcpICk2l2jxnc4HdauJvmjNMH3rkP03mHMF785yGPq0PFqkGSfCUTDgSIkbflNrMYGQ230WxSuGSQOEqH4WF2A4zp/SPGm80h6UgB69jv56HwDx2dXwXrvPxI3FI/CrRUYt3yIqCaH06U3+ND+U0KGnlykXw5XIXF7KXlXEEvVflQg8VYZeThhDopfijE0/RfRDp4HGY7xJQb/I+qpwTCVKEKqfB/pVQxF39e3GJr6gdwYGYah54XIy+4hWbfi8eVOFXi7fpFZGxNRhEpQsz7S5ZKEN7wKyL7+QLxMI2gXt3fangVElb1Ik1ZWwSs5n5zyvEEPcL1z3P6aFPxOovru5cjm88iRg3roahdD27uVfPZehJRh9UjyEpEZlaEI3vwO9msbyOLcMGTEFCFudjVx7Q9Hx48iaGsUE9mnN2F8gI8YpQ6iIJUMOetKXM1oIUFel+leLsObDuaRX6XXqdqHCpS/zyFrmWTqblCO9ZNyyJLPd+nVtWWY9jmL6H4xgLZYjKS4twSfQpE9vgRfRpQRl/lh8HIogcEWkCGjCKyUL4bfqpfEY/otaNcJoJ0tIlYWt8Hjeq3BryJ2HbHU8F0FXDZlkj6Hm/TlUDkkmHtEevI9+nlXGQp97xKPmkwakVUK3exbZEhgBLefYljLPCPVHcswblCMzz/ukz8hYXA0KUWU+WPi7RKB4r5ijPuUQUQHk+GSKkSlcjFxDUtBcbQAvePziXdaKvxS+EgszSWITaI92hXoGJZEWg6kUt1r5dDNjSV/C7PovLpSnDhyjTg8yKHJI0oxoHyRaHN8FGYohvySh8Qm3QTHh4mhfDKV5BiE4Y1pGcI0k0m3VwSyXUuQpJNI+mLvwPevEBrST0jribuIeCVAeXMG0TibRr/PqEDWqkgykJVFNVrL4Ol+nqTNz6NZb0rhnehPgmeBruTOdmukPznx0QwZF+ogXBtPehZwXCNbhzDVy+ReZihGmlfAPTCYyG4Kw95bZQg5G00miyIQbVSC7m0XyaiBO3AeV4Os18nEe0ca5OOE8IpOIiMevKQjfcqx7ug+MhBYQNUjy/AgejspbyynfQvL8PvEOhIiY4W4A7XYqRVGHqbacrNZg+4BP+IvZwdnphZlJ8+S6OATqGWEmL5hJ9mkfhrzJghhprCb+E32w7yzApz9uofUCf2Rx2n1qhEHiIlnEEq3VeHuhKNkV1EIvPsqULbZh6zdEoaOt2X4csiPzHgRDgWvUmT/DCVfy+9wObkOO6dfIKF6aZDJqMZWt8vEWaeEZn2qwMF/tuRgKp8a+FQg8jpD5GVWwCegGoI7x8nuNysR9aMakRlepN19La5ynLXI2J3YWzqi96AINlt3kAclWyA+I0IkdSO2r7ZDeZEIN1e6kej3e5DzSAibHdvJF7lD2PlMgNjurSTg9DEUPxJggvM2otrhjdL5AghObCUrBGfRlsHHZf2tZKK3P4q+VWFEgAspVwmC8rgqnNroRradDkFmI8faCu4k+GsoDvwoR6zhEdIrl4p5q+vxYP5pYld0Fw55taA3gohncAMdzKjEfKP5ZEx+G83dUIV/j2aSPPuNSHMTYp2hC7n/YjMGlwlxsNyZ8OS3weeTAA8UtpBCwU50JAgwO9SJ1Eq5w9lagFPSTiR5XSou7WvAA6vNZKpDGirP1+GUvAep/95EU2sEWOKjSPrq2qnwHB+RLZPIvZ2pMD7ViH+NBuRyYBoePxVDILGCbCqqp3JrhTh7dizZwWunXpSPJZcUyfKJqeD7NMFmaAJJPpSGuIJ6/KeoRXKkXlFblTrwlDvNykoLqGRLDYIv9ZuteVJFp8SJ8HrjSOJxTwuaq5pw9OFhtjZaG84c6+25t4vVHaUHja5WPJEnLFukj5TeNmyRmc9ufGkE+5EdGP1mFrv1jymWCrlr1YlsqKkF0vw7Ea4ly849ZguPgx2wfz/Iy5FZDbeD7bD/0sO7vXIDujhG9l3+gRduuAV9r1rwzXs429O/DbYGLbixajjrOmEXBvSbYa/2m7ff3x1FOk0oH2jijWs7hO9OjRiKKuQd/+OFx+UNuDr0iOd3+xQ00hrQlRjH691wBlNiGpCz4hLvwJJUuAQ1weVcrxl/eRo0rRowYcUIotubSjskGzFrt4OZ5ohMGizTiIRMX7OgI7n082cxfOlrs/RkSmMWibG0uNbs3LjpKE5pRffHFPbnTQ242bVAdW0E2/tBE8KZ7Ygq9mcNVrlAKGxCeIsKG7R/O3bSRtx9PJk9abz7fxydeTxU7/vGJZWIENKulCRJq0Kco120apP23UfaJKkkSRKSLSGVhISEJOHcF7KMMfYxxpqkkkoq7fU7399/85o5rzPPcz/3c13va+bMGUw434T9DsO5AwX/wf5UI/ZfGMqpuR5FU74UjZ8GcgPkTsLEQQpR4s88mUFnoP6fFGHfO/PypnsghPfBfUfr8959PY++4VLMHfwjT1DtCfldUvyzl+Xu6sTByacF3uPTLH7GhZPD0CZ4PvE13zH8Ltn1NKFhuZaFcncS+XY34/xPU4sGbw24HX8BZ68qrtZxJMirDft3PuMOqF9AQJsEikc0OKOKC+itkODfGR1u1NI4/J7Qgq2WByyWD71AYtcG2P30zu3JvkJhD6VQImbBIqP+fO3bkDxfmX7sH4zaiDa0NfYnP1YFYeZt+NLazSk0eiEc9dhvv5CLvnERc/PEaKzaw4X15/tWoQVdds/Mv9/aR9VWDVg5517eEr8LlHpLiogR0tySlg80Ia0VBXI6tFXxJw3Z1AbxeS1qGeeNTE0x2nQ8ucqFcRi7sxmdQypz+rZ85zr8G3E2QpF89QZQoQ+v4fSBKx+lQ2GZEjDjPbnIfrUk7GyB9kGGNK42k15XK+aazyJlu07yft2CXNdplOviDa0LdYibFMrJr4iDw4NmhOW+zgtBPNTPNcFi+0LOUv0L1+PfDPHQ5XT33V8uXLMJXTvM6KydDJWkS/Hz8iia3jCAdIsk8DdSpq9D0sl6Qjv6G+8i3flPycuxDRfu7aY/j0so+3grvLusKS/DG5plNQhZ+pAbExoHt6Gt8Ej35LjWBGTUNaHthA/35Yk8pS5sQYTgKIkyZWj19WZ4fNpNNi6/OUfFZpR3ryej3n9cp2cTgtNWkCApkpZceIm0NF/6viCWbBXbIY2/TDm3U6hn8QtM8jxF0V7p5CnThlljTlKklzciDtcgW7GAk9WKh3TmC2hrgwv1vI+SiBYUhz/hMqBJEw+1YoWGB6kunkh7BrWg19iLdB5cojx+v+82DqEJjsFU69cOi93B1CG8SQZjeQ05GUjvNhnjS1QD/n05ySUeMUPCYSm4qdu5P9UMJu5oxPHGpdzL4xehH1ADdbdGTk3ZG0kdNZhWI+SC4+MRdLsdg3Q7uF3+ifDd/AJffnzl1uuOpe7oF8h64UnUoU/Wf1sx2t2bPF+up2P3X+DouwBSsjtIEyvb4BYcRKdueZCsWjtC74bShrLLtMOyHRWvwyj8wzRYJkgQ8iyK0+mbibn9pUjZcIXrli6C/YsWfG6ZwbkMWwS1V02IlzXmbH95Qm4/nykMZahrvBfkdGqR/aCHUzmcgsSfL3DbYwwtvpQKcU8b+g+dTHq/TMmruxUO+31Ju781hbBtCNjoT6Oc7ahrfhtOTQikEAcdNHlJ8NrmBbeL1YNtuQQ/v+RymepLMdewFcfHG3IX6hajNqYZrxcYcVq5/7uOUQylkmHkLT6PHnEtetQUaan8BaRG8t6kIUs9Yx+iNuMlXq6aRQPSH6Fdux0XMhgKG/AYWWWtEC9cRzGUCdJpQZ+FHak7j0KGQILg1CGEhLFY5lKPhTZydHWVNQQJLxEZo8N1yK/A6A9t4IR63LBnZ2E/Xwz9Fh3a1HUOepN4f+8eRcOKPbBtXi2U3DXI5UMaFFJfQpq2m0YGZ+D2lxfoHHyA7DY8AePM95LWKVIsfAqjoc1Y/NKL3AY+g/qlRjg4+FCeryJmr5di4FRDsvutDOehDTg+aip1XdCA3eF6zBo5ntaGjYTyRp5D2jTo3XsbeGrx3sRO4I59XAnhlHZcSdLl9ta7wvKkBDZNs8hp4mn4WNbDQ2hAEc+e4PepNqTo+lKzzFNktbfgQ80Vav2RjbFpTYjOCqZS1xzoz2vE5SM3KdNBBqTagJFhNpQuGIisURLEZVpSopYyfvbUoS/WhHS91OC7vBbJK+aSyaW1MGx7gc+T9blhfrZoMmzDqDYjTvL0OGQXN0DwdiH9tXBBh4EE00rM6NaJUER8EiMhK43yPoXhyK06Pq+l0kEuHD99a3F4aAq1F0cg7nYNVnenkPyPKDjL8ezRmUbT30eDeV+FxSpZ5EXP8KG3CQ6740igmQvLGinsTt6jxIdSSrJuQP3li+RZ10qLjCXoUPUil763tO+7GG8uniW1+T8ppVeM3HW7yeVEf2RLaxHcs5X2rlgPyWveEz9O4xbrb0R1ZysiA+dylsV2cJ7YijLGivtpehiLMhsg83g1HSg8inB/nq82WFG16jXMduV99jWR2cog6M1swEbpM7o5PQSzj9RjnWom6c6LxrFTNQiqyqGzO2/DaWI18o1K6EJWDFIdKnGlt46Uw3JgEN2E3MgskrFsIOXDEpi0XKEB4S8or7wObmn+9L3rLbnNr4PMRm9SdNmBJPkWZF+5zO2W2Qc582Yo2fZwzxccwLGkRixUnUPh+w8i7LgUh0avJ5tAB5wR8353YzOttnVElHkDhsVtpAGDnHBGvwFnZ9iSi04gdEc1QsmnipR9AxHrKcVh+xJe7++gjc99Sl1Syt4TCz/jSkQteUN3M+JwZLoIkjGfafLDXIz0bYQHW0rtJXmoHCGFa2YtqUwSk7dWPUJGXKeyIc00ZEctpnGR5PQ4ALGHWqBU/4JWiq4iKbEJLiNaSLOG975PFaiIkcHWpwnwMSmH2nUZhF3PReysJpw90ED7lnEo5PX23bgOKt9CGCioR9HZz5Tcv55MttUh9uBtKrBqJq+waiwekkCN51vJ91Ul7iQ/Ju2YFyStr4CqI2hZ3CuqjhBh8GkhuSm8I6tnIuhGN9Dz2q8kr1KBV3NeUVBBP/gF8zk65iNZ/jcYy6ZUImDGD9JrGoao/lVwzJHBk3mjEZJcg95+/RDUeRV71regIeMDKZ0JRHV9E1yXv6E1RfGoPlmJGiV5BNTfx/cAES4pKMK7ORfWQ5qQyr4hVcrDG76XNvz8Qgefc+j+9b9rjPsj9N0L0rKoRBE9JEnVS3KdXIHcQZm0+0gHbXgggvuAPDo74RU5bxHB/28hHVg0HO22FfjTKYuRj8ehsq8K0f6yyCvRx+9V1SgskUXRtxmITquC3av+uKwfiN/n22A1WhbmrUmQ5JQjYoIm0rQeYkhzGU6c0ELYSg7HXojhHaKE1Y1zsehfBe4ZDERAoCmavpRj/m0FPCMLtKgI8XWwMkxSAtHx4QUCihQxYHky72ki1OwZgw8aD9HbKsTbUaMxVT8PI+3F6AzTQOBHU5z5XA7PF0o42m6Bv5eEyLurhr72QJhVtcNl3jDE7EnGmZAKjPPUxkT+PMt2i7Dl0HispBxY64kxQ2EULFMWY+VJIVy8xuJjuRUSLpdh8KoJEOVeQ9aNdrybOgLJux8h87YIGicnQeqXjtFjRUg7qgtJ7DP4KdZhpdo4BOsug8wCEXbYTYLzoxVweS2Ee/QkHDobhHmm7TjQbzyWLAlBvrAN2ne18aonFWPLKmHerAduRzpSxBXoddJDfO5TzNtdC/kJOniWshQjx1dC00YPHs3W0OREeL1rCt5vCMIR43ZEn9LjvSUEvxvaEOY3ERHtqdhRVA1H66mwlk+HWb9qZN/Tx8b7T/CF9+Xhq3SR82UhPqyrRWjRVCgYLkXY0WpcPToVyWNtYFZeCZsIA7w1DsLYye0w75uKte+CEfWlDZ6BU1HqHwqvp62Y3zsVmuJUTDhYi7MZBvg5JR3LZtSiMW0qepc9hjafZ9ekTYHadxYd78Q4YDINI64vhNOnOszYMA1pa5dDzq0WlrbT4Spjg6K71WBHTUfz7mA4Gb7AdLvpmDsxlD++FeG6hvAIeYQEXtMmvDXAxZnpYK6IcT1xKo5tyMAuXp8vhuujMGUhOhbWQ/rTEFGtS+F1Rgyfb0Y4EmODEFEdqm/PwmBhMI7Vt+FOqhEce0MQ+KEVSk4zoDMpDFGfWrDGZSaqJizh9aQer+pm4NeYFYgS1mNN7mxkDV0L5231mB1ujBbljchWq8fysfPx+OAWxN4T48UkEwReDoE2WrH6zhw02ofhd0gL+t+eDe/y9ajk9Xmhggnq1tvB9bwExZ6mmDt2J9qa6nHQZAH/2kEsmifB0xkMzvo7YUhJPVLNWdQ68fUf2wrV8aa4pxoC4YZmRDsuQO65Qwhyb8B0fUt8vXMcLf4NaD5liX2zzqAjSgqDfEssXueJffaNKP9gCdmn3khRaIK36kKk2V7BkMtNMIyyxEa/QFgPa8beTQwUWoMhuN8I1bEMso1WwShHhJFqJqyh/xpkvhXh5vv57BLZ9UgcVAHPyfPZ5surMXCFCFYd89h54nXQHC1CRbYx6++1CYv8Rdg9x5h95rkVfqdEMIqZw07bsRMKtiK4Hp3N3qzcAO+AcqxImsPubraDxLgchw1ms5XR21HJa3jgnFls+409qPzfPTO1Z7Ll1w9CMLwc1cuN2PaqrXwuFELp/gw27OlOuFkJMd3FiM1asB9N6kK82WrISqydEGgjRMHMaWwynYDfozIo5uizHj/OYOxVAQ5/02P9n3hA3UaAz156rPIOT/i9KsXNB5NZafh/iHEtg6npVPa98ChS3whQP2wKO7bOFfbmAixsncyO2eOOjtmlaO7WZVO+e8BoZwnGzddl695fgJ1fKfwDdVmlzIvIH1UKfblJ7Kx/FeS1S4TP61RYJ2sJJSwsx7n7quwBuw6SaRTi23QNVtPrE7VVCbFMOpz9VfuHZt8QIq1Kiw271x9n+GOumI9gPy90gXpHKS556rKmW09Dq7sEc7InscprPPC9pxg1KRNZwUtPfDlajJc2E9nbCV4oeVuEUdN02DTJJdSeK8GhATqs2kRfeFIxVrlrs0uWgdIOiCCjOZiN7iegtu5y3GSGsFb7qkhwqBz/dSuzagN+kOvvcqhcGcE2LeuH2M0ihP4Ywaqy8pi9VoRzsfzz14fA8k45hvNj9lznhr/XSvCrRIf1KT6LFK4Yf3InsNqTPbFnWxFihNps8fmL0Op9jsf/xrFXci+hg3mO0wPGsss++GHIkmIYu41h90sCYXigGHsVR7KJp4Phd6QIOx4PZw+HP6PEQyIslgxgi+oK6djscvQcH8TuTVSAo2wldO6PYMvqhyLoXgXOqmqx8js1IJxTAaMlmuyJeE/M9HiOitgx7IkrXijsKMTpUaPYR14+kC4pxMsXI9iWSVcgu7wAN42Gs31d15C0uBT/do1gJy0IwfczJTj9RJOdciuDKreK+EwhwzrFcOTJr9HGKbKsfrcalmlV49xSTTZApAXz7Coc9hjGxuWOheGVKjyMVmHdOC+Y7SrE9FBNVrPZGwlcASwShrELrK9g5MF8PieosbMS/dH1jXCLGcrm37yO6I0C2H1XYZ/nRGBtTAl8HJVY/eVRsG4vRvleRXZsVjLF8ePp6PnMaC94ShMLhLBK/cZ8zhwFo0210Pg1lB2qpg37hbVwsFRi1/Z5w+9uAQJzlNmCKZchbMvHrZuKLJvkh33jgFZOkQ3UC0fOD35/7VdiM2ZFwFxbiPXuCqzSiCj0JJZCSzSY5R7Fk4yrCIknOpnm2jQ60i7EtrddzKSmSfjwXAzPIQNZEcd71ak6pBUMYNUWXEZEeQHU/siy0dv80BIDhN/qz25bEICkYoL6rz/MpVmRfI7k+3DpQPbLkpvYUFeGUevk2PX6tyDXV4on1bJs8Lw7VPhLhIDdDYzjqhTa806IzhlNTE9TGsl9KENXQB3Tu0gPAy0l2BvfjxWxU+G9vR41GjJsx+7L6E4uhIn6b+ZDrS8E4wuhXvWNUTb3xxKnfMRqfmXaz0fjzftytMj+ZsJ+3oLQsQxOzB9m7eW7FMeKoH66glHue0CbqoUYWS9iTBvTySGgDLYB5YzaAiPYZkug7vWBeX1wFlbaSTD27mtmQn8/2Jk+h5XKa2bLnABY3irAbZ2XTGPKVbgaFUD7TQMzs+4WbHlOdvb9wmxqvYOAb0KkXvnAxD+4iy9PyyCVvGXcnWLJoKMcG4YUMz26ieT7Vgi77HzmkGc6xR0rg+9wMMeiZ0KS3oBFQS8Yy7tz4GbQgLkjpYzFTT/sSiuCS0g9E9XhD5NHRcgrEDIB/QLxJrIQRvWlTOfWuwiILYe5VgfTr9891GoIETHgBRMU/oDyYoXQd3jKJPQ+oqisMuwrSWcsfZ8Q0yiAsjSFUdo6D9vWNsCpTsj8HG+C0d8kOFJXxFgYBUBiVYLMgKdM1ESeIVcV4UNjJuM5PRbZvKfEJjcwimZxyLhSjoFPa5g8+TRieJ50brzPZNITyvkqAA27xxx4n0P2L0shPXiHSQmcD5W2BvjeJOZAjincfkrgIslhrNYHwEOvFD2d95npkwOxZHEx8m7HM3Yj7qHDsRJyv8uZI+Piof+8AqsVC5lVXxMQclcED8NcxvBGFhmMLAPlRjBe53NJaCjA5MwwxtoIZGtWitfpIUyCrin0XjQg72AmE7JmASonN6CjIYUxcA1A0+5SbKiKYlLYQHgcKUb08EjmqOk1mPPztZsdxgTsT4BBdyUSIx4zCpcSMZFne9HeNMZpKUeyewX4st6PiS7Np0XLSrF0lj/TFWQB4R0J5JRjGIV6FmHqEmjvC2M+BgSgenspZLSDGLvqq7DtLcZ11wDmwK5rUB9WBN85AYyuz33Ydlch5HM8s+3uA7goVqLnUgzzd8lzctcUwLfLg2k0LCOFlwI8tT/AWC1fBL+j9bg9xY+pnL8Ue/LEOHvmAjOCroA5JMSP3c5MopM/YpMEaGu7wFzXDkRGYDEmb/Fk/gVeQ3XZc/yJuMRYeSXCcWsNBIuvM5qhSVjZWYlLy8OYE4fElCdfjvTcpUy1WTPZGpTj30VTRm2WFcRqYjz97sr4qtpA2asOStcOM3X71iA2oRY/nuxlnietQ/eHWnw23M1EXjwK2xPVGCS3kWl74Qx7t2o8Dd7IdI5xQ+yc//2WfAOTsO0cinKrMMLblum18MQOrSocL13HhFZ5YfaiSkz7Z8vMPHIJ+ssrcOPOZsZdxRcZVA5/rX1Mxy8/hP8TIF13P3PsagDU9pWidZYL82luIrzmibG/8AKjcD0J1c+qkXrxMtMs00htfAbkyucxKZte0KavIvz5asjIrrdF1JYaDFq0jVlfvAHOCTXw97VnWvLtofCUH+eD9Qy57cLMTdWYVbCOkZ1xAF3jqnHq5TpmEs8wiTK8j6yxZSa8Po6/W6twyHcNkzfxFDLkq/DUaxXjccUdx+5VYv5va2Zb93nIj66E0iMrZu15LzRtq4BFwHJGYfglLDrCZ71EK6Yg5zKUl5Wj+OZqRs3xCgJYISZXbWJa7vHzyqjHa5XtzC5hEs7wfP50yRFGYtNFu0wqMf3lcEZJ8pqcwysxLngMM+NuIuTlGxCfYMKY1SehcpgY5R+tmB23XpF8VRWe/FZj/kx5Q5uiqnD1iSajdDwRJj0NeNJvJKN5Lglal+qhYzOZiRNkkFdqPfZ9/mJBcrlkmFYP5aNfLBZwQnJWqcPT/oOYHfMbqW9pDYIfKDHe/pORWdqIKzUnuLTtU+Fo2oTPKms56anpCDRoxrkrszip6WzIjGhB+oIxnBM7H4lMKxpt1Lk/xeZ4c6oNkfVK3Jt5i9Gx9QXSTeW4mcXWsFzWhrlJP/PEqet4/mxFWXY/ziNjMzxq+HNaanAUaQ9brxaUXR/JbVRKgMfhJiwZVW1x+mYi9kgbsFKjz8L/7QOEuUtwI0GFmXPTn7QipbAqLDHfGhJCmUca0c9wnIVl8R1aO6sJuYtdLPaXJlGPtxRBjwos1ozKoFrzBqRcaLVIcR8H4YNmTJa/xzme1MERg0Zk1FzljvNZo2lLE664T+Q+N2yF/aUm7H8ziWu7swsTa6V4HWjASa/tx+zLDThXNo27oHoIlTckSH82jRuoexz5n+uRvmYqpzn3FAKq6qFoqsO5ebrDfoQEkxkt7uPB85g7RIIyDy1OcN8THRP4x3dGcr134xGS2gRp8h2L4fH3UR0khblbssWzZG/qvtuAWdvWm/euvEb2H6UQtF8wf7YvkrSHNeFVgpqF5ScNGImbYXdAzJ1/NxKjqRE2G/O4Ey6esCwS47j/NO7E0QtQyxLDYsZcTjXYC9smiZH+xporMEqA2YtGuGeetzC5fh9hc6W4Wb/Lov2BC1GaBDej+uepiHzI5Dc/htT/zLZqDkRHXjOSe4fQ+hOKMHvfhLvv+5OsiSryShoxyOATp+t8ERl76pAevpdbOckbUV61kEny5DyL45H9uxEYo2OhO+M+uvWk6Hr70nxZCEui6WKUyVpyZfFfyPxkM/Ylj6c0TRnMe96EtpNaFBLujbmVNdA+do175RmPD9JG1Ixbbz65NAHurBQRYSlmFa8VKUOnHl2X5GhK90g6E8Drm+g513iogVynN8M3naE/bW2UENKEGlMTqtZ8R+bdjbigNp3m1nvD5F41fl6P4d6+88ZP5SosHZvKTbKL///rNg+JNPI6LiXAWSTFvpyavNdeitSW24DjCUspYaki2VdIIAidQzfcFSnEvx4uMaOpv0c+mc1tRv4gRwotryQziyZo315Haz56I6ClCsy/dK6G50PJ6UpM1s/jBiknwj5JiskbbLmZ6cpk29sE+neC5leokZ9GE7IXHqfMt8p0e3Yj0vfvprXJgyn7rRQb5qylH2pxJBvchjFtgWTc7wHtOdiKu7FXafu6x5QZ0IJgK0/60uGNI0pVmB31nBPIXsLIjxU4NLSY2yd9gN6CRuz4epcruJ6ClJP8fAMF3D4fNSqc0QxNBTdqN9Uml8VNyAz0IGPjUNr2qhVySRGUx+81lzetWJgTRjM+JFB7bgvEb8MIP+Yi62A99k9x5Iakz4dr9P/W144bnm2Bn/H1uPJ+MRdXehETX1bBbUszZ23hjTNJVVDqrOH2bUmGysAWvP7wiov8/RCLrJpQW/2Ja148k+xCmxDkeonG5DOUM7gR/5n70qsTTlTypgX9hobQ6wEepFXYgrMG14lt8yXbgDY4Kd6guX+mwXZMHW6fCOAW7OFZ8a0YkfvOcuvi5qLPi98LJfu4//YtgnhRAxrzjLk5yhchmVPF16SLe9VwEXt+VWKkXCv3qjkZQtk2TNOVp7lbH8HBtQUyESPIQD8DeXuaoDJAh7Y5GFPt2RYcv3qZbocsoUTNZki6/WhJxE6aPakFK2Ou0aGFx8ituRlFA0Np9NJJOBMjhkdMJVeUo4fo5DpE3Evn+kVZQW54E9LXTuPc/yxBRGgjGpONuOlunvgdW4XgwMGkxl1Azgd+TY/+4QzPpSPkdCt6VpiQ2pnHsF3YjA2FZjQ2Pgt/2xuhUL6NDm3MRsvfBhRE7qU8+/Fwaa8F86KPm/FiIs58rEV5QTV3oMEGE943I9LOkFNxc0eQpAZW13Vo/Hw+y8+oxupfo0m6/DyCkqvxPlqNLkx/CrmaJswbcZIU4rPhXCRFS/spOnU8B45ODRCr+tGF6lzM5v3oP/E1qlXSgv2hGsgU69GJl6OxNq8Wt/+pkuaqNfDj127/hRmcZN5a7PHktTfHmDv02hUTiuugv2EuKbedxsiQGsSpGtIDU3cYvKvCvnxdyjsVha40njHGxJFC701ETa3Ald44OsZzflikCHfGPqC5mncg1BPx/ZxK/V1yMDdUit1Xw6goOxd59RK09UbRiq95WPtQDANBNO1vlMeO67WYZbaaWF8lFAqqYTLZhpIGDUOaYTUuZFjQtIHr0JTUilm/jbj0q7bwW9GMLafnccssnfGzS4xDzCIK3+WCpDW1mObGUEy/U4j9UA0l4/k0wycMe07WYpBhKpkFhCNDqQYNh5NoYkwE5O5V4XnwfSrfFYVlK6tgXJBIhvuiMTCvEjNtUkhUchujsyrQHJlFD/7EwEtOBNPSAnIfmYvvmxqx4m8yVcvlISqsAYdmJ9E+ew6an8RwHfmA7sl/osLhddA+eI7kp/4ms9gamLiepNudA6DdWoWwYQ40O1cRaR6VaK7eQfLCTWjnGeCfDsspGmyF7l8p4pM2cOXft0NduQGRyx244KQjaLoixjT7VcRcP44lB2vRc3Q5dYWf4OfLr1HhEhJ8u4aSAAlWTQOVBwVj5H0xGn2yqWhGKM/ntbhrlUHFG2PwJaYCe2pKyedcLKyqy6EzQEwZHnGI0BTiYmIbtefnwjVCimujHpNjZR4MeO19ZJVFgoMEXwsxdjTn0YDfL2ngihpcaQmjOXofyKlfDfZ0X6G7zn9IvqYSLRcuksOP/ph9ogKdAg+ymrMDWnKN2D/sGKcTvRvRP/i6xUZx5U4H0GnYAKXnMrSh2AEtb+qx2nQuzZvmCPuPYkSkriZf50M4MF8MZsp6GnX4MESudWDEa+lLbiC63zTgxG0RBT25hjNrJfgzq4zGfrkHrTvlMAvqJKeWeDT1lcHI7CP9HZKH8PNS6G/OI3lzDlb8vNhbJVQ2CMhRF+NTchVN+vyCXMZUQ+vNLfIbfw22A6QoTamnMIsghPyoR2d2LWX/vY82Nf6ch/6SS8sDZH8pxWUjObj2cBg9S8IzpYSylgErzcUYtfIVdeW0ky2flZ7U3yPlnW9Ia3M5mA9C2vq1i8zUy2HkXk2fvXvJuUyIlHvNJP70h5LeC7Hu4Bs66jkAjmw5DD166d0tvmfKy9Ed9IumLrwG7aXN2PH9Ez18fg1vkhoxKr2LHhs9QHReGU5PHASLnGREJZWi6aQijs3Ph/yhWnRH/KJBIwogP6ka7u1y6At+SUNUKzFvyAM6UPmKDjwWYX3QI4rhXtPvs+XQPp1N/3m8pZWcEHoWJdSS0UMDp5ZB2a+O5qj8JFGWADc2viDBS1msLRPgvuQdNT8djMx3Atxt6KOuU6qQLRJiycR+2DpmJFSelcPFQw4TDSdi5ncRPC8OQHeMISZWV2CnxgA49F1DE8+rHSt/0WaPYOj9bARb8Z1s7ychRlGIM5XK6NR4CKPrAqgpqsPqOGCiVgvVI4MR8TYfB3ZX4f5OBaxvn4MvZyqgSQPwK9UE34vKMXeHPM4vsYBzXRl29Cjism8Q3ENawa4YhMpxIRCxzYjX7I/VAx+BLATINBuJDRlpCHpZgjdnRgFDCGpvapD5SA1hr4C2I/xeHqyC0RMXIWu9ADPN1EB7l0G9ogSeTzSQ8j4IHp1tvG+pYpcwBJkuLSi9qQinr6kYoiqE1bVxOJ6ZBrN+Any2HwsF5TyIz9egbdNIGK8jJL2qxKBcTUzoW4Q++TJofB2OH+oroJJQCs31Y9CZuhriIyXYcWM8XkiDEdDRhmfjRsL+v1CYq7di5C51bNN6hFqLcmSGT8C9jenw0xPCYbwOzHV47+B74LHPOATszEMR3wNJFqP5ea9C4NoyXM+fhHtv1iHpcClUrXWh0LoJZtNL0bd3Cu7NDIFzZRvkfMdi/7gwqPHvtenVGJQcDUelXDPkE8dC2TQTvXYiCH9Mgk2/bPzvOvNnPybALi4H3k8qINg+DqFz18BLrxzuv6bg7/j1cHcrQ6+NPoKGbEaClQCHh03F3reh+H6qFb+CdOHw6TqiEpvhaa2DzjcZyPeugs+OKUiNyYSRUTWOVk+Gj/NaWC+sgChlGkyfbET03nLEWRviffZm7LhTBptZ09CWGYro2FYUOelj35zr+L6zBTNfTOHZ/AbOpDXB/IIe7Mwy4NBWDQuxPvxlHyPNpgbtevqwmrAaXa9rEBM6E3qj+fpQFWw2z8Cbt5ug9rsCJ4bNxCdJGFKvt+DfSUNem8Oh8qMJT69NhSK7Dnt21GF52xxcuLQBJhV8HnScA+WezajkfX/50Dno5T0rKa8FPQ+N8N48HB27m+E9YwZmvb6B2L+NSH06AxfU1yNrsRg1t4wRILMJUVfqkNluzOeDbYjifcFHfz7Wae9DlHottjiZItON1/+cFgzMMsYD1et4E9mMg4rGqNx8A6JnfA4dMheuG/biy586xPwxg+/l/1ByuA56p82xafpxvJklRshzBqdt3OBTUYdTl1ikHPnfd1vNOLHTBLr8mGV5jvr6zxTLpt/A2MYGHFxnhldTTyHzXz281lti5gIP7JPW42iSJXSWecEpWoLGz5YQu/rA+YUEbw0Xot9IfxisbMB83YXQ97yGrB0NiLlsiYuiUGhZNuDUHwZ95eH4K6lH2FQGW46cg6VHKahiMrvE1wP550txuHMyq1V4Hq67S3Hp9mT263meqX6WIJuZzC5sPw/1GyUwqddll8zkuU5QgkORuqxajhfUL5Sg2GUSezFbQntshLg5WIV1O9lCRVfKUPlJhe3xfkfirwIscFBn19/+ToUSAZZGarLpRbIwGVeGoSXDWdtZgzDylwARWcNZl/EXsGNkCeo/TmLTD3khLr0YVDSRLXP0xugbxQg+r8NeDPIBI1eM8m3j2dUrRaRWJ0RMqyK7vrOGvBYL0eykxFo6NZKmuQDNCUNYx/sDoaYrxK4MLda9TgFMZRmOD9JiPU8NRYdtGSxfaLJHii9itaAI8ncmsHFPLyF/fBEil2izVo99sVb6HBffj2HRHICJTwuxNmcEu0s7GGKvQox6pcnKTguDHAqw44w6u6JeSG37hAivGsyuW1JNUS0CrEuWZxc/llAGU8r3vjzrozIUQplySAdrsRpK6oj6KkRimCZrLzMCiyRCeIzXYG2ZywiXfY7E7tEsl3MFMwcVYoDLCFbuQwAOxOdDY5gmy5wMxd+S5zhZosHqzg5HiagQaX1q7GGbCITdLMRVNxX2dGQpfU8qQ41Ujj1hUklDXpci4Zss+9/PevI5W4L/HOVY8VYtSG+LsNpSg138egxivUWwLFNj9z3TwRKVCr4/h7JfWvygdTcfqx5psH/+BkCsBdRUq7LuY69DXa0Ys/4OY2Vcb2BtbhGCxSrss/VRcHR4jukqSuzjnpsYaFgIBVNFNm7Ic5o5qgwutb+YUF8heYWWQvniT2bglRoKCCmBR84/Zu5THdgmVuFzqhKbZjcZnt6V2N42hDXzuIr3tzmUZSqysneuQed7Lta7DWIPPw7Ctgm5qD49gLUrvAlH1RJM1pNnsx9H4/aW54jvkWfpSg45Hi6D+/b3zJWhReTD12GH9UcmWqeC5C+WwNDnC+MxTBd71vG8ZzuYjXecClurGuzNGshyb6ZDzr4aybVyrJtCAMItCSZVg1iDm1eRtZXDm05ZtnNAEGxu5CJXQ5adkB0Ng6WlsIAc+zbyNqKsi9E1vD/r9jwGfpOf4/TcfuyJZ5lk+7oMgaEdjJ5JDnmnCKB5ppnJe11KfrdLeJ/oZAK2G8FnpRju2T8Yh4YZONa/Fr0qMmxe8FV0RxIEY3sZunsNc47kwVzuG8PtiMHMx7zX2HxjNC7dhf6dIgRM+8WkPckh2QH8+bkyZsOmIsoI5/eyYz3zxH8m7D3qEWLwkVF7Pwd2/Hvt6H7H9L87H76r6qBZ85rxfHcVs4OBJe0djHLnNTz/xSFRt43Z9T4Y7xpyMdCjiWmcfRdyTQKEOX9k8mtj4SxTir8r3jOlv7JJYboAeybmMsoJz0nLrAQh1UWMj2YZbRtYjD1DnjNd9+chapAEfd/FTNc2E0Q5iRF3oJnJ/8ozeUQ+BO+fM+9yg2FoyPFZrJL5GxwP5f2lsDrcxCifvQ97r2J0HJcwQRZPydpHgLyMDOaaex65/1eKgP7pjGB/MRl5FsNh0TNmcdJ8VIZJ8OVwOXPuuSkS8+vhMKOM+dDGc+DZQqyOT2Mc7gTDdjbgrZrHLGYSoLVJiNr1QsY37z68t5Qi+3AFI+6XR7aXSzFydwIzJriAwjRL4N2YwLi/Lyatq0WQJsUxieXmWFJej45TT5iD6izClOvhPfoR4+5/DZZpz/HX+x4z6L9gbPuSD6e395kf80IQOzsfH3bcYRyiErCa5719LwuYTqVEaA3mmecZmN4E0LFSvoY9kcyLm4Vk+bwYXq6RzEkDC5xZLEHHhESmOYKBm1c9DG/eZ6z4eYlcn6PnUjRzqiIIixYXQv/2DebwvRBYZwGJ624wg6YmIWpMGWjVE6a0PRlOcwRQCH3I2N0pIpmIYnwpu8p0e5aQcHgxXr+4zFRPYXgOq4ezViyz5y+LiSvqEb3rJhNXE4QhxoXYODiA2RoVgj2lwKUxfozx/z5P/iCE3LRERqMmBbVTyhC3NpbRu1tMR7gS+D7xZCwWCsjOsATxf88wG7UWwT5BjJuTA5nHu5dgWz8xxuhcYu7cCIToZxEs/E4xCxSDYD3lObae8mAcnELQrZKPzXPPMmxCMmZbiyAoi2L2xDzEnmwhBHphzEtJBa2WlsLmzA6mb4OEYneWYfPsZUzFruUYO6kO65aeZbgN1tiTXosbH48wTlGr0PWtBpuNDzDyjf448qMUsxZtZTZHXoXfsBL8kD/AfL0bBNdjhUi+votReBqC2hIgPeggU7wiBZ6ogPH4q4zzwlQsWiCCx9NLTH5IGxlWCFG+bw4zwHUFuk1qUWPgzJimWiPnZQ2Sfx1mVhqtA8nUgM+vzGduAxaZVuMGu5l5bL4F7TyzDbu1ltGR7oDwbSXmK9sweeP2IaetEu+P2TBO5f/B7Dqvk2dtGG8chb5RJZJHWTPaQScRUlCBYZeXM2NMzsJlTwXWnV3CGG0/D3k+R+y3WMhYyXshe68IyesZZt9tb3iFleNcqDlzfu9lhJwRYukbCyayxA97DglwzsWa8d4WiIi2IuxnljC6XBByDhdiluVyJuBZCiYsrcK/wnNMwfNUeHlWYHPUUcbpZRcFqlXgoecIRkX/DSlsF+HfwglMmnAPst5W4J/XMkZ84CByXCpwSbqUseSzasB7EcZlL2H+ep/AyMMibDZZxOifPA3LQSIc6mGYDzc8IIwvx2frBYx04wU4mZQj+Ph85uG3izCJF2J72Rym9poPZLPKEH9yFsM6XEGnpQBjGmcy+jYBcLYowWDjmUzX0UD4+RfhlOp05u28h9hxrxqvuzYzfxY9wvf5lbh0ayOz4tIr6sioQEWQKpNV+JbUEyrwUUeDcYxPgVxJLZJnzGLkmlOh/KEKgw6ZMAmxO2nIEwkerzKx6DI5Q5UFDbCTvWBxbIYflehJEbQxySJoVQT1rmrAT/VGi1aZBPruye+jwN8WCQMyyS+kDtcvD2BCbxRRtW4tJm+XZ0K/NVCQSjVOJikxadod1KRfBePtKozlz0mw15Ig/cRpLnu3PkJ8JFB8bc2dkRrC5bEEx/dN5EoDZ+HY5AZcGTqQi70yD0mDpRCpfcjra1iAXesboTmlK2/Co4Xwc2uC+8f3edHzrGAV3ASR3Jc830Or8X1KE8riZLmi5PWQWDbiXJsq97D7ASYclWBJv3ILgRLf83PEuHVMnvlQ/xDt//v/6AsTmA8P7CgkXox9er8XtF10Ivv1EqTdyTSPnH2JnCdLwQaMsbj9KpQEoxshGnzNonFrDFUukmJtdJFFSecDenNWwntBt0Wi7jiszJYgJDiOa3kzAeLtEgwcHcgZtdlBd5UUZZq6nOXn7fArk6CsYQbXk7MHCofrobjFhDtkdhCue8RIN13EnT7g9P/3o2jMtuaMvjljm0struhv4ga8Ow0Dhzqs+LaQyzzC8/CXOlyBMbeOeB5eK8Y/uZnct8AH+O0pwTa3EAuLgmR4JvI+dTvXYtib9dTTWos/zwzzKudtpCalOty025WnOOc4BT6sR0TAS7NfszRh8E8CO58GbubHkcjme8PEjuPafp1A7NBqfD7uzInvnUJefDUaXRy4tjfuKFxegzIeLprUPZG5vxb7VVZx20x5/j9bg8b4g5zT/+5x7VALi479XKvuA/idlGCvwQyLbaeTMTqT109tF4u/JlZk+Yjv50uDuEbHFfS/XBM5QZN7pDkQRucakG2uSr83KcFnXgPGzO1Pi31V4fJDAreUXm7XLy9o8pqTcuEiNzflImKeVfP5/ALXetob9nxm1B4WxKmEJ8IsUgKrYefNj7clYeBLMWYOeW9+pG8aOQ+qAaMczunJ9FE3I8USA116HP6PNPsk0D0+lrKzvJH9vArqgZHcGftEdIgkKA9RzcuUT4KzQz3iqmIXjL2iQQMjaxGWqEQ/Bown7ddVsP3zlvMPlVLhbymy1yyn/KPtdKRLgts5S+iZ4weyrqxHX/NcSuN4HXOrxM9T8Zy+1BtnAiqgNDSLmyj/AENKJfj7629eaFES9OvqMZkZw72cokazhzVAZtVa2nx3BEUp1cPE2pr0BoykJGktbhfOpGoZAR07IwWTdJR6guvI66EERr92kfRbM+XPFYMW7KDjv7wRoFABGb/nXF/7A/T+kuBcL8utaUiGVm890l23cFrjxtHKT1IUtblSp9UE8nnagJv+R4nOjCPBFAnC5u2gro1TyXZ1HYxk7UnDJZ1iS5oQvfoa2SXmkZpUCsN4H3Ls5dfiYQW+rBFyy795Y59EhPIHQu79gSQ4pTXA4vI5rlKagvwFDfBXjeGeGU+mjs1SdB06Qysxk4xeSdDz31k6+/cGLbnfAie7m/TA7DaFKzfDJvAWZVgkkSC0CWd/RdBwdjYicqswS2MNF6prjG18P5w7aMX9wgL4uNbg33QTzvOuNzosKtA2uoZTTvPGEF6fbdfXcuaNqUj53YD9VfVccnoaHJwaEJHziXv0ypD6gqU4fcSTkodakO2mBjh1XyRndS8yMWhGTsQN6rW6Ssd0mrEo+yYN/HiTjjVLkZkRQxFyhnC9WYPOWT7cZd0ZcM/n987jo9zT7DnIHluHLQN3coNVFmFiZi3i1xhxw/u8UPhbBJktvVxm4UVMVKyAx7EO7hr3CNWbGuHfIEPx8hkwOCbF1sChtO9uJmabNaB5jTa5iLLQxGdwo1OG9G2jDS150oBZQ/zI5epWso+R4lRqIK1bdIYM/RoRMfU6LUi/Qp7PG1BnepMEI6ci4HU1irMiOdMTBlgSWIkQhatc3LEVmPmKr4n1NK6oZzkceQ5/3TCVc3XyhINcBQo+KZGp5AKs+V6ymiRL/mmPMdGgEUXOejS27AnclvP9c8OU+pKzEasoQe60tXTdMBfqU+rQ1bObgnbkwau3Bp7Bx6ldpI03HtW4eVOGLh6biJXrqnH7jYTrDLZByTReP3WNuJIhq9C5VYwrEQbcH28POCrzzPB4LNnvPI/MnZXYOkCDnAY8g9i4AXeHOdBm7RxM/FuPs3dO0F/nPMxm+ZpvvUSqDCFDuQZx56+SV+wIZCyrguacaTTZbgwSnauQHKlFwZw2RptVwUSrP13UX421c5vwz3s2J3Vfi4yNDdiyah63tf9Z/BRUYHWxIemZnIOPciVujplEQ9SjMDBZBN0F90gguYmO6HK8fBRDcdG34PROiANv7lJi0x1MnMwzgCSJ8hPvYo+LADqj00g2Og89l/k89TSMbs4mfLCrxYKsKIp1V4G7ayXGTFlLdSaaGPK9AhcKGFKdNRLWcyrxJ2k6NdZugLxeA9INLbiznSfBLOZr8oylx8fd4CaohNs4Y/r6KQwTf1Rh9vuHlJYSjiWrqtCQ8ID+mxGBXfy6l39PoHsLY6DlXw6t/CfULo3FgdFlaI4tpK7x8fCRlODEyUpqOQyodNTA5EEancyVh5xhBb4vP06a45RhbyPC2QUH6O80NZx5J8IGxQ0U7myHnDkSzKpYzB2T3QYtXoePh67n/pbuBHmKwcWd5X6eO4Yvo6oRN2U1meY6Y1FWJQr6VtAoXRdoDatEqvMyKtYIxkxexx52gkalhcCstAYNRs+orSwU2pJq3LfPoKGD4iB3qwxz/okpSDsBEz1LcXRNG11blohs52KMiu6is6J82FdXw7+zlNZeKsQxx0q8cqimLZVvqH1WFY7fiSArfKY9ZhWYmxJGuntk4GguQkuGHy1wHAjtiHKo3bxAW1YrICmxHN7drlTutw+xfH/OLk/l6kId8P10HRR8BlL7P0cULuT1udmYdG87oWRzDbKvrKQutSPw5b2vpnANfTY7ii9bqlE0ZC31OgQj42EdlNuEJNsWjNFXa/Fev4Buud5Hr6YAWV699DkpEbE7S+B69TNNvJiP0d9rcECtic6ZFMLIogolDa30vvkVrfarRM2cGFro9o4SpvJ8G3iHjq0Ogo9OA9Yda6Gre4OxYVE9PGwaKXzAA4hdS1F49A+t0k3Gjio+Wx3pD+7wQ/hOKcLiVfJYOroAGWtqoLn2HdlZFyLWpgri3x/JvKKTotwqMH5RPPX5vKOO5+U4Kr5PF5cEo3B4AzorXpFxfgg0r/G+WdxJPsYPERtQjPJxipC+T4W6VhHcvZXQ6V+AI97V8D73lZxMC9H0tRItBX9oauBr6gwSwVSQRMlXu6ivS4hXBuk0Z/B7qh1fht7uPDK91kNOvaXwjxVSzc1v1JVQgirvBppbJAMh/1hk/4pMVAdi0YMSjGr+QDMjFNC+pwQp//VRtu5QhNiXIs7rL40N10DfTgGqy/rjdMcYqFmXQbluIB4ungKX7UKe+QfhTcAMdCwQ4mF/eTyeEIJl/aTwie6haPkweDyQQG/vF1KYk4oNE0ow8KYKMhelweB0Ed5oDcNks0L8zqqA2uhB8I0pxEhZEcKKFbDpxidK+liCtWHP6ZDKVyrJLEaKfQVVl/6g6KQijLlWT6f8ZsJgqggTzg+EeaYx/DqEmCknj+3TzXFGrgzf/yig8tBCpEwrxaVXSnhmEYojQxph2PyHfmpfR3UTz/lsP4QveAQ53xJsu6OBAuN0WG0sxmlXLVS2ZKDlVBEEq0Zi9JEClDhUQOyshGWahTBRKcf+00PhkmmJPnkBrERK2Px4KVL1SiD7VRXfTW0wO6UIBcGaWDglDCaGTUjZPxDOeuHQrZUioksex/pnYIhmCUy2jUbq38fQfVkE44rR6F6TD4MCEQYfGobOlnx09xMizEoDYaYrIHxZjO6E4bjguRrM2GK4MWOwLXo9gkKKEFcxHoU9YQiRa8bSQGUY/w5Hyr5GdNSpIO9fBgwtSvErbxx+iZ5gbVcxzg/WhvtdwuyacrweOQJFc4AJvQLo/h0B+rUOytXFqNmhg5aWzZh9pxjbjCfjGLMd1QOKcdtkCvr2X4fygWasjdNA6PwbkPY1wsVkBHSDMuGeIMBabgKmZ2ZDjREgz2c8ninm4QufT0dMHQsrFULH31Ik3hqNHf722Le9FIY3piK8djv07UuwK34qdnpHIM2sEV++jEPPj0jITZDiY9J4eKTnIGt4KTalaKMvPBcZuaXwqR0Ht995yGwrxdgNY2FTYw+Tk0IYYDoy1bfB+qsAia6GWOi6E2ktpfDwM8TmZTdwLKQJfoWTsGV3JIa0SHHhoC6uWdzEl/18b6hNxn/G2/B3rQivvWeiPH4XLHcL8WvKTNic3AXXPt6n9hthZkAEmpIbofDZgNewKJj3NeBiiD7EF3cgdkoVMj3nwvXPHuQ3ilBVPAdmYyNg/qURNzqn40pWJHZ4S1EfboR09T1oq6mG7Jn5yO91wBee3x6mmuDY86NY2cL72ntT/JcXiT6bBvSfa4zTxYcxYWgt7i43x6GYE3DursbjeHMY+Hrg+9Ra7Kxn8WnrBbhvrYEwyhJ1EZGIYupxWW4BLt6KQlR6HaZcMYdatCc03cQIbrLEts0XkWJVh4eqC5G52BfO1XXwv7qQz08B2DdDjC0/FyKpLwgDt4mxevwidNaEwXGSGFMNFyJbIQIdbXV4u4xF1+NICMrqcCDNAt8DOklwthSrbFTY02afSaRaCjubYey48TIIY0rRf44Ge6ZrAMYWlaJ6oSbb+Fse+fsE4PoNZ+9+eUFnjpfg9mtFtszmA23bXoyEn8qsnsUvKnQtxuNGVfbdSjn8/FaM6nPDWIGVIrw2lKJ5lQZ7L2AYmj6VYnqPOmvdowkvhVIkPBrGmgivwfZIPuJbNdhFlqF8xgXqO4axZ+PD4WWTj9yfqmyIYwQWJQLzjFTYY5+aSfNdMV6VDmJ/reyk211FoN0KrLrMcCQFlqHroAbrOngU3pQJoFU2jOX6xsJ2pAC/bqixE2Zcg7kSYDVvGCtdE4zELILatmHsgswbmBBZgGOLVdlh5yJhUJSPmiFD2ZkfotDzAtg/WImV/9hIq7OKkc4MYM/+H0dXHg7l976lkmQLqYSkkjYV0SZzRtq0S5s2lShJkvZNtqQ9spMklUpCss57bsxixowxGJLkU5KUFu2Sfu/3999cc831nuc8537u5eI6r3MLffVWgMtD1Li8Habw9WP5dpI+N1DFHOnDK/HzwWButLklQuIrMXShDrdb+yoMHSgW2Q7mHu28hrHbGYzdpsvNtojCtY4SeM3X4l4/lYhjaWX4+lSL+/FkEgRfSvHHUZOrOruRWp4XoipVlevi85KWThEgYqoqd9mUcbA7LMOEam2u438T0LxJho2/NLlKtas4coFB5CEd7r3Z19C1nIeXMZrcmL+RONVeDP9/6lyTldexqLYI8j5q3DqTG5DvKENq+kDumpspcD9Rik+nBnBtberpmKVCeNb+IYpjTbSwkA+Hwb+Jue8EJI6V41foIK7tPyt4DJXj1VV17rXXNtB+XQXK7c8VZEZCHliMvxf7cv94X8eSXUW4oduH22dZCoyXlKO9VY3r4pgK9bVliPncl+u7roaeGidES8on8uZSA62M40ND9J4k9FgjqrUaQ76rclfrzsByVtO9p6pwI/wj2dkrBin8Q1LnXcf84CKQ9q+k0zIaX98U4uPE9yQjOA3drGa7h/USxjMdY1JKkXn6F1lyoYpeYNeKV3lF+p6tpf0q+GisekFUbtui+2ANpkq7yZxns+B3rAYTJn8h8zfNxSRSA9/Gd2TW6kh0bCyB0apPxDcqCsE3ixFi8YZcionGxdeFaPVuIUn82zC25sMj5xsRNd3B55llsPrxiRz4r5Lq2QhBr9cRvoGcGs0W4JBcRp6b2IOIa/Ex5TXx2MeBk2Yt4vObya3J17FAWgy7unryUxmN1CtFiEiRkwMT78BstQAO79+R/TH34N1QDsO9/5Hl+fchqCxDwMcG0vhWRtU0BIiaX0YKRexaC/lwteSRzCdzYdpWB1e2hjZrLiys6xAikBGRzXXUWPIw5rOQWKdEw8ykBIdEPBLflQF1bwEMSmpIRM8D+CSWw+CXlNCxEtruK0DvsnzyuklKezbyYeGVTf6actCRqcS3fkLyXN8RuXOU6M4uIqdU2bmWMkj++5So94nGAgcGxDmDuPV9gNkLRFAa8MkH30w0PuXDfSAlaqUS6u7AR9TEVCJaPA+fdyjROP4uEWyKwY66EkQNiSf+H2Lh8LgI3wQxpDDrIbJDRZiel09Cux5B01qI8nWPSMfZx/Abxcepfw/JKYGYau7k4+KbKFLuJaGfwUfWjnNEuHc+lMV1kJ+OIo+PLkTUu1pMrblM3vhGI3kVg3Vp4aRxbixyytjMNuYyMf2Yhag9FRAUJJHeI9kwkPChsiiNLJohpYm6QjajHSJGn+ajMb8OLyLOE4NbixB0uxaBNWGk0ywa/s8YMG8OE2VhDA6klKDkZxDZkvgYjTMlCPlwiRh+yYa9tQgGfa6T22sU9NotEX5nbCQ/hjTSX9PFeDbAifiz+TcANXj5/RCZyV2O6VtrUDPMh2TquuDuCQXevttObm2PQqxXKTjea4jfz+swmE9xVns70dscg+QtPOj/50NUrbLRdLcSA2ggUTuUA1VFBVqKzrIYeEVr30rwiE4hcYZLWTzWgHH3J+kFS7EyogY5m/3IyhdrsDa8GgVJbiR+jBuuxMuRY+hCfMu2ovtyFThai0nDte3wKajCxYiFZLDNNYh7y1Hw0paYG0Xhc1cpTmdxSPrgaHwIoNhwcgnJ7IqGmwmDO/03kclx2djUJMXF6TtJ6qBcnNKVwKZfAFny7S2N3iFFTJgJaVz/lvK6K/Fi8Bhi/nw7rm2XoWbIPFL6bieS02TQ3zqPHNDYi8pa1h8e5BI1/wNYO1KK4VM5JPLCURRfr8TFL3OImvdpJE6rxD8yk+iEBCFCLoHXhOlk88RQpPpI0PfPFPIo7yz8XogR03cSaV0cgaiqCrz0siT7XS5iukiIydnmxLTpMhqvCLD3rTn5IL6K+DF8xKwbS2q+R0JFsww1syYSF4vrWApWU9JnkR1p/zvrKmwtXURCdufiknclOl+tIe1PRlA1NyXa3hRxlsdOo8b69Whr43HOL11MHQvq0fWklKMSt5VOGtWA2QlyjnryXvrrdz1cLFo5Zmlv6MevUgyI1ydWF9qp6VQZRv4cQj5EXkKumwDBQ4cT57rLcGDxf+v6cJKOq8h7XI4pg0aQqrfX8PF9GfTnjCT3t7D9PyDHnWxrYjw3Fw1rZJCOtSEjT/enY1Lq8HHzTc6mIi0aO0yJMLMETt9yE2pXqkRX/FWOzGE67Qqvx+ypEZygzSto5uoGuHWc5ahn7KfOhQ1Q8wYn7FUodZ/+DAJlJefZ4UgqH94Al37fOKqrb9FSEyXO7lQndgNy6S5xDWas0yaL0wTU+X41Xi7VIbHTntMLflX4dEOXSKvHojKyDuctAhhFliU+uNdh48ZVTLvNZAg6a3HnnhnjsdQaKbG16J31ntcTNwOBb2sh88zjbXluD5V+SpzquMub6egInyX1MFz3hDeteyHChjXAs0fKMyXL8cG0AYYBH3nZ3i7op/8M/06qMwsrH8HBvxZl2f0I7/5jjJmqwL5pBqQrPBd2elWYFWVEzq/vSwM96+AWd5GTXqNJS9m+fR+yk7P0gBk1sFYibvFkTte6mfTKXyWkW4Zxaq4vpS4G9bB25zvMlJiii92LkHOHUbtkjl/b2dz99xLjXe6CD95K2DSpMmKrdUjRrcfbUcOZvpaboTdIiX9rJjMb47aDV1ELyeC5jLWxFxrDa+ClsZLJafKGYWANzvduZCa0+eKEHjvXXrsY3vNHOJRaC2udds43t2y0Bytgfa6eI6idQA8F1iFo6gOHI89m05aRdRBs+TU3O24JVR9Wi6TEsbw/V1ZQp7U1aBucwXsz2hCeEXVYZvCceZlhBAdf1q9+okzknt1I3VgNSaUHk77aB2KpHEu0Apgg6X5MqpfjX+BJZqbsEOQT5VDTCGJ+DDyBrDVyuJ8NZPSUgTCokyNB5QSzujYIRkXV4CQdYpQf2Jwuq4Wn+m3OhgSWh4VszRpRnDGfFlCzG9WQjejgfZo5n7a2shi+O4wJ6nSgGh1yMM3OzK+Fagifz2pTpQH9sUADKQZKnCSatHPoYAQk1WHh0B9Mz+IgLC2pwjGds0xPQzBWDpHD7e45xmJBKKLiqiBYGMV8tQxDRLAcheOiGds+WegqrsVwzgzOnE/Z0C5XYNlxBw7PaBZVz5BhSclxpu3kFNq0sAp703IYjfxftOUiW0PjRNproAoHFsM0aCTNaQzFgmlsxrlyiwnYH4YrO6ogfZzGuB15gPVr6rE36yDvfVYmZGydFqMFcy1mjaGBnGqYjRxFZZaW1GpeFQ79HUB5N9tprkYdxFkrqO2uLnqktBYno+ypSXIYiufLQLpymH0vwhDIY7niYRmTl/0AKoH1sEv6wAt6kYnU4UoYpvXyJjybQoN0a9B5fyWNDhtPG15XQ/ftbDrnt5g2fqrHtjEhtGudks7WrkPD9jM0vaOFGrIeZmLAHirrDEPIJpbDv1QygrtZaJ6lBOfJKcbILxu0oRazQ0KZW/421JGdu9cp/tTu+yz6QL8OmzP2UNPlM+gDGevHvLbRL+PzqeOrZ+A3x9Jz7WU095cS14XXqXJTJfX9XgdPq4tUURSGS7WV2MutYXY9fsxmwHq4bSxirH5nw+oc63nOpDMGzfOodYkSM4cHUpUoDt31og5/9A7R6sa7tHF8I94vYLmnI5fG/6lH/LlUWnqmmH4IrofOwmQ659J0nHpchRHxi5mQwtnQu1GF87pTmOZgR5jvq8I4yUjm88P5iNouxZ1IAyZ4aBg+Pq1kc+B/zM6jYfCIYmsb/4zx9s/GheMNiFJ5zty+n4tvL5XwSmpn+mzIR7pnLZT6/aiGfiHkFjVIeTOIvgpwpRc6leipDqcu37fRpexe3pw8T1stY+j0fc8QFnqTXnVPo3db6nG45Da1O/OQirvqsZ9/m866MwVmA6pw+uxBxrxyEV69kmPQNmOmb94C+ITL4DV1KJOoCEHUI1Z3RN2M34VQuBZXImpwJ5Ny9wl27WrAjxNa1PvMU0R8VCJjsAHVfFGIC4dr4f3Fgjo0FCPeVwGBjhU9HutGNXc34JHKJaoVtIf6WbI9HHyV1rWHUFXberx/EEfbr1yjzUb1gEsKbQ5IoL7r6rH7zi1qON0S7bZyeEkeM9zeCVDtlsJtfCJz3HEZip8rIPkxkin9GoQJrD7OrdCiP34Fo/JyJfRr+9E4i2L8mlGHlhuLqO+WEhwbUYO+oU50eBoPrfcV6G7aRie1jUFQcRXOTlcyu9ws8LlEirPWEmbqgZU4MakGS2rGMo8qAmHEVKLMw4xOij8D5W0pfoQNpW83pqDdoQKhLxLoJf2bmN4sgs+CRDp0Uyr8p4rwp08yfWLDwE6pwBXREfrUi6JfTTVCl4dSRakJKndWIV7HhOYOHoWwKBkuBqvTeP8xOBUmQSHvI3PAxQXNLK8euDaV0bc6icAgKabOt6bqrqfR4yBFY/x4anEjEWp9pBi28Bb1qEtCP+NKRA69Sa/dvIHAKjEO7k6mH+bcRL6XGH933qRfQm6hlK2zvOgO/Z19GxYLhVi8KId6DixFWqMc2jFRtEhZhqBpVcjeeJO2zBsK580yrB2/kC7oMwLFajL4cW3p8AEjoZkgwYv94+hf8Rp4ONYhp98sJrt2PS75sdox1p5ZJDoC921SiGudaEef4+g4IMXqijl0ydMYnBguR6lJFvVujkUay2OT1zygLYYJcB4oQ/KvdDr0XRoCR1Xg4r08OnfkHbitEWLuRz69O+oeJiTysfFfDZ0XUwr7Y9XwzLlDd4ezWUenCrJHWdTXXQcprPc7r7mXNr/Sh31HJfou3kxbtgxHjwbr2UaupukP12PpACUYMYdxL9qI7HesDrYtYL6buEO5ugYcny1M/oQD8HhZBVK7iuYfCoBpsAzOi1ZRz95DyD0mReSGJXRU6HX066jG3OZi2hYbjdb3cqS+e0I1tt6FxT4horlK6jYnA6U9fNwkr+hc5zL4rqrGJP98+qYfm73sqtDrx6dTh3yn/7t/PlgvkY4e1k2dVKTYbxfHcl1fqKZKcOTkVbpNVRM+MgkCawOpVslgFKqLMbH8GL3m4QH7MzVIvx3OvN61C8dMa+BuXcjscPFBlKAazmFatOSfLy6dkyNSYk/D3/uh8EEVMgJW0CMx/sgzqMLDWBc6IScAdEIl7DTX0HiXKHisrcWSHikdN/A6FK0K9NsnpA/3PsCJejbvH/hB3TMyYT+lHAHxKuB+4eN/9ySU1D+jJpZCeJysBIa9pjsGfqXHXldiwbdUej2+hy71ELM+isUnVDHdtQIbuAn0+aDrYFMF+nTV068nonFklAJr1tawfJaJ4ot8KNz6Yuf7LLh3sb3TVGf5he3bJhkWKT9Rb7EQ36wlyF/VSQ1PfKLLsyXYcOoRNTv9nQZpiTFg4EN68EU00l7Xoceng45pyUa8Zzn2HNaBKIaPgD4yfLyiCuvdQrj8FeP3kH9U0dtJjedK8JTF3kzSRQtXVOBZQwEtOfOPNhcK8FqrhaY69MOpCgH6rXpHLwnVkSoVwDDlC93zTwux1wQInNhNT/npg/CEcPjdByXuwzFskQgVqmoY4TgK7kIR7txSh33bRFzrU4EflQNxrNMGS8dJkPxNHb3NMQg4XY/c7l/0zaNcxJ8qx8RmAyw4locWkzIkiIZg8AQ+0jqkqI4bgKRWPqaz2eTHjIFID/1Oa8ez63oKaJnTb9os52PmezmdOLOXNunwsV/RSPUG9IXvx3IMC2ilF9IGYPZY9jcPOqljuQYSI/ng3v9KF/RaoXeoEPweDXRJ7eAyogIHnmig0ZnAaJcIQ/9pIu/wAmxyFcJ8vC5qv8di5YUGtKzsC3FVLnhZfPCch4E5mgejs+Wo6j8cPh/K0cNykWWnLo6tWQo9DQFePdbHqfcuaO3DR8Xp4fieuA7OBWX4PH0ENAzjYezwDB4PNHCJ1cFMZxYPMmPWP5Xh46IKlGwzxMUkVxAhH/4bTDFBww0aLeV4NGQUlG1boLAqR2jsaHRtT8B0q2cwWqSHAW8SEV5cD9ObehilW4QeQwE2nh2JC2ol+KbFh52QfY4QyNohwvEjRrCbsBlOMwSYkmqBhqhtMNrHR2nkOISu9kTxPHau742H9bEEGHQ9Q+kGI3ytSUT8sgYMFhpixY5i5P8nxO1IM5R6l8BjswA3/Uei2IQiwkWEQw4mWL1hB7z3CFFeMBHzv3vi0v/+ltEyEUU5CajsfQYbfxMYDUyCe00D6oJNwBQkI/loPd4cMEXwyWJYl4iw9rUZ1jSU4IGOCPrfRiL7JQ+q7PfZX0yRquuBqHci2C61Qv80LxyxFWF2rRVKixNRfv4ZJjiZY+HSZDTYs7nmhzm4z24g17Aej/ljEfpyJ5r7s5xgZINdJV54dUMMyQhrhA7Zg45HIvycOQ2W+5KhDGhAqYol7hbdgDqr3SbvLXFphRfM2itRGz8dBxf7IDO1Ej1qdjA/mIxy3wacuDAJpfYpMPqkRKTFRESe8kZ6nAxPDszAEqP98Lwvw5bYWTB5cxg+MTI01s7B4pnJMNdpwPkrbG6Lv4HW5Uo0RNji0K8UuBTUYluvHcKLDmLCQjmWXbLH/JsnYM1m1YvfHGB9OAjFjtVYfJuLA9dDMSxXju4GR2QkJsFjUz34g2fi7dlkGK+pw/C9c1BvdBMGMTXYqzsb3v1CEZ6mwPJvjgiaGQ7TEAV2RsxDmeUFGLJ+LG6OE0JXXMGkFTU4MHc+tkRFIcC/BsOPz0e2fyz8TtWgYKITri1JBO9DDe7pcrHS4Qt94C+AkZM29/uYH3SMnQAv72hzOy72wbfXfDgG63D1G9Wh+0SAiJDB3O27dJBxSIjAGD1ub5gBMqqEiCnW474aFI2otRRb6/W48IwBHU4x5fZg7pzeOATuoUh9rcOtDExA7VSK9Uu0uWt2f6KF2gIwJzW5gWU/qaugHNnbBnHXNvXBx/nlKJmjyf3qNAxrvwuRtV2Pu3i4CcxYP3NaNJi7/vooaDcJodKsy13udh22eQwefhjMVdWJgWwPD9dDdbglTglwsABsNXS4oamJcHpEcXKgFpc3JhnvXzHY9UGD+yLxHTXYzUd74ADuHJZjF8WXId5ajftt1yhknK1AGQZzfz6zgOBuBegIXa7qvskovFcBDS1trrfNdUjYtRZydbgW26JhqVcCVVdNbvK1GOj1FmF2wUBu+8BkdI0FxB6DuF5XbiC7nsF1q4HcsvQ2GhJYjvV3+nCfnPtIl/JLwfynwj3OmQy785WY2abJnVVhjUtLJLhLNbhe02agWU+CW6fUuWdmRuP8wGI81B3IXe8Vg4xXhShr6s/9uu8G0hIBlSMDuR2Km/gwm2LyEDWuy4tb+CjlYfIfVe7d06/ph8oyRAz7QUJlH2jyP6B73y/SOccamn+lyM9X58YVzMAJ1l/9e9iP2yiZDZdCCbpO92f3EoucpwWIGPmXWOyMw877+fg45RcxjEuDO49Cw7wP17/hNmxceeAd+0fWnHlB3QzKoT3kLYk43EY1/UpROPEj6Z8yBxcq5DC8+pvU6HLgAikmPO4lgveOkPtJQfJ+kxPCaIxeVIjCzV3EaDbL544F8LX+SNrZ53uye1xQ2kMyMu/gTSMDcexPYrT1HsK28+DZ3kVUXJ7RkN3l8OzzjDSMeUU1H5YiIOY/cr3eHlELFKg9/pnouRAUH62G2vQP5GPdPKz/wvpJ7y8k2TYOg/Lz0WrxgkROToBJ36eIvtxEWvpmwDedwu37e6Jy7R6iLRkcWvKFqNbV0YCCckQpJEQ8spleUSlDenwN2bhnHoKsa3DI+BmxeD8fk1rk6PV6RZbExMJmVCH8DCqIjSweoy89RZqXgqxIuo/UMyzXL/yP8NY8RNodwOOnkrhfr6GNnezzSTlRLGqgxollaFYvIzsGzYeYzTimXwVkVudCVB5VQMWumsxwicXDfUXIOP+U+J6KR97ufBzqKCXzdjyCNqslvQPEJL8tC2vZedEOFJHtN+vp9julCNmYTQSXX9AJmsDUe1nk5w82J06tg9PRHPJm2GIkZ9RAWcojJSyHHPxWBDXruyTeOR5h0woQuCaHcIOzYFFfhrAdhSTv4mNY1FAE9qUk/lU1reWUIe3fLXIxo4HWxgN2qXfIzoIFcJxTh0sdN8jOy4sxZn4tPr/NINYPYhH6vAjuu28SF9d4fEwpgHJqKhl9MBF7uvOwVi+F9Jo/RnpxOeQ+2cQrIhtGhaU4lfaYdP4npfZjy+HglETce+U0yLQMF6NjiI7RQvho1mHGiygSNcwZURNqUfI3kvREL0XP1hr4BV4ig6rjYB1diKc6kYSTn4AhRvn47BlNNpflonF7KfqppJHbm/KQ8o3ikO8NkqeU0bRt5Vh5PoT8y1sCD7caXFwTQsYrlyBkN+vhHSJIz/A4GOUVYeq3cCJLiUeyqABn9c+Rhedy4bSKj2NPYsjR9XkQPCiFgUcMmcerohlmLB/e20tExrU0ZKkQNv+tJb5LlqLJpAb6hUdJO385mhIUmLxyL1m0YhWcxinA+bCTlKrFYezQYgjHHSfD+iRgDruWMPsgcT+eC+cdQpBlF4njkDyoLuNDQ36eqDs9p9+mi5BTNYvktTXSSsrq9WIH8kPgimtjq7HVZQuZ93k9Jo2V45/JGmI9dzPiDatwp3EJ6eqJhqEfgztfF5AxK2LRGVMCaZ+1JN4lAcu1CrEhzZVELHyCmeNEEPaeIee3P4XuGz4G4Bixuv2SplWw/m3QZJKR8pqKwyV4N2MCGeuxDa4GLOfscSLSizux3UeKrY85JHDAHnjKK3FAbk++Ju2Hx2sJjrbOIvnthyEYwXrsR3bkfT6bSW+L8c7fhuy6dwa5i8SY8nAKEe0LgU9DBX6PnUhWPQ9D7eMKXP4xjtg6nUOibgViRo0hbvvPg1iL8HWNGXnZFQVzlg9/ii1IlHs0trhTvGixIVZH43BbswQvf1oTI3ECGm0LMfLybGKmnYdN3Aq8lXiS0o35MLUQ4sC2DSTjMZ/ZFK9AY0YjR92iltHsU4Ourc2c209+MTONauF59yUnT82ADnOtg8u0Js7ldVNo+r86LH/Zzjk1fBFtPa1EvPAzR//NFvqgWYns1J+cwp/etNy9HsfKv3Iazr2i31gPcy/bgAxSvKZBbP6du3AEmT0rDOLrIozfN5bMWRKOSZ+EeHd2FHnyMgKpNkJUDDAhH70v4so2AUy+DiO+zZfh8qIcJ7fpk+XabBKKLsPIA3pk5NEoOE0oxaeJRiSO1bJO9qxPXh5OuuLi8OdpCZjPhiQwKQ/97oux8PF8MkSvALVRIngZziSCnlJmV4AC3fulnOaN1cwmzRooDPM5eem/GQGbrXqf3uN41w6iBoI6xJvncF7d30f7bVBi8dP+JHXYCeooVKJvkipR8s7Tbw+V+PSlH+nxT6blPrV4dmAw6ZqTRR/0VGPHHkNyuk8Z9btchdOhBiR0YC1NjGdzvY4e2f7pBTXoluCtjx7pNbOAmX4N3lbtYg6dnIDGgmpwlFMY+X9ToF3JcrJNJ89xqB0aKqqQZ3GVJ/9vDsT9qyEt2M2zGMuF+WoFpB7HeEa+CyD3rsHyuFieceYSqAypxfJxRTy7uyuh/qsGhg9f8Cw/5WJMWBUOX+9LMOUpFOMrUdFoSta/Lfj/9+mMP2lMMpbUMv/7X7vZvyI4zeO+M2E9NdiZvIGjbaRN02pqEH+3waGnwZQuaqqF0fkch7u+pqwOVGPhl3tM519z5IVXo9HqHHPbZQ1SztVAYq/G1A11g8FnBXLMRzLXVm2F36tqvE2xZTI1diJ8oByDQl2Z8w1e+FEsx/l57szHJU/QMU2O9MNlnNvO+Tj2uBJ6Fl85KRMLYNclxs/vWuSOgQEVsX0WaD+eG1k3lu5iMRw/qcv++dU5NKi/Ar2XzvHOJDtSXT85PAf+5vV+HoJ2C3Zfq14y3vuMsMicxYBROXMpzxMOE6QYVLeLKbXbjWJXGZ7/9GfC3u2F4xMpBH9CGOc3/qwvlSLgbjjza9wRFAdJIZtynjmy9BScfKVwDb/MHJ50Bh4yGXI1zjP1s5/A5a0cx86d4US0P8WJGTJoD7/PWTiX0O67Mkh+WjG1s+1ptJEUb+8dYLKh9v/v8NqRNJTeKBuESS+qEThMi5aqDEa2ngIGrn+YaYMD0REjQe6+BOb8mzO4Zsb6kLpo5tuPYJwYKcWAtUnM7o8h8EyuhHRUOnO0l9W4wzVQnXLHYXd1LnxCqsFdo8YJi3oK7ylV0Mpdwvl3yJbWOlTCvV8GszLMhqY9liDF9jXzo7KbntigwJWhs+jFfX3hz6+G824L+mjCAEw/XQ0jnRG0b0Ao8hvYeq5lMdcGh6HVoxKFdbnMQ/fHONa3FkmrRvNWm+UicZQCWmlWc7v/5iGqtwqqcSEOphOmUNF+GV7Hj6bH59lQ19hKmGkMpjN3v6NXyqoxZ6EXtW79TK+dZTkqYikN3BmGLTsq8TCviHl3PQxErRJRQXymaO1j5O6sxdfNfRm6LQctLWzuuCjnpYzLQ8AL9tx7wnkCHUI1P8mR924DNTg7m340qWK5aB6NDppJfdSl6BtqRcW9jVSV7XnjkQv0teAlbdqnQNv4QLqyOAxUtxK50krGuiwL/3vX8NdKG2ZvQDbGjK5FjutiRnfwEySPVOCt1J4ZvMqJNv2ugV6XH/UfvJD+OqbA6pE+9IBiBZ3uVQVyzYPmnxPRV2Esz5Qk0CNXq6gTe+7B/aNo74UwdOyV4FtbLdP8OweuT2vQ8vMc4/8gDw+eVcNKeZ3lhHzUdsjR+KWIGaLjTBOL6tCWe5paxjtT3fRamPU9Tne1babKpQoE9QuiZy8U0ulb6vB5STr9/gHUV1kLrX6pVDNmOsZUSTEiwJEJarGD87VKdl+2zJiYuejJloAZZMyEFcyD9QQJzufrMs5FoTAsFWPAwk7mzKgwePwTw2zzKybzey7kU2rhtTeHWT7uKbrsa0C0qpkgzUIsOFmNyVc+Mfkfi9BvkRwpNX3pAtUV1DOjDuLtQTTi2yY6zLcW/46F0WbtfTT3uAKD/M/T37fuUCNDJfj56fQ49zENc6vD+fQ79FWlNQKspcjxXs0kLLNByGQxcq6uZlq9nfGhSAbGTp8pMV8Mn4OV8ErQZm6JQlB6UIy/r1TovZWh6DnBakHQT2aVZREesDNl5qJNHb8Xw69MDucXRnRTBQ8fF1chUGsijbSn0P0thXTbbMofsYdqHKyFwdGLVJJ5iupKavDAI4pGBF6kaZUsvzUlUWl5Cl15oRZ3etPoWotH1DhcgZCKO7SDsULeZwmMzIOZ1WZTQGQitO0NY0weLIXrcxnOv9VjXl9dhk0PJXhuq8Fc7QrCCdYb1NgPpjv+BCNghhhuU9SpSWsJnOzZuTO1oekODFR95TBZu5imrwaKv0qRtXk9fWkfQz80VePWoFQ6cVcK3bKwGgdXpNGjvuPRtF0MYpnHWJNJOBUkhNaZNEbVdCXS5snBdIxgBoQHoumUBFqrx9KCh2dg6iRG5DwTqliSgvYaIcSKeKpel4JJciHbx3g6Zl8q/OIEcDwfRyebpmFLJ5/deyJ1n5eOMdrl2JF8ixrZUWg+lEPDxYfG7y+Fo78MM66coW+/jsKiEDHkBvr09Kix0AgTIYP0oeYZq/HDtxoHnCcyzWfXokdZhY0XpjE2sSdRzPqHYFtb6qkeiLDiCmg9saKXR56B3U0hrriMp3OPJCHjhxgh6TdpwtEb+N89md6aSTRCOwXF6yqQbJtIP6+7DQ1bAbY9uEtVXtyBq105OH0KKSO7h4hOwOh7Od2+rBziAClenI2iznv4sFKR4sns2/T6ZBOErRZj8jRHWvrLDMaXRTBztqaKDnP4bBUhwmAEfbFgHVTbq5GzyI7Z+HUDLDXlWOI4l5nNHEWl3//OdDHdteQE9AaKkR7LoY39T0FNXAHx0Zn0Q1Ys+rF4qzrxmP4IiMf0rEosi8qgDywS0cqRoMnrNv0hvIv8N+XwWiChHa8y4JpUijcrlXT5kIc4YUFxfEMLHZUjwK9eCcTyp9RzigjTn1TgWVwBHf3YEBfuV+DFO296pGAEtGeIsOP6Ftr/rSka3UXo1l1Mv2/eglfj5Mj5sZxpG7kD8v+qkFAVwGT67mT5TIpv7uGMA3MIlVvFiGhZTTUWHMHyHWIUfllOdfZE48hKOWxf8Wj3gxjo+cjw5ncBjSl+gNjTZQi81kllnx/C6S3F3TXv6T919txcK7F3j4yu2CHCpJcV2KAlpJf2DkDl2go0r71GVVZoIWqACMr1F+jHSQaYpBBih/4Z2jt2GFyahTDrc4D6z/NEb3o1LKZdYa592YVWdn7N9ucxEea+mNkshXLQcNr2ww9ZqISNfD6NL/FHSBPrRZtd6fcZAUivFKNxwzrqEH4QqtZiGPqvo+Y7Y6ByowqWggr6d3cM0p7KcCiG0mzZQ7Sy+ZE0/6LxwkeI/gS8O9RLjWYJcYjdS92yRjZQipA4VIyxBU10e50KNMVCSD+k0Ztz+uNSvBDamYl0tUIdpreFsG29Tq3Z51dyaiCtfkk/L4hFY74cUu8GGr46B/Qrxb016ogPfYIhfDbL7xqEtf4VSGsXQjapi05JESPRl48jG3/QW4v+UE0jEWxnPaCc4FiEsNp0QNZB1dbFIVyT1fGrb+j1AzlovVmKiBpNZDg+gc8oNsv/1cLMQhHSh4uw4XofzPtSAXcFHyfMVfDH5SdVqLJ85ZBL7cN0kWbKxzzbHqp/Xw9p7Lwv8VCBdPRQTNIVYNnnvnC8Z4zecQJ8vD0Ay7vMsd5XAPU7AxERFwv5xTpI8rrorGHx+PaiBgVTv1KnG7n48bwUnTd18SYyD7w8QDNcD21sn9zsKmCyQQ2RsSLYrRdgTM4AHC/4SdsfCdB+voQuN+2m4aP4mLFNREeP6qUnWsrw0KqGWuir4srwMuzf3ky3/6eGWv0y9Al9R/cP04Lq7zIs8ftOVzkaIPBfGT6tV8HR+0bIe1+G7a79EbbKDJqDynEkRx0HIixh3F2OtDwNmOdNg/MGPpYJBqGvzhx8/s3H6l5NBETMw6KXfHTM0cHSc3FwXaFElrSHpnbGQ82sDsT7Hy21zYdDDdBma4hZQwrR84+ipnAoLKkAPTEiWO/VhBabodcOEUDsoI3JR5xhbMmHirUeHD+uxCVDlqNWD0GReC1qNcpguGIYrBLiYWpcj5jEfpCPT0SKP+sBxvXHMa0CBH0rhUfTcIS4FMEiGrg6zQjKaD4Mb7FrrNbDqY0CZH0qh2q6HlReu+FCYSm8xCPQXboFgdJSZLwciSTRdqTNKsV2G3OsS0qAcWw9bFI0oEqSoL1DieStWhCnJaP8YB0WVekg1acQPvwy6EYYI1xQjC02Zbg0yQTaf8rgGSnAdvWhcCguh9+vMlzOMYQsbhsu3SlDo8cYFO71hPaVMgQNHQfe0z1wuM1+v2ECZK1JuCBjs9UMfRi53UDs8Tr8facPDcqDfUQ5TmSb4D8vYPYaPp4dHIE12WXQe1yKSzeHwf3lbuRa8/Hp4ETYvfTFgvRyiFSs0DMuGa2j6nHt1lAsTL8BfyMli1cjDNK8CTfzOpw5bYy4vgxad7EasdUU248wcNsnxMMpppg9zweZ71ns+U/BnO0sh3zkw8jMGinCG5h+WYkfRaZw0roJcWodMjeMwtzEvXAaIEGFYjrc6/zwrUsEjul0HDA+hAAIMFjTFm3XbuJjXh2Ou47DY6NbEAfWQsdvPEwf7keIQII+A2Yg0/AIUi+KUXJsJni4gXzbetQcssKL8Js4Iq1jc81kDCq4BfPmGnxVTIbJ4UM48awSlwpnYWbPSajLKnH1vT3u3j8DWacEJXkO2GbN6nikEq0zpqE5+yaKR7M1rLfGfxm3oOArMGmcLexZrcw1qMaeMFt4VwVi7dQqfNQgSPUOhl+3FObdBD2Pw9HyTwarunkQh57HLjcZbEbOx9r7N7CoUIFzSx2gXJQKWl0N231zUHApDcmn5RixdBZuh0Ugd1I1Ti5wwh3ri4gaJsdst/lIHnIN19zlmLNxARasjEbrGTn+6S2A1Zx4HEuSI/CyE0hHEhLD5Vim6QjhyJsIc5YjeyoH5/+lQneFHJkN9sj6rIbKknI86dTievRoIn0rH+2HdLivk/QwxkKA/k91ueHKIXCRCTDk0GDucrs4mGXxcLtDm+s4PQGmIxmsz9bizp6aiJo7DBqGaHFL1P/RtBllMHmrzu0d3R9tTmV4lanBnZ2hAU039nPpIG4jo4vWJSzWu7S4K84MxdR0PlbU63DVx5pC8z0fQ4t1uEW3R6OXncMZ+3S4dlGxGG1XAr0KTe60t/EYtrsEjxoGcfVWJkESy8Mw1UHcY7+SsfITDzHBA7n+07ppj0kpBiX248b39IX9V2DkwgHcVr8BSDxXip/XB3Jf1ozH7D8CpCRpc0dvmIYLz4X4/ESTm24xHd+eCpBQM4jbMTQWbgeLMcBuEJdmxGF0ZBGOCNW5uuy6jk/Zz0UDuHeepMDStQTXbqhxDz9IRU5XEe5v78vVY77TpSsBz+5/5PROFRizsneyVZXrOtIWAY8qsDNOgyvOnwmHfSI4Tx/IXe5ojzHvBLB0VuduYdcKzyzAost9uaMaEmDWVoC7uf24jrmpOD6Hh6FF/biRo9JYvihG93xV7vInXVTxiqJ71y+y/Fs39TakaBzZQ8y8HNAwWIKNwr5ciSVBwB4R3Az7c4/TeThUJMS86L7cuWlxuD2gAKGtKlyJcwLWrM2H4e1e8scnCc4DnuJH0y+i+iYdDY7FyNjxhyi33UX29CL4Ofwgv4500p75wPLVXUR64St1mUzBM+8i/uxaflaVWLmiD7e7zhEGNyUIOfePiBPn44dBBSbfUOEmO8YjWC0fbR3fiOvkRKzu9xS6at+IyoE70C8rQfnUbqIz5B60hcVI8ftGlA0dNHYi4HD4HVG6f6H6GQwsFG3EO2s+7OylEEz5Tu68WowUTwl+0C4SnbEC8dskUC5rI7O3xmNN8VMYuX8gf0ki7vrmYYHNW3L1RQbMtjNQOr8n0X8y8HkkDxYuH8jMTW9puTUgr2gic4d10nnR7G/8Gki6zyLsCpDBoOgdyTi+DGNuS+GU9R9Jmb4ad9NYPsluILbT1qPxbCWUfWUk2HEjPO5VImSfkNj9SURb0ROkqDSRZ973cSSeQXfbW9K29CFWPuSBtr4kk7Uf4W5HCTTSGgh/z2vqsA8wC5YRfms7nVjOwEpaQXh1zlCfJkfvoEbS+WUFxD4s5yyrJrdWrkF5iQytl0Rk+7ENUK+Vwm4Tn9zv2Ijpe6VYuaaMdFgn4VLCE8jvysiB+GS078/F8jtCYlmYCbdkltOj60jamiwkzOWhdp+c7JncQv1D2RoSQY4nvaa1Eyh85xcSt7ClsEc11ApE5MXVVbA2roavJUMUr9eg11oONdsSYn4oES3H82D0kkfCLifD8VwujLKLiOWEbMw05CFklID0Gv5H1RrZc7z1kHw3WYa0rwq0eeUR5/cr0XhSgTzlA2I4OxF2vXmYbZJN9F8k4c3qJxDXZxBxRg7IMx4M3xeQfRuf4E1LCeyE2YSaPqcBKymo+Q0ieb0UxyJq0G/tbXJr3QrIB9Zg6MFYsnhIMuK5T5AxIpFcXHsDe8fmYkJOFGm7lAvj8RTRvzMJxyMPf77yoFtwh6iPrKPfTgAtJhdJ3aplSLmngCsTSGaeXY4HBf+7Y+Es0ZyQhL/Iw9855wlV3kCdcS66leHk14un0KMsfobHkxunCzCxg4fNZVeJYbaCRrwtw4H+vmTqGfb5YQLcKV5BOm8sQ2+oApyio+Tv5RXoN0SBDSf3kVeLVqNpcTWePdhJfGOTsOdlHuKMD5DXZ1Ng+ysHd0z2EcNl+dCeVgqaFEFG3i5E2TEG43ihZP7vetrC+rHTzU5EdLCefhgoxI3dC0iy2npk91Tht6cb0Wdx4tQsw9edK4nU1h0RqVKcnb2QyBuSsH75U7y1XEE+fr+BVypPkLN4JTmlVohFxmUoCPQlaz4Vwb4PxbLR+0nm6QdMZqUcyXm/OI5HJEz5zWpU3BhEdi39wCxl97J78lCyN/gFdRwmQvB7SxJ70AP2QjZ37CYkeutuFgMS7J09h/wp2AfVt2I8e2xHtNUPY9K2CsxLmko8k07AZWgFdGKtSGtPIPRyRajKnEhKk4LheFiExZssiadFKNL2i1C2w4KELkzArYIibG4yIwkjkiCzKkDMECtipUxG9sc8vA2dQZILC5E4g49/4xeTddeKEXALeNnqSnQjbzFTj8txbWkd59M9yiwfqMC1lW84bfu/M02dCvzsUCddFfrUX60WJlfUyPJXk2nArVqMO6xOkscspD5favHOZxAxt9lBO6prIRXqEsPHe2jHkzpEPtAgwRsbaRObRzoP6hGH9820vaQCZ6cPJXI256QtrkDZVRPibH4MSjYf/fSaSIriTiAxmfVaDyeQ67GBsDcVQuekJXm7IhiW+QLozB9LpAfDoBAIMOX0KLLtzzkUszllaLoRqb1/AarT+NgaPISozLqMb2PKUX9cl4StuoYIUoqv9gNJXEQUZnIBfUadSGTRmNnLoOL6AOLYEwvtUzyUPFYjV+vj8bClGC/7apBTrYn4dbQQnxYOJsd1kiELycdLwWiiNasI4hq2nj4TyevGYlg2lEHrmS3JWZzEtNdVwT+vhNP06hGj/UsO7ZBMzp49YHRVFWhensh5b32YhsyuQVmMCSmZd4qeWlyL3/sNiWrbBWpcWoPhkmHE7WgCbfdS4HXUCDLW+wH11JfjzntjMjWeR9tdpNhgOYx8nlpFh+lJcDRtMBlm8YxW2omxOVOXTGhroitHiHF5rD6xirJAq58MBwo2MVvjJiE2QYpxNjrMFkdrTDpXiTzzTN5/7Xb4dkTCnt06nrb2HJwIY/P4/kk8w2EEtcVSSAuseeMWzofraxn2DvTiDd3jDKfnVTj1/DrvftxyfPsoh8z9CW/tgChkhVMMndiHpFtexyYrCoeKv5zsT9EYvZBB/INfnCJ5LHrX8nBq8TcOvc/mI90S9ix/cLKUCVBqF2PyoD4kYmMRmj4JEVw6lIzVKYFLBx9PrYcQc4tM5hWHxer+K5wM7ULGXiBHV1IQZ4mshvnf/c9aB204Le+7GOdZChhN+OOwzNAUF0bL0CJ5xARfGIXpp2SQXYxi1rx2QSmRI9pHyft6dB2Mn1bhTpQaM+TxRlx7JsOIM+bMER93tJyV4nwAlxn7XwGMuRJcauzkLPpciEnxFbAZ24dYBJfAeKwQx55+4Ji/ec2oesgR5CJ0mDyrHw1gPeqObDMH9Ysj6InMKiTNmMIztZ9GA0yqkLe5kfdqmj0VTanCoAvqzBQVQ2jWyfBwdBuTMdgILsZVbFYQMy5BHmj4JgHjuIVRv+IFvz9iHFh5hPGL3oO8G2Jk/j7L6Ev3IX63GBaaF5mSRwFY6ylG7tHLjKnVUXx0kiDw+TVmtnYhouIkML0n55Q6FGNYTAUKFzCcJ42sRjUK0Nidy4m4NYsOs5TCJmYcM3PbXDq9qBJfNZyYiwVzaZOxBM/pCebsDk0oU2SIlOpRw2WD4ZgvQ2ewKrW+ehhT51Qgqi6KMV92AplNFTh2OJGJyAyEeW0FWm7fZg5JgzCJiLFMdI8hg0KQpiqBVn4Gkz6/ELs2VMJ372XOgiElUP1ege8ZHpwpcgaOvwVYZhvAGbbOnrq/rECg9X1mrPEsWmkihusbJRM5/g+1HMvmhZ1O9ECnClJ1qnBROZe2vRiA/Esy9PUcQ1sig+G0oAIpztmM6YkQZAorYLTnCWO5PRTTX1cgdy2PWdVbAI81Uiw7qMHZvawYGpkS1AzY5fC5gENbF4pgNuUNYzmGQ/ttrUDSCy26PPIDXWohxyJ7X6rY950q1lWhJncT5V1TQUgm27eDrvRkUyhceiuwbCSfadMJw4mPFRA2iBlruwLksv7KZt2GEuuzRej6XAlPR4Z38uxqmqYthedpNxryZDGN+CnGlT5zac7Ol3Tl3yo8+HaFyvPe0h+RVUgbGUIjb3fRxD5SrJ18hvJGhUGDqQDtrWE+bWb18W4VOEMnM9M5RXCEFCNsfZnUnm0031iOhoEnqGCxNx2TIkXKrwO0sF5KVdcpMFqSTK/9bKDNLIZP6cTRx7qOsGosx7gD/ZnkQU7o11UGzk0VZuyPUKR4V8Cr9xXjsqAAiY+rkJ4ZyUxJLIJZmAzkLcOYbyiB4TApCkfJmJkRB+gxPzkeOYfTsK3HaH6aDBuHh9Inqxh6bUIN6o3u0qB2MU3PkmNgvzvUTqOOtt+ogp95Kh2+ehbsy4Sw+TSWuW/FctF9Id6u1mb0IhYg6ogAg4JVmXshoXCNFKHR6BczHqGwHF2BATc+Mp6yImT7V8FrwQdGr7kEEy5IQdd2M8qbDDzkEtySq1Fn1zPUp0fO8tpV2rwihP76I0O09WU6tn8x9bWuxrLIe7S7sYxWqlVDX3iPcottEM7mxNMX1zAhW5dCJVgEZlxfprAoBL63RJja1pfu1g1F7REh3A6rUu/NPJidZ3GYNJR6/WXwjeXb2SJjqvgEuIdIEG03l467FkZL26pBrWJp4f6L1GCgHIod8TRi0z3qaV6NR/PT6fVVObS1sQp7ze7Sy4opiG3iw3XoOYbOXYm7nZUYt3cwU2i3Ek03KrBxpQbj3y8YGs4ieDboU86fYPikCjB1pRZVzQxB6zMBDHlqtG5AOaKCxFD/7UF/C/lwsxAhYas3fXAlnlp6VKH/hpuUOZVON/XIkDs+jRq1PKQGI6qg4ZBOS19aQqQvxDINBbPTfBJ4I/h4qMhhcvqshso0GZg0M2ae2Wqk/hbj7fzhzPxpQVg6SQDP0aOox5hgnLAXoG2OIT0lSoGzuwClijj68XIqnJvL8f5eNG0zScOJqjIEZlynujm3ofehFF38GOr56A4U+9neHUuhP3Tuof9bBl/7pdPZ5eWwyJIgsj2cdrO4cLrIZsD+IfTwYBE2lQuQuP08lWVZ4NdkNguP6EtPvLdEVFY5pN6dzEypK7zVqvCPmcDMfbAWlJ3H0xwrJvZAIMTDBfg805b+cTmDTc185I2YRNvbktC0V4Rs31R6aOQNxJuLIG1IovGiO0jMLkXu3ft0Y8Y9LI+mmNuQR2ftv498MwarXgqojykfyn6VSGm/SteaC9DvnRhh3rG0Y4AIvGohtpyMoX+XmiPtswBlRjOp4voYTGI97eQBY2mK2Ti4NJTDpEaTpix2Q1chyzPGc5kcm2NQbBShBcuoy6PjCJ8rxNoeZ3pk/inkPRPi9ay5dDEnDuqnK1F6MZumzorHJi8JTJKz6CfDRPi1VcA66R6915qBxksUNy3F9Fj2A3z9zcPiXXV0eIIAxiskiHG8S6M7hVi+pgK/Le7TYYEmSBvG9qfFk+7TGYUsCwHW2iyjrjfHQFunHPFJjvQ5NqGxUIqEkIXMnoitmCCpxPMt65n53dsRmyPB18DDzISWw2i6J0Rn2Do6Z89R/AgTYrTKarpL6ziiRvKhFeZK9SbFIX8Ku9+VT2liYDw0J4gx9V0effw3E9nreZg0rp1esnqMkkklCLD6SkXnK0DChaynKqbPf4nhdJSP8LdCaumpBScvAYozr9I1vboIuc9HaupF2j10OHzj+Oh6e5KqzPFCrbsEC0LimNuTfRDVIsbeoham4bwfNr2rwBWjCdSm1x+XfouQl7qSSiICcGK4CBYVG6jY4xDcI4Ro3OtGHbNiEchyr2CHmNZWxP7/vaMmuaU0IjIL+aYM4o7/pG6jc6DLKYHpyX/U9HMF+gUI8XGNnG72leCDvBwXLeupQ5cKDrG+N1DjLh36WhXr3/NRvyydHvowENt9+PA+Ek+zh+pAc1wZi+8YemVMHC65yhD4opoqgrKxcQ+DEWdVsdnvCZaY8mB1ZgDOOYrh81WA5Nst9PYeCdz3l0Mm6qANr/9RjeMCRAvu0zS1PnA6WI49nVm01zoexq5VuP/tBR0R/RQnW3gQDNHG2gcF+NpYgrApughwlmDLoTK0J3dTLeMemtjDh6nfE5pf+I8KQspgHF1M/RwSEMV6RX3le/p/HJ15VEz//8dTCaWQVEJ8kiQkIlua91hCCCFkSxKyJ4QkqZAKSVLa9z1t2mbu+zkzTdNMM622kJCs9elTlmz53e/vj855nzl37vv1fq3Px2nOvbkvS6F5n4E4RxtBL8ph0smDzWNtZHKkcD0hxJVkVWTxf1Fr1g9ThlP6Z9JfuvSvABk2NbS3eAC8BYDt6Ie068FAlAdTDDd9TbV8NTBNHzhy7F9qY6aNQ15A168fNHP0aMzbBHjMVEZzpCG0UoHcQjWobzFGexGw6fgQmG+bBs+xAqgt0EBV5Bw0NrN7iYbC7r0N2ncIYZ+mhSMBy2GxS4j8+SOQv/Aekh83Yv39X9RlYDm2PWNwfNMoHGI1bH47H2VFulgklCCxW4DB94ZiuUsNkhtYfowbimcN6nh7n4+u3I806uxwtExhsIrzhfpV6+KbO4Mrdn/oznsGsDjDoDtmADr77fFcTwhbFR18KtsEVsXBKkQX0hXb0b4ImDV+NKKsnbFCl2KrYjSczWJRu7oJB6sGojkpDt8WNqLbaxDefuKxvYdBsaYBVlxikJjB8k7MaIz9IkbbXgH+LddGGzvHRE4Uf2YMg+XHHRCVAztfjIHazd34XUqh2z0Wn866wfo3RehhIxRfi8Vsphm/pg/Fhc9xLNc34a2FJmpYvb9USQCnAWORuITimpBBupcBPG5U4ZAM2NM/CiZK1VDspEjdMxKCCQcxmwckzJ2MiOKjaPQQYKvfVKyJSMCTg004EKuD2NlJ8P/ZAINjo2C+juKJgxC/lo2F9VdA6zSwepMBjKNEIIUUOsf08Op9FcyOU5hEj8I8xhMFM4Ws/rdAyikvVE4RoMR5Fj7tS0DzvmasDRoNMTcJarQR0pcGmOuQgsaSegy6OQYuR06zeSvCBrfZqAo+g6VbhOjcPRtF9kmoFzZBucEIodYpCPRtwAKMh1KlFx6Nk6BxylycnXkO/tIq3Jw6F4URZ+F4WoTfSlawZ7/bbtaMSTdNEDYsBX1BjVBtNsHtQ96wmFUDrYj5SNfwQWlANV5dmI/lW1LhvaoB35TN0T4wHfVMHQw8zSGZch7bT0qxid3Z3OUifofXQPe1NdwN/eGTLcG4CBvcKElBGGlA5GJLFNilweNMHYK1Z2NoYzpOZbAa8t0cFA2/hLZwGe6Hc9DaFAAFO5tuqnLhYncNbdq1KKpaitXNIRi6QoZpGrb48CEF/Y0KlOssQG8gO/tS5Xizdz5a3wYj/7ccJwqXwc/rOrp15JCdssVlw3DcOySHnsIWriMiMfa8HKZDbdmcjEZwgBwfbi6FS1UcbPPlUF25GJPKkxBhowCW2CBrWCr8b8pxcok1XK5roOSGAC8D1bnbjbUgyRFgnZ4Gt/nnSBhoCTF1zVCutocB+pKE+Lhak2v7bDy2bxChpV+Ta3RVDTsvseyvO4gbmDEErMnIuzaY298wDMkbgbNtg7k7H+niynKg+O4Q7ujn42DOFeCyqwY3BcYIf81q4GGa3J8DpiFZIcIDLU2uidlM+K9g58u2odwztrGwrSvHJRU1LjcyDoE55dhUo8qNfJUAtc5ybLZS4d4QD8S3FxR9zgO5+ufVkfuGAYdR5Y69MQJVhQxuD1XjDg/UhQVbn8M81bjrBLPRsr4KR801uPGt8yCZVoUbQUO4/K8x2KNXjhaBKtdsfxzWvS2FStYArk9dEvbHliOgQomb7J2CZ0FlUDv2i2w5ooLD4Qw0Rg3g3l01CMus+VDl/iU2B23g51aFn9xBXI8Di9FeLIbH0IHcEvcYjHvO9uj2AdxvxbFo2fkAP5/9IplhKdipUwETwR/ieDoNcz6UwX38d5I0/y/tPsdHkOkXkiMaCJkWD8a/v5G1/osxdEYVNBYN5O5eYAsjXzGezFTm3ju9CiJPMXv9T5LfFYus3GJENP9HSurjUXijCBv1P5FTbzLQ8rEMPv92E6k0C/raZVi6/CMx6PxOP/XyYGL5hizvXwnv8xK0H/9JzletxboCCQz/dhLfJxuRnyWBXeVrEmAQhz5aBNeOt2RNWALECYXYefY1afTIgpJFBZrHfiZ5vjlYlsOe5Vw7IfE9VIVlBp+/TSTCfAOGb5Li57tXZNPVzf//2wDjRU/IXv9tcNSWIfxLLQkKjsM2/SJIzZ8RvccJKJYXwC7vMXEamgNL/Upk2r8l/4bnwcepAiSkhehk3seRwDKEhzSRHe87qeFoPlpVq8icbVvgOLkObm8YopK+7f/fx9o6lE8MtXbBmFeL0MsgFUtdYRZeC/5CHjmlvh9FB2ph7FNBfsrjIEsrxClxAwmeyp7xfgHc39cQ3sACyC9VsLpFQY7EFyK/uRRBRVLS//4DrZ/OR+jYB8SP2QjVbQ0IbS8kLJfCZns9bIOKiOXsXQg7X4d6QQGJstmDbwsUqP+nhHTf2gflKjlKuorI3l0HUW/NsqRXManOTcDJj/fRNqSMzHBIRvTjPCQfKCWT5xRhb1wFZq8H0fQsxhg2jsm5lLzfXsR8VlZg66UzxK1bwlgfVSCtyIfIe9/Swvc8JBukk9L2TRjK8pEoKYms+WcHjryth+elVBJ6eReG7qhHpkoWObQzHgYvC3B2cirZOTMJvTfyYfc2m1zSKcYjXiU6MkvJs68lGEjL4e9WSPI+leJheCnUeblk+b5spnKyAvMf7iUzZ1YzqokKvGz0IL42rdSohI/TuyOIS98GiA0a8d0hlCj1bcXvMw3ovnibfH8RhxDXQjjtv0fkLQnwe3Ef5suiyIl7pbArZ/dtTiDS22XokpVhgXcqGV2Wzlgf+9+zCNaTSeurmbH/KTA9ZjeJvfuEhj1nMPmgP0k8uBbh4xrBLDlHBtpugF9YA57yz5MFgVvgMawBrgGXCC8lETcK76Nl6FUyekMZfhbw0F0bSY6wufyJzbGPVeGkYx6P1QilcJp1k0wdlMCEJSgwaOxC8utqHeMXWAdN9TVk+qN/GUPtepzRX0N8Ljyi2WuAM/ddSW7YWvT3NCAu5ASxn+kAx6MNaJpwlOycvBX3JHW4pbWXaP/cgdr/5Ai5sJk0f01C4rN8bH1xmnzuSIGmXR7KrD2IRmElbpjwoBTvSzJf8JApLcPm2EDiVH+Lab6swNHYiUTsV8HYoA5PtSzItqIO5icb03e1NqTK6jGVLhNgl3AVud3ohNksm3cedSSO/+5EVLwcac1riem/rrB5KsP8D1wSWLcfv8ul4JxaRJoHJeJ1awGqH2whI7KT4eKTjzVJ20n/PR5GhfLBue5K3Kv4mHqvApavDpOCFVeY4CUK7FEeRWoXJTC/01jW9hxGYhrbGTtDlsEVJsR5xhB6ypjNgcX/kODDY+jrkY0YlmRCIgOe0u0DRFh53IS0qD6lldNEGHR9DumvdYNNrwzLzy4iaxwPYKyFDLuOLiQTFh9BuL0Ul5fPJXNenEDpNwliDs8kldfj4f62CBu0OOSJTyJ+GhSi9641KXHmw9KDQeFje+JqwWCRMw9lUxzJTJVIZlpiHZxSP3MeLRtEPXiNqB6lR95THdrf3IgXxwzIgI/Taa1hE45WjCFz9tvR7P9Ym/MNSemCbVR0vAlJxWNI7J4ndKO8CirbR5ATji30c1UV6l7okW2bn1OHb2Jc6J1AjKK9oB1cjb8vphJbX2989hZjV6op4WzwhQHLUC88TYhhox9ufGKZesdEUtUQAKMtIix5YUgWHL2KWalCNLXpkW/qwSgQCnHUaiRZcDwUyhZC1J3VIqOzbqB0g4A9lzo5K4rBXqYMw1qHkEI3doY6PcCSoWNIR1QiTLoKceGoAalbwIfjP0BvvQ0xmUxhc4SPnCcLiM84AZ49rcTE/VNIsX8YU9CugG2MjLPjSCRTnqKA07UMjr6FK22914AdMyeT4SM9aWl9A6bEGZPXtwPoYK0G/OtiQrYk3qA0qB6Pg03IMNNo+pGtkc4SY7Ltagbt0lNgdP4/ZOT5ctpCZBAeG02qKmTUiGH9o6NJyt8+pMpbxHjxbSh5EGYC/wUycIp3MJOjp8AiV4pr3NnMeIU5WoNrUFLSyZ/C6kgKCazGX+Ef8ZsPnQcSyN8a8y9etcEsvxpMfzecP0q+BLFXpJAPXMRXWK3ERpbZIkZd5IcZr8Xr67Vwa0zjm/y8hmAHAU63DCchNaxO+wWMG6pJ/lt+A5FmgOXTQUSgdIvV+RRNPweQ0PO3UarNIHBqL+dB4B34mPBhUPKW06p7F2/8eYhtbuNc+zcKTd6V2PnPC47Sghg8ulmOWVH/cUL3xGPiyQesfurkWMoS8TWlCA5rf3Ns+/nwZ3W1ZYwx2bEWWMdjoPJUj/xdKoT4Hx56tbUJGZbGtD5WwD7Zn3NtcTkTGqWAfIQ554VSPbNuYR3shnfaqAy4R7P1FcjxmkL4c9Jot1ktOscYkzG8Epp+sAbfn+qT3cPF1OKsGDHX1EnKFwVtHMjy8oYBZMmP8fCSyFCUk8yo509E5HMpJnAuM8sEG3FoWy0i2h7ylfq2QLVdhsKDakzgi+0I4ktROGUS8/OzM0qv1eCCyXLm4Ka7sGmoRKxNM2fUtGiExlSg0UHMuWcQg8K4cjROAMdxWBxeL2P11VaG83x/PKbOKsWshQwnlmUsUY4Qbpk/OSv/CLDmKwMTvY8cz/EiGCXw0KP0i1NWImHqT8lhpyK3cb7awSxtk8PyySIb5uxQaqosx/T7U/kfn5rR+KUyMPeGM2O2z6FDD9bixLuJTG2OLqbtk+HLuC6m22MstjvI4HtHwFjlu2IsV4J9b/YxK8YdgKCzGvRRALP/4GFs961G17YbzLetHnD+yvLey3CmZ+VJtNtIYHv4FmMjBFKzhLC5ksIxmS2ChQvLTVbpnGyzKuxJZtBx5hYnetk8+r5PgmuNaxg1l4XUW0UK2RpHptSeS/0mShA69yZTVsahh+QSrJHFMKefa8L4hAzjPoymfCNt+B2TIWjgYCo55okralVoK41mNjw4DdUEMQysYhiXH+dh91uMqMxMpvjmRbSrVOPslGLmZ5cf9DdLMH16EfPRhEFmngTuel02kUmAQUgV5rD5s2SwCJ9Zfo85tp2T+1QEt2MUBtcCOa9LltOO21UgcwsYgfUyGhwnxuX3NYx97EBoz5TBSrSUKsqHIH+rDCYbp9NIUz/Yb2Svr+czfxdewvNHrD1feEznGX98+yHGvuMSxnNpAL5tZ+0JlzCn9vIx3EYKp9WveCWagOHaajQpD7L5vFWIz2tE+PhfkU2Lnx0t2iDGqU8a1Kp8Iw00q0bOrVn0a81vqj5XhoAcTyq0U8br11KQju2077Q/Ou5VIa2zkblqFICoAdWYPK+Z8bsfAIGbBCSwkVlQwYPnERlWLZ/GOLEsHFYjQf/s5/z3dQLUfqzCn4Pz+Enr3OiX+TL8jN5Dv804QEXH2Fg/caSLbd5QC3MFZjbdpmrvOmkgO0Pz2m/SU9VfafNqGQxnXaYbRwXAoLIK5fNfM4v3BaC+m42RzUvm9Ube/9dR24o7jE08g/yfNTgR68PcZes+fyFrZ8oi5vzLs7SdveefIacoR8mX6nfU4JHqUepe/ZKaf6tF4vYEuiWqgy62r8W0qmhaV8fFbz0BJtcMYE6kLMPzsyybq/TxtycG4AbLv8sfvmPKlvBAXtVCc345Y5THh8lNGXJKhIydFHCYLkHOogKmge0ziS/EcCpsZqx7LtGw4lo8KvOjs6cHUmsTGVTCvKm6rI4usFZAyMmkQtdH9Eu0HHPC0qiX1QI0F4ugsWIME5C6CN62IvTmazFayiuRnSeAT2Y3P6NrJdzeUkSkf+AbeQRAme0/5EQ/YxcZAEOHaoQs+8o8YHVFbLcM8TFvmP5OBpUKNje+f2I22woQvk4CmviDiRwhgrhcDEtbTbpY7TK1viCHP/cabfWidIV/HeJbMmnr3Woa4aNAkX0WDQxspl5jarG/N4uODJyLyM0i/F03g1nJt4LnMQH+DlzAdLatgnehCIpLX/n9zatgEg8o/nzmq5kFwKu2CkqflWlJPcXG81JsaFanHn4CeM6tQUiNIRUZViF4nRhuHlOo9ZVQ2mcrR054OHXOiaBjp9YiRDWKjlrBo+1XFdDZnkkjPwlpsL8MN1dm07tCSxR0CWG5ewdjmzgb9XuAv3t2MIqitbBbKsaJWmVG69slWDiytdA7nPaG+KO1RYTCaeo0OzoFhQ8ZaB0LpYGDU3HwOgOXIaE06EcqUp7zYeQWSv0M02H+l4cgzZu0pFUIiwYJFqlxqJ6BGPqhYjjqO9B+eTUWtLN6Y4orNT97mw6/L4fx3Xt0VmE8TT1Xi9fj4+mygkJ6aEotbPTSaO5vSos+ShDtmU0TtC1wSCCAk90tRmXvLPRYUhTtvcKs6HPA9mR2pmeMYLoP+8E9UQjNOGMab3MJ4R+FUOkYTefvSUCjvQgb50bS7NuJOLJECK2rt+mclGS4LQeSLW7SjrwULDUGROdv0q6RabBdTjGw6xYVDM/A/tN8aI+8R416MrG3ohIDzmXQv4/FsK4Qw1njCPVja711RRVyA32pRttUeAQKcDilkQmM2QSBcg2iPYyYrv+9M7FeiJ8LF1KHgIuwCRGyfregJW9jsXOOGOc+JdA07XjkO1fBPOweXW2aiT8hfHiuzaZvvbPxnt33RAJokGUeoseW40leA93qWwOdKVUYOeQW/dUjxZX7QkSeiKXvrphgy0oh9nyeSXPLTTGPrYsJ/iPpGp2tsK6pwarvs5ktztswdL0EsklcJsXdG1YXRAgUrKMa1AfaK0SQflpGbfqisfG4BD0h96lXfQwEjWLcK06n1tvzoPmnAoZurfT5jvvYMboMm7LbaODnGog62F5klE7fT6uFxSUBpCl59MA/4/FZTwSXdUeo/o+JCN8tgJ3uTmp+3gTZlgKcWGJLFV7bQUbI8DdtORMavgsln9mYXtnFRPS7wu8UO19KrjBaOV4IPlWF4eu30Sd7zqJ5kRBJG7fTbU3nkGguhNO0zVRCorAxSIpz9nw6PDAa+bkSXCmtoNWX8nHuSiWbi59oV2kBUh+XY//dHrpZRwZPNs+T3Mtp1Ola+JQK4F1dTR3+GYWNrCZQrg6hde/HQBzL5sl4Vnt+ngAtJQGikzyp3zh3di5XY1BDNjN931E8bxAjTfiHUVt9Av0TxOhsWUB7+zzhvpita00nes3xFCxOieD7fiddrO6F/WVCnKp1poNXnkGwnRDq33dRTdldeJ6pRd2ZWip+HgXnC1LEv62mh5ZEo2grqzO7QTUHlCBsSgXm/1JmOb4W2h1gbXpBfXJU0TFMCLVrmdTcTB12DRRiv2SakT4CjyookoZEUvM0XXh3U+R0XqeZn6LgdLEWow48pF+bohDlLAMRKGjH4DIYBFZg1Xh13OZWYJJ6OcKDNGBkJIdJ4P/u2U0NWH0dwOp7rtUXut9RGb9ZG3wnlNJXcwaiSInC6mohvb/4Hr4Ey6GZ+JqanYmBIVvXI/ve0IazZRAr8/C4WxP1nAqsiKzAmHwtSFpkyO+n2Dp4AMw2yrEqng+R7DctjB6ANpZ5NcdUUY8aFXjtY9B4D1SiF4NjDXVIGNRD+3pjYM72wxG5n6i5JQ+fcirgclcbVk/5KJhRjtbV2rgaKkXqECAnbxDatWqxhZ0BjaGqsLk5AGFLAOfzcqrcowIrewZjmhtoQuUgZNbxMGRmG90jGoeIiwyur1WF+hIjTD/JwMN7EGwOmeKEjI80tyGQvrLAJzGDc1c10NM8H93+FI/iNVmuXQKPTxRdW4ZjKpbDYIwAZwNHIPx7zP+/+8wxrZ9+b4xFVJsC38z7qH0pD1ljeViorYtWDQZunhX4nKYDA1ENzL9SJEzQwNnNUkwfx2BjtTrsJ2ug/0klDtW/o/3bh0HKftfb8l8qjxqFc3t5eNT9nf55OQbHGB7C2pVgFv4P6z8ekmYPhL/cGB6veIgPH4TPR5aztjCI+ToCs9JXIcgK2K81ErJLGzGB7Y02LaMQau2EKw8ogtP10Nu4C46+DAKGjYYs0hWndvIxghgg9UAswh6yPL5IGV/s4uD6oR4H7ilDFMPDhpV86L7UQ4seg4LzPNTL9fDtQA0WXOKj+IcmIh+6gO/MYMQtA1w7ug8Dc9kcKxyHbnoI0VP5+H30HzzSSkB+az16LAaDyUtEvEo9UrQ08GMoy08NPKSK9LGuSYCOBzxc/KGHz6zWFuzhQ8AMx7kodzjXMJA6TsSzh0fRSRlEuE+GyQZP7L3KoFp7KvqeJiBX0QCYaSHxchLaA+qhv3o4ln1PxvMddQjT0IZoqACrDNk8PDIaVt1COCv4MIvRg5ORGJk8Pr5JdODsdAKzpgKbw6dBM+00QoMoLhTMwKLD56D/gUH3yVmARTJWt9dDbf4o+GakYNr5Ogz/qgurmnP4Egr8XDab1aw+kKiw/CyfjQ3fUuGsWofZ+8ei90g6/Lrl4Pw2xMSL56GqU4X/Bs3D2ZU+8GBnTcy1uVDSSUN7Zx32df6Dt6MyoDtegVD1iWh2ycT2RXI4HZ6E6UYXMC2jCl7j52MpcxHWb0RYFbgAN13TsNq+HqEdJpjUxO7F7usaPgV+rZkIHieHm5IZhoy+iLYmMZJGLMRmwSVIborx9481rmwMhIWdGPOFNlhpnYH+Owr4rTFHeUwmeiS1OO87E0kRWUgUSnE/dA7mlATgp7oEXbs54FZeQYGVBAk5XBhJg+GpXoM1dCm+l1/Hul0SnKxZhtQjGXA2ZnvXUPa8JzJR8r4GR1cvgN+G67D2kULroC0uO4RBbCHFj1Jb+P64jSPXpFhy0Rb9eXcR6SJFTcEyGJXHIDuA1Vr+S8HvTsCsFin2Bi9GRFUqBo+U4by9DVLtM2CQIsEAIxt8jp9Hwycq8Dpcj6urzqVaCxWImaLLZX7OpD6sb/eM0+FyPhHKJwpI3o7gJthMo+smK3B+sxY35KINrV+sgPaAody2XSPpUk0FltGB3FlWxvQKq/MNNg3irtthTVesVKC4biD3gu0IyoomGLwdwBXvMaPZNgoYmSlxV7cvpCVrFBi+TZk7IHEIdZXLMWF0L3k5bxL9PV3Bzt//yKCdY3BvJMWOrkFctSv/wJbtG+/vDOE6jjbFbwM2d/+qc8dZm2O1hRApvhrcxY0z8YRl869XNLg+5xKwYkUZHs8YwH1RnYg2XhkWPlTiPtHRovvb5fhS/JrEYTIdbKaAsaKDtLZootuaj/eTlLladSOxwJaPveEq3Jxv+nA5w0enQpXbaG2ILlZHRfsO5GomGcMhjmWS+kFcm4lTMbSGnU0rh3BVrsyCU4AAJ7uHcHN+z4MOq337Jgzmetsm4Jz3A3bfX0TamYR1o0rhW/qTXPZMRduHB9CRfiU/y98wSlvl8DxXS/6oDaaCZjlIcxPZs3EC/a2twNIzz8h+tkf8+q8SVg6/ifj9cLgUVCJ/2l+S1q2LW4t4qNNR5vanGEAcx7K/vwq34w8HEbcFeHBuINf1zmJUjgcmRatw1ZQSUNpSDHODLyTMIAk9fcWwE/eSK04ZWOPwACXTu4hWUiacstnP29+RjnuNTLaeHHQwQ6pXK9GgSjlKtorJHY3RVJWNr06nnAT9o4ym25X45vKZrNg4BIbpFfAN6CX6CzTRo1MJ884fRMl+KZ57iPCrS4U76+xyZK8W4nWfEvdhxTpkfhRh3aZuImU2gc9yS33NO7JnQAJ4fUVQBPxLljQngr+uCIarPpLVylm4YVUKHcEnoi1mteWdEtxwe0NCRbn4k1+E3DUtxIIImCeKWvTfzyc2q/9lxHflcH1cSvbaDKfK/8nxLZ8hXrv+0HHcStj4t5LBcaqY2FuOFs13JLJ6A0zWVMNe9I78+bsFzaxudFz+gryO3wmRdjVu+DQRn1PJaHIsgPndZyTndCpiRtyH7uyHZHlwHgTLS1E//zkx/icf5bXF4Fc9JlYfi5lAWgvzE4nE/kEbY35RjvbALPLEfiDd/lKOI26FhCzpo32sLh2+u44YmQyAmrycjd8z8mjINniuqYHx9iZSH7MLQSdrYDKtlvBi9yLWpgY7p0nIJMsDaNxeg5LXYqKucg7+Hixf36kkDw+fh/8cVhfl8IifZxL6+ffhOLWRVJ5MgXtzPupl9eSGOB/TR5SBr/qE3Ou4D/MzDxBr3kS+mOcxUf/WIibhDjl3uYlp9WNzYEwssfVWpi0dclitTCP80v9oZ2wlgp5SEmbogihXGb75CknLwr1YqizDztMC4pt9EM27ZHAM4RPHdx7YaVmL4RPLiELqBe+/MrhVlBL1Sz4IuyxjZ0wpOSxLwqpf+VB1lZBmrVTwcvNgsqyaXBleBOJagmOvpERtTzGe+BdjdkgVocaxjBrL4M3HQ4mVmM9knpejpesGmTChl7EdqoCnVwQ56fMvXWJTie6oYpJf4YKPe1n+3Z5HIkzdoD2hDhGZ2WTdyEPwuaxA/blMUrj7OMvcbD2OyidHlnqhr68W7a/zCI06D+9ltShRu09mSXyxOk+GIPsC8sonGQLtfAR6UJJlkwr+w1wka/GIzYY0uKvmwk31Aak6WIy+YQ8w20NE+l6VwCatGP6FfFK+KIERj5dDevESSY+TM5ljFDj2J5C0RvQxsX4KkJCrRDG3ky6RVMDVK5NMP7sLs5/Vo90siRh07Ib/mnq0taWQeS37MTixDh+PxJKI0COQDK0DPyKWTElPwcOWXHxJLyCpt9LgQ3Pg25JDWh+UwIH3ADtDK0ljaCm0HpXAJK+IrI6/zWhZyhGy6RDp3fmC0Slge/USX/J28m9G0q1AyIsLZJHNO7ppayUMk2LIyRG7kNpTjwUHo0lY8h4kc+sRtDuM8OYfQHcya4/xDaKlkYJfdnkwt0shL9al4dLrHBRtiieRq8vhMZntgfGZJDu5Aum7S3A2P5ksaLvOGLrJ8VR/M5GRV4zZqDosf3SMrOj/w4Q71mGN+AgZU91G3+jx0KISSuwUO6BaUI+0jiDid2Y33t+tg06GL/EWJuO2KA8fx0aQzWppoHNzQRrDCGNSgT3rSv//mVqlTCXsfpVASxZF+BevMtsDWU3yYzHJN2hnIg/V4bCWC3nGU6LefHadup04T3pOz3/koVDPmwgbt8P7vzqUTfYiJenO8Ndh/WPnQs4f24NSbi2efllP5g9JQUxdHmKeXyUnO1Mh3Z+L9sn+pLGLj7O6JWjJCyEDxRRz1Itxx+MS6Vp/kYncK8eMz9PJ8zg1+siqHvvWriafb4+gqv97tj9/KfHta6Hvy3h4OmwVqa99SnN7+DizdwvZVumMIyxT7ateT8JyXNGTJENa+0qSPucAgj2l6G3nEt6XNLRl5qBsvDtxupuBPRuycTjMmWAexcOvD2D5+xSxBqB9qBijJ3qSCDVP5svfWhT+q09eT/dmNu6Wo+bSYHLyhjL1FtVjMrEmUW9G0Pd/6/HXbS7hEyM6bWkDdvFnkrc/n9DVlyjefZ9H6gc9oQ77gOmBS4m5zmHYPWR58OgCopLsgRvxEpwIsiQn1p1GgW41puyfTrRiU+Colw/NyEXEqzIdRvo5SLNZQxax/KcuLMc+wXrS4yaA+qAHaArfRg6M8Ge+JclhqP+e42E3g76Ob8Cb31PJGtuV9MvEBuybMp1033OlsW/q8GPZDGLl+4Ra5AmQ9HEEcTR4SpVdBFgy/B/y5OQ5PCqsAi/NlKi1X0CHpwgbwiYRxSY/uK4SQmWREdEfHACnXQJc+DWOPJx+BYtvApN/6pHrRdcQlEvxMm4YaTofgnoLBnFr1YlhfzJMw+9jfMZIEtyShlmLclE91oxUyQB3aQWa7s0nkzuEuK1dhuvJMwiHK8Yetj73NI8jZcVXmHv3WbanDzi1yhGM/Vx2fTeY87remy4tVuDv9Rlk8Lqr1P6RHL3XppPVxhE0KrEWZ1Snkra6SLq9Ro6106aS7oIm+uWGABtGKZM5uY9o9n0BLrNxnN9tgrFNElh67GIaG8zQvEUMToMF49dlAXvWDz4TZfyqU1bocKpiY+fMn/FmIWyvVOFPzjC+7Vkuhi4R4/DmsXy1ccuRqVmNmM+7+HbS1bAKq4bPzFt8/QUb4FJRjRLrCn5izya4nqmC2+Rn/BSdEHhwgM6ZmmSW0nX0MQwmvh1EyhPD4MbySIvgD+fgqtvYNpCPjvmdnBdldyBoq0TH3BZOWEkkIp+x628POaeeJUA3rAQ9VyQcJ7NkKMUVYlZuG+cYW2uR+vl4/GgAIa9FqNpTgcO3B5E2dTGGl5ViA9EiR/LTme4hteA6cjnufuXMvDG1+Nj4y0Z7WSx18pXixXJTEiFJpD9vSTFu5CRSV1lIJbuqcUltFLlwVEC3PxDhguNA8k9VLVVmBPh5+Dsn5nkD9c0BUjf3cDw8JsBpvATTr2cxgVXGCGL9E5h+melfNxkrMsSY/HAPk97viCi2FuyXvOEf3LcVwayv/lYpM23qO9k+Wo3JK6cyPuq74awmxrvAZUzb80g4vazAkUNyzqt/70IlrAI2p8WcLw73oGRajiOiHE6STwzcWsuQ+jKDo24QBzO9MvR3x3OUWuLR3fsA9nnxHDIqCdGCYvTcTeHkBaXAqKkAHiPKOK2zRNDYx4d541vO4aFVMDVl9eTvV5wRFWKsu1EO2+pnnInH65ng2TJYnvG06Y3tY/YfkyJqfAbP6Z4ubbFjdcjCJ/zjM81o5f9+773HjNHy1EOXhQT7Fv5gzh8cA7cr1agWtTCP2vYgfXgVLHN2MPNM9kE0ugoa8ecYzWUHcShMBB3NUEZoexR2RiJsHBfJ7GiIQQApY7VRNEd5dhxeXCpFQUcox1wQD4+iB2gs8eNsOp4IYUoJduAcR21nMiyfF8F8lx/nknMq9OMKULDpBsf1tAi+cj6clOo4molVWDecj8BheZyfcWzOmlai1fk65/K1OVSXV420kDXMf8s4dMJFMdIWeDN/oxfT35limB+4xghThuG5vwQ3bCfQzXEjMXylBFKiRYdne2DeMSFammKYvWancGi9EPHzkhmp1Tk8Lxci52cuIwu5gNTnIpTPK2Eu/xGhfRqwZsZijlZTFTYUM1gk2cH5PVaCmGi2zwfrcbQPL6fZJ0WI77rDbJtjR5vdRWh2zmSuXbCnxnnsPZ83MG09g3AoToJL19dR498aCD0sgZndXBob64PP7QIoCcuZN72+0IcQNIJhFPZ+SJewa89qRuh0Cc+tRZhwUc5MGVAFHbY3DchU5yhCxCg6ReF3Id1m+14J1B/y4ZZdsmjkQwcaWyyE7TFV6kZ2UM/RIqgMnUJ9sv7Snfo1sBL70cQ3KrDOlGBxyCG6++Ml+GiLELL3IdOz1R/uA0SY7drKZH4QwcFACJOtlxe1JIrhngjIL6zgL8uVoD+dga5tOz93+zG6eCkbp6DV9Ep1DzUcXgN+1F2ae/IH7R9Xg/L2EFpS64/cbiHenfzELDYOgM53EYp+dTK1l0VIPyGCbvVnvvYsMZ5/F6A3jsukaklgbQUE/vZnFPkB1P+ZGI+S9lNx0huqryvDuh/JNH35BxqhKUVoXwJtXM6F4xjWnk9/+VPXL0UfZWDV3Mu37vSH1n8CUNVfzIQtAbh3qgq+83oZs3+FaL1ThQuJJxm7KVWwzxGhjVvMrKurhvoXgNwRMr3FwVQxQob+If50XksI3T+iBtuUfehH/Ve0dowUVRMz6HvDd9R9TA0uvkijaS4LcIidWSe8DZjjqYsw+AzFttKhzNsny0F+Muh/+JG/7bUdTq5k7Yz7xC+eGQDtNSIE5SvRvxcCkG0oxpeAb4yZpQifR4sR8q2LORYmhmu1EPLvqlTryHVaKZWh4kMwdQq6TW2iatAyPoiSB3U0+L4UeJZDWz2f0qKZNXjYk0Njj8+DOzs3e5dPZgq/zIOqLcWzD9OZbRPXwrpaAJ+Dv/hOXHuE+LC2cX7xj/HZGM0RolM6mHZMk8D5iwAqNlbUkT3rvBcU5Ze59JteODVtkaFBEk6fy6Jpz2wpLF9GUNlVOd3YW428EXlUeL2ZfjktwZlxeVQVc7AlmY8Lrq5MfqEDnrP961mQBsPb6YDPKyl6M4cweWzuvTZg/fZBh/rv8YcFT4AmMy3q0JWC/Tf5GHIjhB4dl4YQZx6WGAbT3iXpGHeoEtf7g6lPXwZMbCtgpnKbmoRnYVN3Kf4bdpc+Ym1x0BAh0HMD/WklhWMacKzDhSrn1iK9nQ8vnRM0UJRJgzVroO6VQLNul1PPWjGaMzNpaHwVXc3m4rYhedTIfAbcp1CQLUVM8q5ZGPOYh8kq0cyW2E1QvVCFyTfGMKEDHKF1D1jlqs9MTfPDsS4K5zWmNGjPJXzxZTVV/1j6TTMRdoMEOBB5hyq/SYL2FQqH+WHU9msynhQwiD95nYaFZeLjmEo0JsZRuz/ZiN9Yhjl7cmlQUx5K15fg6UuG9lyWIrdegIzwq3RTYC0e1jBwuHCZHkmlND2V7ZuROVRPV8DaXYUJqbnU02cahJ8ZhNT+YApdZ2BhPg8h6x8zFtO3YFqEGIzqNMbo8hb07RBC9ngK05/qi8+OgNJhQu/nXoRbEMUGFysaoohDP9sT7mSw8/ZpPPazeSLbco8+tM+Fw8MyjI4S0Rm++dDyeYD/chV0ukwK59VC7P0eTrc6sZpoJuDQGkVNVprC3AUo+TObzrKdip+6DJyFJvT1/elYFsCDk4kGDUvZClVSjTFj5jBvK7YhOVqE6A1cRr7gPIwTBViww4G+fe0DUxGFvMieZtnH4Cerizrfs/lWEIulpiJ8+J5DFxcUQONvCW73ttGBkUXwyi/GxAfv6VRDBXJNGZTmZdMQizpMzeThdv8DOubKJBjfpVg3zZWuXmUKu0sMNMdvoEbrp8H+byWSwgl1f7ELrey8uFCyg7Efuwfvw4WYvM+LudFzFoeOU3TaulDzG974vJfCbc42GnnTBw9P8/GzfRO9PCkGUeZivP30gO5MjIVrqRAfu0uo4bAi1Fc8QPKnTvrlZQkOFxUDOt+ow285qhoZFA/gU4OzdTBYxcNqdzG1dx0Hn1EMJq29Qm+bT8Tw02z9DvaiSftMEa/OQ7HXIbroyT7kuwmxYGo4o3/jMModhXCyYRhhkwfKBwkR+E2dVlw+CTV3AciLVdSq5BR87gMRT12o7q/TMB8DhGi7Ua/iM/DPZH3ybC8NqYhGZEAN3FdLKfG/B5vuatQPENMb+0oQ6lGKi3f/0JPxZTA9VoJxF5UxbroCr9MY9r71VON6HfYq8TDn3hO6b7M6JPP48F+YQUce1MLDsXw4zkiknd91kb+cj3jzcPr4RjSCPWS4Ud1My1ujobpFits99VQpMQbN7NzNetdIb+SWInB8GY6MGojH7hW4rV+KW7sGw46rwG0Og23JbfSGWh20zHio9/lIvd4OQtJnNv/D8ql2TzQKsmT4tu4JvTktBqVCKSTTntNx92OhKpBg8PEX9NvjSpgrSmFnOhQO0/gwMS/FMaIJ09sKxEZU4ub+79RDWw0ux3gYvYJHj3jGwpOdFyUn39K7L+JQf7AGXmfe0UeLeYivKYPFf1rsHx8aglJoRA7DqFty3A6oxJwlA/C5aiDSJ7C2nZDSy2cHYfqJShxf9Yj6XJ+CWQt4KBs8BJy70yFcy4PGQHUIns7BJRkPtjOHYsiMRaz24+O/XVqIuhGHeWNrIbnQTfmmCXBZJIX3wR7KzaDI0SnDnUHaCFsgwLymBzhzcgQ0l9bCfnUlFI/UsNpGHZFRFVjU1Ubn62rh5PoKTFR8oK+bR+LS5gpM+P0f7Z1tgNwDFYhe8IuuyJyACa4V2OapjFB/U4QNqsThnYNw/owlSlmG79uvjlvPF2IC29PuHtdETPYSjMviQSd6ON6SVdjpyodx+Eh8nLQBQn02Xo9H4djbbVinzMDphR5OJuxBeTYPrQtHY3HSfrz/VQnrTQb4MTUBErEcK+OU8K8oEc9vS+H24Te1Xgv8DK/AdU1dfHgpwKLNZXh2cCTa5kshNKuEVdRQiNl55bWlHOojNLHp8SFoxFXCRDEWj5qOYydTicwLRkjVPQn38gpcVDWG65ZEnNWqw2ezQRAPSUaEoRzmkkGQPEmBjrMMvycOQdxBAfr5lRiwVQ9xR0Vw6q1A+NxRsE6sRpBGJZz8RkDuXoOo7+X4cF4LA8kJOO3hw3eCKRLnn0biER7Cqsygv+0cEv0qMdDHHBfqkpEZqYAeWx/f5qZi8ZdazDIfhklTqxDN9vB+1ldPPlTh9iQergbrsDr6DPhaDK6OsMBb8/MIG8+HndUsSJalI9ilFoFdusjQzEQz66tRcj08cfOFNquvPljOhckHX3SPY/A03QrfrqajfZYcLzXH4smpTCTfksFm2TjoXsqGrjI760sMEbLWD83RAiTw5yOiyQ8rllN4rJkPv3uZkATVgjPFCKeXZUNrnAy9qyai66g/2rVEuGxkjWClAOhWAlfvLsQxrRxsfyfFLG8zbL8XgN9jqrDNfxFMZl/Bb0MRLKZxYD7yGl5PFGJsC0HrxhxUDpaiJcIC+pdz8NlKgrY41mZeLpyni/EfmYccSRDiqRgNxxejfFkIKp2rULV0CebfCoO6oxgzk5YhYuJtmHGrkFKwDE1nslDSWA3pP9a4aJ6DQ9vEOOSwEIN8w+F0i2UiH1uEfYvAoXHVaP++DIIz0WjeUI2lC5fhU0gcVodU49iZpchJS4L7fZabjJeAz01DgXU11o/n4qB2JnTuiLF4DwdPC7Mw+KAYc7EIan7baC1XjnSvudz6t3up9yQ5JFrzuarbrKn3ATmEh2ZwJ95aT+NPybHQ0pI7fcQhqrtVjhn/zuFa8s7S8OVypFXN4aq+n0Nn35Uj0dyMW3DIni7lsbEbNp3r8GMvbc+Tg7G14HrVnKGt7H0MRllyY15Y0LGMHC6PjLlvHFbQkg9yBHSacGXBLrSFXetbm3FfzztDt5TJsWGSOddnz3Aa7ipHSsM47p7usdQmnLXt2XiusuNCmtwnh4XrBK75qh3UaqwCZ5ONuPudz1LlT+znq0y5pqnD6LzdchR/MeDGEFN6tl2O7gGjuUc2LaelFgpUPTXgHpzpRmttFVApGcPtGqFBn2+R4+xNHe6bh2OpQZsc+0+P4K4rcqDJ6xSon6DLtes7SL3tFBh5ZhS3ulOV+rG2eflqcqf+0qVnv7H76mhwW5dvoh2rFdjgMZwbKDlMtxgrMFx5GPdUhwoVJbC+MlbjFgToUBd1BbQjBnGfdW+g1osU8NJT56rbHqKfO1kfrhnMVdnfw9w4LEdu829ypnghdV+lwPV0JW6Pyxo6baaCnenK3NRL7jS4WA5SOYBbUfGSeWQgh86YbhLgsZA+slFA69FPEnFkPfUeqEDq4R9kXdYBeu+0HPHG34nDkxqmtaYWNu+eENO7LYz771o4KtpIz6yFVGGmgK33v8Rg63pa2SKHmn0nEXfup66Wcti6fSJfCwwxx4eHc90qXLW9/8ChgodryarcslmTMfgQH5cs1LgBt6bj2CEGRqcGcddutQRdRnEndxC3OYvlbtMHcBr0nQRsSYHHoAeo9/9KJIyMmfasFuWLmsi2qG4m6qQc4R2Pyf5l8ykdpkB40BtiY7qeOsTJ4f75Jblxzp0eeluLR+Nfkw7ZCPA/VsB462+iJ9FB/48K8NX7SaDlWBjEVmL8qwHcVNWJ4HlWwi5TmauYOQUppjws26XKLTo/A5YfeKArBnLf7Z0Lr9UMkgoGcnUH2KDLiYHKcFWusTgZo7aV4GNjLzFvS0VfVDGM13WRt3MyYP+pCEXi96RlRiWjH8ZqzQ9VJNHbki5g8/PLnkdk4e7ltIS1OSi5gbR80sCNr+UwGNJLpsYOw7lpFYhd+p0c/aKLhW7laD/YR+KCDRHxrRy5U/rJpXgj7JlfgStHlLgTsATHZjC4kzSA6/V3FWbdpzDb/ZMMNN6AorvAxl1d5NHnZATdL4LZvM9k2uNUOB8qhA33LXkwMAuvlYrgvOI1STmfA4PDhXC/10JMypOZjW9k+LjmAQl6NZX6f5bD7N9q4nloKT0VIIdCW0Tud6mjZ2Y5dl7sJFGdw3FqZRm6G7qIrdko3Fhchtg5PUTDYiuetwug+uc1id63C0tZvrYofURu/3FBwScRIk42kdUV/tj5Q4LMBTLya2MgHHZKYKUmJSrOKfi1oBCqNm/Itfo06B6/j43TnxLbxxloXZMPc7UmokjIR9SrAuSnNpBLbgXwYK9xZqSkVSOS8bspg87RVHL6xj80sksOu6Bi8vibDT3C9grboAfk/WklrDAr/99z7cncD2qQGpVhwXk2f8YMxZwhZbByek9O9e9GeEA1HA/VkdL+vdg+qRpugxVEKewwPO6xs1NZTKJdPGG9T4pvt0REEX0W9m1SHNsnIO6VvugpkKJ5CSUrn13CUGkNZicKSceXAPB/StBxSER8KtOg/CgPSt5yolafAe2APEjlchLSXwDtR0XwPS8nNUmFiD1WAEW3hHzov85Yl8pwTHCbuGfo0j5tBTZeTiSO8bNoqFyO2UuyyFvLH9T5bjmCqoSEm6AM5aJSHLmvIH4vj2LCbBm07Bhi4XcCpUSGVFOG9GWeRqy9DLN7+CTixUU8MWRn658S4mvljxJWozzaX0561gTg2PUaGFQxpKQrDbNu5sLCXECm/8zA7VW5sFMWkYcsy2zTL4ZnpIT01xQjQlYIqbaQrPjsx1yBDKKOABIoHU5FbA/0L71Fbr6cQo3+ykGz75End7/QkBXlmP2xkOw36acG3qUwH8gnumc8sP2kAuv6E4mw3AuqfPaMBkkkvvU81Opq0VaRRrjkIkxeyrBxYRYZz/eDD3vG1tP5RNf9EvIbpTBsLiKtZWmw1M3FWWkFe/YM5G/Ngd3EUhLfW4odNwtx5HQJGRvE5oJpAZRm55NSI2/Ga1AtOuOOE5fZWrQ5VoHHry4T9Voj2s5RIMb0OrGc2k23qZejVSmFOG3uo7NiSzH7cD45ITwM/dl1eLc2nFw6fgK/7yog33KHTA85Bel8BVtf94hzRCaiZmdD/X06sSnNxl6VLOiaJBMfr3Ik/ioCf3Iumf9fOXQtC1HUkUN8VTyZK9xapHk7kZm7NWn+TwU0E7xJ7uCx1Pq6Ai8a/Mm8qvfUSlyO04nh5FamGxzX1GHpBn9SWH0Ir4sUeHc6kHQ4H0fzLQV0YkJIzegMeMiycexlNAlfmgVpQBZCg+6RlqUVuBVeDKlJBjHYXYle/SKWR1KI+l8elAMLcNYzjnRqnWDar9di182VpGzJUFq6rg53sw+Tg3/GUQuZAtXLT5Owt69pTkoFDu+5TDS4rvC8qcDhmx5kHG8/clvlWJ50nKy3zkBobjaI4U1yxT0LX2dkIWffDbLUko+qWUVof3qXaG5lsGJ8AZo/3yExm3Yzxgtqsc9yLklTG0ln767DmoNuJHK/Ea1VrcPlJXtJ1Zk2qpZVgdF/PIlVsyssytm9wt2IuMYNfbv+9x5wJ7Ih/gBcPkoxKHYdsTyRgXXns/Gzw5+MtMlCp3EW1ny8ROK3MSgpYvvhrlskj6GoiimAc0Iw6V4vQI/ZfTwYHEi6lmxlpB0y9nojYrdMm57NrcOFx07kU8R4GhlTh+lPHYiP6TT6xKMOlovXkFzL57RQXIn5f1aRczta6ayqClwQO5KsDDfoLpahaYg9KaHuEEyWonPrChLRkgHDydnY0HOWND7NRPnOLNw9fJSMXpiNTaszceKVK4k0ELD8UAhfZ1+ilyhEwZz72LXXi5QrbWGORMhQVqNDdm7axbiyXHnBT524rRhPp02tx98/y0hBkjnV+lCHE7mLSXrNM7pBh4eco1xy+J+XVP9pOcoCl5NTh4+AcGow/j2HhNh4wG6dBGei5pHzzafgWSjG6IcWZCw/E20HsrDBYCtpPZUNmVYmRnc6EN8FQlR8LcTdnv0kTqsKln/vY/yw7eRX6AHm5xEZYo9+4egbLKS2I+oxX28hORW+iupn1GFf1jxy0tmNtugrcOIMu9eApzR8IcXhRSNJ3+YWGlbPR4b5RCLPOouucVX//3+xHj8fWFAhNh82IYbNFyFqBN7pGJHNXv7QukNx4Nw4MnHmZQSy7M+r0Cd/twQhMo+PIQUjyPSbwdiRyccbvaGEfzoTptmsn8tsiFtaNqKfZqD62zyyZ6UIzhrFsFxlT5bwxPi0uBCHXecQ3qYaTKy7jx+qeuRF3P9xdOZhMb3vHw9JpCRJtmxJopAQqXlOkSRJkoQ+hBBliVAk7UUhCiGVtO/rNNPMed4t0zRTqexJCMlOyJ7f+f7+O9c1z/XMvd+vd9epfNkDH2Q4YNHASzsSzhrX1kNHP5mn+imYbpwqR7S1CYkrjKG27+rxeqoROTf3MjUplqJ4/zTSqHWPtmtSJHr85qUMeUgtR7MYoT+YzLvziGa/qwSrPJqczDfAi0tVGKu1nD2gZwST0Cq8Oj+MffDQGDsnVCHAsUDsPMwUis8ArxE24g+95uBnAtcWqIgr1i2BU1MVrtE54qShtuA7VMPw1wnx4z2rEHakGl29KWLnJ2vQSqpRpgHxrOrTmDdJhPJtKuTd8xj47xCB56JEGgxicfcVp831fvM6EYf+AyoR+/IZz/BjPEh4JXqWtPMeO2fh0MIcHB6uTZzjc+E1MRORnyaQE9ZS/GovxZPf/cmNRBk+BBahZ0Ivb3HmVbbbpx6bRm/mLc0vZxcx3K458sVi6qRUarOnDt87dYhVZBE9XV4Dw/lqRGcqpcreVfB79JdXfkpG9Wooes685d1TaaE6tSzydLt5OsV3aFgQi46Pn3jPn9+j+96KkZb0k/fh3AT84WqxcUoNeylzCuwjqqH5MY1dED4NAo8asPoH2fnGLtA5U435hR/Ef3U34V1QNVYsGcf+StmClDAu5md57Ky6i5jnLUCRViNPqf0SDL9ybCau4x2adRWGUyog3pLKm7P4GvyNOK54co3XkZKBaqt8WFyS8UodcvD4dxY6Zn7lzZ1XjwGRfKRF5/As+svRv7MEsZZC3t097ey433VI+33ZfNFoJer7SIL5VhfE10fr0oZDtXglNWCT58yhumESfFFdzk6O0cbQ8lp4+faj5xePh4zL77SPb9gnwom4oF0NL7GUnbt2O3Qnc/Wzxo1deWwXDq4Ewl6dZOUxXohvpOhaGseqq+2HOJ7i1Z0k9vDTayDnytFaHsmzTElE859y6LSG80yeJMH4QxlKAzbwXOxT8NSxDKpOdryjXTdw06kUjUmEVyC5CZtyrvf32/JuDs1Ax4JCfDPx4zn0ZCGxJBeuwmu8A5X1iDgmgPnylbwlx+WodirHIatdPMu9c+jMhdXYcN6NXeW9iNpsq8GGXh/2oI0NteutQpjCZTYibDjKjCUwN5hGHxzUgtJDrm5HjqEhstHo5fLlHKpEq6wOQv0CxQUmgz2kfwQXRBRfHQrYb8uPQe8RxbKbAjY6LxkDjTn7vRbxPDakwLisFIeGGPLy6m7gwa0SjH6nxSv0vwnbJ8WAmwrPd386/NcU4eEAbV7/sEy4TS9A9DbCe9hXD3+uF4rsUi2m7JTj5YEKvHn10yJ4uAPVuA+EC4vYeclrqdEaoPH0XXbMExca8b/3XTv+sBpPBiPISQJZuBvVUFbH1T01oO7W9NDuEXDXqkH0EyPqGHoCetu58w5V7OOhJ2GtB9yxlrPuR4JgvYvj/N932E7HYMhWVSHp/gO24mc9QheLkLDsqsj/lhyXzgngUZRmds13Ky3aBDRfHkeT9vvSr4ZV6L1H6HyVftDxrsNctwh6fpASrr6qQVpGKLWRDUXVnyquXw7Qq/2DOX6gSCrtYIMLguFsDtCmF+z01SG4MLwK6SPes6uLZQj4Xokukwrx9C0NMDcWgtehyI6aH0Et4qqxyGoTHap1ni4eXo3jUz1pj+EPuie6Dhbhl+i2QQpYwtX2vbXxNGj2QOxJroJr8wW6fmwImhdT7NjawwaEh+DdW4rclh9s9i4ZLHXEYC8vY3vXNGAgUwnB3SDWQ/MslbbWoHWIF51cdIna3ajGmLTD9K3qN2p7VYJJrkn0b8ZfqplajSeeyfTPRgbRR0WYH/9XLNCzQgynYe39vojHXgtBlCXlYq1A1ZRl0LdloZqUygZ9kyPOU4RG6xo2+N95+memBKK1fnTyh2s0Na4GmjdC6Pv8FzSVJ4WpZTb9kPiGjvspQcnsTHoykAeNK5wu/q3Elrxbiu2+3Hd96RZ//meDqdoi9EW9EruWhcC6mmJNYn/643g9jm2lePrqJXskSA7xbjGKlw6gfj2Xqe2MOuw7H0atulPoTLNazM+JpoemddKZEXUY+TyHOjx8RRsO1+C+Zy5N2bcY3yJFSP+rzbrfsENxSiXmX/om7p8YgontFAqTBlN7m3qYKgLxwzRokKEc1xgWfp761F2lEXGbRNj3cAF1zbtOi87WQaB8jubnZdAHW2rRlRVPA+paqf5OCYbl5lNt/TZaIq2FzYh8Okb9Jd1XUQXxqzzqsH0hjESV4A02Z6uTV8NhQSVU8pXYTd3B8M5mMcZbm7qah/z/+7FtV4dTf5IG052VWPrkNO2cnY6thUKUbz5F2aUZUMoXYEhsFPU9kQntqArYtp2iGV+zMHscH8EPztCGSDnmrWBhEL+ULhreBMf8SlT/dqEyJo0WBdSh/6IEusWnkFqvq8Uz9WQapNpMnXbUQn6Bs7n7Lv0hqkJVXx7tnDMfUycJEdMeyM74zxkiLy53x0eydn+CoLdShOP3Z9Dok8G4uYCFp+MEWpWcAlVfFos8L9PsOzfw3p/L14QLtG38zf///ZF3887QRb9z4LajDAHyK7Robz5ctErxX3AxbSxvwtLcSpzuF0wXNYio5u5qxM3Iog419VRgW413s/NoTFUL7f+Bm9vL8+gjQ2MUKwjx/mI1Oz7CFdcyWFw5N4tVsjuJgI9ibDXj0WNjgpDQLYLhmQVU0JCEjiaKKKd0Kj+UjIx5QOq/a9QwqAjSsmJEiBrpn1mlUFlXiIcZD6m51y0IrldCK+4aHbitBSpvK/73zgbViDHC3a1CqB+cRh3TZ2HNJSGev+hHe3r+Q18ki1dkDRvotBVkpAhzJ25hX/oEYs1hEQw07ail10mobxbBIZKhc79fR2ogkD+riC63LsYH21I4fGqn3evL0PO9CHOGdlPRjlsoHSvC3cg8OqSwGbkThUg4XE6/rpoJ531CCNTWU/1PhtAxEsL1lSVd0bYF85cCYwftZBct3Y5AHxZftvmzM/z8MfYMx7cuO2jcleMIe12J+EA3GqFxAlduVWKf7jpqtDQRunncvE1gaWz0dczcVoUt4yqpkbYAwQc5nej9l9742AySI0DA5CaqYKyD+SWVeKF7ir60mAqluwIs0Qmi2mMMsGmUEHfjvemjxbtRzHIx0Uxkv3Xtg9p5FunmHazc9BC0l7BQj5xBs/QOI+OuGIs2bKJDbI7AzEuMXya7qa/DUURPESPj4h5qzPhh5Guu3nJ30znfE/HufQ02DZPT8OXXMXRDNXLrqujbOSLEa5ZgyJSB6DzGwpopwvx7AyH+0YxLAwUYaPGM2ma0wPQSH+eKXlDnuiEomlCJY7NyaZe7On4fFODIo5s03E0bRuYC6LleopPO6kD0pAIRv2OozZjrWHJWgkTePer6XgR37zKYlw/GwkQWrh3F2GqqjA2KzRh/SgCxxifatqYFSZf52KP1hp48oIxLO4RwrKigUhMVCOdUwHxDKQ0anYTN7yQ4+6CDXjcS4/yOchixKtjL3VmkXwblChXIhtzCA842q/Lf9Nr5ZtDdfHiUfqVmlYMwwFqIg1F1dP3rwdDv5oM01dAzi5Jhys3ABs9uetcGmL+5DFqmarD9XQXR+FKcuqeKGQ8bQfYL4PmhP3bvvQWXNXwkOf2jzdmDkBcjBBSb6ZXEIZidzPnO3Kcmr1Txo4qPbzrP6RvvFLhqS3El7zP9Gw9McS9Hras6wtgqRP9XBv2LwzDyXwOknJ5//GogvlQ1okPIh4nxQIxuHopORY55ap/TdDIcKisq8Lb2DfW1HIUrNhV4qvSVHjszHq3v+XBx+kuPqekhEXzwwgZAFDwLVoMrsPHiIHSmz4cH56/lnCHYzDfDt9gKNO0YilkelkgLFsB51zAs37YcqpeFeHhfA1PmrMav/ZXwzRiJRR3r8elZJRrCR3Fz0B0dZyvRnagN54xdmM1p9oCX2vCdvReGCQKYmmnj1rkb0FkjxbZvP2hVQCq0h0jRpP6Xtn6rxr7F5YjSHY4e4wbcCxdgpL0y4lLlaPvER4/zEHism4m3p8sRO2Eg1hrPwQDHciTdVYLb9z3IuijEyNOj8SB+P54LBBizawwCTh+Co7UAMVzd3fzvCGxDK9A3aDLyJ6ai/Xk9XF8qQCHkJmI5TbqrcABeatei7REfRREaOFIvwdTUCrhlD4fBCk57/eMje5Matv/yxT1uTsq6dBGw2g8+FQKcujIdcXPT8Qn1+NEwGKZJGbB7LcXS+KFYWRAAv1AhtH7PxpUtJ6GtKoRymgn0tDPQLZYh+tkwKLVw7LeyHiJnDZRNOYl5XyrhVT8P6kbBqOViOP3HAkz2z0aCYj1qEkdB63kOjgml6PQeCzftYBzp42ay6kJYrA+FbUMl3uuawWpWHvZESvH3nw7adEJx24LFszVm4J8Lx9PNYlSZmuPTunyULZfi8QldzL5dgKtKdZi9cjr2lBVC8KUWvjsN4WMQjpJKivWTzOFuG4VxGRRTQnho3h8Nt2iKoyEMNnzJg8ZXKTyXzsDQG/nYKKnDjyuzoCYswMGjtfg42QRj1hTCZWM1lKIW4Of900g8WoXkOgb7hp9F844qfPe0wss5F1D0rwrC+iXQUrgIxbVVWMQuwYoZ+fihXQNRzSLkNRTA+VoVnj5ciLir8TDeWgOb/UvBhl2GVKUG+WpLcWjnNaSerEEUfwl69JJx4VwNvHYvgehFKi6cqYF5qBUOeWbg7O4atA3galyejXthNdAz5UE+dgpCDtZiodIW5n7uVPjJuT0+dTPj2XSUKqbIMCjenjlTGUZNv8rwfKIds7A3hl5QlKO8bjljHDcJIQUSlGMTEzxuOvzyJQjN3MT0Ns5GapMEj2ZtZNx7FiAhlGObH66M81/z//+77lf+c2WiZjN4YV+LeQaujMPtNfSAphxWr5YxSc8OUf0QOWyO2zDnTSKocqwcJ55bM1qNZ+kLWzmUN1ozO/ZORMCbOgxj1zNDnuiidawU0/nrmYOFM+DsIsW5Xy7MnsdzkXdBirlPnJmN98xwen8dmIh1zHuJJSaPkmCwggsTkm6DcWmcDd7OzFTTFRALazHnjxNzPtSa1rTJYfqBMEo526lsWQNO1TDMmz0nadPsBsz6zTDLg6JpTbUcWw9aMof/zYOmfz18Vq1h4mctwulnUrx9t4Y5mUjg9K4Od+2dGAe+NdzuSbAjxIn58GQ5LBdI8DDLiRloaU49djZA2LiIWVrjQhUeNmD3RTMmOPwQ/fWsAbONzZjlqyNp+/oG+PcuZvLIPHrgfgM2RZow7gErqP6IRmyIXsAEPjpKS6Y3YpXHAiYxMoQe69+I8vz5TFKTCm33aIBywHTm3fVJ1PZuA6beNWRyD4XQpm2N+HJpDnMZA6lNbAM+7tRl8gvHUROLRuwO02OGvwinBsGNGLXUkFF2V6SCjgbcCNZhXqsNpwmzGnF352RGZUwADVNvQiidxNQonqINiY0I2jeN2aTQw2qebcDOwlGM2+uT1HlUE2ZpjGWc+sXQN9cbMfXVRMYs4RnbzPleelqdCfsaTPldjTC01WRMb5+lplsbsahvNJNw/D7750gD2gYOZiZ6hlCtiEZM2aTKWL2OpQ0tDZhWrsG4+zaziy9yZzL7MWU7gqlEvxErjysxId6xNM2ci62pCtN3U8J6BDfAdWAvWd12kkpaG/Cp9x9pEp6hEXfluDtGkfkWLmRtSQOijr0mdUGBNDWgAb5vvxD1ftF0crAcShd/kyV7KtjTTg2clrxH1KKy2HH0fz+fbycavQE0fkYDtpV3k8/Gp6jGdDk+LflExKvCULK/BvFnPhON52EIuFINt8PfyMjALLZqYAPcAuTENOoS+2O2HNaazWSE+Raq8KcBvU4PSN8FP2r9T45E9jGJF0dSkzsyjBnwkshTp+JLqhD3r/ZjFs81QJ5AiJ7P/Ri377OxldNxweX9GWP5Alxr53bTI+7Z2hweJiL8WtifafUIQ4MKN+tC35L5p8LRM6YGTW7vSJ1qBiI6i6FW10VOWmbCeH8xJNnPSXfudfZShRxGNiD3BsawAe9lUMqrJhNbXGiJViMUjzWRpoEHqFilAZpnW4jh8HDanSOD7/KH5IrpKKQtq0BB5BfSpzMWv3dwDFzxjZgaT8FKNQE23/5Nir4a4MPPCjSv+0vSvs2BW5QANd/+EZm/KeerEE8XKzC5u3nofijEiWEKjLnyMhz4XIkLvX/IJ749Hv0WoeTdV3KD8yvpQS3UU56Tjn0R+KpaC9nvx2T4tgw4XCvCp+CnZOzrTIzdWgTdWR1knSgb+tOKIAhpI1UnTrElH2RYIqwg9KgXS27Vw/MWn6jJ3KiLqAElmlLSnXqQBibIMTG+lsQfHg6PQD4k494Sjf0cE/jwYRD6nixaPB6Bj8qR9u89+RA+FeO38uF5/Cs5N8AAU87xYbHrO1m03RmnXoqxr+416VPcBG40QbCxg+y02YKy8dX4dfceORMWDHG1FAEzW8kFkzCO8+vg23WbrHSJRGp/jvfKmohMORM/ZIVwuvKIpB3MgqVaIQKq7pEDX3JxansBBHOaSSenReLnF0BpiIy4zvdmZ6rKULAjm3RvWsEGfZSibXE+GX9wHT3W2QDxcDGR7fCkKT2cTl7BJ7WVg7F7Mh9PpzwhC4gavL+Vc2dekNvjtTAyvwxn9Z8TmfFYXKspg+LeLvL49zbYP66BfXwref9+FwTcbg3MbiJKZvtwtkaKPlU58SvxhWdTPZIGyMgpw+MwmSZDwPV6Uic4iYTUeui+lJOeQRHoza0D7aslbQcj0SySwJYvId+jsjEkMB81S5rIgrxcpK3Ng+fROiL6VowUkwL4JtaQ+YPLsFKSDz93MXk0dhe7eJSM0wwJpGyBPU2d0oj50kIy/utmqsD1r87JbPIhQRm7L5ejJvkB+bdSDSpPS9G3/x7pGaaJ2pRSJAkfkePbwvDnFMdDgaVE9jYMiz9IcaGlkjj/zIa2QR7ygmvJVJc8zHuWg/hSMTHg7lD3LMTmWSAzheXo0i+A2hYBmae/mj34t57bzRHEUrqE2no2IupmKvnxcx1NLGqAt/51siNmIKL5ZbgwQ0pCSwdj38sSKIypI647/REQ24g84VWS9Pk4skY14te8RKLz9iQaOuUI+HudFK0MgWWFDA5qGeThrRC0ucmwWVRIyq7l4EFRDr6aCshUu3zII7Ohc72UZFWUw+F5Ie5YCYmgP6dd9haguaOQ+B4RYvzePOgZ5ZBdtvbs4nAZHt7zIRkx5tQ5neP+ZfHkwMg1NKWrARf3xZEN/F66qY/jUs108vyGAs6vK4N1bxH5GjUQFgdL8WIGS2wvHUL7wCY8vRNN3P/zh+UWbrb3v0DiB57E1cUNqJlziQxZGgTFWm7G/rtM1n/PRu+0HHwKLyITwvLwtDELizSzyZuUAtw7l4mA9FSygNNenxILoXAukxhyDHh+bj6MBqaT6722rHOnDE+SN5A5W+ZQxZFNiD4fTtin1tSa23fqs2OIhecnWhXBh23dZcL3/0Htz5dh9q3rJNrVG3qcbT6bfEnbKB90XmxE6q5gUupwBEdMGjG+MJw4XMwFNcvC5h1XiOr9fFiuyITi6ESStUIEr7FF8Pt7g7S4i6GSUIB47k6DS7ZsiYEc58OWkNRb86kGtwd/JvuSxIql1ORgI65JQ0mCwmv6wL4CXv4RZNPQHurSVoaSvjMk2GIPdnK8Ef3Gncx7cgAmJXL8e7mL3Kg6jJyF3O474U+aJuZia28m3m84TVRU8jFlQCYOR8UShQ6KpZe5fjl0niR8A84+zMWvUWdJga4Zu2+bDF6XDYgGZrJK0+rBKkwh6a/m0e7//U+Z+ZvJIqklvdrZiGVJbkS44iV9ZF4BduE+8tT/HZXqliM1OpAEpXjCz1mOyyrrSMRHb9hYy/Clw5Hsk+ZAQSEL0dUBxDsuD40vOe4cFkaWNwMpewpQ3nKKBGlVI60oD2f9wkmc0XJWLVGGNV+1yLLXi9g7jpw9glHE2nw2nfmnCbfPOhEflkel25uwvnsNydB/QS3lfPzTWEeOSLvp70PlUF3iSeSC/cjYLcW/CCsyd9IhPJhRhwnzeKQjNgc+mlm4/HAvibvI9emlDMyN3kMstQvhfiUN4d0exDalFp3H8xC91YskcNzqUJUD1VE7ifsaR9b3iQyDp6iR6seObExrPR76DiQ6T1dSddKEEYeWEWfNzdTyfQMqNtiQNUGPqQ1fCB+FBYSf+Yxaelbg/G8L8mn6AdSYSTHhvDm5OdQXtEyC6AELydv1/lAYxnF+iiHZ6R6AkIlVyF1lQCR6eThUnIEnq+1JmGUBalXSUbzFiWw/I8EDswL4BDuS8Pg6XCnMxXW6lli3ebCfttcjZv4TnrDKi+3prEPTngberaUr6YGnTbhcyyNVe7fRduVGHNWyJIVzgmjIVBl42mYkpriDzn8mwPUV08jbt8+ppzkfj+PmkKYJx7EkuRqzlPRJumEg8rj8PVTWI4KIIOh3sBjcNZGIHEKQNZzF3//GE5/PYdC6IcIwMpp8HxgJhy0iRHZpksm/8jClOx3sQTPidLoQKRU3sfAzjwhO1WHl93ywd5aQWP16FLXnYfCBuSS27hCr/1OKrjssL2rdSVbhcB3E0lxegOk56rhIguO7Z5HOc/E0J7sWh1X0iX1BIu3wr0FFqA5RutpOd+sI8UVxICk266AW3wR4XK5B+MEzoZzHYkW2BWtQNwsihsWVkYPZT5/m4lSmGB7DysX0likGrBXD67uz2EmyGH4NIlxbrSG23c3gDRXDcJiSWFFtGU4tZblnC7H8tB1mR7GYvyJK/MB7NarPsuhKyBcHJEci8JAQe09oktFlpyAv5TgtXo20lcXAcIQQF48pEdfCc4jhNLtx4W9eu+gC7M0ESPz7knfhVT7iBqbjhO10QiyKIOpNxYSzU0lPjRzqXL/stRhC5r1rRKxfHvycWnkbTWLZS8u5XI8K4zn0pbPvqjlN8XAe76ttBp0/qRqRG0eQy4HFVPEYUPdkIFk4j6WmchZtss+8m9PqadI+MTSUOnk9Hs00e6sIerZPeMXX71LHrEp8SHzF85I+oCnnKiFQ+cHbnjQVPndZpKcVsG0p+nDeS1EyJJzdKluLNBkLj5Q74k0v1sPmCIsAnT/iyc/cII4X44t4HBsY5I6qO5V4ZWbMDnO+yLFYBbwPN/Fa5lyGjk4FuviVvPOjrkBpHx89IzJ5nSH5sDmfDnNtVSKPK0JrRyoyvwwgY240oNOjEH0tdbxTVU0Yv7AAHf8u8rQia9gETrsVbcu02BrxljXh9G9b9xnRntVq9OzKaswv7RTPfqqDAgWKMjsF2qkyGX+uUFCP2+x8k63oK2WhMoKwdy95wOCLCMXFG9jHN3fjQJgIE8dFslsT9kLrYSXapNdZA7trWDGlHG5dp3muXtfRuaQMN4dv4ZVOScLc0jJci93IC3yeB4WZmVCbR3m27UW4OesmAuaLeF5nG3FDVIzow4d48rO3kHelEC+fWfGeHJhGa6KBHbtt2Pi5ZvSPCdDlEMxqPllOD+ZTaF68wh5aMRpZ1hQOy6ZTLYOxCNoDXJulRgf0HsDTXSJszs5mH5v7IumjCKpVRWzW46P4NFUMkzVCNlOWBMOhpXioYcwrO5cMObeXtxca8qzYG/jL8dOYijcWlVtvotqyGLafJRYLeenoXVGEhKUlFn2bMnEjtgDGzu0WqUwO6JpcvPzG4+kqFeC9TibmrffgOR9qhP63MhjniC26/G9BvaoYRT9bLFZMc6K9sVy9LStnz9/aSCNqxVhU/ZA1l22nwo9ibI4cTFPWa8B9NDDCaxO9PnIkAr4Dsz8vpLGbA+B1SAwnCynbt+0kHswUQ8H1IbvwcBCmJnJ1ePgx++FYKg4pF0PWXWjhveEmDOI5mwecszCZmg6Xm4W47WBrkTg5Ew+uFmBur5FF4+FsGBfnYczHMItzf3LxSCsHb848sTgwpQmxC/gwjN0sVvO7hak3SjFXVWvxy2NHqZcBC4H7HGo4/TRtN6IIPLiG2q6Kp0n/xPjb60av7BiCza8otHpO094dw3B6HoX/shN0imoQrmRX4uDUF+ybhiBErRfjqXUX25cUDL9gMRK6PrGHjjWhVrcCG1p47PPgZhS0l6Kp+p14pbQF271KcGqYMitTPkel/atgddKdRuUn0HZ/ike93nRwVAqdyMVQ4YQ/DXvcH+QvsHBvIi2bNgj9NSlsuxKot04I3E6LEZ74k81bF4KCM2IkFf9jZY5N6FkjwEHlFPZ9UjMGjCnHIlEQu/VWC8o+liBddTG7eFUy1f0DLJoTTJ06U2lBCos3T4Po35Tv1C6iGhn/0miCUj9IWihctNLom4+KSAhkUXMthQ5LYjDysRABMf/EwauWQOGYEB57P4jLN4bAwVaMX4n9qcvHRsj2C3HwYycrmNYM6Uk+pv1j2fcKabSnowrFC05T16uZtOQ/ijzRKTryQg91rKjC/tBsun3XH2qaQ6E8Posa/bSAiys387+rsca91kj4J4BWWJd4j4Et7pkIED+kW+zH+R5lJ0Z1P2Xqe64RG+wrsdVdgy4a3AyBYQWiG/+xA65lUt2L1Viqep4eeJ9LlTyBijvnqa3DR5ogpvi2N48Gxv2gI1gWI/NyqGjPYkhbBVjRT5fVObMY/Dw+NvAN2Q5re7Sur4BH/y/iHT+DcaCnEtHmo+gvLhdV6mK4ntKgc+0bIX1cicbJ0+jAulv4/bcCfkoGNG1GAdUdUo1/jgk0+FMZnbmOQnvAVdqs94Re3VYFr9n5VNnrFU3rY+G9KZ/OmLYIhk8qMNZ1KbvK3IzTHeVIt7NhPYY7wozTp/HO/8Q3Hwcjz0YE68tjaN4gLg5vufgHadGw8enwbq2AesspamGeAYV6Pgb+iqRmHM+m8csRbhNJP/pl4WVkGbqHRNGNXK8Y6ZTC1ySGLvbLhefyYpz/EUvD1rbi7+ZyBAY7UKP026jtVwYvdj99Xc6n4yyqINubQhNtWZrygkVrzw369N5jmhNFsdkgnw4o7qQKrAh0VT6VBJhCxZWP4utebMOKhTAaV4YTFw6yk0c7o+g3H3IMZiP0ghHKxTyryZDqHAuGxTch2rJ16TWHGzBqEaGn/BJ97pKKjiwh7FZepPx8bu46CTGo4wy1tc+FenQJglLiaIlpPvjSIvx8cYMu6CtEF8dU43+V0b55LThgVwGVwsM0bc5t3HxRhinzI6nfLzH9ehz4vTudllyR0KFeFBXdWdRN7S5VF7MoeZVLuy3b6ci5ImRZ5tOm4nngby9HnXImm6BoCrVppaDdZ9nGV64YqScA26vDpj1yw5puPngHZrHHUoOQoSHEmtj5VDkpGUtfiHGVTaOGmSnwPS7Cw9nJNEkxFXqdAui7X6Ue/oVo4xVh9SkhjfmvBKKn+dip0UB9B7VA+KsC1Dqa2u9vxcp5fDipXqMzVGZzOrUCrk3T6VR2DnR28fGreyjtP9oNPoaVWHHblHVv3QLPcAGu7FjBRrcHwv0dV8PrHeh0/kkE6QlxfKkV7cxIRtBRMdIacui48BTY1FdC3yyT9ntUDt9J+TCL6KSbRwuReyoXTuQD9bnfCrXYcrSzRdQ7+zZuKJQhbF0V7fthCOW0CtjudKVnH83CX653yuKWUOWNxig4XgY//nTq8n07fvQJMHbDPrZgiCe0LQT40BDNlt3wx6GpQnhu30Nv9h6D9/sK6ATspNVeJ5ByUADDP65U8isJDmDhNbKCLlAUQkQKsJvtpW/6RJCb5yJ17E/q7dSKTU587K6qpZYOt1HtVIZ9j5vpCaIHaVcZiFUYLT0/Ez+4PvKz30Mdu2fB2bAcA+QbqcBuF1RaKmE/KYrN0/RGSo0QdEIR+zzFB1vrhAg7MISOUDsM2yQhPhna0RXZR7DZXwjhuD3U9txR7Nsn5BhuHyUZfnB3E+LBlb10dqE/TIcK4LLPm7rzklA5vRrnTjdSaXASwuIBmWMtlcdWIvtzIadH+mF/fxZaRgX47dAfgdqtUD3OR+Dou/S3Rytyjcsx8fAz2hw9AjohZbg17iZldcZytVwOsedFes1kEub1luP4hmjaf0MS3uytwSP/u1S8MBl6L4BTds1UuIPTa3UFsF2shMvDq2Hpk48qRyXMbW1BFhcf5sJ7Knugik9RZegUF1KvLcmwG1qLAc1P6ILkZJh+rMLbOw+orzsww6kYpZcGo57TfQNfFeC0qTJ8drWgq74UwZW9VMW4FaH9SnDh9jea3KkCg9llOFzPUtYvBYkZtVA3fk39r6Uga2I1Xr94SvevBrSaSrAzRwVGU6pxaX0x3ParwLT+FlQNytDn3A8bTrRA6Wcxhq/+TXftHwof7s5+l5up41F1xB8tg87SF/SjlSYsKkvw5fkbuufsDZjul+CFew/1brwBxW/V2LniLa2fUYuoTSVQ/qcK2NVBfWwxxL1Dof6lEZtnlKFiixL6Rjaj60MxPnv3R9kSTai0l2Nc33u6+8covLEoQ2RtDzW2n4j3c8twT6mPHsidhgzdMoS79kfMr3no8S1HoSYXn1dmeBpcjrmxKgh6xe3Qb+VQdlND6ywbTGzhY3TlcBz4bY/SqgqEdWrC028dQmcIcNl4FASemxHRKEDAem3Md96J3+kCaBzTRlmXN7YOFKCjfBQ8eD5Q9+b2BW8Upuun4teoOpzs+U4/T7mJO6JaTMz9QZXHS6B6m7N5nzqG8KQorSlBTpwqfPfI4elWitpLQ+CxownmdcV4ZqeEtulGyPtdijKBIhd7E9R2lGKn3yD0LFuERRWlKD43BB2nCR41laKfWBVhL6wx1bEMgjHDcXfjSsyYVY7SvZo41G8NAmbxkXZSC2s3+iKKm40eTtromXIUYXP5cFQah7AN/ii24cP1yBTs25+OCH8JvosGYEFKBnR1a2Fkr4g1hySQm/Fh4TUcRyrqYBBdjjcPhmH1gnp0FZeBbVdF4s/jiJtTgTsfZqAzPBA39fioWmgEdmEGjL7UQbtTGYrXMhHiK8GdV4MxgztTersC4p1z8OpYEJRUKlDVzwQ8nRyExUnQOEwD/PF5+BpVC6HVSGQEh8KIm8PX4hfC4mM4OrlZd+q7GdoX5KLXpA5hR0bhwKx86I6SoOnHaEyYXgjx3RoI2sYimB+OT7VC/Hi8GMrfI+F2lcvpL3MM4xVgc6wEq+7ooFijCOoN3Pn+EzB0ZTH+jKhB4YtJCNOIws6NItyvsoDfudMw1anE6XYejJ8X4AXnS47rJOxKK4TF51pYyKfg2txidJ2qgcHlafhv62k8ShHj5i4CacgZdG4To/UOg1nhsegZy3F4qSUCdhcj5Hs1ri41gtSAe66pQm3zXHx2iUXrWorju6xQaxMHv2QWfhetOA10Ge7crryguQSSqVdR28Pifb8lmDCzAJ+4udCltxjNS4ugaQTMLTfF27Yr2Dy2ClOOL4HHk0SkHQUM3ZbAMSEFV8sBhRVLkDgrDWVJQOstK0y6kwntK8AlJ0us3cbFNghwPsRDbedxqm0gwZOtm5klLWF0sXYdLmduYvQSz9C+l3X4ouvKxLtuoEkLJFDp3cgEu++llV8lKA3ZyBjfCKENMVKoTnJh2gedo5cG1cN8wlrG/tMYWK+oho/KdmZP0gQk7q7BhnZ3xs9ED72LazChzp0ZO3QGLpRU42SNO+Nusoa+GF2HwYUujMsoL5oxpx5fRjkxvGehNOFPPd5+X82od8dSe10ZfPztGX0fbSyJqoG5eAsjKRyL02Mk+O+MG5NgPh0W+rWY9HUzM6LbCC+yuFxf2swsbJ6HHw9rcPSoG2NGzfCuvAbrv2xkDBoIiGcNFhRuYJLTlmBbZTXWjdjAUBNreq9Lip/ZqxhDn230apAM0WErmdO+F6lTigzlTTbMAEcttOlIuH25kRnO2ZB2tg6Gy9YzTT4ToVcoxZxfa5k3fXoYYlOPhzZrGX9TQ/w6Vo/iN05MxE4r5Ek4e8a7Mgfbl+GsSQ0+a65nvu1bia+Ha/BewZmxylyDsJk12N/ryEw87gI3WTUgcmAKddTon5VSmK1cwkSUzqAN9fU4MdCaiZ11kV6YIIf0iRXjFT4SBcvqMD3UmYmIH434c1KorF/N7N04GSXZ9bj1axXjQAwQP1aGwcUOzN6OOagaJMOt/auZbXtNIXtUj8F+DozeLQskzKvHqnAHpjh0KUyNpJC3OzDaH+3gtEuCfg2rGe0Ta+G5rhYn7tszCr82oHJwDRY+XMm4Zv6HPVuqUfvdjklbp079KupROsaCeabK8ehSOa4XWzAGq+LogVQ5plRYMEPmjkfvwXosULFjnrRPgl5/GUL9bZkjntNgv1WGKN8VjNF+I4Qky/Bolh3jGD8PM8NkWBNox9gnLkb7eBneRNkxhmesYOlSD+08O+b1MltO00thLrRjzN6tRopnHZ4G2jLzFFzR3FaLtYa2TMeGLTBZUYOd+5czwTt2YvL+ahTctmaMl+zBuKwq/NCwZq65KVFXHxkateYzz10mU81MORapL2Rkm87TMSYNWEZNmQNv16Chh9t5AdZMtJULNBbW4eYJa6bxjBsWW0mwMn4p45a7HTlnapFy1pKJHukF3cJqPP5oySiP3g/F4irMgiXjLOlHr66QY+sZI2Zj9mia9keO9LVzmVD/MzTgaQOkScbMNbIDyt4SbIqyYDr4exCQWQvXqeaMfcUBeB6rhlkJj7nJf8ParJODHzmNSZHG0aFtDeieashkROzD0MsSyJ7OZ6IrfZGRWIMD5QsZ9QZ/zG6uRsIXU+bNqg5WGilHnOskRrzvMhXca8C6Qj1Go3Y/xujW4dKlucyXOF/84vyyumzMxIQeh8SDm7Ha8xgbBMJOVA2/vSaMy4hmNvCIHKFDxjKKjVfpj/MNWPVpAnPI9wiU7CW4WWXEpIw5jm2+tbh9w5DJ9j4JxyE1MPw1m7maK2Z3GsgxaIEm46uaRBVeyRHRpM2s1gxEu1ot5EF6TMjsYOxRqsGtEQbM9JuheOFajSJ/feb0+Zts300Z1g4cysx8FMT+6F8PjZODmZRlqdQkSobZKerMec886iKS4vaJYcwYv0AcyatB67KJTIx2MAQdHCeNnMK8lofinVo1ppyYytglZrKS6XJY/hjArDENZXO4GntqN5D54ZVIZ7vJcGOKMvNEJYfmcL22ylOF2WPL3Rlbg1MB45iHm4Jw53g1nrwfzaQ3hULXvgojg3SYCMUMtm27HAHkF2keFcq6xNVDKekPmWabQP/oyGAztR/jWZ1Bh1pIMTJZkXHWDMaLpipEUHXmyM9Q5KwAntSMYJoVI9D/K4t5c9UZlfR0dnO0HPMLPxJLXhQ7dIQMHss+kokFcVSgJ0PA9u/Ec/sNajFTioLwn2TfxiCkRlSjc5AKo3UgBCVhVfB7O5gxdw/HnhaKzh5lpu/BRfbTcxl01F8SA6kXu+23FNtsnhH5rHiqE1MPzez3JGpZCv1xug55D98Q13dBWGxWg5VjFZn08FBsu1KNJcF95MfiCEz+AoS8/EUcJGFszRwZUu3vk3bJKlZ/uRR6aS3kbcgF6jC7HhMXPCOxGkl0m3kdPgU/JjP6BcO4sBaCPT/Ixl8hyLvBseal9yS2LxJ2O6ugfvo1KfDxYtuD66F3WkISjs9lu7bWoeQlSGxXMA0pl8Fhwy1idfgcrelXj81Gt8nGouvUoUCCiQubic0hQ64X+dBp/UkG7zCG3jM+mkp+kk3pCxFPON2U/4sUL2Mw+0MFFCp+EecqG+xbL4DelO9E39YBpbuFWFT1iXjoBeGHdR0c3F6T9hkhUF5fhw7RE6JTGwWHompsi3pA3AoZdpyVFLN5ZcTZcAJbaSmBUkgRCc8Op4EDZVB/KyUGNuep3QIpNt+oJaWa12hHLdezC6WkPnQ8ips5bi9+ReIaJkH9YRmapr4hJlEGSFpRjk8fPxHrh8bofV4GccBnctvFDJacrtQx+UZGiSzhos/HxG/fiEOaNZTO8pHg/43El69Fd54Qv369JqVKG7CiRITAqE7StmIz/thRNPdvIwMKtyJPBtScvEtya49CekOKpNH3Sd2RQPzKkXI89oBoscHw5mpVN/I+0XM5BfuQGkzMayBVD/Kgdj4PYeZSsky/AM6SPESF1pGAliXsRoV6nF2dSGKWT2M3jqyDk1MKcT2syd7jGPXr8AxyMiKY3rGVQWGnmPCXn6Zq96SIbywnllIt6KeXIin/MaHsWPytLcWvx09Jh7sujo8uxb7sZ2RXzUyQ86VYMuA1sY6cjfisUnRFvyV3522F4tMqdFjdJVrvPTi9WIM0eSvZHrkHzvUSOK9oJj4nDuCqpxQOk2+RL4pHYTKWY+JNLaTrWQCMwuph33GLXD0fCacfXP2UVxG9iii0favFBVk1YfoXIMklF/dsQN60F6GoOxdtNpT4jC9F7xEuDnUiUvluFvthkRQvCs6Szf4abIiWBIc1o4nXoOPUXiDDHX4hMfgURnVc66Eemk3cutSQYloCxbmNpG/mSLifLoF1/V3unnGwri7GGK17xGnCZHR3FmPz/ofk1rAIRKVw9meUkrK3kVCcWAdZg4As+xwFaiZB1GoxSYvgNKsgG9aKFeSacRE2j8jBwTEVpMOxHHmcnSGvy4n+GD4GnsqFc28xGe8zmc0xl+Lg4CAyL2o4+ydfgoKEk4QcPUg7xsmhdjmVtOwNpnal9ZjvkEI6lwzF3JhiWE+sIf00NeBdUgRJfR2pZUbBfUExSMYtsjQhBO/SZfCdnUieDw3HvRX1sPW5TpyvhmMR16cFnTnEekwk3qlKYVBVRL4/LsDOriz4fikkYs0iZL/Iwod7heS5lI+n0/KxL6+U6ORVQFKQizS/fPL4zFS25LkUTwL3k9jkYeyiqXWYe3MP8ejeQSMa5fjucZnofPSj27i9kJV1lczO6A/n/BKkNuQS7QmD8PRxMfSCy8llOhQTo4pwp1lEZotOoP/IBkTdiyS8VSehLZTj7PkYsrI+GOotHB+ujiP3bofi60tuzgRcJu5LC+BTnIXeTfnkI2dzoywTd+5kkOnzS6CTkwH7YTe4OqyEbXIOlDpTSX2VCDdSs6BwPon4/9Njff+rR92YDUQsUWcT+XV4dXsdmbr2P2o/owFt706TG0W+dCJXMwLtONL34B9d01PCxecGOXJ8AI6EFXN2ppEDg46jvVmOKF4QsUg5iSzO3ySvILL3RDCk1jIc3xBJXhQU4mZGBiw2JhKt+GJc0cgAXZtIfGJZuAtzsS32ConIYXFeOxsJHgnkcqABO5HW4+gyazJYSYtNWiLFylYrcqLJimalNWJh+W6Se8WR3nnUgB0hx0iW+CctUi3FoitxZPYKBfREF6Pt9iUSr3AI967UY9lfZzIj3w8bUY/b/K3E3SYQKUXcs9M+0vW2AKX6GVg0No4oDypG1tJ0fFKOJ2+sAGFmLhrHXiDPHaqg0j8HrnvPkJ4Js9hmBY7bG0yJW/BkVqFGivw6I9J2xIq+ETVije9WcmXYWhrR0IDG3q3E989OemGTHO+d3Mm3D19p3PsSXFgSRsb7/qZFnH4/2y+G3N5/EHwHKdYfWk7mxR3BzKY6rIEd+TaiALv1MmBuc5rYdhbCZ0Q6ov+dIn4utSCXsvHz8wmiHyjBgL5MsGuOkER/I1a2VYqLO8eRx3fXU7vnDai46Eg83XfTeDs5br9YTzrruqmSYjlyx7oRwYgPVC+vFOHhu4n3/YOICapDdL0l4Y88gqrpEuQqWpDbAf7w5fbL/esmZJpJAZTl6SAFweSbbRH0ddOwjBwnVzZJkOiUA68z+4jLpjrM/pQFQ7NdZK5sCfvuRR223hhCrN+vZ/9ckiAt/iuv58Umqssx55q4FeTxwANUfYgcyxatIMuyw+ier3VYds2SOL7oprnJZWALbElu+Ce6z7kE0fkuJHSMH2aerEHxJhNyKOI4jnlUgd1kRNLXBqKtiMI8W5+MLCpG7o5UDOL/RxI+lsGjOhn/YteRuMh6fNPMRuP05cRrrRxlMZkYFGJK+Pqb2AtddVBLfcu7+fsAWzKT80ergbdk2km6kasTn8kMcbl7hl7KqkXFxvnkQ04nfZTCx/enOkRtwWt6e2wZpi+bTrY6BMFMkcVylSnkl3MIsupEeJ+rQ8I9w+CYWImKIWPJ19MRsNATou7WKPJDWAIDtRu4vIshZ87woWGfhHQtKzLTRg6be9m4HTmd3O1tgJlPJlZVTSSy1afZnLW1SDiXwPsjucpmDapB9PsjvLHOl+mxV1XY2zqNVKgmUulfYLTyBDLCOZUa9VHwfowkRssfU5/2Cqhd7ePtHvuCbncpx/OtQ0jjpbc04HMJpgm0ScZ3Q7QlicAbaMI69szCAbkQxXYGrH2RCVK2CmGv0iY2t12I7WOFCGCDxOIJFsidJoTXa3VxUJoVEr24Xf+lWyRxWo62bCEac+aKnx62h7RKiL63YeK2/WvwI06I+PlF4raDzpCMEMB+vUQcvDoKFjUVqD+sSdLen0LW/gr4JA4jkY4xCP3LR/RRZTKEdw5jj/Hh1tnHy7O+gG51Pn6d7ebp1pSi6W8yqufqEhtdATQeJOLng6nkREoDYthsPFQeSX5vacLchdkYE/KLN/F0M/ocstDRXs3rzbrKTtxfC9Ga3byAhYXs4pZqjJ4xjdeblE1vP2Cxaa4KOd+vlLYdFMOV9vFWzWDpGCMRNBpe82KvS6lIoxKuje2835HNNHugEAkxbTy9Sfep/GMFPOyf8SwiH1PrLD5ifn3mBWx+QZ3NOHa6+pP3V1MfVooilNxOZ+1+z8DS/yrBrjrErntsiK5VArx6s43lO64DlVUifn+bWGu1K6YoC+Gx85M4y+E/rJgiwDQvTdZadRu8D1TgxKmF7JfX8bCQlcP7XjNvp/9lPNUth/WaMt7wkAQoS8qhMTmH90JWhoCZyUiQ/+MFpgsRdv4alp1WJnE/b2HTvxxo7MzkvYxuQZBCNpSCLvLGt7SyWSuqcHvmDosHol+s0Tqg0W6ROKBtBC0bR+GjO4RNPDOZy38lxnT1shLLqZh6TQQTPRl7rXcntv7lbCvby6ppecH2cQUC/WNZt5i96O9egVzDG2yy9hXkBZfig8cNHp9cxftZHHNGxvGCbiVCY20p/n7ZzlN6XIpAxxTEvC7nfVhdgRir6wjo38zru9mMUIN8qJ5ex4tpaMHd8hxseruFt+jjVEpaxeCp27ErBi+gekVifNA6ya7UWU6JnhgTx11js2+NgeU+Md5Xz6GJsePx7Y0IqsvGU/6D/bitIcCFpblsRtMhuB8UIPpROev45zCUVlfCxE7A2tsl4VtDCZjRi3i1ainoqSpGY+4QXsCHFOR9KEbRxt8WbhHF6Nl8E+b9fXnfjcshKEhGXmsUT39kC95OKUTR6SYLnX2tcHbMg+3IdxZ9AbdxszoHY7xqLHy81tGY+SIMesZnx1q70/e8Sgwa+oD1btlDbb4IcXZIf7rOcATci8VorDpAz/bTxkBTMfbp2tPfF8fCZ4MIhnfnU/utR2DWwXH4Tsq+LfSDY5UAK+tqWBvPE/AdIES05A5bvOEG9LyLIHteY6G/KxXn9xShvyjZYvGodHTxCyBpjzanfRlI/JmPucGOi8PGZMOMzUPjNjuzrsRcaGXkQOJ2y/zt/QJsnpsJT32pRV9uCbp1bkK1WYnnP68FY/dwu7g3WfRD0ArbgAIkXL4vnPHiNlRLc6F3qN7c4L4/TeF8fL5zIu3RiOL2ZiX8HlvQS685vbZchOIHTlTlzhBcWynGEP5F6i4ZBhtnEYR9p+hTtZHQuFSJefOPUoulJ1H1XQDi2Mn2RAThyH9cP6Z/YN/ODEbij0qEL/3EKg3NgGEy54t8vSiN84vOy8evRoloxvssyKZwfimMFkfOyUWVgNtlV0eJzWry8Tw3Cz4xRNS2twhXBmZAb9VDc6XMFqyYXAKt5gaxt7QVz29znwkHszr770C8Ox9lW1rFSu1XqNdZERKUtlEDjRS66bIIAaMOUq1cZayxFEF5ejI1jhuKp5qVCPqQQLvfB2H2UQESdH+wXseDcV69EtN6frI3VUJwxFyEXP0+NuBECyYnlOFgZQbbycVz/sUSPC07yza9vQP5yEJ03Q1h/1ik/x9HZx4O1fu/8bJVipSSKBUlKRKSiHkOJankoz2RT0pSySetiopItoqSJZLs65gZY5/z3BhrVEgibVoVaVNp+83399+55hrnOud57vd9v+5rnBkaU1IJX7kA6taWS8VmFdgcFEz9to6EF4eFl3UWzX8lA6nTlejhZ9Bbk62RMKVM0mF+iErMVoD7owT+Vz+IvuutRNojIeyd+0QVBwLhnVwGs78jqPyjQHyWqUDyPCmaP7IV9ruEaH58h7VybYfYgY+VSW2srEYH6mO48J1Xxd5bmEsD5ES48f0CXbWbT5VayzH0N4IurRsBrfZKHInIoXHnZeB5rhz0WzZdPY9BzvVSOCmMYms+rkRjcQnsR70Wxfy1A90pxKuhZyIfFXvESvi/pbhHdHnkOVTPrUBP3Ci6L6wV5tZCZBuMoUGj78PChA8/zfH0aCqfbtouQuD3aOq+vIKmHCvH6OYYevTNB3oyToRKxQLqc/YHdTxdARONfGr5zBLpt0qgHqXKPqcWyLwsBGexHnukax0MpIUQct6IitL+QWYUD8IHT0THH0pYV+Knboem0GW/AiVcVIGj3PGU79GG6TeLMOLufBr0/D60AnnIPriIajtSutioErrHkqhKexUVTyxHzdrrNE13gIYNVmCpVQHdZvCFckeUYeSnfFphuQxafQJwVq9hHVvWw/tOEWJEn0XpoRvRO4mPP82DIu2EQJwxL4NR9gzqvyAT09OFmOgaSrXmZKGyuAg690Po/JnZUOcLIO8UQh9vz4HTZT46Rl6gBTW5KGF40H4YTiNS8zG6hYv1y6/Rxk3tsBQK8LmEoWob7mOshPmV/bbQeZZ11Kznf5+Jp9MowTv6/VIZtk8voJq/BmnJ7FLs+5ZP478txZCkPzZ1+bMrRm2GQVkRVjMjWc8/WxDbz8ceqdGs2a8AlFSXQPeQMU1cFQjZGaVItNWlMYNpGL5cgrFbo+nHqRkYLihGvVQkjZ5QiE/aBfiPk0WbvvOhuFfSfx9XUvG1+0hazEfpyAC6M7IDG68VYtvIKPoz6Q4Nu1qJ6cY5El7rpK4uFUibkE99Kp7R3sXlkL+dT+XdjZEv6fhqrU/Z4DFLsPoSHxkVRezj4q2wahUi7KEim5S9Hb38Ipy+rcHm+wbA+UwJHG5YUtHCVFReLkVgXzJ9KpUGk+4SVBXF0a2jS2BVlINM7Q76Y185VhzJhE/lY+qa2w65fAFq712l+77fR4wHD6lzb9HJ4cbw65DkyBtFmuVpAtuBQqyd/YwNu+uK5k1C8HebsZFRks7yUMKy1tvoJ+5ZSNNiyJ9bTSdlpiBvewWuT8mnQ//egqinTLLmWVT4pBQuwlzEGb2kSS8qEByTjR9e7+mRhe146VWErUbp1OhzO6Le8hH7TEhVji6CvJ4Q0bs20oTRRtjyWgDtSwytXrQLaeOLcbpxK5v8cA88txdD8XUAKxL54bFk1uSl91Prl/7QjChGtc4uWpyTgp5DFbAQCKnWglvI45Tj5WUu7ZSlSJD064fXftDyuHa8GyuAwrcGqt8wBz5UgE29F2jenPkwnC9Ad8NZ+nOPAY6OK4JCljt9ecoQZ2oFUCvaTKtc9kPvYjHo91RWq+A/JHwpRt3nV6zLsqNQnFSC2hOL6MbO44ifVYK8xl10k5IvWh1LUM7xoZeO+WLmixIURfjQ2ocn4TiuBCrvvOmcbzdR9J8IG10onRENJNjl4uDFEbiaWQ0p+RyIN4yEgno7tGcI0Pz0If38ox1q5jzcO9lJu1Yr4+kCPmo1M2mwlCpiX/JhtOMGnTplJpqPCqD+KopKB84BV50PR7Nwun9RCmoXsLA800j1TwFVhfngXZTGVudqTNydB8MBaQQNtUIzWQCHLX1U5VQ7HJV4yHJ+Rs89HY+cc3z03uFSxcIUaJ6gqO/uoBprauAlmduXXnL4c7oVR2YLkHnsE7XQbYP+Fh5EbYP0UqkCUrz5OPKzjK78fAvfRwH5m59TXTsxGp8UIBCjUfykFtGD+ficOxqhw/dwtL0QLWG/6M8rCjAlfNg5NFDZqPEQLeSj3Pkhbfw2EVSfj6EbL+mGdWmYNgQoHu+n0+eLEaLCw0aHsZA6UYeq+1yE3ZGHa0QDNDoK8Kl7DHL+uSvplYW4t0ganyNUwJ/Hx6mv/XSVwjRoO/KxL3+IRo/RgksTH92n/1DT6s2Y/1ai+aEpMFjlgjMHS6AkNxV3t7ujY0Ippsybio1vD8DiawlMJEyk3+UDs0sSD0lXweu5Gch9VYXe6h/057RMhPsDJ979oAu31+O4xMNXLh6HFd6NGH2zEPIb5dF4vxkttBBtpqOQEDMPa6UEePJhJLQNDKD5iI9VbTLIH7EEwhiJHw6OhrrAAl3H+Hg8UwFOicshZvmQ/6KE9QmrcdVFAEH7JBzavh5KhUXwLJ+Ck9+2Yr2PEGWuU+Hw4ijc5pagz14F76pOwGdkMR4cnoKxE/2gIifEvRPTEL7mDAwfCfAhaRZOTsnEst016L4+EiPXZSF3RDVur5HC8Ed//PkoRGS8NhbUnMXkV0V4/Gk+KpbkwjS3GgWyY+G7Kx/L66rg3qgIy6fnYCvpA5MtF6PK/jz8tgoximeKbffykH2gBiYOE2DSV/D/37M0z24S/vc/WiZmVQgcVsED6fOInVGC0S+W4pXtBXwuKoblH3PUqhZCs6saxQ9U8amOh6SyKkyOVIO2bjisx5dCu9MSQwoCrDlfhahRGnjDKYKLahVOGmpCe9FFjLhchp9FBH8KLuPTyjJs9WawqrwIa3olczJuHqohhMNxijXb9DDd/TK4Em5sfc5gm+IVuA6UQ2GcFb7JF2HSFyDg34WQ212E58Usbn4xQutxicdPrMTi40tgd+4aujQlPZe1wuLUeMjeqMRRPWscG50Em0+VaKm0xvtHyVCWcNe0n9aw3lCItBYWU++a48h4Pmw6KtHHN8O4NAHMd1dAJ3MpNDuSEXuARan5clwT3ULsTRG22y1H+4UMhEGEEXesIWudA69YEfwMrJDhXoAUCZN4lVpC1aYQHZcqUMCzAL1zgcofrkJDy36m8edlqqFRjfFL9jH1ifH0nHs19n3ay6jq+9DhP1X4XOrBqOSfo6rHqyVruJfpehtDjYNqcHKDO+M6NolGFVejdJcHs+nHenpoTTWak92Y4SX76PO9NWCr3JiU4PM0OVGMlT93MgOGMdTyVC3a7rgwE45NgJ+0CD+u7mceT5iMTUMiPGzcx1glq6EklcWY556MnO4a+iW+Bj8+uDB8fVdqnCWG+dwdTHGf5DppHabs3MK8lVZC2QoWNy7vZVo6J+N6N/CsxJ2Zf0sD284BSzv3MP+I52BDFbBvgjvj8HQejvtU4ceJXUyD6kQ682g1nMZtYhznzqfHt4nx9uYmhvVIpOnV9RgZ6MiYOyngnKSTji11YwLqJyB9Sg22Vuxg8pn5cC+nmDCwm8m7vBA6AUDQ2F2MzaLFyL5VhSl7/mWic8ywTLYaDVt3MG0JHJSpV0OP68w4uliDN64aIw9uZ8LD5Ojht9WYI3RgAldr0Na1dZiuvZbp8cmiIxQbJHu4kikV3KSCHQ2wGLWGiZF4R8ryamQEOTGXPJRwql2MutotTMrfxRCuoThv58YsDDeD908K8+3/MgX7OVDbC/Qe3ME8f2uNZdkACpwZZ11b5M6qgnqsEzP971rEkypckN7KBCeuR7BbFT6M38QYfdwKuSVVMO92ZPwzXFClCjj3/sNMuj2C5n4Qo2i6LRMpmExnT6xH9yRbZtmbTGqc3oAp56yYuH+T6TTjRigNr2A8o8ZCdYcYlYMbmPxPSjDm1GHhNgdG5+pkKP5Tj6yz9kz6ISfYT6lG9y4H5ufSHXjKVKHn/Dpmfkw/W9JVi4w1hJEdTKeNmxvROtOSGSQ36OymRnxuJYyf43h82VuHBNFKZt0jFey8WY+TnasY680a8IpsgEO+DfP82Wy8N2jEansbxjd6Pt7fasSbHzbMyHxDNN5uRH3JSsZaygwySY2oXmjL/N7JYPnkRnw/aMvY/2uL65YNqGy0ZWK+rsHh8/V4vm0VM1FhJ6Qaq+B8dQ3zWNEdKu5V2Ca0Y7L/3YeKLEAhwpbZGPuUPfe1DgEvTJmDh7LorwON2F26lLn/O4l+sWxCzm5zZqrUeMh4SzJsnjWT4qmMu7Ml5/ezZlw11DAkrke5HMOs/DsLUpcasIPDMFLPdbBAuxGNnQxzqGshHgU1ouqJFVMxbwm8ohvRm2bN6DdYwuWfRjiNXM78vmiDetoAz3XLGdNBe5Sx9Yh3WsGEmm3C++n12HnGmjngsx3pznVQvm7FzOxyxdHKWqibWjHWrQexphg4dmYF88rhMHRDAKU7Vox0dzvr8q4emRmLmMjNufS6QyPCbEyYyJEpVPdCE6K+GDGbvdUhf0GijX+XMYEdM2DQVw+zy8uYU87akNnfAI+vyxi7hXqo6WxA0ARLRmaNMQxHNSJjKofxbjaHxpcGyEdxGLlUa2TzG5CYxWEOXVqNYZsGdH/mMJ801+NKYT0yVAnTPXkbjCXr5pzJYczG70S4ax3UBy2Y3T17cP1OLSqvLWOC3E7gVT9gHmzJpJj7oaKUIvubBSOXUMu2n2pAa40uw5ucSo8WNaHKdAEz56AbHnXUob9lKaNb4YFHTnWY32bKmH/xRYVdNUa1mzGNCqcxW6MKM+XNmD/Hz6JmBKCrvJR5/E8J+76wAYt7tZiGzgz6fk8T+MVzGMenB+DoW4ct0saMsPs/yJjXIXH2ImbczjN4tLkaMyxNGBuNAIy2rUL07sXMFjs+G6DRiKJ5Gky0TA4Nb2iEltQMRnjkCHLramGYps8MnjyOEatqceDWAiYu8hxELVUYrbSQSW4Nxm3HKsT+mM8k0QT28JYGnHwxhQnq92MF3XXQapjILD6WTzfxGhB1VJWJqD2CK1dqMT99PlN+/QTey9bC4T8d5l5qEN4YVkM1QJe5H3Ie1w9VwWKCDiM0u8a2xzRgS9EE5vjlo/+v85ULFJgMIY/m29bjyQplJuBmEU2Rq4PvV0Xm/opTGH1MjLtFs5iTXqfwxVoMzexpjObFENTEAF85mszOLaHgzaNom6TB+P3aznrq1OGYxihmmXUxtb8rxniTMUx+mD+yZcVI7pzOrJA5jcPcGnh8UWXsD4XgVCKF6jM1JuBPKKo/inCmfQpjWO3I1n6ohbPDCOajL5/Gl4ixmzeS6a88A9NxNbj4UokpEYRAWMViOGAS80M5FJYNIiy8ocg8NLdjr/ytRb7MALnG0WQXPKvB3fPPyYHHhVSNEWN5zRdSP6mEXo+ohte4fpL0/Aw6JJlVsHQ0E6oaCimGRdgNGeZz1mK2RjJTf7q6yd8Rk9lHc2owuKqDsKp59LGPGO3cVyQyUEgPeVZjaEov+fD5DP6UiqH0fASz6WEo9stQ9G3/Try4s9h6yb54XrtNjieMYz28q+GPOjKwLIcKLMQwft9FrC4IqEiiJWLTSVpMz8BhSh3Ugj+TwOdhuL2WShiqn9jsn8Tqq0u4PKSSgDeWXcCXeJd9KQmVzaGnHtRgxPl7xMu/kO6S5OOZr81kwx5bTK8vgWvnFzLr8GqoGpVCUfozeSzvh9jeOnzJeUkiQsJBpwH2jk+J2rsIaJ+nEJ14QDp2jmc9lGvQ15tPymwV2dA7QPuOHPJQnEDt22ux62AN+fUtjcYaiGEpVUv+2V9AIxOrIZpRT3z3GsK6oAipF96TQMYEaaVFCH7YT9bHW6BHwq52/w6S/Xk2sO8Rwkv1I/Ha5IDuzBIM2fYTg6HN+Dy1DOm+L0l+uzOUD1Sg/VcPac7ZCdM9LGjtAzJY4o7tnwHtzPtk4O0+HO+tQUzcfdJ5yAdXEurQd7yDuImPw3JGPdyVHpGiv+FQ2lyF5afukr6ZkXj6gcKfd48c0xrP5jfVYFtbFNFZr8hWvKxC/vnrZKuL5PVhCoNjKeS+ehzNHK7Fq02VJM/mJq2QZOIrWkwyVsyBrkjS7zy6yAIdXdhqC2Bw/QnpeGSAkHQBZoe/Is2XlqDvKx8bFF6T43EczA8VYNLtd6Swz1rCrAI8bnpPlMt2I14y72p724lD+F58iatB5N42EqRxELzXteiLbyVnQnxgYFKPSYtbSW1ROGol7CFaVEOG1wswODcPgr3l5No5AZTi86CfXEF8EsayMn41qOw8Tw5ljWPVxlRj0CeU2DleoVY2dXgqxyU2/Ym0NUCMPvc8cuvNdOhF86Ckepdc758FUT8PGxa2E4/OuQjI5WFoUwcZ1NIHT9LvNJb1kMxNhij/T9Jl8p8RQ99weM0WY1s8j9QMhyFprRjnDlaQChMBwtbnQvCymCT2FmG1Wh7ce4uJ+aZiTN+bB+1rRSTbYix7pb8GO1b5k7I9CqxI4lfNUqfIAo9wusGyHpbnU0nojRjadbQWLtppZK3ZJJx0LsSfFVWkW30qTAcLMel6A/n8eAZkjxVi6EEjmd6iBf05PHB/3SUx4hBsUJas26t40vvzAt6sroMS7yYJOB+K1m+12PYqj6i/5aPkdzbaFxWSMQeE8LbMga4Wl8iMLUH0qVz0zS8k0Sry7JCbGHv+8yDHRiuy2oHV4OTtIv5ZQTRZswHGc+NJS8ZF6nKwDvoOiSRowVgE9hdixAkBmWWlhMSphdA3KCPtfyYjRI0L8rOcJOur4/hOLjboVRGnU0GQ0W/AyqhQ4s87jy/L6tF8OoosHBGKX28kGui5RnY786FrlY3H1bmkiVeEwQ1Z6CIZZPbHMti+zEKqTio59EME0cosqGTGk9fR8uzzv2IofHUk/l1K7H4JA7/2XkuCz++jcnZN2LM0kLTyz9Jl/zWAKIYTN+0IapNYh0l3rxA3/ig4yPCgb59FTL6Pg5MVF2eys8nwiwmwPV+AuwcKyZy9AZAJqcfcPi/yteccvKfWo//UKTI09zxEgZJMuRdEHncW4Y1HBhyEiURrcSloaToU2xLIk/FVsOdlQl7rEjH/pxqrv6ZDXhxKntxTZP1La7GyikOGWBXW7ptEG12mRD7Egzq6NUHhziHydKQ/vX25AQdCT5FrI2XgPJaH0B/x5N3m0RjYzkV2eQIxyDiF1O+1WMquJQHfz2BSXi1GNW4mR8WBaImqhZ7hLuIkXQTLm+n4HXSNxMUWo2d7GhLNrhCF3BqIL2RhSU4QmUVrUH8sAzUWQeRVzBTWZnsd1j81IGf/m8m694ux3lqHfHb1oDE7m1C3fw9JLD5FK7wacGPLLuLscZ7Otq2DwmkXoqs+TGd68+G9I5h8sh+BfcY8nCsNJZpZMsgs5kLJ+hLRnnIS6b1i6AVZkZRmfyQ714DjS4iaTBE8tqThqXoEkRWWwNbiFmR0LhD3b2Iol2ehbfpp4vmlFofWZmJpyBFiRevRqpyBtqtu5E3BAlZjeh1WvVMnK3UIG2IkRpapEkla5U8tDzRgrvIGMoENoWskOXti7XrSL/+dyinzEW10mHwgI6AwqxCcQ74kr/4k/ljXYGr9UmJb4Y/DEh6rvmlIrteeQackf+dN1SfGM4Xoi7iF9XX+5HJ0KebcvAm9Zl9i9kviwYJMvI7ZTiYyjeh8n44bL/8hfu227KlNtZDOHEU2cXax9mwNkoL6OdmyQVRDvR5bF9oRseAiHRwvxmt5hsg9HqDl+wWIuEbIO9MhesCLhx/Oa4m+poQH4ihW/beAfGo9i2CxCG0b55HdSwLRqVOJlfpzSdfWYoQopoDV20emHCuD59RkNG9xJWVnGzE6LhOs0SpiIn8bFqsykPF6KanbG8Rq/u/3HFuKOcqHr7A1ppJc0E/gfO+Po/FxQOlGAxLcf4M6FbBYAi0y+dlH+ngsHwd7dEiJ8neq61GIuEOmpPBzAAzeVeK082yyw/0cvG5VYE/wLLJidzD8csrR9nUaybEOweegMpy4O5UoL6zE9w+J+PFlOVE8QdF5+DoeSi0jl340wzcjHee7NMnif+/gUno61nYoksApV9hw32rkm0RzWhels19eAr+b9nF4f+PpfhFw+rwOaTdNoU6RLD6cmkYcVbNp6GAl/vIUieEoHu0YX4Elk6TIp+l91M9WgPyhv5xW9QHqk8LHgRhFsubSIggbSpBwzIx9cGgxVh8oweq1cmyjlhlsJpfgVXCiyFHSkc2eFyOxUFn0/OQK2L4rRpedqNJi9GokKpZAr3OSSLVnHZ5LSY5/7xWZP12PnvhimNA40U6nzRjiFEO4sVR0RjoUobNKMYavQmzfhuHrj2K43Z9AUqdE4uuCYvjIjiXK4kto8hZiyWkpcqwrGj2tRTCcM8CJV2Ghs+o6jJ7MJoVsFWT/S8C1VXrkeXoLMrdkYkqPIpm+5i6SJ2dCmwxw9n+pYT2PU6j1/7Dc2NbOrrYUwXOu0PJ5aB4dflsJ55pRZBotouqLKsATDHPc3Vk651sZ7J3fcJLr6unPZ6Xwan/E4a+5R6ffKUFU+0OOVHsnHYgrhtqHHk7r2yd0k50QijNec/IKX1Id5SKk7/zIOSyri46dZVDzv8l+uLIAx4+XgM65yBYM68NQpRROb/5le6S3443kHk0an4veHHNFY6AQ6sNKLL/WDZu+FSHhkx5bO+EaXLZJ/GvgLifRJRZ65kIM7K3iKAax2HIkATPGjiH33lTjrns8NptNJB1L6mDpGwflMaNI0LZW5HhJ1mFzGqeltA2O6zIQZXKes3FSK6tfQSGlcNFyy8peVn8ri3R20GK6vRwV7RVBaBUr6ts4W9I7y+B68gfbO2cuXPJK0S7Tzlpv0EVUVgma27LZQZ092HZZiL9zN7LS0/ZBr1EIfedzrOlML8T0C5HcFsfyomIx8z1fcg3VnLkv4tB/USDJdz7n5sXrmP6djyhymWOLJJiU8rE2YydHLrAS9TuuQ1T5lPNXovEtnHg4Kn3gwLAWJ9XiICf+ypF/1Yr7t7KhcH47x7q/DWElmeiJ/ofj/1GNbnKsxB41LfZM10La61OBsE4vVmr7crq7sRw2qddYXX1N/DQuQ9m9ydTk1WyouZZihN4Iah/hDXe1Yvh+zGSlDvrg5LJiXJkiYKWSk6ERyUfal/kcr8spSFHnIb73peVqh3L0LE2CXFsyRw0s/OwS8Mq4iPNnYw1azeLwJ6KGM6TQBkXLXBzZoMoxPNSOLXeyIXWzXLI99/GzKxPx/mGWess2U+FzyTqvKGLTo93pu6b/ZWcH67vmEK33KEX80x/sAq4q1kZKtHT5INU0no6il2Uwaraim54chbZKMQ60V7D+830hXF4MYl/Lerv4oaWtGNvWtbJZ61LxZkYh4r+dt3TZlo7E1wVQ2HLCItM3A/JsAV5NulURc78E+oY3kdaiz4l0r0T2wUQ4f93N4X0ErM7HY9v2EE7jf/eh7JELvdrdoiP6HQhNzwL/I6mMf+ZPN14ohZn+RKq+L5QaRZVC6+wCGtYUSz1elGLTdjtquDSFyu+XMH/sJnrBRAmKL0uh7XqN3vaeBAf9MvhaXaCWS88gxbAE51c9ZSvOnkVMfglWxvSzZySatYrPx7aukMomx0wE3shHV25fpXRUNlp35CFR5qDI3yYPbzpy4B+WLCqdUQDtj9lwTz8rSskqhM79TOiNtBQ5XS5CrV4a3I+mWHyXrPfL+GR4plyy5LqzaKbXEac6g2No2IGkrjx8nm7Lhk15gHffs6GuOIUdsymB6r2T7Pe8bfTQthTKr5bsxZXd9HB2Nm10ltyj7VHamjwam9LL8e52GvVTHQcboWRNglLo0d0BaLQrRTNviDV4HgD57aWoO/GXHXUxH55p2Xi1qkVkoMuFSVUW/MdBNOsaH6qzM/DnTLrI+L9itC1Ixe+6f0VhEk8SHr2JRDpCpMDvwJYn+Tgfn8weePMALja5oKGxrCU/k+ZnlkPvsh9taOPSbSWluHgyiF6yHY2vUmUIzMik/TfHYiimGL//yaDcKdbY7VmC15dHsA5nlkNrrBCv4n+L1NpXYou8AC25b0XlBoEQ65Yim5WllQmBOP5PGbyPjqbVBh2QNinE8KWP7IriBzh6Lh96756y+/o74TWUg7nqrWyVcTk1lS6FvOMl6vahiqpdLMa19CvUV0MKajbl4IlzKa9OFvGdJdBelUsbLjKYv6QYCcFjWQ8VKxzZKYCR7Xi2xXk1Bh148B/xWDSUYY/vBVwIHbtEM00C8XVzCYKdFOn4gkA4rSzDXd/x1GnkA7iGc6F9dAKdE9sJ5xn5kNebRPdPrqFmlqWQC4+jNnvrqe28Yrz5G0s/PB+JbKdS/Dcin8qFyUDqXyHcHuXTAy842DZFCKOvU9lRBzhQiedjLNVlTZh/cGBmAVS6H4kqdweiPrIE8gdVaSwNhG5CGfwuTKLWdQ+g3FwANb4u1TV9iIHwPCgNLKbMtzrqs7YCGw7doj8WNNJWuzIMrrpJU379oWnniuHkXED1LkshOKMIEZO5tG+BBYgyD6/LNrBqb9bDt7UAf5a9FDXrB8JcvRhKY+bQpnFZiD3Bh1rUBRrUngWnMh58toVQ/85sRGQWInZRCD0xJRfdp7m47neBioV5GDu9AFfNL9LcTVxsmpoHl6lJtHSIh0qXbOScyqV+AQ/g6cKF8ixbeqanE2OX5sNteDt9w2um9++WQ2dJBhXPbKfzT5bi3ahMuuXNAA1hSzCmJZ+qMF+o+/xizFMtoFuvmcFbvhD2wgtssOVmcC9zoYI/ol13AuAi8dvGzWbUbiAAbjJCZF8xouFzMzDfsghDk6JovGEmwpYIsKk4nB5q4qHcUeI/tIAuknRMm1NZkryjVK6mBFcF6Xhytok66T3A3QdcuJh50Cj1TrQtKYDxkkCqkdtOw9aXY8XKHNq1ooem7SiF8+VcGj30lpoolGD+DMk1Sw/SWIn+f4bk0wdupnB4VgCzDxWs/IZtCBUWIuM/FbbqUACCphWh8acVZcoD0LZNgJ43ZvRjehq0JTqRd06iD+alI3OzEIZbr1GdiaXwcc/EvY579PW9cnhK3mfS0km3benEeo98eDxNoJFxD3FEJhdJvSl0LbsYQdcL0RGsTm0CTBBxlgu5ejlqqeOCqgwempIMWLc7ZxA1gQ/l+S50VchZvHolQGiMI73ZmgruvmI8n5ZJne6wUJ+RDv6PPpr9vAqqCal4ZPmRGo5+gKAlXJhb86jes0487c7FDf0Cupkuhq17IYJ3m9J4dxNsi+bCrGIW7VDaCZGdRPNv1rJOO3ejLJkP1vswG+zvD6n3PLRIe9H+tNMICRPAf7U7zb54C8G8Mmy/VUa7R6dCvK0UbA+fXpoCrL2VicimIfrCohpimXTcbv1K837ex86IQtzj1VCFuAfgLsvHUYcqWmmrh/W1hdj18yzd6rYIUasL4dl6mD4qNoLXXR6kZ2ylpkl74cPlg+6IZddvP4jvnXwkz2tga+8dRsJSAbquTKLS4uNwDBIgZutm6hPuC68bAlivPES/7jiJr+uL0PzCh/KHTiH4ngAj7P+jF2JuIe1oORr3V9OXCqlQKyiFpX0Fff0I4E3Lxoa8X7QH1eCWZ+Kjz2/qrXcfR47y0Lv8Hg1+ex/1q7iIlW6nPO3JCD1YCLfvafRT2lTsvMXFN60b1GztLPhXcPH6YTQ9OmsedH5w4SZ/ge610IeqHRc1VwOo/3+3wL1YiXdtd2j/f2LY5mdhaOVIaIytw0/7TFTdH4FXG+5jfV8+vrb00j7pDmi+ycUK/Re0QW8iyvZw8fhYPg39Oglehwuw6mUGfbM8FYpTRDhR8JCe8xMjzykXflEyaJX05sY/Wfj0UAot1W1IOFuA7b8+0ZeW96E0Ow/KVX3UP3s81ERczOkQUqF7GrjPRci3f0EHo8Twl2Sl2mk5TNlXB7+rucg1kkNTdAOcs3NgoiUH7opWBJ8ugIPBHyr1qg0xkpzW3veVKjxWBLnCRdbCKhrTMB4atlx0T7tH2cnKkj7LhXvbM/q9eTKUzv5PD29o0UA6TINZ7EoboP41GVAYKUIWb4DWVdThSHg+Hl0bjVF+DSjqzEOF8WhIM3dRtKYAHfnSkGVaIZqTh4/L/1Lbvknojy3Eu8NvaauFKhp1uDj6c4BunDMTte1cpN75QXnT58CU5SJwwh+6mueC6IlCdPLUYHnHDWGSvPiYpAaLhH24/1oIvyVqEIf7QH1VMbrXT8FQcgZiGilKr32lW25nQm0Xi/Al36jLUCOuKhfgydPR6PBqBrkr4ZlBOcROuwvT9lxUBEsD0XPweyEP5jv+UsUoXSyWzKP20ZFQeGeIq6v/l7OyeKVtDiepQlx7JI/gNgayRwphJauEbUO2OLC+EIfuTsLYOw7wmMtDnUgVO29vhdsxPq4YqCNMZRc0XQXw3DkNBqMPoPeoAD496sgpPY6kLCGCU1Sg9+YUlG8KME04BTsPn4G0Ex+NKWp4PjoAL0fzcaJFEyFfchCwnOLCJ2nI7MpHbSmLhytGI3oXgUjCk5qHFWHzfTmOhBVg8PMELL24ClEf81GnOxn2y8/hfgAfg6/0YBgXjJm9PGiMN0JnWx40A4G+4/Jo/FyAei6FxihFhDoFY4VYgNd7F0P3VQj89ATI4JliIDYMw//xcfyWOSwl2bimkOLzLmVE3OJD15dixbAKtuWE4c/fIlRaWcClOwLcIwKwspZIki2C/SoKzXVqMA0V4shyFoqV6ri4IRIO7sXY5ctB0pVLuC8tBG83B663iqDbQlGVOl3CQcWIjWJR+10DN0+UILNDhLXxs+ATfwlmp0swKoQgxioaLatLUORHYKlVjFQnCt1iLciWShihRYSyXXPhfaoUJrsqsfb8AvCEMdjZLGF+DoP7RnEI2F2KqbsY3HhZjJAmEVxi9PFOqwQh4RX49d0Q671L0D23DIoyJpijEwfFbeVwn2eFqvwEJEi4lJ6xwpkxNzB2qAxNy63RdTEF9yeUo+CtNa4eS0PY0jJcGbZG8wwBHL+Ww7XJDNzXkrzNLkOFx1L8k18M3mYJC31dgrCraXA+XgFl3eWwi8pE97VyBAZb4+6RXIxNLsc/2QxGZBTgs1o5DhzhQPs2D2mtZdg9sAzjNwqQvacUfcbLUP4riLa6sLjc5sMM3ImkMxdQFAsOMd+YOGr8nOLAE29G56gnrX/LolTtIDPccYZ6v6a4tf4gM2/yJXqqCYh448W87Uug4ZwqnNQ8wNzGakr6WDQM72Uer/mXbrAE7oV4Mpr5x2jsmio4K+xj7Nen0ts3q1EHd6b1yU1q96UKGw09GQ338TjZWYYCf2+m9NcEXLUtx9YKb2bnJBX4Bpcj4oE3s8KcoTKqwF773Uyk8RY6lFiFyx92M/qNqfT6vRr4HPyXcR9SQKxdBazDDjAroiT6k6rEs3wvJujXVFT9roDbdS8mJlyJntOnsOjazlwM0qX0cBVypF0YXoQkG+bUYqmVExP8Ygz85opQFL2H+W6riej3lbgYs4+Ztnk2RnxhsT7Hg2mVHUlDX0jm7uwmZmXzFNpeWIWvB7YyM5lCamBfi7jFjox5bjq9bluHG9EbmZERcvjdwmLvkCtzdWguPuVUYJbGPsZzznzMnChCkLsH03RUHwOnWWxVdmecVvSw7ocle7HFgdlwjEv/9zy7ud9qxlozky6XrcfFYAcm+Is0pIYpls7fxoh0FiFtsaRfR+5hwt2N0bupEkzSbqa8wAy1qf/7ji835lsOB4NeLJ58d2Web14Oz6csTs/awTQ22eLRVArpPc6MZ6c99sWw+BnvxKT8WY/ZeyXnT9zC8Kq3wCGJokF+EzP5kjPOaFGIf65nhiPbWPd+4ICGHXPsHo+OqKmDocdyZvwZWdidrwZj6chExcpjZ6UYP/odmJ69S2FVV4Y5sruZoUpzfB5XAZ8+N+baSoKe+ZXgz9jJhA8sx763lQha58pY716F1bYi/I1xYXyWrcGtLBF+ujozJVlusCtn8TbFgXG9uw8ueiKczl7L9Ol4Y/2pSvz8uJpZP1vMblheDcdDVkwkt5Bu4NVjYY4F0/xOGgPjajBzsi3z5ckY5L4SQzd1NaPyzQ23Jb4Xl7mWqX3qgaqDFNN11jCfIr1hachK+tgqZn3wEeR5VcJhpy2zo6mI9fSuQXeeGXNamkcNOQ14sMSU2ZUijb41NfjaY8V80h2Dlq9itBYzzK4KJcTcqMOBVA6zU3My7JbU410XhzFy80HtSgrZEyuYCBzHQIUII7SWMxvv+OGxkqT/d1oxrfOy2dB8MaQnGzGN9nxKzBowN8+QWe2cQ69UNeJz4UIm885opN4WY3qiOTMwQRFmT2phOt+MUTylgu2K9ZANM2fanKZDc3c98sYtZbR6tDCuoh62F00Zv3xd8CY2gDVZyhzJWYQzNg2YudyMKes3Rc3qBrQ+NmOqLhEsM2mA6whzZtNRW3RMbsBEQ3OGmDvgysN6BHaYM5lXN8MysB7xHsuYd5e248rierzuXcb0fDqJU7IUN4Y5TPyEM8hOEYHbaMk8XhUAk7WVqDawYDZkZrBrZOtgN1+P0RaU0v/9loHZGn3GvpdHF9xoQLTNfCZxnRJshmsxPWkx41OhjHGBdZj424R5mTkV6Y/rYJWzmNncNRP5c+uRfNaYMZbXQbhbPdw8jJk5Cxbi+KV6jNZczHisM8GuW/WIbl/MDGdZQElyXCJnwow7vAIhSfVImWbCqB5dC5nkesxRWcKE7dmIX9H1mOltynTPdkGATT08Jy9log12QeZXHdRWLmF05c8i2JxC6YsZUz8xEPLfRJBNXMokvQiCm7pEn6dNmIWVV9hHTbX47aXNuF8SUFOmAR/+nc0EjN2JL+Pqoeq2mEkZ3AMDyRw1Whgx7+4dwPKIOoyVX8SkTwrClniKB/lGTEf0edBfItQvMmQ8IyVdTrcOaxU1mJXRxTR/fj3oRg0mpW4frh+rQ8iKhYzzW28YT6lD0CI9Zl1xMCpWAbY2C5n2PyG4cpmiV3YBkz8lDL9zWehOmMdkW7izwwq10PJSYZg99myyrhj9ukrMc4cy+v1jLf7GqTLdpofheaQWS9bqMI5Tj6HzoxiNKlqM/KRQpI8C7DZrM8Q4HO7eLC69n828a+Sw5IpkLubIM8ueVNA3N8SwjlZmUkawVLC3Bv1vFJm8mSdgFS7Gz1PTGfs/vkiyEEM1SZU5+iYUjacpYsdpMuzFcIQMiiSsqcEQW0NW8KYaqpXSjL6kfrjMrcb8lWOZdJxC+Jca7NFRZh56R8DiTiUezJrKrC2dzbasrcau4m+EuTCRPXcIODzwngR7g2peqkLgbVmmvbaatuwDLL6MYJLb/OA4SYwb5uMYvWMRSH8lyZH3ExjP45G471sO72vyTKSlBst9Ug37oT5ywWc869EBUPFTEjCpgp7zrYaM818y357S772A0OQbKZLyR0C7GJ1TZZlct3AcV6+E4YvRjNR/kXB3KoeWsgxT1DuGnaYMBO+/R9zngx5XByLD3pGhxFO4/bkWT/1/kf3+4ehLrsQK+ZFMS0EkFKmk01YMkzeRY9jcTIquwSoSk8BSqfHAn64nZLLqCcQcrsOLGwNk059wRG0RYRe+kI7eSORnVMBgzADxP6vAntKliLctIp+XVVAzDyBZpp1ceuWFU6ViJMs9Ia5TD6NdsU4y88+ImlsETCexGJDqI8e7IyUsJ4KBjeTeZSewMQtYGHzIIDa1+TT3ajWGhTUkZU0x/fMLEATVkbMyK/G0WYDBMe+Jr8sazKwpwt2Ud4Rrvh6J84XI5r4inlHbMNqjBIK7T0nv6x0wVSpH8OJu8uaDG/oDRdC16CT5izywZnIVhvkPiPvQAci5iqFY3kUcU31QtqUOoae7icvRSKiNA0RXbpPTqy5C15RF0o97JMJVkf2VRpERG00ed41nvU6wOLc4ntiZ5dMr66px6U8FsfleQvcvgeS8laTy7xJ4lvPwZcJz8uWLOSzG8tHh8ZIcWm6FIWU+TEa8JrOzVqFVzIe23hvitdkeUlcFMLn/mozcHAnfIcmeVtWQLTcvwnUUlfQGMdlgp8hOHCHRm3sY0QxWYrkS/88IDCf/rsikyxqr4clwidNZAU2NBYYV+WT0pnk4TgsRvLCVpLIL0CfDg7dGB9Hda4QORR4OH+om6Y+Xwm+4EPLuT4hRggUCTXm4lPicyHVGQKauGqKH+SQ7MhI1kVUwGFlMhjwvQiAPuLqLiMNWJVbGHNCT9SMx+cpsrYR7Iw76E/+Im1TOtwYD31LJU+N8qqlVBfuT6eTcZk2kxHPh3V9LljXOQdqqQqioNJMT+vOh3slF/otmMnXkQlS7FuKxTjuRTgtDR5gYk9bFk/YNEXAYXwMzx1RiGReJES1VePokl5y8psxuCwGU9+4iN+6osu9Wszjhv4sMHIul2yS+8WJrHInRSKenvldhRGccaXw5FUWTCiBzvJT42s1AsmMBkgcqyd2Y2Vg/kovIgzVkVMZcbHLhSpi/nmjLXUCqbi0EK8+TuQ5hSM+qQdeHCLK8IxyRY2pwrOYaCa0UIaQiAxvcY0mqtySfH2ZA98MVwiufxtJUoM7fljj+ms66vmBx/qUDKesMoZncOvSMCCC6Q5dpvWEt6mpCJRpLosaPq7Fy1UVi9kYJaTfzIe+XIVkfFewck48yxTzSo60Ox8E8xI/hk7SqINi4iPGa506qFoVg/4CEb7cfI5PmhiL1mIRbFgeSaXsqYTcmHbODrhKNdKD+TRpSp0eQDx41yHmbhpXTgohm4Vy2vaQKzbkGRCg6T/+cqsPcGd7kRvZlqr1HjDqFE+TR7+t0v1U1thUGkG/FCrhvnw/fGfFkadZEWDrlQUSSCXf/WRzXr4aPrDV5rnMOwz+rMOrAOjJN6jzCpSU8z3UhzMVyVFfcgvFABFHqZjFkdAubF4QQZ24tMqvTUOpxlLDP6lAUmIo2p71kaLcxS15UQ7lzOuEanKfeO+vwd/0uUrf2Io3nSO5ddwexX5NAJ0r4nHPAgzRaSOPuNi5SX5wj3M+jYPEwHw9uXSAhJ89AVQT0v1hCgpcGwF7Cpc1/TUmGpDe03L6JM88DCW+DCM72NzFK5ix5O1SH/Ih0nNDYT5T0G3B1fRrO33Ih2+ZuZ2Maq/C7eySx0zrOBowFbAZ7Ofuao2jIYDVeH7UjDy8l0CobYOqO1aRy22+aM70QyklupHG7NCzmF2CG0X6yO3M0fi/JwwHnI+RT4xlsUKY4wV9ETMwDMHmWCDcW6ZOWk4GIOV+BwMb55HlDBS4ZJYNT60O0f7KIXH0DPlGeRCG6CUFaacjzX0H62m5Dzj4VP2YvJV/H+rHvt1ZBrqWds/ppKLuFoXj1i3KU9OLoYYkOnvxnTgKUk6nNIklPMVtMWhf+oZ1TuTj90ZYceiaFJL18RAetJW7vA/BzQSU493SJods55L8tR/GHuaSjIggGDWXY2jCbyDiLEBmYhKWbnIm1NaBQmIjXSzcRN41m8NzScHClETHqasbETam40LSAKO4PZ2XKAf9dPM7CGUnsOQUKOfEVjsWhRHpqBMXnFgPybF0KfX5QBP4HbVL1N4NaV1bgm/F0YiX+TPVeFOL07clES2aYJptysXDlbBJsEASf/eVYK69Frp0IxgpBGcYvnkl63ULgmV6Kygfq5MeKUIT2FeOzlhopnE7RZ5CIHf+uITESL+lffR16EQxxHieGHpuA0oElZP3EFvSbpGH8RB2iO/0OxvamYvwTNeLofRdes1NhtGosYW8I2R4JY1S2reGknhSzCjqVUBjU5rwalUZD+iXHT6YR60W5VFGtAhekJpFbvgJqnV8G6XoZ8rCtnKoypRg4/43jWfyOas3hw93oG4fv9Jlu0yhEb4EsCdj+k1pKFaDUdSJJNjeE+HkRPuduYWPkTJB4qQin78xg9U3Mkd4ugDCIFWmNZnDooAAHRHNEbS9tkL1XgK7I7MqJq9fg9xkBzD70Vrp+dsDY/QIkuhuLvL9sgJKhAC3HzorGtm9BfTofKt1pokNZF9DTWoIpTarEmBuGFc+E4B+fTAZeReDpyyJMVVUkv1ZfQs8jATLi5ciAWTTuvufDd+53zvOLNQh0TsDBq4uI1flaTJyUgP7keUQUeRf70tOw/r4UOfD0HlZYpyJ/yTvOxzn1bIy1CF+nj+PY37vP+nhVgPf9qeXO9mIqCiuDl+N3TvFNlgZZ/u+5uPecr8cbaKN0CcwmPuesjWmlmk1CTFTo4VQ1d1GjoCKIpjzmmGc9p8PTBRiWfcExcnhHba7xoLZsUKKxT9TpBhdy9BtngrkevCsEUFiWyupbLUTgMSGMFwawZXbb4XOCh1f3IHr82QV0lySvGz+KSn7/C/8IPl6PmsJGxcXAaDIfiie7OGtMYpGYVwg10syx8hQjTRQv8REtciW1Hs4ykuNIJZL+TxPSy+LQ6yJFzO7eg8eadOhv6ODYJbehUuItkTPSOJ/YdrxRTEW6bgRHevxrdk52BYwmEMtsmb+sW0AFupKbKq826SBxThHOn/7E6ot0sdZTiDzTEvZQ4G5UpvExVsOC9Vq8FwZP+Qhr3stu9NkPTwUB3K3C2NzX17DxOh+fljZxWNc46Pzv+bKFIs5oznUMSBgg/n4cx68qCV1xhYho2sOZuLwBSjJxkFv+mcM72gRlmzgc0v3I0atux62n6YjbuIazaeN9mCukISJgA2eWpxK9m1wOYXO3yNhVm17aUYamS3ZsKceCut8oRZdLBKtiqAktvhDSJyypftAcDLsW49KgAjWwOYj4dRItHUtie3UPge8mQPytPDaJ3ESYdSG+XlHlaJfcgqkCFwGN1y0NveuhFxiLJKaBc2DBbVgVxMJyqIZD17fA5Xos7OOzOdKq9zHsnImi4yM58QEd0M1MR3zfGcuwjgd4uSYNPgHyldJvHajDgxIkx+Swza930z/hxRAk3Watv/lRn91CqN34yUo7hVCFOgEaqTzVrZ2CDpMSRB0JooVTp8GQKUbkkf9owqkjGLaVzJqgmFX5fRydARJdLa9i63+dRI7kb0co3GFl7NPw+1AB3J7KWk68kQ6PFfl49eFyBedcLZKEsfBKvMr5kd0IA+NY8CZf59xNkfinayzi669wPmU+wADJhP1MiI4odaKPpEPP47hINfE01e8uBs0ZTXcEX6AWG4Uos1Ghukdi6cl3RSgbZ0jP2N6iOROFsC5YRdNWKkHhv2IM9STSltZJSOEKYTc5mhonqWJxnBALZ4fQ1ip/LDYuQvPDHlYcdwYzRUV4eriflZ+aiWyPPOgZqYk2vcpCwLlc+NsGibL9ctGmnIMWd1YkaMzDrRfZUBnXJMqtEmFAKwnS+XaWnfXVGLEjHiONtDlChQY0LovFnE9OHPe42xhQjEWP9b8cixudCNieBSMpb/brpIcQFadjrP4S9p+YLNr1SQhX8510rQmXKkwqhtj8BPUdUAQtLcLlC6nUaNlEJN8TYFdoEt115yxCxULMHfmLXXYmAIaOxahWlqFzuvNgys+S9MxXortaBfAOzUKLf69Im8NDmzADf9QHRYbBRdC/moaW1A+iLsNS5Mjcwqs390TCc5VouXsDv323imhKFZT/JKBNZqylA+qgOSoOfeveW5b+2wTLF9dwdoYm54jFQ2itzsbwOj77U6cLTbkZcJ1WwN6YXEItNgixaWkwVR7F0umDAmQKwmj9mTHY51WM9+uyqWvkOMgOCNBPs+gMtRV4Y8dDGG8k+/qaLXScuBCufC9Kjw1AlLMQupXyNGbOQ9gG5aKr4A/rPL4LPP1sbPAZZG1XdSPYLwMKV/6yIn2WGkrm7pjPRer5TkxzHIrgGRFN1etGw0Oyv9zuXPp49ViETefjBpNHRRet0Du2EOqbVdg9OmuQP5yPFuvHounD9vhzJw9/FB+JFGkA5G8VYeYXZZrw5CHCWnMgZzaFvvnZJfHPLPh+mkpLfnZDmiO5d5dZtPF+E535thjFZYnUYPsdSg8UYYPOdWo2fjR8avhoJgVU20YewruFsHYsoAu2EqhN5CLjkTHr9tIB6q9yodL8RBTzMAC/vwsQeFyDdp7rQppEe40TDOhwSDe65bLgnGBOv25/hF6ZDCgtM6PewjaaMrcY2ktuUXHaA6ofKUDAw5v0RehI/JlVhNnHuXTDOhl0h/HR8H8cXXk4VO37F+0ipVS8JKIi0iYp5jwqrVS0EolSKSqlhRYUFfGKFktk38aMsTPMnOdDlhKJkkip3qRNRWnF73x//z3XOHPO/dzP/dmuua6jSkStFpiju0eIt5uc2LonNqiaLIDKrVfS7Ep/tHTlQayvR48nZCD4jQgdCy/Ts3szYSvMRmHFJep5jI/S3UK0dF+iLLJwfKIAXguCqaRICA9PPnaMj6D+53JQui0Dra4JnL7lo90jDdcP59KFbq2wCeSDkVpR56A2JC3PQPyIXdS8rY2KfxeickQG3fZ7gPrW5GGqSEQ9W2XRFZKDvTSHjulaAiUFITZ9C2Flwzdjz1MOm0pfpUYO/tg2Owcdlkup401/aBbnYov5Irp2Rjp6M3OgmBhGtTQy4HWG20tlMA3cVQTz6hR8twYNnCxGN0lGnUYdDVFohdW4LMi6edKQSW2w7M2A4c7z9Pj+/2j58kLs182ipiUfqfmvfFiVCOgW9hsN/ZkH9/XZVG+7Kc6rC/DJUciGOGxD7DsB7OcqsDL2/mB+5aDByoI+i/eH/ZU8VPw0ozNJKg5MzceLgjgq35sK+4ZcFHRHUY20MmgMJsJyWzM1yn4KQ7csrF4WRF8db4U6PxNimZvU4KwJ3v8jwEqtbtZIwx56g0Lk/dRlY3t9kZuSjaMPd1Ib6genUk7vfDZSP/NUpJ7Jw5ZVydT/eyre6OfA691tWhTPYnxNIl77vaQ3Ob9fL58EeZeP9J5NK+4xmbC+nU5vzlmEVI9suC1cQYUOi+AcK4SCQI+qwxHBidno9VnOlpc4I6AlG20d+9mC2eegdjYbimsP0ZlTfRE3Pgcep/dRn6gU/FleAPsuEXUrvYMvKUm4/7mHqsc8hadSJhS3Sqi5cSu6o9JwZsQdyq9ZgJpyAWKOHqfle40Rp54NYwd7api9CGd2cTWUr6L6Y/Yi9Uc2HimEsc5LDmKbjAifnPJY/VFHoVacDfFEWVqofRJ1vBwEaiyjex56I8mFy+abPGic2mmEjcsB4+RFjezPIIDD41GNo1SrJhlya0vwzKWaCrjM4epWhJ0VUto3ugrefclQOfKTfq6vxpoPSVBb9JOabnmCiotZaHjdRLd8bcHwt+lwv/KAHulVQ+MEAb5NiqVzJNMR+FiAwMgwquA2Gw7zhZD+CaSZM+bCnQpx+qQvDRvihVU3BdD+Oo4yFSfgnMllT0VT6pByCpp+2ejf4ED330/Gmk9ibD7UQO83p2BtYhF2xdVS2fxKtOxOw6mb/fTzpmpMNE5F/a+/1N2rGcMqsnC4+AXd1t4M8TvuTP95SdVZZahwz/pPXkDV8lRwtFoAhYwUWiVKgXigFKNinlEHLkD9eV+MKOYJVbpeg2EcfpeXysDV6R5sKlOxv1EGgvWPUbOTj0LfT9Rx3zjo+Alx+F0e3c9pmuxgGZ5u66Qacml4fInLUN86KG9aDf7cyYDNVjlM67sLayYDw2/I4dXXJkx+mglDsz7KrlPi/i5EVHQpDVuvhIJkAZTeVdPQvnFYoSfA8TVPaM2HCQj/nYUE3ddUxSkNeZckeHb4A+3Zko7QylIkczkjsbQWx0fw8aN4GOz21GFYdCZk1Ych4tlDSB5kIubbIE35OQnpYwSY4POBGk5Tx5crAhxW+EaHKOjA6ooQs1P/0kvSo1A8x2WQjskYLT0BN8VCFFWqoG82HwXBZagZ9ZtmvqtF8VoBOl1GwPpXHcLv8rHl0DC0/XqAgSF85OrLgXQboDFSiEQdWWg4GaMjUIis4OEYDDbDGhMhRLbyOPvIGqHW2WCtJqP+wRbUrclGfbkaCv7uxKoLIix/oY7c+/tx/UEOFk3XgLvzUfj/zYVBhBrcXHzg1ZmHs/mTYEp9EVCVAxvTSZiR6o9osQhLTqrh4dvzWCHDeXgyHQvbBTgaJsGbQjm84HAjN0kK8z8joepogWZdIRJ4YyH/wBIx9gLcshuP1Jx1oJ+z8NJdBd1Ktnj/Pgsr1VXRdz8Ane0ipOvNRuHgRbz+JULzu3kodM3F8dlS2IgUEeedD/vFEkyrGgf7c0EQGedgyNNF8JsVgmhhDvZ4LIEsx/eiHinqBMoIjinA82YJ1r+diKhtRWgUl+Fq+CSozwzD0ZZcXLhlhnGRhTi7Too1W6cgQbUYwpUSlBSqYuBqCRpcymC66B8oOkfAjfOl6x+aY2jtdXznsmHAVXP8FhfjS7sEhyw1YDpdjIlvyvDnkCZ4zqXQaSpFQ4wWFjVdx2bOX4UU8bCm8iaWcDOQ6clD4WExxveX4eae6XhuWAqPwVLMC5mBFe9KsWW7GJd26uPGwE2cRxEG9zEoOxONLusidA0niBsTC6eMQljfJQj2FCPuTik+8g3gGC+GhrgEqcvnwnRhLNaWFGPzJguk3r+NyW+KcPmzBSwdk0A5X2ERvwy/DNKw4UcR/ktYhmbzTIhmFaHsiwW69Ivw3asYT50XY7teCfoGihCUboz3jpmI3FsC81cWGDAVYFtgMdJ9CWKCRNAPKsbv/TyojsmDlXoxhkjMILO7AAO1RXB7vQShMr50slcZpraeJFVdAXTJ7jLsfXyK1Hteo43uZRiW4E0cBpyoqyV3RuO8SF7QSRoZKsGvXC+SOuQKbV8jRX/CcWKx4xZ1bJEiZa4X+VJD6PWdZThhcIhE8LbRlAYJ3gUcJsumH6LPDVlc33GETDibTY/lUETNdCc7JKm0J5si1v0QObLIjN6DBBleB0jBjg203ILFrCUHSdhQAR14BSxq30+6zyfTlgnl+LDhIGnwV4D+mxI8bT9MnCuUcCm2BJ9SPcmEsRMxsagEyxSOEuMCBWqYVAr7y7tJ2RRNyhhKoG/gSvTXiejw4RU4csWFjDw2GmaKYrws8SDO21TRy62blDxJeeFo6j5cAp9Zu8iaP5r0fBGLd8JdJGWYlC7YVo7917aTw715dN+jCixr3kE8ro6Abp8YkwbdiAXVhPptMTY2HSLhyV/ZguUSRHyzI2eGldI7SRW4PHszOXspm55MrsT2G1vJ6lo5aJmXIU91D/ncNAMTs8Uw03Unfdv1UXCa423WjWQ432VvNJQhI9GWfKGlNN/jDuTKrIjzdBnonZRgjp8DqV5igJGhJSg5cIAcCJ8L2bIS9MbtI4Vv52ONXCnm9LuSfhcb8CskUK+1J7UzN8PaSYocQzvicGw7XN5JMVe8lbT02+OGA4tJvzaTLzdzWKdiCbqEa8m082XUsvcOisstyYDHAGXOs9D5uInYbTJG97gioNOV3Mo1Qb9yMX4c3UPqJpvBZEMJnqjuJhbTCRIjxRhy15mo8lfgvKgU1Vxvz2utQcvGMmz23kmMHqzH8V1l4AU7EJ2IzfjuVobXnvbE/6IdZt4pwxD17URmhhOHdQmeHNxMap/sQ92FMjRd2UhMPh9GVVQpHD5bEeEKL5jVlmCqvxUJvh7P2r6QQmdgGfmvv4y6WVVCNppHek7108mvKLaVriU9Z5Zij2wBpm13IRWzzJFrX4jtR12I0wcCzzIOe3ecidIeSzhMLUE1NwOdfWvwWkeMJbpOpB1W+PJGjPUDjkRly1F0fCpDfOoa4rDlFEStYtgtWE16rc5B71cx9HgrifOEq+yVSRTi8UuJqSNXz6gq3K5eRBL7B2jutHL0hxMSEymHDt4dKMsw5LDXaSht4HrSs5zUt/oi9roYslrLSFzmeShz2X/OO4bE6Z9nly4C7O/NJ63dUjr9XCX4hkbEbVw/3VYMqOctIZ0Jckh8VYGe14uJotko9FRXgikxIfHNftDeXwbJRB7RmX0BZrNK0aVmRp5WBcL6dTEkJkuJJrzYv5yPLM7VI692SqnIoAohi/XIVjUxzf1eDaUrM0ibWA7r/pbD6escwneVx0BhJUw2zSehQRPwj0I1gmvmEu1Z6mACqrGWGJFGWR04VlRjZeEckhk6G6veV4PXN4c8fzYfycNq8DjBiLzsMMXzyTUYqTmXuK20gIxSDbSKjYiGcA2GytVgxgMjYjLcFv8xNTj6ez4pPWmHTUtrEGy+kKx54YiOGTXYemwhubo1AG3VZQgxWUwiLC7B44kYaV6LSK9yMNayxXDeYkyU72xihz4qx2eBJnnuVkF7oirg858ueXWFpctLK+EZr03ejB6KsoPl6ArWI+Mnj0LLlDsoctInnV+V4J1RiRWh+iTOZwqe+1WhXUWfjK+dhtOfqzBJqkfMK2fhzsxqtD/lvntmLv6uroaRuz5xfmoCX7dq/GFmE7tT5kiMrobyCgOiY2mFTWeqsZBnQNqfbMSOjGrc3DiHqP3ahhuiatiNmEtMqp1wKbca3yVzicfavUi3qIaLuiHp1g7C6wwJ9P7MIRVPg8HsEuO63zzi/H41q7u3AisrppAbaqDHPt/BCS918uXxAUyWr4Y4R59oDHhgx+0qjP5nJqGtQVgxIEX1F32y4/kVRK6S4M9nPZKVPJ8N/ArsVVUmnq/02QE3oLVwDNEhFbQ8tgL66ycT87meWKpdhXOrtEls9jHkllWCflQnuxGK4hAJjOy1ieKNMBSvL4PnXU0ScF6bbb5HsdZhBJk6rJIO9S6H9xZlEnCjiuZHAS39iuRVxXF4cLO9JGoy8T5+CiO3VaIycwIZNeJfLt9IYLZEnbycfxWGvaVQ9fuHPJL9h50nYbF51BDixnnNCYUUtmryxPfqcbjGVmJ9njL5s+sUzK9X4tW+sURm1b9YJeS46NMkUqh/FePPlSJ7qwqRXzeR9X4uxfCAb4z3o/GsE+dPhle9ZSyq79IaHxbRv0eQw/PuUutzLH6MHUre6HpjQKUKWuUjicXZf2GsUIajf5XJHcswBPWKMegwlpvbcezorxJcO97KjNh1lwaOZ+E6f5DpfnsSV15XIWyxLDm7MAwGhSXYYzqC9L9QYjs2SjBQV8u4zVFljYxKER9dwXjPv0f190ohHP+dUfLnssYsbq4a+5jfQWFw/1SMO1cHmfpCRbb0tQRSGSmTP0SDvZEjxm47MSP5WEvPB0lwTPEdM/LYA9q4tAziig5myZ8DuJZzB3ptb5iB3YcxfXYVLAe7GNnMMOidLYGmaQ+TUDueVdkkwVDnXGa723S2oaUE0SoixnNpNb1XJ4XYso153FNHGzPL8KitmVlj4oobP6XYLW1jms66oXtWBbp3vGCOHjuE3W8r8d+oV0zrozCsPSVGw4Y3TPyQSawFpwvGSzMY4yez2NEzS7BmYwqzZPwdWriBxW+3B8xcuftUb5QEC9bVMg0HbdETko/kjf8xLmlb4DqsAAsWvWLef9gBp/4CxH19xuzj70LwWDEOD2llRp7eA36CFEEjWxkZ9/0wPV8ORa9WxnEgDAG5pdA9+YTpv6XCmp4qQ+iM20zAaX22rqYYCsuiGPUB0FhPFtZsBdOlfo/WzJGgYwnLzLW3wBaZXFjrv2Z2TbIEo5KL/3xfM9rB6+GTkovunldMuu9WLqvkIvr+c2abgz0WKuXB7tgzRmvhVdi1l+FGWA0zW2YSW6BeBvd3V5nu4UasklExOpSvMNc+sFTGlYVqexGjMbKGRs+UYA3NZV4lL0BejQibXB4zRbomyPwggvh+C9MxhwcFbq03vJ25+2QlaJgIjNtzxufcOsj4i6A4/gVz5te/mF1BoXorl8mvCcPZkSwCg4oYyUkN1mBDKRR8/JiqBgt2vqQQ7IszzKvwMnqc67+1XwbzZnQ1rXhQhi+P0pgBTQOo9WRjoPUuM/KrEdyOiuC2tIEZxRjDuioboSMfMvwZphhQF8F84DFzYgqHtRhAOO42c3JOGMoJhVtDOrOd64N7Mncu9wTMtSPa7MCeMlQnuTCGx5ay/gHFmDrKhQmqyqP3jCh0r0YzFitAmxwkEB66xeCvJrqWCXFvRTFzJlEbWzqEKJwmYRS1ZiFdORuHq8G47piDMwuyURhSzUyrn4fRZ7Nx3PY+o/bmCk7O4Tgn4BLTeCwUgcuBNQHhzJrn/+LvfIr8f28xj7cbsJLZLM65LWUsHQ3Z43YSvGBXMpY8C9a6vwTuWiuZNZaZdJ4M990/QUxMYwltbZTA7XgI82CiKuQrs9ApyGBCgjUQ+CoLu08Lmdt9WliSxOXfcwXM/RgdKK4Q4myqmJn39xLc2oG8w7sZ46hgZDkBPK1TTP71EAgfUdAhgUzV1jtYdiMZG676MxoBleh5k4zFaWeZe7GmrOVXzj+LZzJ6ZD0b5FmGX/N0mM6Clayxfilsfy5k4jem0nBHir1exxiT47m0Tl4KntppZk4jl/d9smB68jpz32sSBFl8vE+PYfy3q2Hkaz7c+MlM1cYLSFVi8favGTPT/iLqOI3oXbyOaey5jC+vWWzfupMJ3FeBysFEGAzzZbberMIflyTMf+PBDDyrQUNsEtIMHZlzrhvYY1O4PWoqMQHNLqy0W4K3X0cz2y8k03l7WFit28YM+ZVFO+Q4DWp0YST2inCenAXRkwDGOUkZNhP4uBMXwtD/vfN/lwTz4+YxXcYBMHhahrcyJsy8BeUwuhoP3l1PppXTDc3+eKRdcWWMeu5h8v4kHF2xlpnxphZqRxIx9R/CjJyyn/35i3Ke4zdvtqYfa/FJCtfqV7wFS1Kot7IUt6fzmH9kBLSpqQxTNq1jbC4PhyF3jkfN7RgtQ3nobuTjaeAexn/XeeQllSEp04BpnB+A31alaHc2YHR/B+JsRQkMmmczqi/LEb47DtUrdjDXxnNeaeRtpLlsZ2qM7mPmxyTkeTJM44w6DExKAitZyPQ+r0MdV2eShSGz7lcsG3FEgujWFF79igxW0FiKwHs3eOvTU6n1WAlmVOszgZIsOq+uFHn35zMnPstg4WEh0uwWMbpxQ2F0KAszgpYyv71GItWIj6m965gFMQGwvSvGXd5MZvz5i2g4VoJZw2cwL49chk1LEV7M0WFUd1fASiMWdV5WTKF1JYK3xSLKeDVz+2I1dL/fAptnymiF1kMuPgn9qjpMyON6vL+ViNcjtRj3MgFrVCtBZ6ofb7liAbu5qBTqLmd54/em0djiMszapcVMWCKggQtKEaU+lRl6PY+ezC9B9rxJTO8nGVQ5C1BXpMnsvzAU7mu5motmMBtHX0LeoRJEEE1mfNVlpLQVYY5gKtMZHgzh4kK4z1NlOpPvwO4AV1stYXYnVaFG7hbSGhYyGv/VQGncLbzV0mc8rj2AxaUkzDCZzFTkNGCgMRGfFEczrx+XssIvZTCzsOHtnXSfPbqoFNtHzOQt3SOi0gAxqmUnMt09BXSyfwlcVioy3VIJ7V9ajBMTZZnh+6pon6AQikt/8TRS+mj8eo4DZwzwVD//pc4PBMhOH8X0z5oPl895SJu+i+0yNMYr7VzMeE9Y64tL0WGTA+Psp9L4zRZY0S9CnauVNFR5FbyH5MB0ykOJ514r9E/KQXTGXYmPjg3slHNQ93aCtGD7FsR8F6Hf94BUMMIOeodFsA5OlHoq7MAfp2x0ukik7neuoFW+AINNKoxDVQgck/JRMmk841bHcXJZHo6GyDOHPMLhlpWLp96yzNqLNXAeHQN3ey0myfUe5CbHYHvRFObMn1rUtkVj9VQFptWsEeX5iQg//pH3WrEJ6q6J8Ox8xFsy9QXb5yWGqvJj8+cOn9jQSk7HL/qa9zaBanwtgmNMD2/TnHtU9UohpC3veWsdH9HUj/nITXjNEww8o2opeVCNfMm7N+wNfb0hF443/+OJBR/p8V4RAmM+8OYZ9tKK+9kQG3zjfTlugJDBXGyyELKtWkZIGs71MyOKHbt1AUYbZ8Mpwp81WbID4//lelJVJP0+zhHem0UY2NEunZfmhOgKEeTlxrAf+dexh+t/Vdp73jz/m/Axy0Hq5WbepIa7aAuIhsHARMZhG7d3Eo32tlGMukUd9I5GY4D/hydVbsLmvUl4ztTxLOc8QmduIjrP8Xlt3o9hrZ4I82W+PM0xb1nbf0rx3vWSeeT7P6z5fDHqiseZFf4cRfvExegvdpY+WKKHlAm50DwyjO5YOJub4VzEr61j7VUNMXOoCN9qq1i9JS4Y+Zmr2XAWq3rEFYYyOWBnrGElf/dDTsJ9PvMo637/JrYs4bR+4AnP0zUKnptE6C6q5Jn/jUHf12x4yqXyfoXEweN4NlJ2nOXNlK9DQWYUopn3PHXZB9gzJhpn8x/wSvc0IHRxNKLDC3m5Fx/D/0ASFloc5JldaUZPQSJSHujwrLtG0h57MQyW+0j9r0yhjSuK0Ysx7I7tpjToUSF0X19kQ5eupV4d+bAzSWIHBrUhr5kPV59VVNSmi82n8lAYMYuq5rnDkev5b+erbPrDw3i1LQdOx5PZj1/j0TgkGzpqBjz9ZUnY4ChEtDI1L+Rqbp4WBcWfzbxVFfXYMDsKv2cX8XqEDXiDKDwfTOCdd2rGvnXJIMbKPP0bTzD8axIiblmaH7m2itrmFUF8/TararSNCnILcO1UATvc9STtmZCP6trnbNL1K7Q0IBevHYfS9lORdORpEfqmyNPp/pqIW5EHaf4Bejp+OsRPctGw1Iqajz0GdyYH8TSHLfU+icafIsj8oGxPtTcE3DX53nfZUL8URKQJUGXZYGZ+MQ1H3bJgN71TEsJx0dqSSIQGBfOGmTxE3+IohM/w5d3obMHPgGTcWF0glXkZQi178rBstBJVfBVFYzRycbhjMj3FZlIXAccPq0zok1/5VF2SDYMmQitnqSDUKRdVokg6sWcKTnrmI9/jMpW/4g35ERx2Su+z0ulnUMv1XHXnMza19By+hOch3+UdK7sxAw1n+BjI95MGruSj/XgmjBcVS08xApRuz8DZP6+k8esewNQ6Enui1vMcTj6EHY3EwqYFvJaLreA7JWPBrgust0sb0j8nogO32Ytr+PSMUT5cCjfSsZsKqIib7fpUV2oxV0pHemdDsek4zToxFiLXPJTqplHbZ+NgfSoXm7WT6BuzcxCFc/ta3cN+zPTFmpm5kPk8wF7r8oPX2AKobhpGWy2yoW6XDmOdv9LnTTlYMiMNrOFwtnFnPuK/p3CeR5FtjCuCUQrnQ2RV2GFdpVg2MQF5lkPYuumAT3gszrKXpLbPqnBjXDSq0oPNonm1aDOP5OY+0bzQrh6BPTfhlTmE52n6ECnc3t0WtJqnn2zD/I0pYDY9ZB0S2tAjTMKm7BL27uxS+r43D9uyLlApU07Df+XAOfQy9T2giPquHOz/kUETNinh5GAO4u6nUsGTFSj8IcC5vyPYVKxGXw7nG29/lrav9cMrzs+rXh9FU//zQ8jTXEgOKVD+5WIwnYnobdJnI0RiTL6YAJ5gJis8xqKYH4e8MwrscUklhmnHwDrvqvTsvlp0+EVivsB7qUVePepbbyIi28A8t6YBdYPcutXJXHvHM2ippOB9szyNmP8MnkjCgolv2JKY+3TtQC6KD9ygE3zHwDhahE9RAvrilwX8fwuwNk6TPf95Hc6MyMLA75dSNaf1MD/Kh6v4pbTLwR8rvuWiYutkuu/OM0w8kYLfBw3oMpVmquGYi2E+sbR/0kioNuTgR5iI5riNhkF8NvhjRXSHD4FaXBbkNxK28OZGxBjw0Znxn/TjTn/EPssBvTqNy6/PEJmcBoNZVtS18xnUHnMY611L46+1UUWtAkiGptIvLi/oso25uNeZTPmBw3FSWwQFfg61Xj0KA2pCuM3PoXpHeWAS+dgb5MF6b+Vh4pcMCPXPs2dibfGzJROddp3SdVb+6H/5v5w1m6YOyYTwswDHvILo4/eZkE7Pwsjyy3T0Dz728DNxeVkQrTgugMU/GXjxJYRO+ZGNHpc0xG6JpEMX5GF8XAq6tNNp7cJCeGklY9u5Iqp24hm6jdJgq7KT1gw+w5ryFKQv2U8blV/R4j35MDidQXPHdFHDAk73XTPp7Mcy6JqZg0I2h078JAsv9WxcXptLxSPMIAriY9P2cFa7wwyVrhmoK4li5fZshsPkTKh8/iCdZeAP3/EiZKryaKOuPxSfZcNswJhO6EqHV5QQ7KtQ+i0lA9FXstDedIUeelqMpCeJWFJeQRddKYV+HIeddfW0gPcMPTFp8P5wgoZx/RfUpOD1PX8aV9hFwxvyUDk7ixoaf6EB/Bx4/RBQC7m/lDEUYfaAiJZPGIJiNwFCnHOprvYSlH7JxNuwIjZ1zFKczUmHzO5S9ob+VjiczIR9nCw79KcfIh2yQUNW0rVr0qEkFeL4P9eoYaYU8vnxaFnylFIDwCv2NgwvvqBx3W2Q/y8Ng9eu0Bo8g/apFDyKjaCFOYtRIczAjBPv2cz/TFH8Ow1Wb5+wOoPbEBSQCbZjCluuZo99rdw1GSZs13A/6H3OQkewI33u54dP6kKkvrClLRppaPqSDd3jyTQ6Kw1fbgvhZ3mLCmMo1Fvj4RvXQRc9K4edTzxy9Dvpyatt+D0sHbxJcbRt9jO8fpWCm8NTaZSdCZxm8JF5fwrVibKHsX8W1LQWsaV/HPHzNh9tFttY2bpz8C/iPp98iP7Y44sUTwE6ivbRIw9TUbMqBzlpAnrwdiWqJiXAQ62bBt2qRl1MPP7z+0KlU9rgqpyOaUECqruqDW/Wp+Lm9GI6+cdCaMtlofe1N6URi3CP4/rrUYfov4YmUPnLh/ew1XSZy264vuJDeDWQjdmwH1QpC1ZxyeyHfR64oZmFb1NrWLVEH1RIBHAlXnSi4DTUmrIweo8XVXY4i8pyDgPbj1JDYSpkH+Zi2c4S2hlfhSSXRBzX7qXXPGuQEpkAjdZe6nO4FR8sUjBi613OA3JrxSRorqijKrNVYXQ2A88mJNDuodMQGpyJnrIbdOitWRimw8eZrVeo4bJ5qGrgwyzCn9oZGyN1FB/GktP0/YAnBI/5uGEtS7X0TkBvfBbkfObRnz7ecDcRwJnuofL9PggKy0JIiRf1eJ6KpgX5KHhUSZOc7qLiUyLa8IMOrb8H5dGJEOn+oFvsWhBvkobv91qpv9tTxE5PxpYtzfSgjzKW/MeHw6CQ6j2cCJdXmWhamUGJJ3ft3gJgRyM99bYGVkYpWLL5L3VPvger9ckoVfxLz8s3QyYqHaf2vacrXJ9A7UwKNui/pnsWjEdiZBYqzufRsfOV0XkgEw8Dcik9mA4buyLIGXRQ47T7sLJMxegGGVjPbUC9dyreGQxQp2NN6P83DafX91F96WNYeaXCQ/0j3Wk6Duc5LdfwK6L9ieNguJyPmrdldOWdcXDZngmJZx2dWD0BhQ8y0LH9OR3mMwk/FTg8mryhjYJMtHDa8y6+m2oPu4/uV+kQ5spBs7cOoVoZEHvIYcO5BnwyzUDU7CGYXaiCMwf5iHrdST1MVaGinImPyp/oo/JpiJjFxyrJD3pfVoiODyXY1zxAx1wQoaexGDMLZNGoUI8KznvcY4diVXc96my5vb+Tg8XEWVhRwMf2rAFaXjAXl7h13mg5KG82hVchH3U5I6C8bBseJ2fB3vkfRHY7YP6FLLSs08CBDFds4Ak53zgVI0sOo7UjG9FDpqLtqjeC7vzvnQCqeGDiB7elImy0mYQUp/OY7ytE/bxJeIkASO4KUFygie0PLuLxMT5aN2thGJexvDaVwfLzUGhwHrB9SykuHxqBN1MtsOV/7yg4rIBbu1dzHi8Ty/LGo2X1RjD6HM/wJ0HPZitSmzNxxlYNw0PsYLKfjwRtdVhpX8TCxdlwvjIbr0SXuWcJ8L1kDuwzr0DklYV9YxaCDOTBf28p5tgowL6tAK02pbB2GAf5wE0w70jHuruTsezXZtiey0DfpynQ6g9GWFY2PCab4F+lf1FBhZh7bTFkh4RD2VeAthumCHQoQvf0UhRunMBl0WLk/hFjU6UKFBUjkPkwB6+2m0GSEYGUTdm4OG8ptjwqQUirGEP+Tsbk72I4lomRm6KGqNZr6F6fh0EFcwTJ3cQSxVy8UTdH5tMomHMayvtuDi2ZMgwLEWPaEw18KytD+Gwxpjhp4fblKHSH52OqmMftKxpSzvM0vuDh/QLJ//+/tn0RushZIYHh3yI0ZuhjQE+K2sQCZPca4PutGNhPK8CFKga758VBgclH1V0CxeZ4WPvl4UC+Bb5MLoOJfyGyfeehoF6Ce+fyudmZi0STBPhw90kbtgy2P5IQE5UP393LMGxqOlRz8zFq8zLkTstCzagCjF5vgS61bAiO5WPpEALb2CIo2hWifJkpp+FieOoXoFK6CGUfhGi7VIiFzQxKHXLQ+LoA5DgPJ0V5cOwvwOY+M0TnFEDOhMvmdCn6Jl2hrZ7F2PzRl+hGhtPK48WwUfIjh5Jiaff0YgTt8COePd40ZHYpCiK9yaefl+iBvBKU6J8jophb1FBVjKdTzpEHAak0IKYYQ/N8ic14G053S7G36hjRGL2Lhu8QY/XJk+TnvRSasrgM5/pOkS2S+TSGu+dbOw8S1mxOE324c/lzhFyflUs7olmULD5ErEaLqKRbAvL3KCn2GYufM4rw1sWLbHZSwj61InzN9CILejRp2A0xvHrcCLlQRL0/srjofoAoDpHHZr9iDDE4QnxvK2JbUhEuGx8jT16MR+DtIkRZe5G0Mlm6YrcYn9xcyMKZ8vQxSvDuvSvJ/A56az7F3R4nErNdQjO9KDI8dxOe1wiEk2LMDfMgH4sm49OpIqzW8iK1Mh/YUE0x5qzYSe41UerfSZFT7UC2thXT58vKUdfsRLqSB2iHYhGyjfYSnVdDYPqzCOPG7SevB6YilePVqLSjpP5nDRtQVYK5M7eTMw8qacdXFg/ubiZijb80el0RJC27Cb+5n7oMlsDF15nEt+gi5Ru3L7fDpOcmn234VoxKiS3xdL1DDf9SzB26nkRo/6DphUVourqT1N36SYc5iSE/zoGMv2aAGweLkHH3ILn7wQh5KVw969xI2JFo9uSFElwWWxHnXxX0miNgv38Vce7uoZcWFOOpxXZSW91HPQpLwVPdSpLuzUNkAud77+wncd8WooUpwNM/rsSp2gQ+I7m1/B5iYmmDP4fEGFbmQAy7NqFyrxhmTTtIvZ0dXPeJMfWuHfGf74SJp8VYpLWNGNxzhf4SMeYObCIeye4Qp5Wg7cdGsvChJ/y1SuDHrieeL/zYhdUl0LFcQTwaKqjpbCDtAiGmyz/TD7eLMW3TRnL90zfa+4nDvMx6MmmEKd7k5OLPchdy98RSrDqTi4LgXSR3JA/XHfMQIdxFHDdbQD4rH4vv7SKf6yzRqFeIp1d2Ebf4tVhzowiE70SW3N+IUqdi7Jc4km6V7Xg1ipuxfTuInuNO+L8ogpWyHQmI34PYzCLs99hKFsoehJF1Eaaym0jbME8w44pQPdaGrKo+gTOHi5BzxJpM5LKwyLcQer9WkzNz/XFjaj4GrVYTbev9bJ9jKTzNzEjz5Qp64R7Fm5Gm5ItfN3Xl+hN5ZQ1R+9pDfXdKOE1YQfrizPHhdTY2Tnckh/15aIgSQX3YTmJtbAGtKzmISNtJJoRb4sabXOgTJyKuWYuamHwMsXUigdrrEatTCPk3O4ndND/OsxdhcLEluTXuAtzFBTCzWE6y7S8i7lIert8hxHysFVuoWQb7rgVkxO8Kmp5CsXbVPPJH/Tu9lCdF/B5Tkhv8l147Afz4YELqrwSgSaYYh1R4xF7pMpbEcxwka0boriuou5aHVz2mpPvyIlatsQzzG/WJRv0dGjQO0HLRIyNn9dK16yUIUjMi0t3cPdsosgvnk4LvFtD0qkbw2tlEUcUSwuxq+D8yIHEXgsBUF+H2fhOyNDIEP58XYK27MXEacxWBXEaOXb6ACANnsraHJajT1SKnqqqoSgLFj1QtknbnDlWcXQHJek0Sa9NLy1vK8DtHj1R+/0v1vVhsHTGLXHYcDo9V5bDR1SWPhinC/GsFTN11iKOTCpYP3IG7pg5JeaSBssRKjFbWIaYTZyBatgqf1usQXc05GLqoCvz3OmT0lEUo31mFNY26JPcED9dEVTDYPZOMP7EK12SqMVFLj2iu2ADHzios9NAjalu2cr6nCg9GzCYRdY7o66+ChWg2+RPiAqOJ1fg+OJs0dIVi/L4S6BcZEheTq4heXwifFUZknrwWqyIvRUPjJHK4soaencIi1mwquVRYTQdYinQldTJ6oJ/aL5Iir3Ua+V0nh4/TKOcXphFPa3mkfgRe9XPXJysjVaECakunEkOLf1BYU4Ggfg3iIZmOpSvu4PbiqUT/x2zQ0Dvoap9KGocsRHTNHXyu1SQeE8wgO7kSas3TSJfNCtwKrETREG2y5agV7r+vRMqB6STCZDN261RBZ5ou2fx2ByZsqoKm/QxiW+OK3deqoKavSzpkPPB3dRUy32iT8+PC4LGtFGnDZ5K4yKvwaCrG+N965MwFDdansgwLJyiQDXJT2RViKapfjiJ7c2po3ycWHUGTyBuyD5bGVUg/rUFaeB7YPbYKLr/+IbZLj0KTX4m8NaqkITkMFR9Kce6RNvH/HY5OjnvPFWuTny7XUahdjK0d2qTBUpNVqBfDQWEU8RBMZb2GlmGt4nDy2OoeHWiUIvLCeKKTf49O5LHYfFKRqDl5wEa5Cv73JpHI4iNw/VCJVTNUiHVQBD74iqHwQZVsLL+O8Wmc/iZOJQseT2Pjv4gRuPEvY7P6Pu2fJEHRubFE7/Z9umqXBO1X5YnmnaPwXlqF84KxRJR9HB7Lq9C/XJ54TomA2lCOK76PJym2uqziWjGq0roZu4mzWGMZMQamvGICRHX0ni/Xq7vDyVmrOto8XQJxsyyJPugJmlMF9e+jSG7NMQifVeFE4DByyCYcKj3FMHo6mlRVzGLn80uQyTQz/fEPKL0rxuYqORKR/4AquZYiX3WQ6S30RNn3KljvHWAqWq7isKQIapVyZM11I7ZTUIyO+7WM+vil7JsTnBecW86Yix9S+ygxvoR9Y5zePaL+M0uge+4LE/N6P4r7KvCt8iMz3sYdjwI4fH37wjwbHw7Th4VY8Kaf2a5vya49XYhvFsWM66pGOrxbDI8/nxhzrUd0ywgxlznfMeLF+5EcUg5zmbdMU+JBROpXIvXGO2aSajgaGwvxxeM7o9O6kVU4VQDLFAET+eYxXXWtBJqDz5log1Z6sqUI8TueMrE+uzG5uRTLZdsYl8E98NotQfO658zhK+GoyyvE0LHvmPp7ETjMaUrYj+eMspUju4/zfvU7E5ibty6wk+/moOFHNGMS9YhqbxKjc1wTE5LWRunJIiwf0sCUhzsgLD8Xev2tTIiNE1pCCyCzvpXxFTnDqa8YShdamf6YcDQ3FkH0uI0JG3oNbbYFaJ7QxBjs2MpOlOTj0bNrTKRtKLtGNgcXfMIZr2NNdPRtMSwNq5kPB1ups04x7sSWM22p1lDZLcLwq8+Z9jM2WPEsG45Bz5j37ttxdECEqoI2pv9JOK5z+FKpqGO+bbkGw58FWBNTybyKd2EDR+bjS/BlZtr+m2y4kwitny8y57Mf0k8tYiSfETM1jS209Fwx+vYUMO+qzHEjPRsDTc2M8zILmPUL8b7mMXNx1VrYfBNC5ttTZo/RelRaCKGh/5SpN4uA7cESdGwqY8LOXcPEVYW4t1/CaC72YlN18rDy3DlGaXsUG7FJhKaUk4xC+QOq0ymGyiMBo/GjmXZxfmDgTxpjcWQRXMdkw2lWPTPsxBLYvBBC6d8Gxs2dh09Tuec+fsD4OV6FjYwUW3SSmIYF4fhCynDvWDojNHVnXcfkY+/gHiZxWRQbtFUEdyMnZsnH+7T5vRjDq+IZRdEjyg8pxgbjaGaKoh4y7wiwqVrM/L1ogK4LAuxGGVNTuwCd24Uw0qth5vSZwKhLgP/4d5mBjn/h4S3FI+8Q5onZVRTMk+Dw6EjmyIlwqK0sRbcklvFMPsx+GlYA96XLGa1NF9jDCbkIWWHDzPxcQw+LxXAvCGPszjZRxX+K8c0ylPktnApbPh9xCWlMZpgW9Dv4yKzPZA4az4CtpgDHZhQwhVf0MF9eAI9FRYyiXAhCXaTozfRgtj8IhWCIFCNO+zH+bmFoVpfAbjCI6b/gwdb3leCQ5gTG3NudHT+uGKPCpjPrplNasKEUG5b4Mu0RddQ2vBjRAf6MkYoqBlQzERJ3jVlzQR2ppzJxlsQyp0M1UTmYiWsaycyJmEvQ/VyK2+7LmPr/vUMgrgy3pVuYQ+khcO8tw0q5A4xydQ06DidiRJod4//wLmzyEjH415ZZuNubNX8nBvtrKNMse4mVfC/C+QZZxllcRGWDSnHKdyfTvL2K6rUVI019L7NtsjIsNDLxzfk8E/9rElyWZuDalMtMl70a+rZnYE3YVcZP+SL2jChFHrOIqbW7jNzmEhiIljDrptRg4awEDMZuZcbl34O7ZwKqyy0ZVcF9OL9OgIKjCWO2ug76QQlYPGke05R9me34Vgqx0nOek+sNVreDy7cOTbyfvfn/n1kuyjNMWjlL654XY/vm1Yzl2HGwmpqBnfVuTH3aBK7f6TjneYYpfBiIZq7nEYfnMNG9l9DtVowZ1YZMO+dzirsK8VZ+NnP7fDV67W5jhJM1U8e/C8fbt7HSx4LxOlSHpPWJ+PVpHqMzoh5/qhJwbuts5sn+CNY6uwyBu8GL8Utna+3F8LaL5x1/mUe935TgR+NMJmJNKVWpLobts7nMQ5mR4A9mgNdszLz7IY+kIxm4uNia2bL2MjzeFWH+h5nMqCHBKNhUCEnndOZ30xU857LwXe2pjO6oasTKxWHqeUumqfYumm7GotdiHhP+qBYC7Vg0GWsyz4seYLhVAh78VGZUVjbAcEc81F1GM0or69iY+GK8OU140sqX7BthIb7HjeatfJFHD8RxOVRWnTnlUUb39Rdh0l5V5uenSur0D+fbF09ktHtk8cqcj5CnE5mBUcPh9l8GYpW1mTWHguErX4jBQXWmyCgEspPyUXJClcnMCsWKNA5T7ipM/ol78B15C9s7pzGrBLUwW3ULv2zVGIOkh9C4l4DQlL88R9uHeN4Qj9vKMoydUxur71qClH3DeeG/3rCFnUWQXfnS/PwyCR3/ifP/5+WZHusqOnx+ISJWjGJaVjbQUL989Nz4yXvOcWOkdy4Mp/zgWQh/U70UAXJ7B3iekTKY18nH05oRTJXABM17hcg7uYxNVTdHTKUAKk+/S2nRMixJF8Ba74LUcPNqqHGcY6D7j9RWao0NnwTo3ysjDQqwRa6iELGKM6Sq57dinokQNz77S1OFdlBQFqLzY65UsNkBR8cLoXLmtfQUh7tlQ/LxY+lEplXrX0x+nQvtO+OYoRFX0fcjB6OWjWKMza5hiVgEqfYgb1RQLXSPxmD7GBXGf/A+Yu1jMEJpFPPlciOMhyfi+alO3oa3jfh9KAG/z7fwWqOa0PA1Ht4e5byaxV2s1rgSqPYVm2tN+cXK/ilCxHpDc++Hw2hIdCHyYCmRaDXSo6X5OPvoPe/Pkae0+0Euquw+8WJdX9BP3TkYvv8tT33YW3rptgj1TV288Avd1Nc5G64JH3mx7n206osAVS7feWv858HhvgB1ffHsTNFC7JuZBQ/VYLaYvxMytkIMuiuwVSd3wdBfiNqW6aylzw1cSsjG8J4PvIEfN6HXIYRN+guerKgeec3REI57x9P8+AChv6MhHt/Eq2tvQmtAAiz9xbyJYY/QPTUBVcUJPJ8Vw6infDHsxl+SsMlj6cKThajviZPaPVKlgW/yYb9RgW1t1EfhBRH2RvSzi9MN0J/A6VHpV7ZxrBEow51pZhXreNMFhheFSItczJp6uWLkFiHkP9qwTvX7cL1BgDajAyx/101I2GwY4gVvi0kU1DqFGPBu4LndjMFwO+6sRxTwAu3jUGwrQLhKGC/+/gOYX4qGhrSWN/xbA+7VRaPeopjH12lE5ctomM+J5RkbNmNZXzxS7qznGbk+QVNMPNycX5pbDlelx5cVolZmDBu8fBY92Z6PGBtrVtZvOfXZl4ff/91g90VsoyFPcjBhZjbb81EPZ9WzUfiPJt0wwhBBa7Kgt0CJVlQcQLy9EOIbgWzjEw/QM9z6XDT7sDYeWu+zUGexltc2NAkma7OgWtBn7iN4CL5VNKoao3gj1ZsgyonGnms+vA3Xn2D++wSsOZdjfvhsC1oH45F64IpZ2NXN1CI1D2mGIjZsw0EaPCsXCtIq1k7nIpUJFeGaRSerURdJVwmF6D8hQ/8VptHXzVlozx5GT8/URO/FbNy+5EsbN+sg00KEo12baU3fEQw/IMS143y2w84LzbJCbAotYp01UqCXwsd8g1XmZ8ekYX5fJvJWT5dUNjWioTcK3xMceO9PPUL8rWjovNXiWdxpwZLgRLTKvJTkpT2FhmMCbnRS6fbmeGoyOhvvlRRob4+ALosQwIE3kf7zSEy38bNwfOQsWmxSSSsqM3B+03R6+PxkCM9xfRNEUsswNZgLRFC4eYX6RJ7EqndZiB91h8087QPP+QJY9TWzNi/SMXNWJvpztknbpZl4vS4D1mymtFOSBQ3ndLimP5Ve2tiELfZRqJMo8FI7HmGVSjT8yyTmqk+fwuVxIng2SuzRn61ovpaAtGnHWWePNviQeExYG8o+lxTTSnD1LF9JNVezVFKShdFmG+l5wQQUrM3GhY3xVKP9DErdBXDHB9b22TksFAvwZZQMHegWwnZXGgZe/5V6XMuBwrRU2P+UZ4N2FWDekmTw4v9hgy4UweZgEmJCZrFaF5qwpykS0V8umNtseIxXEVFQEK03y5v8DDqmiah+XMW2jHyGoIB4rIzIZ6f/rqSvpwhQM3CebuiupQds+JB+CKY7/BTRm5SNlhl8avpSCRYc9i0XpVG1Iaug45mBtvxR7MWRa3EmOAOuw75JG7t8MfoUx8nZ8tTO1w8LD3K+d6kilThz3O+fiL21Bqz9tBIcHkzA2u9z2dFvJeAb3oZ84zw2VPkOWobcQvBOeXZHVi0+3I9EYf1V6Z7gB1hRfRO/9wglr/Mewqv7JvIeWkuCdzZBuC8SrrqBZRXix1jWH4nYbhephXI7rj9LQsS+aVT97TPICxKRtHcknfjqGbYVxCParIet2dtA5WOyMTrpOj1q+ZCquWdBaWcEvb5PAf03BRjxS0DPyo/FcV0hVqjxqXvecojnZWLtlRlsaI4VtJ0zYJzcJTXaugHFSzJwg/9W6mTqB+1YAV6fVqYeeX7Iy8yGTJ0KlQt8gIKOm+jcVyp9HtIADclNnOVdldpmN2J8/U24TkyQrtr9COlWkehcL5GeTH2M6JpI3HjdLj2/vR0hH5PwSXMpzTzXjuObEiE4N4s2e7TDqD+e6/NE2vuynQY+EEKdvU1bZj6ljgsF+Lshmt44LA+5ZQI0ThHRwBUWyCtJx/zWbeyPXoKUW6mY4XeY7d5mg8pdGShsfCs98dIP2/4IIVeuTS/LCVCQmQR+RzAV+gvg/CoRoT+uUCWuhtaRyQjxsaOiB+1YszgRckPX0LCOdrie5fyJx3yq7P+Wvq4SItssjUbLjcDm8QL8Y5BLF6mPxgGbLNwYlkMvRjKwOpmBXt5h9pw5g30JaXDaEsg26GzCzNvpqF/wXnoh1Q9d+Vl4HT2fVtb5oZ/jEwMFQ3rZPxOXbmRgdVYwveLER8vydBwPDaLvj2dBxy4VWw8F01eHhNhzOBl2K6/S5A852LciCSoq8dSNy4KdMonQfZJNd90vgvzhBPg+KaWVR9uhvDEZpmOO0bqudgTuSkSK9iHavuA5hjvHw/TlNqrz/hP1mZYNPZksKlIYClWLLEx9mkuPyZqjyj0NHRdS2JNbt2DDqnR0ZvdItZ/5wf4/ARjtpVT2uR8GpnO42L+QruTmJTOJj1vzw6jwTwa+fE6HTnMIrbcQo1s2Hk9GV9K3PAnyPsXhcdIDqu/bjg+NSfDKCqBO39vR0ZHA7fkS7dvwnQZ0CjConU1HM/3U+ii3/8gcavpoCAYm8XH+Xi6FzlLopKTid0ANa3x3K3T/99v37GHs1dt+MN6XhYrsFfShJB1um/joZa9TY3uKWqM4vHN4Si0XVqBXOQ6BB17SMK6GgNVJCHO5SjW4c7cvS0Bn6Q16jTXBMIUMOAQqUoPKxbCQS0PSdVkadnIbOg3TMFinxAZPtcMKrzTk3Z7JnmnzhWAiH3qRTnTjOj+U/5cJN5uNdIQoDaYeAkwdnkhFm9JRa8nH97e36EBPJVoc4zgO7KKu02uwJykWzUvf096p7ZiZloRw3Tg671g7zjYm4OvjZCqKNkHjiXSEvTKkU9pMoPDy/zg487AY2/eNJ0pElhIVSYRXlhRJ1Dx3WRIlIpRCISR6eW2lJIRSUtr3daZpm2Zq2jTPfUqWEimSNtmK7JKlLL/n+/vvOTqeY+a6r/s6z+v8/DFlQpI0lcrCnBF0kw+2aw0bnH8KL7xz4L3Di0bt8IdothD+pntpQDIfDRx79i3LpvnetzCwIhmY9J72TLgDQ34S1FQ+UOnVNlzn7uLEtjz66k0bYmSpuCcUUynfBJV3Bdj47ggVyi9Gk60AjMcO6jXaFeO0BOhVO8wqte+GpYCP/vgwNsvLA3PtBdCsyWOD3vrij1c2An4doTftTuHT/Wz0z/mXPnf0x3YLbu/Y76PPH/HRy2WA7PFF9OCyGoheJmHK3E80bHwtgq4n4cedT1ThYyukhekov1dOQ1pbkRaaCqWC67TzXw30bOAjyTadFkzQxh/KR3hLPK3o1oO+ogCsSziVyM+D3zoB1ny7QAUTjRHwUwDrvf505rODkIUJMEPcxuqoHEGAXDZCsibSzcITqBBybNixgS50PQnVNUKcO3OIer3mY88+ETJWUrp7Yg2OeqRAcW4v/WBei41DU/DMqZemH2tB0qVUWC16QIc9VkfTdz4SagQ0yUWAsWwh8v7WUp75XTjrpmIw8436/q2D3PxUzLzxjRoFNGM1x7zq39qp4jU1CMcI4BVSQA/ZZKOuS4yZPx7TI1130aGbjkJBP1U8dh/tSumYtvInbYpvwOvH6bAq/kqXs49g8ywdkhFvqba3KiI7+CjUL6XdkWMRc5aPs/lVtFtBFaovs7DuxAM68/U4NPZm4oNKB33WJ8Qj9SLIfX5J5UbkQSKQ4Ozm9zTMVBN9kVmg63vo7ktT4MXnY8irPvrEYTpenciCqL+f6l7IRbqNFEZWn2nq8gL4/y1GdkQ/TczVw/GybGgoD9BeK31ubwow/exf6jfTGEdbBEhzHYL2h9tgfkwIB7PJuHl0J5o5H5zSqYOZezxRvT8XN25NwZycY9CT5iHeZjLcI/1R356H/moNvJt0FtPv5kK6TR39H89BNjMH3xXVYZp9HjmaQnxbqglDLwksm0ow650iqr4UQ2YuxRC1YRAeNkftYwHefFZC18nlOLdTgAfqKjiQuAYHHvLxdKEqDLo2I2BLNmbs0sKrlq1Yfz4bKhWTECzZDkvOq4OKJ2OW1UX4Xs1G9pCp6Nl1Cao12SibY4BZ30NRmSnAILIASa7FCLtTBuXgkfhwtQSG00sRpDIKARx/l4s5Pq0djb5R9qhI4WPDkvHQurQJAXME+DhaE9/sHGEXL8CXVi38px0K62G5cPE1xsLTYeidl4PIb4tgl1SKlvQytLerojyhHIdmliKjXA1tHPdbFEthXTUOTglX8V6Yi4cHlyBhcjRCHudw2WUpDuhUwO5EGbzTJmCwTiVs+kugOU0TUgUWmZlSXH+lhcQ/kRBO4/J881JOfzHQ2ZGPEa/M0LqiEqunl+HxfW3MeSiD6q4SHE/WQf4JimruzN8VdbH+RwJuThPBMJKB3dVkMOfyMbuI4IC7DD43S2B9Yjq3V1jUxRTjQ+AMXE9isdtGAr/Jc/FVnWK5mhg54+dhuHMybA3EmKBogYdnU0GfijAhygIT4q8hh2NY/aYF8PWUwbRfjJ8nDBEiZjH3YyHWXTOA5eVMVIYXwmGNJQ55Z2N4biGneUss9srD6+5CvHlN8Oy/QmwvEKNmLIPQW0WwmCZGhK85Qh+XwGqhBEMblmDXhgo4RYnR4GiC/phK/Jgqhs2FhRj6SYZDhYW4st8IHcli7MkrgqcSDxe/c2ykWoTKA+Y4EFmM9AIJRl0ywxP5MGo4rxg1588QhR1xdEl9EU4NP0uezEmnIZ5FEO44S7YbH6P2J6RgmdNk5X8XqLRbipYXp0nk4GgqBylmnQsg2glZ9PUWKbpvBZChMTbUPlUKJy6Z3z60l9o/LYGGhR/R8PKnlq9KcCTen1w/nUtN+8uw+p0v2bdATBvkS5GW50/evJhJraKlUH58mGz9l9DtnF7mTDxGTBUcaJJ5KT6e9yaZX6S07m85JjufINV+JZQxK8PyFF+yaa4erdxbiou1B0ncKiM6c1sptGwOk0/MNRr+pRJ8k4Nk5juWet6vwMjSwySxbBSMC6TorT9Cvhwbg+HrpLh/4igxwhfWepAU0VnuJCNCka54wf196T4yu6KKHu6oRG34XhJqORwha6W4c+MQ2aM6CmO5Hj7adpTEHR4H16dFeProGJkT/IFtX1YCvcqdROVfeTpuUCkSPdzJ77abVLlChjvTt5PfF+/QQ2aV2PTDjYzdoQDGsBhPDh4kwp8TsSKxCActjpGgXdWspFQK+xBnMv1NDW3exmWXqY4kx+g33R5bDFbNnUheymEXd8dalh7kqqcucq4UYcqLI6ReLovtWyyFZMIm8sivjvollmGyoR2JVK2jKroVqOhaT9b/951WthXhhKMrGdsxHX12nF4mHyaNrSGs6ZtinD9jRwLX36XmlWWYpGVLxHY19JBWJcbV2hJvvS806mMRRo7eSsa+no2qxcV4r3mQBCy0YV0rJAjbvoIwQ9zZL/OLsZK1It6jaujhzjLoHFtFbvjfpuXRlcg0W0WiFD9QO1IMyeGNxGexEY70ShDSu5esn2YMt+MSFPbuJnFBFmxntgQx7y3JDOFa1rOvGJk9FiT5yy0qvVWGeKdl5MCUWzRkbSUGiCUpHv+WGk8oxqpXa4nzg0VwEBbCRmEX+a5oCrvxhSjRdCVly5ci7JII+i3byPO5GxD6qhinr7sQu/2bIDxVjMG3nIniZ2eYaXC1JTsRna07IRpSjDvGW4hC6j7Qe0U40uxARr/xgodzEXqvbCDDtxxFw5ki7Pi+jugYnMShPxLoaa0lj3v9caZVjMvn1pAYnXnsbU6Dgy+aE1WxBftqQgmWN5uRnwY3qZtbGQryeKTJr5o2RVcg6H+/qX/xhiodkEL+2ypSl/GWutmVwWDpchI3xAw65/PxMWYr8dtljjhPjgtKnMi/n3iw5bxx710nsrOcYE5FPuZ5bSVOHsux50wBHng7E4XxqyF4KUKrrwvxTVyPOjcJHuW7kLB4J8w9UIiVV7eSplJXHBkkxvmjjuT2P3sxoC1Gq/1mMlrnIPR1xJhi7UDiwg9Bd4EYnzU3EvnaM9i+txBeFauI/5jzUJhQiMF9y4jGnYvIcyvAwQAL8mDoRPZojQTPDUyIcpI+23K+BJuPGhPv+Teo9tlyeP4wIh9su+nhlVIstLUgzI231Pd1GZ77mZNJt3nYHp2Lyys3E6gQyJ/Oxf3wzSQt2RJmkbnw3bKF3D1ihXAuN/yT7EisHddignI+7jc6kZCvDhAW5eOw1lZiaOKE4dzzli9OZNiCi1Dm/NmnmSFNmZdw3EaE3lozonvqMo5r5iNccymZu2MEm+Ytgdf0+aQwTY3VeSPF00FzSCB7gwpay3F+02wyfWIXrR/MeeCsJWR7VQ8N1ytDescCslErFPaXxRjQNSWGzleQNVmE+3cXEeG1SPSLOf5yXkjeXYhGzL85UJ60gKwyUGGTckqQ6TmV1FjfpBHyFXg1WI+kzH5P/QrKMFprFkk83UsFG68hMXMGYeMiYD9PgvOa88n5cVHITCqAb/t8MmlqDH6X5cJGw5A4Xh/F2raX4KNEgxwrvE27YivAS5lEipruUPuBSrh6aRLJjHe0cm4pcg5MI35LvlKvsnLMfKVD1DwGQUdWiT37J5Kkm0oovsaiulWT2GmNQekditWnNciO7xpIOAi0PJxAYq7p4tIPYJeiBpk6Vx9fl15Hb5QG2WtlBNHh66j/T5OYaSyBYud1jNqpRcLvWEAWW4WKzRNJeLA1FM/egFb0JCI9sB52G6tR6jiZGG5xxPraapgaTSGfFLfjkuFNxHXpkorlV2F5SIpHibPIAxOO+0PF8GVmkx+j4hBzmGPt/XOIZHMCfI7m4fYYffLXSpO9ICxBrXgUeZt3m27+txSZ/hrk+toa+nxKBXyb1Un7vK9U8VEpDFQ1yaeLf6htZDkmBKmTjLuKsD5SCaPuceT5ARXcK5Ch96EaOXh1PA6cl4GZNZY0/tTB+20sPCeokomp/yD8IouAVFUiHmSIH4dZJC5WI1taF0M9i0VynRqZqU3A7KfwdB9H0mdbob4W+LFanUgC1sI6rArCh+OJqdUm/JpQjcoBDTJ68Q7c1biJ3gZNknZjD3Tn3OQypSbp0IjEl8IS/Jgynci5RiOL88ZHs/TIMxIPe/dCuI+aQbZPScCHvHxMlZtFfuTOYCcNlECrdSj5/sqIjejldvriQSSpq5Z6LOc8p2MMWfBtEL59LcO++6NJ9QJF5J2tgEH/aDJu4kj0v7oG05LRZN34sbgXW4m4T6PJZl1X7E+rhkWoKmk03YsFy26CPlQlnWsOwpF7thOOISnPI6H1rBQxqePJBbcY5E8tQZD2JNK7Kw5dhUUIM5lCvsZYsP3lxTj6upfRV6yjxkrlCBmqQkbuuUc188rQ0DKM9OS742hhNX7cHEEa7feja89NHKxRJorDIqGzqBSSEhVieSEG6n+k+F2vSlwfxaE/qBhLFmiRN1k27KNALn9rdjMpv9ezoiPFKKpsY8oF9+mSl6VoPaJILFo98cXsJkYNHkK0Xnph9pOb2Jg2iJjciuA8rQReWxSJS1AUKs9I8eLqMCLRtGf7/YqREtDIPJ/9gCp9LsHBZnmiOamRlruXQGr7m/E8uwf5v6rA5A4w5r/3Y7+sGuqX+pktA+F4v0qKya/kiE3TVQysLUZDuxzZaOLB9pdKEOpVw3jM8WEftYix4DvLvIh7RPUeS/Gns49pvvCYyv2UIn//R6ZTbQ8aZl3HrLEfGX97D6goVcM8ppeZrR+Bhf8Ww9T2J6PqdxWRakXYvuErU912hh03UoyUYikT1tdMA15KUZT9mtn1rxt28blc97idqSraCf2r5ZBeeMboOEYg6UERkrI+MuKtVxFgIoHizx7m0OUr7LkkEQ5IcphrA/nsQrN8fDXIZIwutVLPr8WQO/GMqTzUQXfPLsa+IS2MWLgD48rECMttYWQdrqA+UmSNb2OOhu+E4eZyfDDqYK5WR2D6vCIM2dvN9KRdxZcKMTQ/PWMmHo+EoLEQ6jWtjDQtjNXPEGHaQCpzv6+A1dydD4dhCcyLtk7qtbcIfz40MswHJwSOEqH/6RMmoGEbdj0sRKBaC2N7agf+7CyGy9oWZkLzVdj1ieH95jHzVD4Kj/iF+LC8kQlfAHaFRx6WuV5h/PKf0fSHRZh2vobpSH5FX++RoOlzFaPrtQ7ysjzc6H7MuJ11QOW0fMxNbWbOrOQ4xUqC3QW1jHNxFHRDC9G19yYzcOkO2/8qFwtIICOX30k9HnD9Capkvvh000M6EizwL2PcThAEl+chLOA+kyxYjrdfcuFgc5/Rf7kGzuPzIEp+yCzn7rE5XgrTtlLGNykS8r8lyHhTzoytiIK0qRAr2iqZRc9vsit+5mLbv/8xvV1Pad8EKbbPEzFfFLqpZiL3XWIhc2PwEgy+nAc76R2GPDWHc20uWpbdYcbds0DK+xx8q77NKC27Cgu/EvzXks9sC4mE6EcRzDP5zOAVlC02zsNKLxdm18EO+oORwnhMGvOh6hU1aJeADkpgLg+fC2WfXFxNK2Hmq86HaHkukgaVM2uyTRARm4tlqlXMoD1L8eh7DjYcrWJuzAxHeUE5avquMGPDIvB2RymGv4lhijZGwmpNMeKOJzKOxy6yX1LF2HLNhJFflsoO7y7A+ccWjJ9PG40wlSLE5CpjHP+CRn2VwKw4hFEVToXgpxD5K7OY7U16mGucA02rbEYSqQ/xqRzsVhMxoXPnQcUhB9OnS5iPdy7jvbQCGrNPMqIFV6AfWw76TyAT+jUcZm0cF0jOMHG8K2xShBiSTj3Gx7qEdRjNZYkDU5guhydUPEMKg8RA5uj3TjqrUoJTr04xH+5ORv9bARIvRDFdd3Rx7kQ2FsxJZL5dnAFPaTaytqUxPZ//wYUH2ejsz2D23byEmKNlCPFYy5i1hmK4dTlsnu9mtuy9gkSOR9iP+5kJwnCkj5LC6OFRxsI5mpUtLsLk3CFMoZaY3dVaAOfiIczYHw+p6dtibKnwZIxUn1KDlRIs9t7DWNzTxLnMLLgb+DB6ZZMQ8pOPsP8uMdr3dFA5nquzNZzRXh+MFxGlSH7MY07eCMHMcinm7FzBXLjK9WdUCd7Lb2Gyi2sRfzwFfzsWM5lOd3HkbwqGHl/EMD/uIsQlFZKABYy1Wwb7nNPagaX3edEPS9nEM4VwGV3HO3LsLt14XArV+7bM8cRm6vlcAo1z65naPDXsM8mC5OMW5kukOvx8+Xiy9xAzoB6ESX0lcC9cwNinBuO6uRSL/AyYKza18BQnY+SuRYx65V34f07Gb/FsRqu4Dh8+peDj7X+Y3abFrHmGFLstE3jTxlWzfpx3hS+M5in9qqb++VJ87J7HKMc2UAPTIqwMX8TsOaGM4H8EyMswZRrKRyFvEB/sy5VMe+MlrF9bhPEj9JirYaHQShfDWW4SM9k8DJH2hZisp8l41dTguiwJtzYu4GbyLuqtk/D9ji5DF91H9clkRNwbzdx+Vo9Dr5NhmT6IuesBVnauBCEZJ3h7UjtYv/+KELJqPm/z61+scl8hrAtvmidUV9NvxlLsNZnE1CbWU9d+CSTPJjB+X1uo+qlCSPpVmFklCgjblI1F7zQYA/VhaOzjo2r8DMaqcwRW52aBP2wBc+FSKM4li/HXdwLze3EY2jlf8q1XY/atCsesZSIUKI1l5J3rYBWWAN9Boxjn3/fgF52I+zJFJmR1A1p5KQj/+oL3PLQB1iXJSJrcwnvd3cdqt3LapOHmPxYPosc3SuBGtpj3h9yn3hZcr2YOZQLzH9PeXWKkew9hLmx6RgOcRJh+pZ/n+/oNrVmQj0NzfvPWDJdDpG8OqtLkGTwYDMvCbPxzR4XJ/6yIwVMFKLk2gfGZbYr2ICFYZWfW+h0Psh1CzLg6jP0UuBxGZ4Tw00uRybRXo0UkROKEzTLXMDv8eC9E3SITWZTORmhtyMGcRheZxbwtqHmUA/WeFFnc0a2oWJ2LqHdtstvvXXBgcy66bUeyK9+GwTC6EHVWKoxUOwIqq0RIHDKceeYVherGfNzL/s77eSgGkefz0JX7nvdq4z0ER8Sj5d/fPB3b+whclICxc7/ytNQbUZ2bgvx1D3hh7o0cT6Sg40cVL/bDIGpjwM3kskgzZy9lunFcERKdhshwcQId7iFGVFmrrPdNJ9V/L4L25w+8PTde0zC1ApTrf+Gpun2kZ4bkQ1b9iSff3Uc3duTi0JY+3vGvA3TS4xzMfT3AU7EwQn+xEAs0xGz+ZmPYq2YjxSyBfRS8Ha38XLhfn8qO5Hax/XbuvFqG7J7AaPjn52N3XTdvnWMs9OLzsH5+Ky+qJh7y7rkItanizd15H0rb4uFi/4pner8eDTnx6Mq/y3ul14AD3fHw+1vIU2p6iOCnyZANucqzi32Ehl3JOLL3MG8kxtGaiUWI+tMky/qiR+8NF+Nw5HzWtWopFbIFUN55grUsmAfPHq7mmp+s79n5iJqVDTVRMxt+3w1TSS5q9Vawc4t3Y596Ltjz29jrKXvxenwujHR92ekj4mF9LA+hu6p4+3iJKF+XC+3HObzFxslw2ZmD8tnhvF0dD8BsjUegYgHv9uBG9ATHI9w7gmfa+gg9P7k65+3heQY04b0oGcWfDXknfEzon65C1EaeYrevtKUWWiJ0usaxI8v20pb/CrCAX8JWfA2g8TZ5eD/9JvteNhsdHMcZa+jT9GHzYMLpUcdTg46L2w+l+bmIQxg7OOggElVysWFvGpvZkYKjI3LQV+7BW/09DR0eQjyZN4Un9XyIHzvjYWNnw5sb+ggWT+LRN06NZ9DxGDEJydwePGv+vL4ZprOS0dvrXnlY+TStdCwAnVrPrte8QqVcZjh/+inr6ZNB367MwdeCL6x6ejF9/Yerp+cP+3lFFa0YKcBI/V/svQJdzLHKQ/jB4/Sj/kzktOVA0X8DNV51GB55OeBvLWKFLUcwVjkHcRnl7BfjTLi4ZUPeQ2iu/TMLA6OyoXgy0OzHjkfwXRgPvYEhPG3nJkTdj4emfYr5iwVP0KCVgsTwuTKrm0/QzNVsm3dT9mdpJZVfIQTlK9NG51t0lr0AnZuHU9PPtfTcaT7qbo+llzZpIKsmF81/YyjjMxFaarkY3BFG3RSO49tYIfJSrrMhSt4IcRUiJPE+m5sggPx5ATwjFWT8rUIY1/Hht/GSTOiUC+/+LEgDIat9y9318zhobrhorr7xMRqS43HYxbby3D8tUN+cAmVjZXZ1fQtmxSVD6/xG1i3oNq0LE+DoOiMat4ljRisBrC+sowrnxsP4dQ429iRS/QMasJ7Mec7+eDpyzUl0hnL1NL5g05b5wb5ICM/JP9nkiHx4T8rCH613sn1jCuE2JhOnzg1llz+VYLkkHaur1VmmswlpZ+Mwx32aLCi+Ga9T4tFqI8d+K34CF5cE8NsIGyZsxXPbZDgeSWZnjqimt1cKsfvWNqqsfIfKb8hGWIgfbV2pihrlXIwTZdJDO60g3ML5/3l1VtCwCsKvWTj1S4nVeXQKff8KMUs0lJ68JIX+kjQcdpjBVqqW4fewVLTKm7DLz1xDrXMyeG95rLxVFdJUEtB9YyGrMfs2gibG4Y/nH9lhvceoro+FtPqnTO9UMxwK4mD0dgn7QvQEA+Xx+PviMOuW0gYL9WQs+NPCJr5oQ8TFJMzZ8IZtf15P83qyoep2hR6dpgK/5BwsnJ1PpQWj4HMvB5/Lc+isLytwyD8LvNfT2Usz1iAeWVC/+FuWc80WKwqy4Lf4i2zcTX84muTA+aIaDbM7jUnr8tAzYjw98vQWzgyPw+FsQ9be/S6GV8ZghkiBfbGgEWZ50eDvG8t6BzxC8ewY8PJnsy38JvSwMXC/tYrNOvwY6g6xaF1iw5oXNCNydBzU1p9mDW49QXVPHGxcE9lSp3ZsfpyExhAVSke0Iz87CUNd+tiugqfUYVQuhAeS6GC2hdakCaEdEEe3tY5ApECI4ekFNNxfBT5NQvydlU/rni2DtWEWlH9Zsn4alti+NRO18TtZ+mIdzjzOgvH+jzKzwacR5yJE4FQdquXGnfFPLqSlE+mIEE6XMWlIyAyiC07kcv6QhryYIHrdPA82MaloqgqmplOaYJEbDS2rLRxbN8H/RzS6Xx5hV1Q/hlJKDLcjIlnv5GYkDY2F+7/pbM+aJ8irikVdQT7rVfYExuvisKG2gC1e0AFNLs9Iai2p254OnNmSiN6K9fTF/S5a3ixE1sQM6pvG7fdDQqhvTaZ7fRShopqDK5Fi2qI8DLPcuX0tKqROSwnSyzPQ6RDInhvYgNJlWbB1/CYbYnsaC6uFOLpan7acOI3hKbmYukmP3torRM75TLy8eYl6yeVAFpWJvB3BNInzJ//xmTgsCqJe+/Mx1iQVSR8u0zFyhRjrnoIjFnE0P64I52ySoc9k01qnUsiOJMFucxkVrepAuUUKqkJ8qOLxDvTcToLJgDsdfKoDfbcTwXg4U/uBj9T8Ug7qQ3LozVdD4FidjYXtYuqoPhTVbdkYeURML281R/79DIQ0ZbNRYzeh1SkL96b8lvW6n0ZKNHdfgxbRtynZOHKPD88XYfTYKCF+x3D5dmooffi7Age+JsBr+U0asJlF0owEhGk/oK4rOjBSIQXWbAjdfLkDN52TIJ91hmpd7YCwKBFmXl7U5PYPOsub66e2iBqV/KWKedn4vURMh56Sh4tcNvxeiulgqyVgbDJgU/6cXT5tM+buzYTT7mGsnf1pHGCz0ZLC0FlzshHK7YLzftE0+c51WDyLx4eeFqprVw2D9Ql4/+QZlal2IOBbMjQVEmldYAd85yWh60kEHeKzmOP7DIh2jaQGsVtQVZQBp89abH3GViysz0DrSVO29Ic/rNIE0PFzoIoTT3O5l48Ib0s6VluAAE7vGjXpVOGJACmVAuSrpdLhUbc4xolH4o+XlHf1DkL+xMPJ7jU9l98OI6MUhBRk0xeGHdAblYSfjZk0e95i6Ndmwq3Eii4ZtBhOxelo/Dibdt7fjsYpnMeed2LTy/3hpsNH1y9neshbgIHXQrQtzKFSrWzs4nJ+ZqKALpGrxbi9CRCsfUtdZt6F2at4bNn/llovb4coKhn7U4toRFo7DFwSIWwpppIBE8yKzcKXUz504MFiNHdlIOzyfuodvROeEzPRmneCtV7gDi+/DMwNvMAqFu1F0I8MFOnGsUvu+uL9VT5mXjhMpeNPoaMvC5XVXjTOzR8H9mahhedO71UL4Lc2BwqmRXTBvlrYHUjEVasPtIXjrM1aiZhr+IHqVLRB+WUSxnTL6PWbbfBQS8TWatC0pRMgcMlCOj+Lzj+mhbyaTAwelEorW6YgzC4TNkUxdI66PtqVMsE4X6YrjizA84EMhO8IpHWTPWG6MRMjT5exxxP/hW1pJorM/rJ/9h7DhBVZELUsoeo9PvA5m4Woane6lgoQOCQPSTOv0W9T67BkdhJE5Z+oJOwe8nsTURH7iabltuLTP8nIFN+hhpdbYdCfAFOnu7SgXR3qfzKx4EMOLVbJhuOOfMxvq6ahTXUw9ktGVlQvdRhTj45Dydga84VOuN6AIF4y1s36SD06nyDEIBmf3jfR7c4tEEsToFL6kGZuGQfz2ZkYt0RCJ97NRsPKAjCj6qlX9wOkW6Qi9M8Xejz6ITqLUrC/+h1N3PIY3ktT8L7tBV0xQQ1jYzPw2e4alVuuCp95GZh88RYdn6uKWdxchcg30qMYB0YzHc6WrbRuVg7sCgsQuryFutzMxdg7IiiZvKKz2AmoQjoib7+kI5InYc/WDNyJ/EiXbJuKF/kZ8J/7g8qPLkDg7UKcPPaJFtJC5Phxz9k/aPbHf+DC1R/76zc1Xm6IH22ZOKMqj10HdsN0mgAz9+vi0NN9cLXJRvaSqRi+h8tp3F5wlpsKu1u+iByag4el2vjqfQZdrBBJBybAMDMQPhezka4wDpLVF/CnkQ9LPzUc/HYR30ZmIfmbOr77FCJwehFslf7QQO8ijLsvQYn7YIS1mWLX/CykZSigo5Ggqy8TqWXD8DTCCqO3ZGKCVAXevG3YqMeHabg2AixcYa4hQK2XDvbpX8SEDj6GCTXw+1kQpvploWHmFKxnQ1CvngWTxjn4GFSCQH4R5PcNg0pxGZpHFmNp2UgonbOD3oMM+BirITFjE0yfZkK6SANnopwQZctHtslEjCi9gtG1fCwpMYap2VWsN+EjrNkEupsqEGJajIf3RuMmrmH1imKMNVeF0YwIBK4RYnnoYhyJicSPg9kY1GCKozNkaJxVDD53t5bPWdihCOenaWBEIjBaW4IigQam82OxvUqI7TVm+DM+AQOcpw/W5aHvIQvHnmKsSJqIC/OAxI1F6EmYhK8m8TDbkIcBcx5ENxIhHZSLuycZKOQDmzMkGPxLF7pRgNxaMdRyZqK1l2LfJxEcrOYiZXYaKrTyEO9igQafDASNzsVAoQXm9LPczhWhMtAQo16mo39fAZQGWyJnZxY69fJROWAB599CPPfJx2M/C2ydUoCmh/m45EbwcZAEvtYF8KvhQStTCh2OuUIfmOHxtHKIZ4qAF6YwHV6J/t0iLJUswrkcGWyoCLUzF6J2fAbtkC/EkLuBxFZbTJsnFeL55UByXamCnuOy7AL3QBI57jJNeizGr3/OkVtfE2lcjxjMf+fIwqQ8KvCTQPP9WfL3WxmtdhBjnPc5IlH6jwq/SfDqcwDZkhtIVywuwpy7Z8hJrwqqc6QY7fEBJOd4Gb0u5frvcZYURFnTLO0ibHE+RVRa3OisocUo1jtNrD24mJRXgoqTp8iRiKk0IlWC1pXHyPQhS2jegyI8+u5NWi2qaWBCGZYfOUbqM1lar1WGn8E+RCVrNN21rwhjhvxL7H/foaUmFfinz5OsLKyh7S/LsKrvELnUPA6v7+Xj2ZaTJHaLJsdwebiS6Us2fJgIWX0uUs39iEink/WpkiBe4E6Mkr6zHhYSaKTuJyE1D+iZsDJcOe9KPGX36Mw35djxaTdxrx+GAxfEiPj8H/l2cgyqPAqxI/QEsXushbQiEX5u4mrT1UbarTzMP+lLvp2XsUF7JJjntIN0ut+nWbnlSPd2IWmd92jlqgpsm+xGzDoH49WFQtT9PkjKVHXRayyGZfhxMi4hhU2aKoHkhSMJbL5Hu7qkSGXXE1HAfXpBowyDWxxI4Pp+GvWqEKlnd5M8VTn4/hRBL9uD/HWZAd/7YujnHSHHbTexfmoirPtqS+T1zrI13NzirT0J67lLm/aW4O2WteRL7T26p70UZdr2RKDXS5n9hfhutI3M6puNT5yONgX8SzoDlrFNh0Uw0LIm1j/cWdt6rg+7bUjWojt0t6MUt++sIs+vvaf6TwuxpXsT2V9gCOuTYuy67UEkBYRtnSDGwuUryIsBe7Y1TwyF4lXkyNqbVDpCivuyZeSCtIc2XOPOvnU9WRC4CNt/iRD7aBeR6Mxkt9eJIL+fIb4zb1DHr8WY+oZHHFq7af8lMZYMsiETC00hGFuAfxdvJ+uVlqLfIR+fZzmTfV//Q06AGIsHbSC2/57A7fxCXFm/ntxWP4WNTSJMal9Lgp6ehrq+CFOu2BDF92ps8X4Rxt9fTIbPv07duooxudqUCB9cpz02JUj8ZkwEq1/RoAdidM5YQS7qLkVjeS4u8h3JubalcJ6Ui0ajzcRluDmMw3LxzHYzSZ/njDnSfHiInYh6M5dtZPlY3eVILNe5c/khH27MFqLZ6ImYBQVQXbOJhN/9D8dLCsC+20BmzTyJJbvzcXrVejJO5TTSH+ThiWgtOV18BpLWPASxa8j5dYHoVcrH22GriCz9AkJe5iEsYznZkzyUfW4nQvtGIyIQyWhxqQQ5FQuJ3nmWJsqK4LPekPQ4vaCPnolRZ84jrtvNIHjD8e+lDaSMMUcNxwVvvtmTX808dPC5HK+2gSCeoIPj82iHDUR34nKEqAoxcvJG8vCf1YhTFELjXwfyxc4eLtkcU5ttJsXLt8Lwbw6qf24hmyN2It0qB1vktxAbGw84tOag4skm8ur9vxBxzDhpvgPRf3ocbi45GBiwJ94xpxDA1XDs/Dqy81UAcjgeP9FqS2rvnIMTx18rC1aTpecuoHNiDmLerSQrHYPhNTEXjL0lUX8eis6cHFx4a05Mra9AZsTxWstS0rHojyzzTQEWms0hdXmD2BRnMR4PzCKxGyitcCuG5ck5xGzdc5qZJEaA5mIi1/SSGsoVo9R/IVnTZobMrwJMuWNL+hR4cDgsgL6WLdkYSLD8Mx+rdtqS0ZNXoHwh///rvHDXBuKjWbijakcsKzbh+DE+Cj03kANHtsNQX4BKPwdyxnEXJp0VcO9sIo5/wrDvZC5MriwhH6oioO8jRHnUYvJaPxrNj7NhnbiQJBnEQlIhAN/LiPjs+Cbr8y/AqI4ZZOqqv7LbOmKUmEwjmkcobblSBGHMdMK0PaOJe8Xo+2VEXs99RdNuFEHQOZfceBMDo6tCiGsNibVCPCr+ycaXUANSND8RE4IF2JY7h2w6qMC23BHDX6JF1C5WUSefYij8nUwcN3bT2pXFeLt9Olm4/i090CiFwfIpRHleHPwEOZg1xYDsPJwA4f/u8e5sYrYvGSE/BRg1dxbZ9T4Vq7k+xB+YQVyt1Nj0+kKIo8eQHlk1/XSpGDWFmuRu7C26HMV4fVqdKO7sprrcflneqEPa/5f5LhdzfqhJpir3UUNxCb4MUidpVZrYHH8NCv+OJKGvJqPl9zXMlFchk9/PgLFqJQyiVMipUAMu41yDwTsV4v7cBFTtGg6OGUWur2IQtOgaNJVHkdmfV8BmSSXctEeROfE2qF/OIiZ/FNmduAFqJ68jetxY0q7mCNuqGyg5M47cfJOIFlsRjo+fRt6fTcI+lzwku8wgLs2pcGnPxvFTeuTN5AzkGPBhM24a2X8rEznyWXjloEuelhqxFtpi2GxXJEUeS9iugCL0MYPJme011D9RCnvHMSRk52f6fksxVl5XJfmXf9GUrSXQb1MhXy4pIOVaGcLCRxDdphFwHF2By5ojCH/hOLwfdg2lFSPItT+TUP+yHP3xw0j+Uz04qlTgy8bhxG/XXAwcKEdJ8HBSs2IRPO3KYBg4nETv5yHEtxS7Fg4ndw6sQArH26qnhpE35WvgZF6Gv3VKRGa4AdsXVaA+byix+umEkypV6HykQtYvdcXWWdXIax9FLq/mGOuWGDNXTyY7lVNwKLoAvNc6BCQN9WdzUVI/hZgfysDo69mYM38KcVmVhT8n+NhlpEP+ilexIlkBPg6TI+nK69h7XLY27+1nhMZ11CqV0+ad4eTAsPvUdHMJiv2ViLyRHCIcpDB7q0SmnRmCuOcl6NmtRJ6+UsbMWWVQOjWUfH+tijnfy2DaMJSs19bAPY9yMAlKxPj8Jmz0KEH8m0EkSM4J93LKMWO7PLFc6YofE6rgbTqMXPi0G2KmGoe3DyO2YbGY+7wYo3pHkNLLCRDfLEJ8sxoxcUyBiJvhmawGGauejtsF+bC6PJHED8qE9+scHKGTiMvDLChXZKNfZRIRBB1lmVIRDizuYrwme7GuyWKYB3cyTt/qaNhrCdytlUi9733aymVaQzdFYjTGGft6pajJ/8HIVWyD4pdy3Jj/k2E274bXjircnz6YrFaPwZEJxfC4P4Sc/BCPAQmn8Q3DyYuPyXi/XoJbCaPJnVvpWJ0vQo/COLKIm8Elu/MwY6kGqa3Lwo9DOdispkWeW15mvcLzoXK0lfngdp4dniLCt6VNjMfzB1RlXRFcWweRFwkP6YpcCfI/DDDazTugd1yKl7o9jFKXG0KlMoQW9zImYVHQr5HA4NtP5vqkOHx7IMGeV3Kkf0QyNh6Q4PlWRRKdmAaVQ2KId44kKs/i2fdP8vEwropJUI1kp2uJ8GfgGtPX9piOtJSAqexl/PY8oV/GFWPn7/fMi3uucCqQcDv7OeNz0w3mauXYubib+Z0QiTyZGJ8MPzBB2jFYEiRGnPIXZp8ux6xpYrTM/sl8TS1mU9JzoXK4nJn7LpvdNzMf6pAyv8kT+qpThLjXnxjbJa3U7QXne8E9jPaHHUh3EcF2aRsTV+YKxWUSpOS1Myuy3XAEUpgGPGM2zotEi4UYsxq6mLjwKDRcL8S97i7m0N1YfFhXiKjprxniCNYgMhfTQ3KYXQebWavLOVALT2MUyjuoZQxX85JnzL0Tz+gBEzE67FsYn6U74MHlk7lrWxnNAFfYGEowjW1lFK5GIgSFqHd9xgx8ioKnViG+nWtjPh6IxVgL7n6vP2GmjuthfRqEWJAdywzIvaQ9nwvRcaCRcfroiN5XeTA/1MxUpTrDt5N7Xv2EORkdjX2RImg+qGduZsSigeNix+R7jFbYAHtgIBuijstMS0gXTeMyan53LeND39ADz0RgFG4w0x/boVQ/F0eljUyM2UbY3MhB/cOHTNTSGASbi5Cy4xbTxMRBYT3HL/o3mKBtQ6irdTa8V59lbl4eR3ed52PO3pNMY/A7GjJPhLBP15hH85fj97ocqEtuM7prrSE3NwfCJ3eZvltRKJUTo/9YGaOmFoPSayLICiuYyhHxcB1ZgJfHSpipD/vYCeOF6I07wDR7jKFjuc/nZbkztYvf055HHKPNkzCrx5rDMz0HWZFVzK4uBr1yOTAeqGJ2ykXD10uMKAcRM2hkLIIlIljPzmHKf8Sjgctv9CCfMbV5wYZyve2O28B43BlOrW/xsc1yDbPZ5wNVvi3CUetMJsj5M7V/WAA57XjmRI8ByufnYHp8EVO9eQFMOa5/eE3KiP2WoPmTEIHDWKav0Bxdq4XoeskywQsjMdWuGItWxjBNz6PQYiZBk0kiQyu4WeLmUDg1lvl1jtN4Tz7OBiYw6488YfeY5CB2iwlTdWsI7Z0lQF6sATO18y1deKMQPXGRjMjjE2WmiODVEsYoxOvDYHU27E5mMG/d5sGSu1//lXnMRA1DPIrOhvG4Ambu76tIG1SMOhrC6DhGQ3O6GMu+XWA09GLBJImg5hDK6F9rY4NfCVGZpMO0R/9hxTUChMSOY3ZrvKUD/oVYZHuBqcr6SL3NRPBvD2Jsb06F53U+OuuvMnte6eHeQT526kQydrP/gfcBATrmJDJLr1+Bjk0xTg1yYypORqA9uAh1fl7MKKUoWCYVItloD8N0NbKeQ3OxskaJ8Vv0iw3eno17VV94LdGvaenSQtwK/o+ZNOUdTYssQETkTmaSVAsL/8uE0ah/mcVfJ+GFSSYWWxxn1uzRxW//LIjeBDNx8/Tw50Mm3m+6xJQEhULzUxE03jLMwNYw7KJFWBloy+i9D8ckAzFGWqxhxm6JhCk328k3rJjRlS2sl3IeyoPqeBfvDqGPFnOzvaeMN6v7BTU3K8SJGZsYQ7u3tI+bT/dT9ky5rzq6qjPwM8iesZLXhHdUBtyv72B+75uE5a/SYXRsL7NVNxTTOb+dHGLMBLqFodhODLZmAXP1azjafUXgPzJkFDdG4jnHCyUKRswr3Tb2TBanr8grvK64P6ywNgem3y7yxu1rp5YPCqFxaQlj86uL/t5XgJ9PzJmVo9Vga5yBleHLGIWl4+HxOx0/J9sxCdNCoLmiCBdr9JmXAaGofi+G84sZjPa8K3B8I8KJUB1m5O6rKNcvwKYpukz1qXpsV0tGe9ggpvFiPcbuTsZl+cHM3PFP2c6QQphl7uDZFgymfSfyobFtNE+pawKNjMqB0UMfcxdxM43Zx/Xz8j9M+OwXVCmtAAfVtJn4He/oUYU87I0ayyTljYCtJXdfb2cwNvmjsHBhJoZ+4HoSdQV2wVwf5MYzZdKrqPuaj6d+o5krsdFw28vttQeKTHBaPRqckxBo940nwgOUmidj/aLXPJMbDTA+nYwVGQ28sd3DKcPtuKzMR2b9rhOocmAe4qYXLz18ppO6GnAsf1WJ+XGrh+bE5eHiaiXGdvsX6qDGZZi1g5i4XwO0hst4vZWDmY7lg/C8TYDGWAVmSeZgpJwX4Naw4UzCH0XUGPLh+1CVsVo6DEEpWThvN4m59NKEe5+PfKdLrLLZUjj1Z2GGy07Wcp8FAnby0X10KDt2iBU+ZPHRlZQnKw+0gUIrH36Hz8oaTq5Hn54Ac7YeklmP3oSZQgGkGWGyQ6pb4XGE00JNs8yUuCBzUA5aXwxhVzpGwud9Pk6kKjBRB6MxqTIPful/eeK0OOQZ5KLr+DOe9pREnMkQYvr5Bp7NoAdo+JyAe1EtvLo9DbinkwRxxm0etWtEzvxk+DVX8lQMR9L6d4WIG3y5cqWDHtX+xu3QeW2yJYbLqJtDDrofG7Prt3yiNXPy4MLv45nv7aN1Azn4c/MHL/LDALXs4L7L9w/vka0cNq8TYqiuPNOttgBLFvDhb1LFNg1bhP7ILPAt+Kx0wmKkXc5C0aBw9vZKFzBbBZhxcxDr2rQNjoM5H26ZwDpNdcXojmzMMDdmD+6LRyt3LvH4e7xv3xPhIRJivaCEV+LAZdEpHOM8TuVFVD+AdHkCXEIpTzK8EWduJXDvZPL0Yx/iwokkdJ0K5UU0PULnzyTU+TrxaicvpNqzCnC40JadO34dnZqUi6sap1mFH15UaMydpSSaHd5mAM2PWYioHELTJxnCZX0Wht55zn75uBO2XG3uCvasvOUetPzJBj/yMKvcvQ9VW4QI9bnAHqhLwsgvQpjrpPC+P0xB8ZVsaN+6xDsz/SFezUlApboPL+bXQyhNS8SRRlee7pYm7PZIgsZQPd6FA8504fx8jNyaztYM/o/WLMqFZ3gu++TkZeqkzvXn0XVW+DSNVgbx8d+3GtZ+8WxM2C2A6Q9zarpwHireZ6J/QI/6nvLE8dZsaC6KZjNveaEhMBtXe7NY0xHpKOWY98jOlbxJbRlQnCaARu8wnv3kRzjOS0DmWYYnsWmCTlcC5OsHzI8/eQwvgyREmEwzbxz8BIankzDnvI7seWMS7XiRjfK2VrbnnYgKG/hw73nKjmqlNDArC3W63WxPTw3tScmEnNVntuGaLv5cEuL7ZH+63mk67M/xEbXvIHUZ8x92DeGy9NQiNrTlKBqsBdDcVMke35oFy0V8iCeWmn/dxkfvRD6Muo3N5wQ9RvjtBOz+lWrmUNYMu6RE/O7Sk80MeoKZ+km41y+RRXbepzqCTAzPGETf2t6nPS8z4dukSv/7ORlLPvDRsTSY3tyoi5SoTMw+FUiPzDyBFE6PfNVatkXHB5sHCzBUoY09WCTAkhruLFtdr0WNEMLBMQuJcbNlht05eOGaiajccNnU0GbohybA70+QLPzMEwi2JUL93XNZ76IWtFolodtRm/1jfZcqH+I+J82Qvk6/Q13k+Bgut5nqd41H/qBs2DxPpvJUEz7RfHg+jaV+z0/iJlcn8+cTa2DvBz3Of8x0B1Els3yM9s6AevRN2cQyEbpy07H7Ta9soYMENalpOJU2gh3t8gTBVxIgCRnOBk1uwdgViQjuNGWPv27BBIskGNX5sLLBNVT6NAv+q4/TyE3j0FQs4Fgjg+afsoJkVSa0GrXYd0NXQX9PJnpr1VmrKF+I4rNgPEmO3kvzg2gyHy3/DKUef4sRvDsV7kO12czgUqibpuBw/zw20K4Crzg2OLWOsMv/YdFnnAh3z9VsRFALdn1LwNdX59j20lbo9SSifHEJW3OlDZMMk7CS18kq7rpHg9z4SPkeTKMwGuk/MqH6KY+OZcfg8GU+Ig7k0JHBVjBXyoDkxwwWBdb4sigDtVvGscfH2WDWsAwcbhzGdtWegmY6H03sKFqSdQMLq+LAxtuwc9/UQjE/BofHzmUdQx7gaEQ0ZrCz2ZjnLdA1T8BDHwkbvKENb+clwlPjE2v7tg3HLZNw1bGPTRvfTD0kfFxTi6F/vqvgtRofVXIFHBGOgrpPNta9zaN1a1ag41oajOatZKd7LUNPUjpYc0c25sJafHuXjvhQRbbBzh+G3B6xnq5JF6floGVBCmwVgmjInlyE3EjGn6yL9N7pPBw5n4SANcHU9HU+gjzjYTw6lGrpP4L6sWi03t7MmjxsgsL//t9CYAgrW92M2vUx8CQsO/PgE1z4EoORu5vYcata0Mmxbpzra7ZPpxW/38WhW+0t62Hcjrfcea0vTaXa/3TgT1ICGPcVtOHIG7r8RxZGmGfROcxzmqYsQP/IFNo9Wxmt4dx8/hLRQLNl2BydilNRO1mLoxbQdubO6+LLdr5bDwek41SFEnsB/pCd4qPceRqt3CdETUQqfp25RB9yGfPw6jR89QmmTsr52FefDKOMEPpitAgKWxPRpnKVCh9LYOyYAJPCNLrBpwTKHvGYUi2i65knSNoSgwU/etjEn0/glxeDDQ9+shFWreiziYXDmtE0bGwblMfGQbFWk9YcakPvhzisOKxJv5zuwJw7CZC7v4OGBHygU5s5vU8U0tEnh0D1bRa6xWJaGzcUjkYCxJiJaVQKD5HPUsHsSGDTXR1wPDMd3cmj2Le//JHEeVfY29nU9lY20kdlwHByOB0+Rogzlhm45BxKd78vh+GlOByxr6TzrGWYfi8Wmhtu0wvWbfD/LxaixOn06MI2CHNjETF1KhWWdcBcNRHbwoJplqgDy+s4jST70+kRfVTwhI9nofm0f+AX3RjAR/CRQvpt+yBMCuUjOVpMHyUtRUx4KravqmFFQZvRfonzga1arBxXp+cMPrZHLqTfzmWjY0EmDFLj6J1+IGtHLB61NtBZ36rxPDEWMalt1OZWB/w4Lko6H0mbazsg75SAJu8gOqpjMSzKUhHRNoy6nXDCF8U01E4xYAdmbgNdk4beBivW/YE/InmZ8BZY0tlt/qgYnoU5aYvpW04TnqOzcMcig/62uIPbR2NRlv2Mqi+qRUxNLGYqv6JjXTsQdTgeF9NyqHbkYk4T6YhL3EAP/TZBo3kqsnYtpDWj3RCYnwatT26sTrQ/lrxLQ6D8Bmpy0x/FBRnoDN5Ae9y5HWsvgO8OETU6nY1PrVlIPimkIu+7sFeIw0udbjrgVAfRnjj8qn9NAwXtMPSJR2RlGU3fuBgb96TjqP5p6iNvyk1uKlTcDtOSgMU4/DEFBvmb6Pb2XejQScfqTT5s+6Q9iMtIg/fZYDb03T7EX0iDmlsqq2XqB5erGXDY7kk/j/HHTM6jmIFd1DXdH2acbwfGu9A6rjadj9mYkl9GvYcL4WwpgNWmchrzfxydeVhN2//HM8WtG26RIYVSEhKRlGqtEOoWIkOEGzJGpm6mipQMJdE8nbnTmZoHUXu9RSiFkiEy3gyZMoWI3/7+/us5T+299md91vvzep3nPJ299fg0MQ3ze7xmxpNuwGdBKox2vGLtdXzPfE1Fn7NVzOLoENTckSD2lZQ9PGiMu/dFGPYmi90+bIF9NiLYX09gXu8mYKWKr9vFGKYos0O4rRDBaUeY5YlpCG8TQDIrgn2cvRVKhQipobXc47E74fRZhDafv9jg1hDc8BVDZ6kHqwrZj/pNYthdXM9qDuegolyJoL5g71wV8HTJgcSDsZ2b6lFcn44V296xG243cNspHQN6vWV9vzRgnyINqjVtbM7O+6jtSoXTxTqGLYOhe0qEF35KJjMfBs/aLDR/EzOHgQpsnayCT9oVdllfCfYmB+/OXmWnJzZg97EMTGx8y9yG8vxmn4HTtq9Yf7e7qJ6XgcI5j9jqCc0YODkNvQqb2DddQzTsEaJlczG7+laBmAYVtEfcZHZ6KkS8VGDz2QbWEXcbtm8ykb/5OWvfeAexjzMRUvOMvfQeABEVwkTMseL9BnAwFyKXq2GB8wbAUFuIMf2b2NfBgzB0uBBzRz1iW84rYWmoxveS26ynjhqWv1WIfvGA3T6rwXiJCrpuz9j7V0MRflKI++ZtzOfVcP46IhSFfWbOOy2wdZ8I8tYf7PlMDV7f1sCg7jnzjsxDrIcGk63essqd1gjn9yVApgXfG1NhM1mM+OQe8A9wRpOpCFXXeqFr+kZk8JnwnjOD1fqtaDHPRj99c/gWh+D01WxUfjeDteIgDvSUY/00E8zViUIJPxPV3oNQXR0N/X9l6PHXAAQMOYbWGxJwbw3Qsf847gvESBo9BB0tJxCjI4KiwQQjhxVhaVUuzx8/2HHLUry7k4t3I7pj2A5nJAyVoPOUNnpMm4mhfE9mnvsDnUc80LxBhEHu/bD15T+oXCKD14ARsLkQgIhSKURnTdFoEogR2yRoKjHHX8tOYNM3Mcw1ppjtGgu5WARTszFILYvDzhIRtnXZwLCoBFMMCtBja09U5ZzFnBv5mH+0D0qnn0fGxnx0Numicc0CGLwQouiQAY5NXYJzDSKk8JyVOWEVbFfxWXHDGCXJ66B8wvf/05GwmBSHd8US3DGaBJ+1p7HhqgSmqXboGJQIh3MSSMyn4dWqc/jlWYi/MvRgtbgC1poCBBT0w9FhHG5/yIe22V84/zUBhgUyeH6ahouD+TlcIUXMcEf8nF8JxxOF0Lusj3IdhvJDBSh5acDXCWh8kg+LDYa4q5eM3dpyPHvniA83UuHK825GohPa/KugZZ+P5h9DsFt4EeJBebDKN8HtJxdh2S0Xm4eaoXZiJkI38v742QUnngvgP0aOnf0oun+7gMBpBciZNhxXfauwfEQ+5iaZwel0FeLUGqicxmBrQRUe9lehr9d4rN0rAKMKXN1J8T5SDL2iHITouaKMf6ZLHjkQOLrCwycHxw1yMMjcld9DQHxKjagKGwxrv4DxQiU6Gyag6r0Ur3lnnCd1xUzeZf0OKWFx1BWnRSoU5irQ/B9FkG4+BA1KhFYQxD4sQsk2FY5auMD5fBkKWlXYfHM6hoWdh38wf/0502BkwWFOigbnQqZgve4JJtbn1+8RTa+3pDL9OA0E26NpZYmCjf2twXCHaLpt+jn2LCoXJOoIJahiXT80IKIjVO/BFvZDosGwlVF0Zn4kc+R7eFR1FBVoJbD+WXkIa42i6hcXGfuVh6/PIulFx4usqTgXI3SO0K5trmxgtAbFLhHU5MMqdn9RHgr8D1OTjFAWjXyM/zOSVhyqZX2vFaJp9iG6rWcV22FWiPkjD1OdJBO2+QfPc1wodTs6lQUZ5+HN03DaPHAR2zuyAINsD9HjxrXsdGwxVgwPp0mrDdiGKbm4fn4PHfBpHIspysf36/tpsW4Du7KwFGNad9EdRjVs985SrBq0j241NIaXjwJcbRgdenEE5C05mPBHOI2dY4ZnK3OgMyKcVri3ckG/1ehhs52ucejNzm3Ow/WVu2iyXROboijFmrSN1L9vA5MGl8GgdButtzXEN1MVIrkD9JitEW5cU2L5hVB6vZ3PsZtKrEsNpXbFZhgapIB0Uhgtft7InUvJxcTYzXRn+jfOaWo+vr7aRpO/NjLH2SXIGbWKWoXdYosbS3HWey099lMXY9flouKPENrvdT9UHVDD5cFeavrKFO/acrFAvpc2HjdDe7QaUtF++voZn2UaJc4ahdKaPgVc+5FcLDm0lnql3WQ+b4qxccwyar28N/r+UqP15C66zFQXnf5qLDAOob3ejEaHdh6GnAqh7z+ao8d5DTzO7aVH7iVxc0pzcfS7H33gW8s8fhfgd9w8ahJznbX8XQy9oEV0zZKf7NsfuVCO2UinreuGoe1q+NUG0pCD47G7Zz5Stuyig98u5TqPqjFw/kIanRjJGfbKA3diKZU/rma+ZwrwbLI73be/g/kPVuNU/Bq6e/FP1qivRq+ZG2nWBFsEP87DtP5baZ5yCjdYV43hZzxoSfkFJjAsgFpvFo3d8o6ZPlTj6nZf6lY3FXEN/LNzAbTX4FHcXaUabcNnUq9ijt3uyMcMHUK9b71kyWa5WD7Ymw7xdUA5f3aWbf6H9l3Tj8v8qMKjJ450ZFYlq95WgOYe06lm9X8s3i4Xu3u4U7NSR3gGqfBv1nI63rAHJ32iwpeiydSiq5x1/pcH/blT6ZqwJ8wjMBdjT7nSg8ccIRukwD+DF9GN26YjdYkCY1QL6aEBnZUZfP2Xu02gXEUZK+T5/qtoIt3hdY5F5PNZ7WJNpYses0h+X0qPTaeK9mnwfpKNMOpJo+wdMXS7HHtKPWlHpyNSreUwm/k33Z25Ab+G5fButYSavwvE3mA5PHssplrmu7H5ZTYG7VhEazz34xzvHXM3eNMxiQdxY1E2egydTxuaDuPttmyM3+pJDz0/gtqybBjMcacHm4+hYKwc+8RuNLU6Bl92ydFe5kp91sVB6iWHgbsLXeMfj6WecjSdnU6fDXhX2XhSBf/IMdRlVAmrDdbAMmUclQrPsncz8xC/YQwt+/yQkZO5WPXLjh4qm4Yb22SYWupGz3x3gN0kGXa/mkXvHnLCy69S+Ex1o4d/EpjYS+HZ04323+oG+XwJNsW40SiDv5G5QwzvLbOpF12I2hYx+gT+TZfuW4HMUAkmxsynJmcD8Dhfim75C6m1cRAWlkhgkO1NNw0PwZdJEpQeWkBb0sNg2S5G49N5dNvaCEx5J8a5e5704K0oxFtLcO6AB/2v7zG0JUtwIGcO3fP7BNp0pehhPItuLz2J4BAprh+jdJdxPNzbeI9wcqau9mfQUimDzyBHOnx9IkZszcbja1OpcFEyPM9k45HRFJrp/bpycaMKh0aZUu8lnZXVI3Jx0sWYVvK1ajuei4b+5lTr0CMW65GHPuNt6G3RE3YpJB/2FWPoHEcHCAZJUDDKhVoung4dUzGGjnSibz4RnF4owpTy6bR8xWw41/NuctGZtpZ5wXOdEJ6cKz1muQT7XIWwTJpNdU6sRveNQrTJPGh4/014GijEP0pP2vV8B14bCHHymydd/Oc+dDIB7vC9UbaF75k4AcJn/E3DJ0finEiAF2fc6ZGqaBzqEmB58Bz6u9cJLI8VQvlgFp3yMxZbHUUwbnalCxSnEPVdhP5ZLlQx8AzaLonR22c6dZufiIQkCVZ9saft65Pxzl+KVXlTaKxfKipiZTgWO4kWRKSjoU6G0UET6I1x7yq1i5VoGzuUdnfuwWkd0qCfypBecz3P9OzzYNo+gj7TfsbeFuZj75+j6LK9mQg4JUM/7fF05i8Bikv4GTzEinr1FiNmrgRLLC0p2fyl8sBcJSImDqDtE/twpg9V6K3Vn/53imOWCXmI7mNELaRVLMCtAJMCB9HIuv/Y4sR8BH03pqGfXjCj1QXoUg+h8qFiVFVKIf9oQTv+lsJ/mgRvJaPoEC4bLXPE0PIaSQfKjTjXLDUOFP1BpxgwFvtEg816hlT0+CKrmJGPHr/1ablzK4vbmQdx2BD6a1EbW301H0YpA2gN+cgu3CqEpX4/nkaGQ1t+FspP2vRZqBnigs7C6Jw29dWMxdDiMmwI1qa/Lk7Gt32lKPbgX1c6QTGgBA7G2jQhdRY2fSrCvkO9qN/sv1Gxowjn7HtSrZkLYDyxGGRuD9q2mPdjNynWLB1Bs8CzzVkxjocaU8c7SvjyfHhk/VAq3WTHGd5QIfHob5LwaQEX3qDh/es7qY6/wrT985FwWI/eHcjn84U81Onp0crqb6x5UyEKynrT3EE9MKWjGOZhPenC5TrocitFy6gedPtHfXRplWF+a3e6YpwxRlSWIetkTyqQjEbmxlJ05nenIbYTEWpSAgPb7nR9qQPqEoqw/Gs36pU+A491CxGS040+3OKBvep8xNVp0R/NCxA3Kx8dL7rIVr/F+JJXCOb9ixwYsgzJh4sx0/AX2d2dz069bBy5aURHJyuh91SCur5D6OX/cVZ/MT72HES7qTTIOChC2I8BNHTNLK5HtRJF/T6RyCJ/znWnGqGz35G/c6+xna/ysMqvN92hdYOlHSjAv2N7Uo2skxkMLcCOjO60rbAbOuIK8WixFu3n0Qea48XQmfCbHF3cH3tfFCMx/AcxDRiCwtASzLTvIpomU5iNKkH1nC5y5cQ4iHsVY5PvT+K7xQ6HIgqxtukHaRlEsK85Hw7LfpCyt3OwfHoeEtd3kqHy+XjHO9Ti2q+k/tYSmK7VYKXFB7JTuhzaTwtwS/sLuTFiJeoGFuPMv5/I+vlStPbKh3luX3pmNu9J/Hy0+aRPOzvkMGpUINlhELXn/e5AEJ9jxoZ0UZgaW8fxZ/brACriNJhRLoapxoBGFRzndr5QYW1iM5kgT+AsG9V4vuo20dWpY6fr1VB696SB/9xkZnG5mHBJi4r+bmJGtvmwNu4kZRY9ETqqEM+7fSfWt3oj0L4Iqa3fyI42XfTQK0b1hO8keMZymI9VYevEV0T/vR82lahRrfWSpIWvQuqVApwpe0PkNgJUnCjAlX5atOk2n/H9C7CmXJvWsmyUvcjFJxdd6vCPAvqvVchz7Eed/VWwYTzPr/mL7l2vwbPXMvTv6E/PXtSgj54UWkv1qa9WArfjnBK7Ptwg7j0yuUO5Khw+co3oGDaygDYVHvv+IGbet5lBsQYK/w4SM2s13i1VQ2P1hHzz/wczxuVh/l//Ee+jmRiYkg+t5x+Ir64YoWfycXH+DzLMIxt7j+fB9XB3uvl//394ngbdN/emmjQ+MyyU0N2uQ8dM4734hxyPpvWlzjfzuftNStz4ep6Ez77KOZgpEUXySd3WZqbm1zD04luy+2cLa1uYi5mvW4m1ZjWUazT4Na2FrJ7sjwNcLu8mj0jH7XSUbcxDaMtTkrJECHlKHtymvyYBxrybOubh8x+fSPtTBXrxnP/Op4uIH6vwvEsF9fOedN2bF9ycJzmw0JaR32ZabOBbOTINM8nKises/nkumnc9IrsXPGOiif/7jr9mMnb4ciw/y69TfJeYqfwwv1kFd71mUpmdBiNJLtj726RyWBZGRPJrHvKAeDWJoeOVi4AFT8lZoxzMCtQgTviCdDvVh7W4y+Eek0iOL3vOFPUaWOs2ksbnS+F/Qomap7eJid0KGLmpYH31Lrmelg6jLg36X68n4+8IMHCnBh1VDWSkQoqnV9UQfLpNtr3IQcMlFTo97xKDqEGs45EMXdExJOHsGGbVm++BT1EkKPMV+7hQgxGHaon/jzfM444am4qqSMbf8xC/SAHJiXpi/Nwb33opsPblDVJ1LoPPBt7Fpl0kc61E+OiuxrGaanLnpQyz9FUQOFwlhvEKnA5RYrF7PakQDmctB2RoWR1JDh4fw06bSPE9Yx8p8Wpn5LwaqbfKiUXgJ3YhRwX2uJhsOj2Ln6052Lr0Ekn4NhdR83JQcvYy+ZafCV2RGnlmpcT8nghVNiosbikh5XtkMOqthKT/OeLkZMmMb0pw+eQqMj7nA7tbo8Hzijwy+NVntnuQGtoPNOS8NcXyEzlgaxlJccpC4Rg1AuYoiLRQiM4X/DyYKCEeLmIUP1eg5kcGSQwwZ3qNErgMmkFiN9uw+FgxhnROJuTsRxZUrcGtNAWZ3+cLe/5GjaIwCQmV2GLo5BxMDs4j30Om4vGBHDiUlxBhwXTE7c2B28jzZNOcNBzSy8XsGUnkzpkM2NSoYbU4ldwewjNOhRJf9c+Q7d/F+OGpwGdFErGdNJRFXJfimc9o8unv8exbjRizhwwn4y9+Ye2m/BrCkoiQWWHHq2x0xqUTqzvjsJpns5ofmcQ/1gY7eO6tcZWTe23JiOTPwq4lR0loUSosfXOxq18M2XAxA3NWqWGTE012JQqwTqzErYDD5NSDAWyrvwzXTf4ke1otWbQzP0eauhO9We/ZcT6Tb/WIJqJVn1jofxp0dR0lWvEW0NyVIvVADGm2GgP9Tina60+RBY/GwjFOimO3zxChKhn1fnmIGRROvD6lwlGswfrGEHLhXgbqa1UYErONTE4WoNpbicbUHUS/2YDJ1TJYNz5xcb5kwUaES1B/6YbLwJPv2IjRedDSjyAC5Qc2P1eDVbNDyOZ7JjCTiHHEKpBM6jcSV3aLEVa7iwzyNEcfnpMPuB0mlPdE5/U8M5UcJqVjkvE4LRe/FauJtSgV3rxXLnReRp63paMjRYXs4/PJ9E+GrCZeBocdxS4/zpqz5rsS9PURunw0/sSW+qkx5NhqUvPrC1M84tc8cD7Zv8YIZZ+F+L3Cm7Q4mGCxhwir6laT8oIR8JAJEfhzHQnkkhDFr3nn7BnEaHEqbjur0fvrdHJQns6zmBIut6eSDOOBzP1hNgoeHnYJ9rdidl8k0DPf4jLH4T0zD1HDoP9sUjH5M9vJz/hpaxzIwiUDEbhYiMuTp5JYv8GQLRDBtnYOmRuThNDravzRx5L8/JgKvXEqHGk3J3smpcP5ghLf7ccS77d6TJt3fL0Ls1ym1liwjKxsHPrni/MezoX1+iCBu+SQc9P5Nyx6txrXHSeSh5qPTL5WiZ3fTUhB7+9s6aYcOI0eTMY39sWXChFeBJmR1VP+QtNAMcY3TiAdbonI68s/7/vBxGplCrR28Fw6rR+Z9CMNz9oUuDOkF5lww4olfshBXb/55317EzZntQy2bvume0xrZ8vfKOFX2o8ElPJ+PV2BHOt+5PmxLlbJ5MiepkNCRnWH065scNt1yJcBvVD5rwyNUXqksqs3LvBec2+qAWkp1MHH5xLc8zUiZuGOiNOWYNGacM75vAveJkrgsdiBk42dhap7EpTs6qgU5Lvj5TApvK4WVC4unYcN06QIeJdUKXdahGP8NRO3nal8dnUpjLvJYFigqTzul4JD4SpUlne5GPmlY8cVBaIuv3cZWZWFrU/lsN580UVfW4TTc7LRnF3kkrfEink1KpExaH+lfO3fTHeeHIbxHyvz7INYoa+Ur+1YrvL3JNjx/eapuMf1sJqCwMdiPL4DbvE9ezT2lMLBKYWzkq/A880yhI57VNndYhUGJshQe7Y3Jzb+B853Zfg0ajh3zliAX1o5yHygctkRK8I632ys3JLssl5LiuBIKaz9I13an/qwcJ6PP3Xz5mYE72Nbv8vAFezhVqw8xS7NlqD65HEu7YQNNiwTg30ZxL7dnIhNnBhqQSeX+WASbP8W43LjI043aQ2cf/H37XDgbhuvx3P/bLw4tpoTTdqMHpXZ8PozinNqFUO0Lhtf9i1zmb6Od02VFF1RK13WxR1mXT1zcMZAyk26lMxCCqSYbCznXuUVs1njJJh8sIpLHHWR9RolQp1XFXesxzg460mg/uLByp0n4NgxMTrjxzGp0zZEfJVBsD2F6/5pB0YEyRBTpOA8NBIc25cNT42Vy7VaGVrlUkgTtV3ODchBmUyMgqOVzlXrK1iPQCnqMu5wNW5XWJ0376Sht7gR/zWwsWUiEOFbrjW+ialn/u/95w6u+zVz+PK9FNmyhyn7BSPztxQDDpVxdf4hcDspRbmqmrsRmY11ejKk5sQ7e8TkQH+TBKdTdJzdfFTov12E1H0pFWv5LLlUK8T4mYaVu/s3sK1L+JqP7cl0026wXxq+5k5GrNy3liWc4Rni5kxmeskEDhskEPqeYh0jTfG6uwShbtHsinwveo2Voqj+AWfTtA87dstAJM+5gJs5MAiSojBnf8Vf5ko4rpQg4/Iflc51aoyIEGH8yd2VbjOvsa4zUhinTmf5mhr2S1+KxbOWMMGcQaidLsOVZhEr1R+K1nwxhr3KYI7h+6A05+fClVecgct+eL6WoHnyJ64hJg/NX4VIrK2u7HxZgAPuQtjFfKhkqmLYjRdgdNKf3O3vtaxWWwpRWgT7ETYAJfzsNjktZ1HLDqArk8+ciJ7s2ZpQnOZzz2+AHnOdVobOGVngXo/kTHeXo8o/E8en2nLPfStgMj4DL/TcOJftwI6oNBTqLeW4MZfQ/isFtRJfzudjI/v1nwTzzM+wG8v/QoGrFH6havaN6sP7hBizSlVsx/fZmGEhRPYpF+5N+VzMshZifYYN93eJB7zGiMAJTbgvI8Jw5Z0EQZMHsHbvi/xMSEXah+XcoICrSG1JRvaFuVx5wg1YBiShNsKFawt4yGbxeRKQmsGezO2PYFsJGq9o2Msxf0G/vwgZURpmE+qGb+VZ8Hg4n+ve4o66TQJkD7bmQq/+DeVqIdL28vcNCkPrFAm6dg5h+weq8O56Bh4mR7OCPBUSbNOR8/MI8+PUkB5Kxd39R9nVGbnw0uVz1j+GjRh7CwMnJWF9wUqu8kcTRFFJ0DY7wRlNvgOTp0nIjivmZoS04FtkGvRibVhtRQtMCtMQFTiN/TBtYz0i+JxZlc3cd71gPaR8DRdJmUlvPeht5vNzZx5zd58Jt2VZqK3fwK0tccVmcwFqy/dx0XPno95MiJ1bTbh1U8MxWC6B1sbh7NVRBQSDs6C+eZzVWysR7JuJHW+Osr+e5MFvUQr80k+zsgOFCJ+SgvMRGay0rgTyg8lwisphNSfvYuePJJy59JSzsWtG4qRkbKrRZv4297GyNhkWD/SZftMD7B6ZihkV45mlZwuimlPhMHMye2j9EL1EaVi9eT5bJ3rDbDsluB6Swxq2vGYX+onR6p3D4h/1hNMpvt9SClgb77Meagku6RawvmEUiX9mYkD/oxzJJHAtzILW6zhuzu2FsCgQwDbTgstICId+pQRkjgUr6shB/DghHsyOY0GOCnh6CpAaE8OqTMuxpj4J/v2LWdP6CjTbJ+F7AccWR9yHtl0yyi2GsbsbHsCyKhkO08axkCEtUKtScPuTPdOxe4jOoFQYDlnOCuMeIiYlDQ9rt7M+9z4y8XueDdaoWaJ1JytvkaDgeB5bFt0NtvkSLPctYFUOLhi8JwOfRQLu4hUnmHOZYJ4lXJ3DEthZ8vu1dQIXXhCO4pMSvK0dy8b/l4PoB0J8ckpgX54w+FUl4s7lq+zfuxdhEZmIPX81shEpLdBSJ6PT2p2JFz1ExctkPNsYwKLqHkLdloJVu6NY3JWH8K1Mw+uyKFbV3REFwZlYtPI1Z3tnGeTyLNwfa8fdN/ZD27cs7DxLuLYV4VhXyefGWhu2KSUcq++IceCpDbPUUsArXoTlo7LYs4tXMNY/EY6ye2zQlFpYj07CtIMPWVTTQ3jPS0H8TgGLGj4NOpcz0X+dEWstXo013QQoLFjKWdmGwzOE36+Ts1jZ4XDYLhdBPICwk7xznKuR4Um/Qqbpr0B7hwTL9FUs9vI1fDqVBI3DExb/oA4j3ibh/tBnbMMfD9HWmoyilaWsvLEFdduSMGXbedZhMw0fqzJhE7yGhd23x/gpWTCQEeZVvRY2/Ll22baPs3TcgL5vsxAbc5prDN4MT5aF0f1yOWViKGb0EyLAYy3zGRaOGduF6D/Yl214lgOtB9k4EF/CDkUp4DNGhvfVpUz8uR4J3smILviPKQNvoLsoGacutLLHBx7ApzAZ21OrWcKuFsQ9TMKoIxxLKzYFiczCf+5pTOvYWKhHZiH+4GnmM9UW5p0ZCLkcw6Y8ngovYSa0EMW2rp+GrsAsFIvDmOO6bVjemIXJC55zVk93IZDnice7LdiMNXvxPFuAYyd82Jf4A7ArFkLwXwCzW67EGn6+7ut9gfVY0IDi8BT0HPWC+Ro24e7AVGxY0cqivjdDkJAC20M3WJLhECzdkoGKbBWrTB2O+vPpOOImYN6ullhdkw71qSS2eqc1WowyoJ8cz/znqeDXlI20mlrmtekO0qpTMe3DY9Y6/x4Kk1OBxnssdVozSixSccCsiXkJB8LqaQaGxZWx/GY1DHkWmhZ5m4X45eJ2UTacpPdYz0cGmDEhEyuOVrFFGw0gCsjEtJh6Fuo3EMZHMiF/fJdZxw3GzmuZuDfqP1bDe/PLMUr0N3rIhhjlgZkpMEPnKaNFw5AwLQtGl98ztwi+5sos2AV9Z2Hvx0BnigDWRb9ZQUcBGl4poTv0PVONnoTUHQKM/dgNy4464KGtAPM6e+DMd4q6vgLsadbG7fid0K/hGfWJBZznHIDzVAk0R8yhCDkMzW8JBsYaI3B+NKoj+ExmhnBLPobdPLdsemWAExePI6ZBiPuTBiBQNwbRMn6+pA2G0DYW/qMEmDNmJJ52FMNal3fY0Z3sg+lZxE3QwK+kOzbtmQO7L1lQzNPFhnIvlORl4fTe/nCYswktVSIsKh+FnfZB2Mz7zs1Vo7GvaTd8XoqgY2gJ346TCFrF+6TrWOTHx8MkXAjfl5Nwtt95DOX9t+Rmb9zWq8Sam7mwadGFjr0P+tbxPRk5EKH3ViDSUIBd5kaY/8IfZu8EUFwcjuNhG9C8X4BHN8x4h96CZyOF8H9rDl3HBOhlibDTZSpm/JOEwgNi9FRNg0ifw4yCPFTwXjI8nsHCLA8r3/fD6zcr8fpWJiw3DUOgyT/oeJAJfzMTBKxdB+O8TCwVjIR+z1T0eCHGauaIeNMLsH6Ui7jOv+B+swpv+b6J+XcAyJ5LGKjFe40/717JGZAZSnF/vjMwQYC9YgnKZrtAo7iIxStz8dppELizl6B/WAOn/CH4b1c1OiPU+NVnOM/xlxG5SQnX7aZwfJSF1GAZuv4gqE4UYRLPjbNSCVJnS7EhWoq3jwicay9BOU6NqLxRmPP1EjbXKSCUWGJudDWC18sxYOxYuJtJcY53oopUiobsbPgU8wx8kkKnuxI7JmajXUZx5pAanhEy9CUUp+gFPPVUYmjcRGz/XYWuvTl4EzcBNh7ViOiUweXgeGyfrMaciXJIEyhuZOXimL8cPnoU2l0F2LE0Bxf6Ezhll6B9ew6KtzjD5Ec5NhXnYOduR/Tsx3BlngLvNVOwMv4C7h7KxolDtrBqkLLGP5SwHHOcNgSrWMlcJXq/O0b3Gp5llwqVyF15jPqHRTGrmSq4WB+lHV5xbKerCjWqo3S9s5B59VShYukxapZQwMJd1Li8+Si9u+kCOxCkhv/VaCqoXc0mrVeha8wR2vT6Xxa7V4WXJJr6HbzOVvvn4drySBrw9Rpz/aCBy4so6qs9lSV/U8K4IYKef+XBgpap8Dkukr6OuclW/irARetD9Nu2BvapLB/DvSJooMNA9nyZEpHCMPowzZwt5JTQrzpIx8Y0saaBhchShNM1s1pY8cB8LP0RTndb6DC2V4mwQfvpJMdmtvJmEUYW7aRdS+6yZI8iPIveQ91eGcEzm3eSEeE0tMEYZcVy7D0QTlfKTbHbUg61PJyGDLnDVS9UImfQDupd+IH7VKaEz+hgaqjdzNziihDps4E+3t7MrF4W4dXHQOpeNBDeZQqssg6l/VIG4+7BHBzcH0ZX2hjBpFs2tM6GU5mBBWJu8v3D37fM8SK3le/JfZZb6fzwJmbevRB+eivpty93WNT9Qux56k9vr9bHRxcFFtTsp8vqDeAXkY0P00NpHB2NqEQVfu/bTzvdLBHQrEDx9QPUxU7OGR5VIuXWepr3uIENDizAmtG+dP2O3nArV2Jj3900QqODd7kKfCn/l06ytMLYWg0mvguhlFrBdKUaV4/vpdZl4xF5TQHd/vvpnI/LOb3b2ZixbwWNbT7Mjb+pQEz1Khpdepm1tGrwabkXdaioY9L2PIwtWkgL23tC6qlAbvt2Ou9pb2SGyZH0cRcdQcajvHcu7nj+S4VDJkEarEbj9WD6cv5c7jWTw5EuoVXbg7nwP9To8XYZ3RJcxWrEGtzf5U6dhR2sy1yOD5/9aWRHFwsxVyDtykZ6VDIZtu810OW2U1nPKXD8pkbOpF3Ut8WKmzE4ByluXnT5zEom76uB49FZ9FC3dqa7KQf07ApaILFHYqwGpxduoGEmg7k5Q3kmc3SjtpfPMh2JGroehLb5tTL3a9m4brOAlge/YsciFLi0xIcGjnPErFwV7vusop0j/+A+dckx0MWZVr8sYb7FaqwKcKD2px4zi8P8+a1wp3rh/7HW/Upsb/ekfp6OeMm7Yor3Ytq6v7My+jnfe/PsaO4VniPnqCBusqVP9z1gi1/IYWk5k55b8JiFP1LiwHo3+pdsGsrD+PWM8qKC6FeVspU5+NrLmmaOy2feYUpU/WlNI72b2esOOZ55Erpy/wNmUa+EeLcTba+Zikzelzt13KhzpT1i26VYI5pFV7N7lT5lctSuM6e97+WzPjxb1PWypBd/F7Od6WqePy3ot0H3metuFVJltvTq7ym4MV2MqcYu1G/jVLQvFfN85UwrL9pDlCtG3Qcn2jz3VmXffXK4xBhTaWIuC1+UA9vpo+jfNkVstUyJ+wdMaUvfB6zGQ42BZ6zousRHrD4lF3mFFnR6t6n8ugSwCrajnVn2MF4qRMvZqXSvzXTcjc6Cubkt3ZHsioDaLJQnTaHb786F+nAWKj7Y08RnC3C8fxa2LXaixlJfOKgyUXCH0vK7a+C2ORNha2bRc6+3QN8yEz/CZtMvh3ej8VYGHvvMoTuqDqDXkQxo2cyhU78egp1zBnxGzabBPY+gc1cGet+cRRXsGOwsMhGyeybd3ScWLe2Z+B3qSl/8jEPNjSwIfrrQIfmn8e6sAD/6OtGZoxOxRiKETu006rspGXWpPA+vsKP7o1J5dxDjQh9bunlHOjSQYIaZDQ1PzIBDuBQth6xpwYBbla5Bcjz9PpCa/CplEcP48142jLqVNjPjt0p8s7egLJj3394aeKhMaZbjdOh4ZqBh83has9IF1cIMbD5tTVtPzoJclIGqLBvqOdITCxdlYNA7W2q4zAfrmtLx+8FUmvfHSrQuSYej0JFWPA3A5v/S8EXtTEMit0G8JQ3zqwifJ/8i40cq9t6iNLRbOFqOpmJbNqWVqw5jZ3oKAnu70AtDjiKoIRWbXAh1rzmB+7ybhNe70HG/TqKzLB0nU52pbUc8xkozcOfkdErPJWB1eia4x9Nou1sy+kuy+LNsRz1lqVh8S4Ck9bY0/m06KsaLYGppQ91fZSL0TwlKt4yne+uEcB4iRkapFTW8KoZznQgfO0fTQ3pPK5cvyUFrc186O7kXt2G6ElPrdGn3hedYtbkKT9MG0V6rnjDjSA1cFwyjP98fRnJEEnSf2dOArUcQMigZe4c70I9Lj+PKyWTUvJtGNytj4fUiBZfHOtLKilOIPZcK1+kOtN/dM0jOScPT/fZ0FkuCtyYd+kPt6JedPIM3ZODAbFvqNTADBcZZ8Le1oV5dWZCrBEi+Oo5mj+TZ56UApYvG0IYVUt77hOj0tqDu2tmo1hXh6zYzesmUqzw0LpvPZV1KbndUWq7IATegNzXeU8GuEBWUpQOoFz/uIg3UWHdWn46f/Iw5PVHzzzCIdk1/wXa/UGPW2f70j8wYaOsmw2b5VPrr0UlU815vOcaOvvI+DdHzZJy0nEJrJIlIe5CCqUW2VFScAte2VIxmE+mtxHTc7Z0OJ/8JdPf2LDTa8H3FxlHZWhEGT83EoQFW1OhPKb7pZeHC4NH02oxsRHZm4VunGX0zLgf1jkKcWz2CDpilRNk+Icrih9EbATqcI+8I7o2/Scu8KsZkalhu70ePP2lj6/jMyfupQx22tLPWy7kQ9e1Da96rsJQIsT5pCDUr0cDgTyFMuxvSmvF58IoVIGOsATU5Z851Hs/B/FOfSLTb35zNZwWKGl6Ta5bVrLKRPzsdOvTGonfMzkeNvb7atMPgC/OMzYX/ne40XO8nC/TIh03sb5LR9RdGGBRj8aAOMvzxQPgMLEbc4S+E2prgS30RBGWfyX/rRkPrYyE6hn0msskT8Sy1AMF3PhE9Z0e4dcuHc/QnsujqTPgvysXKJx+JbIYnptSqsTXjA3EoWgjfOhVMdr0nt7NzsWmyCK49Dajb2Hx0agmRe6A/nSudzA3WzYFA/wVp6LeWSzuiQKfwEemwusr2pisxP1CbTqy4xnaMVuL14e70y3/f2V2zXBh6/SDGs7th9+Z8TMZXcviXNuaUFKAj6SNJCumHipFFMLH4SDIsh/AOW4jnC9+SsG8jUfG5AIf7vCEmB3iuPZ6PxTqvybHbU+AwKw86lm9Is8wFWokaZM59TdipOYgapUbPka+J07r5//85xrZdr4hF0hL04blr6OaXxOfrciTuU6K9spWUi3LRuFsGG0Ff+pO/XlygBGRNPzqimmcTgRBDtf6k70IjOZKgQHufRlI/KIGLOq2AYcdVIt15g7XUKyAp7iIzvjayh7UKCDZ/Je1xv9iOGg20yz4S9rEHFnrlYcTrN8Rqhi5en8vH/PSX5GjfAdjgVgDr4laiwzvjlLf/+8zAf+RU5CjY6+Yj9dszEpJmhXU98xDr/Yzc75yBH/dV6L/6OdGxdAfj2cz5xzPyuGsBBo9R4Eb7Y5LWYxnenVHg8aInxO2UH8ykSljbPSUyq1xUj1fg0+Q+1Kw9F9+05FA+1qEL4wuQdlkCg8d9qMnhImxYJ8LUe9o021vCHU9RwP0NRwTicq6T5aDtcwHxbrjDyBMFbM60k5I5D1gePyvZxZfk8dGFqFuTg84198i3L76wfKPA/G0txOHcSmiNU0HW+pD07a3GFVc1vCI+kDPuubA3VqJrSHfaM7IAhwKz4fesB/3zchE+VUpw7lt3mni0GHfrRRDV9KCmW19yDsly2OVLyGb85g5skqO+OIuYJDxmlX4qaB18TJRB/zFdniVqWu6SGPUCONyTY8S+BvJFvBRxUCB11V3itdgPp7X4Gr6/T561qRDO9/nqw0+J+8tcrDuhxCjxW+I3shDFPO89NPtGHtgWIRYylM3Xos56v7l1dtkI2JdOnk3TZQ39szH1YCIZ2v6COfsoYXPhJvm0dh6iU+XwPV9H2j4thFVpDmqyG8ikfmoY8XvhsKyJ2ObkopLn9ihBC7liV4DOoQoc3tNKSp6asZC7Enz+dJTMmz2Jzdot5pnhIHme9polvOZ/Z00N6bHkPQtNV2D1owtE8mA2evSRI9XlEtm93hOPL8nR8+8a0mvUAmy1zIGOup483ZWDuEQF3jVfIIdSVbi0UYFQ26tkYPc8hE9TQMfvBglbl49vi/jXjZpJ8mF7NkIggsubrcTj9keeRRUYWn2OaPfoYB8D+d6OLyLDpTPhuV+Oi0Ugbk5z0bRFjtDoS2Q930dD+d6oT1ATe35difdzMOqfIvLQTwlzkoPgL+dI6kkNfHmOLfG4QFKfOzH5RyFsS7xJ5fo5LOK0AN8ls0mE4Bv79VKBlZeVpNPeESMC5Ji/tZzET3WBjVIOZlpBpjfz8/SuAm7/SIh0uAytBTkoPyMm0X14/t0qx39T1eTocjVim7LRd1UR2TPRntldEOF0L1eSVkZYXJoQMXFTiMbtB7PupsTFQQL+9V/sh1MO7HZkksndbCHjz0i4kYZcUNnjkIzvvYBS8o/HdDhXyKGVVU7ebxVjhJsCn8tPkGs+MmS0yyExTSD+03LQ0pANw4ZMst5IBYsnMnTaSYmb93RmPlCEt2f0ySbnTubjrcKA8FPEsPAX6/szB/9aJJFM9XiY95MhaHE6se1jgzy+xyavlZLXH0SImqjA2TdhpLpZCjuOZ/KyI6QwOAfO92QY1DuOdB+oRGO0DHHvU4n9H/bMI02Ed+ffuMzivrHQYhVKZx4m4Vt+MfswBe6cO0ZMTK1QkSaGg80xkqg3DuV1Ehy+HU8Sd2ZhRwLvp3F+5JKRCF1UgcuiABKqLcXQy3IM/72TKCqz4bgsG6mvDpK1wfbMPkqEvfSsi+tWyppOCRGboHExlHxlQVEqBN7dTg7l/WSKnkq8OBJKzheaQidciOFlW8iXfebwSRUicNK/pM+z0SjvKYLTH+GkYX8mHLOUiDkwl2QlCXA6WYHT2V4ko0GMgQ1yrLJbRNb7Z6OrRzbWZ28k1TcnMR13Mawvx7ssGUOZxSUh9kYkurSt/8r8F6owpGM9+ej1g834okD25wBSkzYURjcFyP4ym1jUDIO6MQt7PnuQlwYjoKzLgq2tL6muyEQZX9PhMdOJHQTQfpGD2VoOZKZcDKdhcoRdnkK6HbBn6t8iVOjucok6M5vJHgnR2nORi63lTxZRloMstTv5Mfc3MxnFO3vwNPJN3xDKzVkYs3oiUbsOQcmaLJz+7kh2jBqGyicZcDEkpKM6DSxVCQPLkeQCzUDfEUoUxo4mlQsF8OZ9Sn1kJNkzT4zyqGxURA4l955PZa5PxFg2yd7l5CB35vtOhKFhL5039F3JZtUKscZ/h7Ms9DuLuJSDZ39PIo6qLjZ2DO8+c0eRAm1+Fl+R4U7QMOK2uT9MvgjwdooZea5lgKhhAmz7PIZERKfhxkklbH8PJZV6PCvys68x9C9iZihAYbMcVRt0yMY2PqcHZ6MqQYvUz17AIlLFqH7a7hShs4mt6RKiMHBoRfT7n6zSRY4/Bg4iW2q1UDEoG582DyCGv7tDTWWo0/QngTraCOkphXq6PtGd+gfMIUbpLENyT1sP5gtEuJ4yjPR944DUVhHKTxzmFvd0gqebCMfv+3MRVq7Y4SJCWrsJN6hkNqIiRPi16Gll6Iu/sTxehHrD8srx/y6AjO9Vr015lWlCH4R85n/uU1g5pjQDH9/nYHRSN+J+MwsDi+SoLH3j8uuGCIuZDG5B9S4biyWQrZTC90GZizRoKeuIliBj0uTKEEEwG/inGPU/WyrnbTzGuofymXZ1OHfBegr6zBEivJlxCe/tUfVUCIFNErdIazq8TQVIWxvIvbVfBrZaDMPEy5XinBX4tlaMgKoPlbKHq2Dyrxi1Gwy4RWvEcPeSwXuMxmX3KimMevEsHpjm8rzsEAvkfTbtrAMXcC2ebbISQTfCn9uzSMx88wRw+3mQ23HABsFFQmjfHcaGdNrg8VsBxFMN2JNLk3DpsQCLhG3cThN/aDLF8HhgycUkrMMXjRjLYzy49skb8VRPCu7aNi6+VYYYEwmMD25zKYyTo6JdBDpstkvPiHSmYCJsNTnJ9RSpWUmwEHU+Gdyd6WDy4wIMWJLP7Ui8xhb+kYXxk0s5QfU41I0Von+ZB1u7YgKGfhZA0GzNrq62wYijmdhUPJJ1L9uACnsRli/ayskMAmE3Q4wBJjHcpejtmNJfAr1NQs5qVTaC7STw3DDNxdM+ByNuiXi/6Odifq6Gvb0vQKfHBa58WQNrqcpC3ctarnHCHXZuRRYW+T7ijn2yRMFVAdqj1jPfN0F4bi7ErSAJl+y0GzVH+Hw2KuNkp/+Faz8JRnQDF96gQPRdIdxrxc5XtqhwxZav565HTs6bNFh8lL/XH6UVVYpb7EK8AIaHtFlx2zVW+0WI+f9MZemJxjgdJ8AYdQIbfsUUb9uFCH0YxSIH/4sN9QLU3a7h7qtD8JR3lfUzG7igw/nQOZmFXx5HK/dfLkRir0x4GSdXtmdeZc3dxVi8aguzqDJE13URos9IeUoZDMEDAcr7i5hZ+140Joigdf011+vzPoSMEyF1jRYr2VYAHz9+bX/VVG66UoTnpZmw09ys1LpcBuujGfh9Wo+L/1SOG27peLHckGtpv850lonwIS+W1V5vZM8bBfD/8ww7c3AALF8JoP6eww4nGkKLd8PrZTJm9XI/xvPPdfuvP1mwUSiu7Bfj8ea/2MPrZ6Hzgb9+1yju+dNzGCFPh4d0LHeunoPIJw3Z9bM4nX8vYsOVFIw2XMClVl+Fn08yfwbncAVLm1nZWSEODEhllt+aWN4IITraElj6OH0I+N4euIfvNdFs9N2aiZ3WbtyzhXMR0MR7upE9V4v90BUK8NxQn/nePIDuw0UQJw5knrLrqLJPgscuZ84j8BZiXyXixb8bOK/HTVjZNwmp1+M4xeZn7NIHfq8NRezln/3Apgkx/Xoua+v1FwqUAgy/pGGdU2ehkc/l0cv+4Wpuu2NHYyZeTLTljrl5IigxE+v/nMTliUNRMEqEjPFGbMwQFZJNU7HPPooFDVRDui0Zw02jWLc6DU5bJ6H4+lGm25GH1NREzA2KY2Vrm9DkkYS+0gguNOA2wn2T0DtWxP3KvwOlTxI+c3e4lgmvWN4zIR4mZrOMHrrwvibEgqX5LDXIFb0WpoN5HOZMt89Hixa/Nh97LuhDGCbNFeHZ+xFsW5sCBn7paNl+jP3+3/fGu6TB3iSaFW0vxCTnRIx9lcw8g0owPjUBvb6I2P6EsyjsnYCbbmom33QPyRuSsGlDd55l7qNlVxIsBg1mzPM9u91bhMhWJRN/fc2OvxTixhAFc/jUE921RVh2sICl2faB2zchRCML2NPVLvgRk4bJsiyuvc8i6HvxfTKAchULwhE/QQS/NeYskyiQfDATde5xLP6gArr/ZqCm4AQLqzqPweFnkO1VyoK0GEJHn8E5MzCt7Q9QH5GERm1rlhjSAkFcEsY3zWZ7VR2siT8Lv9bmskiTX6x8pAg9YvJZ7OVusOwnwoMVBWz1hel4GJ8GvZ7V3D9O0yHrm4Fm0xuc66IluKCfgbTtlJsUEI4+PUSw+TGaXR+t+P/39y5HJLG7GVUwunwadd+vsowLl5EmO42Y1pusueMqqpacxqvYW8zT9iHaapLQvO5/M/khZvRLwo/5Iaz99UPsfZUE79zDrGOtI9IqUxEz6RHXqOuIC7I03BK+4Dp0lsF8Fc8GlHI6fy5Hy80MhI2axT0ZHA57eRY8X45m5yeEI3aeADOUFkzvHwXa/s1Cn6EZrDz7KjatOIO8DbeZw+JatJjxtUq8w7pvqcPC1NOIfHCHyeweIcI9ES5JR5md1SOEaCehhSay2CPTUDArHWum6rCX7iuRei0Dx6N8uEuRYbi9OROde6ezKa1h0BmShcTYCawv74s1zwV4qJCyt1XX4BeeAMNuD9ikXfUY234GBs/vs49WN+C/+gyKA++zWQ8fYvWLRHT5KpiOx0N4Jici910J8/nHHlsD0+E7x4/1W2fPM086bsRPYRW/V2No/wwY/bGDeylaC/I8HRY9T3A712/AvkvpODJGzPWVHABZwmfCsxVM8zUUdn9notncm8n7KlHL84OvZR47bXsdQXyf72GPmI3zTeQVJeB720OW+bIRlxYmIDikhR23f4CKmCQM6HWF1ei0wFKTCNcRF9iXR7ZwNU6HS0gse5c3BbPOpmFC9XG248VUjPdKx4b++1lZ9y3Yl5cOvbBLXNvBIDy8mQ4/j57MsTgYyS4ZcKuyZ/Hb90P/WwbEYctZMO+sy3kG+De+nNVGN6DSMglR5CnbsLUJ73ST4JT5iFXMvgvT74loXHePuX5tRjKfD2fz65ml3gPolyagK+UyMxo2BLufpOBbq4p9uTQMmeUpCLwiZbdHmOPA6xTE/0xjQxonwLEpFYvXxLPjP20xeH0KVqpimdlFFcr2SoCrF1liqxqWP8XwabnKwoffweP8ZBwPfsS0ft/FjZfJCJLdY3HjmpHmkYK6y7dY2XtD6M5OhfnTAla3h//bYTJUrahjsi4N3HyleDyjgX2JGICQu6lwf3KeXbYwgIN/GobrXmEfbhvgE5cGQWEDW3fAEHFdaZCpWtikr3nQDZIhJ+oBG/JrCJg3PztkrxgqTNCjOB0n7L4wA2ML9OfPafjOXyxUNA6/pqQjbX83PJ5cCM1MOWjjC1YjKEakkxwB/71jh93Ho2JeJja7dMMk4WSU+WdgVVV3/JPgjJDgDPj/6AmzgFAkzxPC+vdoJMoOQd0kxI/Ro+DufAQtP4TYlDAMUduPYT4/FxboGqLv6hP4+CULl+oNMGNfDPy5TNT2HYAJtbHY25ABUcJQRDnEwepMOsamj4SBVjEs5ikQcfAD63QsQ3CAAq8/fGdx/8fRlcdD+f1fbdJCfYikSEQiEpEI97aoVOqTdiVtWrVoJ9JCpZBtLGNmrGPsW5bIPPeopERSlhTt2jfKp7T9nu/vv/uamee595573ud9zus1M4+4AoI1mfD+qQDZaCdEbhXx7ylhnPZCOBERrqsqw6x+H/p9lsC/2AjzhIchCEzEWruJWCcIw0t3MY6OH49HsyN4PRbD55gpbLui4PAqAX/WW+DDggqww9lwceiHmidyvvdlYehNReTHAX3v8XoxXQmeC5bi3f0EVC9Uhf/zVVDbKcL85JEYvmU7LvI+4e2H8WhP80KykwQqoydg2twoiAW8jxJOxSe+r86cnIjlPtPw7DuHwfJcGF8cCvX0Kvy+ko01kqFg768h3jwLN5SUIQ92h+ZJEez7jMHFTZsg7COCZx9dWFzwhOpoEcqu6KHoawL67krCm7kzcG2VBMW2ifjUMIPPpVehYZOLIfLhCF58HW37s3E5bTjMdt2AVlUWIl6rY8HTGnybnInb7iOhoydB5poUxNk5QHojCfP4jDAwzAFhYanYr5GEATUO6DS+gXKWDYtILWj61GB4YSY2jhmD3ooa1G6RQe2iPpoLb2KOkxRVRgZ4ppeKDpKK5doE3x9L4WOSgn7jCdJPZcB7RjJumBHkH78B7f0yBM41gurZGvQqS7HAdiIi9W7CbUQqyAZjvHDIgDVJQ/pkivbNWej3JQV3ywl07PLx/UEq/ltP8HjKJQyvTEGotSMU5pdAY1gKhh13wNGMa9AqSMMnjym4b3UD+k9ScTbaFCdP1uCJdyqmnTKBQnkB8pemI/kAgWufS7hXJMVjiSM6hpah+kgaTpTaQ2doJa4SKb4Z2uJAI8OpQVLYbLRGWXsVZuakQUd9Kix7olhrtgw3Zl2gzjtSWElqBq4rXKB97S6xwSUZiH1ynrr73GD55zORKQmmO2LusciYDLREBdN60xNMqpwJC/NgOutkOKs0z0Sb1nlq+TSemVhmosX/PBVtu8sEF7Nx2ussTd7YwpZWZmKd0zlqpb6MLbqTgYNtZ+jzlzuYyqBMlJmfo07LWtks9zyE3T5NA0+1s9ghOVgzNogmGjxkhjezoPrkDB2XYMI8fsmQR07TP7cdWNPhDOhND6KC8qfMYWweEs1O0p3FT5iFfi5uGZ+mWtWD2M7RMhTLj9P/Wkex9lMydOmepLUTnjFxTT6+2B6jW1yesycP83BnfAD9M+czt9tNBruGozT3/RM2+nIB5h7fR7PYU+YWUoAHmodplLMuXBrScHrNCbpcOAEbf6dBQfMEjfhpgtqEVCRMPUE7P1/nspRleLrZm9b9bOcUZDI82HOI1qQ/YuZ/+HkPeNJ+Zx6zefw9p7zdSdsNR6LvJCl+6wfQzCwt2F5LxYvfATRa0QR7G9PxuPc4tWWmEFamYXBQADVam8w5y9IRrrqT+rfyXmRdHh6araWthg+YM8lHksUG6jNpGAZvSccJNV/6zlQNXnapOLHHjy404+tnZipmWgTQk+snw3WnDLVv/KgWnQz9JikM4o7TFT+CuYv3+Szffwtdd+8Oc72RixM3VlCf04Px8IEUln8P0Y5mZcwqT8XipUfpMxdzaJdn4VPXUYrBluiNy8B5LV+649pc7vXNNLxJWUO3GWzk0q6lYVPNetqoeIOplWRji+tiOmPILeY1IRthy5fSu519sHFkOvR7d1EzM0UEfExD0vN9tHyfFWbuzcK+24fpu/42yI/NQHjkEdr4cQpnfyIVL9evoNt6GdOal4WZ0xfQnsn/sZ6oNJju20hzRL+YfkgaXt7xpL/bp6FeIxfTtffSrwE2sOO9+/wh3vT+gnFc0atU1K5ZQg/tLGdZyzNxdacTtXnWxfwT+Gsz3KmWqi0+n8pBeu0OmvyMz/vTsvGjezt9FvoPt+hLKuYkzKN3gi+xBmEGDFwp/ebcyRTnpcEqZyltW/2OfYxLQ1P0Slpy1Q7VGtm4OnoDLeD6c5mNqajJIbTJJJ89H5WB/zrsaMqaZ2zOijTM93OhXKQdnC5nYH3SKrrmyxf5tpJUPIcN1ZmUw9oDZXg53Joa6baz9v/9dnjhPHr4znQ8cUxH3eIlVDe3Xd6vKhVvW8zpVf8s9vpNOhZZm1Of5lbGPKR4XkZpYVQrG3JUhuAL9rTn6DT80UqD7vO59GRurXweS4XRIyOqdSGLacWkozTQmManNrGg6VLMHT+DimqbmcJpGdieaTS1ygopmil4O4vQY+esYLIzCTlnbem6+Vfk4kup0P+rS986Z7NDVukYvtiA2jrmsjVR6agNGEcP5jUzkyUZaCydTPvstYbxbQnmbbWiUeHT0O4jxs+dU+i8rzbo8hIjIMicls8vkGc2p+LV+FFUZ2YBUzKVQfuuNnXu38L6uWUga4oRvajdxmy+8X2Q6tM55TYorEnALQtT2i6xRdCKBJTdNqGTTtnjXqMQa2yNqeqcmXCRCfFzuTE9qjQfgXyWmWU4iYZWL4EmFYKzmky9ulbB7VY8rh6zoPbuG7DJKR7pB62o2rXtaCyOw/PP06jfz30IHBuHkKbpVP/JUSgIYiGqs6WxbgEwtYyFwWtbGq6VKVedxeu853Bq9fUSWzpThldlmnT/ohbmnStDv5V6tNz1EevIyIRf5BhqtX0GtE/Hw6R+Ah3X4IjES3HY858B3RQ2ByKvOAzMMaCzLi+EqW8c1ssn0IrDyxA5Nw7Ho4zp661r4dMWi3fjTalewGY4LIvFzg2TaUjILvxkMfDxnkJD1x7AIT636ita0lPffLHlogBpdpZ0g+1JNBQIcNjDinqdCESaE+/tT1jSeaVn8SxSgJqhU6lFo0j+MTMVEv+B1FG9Vq7K64Pflr608285WzIiAz5CVdpcyrGawCy8yhhOq88/Yc9eZ6DcVI3+HtnJcvdkYdpNZWqjfhyaM6IRscGUWredRGXfaGg2TaIuxUHwzo2C8V5jmj/rAqwmCDDZ35wWaoTDKlQA5ZrJ1PhnFJxdYpC1ZTL9uzcW2iQWS4+aUV+xEDUkDmr9TKlcIkYFjQcxMKFdoUmIJELI1CZSz52paJ+VgIFthvTWoHSYrxHhu+V4Kuf5aM9zL2vIOHpyZhZMzkhgG65NRyzLhhJNBLd1NL0yWCLvzUpFjGEfusCmWb5xthRRlj+Int8V9m2RFK9+DKXBZxhz5nuipEuZzrn6nEWbZaBhozJ1VXvDOs9mIvmSEjX+HIQdfMZsCNKn/jfOIeRBJJY36dNLeaEYUBSFgUOMaNjQSFzn8Wlzn0j1ngiwW0GAwdxEOtQlHm1NAoycOpH28v6rtjwGbiONaHJYIupTY1EjNqRlJ3ivER6HZEUDeme9FCwyHjnL9WnikAwUpwrh9UWXtm7JQuLDBAwXa9Mj8TnYVCzGwfWjaOfofHz7LYamzQi6eFQBDoVKcPDOP7T5al/O+JgUGmfeEkF/OZPz3iPQZzC9PreKZYnSMWv4IFrc/Yndm5aFI9f70CCzb2znkRy8KPhDQhYE47ptJDZa69AFly9gZnAk8lx1adf7i2gvjYTWd1361TkaKqujUNRvPFXqiMWR91H4fXA8deAzgYEoGhMGjKe7N0kg3ixAq6o+XeqVDI9pMXj1Zhyt9khDlVYsLB/p0juGMngrxMG3bCzteJoJw3VxOPJ5DDU/lINZpkK0PxlFD//Jg/uqBFxcrk6bGwqxv0CEbt1hVOHZJbQuF+Ls8qF0X5oxpz80HRd/PCCq1zdxt4wyUD21iczMv8HMUtKxRbc/7el/m5XvTYc9VaBrur+wVTkZIME/id7E/5hKbRacz/eQnqNTULMlD04DXxINK1sYT81FQ8BLcrnYEaO358Cp9CUxzgvHQ51IzFMbQ1O+RGLNkkj8bdSm25fF4HlIJO6816F2NfG8h4uErsNYGvKPGMmno+BXp0O3WPPcNo2GqoIO1ZiXCkFPNBrmaNPbi9Ih+iyAfl9tepj3qDatMTg5Spt++noJc/wlkMQrUTXzEt47JqAqTYlGXyqFuCweT/oq0tyhEzjDF2lI/FFP6jK2crHP0tF2oIasHhzFtZ/j+Xy4ilS/amC1n3nfzP4j+ZX3mctdGbS+dhMNHwXkZGbDXP81+TRuIP5MykPq2Gck23oYqjblY3b/DjL42ki0J+RDd+Qj0idpLC4a5OOz1SPSt8AQzry3URnaThrummLv6VxYP2snV42tYe7F+8OCDuLfSNDZm4X7vx6TScudofMuAx5lj0hjwGK08rVW/bWNlBqWwKZPEtYZ9Kdlw0th5iTGHq/+NN+oDOdvCjG3qR8VRu/lqlukGFxeQeqK4zgn3ucH3CklDhoFXE2TDMNzCki+TSPrbOcxbegiin+a2PdrUpBDn0hl3zZW3SKDS5935I9+H5w9l4WSlKdk58d+fA7Lhjt7RF7dHowthrlwqG0hyvdVMeBbLjp975PH37Vwtg+PSc894uWth2dnc9Gh3URIyUQ41+WgYX0zCT00BQEN2di7sIW4TLGF1DMLDfUt5Ou/s5AGXmP9W4juqQXo4GTIf9NMGqqK4SFJxZ79CnTWkRIMN0hBRaYCtdQvg+XQRJDev2RzfhkGe4nQoNyHvr0r4B5qpSMqLZc45ZVwFu/S8TEsk7jkPGAVL6TQzX5DxP7tTPtBOko+PyfP3z9lbaYZKFFrJ+O4gUh7lAXyqZG8+6UMnZZsDH5UR8QzNLDuZA6cxbXkw3gdqJ3IwaEDt4lqjAFWDM/B1Cn15NtwU9TNyoZhyR3i+XQquobyNVLRQEYOsUfw3gw0RzeQoNlzMHqVDGamd0mI+0JY28nw+exd0pF9CVpF6fhc8Y0slBXj8+c0aDT/IFqHyqBbn4wdW76R5w8vYxvvJZYc/Y9oDmvn5GPSwSZLiN3Xv1z9FClaOqOJwrSnzGuZFMZhj8i3vi/Z8hfpiH/eTLReOKJ+hgyeD2vJ+kFO+HA9HX98a4kFWwDZh3TccrtN7EWXUDdeBqc5H8jaTyVo05ciNO816bl8GaeCU+Bh30kWHRzJZiEV5SohZNPESWwJnytN35wizZ9eMzPe24f+ukNMnr5nzfN4bP+rIfByxIov/FkUV5Oh++bgYg4/b99qEjhiAbR/pcNW8ybZGVGAmXwufTHnDgnYWASfOzJo+LYQvWM8tz+kQW7cRFZklKMrJAXXHreRo1nTWL+uJHwIPkA69b6wGt5jVx8H+clr8jvtdAQplZOTU+0R8i0d/mtBchooZrXyrzczsnhuAbp/ykCyasj78CKkePBrGH+dFC4tgZYsDR/1GOlnQpmwNBGOqRvIgdJ5TO+rBJFGi4ny1h9sy+J0aJ0o4M/iF9P4l6+vsixSb8J7MF0Z+qOCWMxzhO9EvnZ+V5Jy73xYZ6TjQGc58UksxEE+t+YrXyJmlsW4KuTrzj2PmN1ewKLrJYhztyNln34y5SsyBCVnEI+bf1jfSB4rs1Ryd+8U9PLr7E3OIlOlU5GoJsOS/UUk2ToPIl0pVIZkkT/ZBfCdkQrj3mSiUnoJzltT8LE7hYwKdWZpYxPRslGb5Ox3Yb75EpwLGUDmZCsgpDodT+qEJGGkKUqc09DpF0/KFCdj6TopglenkEkGWagQp8GWhhC/GTnQ+ZCKRX+jCD2cjyCtFCT2jSYVkU7s2fNE/Kn74fjScTG7miGBi/dTx45NfZBpLoPfkHDiGj8R50cko5wGEUGaCbz1U1HZGE7MijLhxc+bY3GSTGjLQa9GCu5/OEkm5+bi54RkmEb7Eu8Swl6nJkFlR4vjroz5zEuWCPfnlx1XNfSBr7EMK7NOkNat/bCF1644W1/ic0oPmcoSnFm8kaj2GuD5ukSszt1PbDYb4cjFJCzJCiBD70lRKJNi4E9nYtCQgbaf/L6+riNP32RjwO9kKP/ZQfZMykXd2mRcXn+IqAx1ZT3bEhHfdspR5WIf7FWSIa5jM2mr7ouHa9Jx3OMAUVigw/dbERwnzSMV5rrQ6yOGxHUZSYmSoma4FBMCzMiY2RlQy09F0XZKekKy8NApBYtiFpF5+9azAR6JeLBA13HvpD1s23EJtJpfO2hF98HH1en4ob6I3B/RD5VFaVj0nxWxeTsAopQUiNynEG9OAw83irA1yIz4ZGjhT2sCXAunEUXxGIRcSsC9d/YkbJ4UNryf+X3jHzKqNOP/v2M8cLQRETTw/sEjBcofbYnnf+5s3rgkxJfedshX2sfc9BNheWCfw8/ePrCyleJT+HjyfMAA6C5Pxdb5ekS/RwlN75KweJgeefJ8MNpKEnHDWo/0LBiGQ3MkWLxgHMlf/A/8xkrg90yf9HmuBvPvImyaZUQa+Sy7fEoaFAe8cxy2idfFH8mIFAwgU3Zl8RqVBIcDvx2d7YKYX6UEpgOWyZeci2DFZmKUGEjkI6/1Q+auNOyJ0yDm5or4aJGKsCWapHvQYCTrJaPu72gyF0NhOT8J0x+NITovVXDLMxH6i8YSv1RH2G6XYPQ+ey7l2WyM/iDB1oGDucB5zriukIiSwQ/l+4tdoHBXgpKf9fIs4go7mQSeZx/ItXeuQNfqJHS23pKLB6bBwiYNUstaxytL0/FTnMLjWOVonpAJm01J8Lza6jjm7DlWHs3f88B7+V1xHDN5JAZnps5Z/c5gZeYiHPedzAV5WuHsNjFGTKjkhvLeacUZMconBXL5A+1xNVaMWjU3bl3wMhxqE8Fz10+5+euVmFkogfX5Lvl5o3UIUE7EgsvqXL6bB5ptEiF8aMY18/6w7V0yVA5fcEyzzsS2OUlQDElxREQis7nB7/3sWu7F+gJmqMmvp9abuzKWsRq/BAT0D+Kc1Keg7LAItnrD2NkwC0QriVFX/JE7P2UTQrbwc52ZzRlM8UTfFgmO99/EbY7mPVFpMrac3uK4uSITnzsSYbXU1fHe32xo14oxKtvCMd+rnF3n+ZCoHs+9lV5nZbyn/5oi4hza7rI1diKELC/lcnomQf+NGGvsFrBWg8mwz03A89OWrNvOHPqVCfA7pMcWlG6H2lwJPISBXMVuL3RN4WvcLZ4b75iFnruJ2PGu22HnuWx07ZRgy6lhjsnVzcxtpwheB2q5wB8tLDZNBK3pLdyLPxORKOXxpB5sftYkGK7kfbLhQuZ5fQ8qhkiw6Fs6Z27tDQcLCe7vL+bqRVk4VMzXvnOZg05XNl4mSWBxNNMhfmQegjLF6Leir0PdkSZ2ZIMYOQe/cW0Bdawjl+e8lhFzctGBQ7YIyi6RbIzGeMQWi1DqfpJt1D0I09ESvHKs4eIXH4ZsoQRf+7Vy7isK8PGJCEUBOpWBV4rQ/TsBXrrW8peLSyCIEKLOaJP8bcMN1pCSiGpFTzZQ+yZ7PiwR75cFsTPHRqLhVwJCFqcyzcxRMMvgPf96CXve/yheH5LgQNIrrl3igwFWvF/a/R8336kYu/nPW+cJ5cN+lELtlZDnrVw+7Es5kv/lx/P+ym2fVyJwQjzchEO4UBMgczKfwbdrcan3b7JgnucDi0+znvo77Pr0RJg1h7GC5+rIeSbC/F3pbO5zDQgTJdhNpEy45yhU1Hiev/rKBTzzgcd7MdZl9GV/3K+g45gQx7+M4poa5Hgt/99cxlxJ3VU4qMfB8fRU7jG5BY/oGEw4MJU7u7oBviEC7K804zxOPGI64RJsqohnoZ0t7Bvfd3KSBUztjyoKN4lx9HMWs50+F/o8t7kV87kFr+aCNfDjWbM4GeeL7ngxmL8yyzl/DDW1Evj8GcGa79SjsluABQumcZXb72FNmAB/i+Zxf5Kb8K1agPrWQC7nyRNWfUwCB2UJ28tUUP9EjMKGPJafNxzqPB+yzuSyM0Od0JwhxH77NVzxh3kIkSXgYZgjd7jXGYG2CXBzduTYV1+43xBhzdURrKPzGNQbJfjQqsnWz8zGkj4x6DPkNOv7Phtz1AXQWXOKee7JxYDaKFifDWRqkwvgkx6JXKcLrMvjEoKf8flKO5LVn2sG+yHA3EcZXM3WFlh9ECDE/w4n+PSW7fhXjHcxMtaq+5rVGkmQO1XKJi0dCjtenw3v5zOPg7Pw8QCfwS4e5+aMWoTgI0K8ujqbWzLuGAJLRah7ockCXfzQwO/ddfAYFjA5C01b42Bmfo69LMlCsX4sJjkEsY4JRSizioJPZyRrsypBKIvA6hdC9mzdZbg6RaCqn5Q13WqFA5/x2efvXFtGG7RLBOhZoca6XB4hd5AAhm4TmY3XB1asKsGJg5lsU847plSTiHGVGaygoz9u7Zdg/OZCZq2qBOYlAVUsZI/1CIr946DlIeTWNC9G7+F4dA9YyLWNOA6HWxJcPTyWOZzIhPY/CbhzLYy512biXWU8nB0vsAOrrsCvPhyv9PJYcA6HOodwrEsrYyaqV9FwLgyyX5VM+M8jbLotgIJ4AmtNa0fVw2hYls1iDme6WUqkBAe7ctisub3sOd8v5nvns/CDfaDP152uQiHTujkDPyNj4RV2jWuQu+KbbxxqW5dxs7Yfh7ggAYlzdFlk3XF0aUsQEjGOrTmSicjqBOSnRTOVnVXYVhaOW5Oq2NO11Zg15yIU995gh9bfQuPycEyf2sBs0jpg9zYaFSu2MJONj3H+WxSWp59i8yfbwt04DjdsvnMa7dOxn8XDfEof5lC5CtY8PscNVnGrzNZiwOoE7J+zgnM5fRyDd4twq2Q8e/fjOHZvFWP/JD3mfz8TpvEilMdImLpZHbT3hiNN3sis+9yB04Nw1PvfZysiHuNUdBR6eiLYh6mP4eUXhbfv0pj2iw4E7orEB99c5pA9DYtWx0J5mj4zl9sgYFU82g+OYP2GueE6jcV52X4u5/Q6ZF7jz26sF/fcxR8dD4R44mXDZr3xx5/UBKhZGbPb27PgUS/GuKgMph3egK55ERBMaGY+YxphUhEB+5MtrL2+Axph0Xj6No+9ndMBh7NR6LOphOUaTMMOFgfnc/+y2vvT8G54PDpnmLLhp9zQ4BIDYecxbonuejh9joUC34u35W2G+u44xFskcIPPbINXUBy8lpVzKrJjaDUQwjV4FZPf94OGpxCnJi5kOabZEPZI8Ce4iBkNuI/lJBI2bq1Mo7QZxd8isWJMC2sKa8XbnZE4sraRNTQ+xJ/2SFQmVjOn1kdIvBSFuyOr2BB7Kxx6FAuDz0GsN80a6ufj8KzkEDO02gWyJw6s/xOu8tk+pNyJg2GZJpspOIJVy+JRLp3Pdn7xhU9FPPxOrGafVueg+UoiPvWXs96DufCbJMFmxpiqdwuCBdHYe/wBi7Z6gB33ouDS1MiUxz/Ey4HRyPCrZe1/H8KyJQrhg26we6JRaL8rQNX2LLbMeBx8HgsQl5nIrn+YCLYpBpl/YpgFM8e3KzH4mBTOZkstod0nFqmfQ5h7Tg4iUpPRx+g6032fi1m7k7AwsoaR8+pY5xoDvUMlrOZvPoSvkmH15z7b7qGGzO8xKFgJdlOqit2yWITm3GbVUSNQoREHwaEWdih/JHR2xkF46xmLKC1C79pUSPOfMqPzxTC3T8G/n1+wb9Gj4VkUh4Ckj2zD8HGQf4zD0dU/2EZ9I3T3xEHqo4BPoebYaRCP24K+6Hh5CbFJUkTiDfO5XAqPF2nw3/OJvepXgaV8ThEf+MZ619viyYl4pE/tD85zFtT5mlp/XRFmkwJwb5UYmSsmQulEIFx6xJgyUx/X2s/xdSyGeMRomCZcgG+VCIHTR8BPJRQp0gQEv/oHUtMwmF4XwlCshuqtF5HVGY9RHlqIzwuH9oN4BG0YjzNG5difLUPU/V5WPa4Stnx2/pXzl6ns4vDyghRz3RVQNtEZ9UXxoMWDcbbKBbsfxqMhUwUptd7Q/0+ElRETkXP9CExmiKBYZYysaZG45y+EuGESDAZEw+dqPF6NMofGQg464Rm4970f2sYAozfJMGZtf9S8uwpjPjOOC1WE0uilWDM2HvG7/oF+xgrIYuMxfa06PHTcMDM1Dl2tmrxW7cASowTotRugONULNbeF6NM8AYlfD6DuTTxmiI2x+1oMiowT8K+3FSbfj0fkuAQczLbBkiFX4fcwAxuPKsF68nXek2bAVncwJuncgO8SGZ4+GgL9WDfYRQtxY+cosI0eUJLFQ3+LNhLlW+GuIoT2S314zd6FQOc4HDs1ARWhvL/YIobo3HQYPhfhSL0IScvsQLlE6KwQYc/MGZhoUA21SZlQnquMvCs3IN2SgdPSYVjmehN762T42KSG/fdu4c+CdAg3aGAK78W2LZNA/90MHOR59+GlGG8j7dFcfRML/srAzdbEmpRbuLqFz++jx+D3m1so5/NP2Z5xcAirhfaxFKju1Ud/Oyk8B/De7KoDDGplMDyQiLidjpislwUdvo98nuSIKudbcH6fis44A6zddgt6w1OgdHcCDN9n4ohnEm59c0T3pRz4fUnEG6EjfPwKEP2/Z0nw1za8uYQ//ySBBDhgRcQ1dCin4vRCC7y8dR3VfO52k5tjW0ENHm5LxsptkzClrRQvu5Lw64o9JM3laLuaDNvBM7A/Vw7958mY+9sGvb1VUJyYgtOHp+Lh82sw1U/CpQALzDyZx7JC07ClNJT69JYwjWdpmLA3lC4YfJ0VL5Pi8Y0Quk0tjA3RSMf3vxfo+IuxvFamw9gzhJ7fkskCkqVo6Qqh875XsvpP6XjVcYFefdHAtjxOh9HAC3S/WTsTLU9H1dbztKvsAOsblY7xU8/TNQmBLHBHOm5MuUDzx3Sw/DsyjBgaTGepvmTN89MR4BVM9dLmMtnsdOw9dZYaKq1jmrv4NXw5R30OvGIagVkYvCSQNr54we6tzsRilzP07ShdFlGThkuxp2mblSVz95Ni5aUg6qH+lqm75KDV5AQtHPeG/TyUjWP2p6ha9x/O/XAqZg4OoH2Sh7EAnTQcW3+SWq56w2o35mJ+xFHaOfQt2/Y0B2MH+9Oq2dc524nJmNZ0mOrtb+cKL6XgeKcPdch/ycRbc1H7azc1bHnFnM/k4vHeA9TFchxOrklFZfUJOv6vPp7Ep6Ds9glqV2+MqqZkKBSeoJNtzfHxdBI2Rp+gku4KbtPcFFT2HqD+3H3u2XYpBv05RB8K2lnozBzYbd1Mn319yrpe5OB8+Hb667kOFJenQJm/1q59HC4eSkIqP9eU+5PBrqTg5J8AauFohWcWyYgtC6AzQ0Xc7tgULFDbTVfca2QdWlnQH7qGZlbwPe9kNlx3rqeTokfg4olEbL93jFo+08Rex2S0TgugvZcskVyUjozmY9RnjBWuTk7D8tv+dGyvNWJpCtJ+H6fqY5y4YqVEnFfcQBNPHuUqjVMQpupJy2gdq36ciZc5y+nSeYPxMyoF7+YfpAFVKmji15y25QjN6piG5bJ0vHviQ13ybXFqgBQZDr70nNY07t3jJKwf4EZlbf9yGlwyzgg9aF9FsCNLZXjuvYj+M+kG87HPQI7Xv3TOrr7wKEjBPeykjUWKqHdPwsTUPfRl1GAc0UzChKEH6LYBdvC6wfu25wfo0k32MImV4dzhQ9R74gxEqKSje85RmlyuzUXrJvFrWkoP65cxoUI6Cm/PpecHfWe2B1MwrmMDtV75l+3emoRpv7fQbSr94GuShL8NO2jWewcs+pyJUcyLx80Bwu8Z6CPyprUqwzjdb4mQaSygahoFzFNBirCSmVT+qou1Pk1CXvZaelDzB8ufnYRikw10oZI9xKuysGffRqo33xGbfDNxfMJmOnN8P25WQyLal82iz25msZzFaXgbZE81gl6xW8uTkWLpSu/hPUsxSsaG+pU0yJPXgrgMFCesoaIie7j9lmGU0I36xnyUCzITsfKUHf1vl4xZVqfioKYNXef4hGUuS8Zf34U0kD8LryHpGHJuKc2xmoGN3elYx1bQILUWeXtSIsprLOn7Gil75pIKtyMWdMfdB+y7NBld9+dQpzfTcPFDKny1nOn6G0x+NS8R3jqTaMdlKavnNS2vcRJVT7/PUrRSYN7kQINarPg+mIz9I2fS4O3Z8lW3EuF8cjxd+jSdPfnG67XJBBrrfZe5GqXi9zZryiLusXltUsyrt6B+M60w504iRLPsaFS3FVyvi1E01opuvB8vb+iXhM/vx9DpozNZ16sUfO7Spb6Lc1jf5jSIoENlSfVs459kHAyYQn3m3mW3VqWh6aYpvbF6GlISEmCfYkYX2dpgdFACyo1M6d6eC/LljkkI01Snnm8ymP+wZASu1aZdohwWoJgK2T+jqXp1I9OvToOeoQHtPWeD7tPx+OxmTOUfp6OC9363moxokKUdlm+Ox6K+RlRCT8hfW/I8d1CmV+IK2QKDVGhWjKDdL5qYLa9jfZfrUNeHD5j+YymWXh9JFz+zg9GbGBQbjqc9nvaQbeI98PjxtOLxTBy5IMDY/LFUZft8xM+MQePUcfT38SXo8eezebQ+tbm/EmlLYnC1w4BWxKxH20sBvCon0HfirfjjJcDIuIn05+o96P0ZDQUvE/p27SEExkZjJfvf2fnAdn001k82pUH5++WsOBGt9Yo0NKuEbSxLQYDHMKqx/RET5kpRuEiNDjgzGwELo7Bj9Gh66NJc+L+Lgvl3Hp+eRdjkFg3VXG06YOgydN/i53LRpXqX1sCNRGPrgHFU8dVGZHZEoSJJj/b7tQMnD0Yh5bM+PW/njYt7onByhCEtDD0K2foofNg6gX6yDUC1chQ8ThjSgeNO4fuHSOQPN6R0ykl51dBk1FztQ08ciJa7Hk6B8cSfxGTQZXbSMQUWRkOpxZnLrH5uMl6uG0w9jjxmCgVSNJkOo7bbX7CNLunY1juIDuncjY0LIqH7QpfmnDkAXZVIuO7Xpa5PfeHcLxKf5+jSXo8TsP4VgWn1Y6lm1mk4OEWCsx5HrZuD4GUYCQO3sTR+33H5H77vR335jwS9zJAb8b6iXPKZHEmvYJYWqVD4MZiq/b3ChKtT0JunROX2b5jC9XS+v/SnMe9OwvJ0BFY+Gk3HKQaiOSAC/cZoUYuRZxF/NwIRqqNp34JguL6MwKeJWlS+LwQu/DrHbhtN1XZn4axCLHbqj6YnuWxsWh+LlMejaO7WPBjbxcFqrwYdql0If5V4bNJTpfuNLmEwz887e1WoR+05+W+WCOPSd4Q4Vck39iSDTH5KaqvB1Ph1/ozvTxv/vcGUy1JhmtSHHjT9yIwupuPAzT9EZ2k3U5ogg4/bN6I0JQiF1vyaM9TpH6ezMJjNr1muRs8vPY9K/wi0ZY2gs56G4nxRBFS1RlKd5nDUXYxAnUCDuplFozUkAr6XRtIvfOZTKuNxnjiKHjuTgN4BkRDdHkX170qgvS8Sxv6jqPvvZFQO5LNtryYNmS1FSnMUDt/RpJmzM7FqlwD3AkfR069ysHEtPzbWoPIxBbj3TAC3x6q0feIlBJ6IQewlFbphcglcZvDZvIU/F69SGL6Nw/CggbT7xyd5Cr93acZdEvFwLCdqTMXw7TVkpuc19ro1Cd3NCnRHy032nO+D9yf/Ii/rvjPfbzJM/fmOeM8/B/GvcCz5qUL1zpzH7+5w9LugTHdwoTD5HY4BS1ToQ+UIGNWG4/tRFRpqJIBdQThWHRtO6zzj0VsfjtZBajRXW4wGxQjYjBxBe32TkLw+An+nj6C5Oamob+axGjaC7vkvHRX/8jx8oEb7nMhCHReJYmU12q6Sh88DojDc5x+aHFqITr0o5H1VoXMNi/HxdxRMhEOp7H4p+m2NxauqgTSzz2XYTonDLMX+9FtlOYJTY6GS/JfMSe2VO81ORnDTdTJ1jiX3e97/noF1hRh9PcoFj5QiSrGIfDtdz9SuJeNrxVfidrORVTxJxvjmj6Tq1V/WsycDB6Y+IQbSfth0JgOz0+8Tx2UX4Hmaz1RqSnSmJBTiOeGQbFak/v9GwKDhIi6+6k+dT8agqf4iuj4Mor0tQuR3XMSEnqH0lkyCi0PD8fuUCm0YloK9K8JhYjiMPu4jhW1kOJRGDqOdkCF/OX/P3crUams2KqTheJmuTNWv5sGVC4d+f2X6fX0hfqaFI+X3ELqq7DKMvovg/OwnGbagHFqWQhhf+k1m/1cBlZRYfLX+QX4fceL8ZSkw7MklnurnudxNaXC/kEb01co4WYkUid5JpPFcK9N8noL8u69Izqd2VpjPc+PYYyL2VoK7fwbaImrIvj3/YLRPFj76XSWvno5CkFI2Pg+/SvrGjYOaejYObbxOVvWdCL2kLFwsuEGe7jNH32uZcGi8SVz8p+F3Ao/h/lqyp90Ofg0ymA24TQi/p++aF+Gw6CcR1Ufx+FzEaKkCtR0WB69PYQhe0J9WOYn+f1znMJAONk/C65EXkbhwEN0WlIpTKy5Cz2MwXREphVR0ETvth1Dx+3LYpidi98qP5PSJCuw/I+Kx7iZB/lewJSoeitu6ic7hSjzZF4v8ki/Ec9xZ7snyVFzLiyePPlRwwnNpKD8cQ5pvfeMSz/E+2fEC+f3nGVNwScHHtS0k83An25KehkOH75GsrEEINJdBYyojUyTKWLowA1ExlWSATB0rbmUg92AZ8fylDbvSTAT9V0HaDQ3glJuJ6m458To9Ccn2mfBfVEUa31vC/3/Peqy6Tm6F2iInQwbPrTXkj9oVWG9Ign/PM1L96QpiK8U4EPyaOHVW4nuTEO7D35L/rlXi86c4BHV9IH0r1Nm7kSkY/OUUSWo0YYfkSVD7fphYkJcs5GESXN41EtGx18wlJQWp2ndIl+JHNtwrBZu3VZOvqSMxq1SG3uEF5KdgNET8XnxmFZEVR8Zh/7kMNE8sIVNXGkFRl6+LvmVkb6w5FhjzZ7qSIxO0baAskEFr1VUSqlaOz1ap2H3/NpFkXEGWZjKG27aQptly7N4lgfu+dnJ0nhzRMSJ0Gr4gySW2bE1qIrbGbSFN97rYw/Up2N0iJxc3/8fcj6YgyL2UTDs5EW4t6bhVlE+yN5hh3gUZXNLLiOoiK2j6ykBuVpJ+Cpch5T2Yrm4F4QZWQs05GR12N8koQzk63/F8SL5PglrnsIjbEiwydCVbo51Z8kYJfpxzJLLzP9kCAd/XtPKJxZi/LEKf73cNMvJltzG+8zXyJCGD/HPZFB9r0vFkYSExTLCAjbUMHsmlJDu4FFmbef/2OpO8NauAcVkympcUE9WEheyQoQR5NyeSTdp9kPgnlb9PIllATFAtSIOLPImsKzNDyg8prg3LIhNKzGFS97/vbxSSGYuKYHI2GW+3x5FDtiUgNBlORExmal/Gxu9JWFGZQvq9WsyYmgTTjVSJ579LWJ26BF0bvjoeP9AXnllpsJ8XQw6FTsTw6GTsHRtKNjwxwfmIVLS8iSWiWabofJwGp8PJpG58Huybk2FfEUwuRxfg7f0ktI8IIVtWFKP6WiKCT14kWcdLsYjyOa4ojrgZ/svW8HOJ85ocB3n2w+ihUv58LxC3sP5wtuV7zfwLpEHXEO/iJLCcd4T8mmWEoO5E7Dh+ikgDjFGNZGilXiCdVbnYEcWPTQOJelgexD+SsPnLSXJ9WiFOHUiEV9cJonR0KbMeJ0Hoh0uOjaZu7G2tGEHeoY49+/uhPEiKr+pBZHJCf5iqpmHHulPE+dMAONeloOjBAWInHYfmfSJYRq0l1tf1YRgrRl33DvJaawKuuyXixjcf8kIhF9/+JiHnyBZyY2YenrgmYetIL/LbvRBVQyTYX+tJXBevZu4bJPAJj3AcHbaRXW0Qw6ppo6N9W1/MHJ6OHPctROtbP1SqS1GktYtUjVNE89kUTDi6kZDFOsisFCJ92hzytHUsenhPMHbdEtJSnoMlDUk47raSZHzOw9tLEjh+dSaekYVwquX1TsOFiHs9WNERCaz2eDi+3b+LNX0VY9GmkY5LH/aF8wMpHji5Ezeb/ni2MQ2SMa7EY/xAaB7mc0rDbKJ3bxAahyQi8rs1MR40Eh/2ChH2ZxJZsYTXbSpEzHQLEuQ3Bt//FWL1qhlEzyILWonJiDw2kcw6lY3mxiRUukwlj3bn4eUbMa52GpK+d/PRNFsExz5apGahD+uqEeNtzxmHrb2nmaUWj62mt71/7UB810vGHR1zUjdpMNTX8TifNyYrlw9F4WIJ7F0NybIeFYSoi3FmgQGpvPYPqr4k4O8vAzJTPALCfglQnjyReBhmocKdX0/6WOIlyoYu7/G6VVXJ7Ml5aNQVY+6lgWT6ggJI1yXAcshQ0q1xihW95fHxNLP3nBXG5Lzmmz7Ulh95lMAa5ifAZUSSvHv2UCgo8TrzbBzpVVJGwLhETHg5lpj8ccS8FyKMtprOjZ0+E7bXRHCLmMCtPjsXgbtEGPJEkZtjuxB1q0XwtP8kf8cWw0IkgsaDD/JJD7JRWS1BUOlHx5bSXMQWiNDx7L5jY10efu5KgI9XueOSyfGsxp7/vO8l+fJ16eyiSwKKfAdynYsvsW0HhBgCC87MwwoewUKwb2XckyQbbLshxIiRkZzWKgeIY3h8Zizm/vs+C/GHhXilZsgpbZsPxUlCWIapcBYZi/DynBB/zRQ59YFLYWuRAMcKRa5bewUsBidg68V/ONXVa3DoPo9V21huR906CL1EePXAigvdkw2FsxJ4D6t0dNHLhayK1+T4NMc/hvkQfBZC61mM4/PBhUxldQIW1Nlxm8sq2csAISbobOMON91gDlw8olyDOU9eu3bfj4d0/DAmS7ZAyAwhlqm945JFHrj1v2emFy7ifl7bhMwbIvw1X88ttcuGfKcEH6dEOLp9zoHgsQghqjsdh1bnQ9VXiIPKKx3zi6vZtnwhnkhCuNeB9ez7CiF6n6dxgfvusW5+nBN/mVO9YgYvJT7DXpvC0gWTobw8Hnt/jmNZSzdCg8ek+9M2rr19C9wnJaBaMYD7+WE7VH4KobJKwH0amocqF37exsGOa57wutcVjz7fhzu6f7/PPPskYAK7wmkq3GdX1ycgPusxpx8xEVLeP9juWMeOOJri+4h4JN4jrHPHbpz6kIBF87M57bv7cP4Sz+G6Kq7ZPQ/teSJYxMY4+BQXYsdOIe6dP+IgHVeKYN04SB+22nc6XobLtFjUrdWwD95wmymniUC2azOPgdXs2xkxPjxezvx7dKASEY8QyzCmp2aAovtx8Lx9hPXkHcBuuwSsMWzlcqYeRiTP269RT7ku4yL0m5uAOot9V7JdixGhxOPgOqfyYPhlvFzO+6qJBvIB/1Viy/BYeM4Jkjv1ZahIj0H9EqlcsbWa9bSI4dkbwCaU3maGnBgKaiFsm/VIVDgIoTgihSVO00LlGCHmbExgDpcPQH9/PO5bP+WafhzCvR4hfB685pLmlsPJOx6dN8vlWQFXEBIeB+uqarmSgOH7wljUhz2T/xRWw2VLDEbHK3NL8mtRvVsAgesv+buMJpbyJwE7PkQyn9Z7bI6PGH9fR7DCy2qokwixxTaD1b0+ArdnQnjZ/OB0HHyg2CrEjsv9madfDV778/e8YcDNfFSHXLEA3d0a3N5F99GzWgBu+3wuemMzXBwEGO10jLMIesSMfXh+vo1jbetaWTGfW1a9j2Yr/P/By6kJKKjIZj8U56KqNx5DZi3l1K/OhdEaIRwj53M5qr4wPihEopsyM3JvwscoAdIneXPbipvhcViAgSrJ3NuuFqiZCLCmtparzXzO3pmJYD45iWnUKMPbLwH6F/JYguNwJMYn4PfiXJbaNBtCeSz+2h3izv6dC7IgDrWhqzmVWmdo6sejtngB1/zIF2nzhYi/NoIF3cgG+R6J7xdPMI/FuUjxiMBmfqwSwtevWTi0rANZb1MR8r+FYduxC+yjUhmMFcKQYhfLMsdWoLvnAqL7iJjOpBbMuSLAIpVqrqGuFQ/tBGgb+5Hr29YGzeXR2KE7mLXVvWX/e0b264R0ZuP1iilbifDtnzRW2DYI33kND7QrYHeWUEgFMQjKFXALJs2D9KcA5y9s45ZqLUCHRiy4d6u4tB3HYP9SiKu7RjELZT8UTRDj86gxzGdPFs7OFwBHz7ChP7Lwe1w0Vo84zZzVLsP77EX0rElkudeuwGtpKI+XlOWvYHhofQEbPmaxk/kP4HtAgJSVSize7yEC/KPxdoAma25oh3w7nysuT2N+U74w9aEihDVlsb7y/rD6noDYDwUsOXEgKqgIizoL2L1We3zmOeNRUsr11rjg+0sBHrZ5cKfgB3FyPCyrRjMy1J+vWRFcp45hu7MzsXNFPFy/hbGGgVmwjY+BYuAF9vaoHMalYWj2y2e5xwC/5BBkhxSx4UrVOOIYgm2H5ezM0Rps6biAvWeqWPzax/DSjkTbx5UsZNkTVPmE43rbLpYT08NEMp6fVblMf+Qv9nqsCCOW5rOoNwqoO5CAUYsLWMwjO+SOE0CrpYFLu/MvXBqjkV69i+s84Q/v4ni8PaDDFD/44/q2BHilarPJ0kzEH42HSnAkC+7IhLo0FoZx4ey6/AYMekLwcts1VrLyFtRuhWCqxw32PKMOWzRDUBRewwLfd6DLPwqRY9YzndbHcPkZgej6I+zbqif4sD0c7YPPM2cVW3Tdjoap9icucNVyLG8UYH//nVyJcDm6HKKxP/Qod3KmPyImxKNXTY/1+/S//1Hje8e7WLZgSha8a2Ow0D2aLbx6G0UWYdjnUsd8g++g8WIojty/zbQsG7FTMRQ/GmqZ/sfHWKAZiXOy88zo2WP8HBWBqq9xrMbgMWpnR+DGjgx2zmsacoKj4eM/gunvWoXavwIM8d3HfT+yCu120dByPs29HeyH56pxcK6yZuYX/LC/KA4rxpmwY3FZ6EwSQrQjhWm8bMBejYsQNjSwJ/QelvPn23nsDjP2b0JkZBhCe+qYZmAHxKERQEYha1lvhcT+ApirzGDei9egp1yACUeOci9T3SDjz+jAo7NcyGIPVJRGY8J0ERd6aDO8HwnwJCCTM4r05fN6DCwPrGTW7cdQtz8Wp7YtYJoB2egp5vt7Qg4r2pmDom4hZngU8rjdh8gmHEZj77HaQ81o1gnHj6MN7Gd6K7T7RkBFWM/2vmlD9L8R+Pb2Bjtv0o4gYQTObK9k4aGWYLsEKOw8xcx8psI5TgDxhl2s+NNGPNsVBVZSwHn334p7j6JxJugaJwjbhSXbBWAGCmz50/1I/CTAqadT2MkQH/j6xSDTcCUL08vB3sFiNJwpZlXTclH4MwHHui+zVbEPUDUtEkfr65lHWBt+1kVi95LbrEM2CvpFkTiclsn63tLG/nuRMLZMZT9sDfDbNQoxF4TMb/YkvOsfjY4RUcxi0xR8aIuG+N55tj0uD4YZIuwac5VJ2zUgfRSJfk/yWah2AR46SiD3q2NcrxrurYpC89dyprlIFfNGR8PLqpq9bldFYGc0ZMqN7EeiOjZFCKB75xEj7wvR73Yi/FtaWGTNJVRaJGFJdgdbV6MJjYcCPB32ivU6aKP6gQCXt3axJRn6sFGMwZjOX2zHFROETolBRmMfSMeFokg9DkZ31OBSFQqT+7F4vOYfVLeHIdg2FoWfVbDpUQms+Mw1ZMdLVlV5GX1bkjG6+wMbu98K1dtiEPiwHxx8CGxDYqBjq4gX7+Yilu+Vs7YNgnFwACoNErCh0BiK/U8huVyI+okTkbX7LER3hPCeqoeOOxfgHh6PubtGojE4FNHSeBya/Q/CisMgXhWHAbeHIbiU5/XfWBxwVYPxuQgcRAzWeGrj46koLLeJRrPZOET5V2KeWyoo/c5mPWPoeZGKGVf/MoeGuegKi8VEi0FwHroY69bFQDNQBfulrgh+EY285arwrvOD/5Z43PI2geOfE9gfGIfnY02w8WQkoqPicExlIqrPCTCnKwYzfczgw79WphCDkyOm4l7tVewemIZTL/m8VXId2nzeNFmnCNV8V/R7E4uQJFWIv61A3dkYnLJV5/vYOiTKY2D7QQuRvXvxTiEWOlUTUbXsMLQ0YyF1MsFcV95D8f7kgJE1nD0TYHMsDvINNtjvLcGqvbEIVLOFudENGB+WwuqtEhq1bmKNjhSbeobA/+YtCC+kwmHdUPz5sgkr3sVgxx5d7JVvB2MxyA8ywBFbLwhS+V4wyQh6GyV4zvuToU52WLoiGa18H4l4bAfN8WnQtIhD4A871LvehLM4HZF3h8Hiv1tQepSGK1eH49eZ2xBXpCI1fSQML9VB4VEybs0eBbdRUnScFWF2jT3QkI7nZfHo+24GNhVmorYrDsU3ZkD1Yy3856bB++sYqHy7DZfRKWj7oo3g6ttQT0iE7z59DPCtQ1a4GKb9x+NhbDosf4kRneaAxDEZEHWL0OTpgCLlHCTHJcD+vT3W6eSjkc+zxy/a49HcWtSfkqB05ETMq7sNo1dizCwyQB8JX4/jJaBXHRBhXogu3vP3UXVA+upSWKWLcf+EPZQ2XMaaoyJsfzAD/8fRmcdD9f1/XCqJSESlkjYpkTYV4RxFpX3RorTo0775VFSUUGQ3lhlmhpmxS5ESSZl7XkSlSNoViahU0qbSJ/3u9/ffeYw79573/no+xr33ausNCLRlKJk4Fc7fK2BeKkfiFEs4LLwN02tyGDZPxOpDV2FwVoH/WmdDW3IN26gcI6NtMI4ylEjlePdoBroOluF5vhzpQdN4VixHaoEcT4VTcGaBlO0pSEGAmoCeO3ue3fmTilHiKGq0imOR69LQNi+Kuts9YD7avM8bIui+opfs0Zg0TNkXQb0VwcysIQ2kI4LGr0hg78+mYd/NSPrf/RRmE5WG12Oi6OjNz9ipmAzMXhtO00XN7GlxOu7eDKPbYnewn21pmKEXTtu9jrPff9JwxCiCHtz0kX0PysTS1cHUyeM92+iRgZaeofSAux1zHZ6OsU+DqdmJeezE5VS8dg2lbps72JK8sxg37zSNXPeJ/UnNwoYVQXRHlj6zcE/BhAun6d5bpkxbnoKBx85Qw8PTmfWDFJ6/Qmin7mf2e9A5XG0/SdNdPzOVI9moGR5AIw51cAs/K1A+34929+nDTp1LhoM0gFadb2e3pOdw75MXHXuqgx3dew4jD/jQmL1XObMYPo/3HKFBL2q51eYKtDzzoekWb5nd22y8ydpLg9Z+YAvdz+HR33/poUQTdFfw5+/yp6m/JiKyrxwlgwKobOQ0hO2VY8N5f9oVkMDp7pRjnZcHdZtTz/ZtPYt4Y3faOrCZLZ6ejX1zd1CT4uHoKFcgU8ufauuPQvBBGQrW+tNTIeMwXCDDGNUAurV2Fr7Gy+Hd6kcfdNnhi7Mc5Tp+dIXQnwvj8+di8G6qcu0Bmzr+LKqyXGllwmNm7JKFBWwDvRqgj0c/ZLiQcpymbxmC9hUyHCjwpf/CCLY/pXBY4kcrRs3CzDepWL/Ol+5+wWsbpxTcHn+SXvKk8J2jADfQl8bNteHKZyfhwr4t1LVjBfelOAk/dm2jVa+q2CNFJmblrKZ72nV5XpMBrceo5nwDeKRLseCeNxWV2kBncRrunz1O//lLobo/Bd/DfKjonSMM38nhOeU4jXcy52I2JuHdjw204uJ1VtSchh0ei6imvIy1yNNRfmQZfTujDyRzeT8H7adVKzSxRE+G23/+pTWXCWxVs/C3+TC1c6GYOZTvn8uP0M50JzQsTYXZsyPUdN5Q7idfjz1kLtTqTyGz6UhF47gF1PqACop85OixZhtdPrsXmt1kGLlxF/0+rS82Wkhxu/9eenY7RaVONh6E7KWZYQ5wqM9CD7MD9PnweRj7v+cnmHnQwt7anO9Ufv9Ni2n3kQusOjcF+qvn0uDZ39jjSjlCLDfQng6/WUScDPNmbaZfjFQx5agUyUZbaVABRWn+WTSf30Gzt8yFqnoWfqzZSnfLVbn5P3jOneZEj544yxa2JOPOUntKXN6xOQYKhDxfSVtGfmKL38pAw9bQle86mUMsf879rjQlhiCwIxOnajbQFXvmoNUpA2ueu1Jh60dlwM1ENB+1o/NC0hlbnAyV0dZ0CW1l+7XlmPp4GZ3wto356iRi0rUVVOJmDc2+GXBLWEb/7T0bg9+kY9OEFXTx9kdKD16nxdRZ0bcnUlnhYwV+lkyjTuX1rLJFBrfOBXTon5mQtKRh0LZF1FQxE+8DUuDT4kQTOq8ps8oSMWLLJNo2JJWZhyigMXUSzR/zmGmNl6PoqQN9GmMFB96HLcPm0i+eVkgyUmDSADvqq5WqNHuViJLOcTRcK425eiiwVjKeOk6vYRlyObpG2VD1I9Ox+K0C+RJbOuTndJTskkGdzKB7fSOVOjxflEmM6ZhH6SxotwLTu0dTnxt3WfdoBTyNp1KXOVVMMJiP3QELOrfMCoG89jgYZUmjNwUo6w4kYZPJEJoizGRaxgqEfTGi47POMktdBU5cM6TD1O6w72lypLydSAXHq5heezKyJpnS+M4ZiKUS7FhrRtXCZ+F5Cc+JS8fRo+7HlPvkSTgkGEAv8Rxeye/BcIABrV1Xwzaf5+foeGO6+dFDFjs1DV/MDGnvUzaIGRqPlYLRdPd1W/xhQrjMNqZtTfa4dJpn2EtG1HT7v0rFuSRYq2hQN6881vVEjkn5OnR7xX32JToZOklDqKPZU/ZldSrSLfWoQ7s91BpikUWG0T9dDmhQiUVe2hBa2+aEzvYYzFw1mHbaLUKVSSz+lAymwoBVyNgRi7AHhnTj1I08z8Vg/ohh1DJ3O3xfxyDe2oiqeu2BOn+elhMj6Pdb+5R7WpNwYkEPOmRcAfNRyNHSrkHfkquswiAZwp59qZtxI9N7loqelhpUd3ILW1bNz/QhfWjKh7moPitAjpM+PVHihD/60fi6SZ+2ZDqjaHo03n4aSD9WL4ProGjM+T2QujxYB/cVApxLGkhrYraiuU6AUeqDaUHwPiT4R6N/uyG13XYEtbujwXUMoaKvvjB9GY3apYZU5ag/ek/jdWGDIf0Z5aG06SmD1eTPxL7wMjN7noj+Rn2oI66yCXz/CdBTo+4nm5izNAXuf3vTO8vesPb5abj5nyoNcNwAH1kkjpz833MeNmN4WyQ0BuvSGvVd6B4bhQfBevTQl4Oo+B6JJ6q61EF8HBYTBGgM06PxcwIgDYtGWLM+bVWchu37aLjp6tO3+08ph26ToXP6S7L9epay6psCjWlPSFaikgnqZHgQ0YMG6HawwoNpsEr7Rmy/fmOd8Rnw+9BOOrQ9YZAVAZW8flSg8Ia5TiTKl2nSpB3+cKqOgvkELYqlgbjjyvtH2J+eyD6DCSXRKHDVpkZRhRiVIMIyaNCpHldglhCPNWZ96YwXfsowJPL59pAM+JGhvDRYjsZTVUTpUcYMfstgYfcfKVxxi+VbyjHh13di6PCV+bWkgMnek/zeP9lgzXRYDWslRbLj2OMQgUYbNerL+aH4SwQ0zvSiWntPw7EkClPXqNGtDsEoHRWNHWXqdEJqKJh7NL779aFL8i+jUREDx8uatORnITqbYnHiXl/azIoQqiWCWboaPV9ejO33RBg0uwctTr+G2N3xWFX5H+ke8VY5n9dgzuHFpNBjGDd4QAr+6conOlOq2FBedzlf/ESmi2qZtaccnUvekV/JKtgsSsdGq0ekpLQnim9mopfxPbLggj9qXCJQsb+brKs9habekTAe+Juom5yBlOflGsO/pLNHGBYmCvDRvwdVD46E278COM/pJofWCtC1UIDtIf8R9f7ZePuHt7dBnd7pPA/zyig8PaxOH+zLg7I2iteI6vRXTj7anPncntuXrtpZiG0jo/HmgTr1V7uK8oJodA1Vo25q12DI13LsIFX6UrcEmiIhpr34QSZcVqLjGs+hhz+T6TOfK43XyLCs10WiPVKXawtQYFpUNlkknM/lqKRiP8kkd0Y+Yz/ny3lN3kg0YxqYxfpkGAx/Qdb0UsXOEWmwKLtLFrzsCdOxGZimqCSPc05jmz/vh+gOsvlAEKQDItHp/4m8XxkCyxFRuLHlC6nbEQ7fqCiwm19ISkQUPp6LQofpVzJYFoOOfVE4rPWVWMwQYfCMKEyY9oPEu0iwolcU4ib/IQFSGWRfIvHxYg8qiE2Bxp9IbPvSky5SZMCRP/5Wa2/qXXcWY90isWdrT9pjfw6sSyJQt1eVPnxwESqzI/FHvTdN310Ao9eRSJmkRg/6XMHjV1GIXatGdzkpoaERD9HOT2TYPxx6TxHC6uF7UtWpz42eoUClfQrJDnXgAn8lo9NKRoZNOM3NHJcK2wgBMV5QxK3tlwbXD6Ekf1sda/qVCO3G56RN5yVza5dBJekpcb7SxB67y8DmPyArP6lh6sAMtFczEvNXA+utMzHNsZgkCPpjj34WsicVkiSebd/ztXB52RsS1xUKIxKJVZkt5Fh+BDzzI+Gt8ZbMOyVA84VIKJrekNlXYrEwiP/83ltSvjEeXfMjYTjrA8n1kUK/XyRkDz+TGYlyqD+JgMWhH+TLylToCCPw7VUXuYgMFGhFQFLXRco/n4VvZTi28/W77NM5KJaEw2Ppb3LomxLVGlIs+dFCysdwqP+SAG/Dt0T7PkOzvQjtwibSOVLEueakIK/1NIm8+JBzyE7Bx/gTREOswww7k7HjlifJXtnMpvsr0CvqITF40MK8eihQeKyGVHa9Y/+7ZzNySSUx0esLUV0aVr27QoR9tHDobToGLrpEFon04DUvE76rc8nsPUPg+zsTjfPPE6O9Rgh0zYLJixxy4OkobDyehQbfPBJ7PhzmbRGwCmwkj8MiUXojAgP3NBBJVDQ8z0UgdG89qXsah5qgCIwxaiDBPgkQLYlA2shXZIg7P/PVI7D6ZQvp0FFgfXY4yO93pMgrFWGzwuFl/ZFs4jWmsjIM0xZ9IgYuHG55y+C8sY48SOHQujERbXkNxDUbEBxPQFxyHflASvF2lxCt4ufE7f5nztw3GfOG7CCnHw1h0zt4/R+3mVjafWKl0XwvvV9KUhd+Y4WZcmgIrxE750HIiM3AN4NMsrR5KGoKMvB6ejrpuG4M9QWZMNmXRe7pjcXWrEwYPzxPPqYpsccmGWl1t8nGMA6jeHYIldeQUMtSPLorBVG/Rw5uKENgfAIa9GrIwN2WrOdHOUYolpAZ3naswEqOl/GzyQrNXyysQY6auZdJbegfJvVR4GHqebL9txFS4tOxfY2cLPw4Ctp/0tE1JoXo55jg0a4MaM/PIHO2KfFoUTIEM0FCmxiWfOZZRl1J/t1ehrIRidg4qZR8POHEPlbL0GfXOLL/qhPrHSFDSOEAkv9WBaWSZBieSSPrDUZC634qDAfGkws/xmDKsjTeFjFRszdFsFo6/A7KSFbDdQg7FThckUM22HMY3V8OlYhMcsRvMdteIkPfxYbE644z6+bXzc0qJPqZKtQiUjAtX0o22vRCzb5k1MwUkQrH0WjOSMZAnXBiOG4cIkJSoBMSRT7JxoMYpCF+VAKxv1eIdp67/7kbTuaGX0UA75+PaUKyI6YE9YNlOEzjiO+GJUz3lgwxX0rtRV09UZ+bin+exZBJPr0RWpEMMiaCWMvGIGidHLElPkTr2TjUTEuG1rMgkv2xAO8TZLjp7k/Eo4txi9eru3+eIuc6r8P7dyJ0LoSQyPLV7A9/zP7V8faPkzex9ftk8FTfbq8zrQ8cR/PnWeBLajvV0LgjBVdDD5ADd42xzS4RN1esI1L5KBhFJeHkqh2kqfIygj4m4uTsDcTk0hXYlUnxd9IOouO5m1nwM2LIRGN785XqaL0pR87SQ8Rsozo0vRWIPbOVZHBDkdSUgK/6tmTJneEw2iRBrOtcorFkBLymSRFRtJjUFV2EMCwJfZqtSJzOZTxQTcTUcYSc8iiEdpkEQ8hC0jTNm71tTsIlf4HdJ7VT7KhuEioMC217LuN7Y44MsV/nkepv/VCjnYSpjtNJ7ZL+KNGSwnzGFLJiuT6WrRbjxKWJpH3dIPjUiXFh/iQikBnC6JIYi29akclrhqFnixj2fWYTqd1Ffl4nIWKbCbnXcQluF6Q45j2ShNwqwIrnYtj+mkSmPPRnYd/5a20ZZqd9P5g1/ZeI1qhr1ys6+yGfj+/iRDNi5Ncf3wcmIvbERNLQOgBLrKXQ2zSetNzRw8rLEkztPZ5U2evDcKEE91InkJuX8qBLE9Ft126vbLuEwBQJ3hWpEsX+AkzoSkB8ri5xdopngX95u556KI2vpjKXbVKIcu4rQx3z0GzD18uaGvvsPpfQzX/Xwuum/eYxfJ64JKB7yTv7NsMLzLIPH7vfhpyk8irLPivB+n+WcFZvpuOBMgGuD3I53YM2yB0khuazg1xtO8Ha0WLsqJrN1axxwlB+D1+Hj+YSpyzEsn5icM8Hc7dGLsVGKkb+aUMu13MlGteLMbV4JLd/3FrUzhYjzGcy5zxjAx6MlCKsZDZXNXgj7Hrx8dVx4jIuXkLAXTF010bZp/y+jAm9EmCScNHeaUQZC9oiARd7hHv84zZrDpJg/wIR52RpCe++CVgp1WCInQLPQwk4s+8V5xi7Ftk870xd78C1n16PjIUJvDZexP3Zugk6FWJIv2/mZrnkw+aYGNsi5tlXzy7A+ip+/vULsG/9UM30nkjwcPQlbv2sGiaaIkUme8BZqZrDc1U8tEqmMM0TFlAI46HYaczWtrlj4VwxTBb4cZKBO5AzXozq3XHcqb67kM/HsfW4mHPoykdEkBiGH7rtbpwvQP7DeCzuO82+d9tdphEgRYVIhR30HgefRhEy/tvEXo80Q+6PeDxYtYDVVu7EnoJ41GWnccWOe1CwR4yIy+c41df7IZwuRdfaq9xSx8soOi9G284SO8mmQgyenwDDHjV2ecOLYd2bP8/bZXZ2gddh8luIB6fm2Bno32bFuokgusPZLZcyVhbB+99gGQsKHoEuBxGcw4JZ0sbRSEqPh/F/J5hj/j7s+cjbHl3GFY72wHbeh+zjLa6fZzEiwPvZ9sjs/K7r+P1KBMmhq9csJQzX7ouwL3Sx0vBEGdxjRLDqI1QuML0Jma4I3c3hyq5F5cznZyJOGJ5gA1wrWUF4EvzHhLKYjwYoTkuA/zcFOzXFkJ8JfB5aidkD8UGU3EmApEc9Jzt6GPmlvJYwf8M5yIHhi+LRmntJuQI3cO2DCNWm1cq8H5UIHc+vq0uUpkUPUWAsQqHyp7Js1SNU83s4uUqPK7KoYofuS1E7PoKpL6th+oeTMLYxivU8MRDnziZg8Oh0NjPKC43NCTic+4WrKTwKY04Ma2E3V3f/Hlx53dld+0RpHPUAhRNF0BzQi/uq8hiFQ0V4vnAN5xT4BDYVQqwSR3MV5k9YQpsE3v8I2RA/bTz9Go95vueZXaIO6vMSsEqZzZ4HHIFbVDzefP/LqQQeQyhLgF6gGqtquoD5CREodDjCLCPzoEoiYPflCOs18xIsA8Ox8L4PO/XkMczGiNCaEc3Z+j3F+kwhyIcrnOb5OngVxyHH5QUXK2lmX9XEGKumYBlxjazJRII7W5NY8R4tFKiIMfNTDpNU9YdrDylQmsOWWM+Fu1M8tk/35x73dUSjbTwW/vbhxl7yxrlzCXCr0GbLluYgcFs0rE77Mv+Xueh5NApHp/uwwUvz8LRPFIpOnmSui/IReToCkbqnmUVqIXyrwxF6LZz9h2I4TAlDaaWQvShSIpWE4LNpIiub9gzmCiG6jrzkUuKfw9UnDl1je7DK+/Vo0YlFyaSBrG70Gza2XAyn2als6ORWZnhHioNrU9nhODV0aYsx41Iem9+ujo8X+Lpbnscsqx1g0S1E49Zo7vh+R0wYK0T1+jMcOz4f1xKF+Kt1kIs97QPlqgR07NZnmspzuBYTC4PM06xu/XkkZcag4ok/E0wqQWRAGM6tkbOOlwy5xqF4vT2DtTrfwOYhIVjjdZ5N3fQCCdvj4D1kIHMRNGB6ZQycv49n5QsaodkkAIumLHR3Ozu1QIL0vCzW27U3Rr8XY3r/i+zAzj64VCLFgdCLbGm6HXQ94ni9UcCFHJiHBsdYbB4fzB3knDG8Lg7rXQ5yw08eR7BeAjrNhzJy6By27omDxDmYafiWwkclDK925rKNDeUYuyoUn3deZu31t/H0fii2tpSwO4+qkLctBElZJWztkZdYsiIGVTsd2dHsRuzbKYBHmBvz6tnJfveSotE+h9n0/MMEGRKMLbnAnPJ7oGyyBP53eN++sUYYz4mb+9dzhUEL0Lw/BqzoDNe6bDFaXGNhLPbnyNATUGuJR8VqY/Zl4TmM4vMztyiSCZrvouJoGJ5El7Hh02ogKw/Fm4elzMT4AYoWh2KxO5hfRSMe9BPgUKMf0/ZtRH5SFOYNimF6HVZYaxWD7dc02AmzFZg5JxYK0xDOcacLDHXj8E09iItwO47KdBF6/hjHUq+dw9TsBMREJTGdR+fw/o0Q4gHxrESjFo+twtFj/E2W4PwIZk1haOl1g7l+fIKNRWFYoMWYufFLNJRE4VVpJou52YA/B6KhNjmXRVpNQwafG5Z/x7PWyOWw7BONac+SuFLxagytiUHu9Xju67Tj8JwsQt5CO3bQ8jjKckVo+27BXFLOY9QnMZ59y2RR785jT54IyrUpzDvoEXRmRmLq0kpWM/EpbMdEYkx6OcuJfY7h3yORa6FkSSfqYfI9Cp/nXWFLpjWgYmo0Ps29zDICp4CcioXIbTFTG7wBKm0xIKbpnI/ZZiy7HIPFIZe57hxvbP8Uh817XVnbiOPYFiDEasVyttQsB+0fJcjh7brXOxcW/FxboJ/HHOY/xZflAkTY3GEZv54haI0A/fIrmPvkF9C+J0D5U44N3lYPgyHRyDldzDxvWMItPRbzn3izCt0pyNeOQ/HvbWznvK0oy4hBZl9wxgd2oME0FpcdXnGpzfswJSMWbm/1mcsdT9Qax8HEdj4z6zwGrX/jsDhyA7uQeQF1syVIm3ydfVg3BEdjBJDeymKGR4zRrh2NDdoyJtMeh4bH0YgRCFnmpIlw4e3lqiLYsGYLaM6NRejbM8w16CL0eSa93fMm0ym8hBZeq1wquMUOnxmIawUCmMy8zH4Z56P7ThLKPtUyb0U+BK8k2Oh0jyVp6MJpaTSSTnDMeukAqM6LwaiGO+ys0UC0D4pFaq86lpBpAEFvIXq6vmJ6Ey9jrJscC089Y+oOhaipSYLPrhfsZW0RPPmZu3BhIxt3RR9VZdEwWtHIetUMxkK+55wd8pbNSRiBnOZYvIjpZKVTx8FvTBxUTFXwZLIlItzisHtYT3zJi4TEi6+pV3oYPE2AE7tE8PbVxjPTaBS8FGJ2jBYyfsZgYVUswtq1MP55LMzLYyC+pQ2Tg0Ww2a3AkCutTNDzOnrL5NBe84F11nOwa5XhVvJnlriMr+szcegY0xv90ubA5kAcBsf0wT9Bzti3KA7TH2tA3ScQJisS8JiMh03/MHje4rXHYWNUzI2A+5oEsPIhyHglwP6ieJyf2R+Pf0Rj7UYRXHwGYObjWOx/EosjA/SxuFQIm4sxODPbGCnD+JlTEg3VZWOh4c7BNycFNw79ZNnxpWg+ncyz1m+mmlGO75cUWMB1s+fyJfhYy5/rshacp67AbpM4WLTqoOP0cejys36UzAzhpv4wvBqPwXlm8OotgufdOCgLx+HB7QR4DojD5/8skFgrha1/LBaETEPniRsQmqeia2UPhJ2qgNaFFARdVkVr2G0E7k2GtUMvhLythGe0ApMreyGhYDUaI+IQ9XggYkauR9UJITpCB8P96r/wTRFi6LfxSKr0RMs0IQbfnQDTofy8ShDhz9Pp8HqWhJ2PhZjWOgNb+iZj6kBeO7XOwhf1m2B1afBYoAYLz1uI6ZuGfSp98Lr/HZi5pGDrWXWYf7kL60/JuL+6H2ICN2OOsRAxhsNRPmAHGvk8FOeNwton+3BwCT9Pa8aB/XMQf3rHoaRiPHK/KLAzMx7WHtbQyE7FEuN45LyzBj2eAYGPCLM1bNCn7g5O8X9rN9JCk1oV8memYukrHRRvq0ZnVTIu7dRH0457MODZtsh3MIYW3EO7qQxLxUORH5iBlTQBJ27aINj2LG5dikc3Z4NtC6uxNioZ7jMMYbKlGlPMFWiKHI71+dV42sRzXIYxpoech6gyAePXzEbk1guIkYrhVjYb1j8voqq3GMe7Z2PUtzsw6pGEV8/HQxJXBc+3iZj/Yyx6lF9E+R8JzHfa4tGgAjTfkcDX1xbOBkVYOzsR5+bborz4BipNEnHwzlRcOl+BBp9E5Aom49yD2/j4IxEj1ptj5MgiqPpKsGmhLQzciuFzRYoHfrPRQ1cJvdGJ+DzEGmobSjF8XiLG2FjBIjeNXQqSYUdKDPXyymHPe8nxNzCGbjvFsYpHcvzoF0OrjWpYjoMCtebR1Cw7lq14r4DtHQFNuStngk45r/Ojqd/DApZ+ORmOqtHUZNht9sctBUutBfTOv/XMvV8KemtE0SXTPrDfbsk4XR9Bby8KYL3VUzEzPZK6Ks6wwPP/e35UFC3QbWMJO1JxLz2cOn7sZAXKZHy5E0YXN2xm0qGpGFEVTieU7GUeM1Lw9F0EzfXcw+7YyHH3WBS1rPrGfu7LQGbiGfrz7Xe2uCANJ4eG0H80VGB2Mxnmp0Ook9ESFpqajKK+4dS8wZkNV5fjsn4EbQjqZKk0C709TtHGzJ9s9+UM1A4KpFdcVPC0PhXXawLpaZkWE7bIYe51ml46rMfaVeU4mR9IF/w2Y9suyGE4KoQWF39nB13O4ntfX3rL4yfL+ZmJo4V+1LbjL/upkQ6tI/5UcL6Fq81KwhdfP1p7tQebskiGuNYAaqijxkiEFHN3nKb7mj+zWJ+zWDnSkzp4fmfb/81C/KGjNP/Af0x1bzo+Zx2jVl/Ocy4fpbjvfYSmhN/ifmck4qzzcRrz+R1zi8/E7zO76ZSET0zRLwtrDD2o+vrvzFY/HQc+elD7sRYoc02E1pIAanJyKtI3J2KQdQD1P2mNunIJDCcF0GF9KbxPiXHvvj/dNsMJH4UJEG70p372Iq7IT4rh9Qdp090X7OijdFwduZk2HmxmayUZmGy2jYoCR6GtQIoRhv40zMYU3w9JUVznT0NyZkJvVxKcL/rTQb3sEZmfCNW+/rTmuiOWKSQYdd6P9tzojIqHCeiS+NF0OeHGfuKZfdl2KpNs4UzyJSgZuJtWeN9nu90z4Nm9lgpXPWLGR9Nwf+x66t5liA5PCYQeJ2jfqSNR1p6Aj0Z+dGqyCdZWxMNU35/GvHGESUASRmT70sKkhbAUSDDE4CQdmr0Yqe8TcODlSfp60RTO5okY/6q400eTF3Chu6Xo8WMbrYu5zVbIUyDcvIraNVezzSuTYftnNW3uHoDRnyR4r+9FfXsNQlJgAlK3HqUzDYbBIy0e0nofqh49HzMHJiP9xDHqobkILnzd6Xt506enFiHdORHpd47TIKfBXOdtMXr4rKWfRUVspVoKdgxZSMsyrzH9B3J8tF5MC7y04cvbVeB5gHYb68FhXQKeOB2m+r/nI6cmDcnHD9Hiy4tQ6pqCTY8O023iRWAL+Zr9c4SOStXknHPEsP+wjHpfu8AqXfkeuM2Jbk++zPa4yCFXLKBux9Qwx0uMJ2O20+GLNZDXR4zYvbvp+bJ5kI3MxMeXO+jDjoX4/k86ojfsoaduLEL9mDRcFHtQ8/49uI3LxPi+ZQG1/ZrFnK/JUGZO6Xv9v8xZxOvGS250AK8D9OeIcaZ0C7W77IROjQwsD9lIYeWMmEXpeL5/C/3+8L3ShO+Z+XJKTQ+nMS99GaZbzaZmBZ/Zn2oxQqJdaNHmn8xzvhiZy9fR8YYE1U/TEKayirqcmgvZw1QMcXeh6cPnwzQuDZkq62l6+0Nl2csEOHbNooerktn26CSUa86gXYNamOMDCT4PWEK7vN+zjndi3K9YTjeUzOZnVwrmeztTzUCCP/UpqMpeSg86XFfG/O+9QglT6PdqBTOYmATH5MlUs7uOkclSFHx3ok73ZmLhMTm2Lib0NU1W7uFt+bLGjEonJ7OhbxLh2Wci3b2nloVOk2Kbsz2tnjQDX62SYHpnBtU4H6y0shLj+dgxVC5OYe6liWjeYEKdHO6ygHNSbJ45g1Y6zoB6vZjnFguq3WAFo2NSDBZOph4Nnspsvmat24bRXpFpLLIwEVUPjGna+tvs/YJEhC6YRKd4zoBwhRj7GifSTvkMPI4T48KWifSt2EvZ/VAMEqxPc3IzWMGHRBi/H0rb32SxCU8TobduEBWY3Wbma5JgXWFCU2bdZeXjFbA/NJqeNZ2Fqq/x6B07jp42tkHeCBEuTB5Nf78+qXTRkeCRnjY9suUcS5mbiN1LdOmok7eY14BEPL05ktr0vctK9sjwkRrRbd9s0fUiFkzViO78bYfu//0f6ZVhdLWprzJmigS6YjXatjKX7bwuheowLapecp/pj5RDkTKQmuY9Yi5NCqz9NYDmPLDnuSMatkaGtHoThbFPNGa4DaaHVs2Bpno0ykIMKIk+qgzrEMN8gQpV4dmbfeHrN1Gd1tk/YIP/JGHNdB0q+/mEJfVXYNNnLZpaOgfXVkThqN5A+p+dIwI7I7GwXJeOOz0Pm82jMHSqLl1xcwGM0qPQtUaXmhkvQcaCKORNGEBtFCsRPDYKK5p06E7Lf5UHbaRoM/tBegRfYoZzJOia25uOKytgul1SxJb0ooYjX7KtNxUond+HqhY0s7HCZHiE96RGLU5IfR2O+j79qe+i+dCbHoGDjdq0pmwhmsIjkLRamy6evgJrDSLw1akfDT64Fo0NEZBoatO68I3QPhKBT/9q0fpp25B7KgL2/Oejaveg/mIEdCK1aWrKHuUjnpeLA96RkGWX2RRnCXYc70k9j11hlYOkuPC7Bz2a84rVn5Dj7cCetM32LRt7V4Hii/+RrdmrYbAgHOu1NKhg7HpUdoXBYWJfOuHTFuxsD4PpL3XqNWQXGnTCETqjL1Xd4AG1+nDsbtOgT/09ce1FOIaTvnRxH29lrZ4EDyc/Je5Bwcp9eVIMvFlFNo65ziyzJDBw/002Opcym6GJiEzvJEGNn5hVogIeFu1Effx3VopkPB7WSsqN9qFwSxhcnfmcmX4QUw6FoVSnNyXSo9BcFY6SGb2pqf7/7gUIh02XKh3nG6YsfJ0AycFbpNfhZOXaX1J49C4li/ormU4PMVp1v5FRPcuZfooEbS6fyHbru8yc79s1pW1kuus39iBIjmKD10RVt4sFT06GIvQ5Sd3piRMNoWhy7kE/9vHGCvMwdO/qJnbVJ+G8LBzfDP6QkU3+0CsNx2r5DxKovIqNE3k+3dSLmn8uxrYyASZ8UaUe1dfR9DsalbZ/SC8HJbKEMWhf8Z301IxTNvO9xWtsMXkTeEGZ+00Ky3P5xGXpPeV0fs7aHc8mznp8rU0Ww2LXW7Jwxj22je91dlNek72ZKjjhlwyDgCrSL7QnDu5PhXZHOamtPo4790NhcPU7ObbbDzZzw8AGdRA141P4fiYcipXtJKb7NNR7RGCM7B0J8sqBxq5w7N//h4TmX0DuznAUf/hLngjyoRsQDs6/B30fUITsbxEISFelA+dex8aHkajQ+Evs3ZTQ/xqFw9Gd5KMOQ82ZaMyt/0ByG4B9JQK8tnlNst5GKHvyM2Vz8gWy5FaycuFWCYLcMohK/S+lsq8MyvwkYpA2iUv5IMebmChieWorlz8+GTcmBJEVlo+YbawEr4/Wk7wLdezpRQlENU9I/pBGprk7EQbkITn/ThU5UgUsOkpJW2tvtM9JwWZ6jagm+sPhfSi+WbYQ+2en8LaAj92BVyTDMwgOOeFgCxpJqVYI0ifyfiirJ12TsyDl89yv6ht5/E82io+FoXP4d/Jufg4IH/fOiT9IaWYeYsJCYTH0JzE/exk1TSGw2vOTJPkXIT0qFN0Jv8mieCCWZ/9pzk0kR6MMXrkCeJ2vJ7f+LVLa3hIjgomI9vm/ypktUlRlhpIGn8nc6AMyDBL4kVzHAG5FqQIvDx8iyU/PcipX+fXSjaS3UwNzeS1G7vVaUjHiNdvcIcXqo9VkY0AbG10jhfGWCmLwvS9CF6egYeUFor2iP/7wmqpOdpa0N+kheGU6ar6kE/ORAcibEwrLcXXkp8tpXPMPRY3jfTK9+Qz0WRicu++TAxfC4FURjrmej0mWbxRSZeFoPPSALL4Xg5yYcBQ215LK/iJ0eoVjgvcDIjwuhqMDnzM1j0h8ZyJufQ/DZrtnRGefArGnw3BDrZ7Ujk7DUO0waBg3kwKdLEQUhSLu2XtisOMcEgaEwnjwJ3K8Ry7WjwiBQq2d2Ay/iMCUYFiWfiKqny5BYh4M65hPRBRWht9DRJg24gE5llEGpVYsnFofkyEbbmDfIgF8ucdE8OYpVyRXIGfkEuJb2puVrVBg3BB7oja+gz1uk6JhGkc6dn5nauMS0WhaRMQpWhAapMD6YDpxHKsLJ1kK7FzlZPz0wZiQn4bWJXIyQm0YVJ3TIYqSkRUTTqPzcAja15cTDesgvH0ZgrkHS8n52yFwexaKoOxyctYvAo9pGATRN4m2YTTq94Xh8sVbJGtBHNwPh8FC4zYpXR+Pt8vCYLn7NmkPk0A6PAwGm+4Q17wkTH8RCqWomlT0+N/7AEPRLqgh3RfT0VIWAouUF6Sg+Cy6JoZAzbqFnNQ+j61twWi9+46EWt2AXybfKxbdJBU3bqB0QDw6/7tN9CLK4T0xDqcDKkmJQzkIP0+7+tSQyJ/DmN11Ody6Lcm2MWYsZ6YcS12NyVO/LuY7KRGVE/LI459/2Wq/JLSuzSSr96lgfbcUfj3SicZOPej3ScZhrQSyUH8wVvK9yHpLHHGWDcPaylSciUwgmw4GoXxoCDTSioiXXTBu+YYgI/QquSoMg25QCEJ7FJGvkVEQjQyFRlgJOd0Wg+drQ3H4PkdS7glhtj4UzucZ8WUJ6G4Jgd9ejqjzusNaLRRGFjfIS569jPuEwtf0FknqLoWzZhKMLlwmjR9voIDvG50PrhNZRzmceG3DjBmpe16OYBMRxhiVkxHTprLRz2S4OVeLGJ+fyUouy9BV9dV+oYcqOiRymGySE3FDDygeJcLkoYJsdBiGgDcy/IgPItFpRphyMJnvkxGkdFE4woTB0N59gYxyi8SJxmB4iS+R4eJo5PP5nN1eQJ5Vx2GqC297aRHRrBUhgre9cuI14lUN7F6UBI/UFDJidTm6WiXw7ptH2tQqULtHDMnSq+T1TxuWEiuDheiGfWViT8wPVMBkt4Q4beyF4mAZXq+LJ1lyI4yVJsJ+kCcx+GUMhaYcROpP3No4qD9ORLFuNBlSW4Y8num2700i030Jq1oug8Qs0r6h3JaFDZChx8qF9vF9+8CwKgmWDiFk1EB1pPLHP8kIJI+SRuDEfCm+rt5KKoNHwnUKz1/FB8id31dhwWuhPjUHiODvdXjz+rZPb3/Stg9onSdFxIJQovNuKQvdIYNTWbx96LalzGsCzwKtLvZ2juro9JWhj9KXtL5Th3BlIuRFJ8ng3OHQshNj0/ClZMmuEfhYKcFi+zVk+fGR2JiaiDfz/iHDxl/F0AAJzF3didXEa8iBGCs/bCYHi5SQbJZg5XEv8uDIFlb0g6+lZAN7ZdE/LMAzCW3vxXY/Fqrj2no5pkYeJUuP98Why0n4+HA/UXfXRNJSKfSmbCJr2g1R0hqPHUPtyT3XYdi2NwE7Wh3JpGQjfi8SRKxcTAacKUIgr+G/+q0k6y5cRbVfAl4GOxFn0wOsuoRn5Dc1dnkCTzZHKwlq1Y9snx3QQOmmJKzbv46svt0P13h2eBbiTAJG94eOrgQvH8wiqyR6GP6/35dvTCZ9/QYiyzKB51JL4nHdADb6CcgPnErW/jMEy9QScGj3LFL54gqK7iVg6hobMvroVbydGA/unAW5lxnEfBYnwtX0aUlTYSRrC5aitU+ocuN9HYRKxCibP4XoJ+lCVYXnOOUk0lSih33BYvQ8Z0bOJF3Bkux4zHlqTDYuv4qp9UJc8dYjKX1j2KU3/MwaP0nZ+q+EfR3F59LfWuXBK6nsXByvM4+ZcgFVV6B/UIRNz1SJReZVNNXHIeNEt30pl8UeP5Lga6A6d+tGHrPx4tcZztyJp1dYi40EjbdPcafUrFA/VoSHPmncMutZcJwoQsXLIO6kox10zETI7FrKhcvn4M4Sfn14InfyzHyM3STC+qjRXL+URcjfIsKbCFPOYMoyDA4RQeo2hWu9vBJ2k+Ixtc807oPwCh50C6Fcdtd+8+siCJ/HQXk/z/5FSQnbSiR4PtSdy7jIWB4f31X5sVyfuZOwcawQFTZq7ItgCmr+916naQ+57qDliHQX4s1cO26tmQsuHRci7PMcrnjlOsx5F4fM567czy43/IkUwb5gP9e99ArmDBNhykCZvfaxq/gpi0PMsij7kP+Ksfl3LJLaDtv7dZWz1bwuOrP8Kle5toJZZ0uQGdDGlVqOg2FxNKrs5rB+28ejYWws8spnst0dE/EzPg5VGMYM3Tcgyz4O+ZbHuD0jNkPtjxCNOqc4WfVWaB4VIe54FDck7ArWWohQf3qPfXHyVairCfE9YZn9js5rMJ0dhyELp9tHLVZiuB6/9ta217YrY9n/e1ZtX31mdfE62+wngdZVG5ZzexTanaNhFLydbQkfC9MtMVjsuJr9UzoeAg8hyFUn5jFxB4Jni5CzPJnLvrQLpTYieJ+9yPWrvoKWABF6fJtgP6+Uz6tXQjwb08deJ+U61EcLYXih1E73F8drljjsVqbZnUktQ2cPIXqeNLN7Wn4LtkSIqfkaduHjb7CF66UI3TiSHZQrmc9vCdxUFzGvn8Y45BOD3GXHmLRpNMJ4G8tD/mWFw/fChs+lw8PKOKtBBzB2vQiSfx5xM4fw9p4SYmveLLvvpxjPqkJUxdnYTlErxy1+9tQlokT3w13sThPCWk9eQrJqcbRRiH2HjZWh+x/hXIkQvkViZfXDUnZ0JK9Lv/qyI8EGuDVUBN0tMna7xRDdBbFQbRaw7mv/4tReISSb2jiy/DCs9ONRZdzOsdm1GMtrqW7D00qh5CGO9hOhuqtGOefqE1hvFeLQXQvup3MdfHz5vFq+m9vzupq19BTDekQUW35MGw6fYhFYnsW8qS4MdggR+TWNyYQHcVQlDqvaf3CqSYexczO/f5PfXNCbWiwZL4Lv9WKlZ80DeI0WoXBCsVIt6gmyFbxvK3247IN1MNsch7hIKXdJWo+pnjFw9c7nZK3P2ARjEZ4sjWc2iU/ZvvUJCF0jYo6d/dDBz1M7q/Os83x/nNMS4Zj3WXbL5gjC+Hj5zVFnuoeOoVolHqkzNdmgw3loXh6O3vcPs1+Rl6DfGYq6tYfZmmMFCNUNhWOhL3PuV4xc/zMoXn+aTci5Ds1JQRD1CGa9S+vQcjgOA2sruOfl9Wh3j4Hxy2bOaFMjUmuj8EdblXX+ecUMneLx6piMZRXWs86P8WhOk7CHB9XgHi5EvNMF9vFhX4zVjsfnmlwmdD6CyLexsC7XZprTj6H+sBCWYwawlfdykLU4CorFx5nE/AK6KyLgbXCU5dYXwDckDJOfBDLvlCJM53VIzbUQZigtQdWuM1gVLWB33csw9GQQbA3l7LvLTSzBaZQ7pjCrX7w/M2MQ0aHOiqY3wmS2ANkaQ9myS6+QWhMBy7hJrHZ8G3OdE4+zN9NY6LTesJPGI35SHhPn94GqVzyUzy+wUEsbXHodiVXr6jn3OnvUFEbD+2sh97JiDmpWRWOzSgo3PM4bMSuE6Hg+hOkbn8dqnstePg1gE7LPoztaAJOXJ5nf5Bto/nYGhnWZ7PyKW5giCsLO0HPs6b5qNI0PxIvQXLZ2830MzzyNtXtz2Z6ljTzjCGC1eio74f4KJbGRWJnjyKqbPrO3vJ+vfz3Lsub+Za3j4pGheYENdVNF6PwEVDnkMd3xM3H0QCQkv75xjWtt8HZSNMj3J9yCY05IUAiw44KY23/cB/P5PrB57Ej26ybPBUdiIFsUzCq0b0NxPRgeIQXs5bS7+KM8g9j5hezxpfv4+CgI2pqFrMLwEbJIEPTH5rNHh15Bb0cEOrWPMOO5r1AVFgaZfiBriv/JlsUlIMkvhykGd7Ow7ASMcLvAhhSpoCUyAZxaHgs1nQ6r1Ai0BamzkTUzMHqGABKv/7iZdgtgcUKARrU4TtNgESJ3CbBdKOIcN/hgbUoczIUmTOPvOaSOi8WCr1FMlFGLFR+CketWwsy5R/CyDcaL+iJWufspz+ZnIJh1mXWqvYLl8kgcaQtm6rsboV4cjk3SWKa3Yyo8hkVgWe0AJpg1DXrZkbD102UWBkvglMuzdmQyl9/pjTbEYuXfiayq6jyePopF3Rcxawh5jPbqEHxov840Mp5CTRiCltAi9ujTc+SGhOLmoYvMw6QBJd68ZpVmM1UyFUoVAWz3jmTp3ktBVkfhZmYWd+vYCixO5/M/9xx3ycMHrq6x6ClwYjkLfaDQj0PJYisWEJyDwK1x2D87mZmcf4byjDC8UbvO1OOfY/DLcMz6WvT/v9FrL43EOePLTFlhjorcSD7nndl7HUvk3oiCX197tjF4DfZr8r69lM89WLMBRUSAj/ISzmi4N1onxyDUeBNrGuWDCMTA5MUa9to9F4upEPP7nGVv9psj71YUgua5sWOulpCYxODEtfVMU3Mzhi8RICf5FqfatRVbTQT49uw5N7ZuJ756C1DzuierdPWA6hd+PWkK8+g+gq2yaKh9dmUDPl/AZn8R5p0oYD+XXEQ2Pzuq5l5ng38Ngp5lBDTXZbC6a0MhDIrAyTVydix9JEbbRqKzUMiWPzKB6/QofMoPZ8EqZtitK0Csij/72JSHWzMTMO+4khXaXEL7Nr5emkpZatlAXk9FIPDtebavIR8Vr+PhOaOSbT5agKN58dD6Us2CnAfAcWsEtN5dYSmJ/VHsHImH+2+wiY06SNgbhaOK++zUzAIUtIixZGUtq0+9giZfMWa+e8KEF4p5nhLDblsDi3qph+l9BFjy6jkL+mmAoxsEeD74NSvWGsbPQAFeGX1iSfP+d+98NHpo/mYzzpqhhe8nTcIeiNwThaqpQqys1YNonQBf98fh6sz+sAiIhtOaWJxgmjCS8fGZEIPf/TVx8X0stIdHI3NyP1j0FyKAi8J7d21M8yhG7wtSkF5NTLlKiZgmKRaYvGPrtpVivUUiPjz9xFYZTceU2GgoTXvBerA9QpXR8NqphheL5yH0TzQqVPti4etAkH+F8GieALd/Q1D1RYimtSbIyY/A7sdCdIYNReTRODheicbA4v6YeUKIMj7uhk8G4mCHCE6vo6C3jmem+wlY8TcS/x0aC+2vQMtcGa4HfmV9F5TDebYMsS4/mfPIW9DmOeLyh9+seNcitL2KhkW+JjJ8lsE1mfePSn+EWvnC7XksJueZ4eaQABQlxKGrx0T0oQnw/CWA3XxT3Bsq5Zk7Gn0WWuL2KhmaFkVj3ZHpuGJxExNey/HN5S9bPPE2em+VY9pNFfg3VsLAVs73GlUEzXBBa0005q3WQ1fmekz1iMHqysGIyPXGHO1YJI80Q1VxErz1Y7F5hRX+uiSjIS4WfSpmIlKehjv9YpG2cxYM7O5CaSOHQ3YveLZWwWaXHG/H9cUJrRrs1pPh02wtKOfcR+e7RAyaOQAuNluxUj0Gds+N4FG2G+xmNNZ6jkGZzAPWdjEYvdYU+w28UH82GiFqE6DzMg05n+Iw29oa9E4mFEvjsHSDNd4GVaOmQAHBkP5oab+H1ePlKG/ThfabGsgMeWZnBth+owZWz6TobB0K1e33YfxEjEvHhuOU2wEE2/Mz4qEJ9lkcQvkoAeYmmKKnuhfSk6Nwa/d45B49jy8rhdDobYPJ4lxsuxOHaQNsoPXrHi59lqDFZSTaZtxHdSmvW2YZI804FxqCeDx+Y4M5Xy+g65gISU02sIrMh4ZVPBb+mY0liXexfjn/3V0TIDO9h68PxciOHIvvm2vw1lmMihujEB15BTFt8Qhda4txUVchDRNhroMtfr67AQuFGI+Mp2Hczlsw7MfreSdLpARXYpSzBL+yzGHx71VE5IvxTsMW+UnXsDoqAacnzcbBTxzqJ4jxVm8WsneXomSPGFdKrDD2pILFHk5EpjSWJl8vYEljkzAlK5ZOz7jNKrkkfGiKoUfbXrKMcBkGdwto09EPLPhUEtS9BTRXGMb0esuxIiCapkRGsI6LidDKiqHf375hf5YrcGtUFHXw+c6WdchguSCSXsxWQXZVEgJtI2hT/mF2YmES5qtFU1f1UyzreSIEvWJo4c8efM+T8/wYSv369IAFf13rw+E0cMBKpviZhFXLI+mhwWsYsUtE/a4o+qRGFTkFyahsDqLS2T1hI1dgXH4w7TVqOhsqTELp5jCqO3gmqxwuhUNyOD32wJEl7JXiuGkk7dqniq0DUvGiOIA+Nu0Jo5UpOFp6mvo19GcBQgkObAmi6aHGrPiDBDlOITSm3wT24JwEvb+F0i8vVLA/LhXnVh+nj81UkT4tFV3r/Kiii9dP/PFrovzozAEdXPajBCyLCKB2gT2ZnqMY6SdP0853XUx3ZSoy5x2itzb8ZT9JKha7HqHpxQquc1oCrvY7QotXgKublIBdc07QmiOPueBxCRgT4Efr3drY+/Q0nvF30mXlHUwiTMEZsz30O+lkdlkp6N+wn8pDJ8HphxgauwPoiMrpsOW1/WIE0IP9Z8PBPB5FTQHU4cocGNSLoD8hgJqcW4A9b0R46e5PUyN8ufXu8Rj+9gD10njBOt+nQFOykTaTZrZ9YjKkGu40+GIbCyxNxq/87dQi2AzuifEY9NqfSoMn81cRYUd2ANW4ZwXz/+PgzMNq2v4/niJESQglEkLdEpFEtZYhlEiUzC7KPJWSiOb5nM7cPCiFUhJCdPZ6h0opqbgpQ0KSa7hmIb/9/f23n/3ss/dan+H9eb/285x9UQGmH0r3DF0GuWsC6lcFUUmuK/SZArhynCo9ZnFbZilwZosXjZ3uwWk/UOCl8S6q+6yBuXpnYMhlD6o5rpUN0cnEjpHr6bRB42FipMD7f4/Txb6TsP6pDOxSEL195y8YrpGj+FEw1T68DLXPkvHsy1Hqenw53qonIaXXMVp+0BUrQhLQ3/A41Xg+isvjPeGw7xtpzxQw6cI0XFV1oau0q5nHyAxc3rqSfrDVw97PcsiJP9VrGIPuGzIMyzhC9/iPR/s+GfpfOEbdlrvgxqP/vefxp30SluOLWSpi5wfQYXquKOPZ9q4uv4ZIbc7gCc8I7avpuslXmM3vFHSGOVGqqo0Wa55bp+6h7RiGCiM5+o/2plMW6aMfkcG01Y/uGbgce/k4CzoPUD/P5RAEZeBxkS+9FuwKU74H7709RM+l9eO+FynAnVhBWwcWsNDjqXDet4AeaD/PeipTeQ+xiBoF9cVj/wREHtlKVzkNwLxABcambKOCX9rIXSPDS51d1Pb4Usw9fRK1R3fQr/tdsCskG/ce7qLV+SvhSU/ArHgv7Yj9pWT8XkJ/L6G+sWfYp7cp4C7PpfejVHBNkgDPwHV0eH5vSCUK7Lu3kZqu0IBmjhSV//xNb7Q5w3P1SSz33krrDJdjT2UWfkRsoo23OpR+O+TYPnwBbfl4ko3QScEEYkctxn9iyvIEjE1eSYvVfzKfbAWcm1dRq0eqqIuUIvTialp4fAE2781CtqcrNe7riJKELGx0WUV/LnXBZssT+DLWg77UblBeM5aj2taWvk8+wZ4cSsYI51k0p7yDLeK18fBbZ2ro9ZbpmibgQrELbZN+ZZmcFAdWutLsRlueIzIxJGARXddGEVuZiZYzTrTi5EJcS+LrpGEJ3bOgTGkyimf88hlU93kGO/YjCVHDp1OtU+2sJTsBtmWONN2mk00KlSGq0olOmT0HrSQDL1/Mo/oL7LBCKw3fvQnVt8tRWljLEZVsTufGZLAKcRImSMxpVWgz6xydgDdx8+jRklkIXJQKgw+zaPfeOVhRmAz9F9ZU7B2rDPxbjn8kE6nvwkxWY50Ei/pJdO+zGtbGZHj/eiZ9e6aOVdkrMLzAhqq5z8Tcq0noc8OcJnfOhJ5OMmwLLWjZDG9lcQLP9WGGtPSfE8zj30Q0vzeiTY9uM099OfTVZtDpn6qYm10iplyeRq12zMSwg0lgj83oYBtr7A3guYyZ0k8n9yoL//d+b8lIqviWzX7WJKLs/ija6JHLyvg5Jfp3BK3KrGDu5+R4uX0KLTGoYLP5364qMKFG42chivB6oj2JKi/boOIk78mXj6cru4OVHRb8+j8Mpu8G5rD6XTyDm42gC+SnWOCdRMRvHErtLSuY+cokDHEaRzcuqGK1I1JgUDaavtayhX64FN7yMTT1RpTyySFel4I06LyheUyxOxF5N7ToVbsKtj4pEXK5AY2QV7NPn5JRfnkE1TtqD63NPAsv1aM2XQT9FCKMKxtO5WVhyjK+7/r+UaXXV51lX/l5vf5Zfyo5fJfpK1Ig2DyYdhU3sUWT07BtgiZt8KW4FhKP7iW6lDnOw9xMIcq5IbT083xs/ybAuXOD6YoLh5T5GxPQ5vmFXDhbyJ5HJ2DQtT70k24jU75OxoojA6jVjRb2Zsb//hOnTnU2LkBNXBwm5gyiZ2UOyBsYhxX/atLC3YswIjQWDVoDacgaJ+h5xGKBjwb1mMrr8Eb+vFV/6nz5sNLtDO9ZnZ+TDy3n2bi6BNx1UaU04yLbMjQByXa/yejSdlZqkYaelh6yYVQX+2SZjk2Gn4nZ4kVQ3xgDrp8GFR92hMXlaFw+1Zcqj/Ia0h3F80tvKkx0g7tBDFT/9KZX4jdgmmEMrnWo0Rs1nsgJi0HAgd60uGsH5rbHwN+0D/XUjlY2p8uxVbWB0FGXmTxXjqJBX8iTC6+YekYK6t5/JB/k75kP3y+OuZ2EbXeF2vNI+AaqUM2+7rApiISX4Dd58GMtbFkkMiu7yY3+W6F3PgotR38Tr5W7eX8fjSHavWj6rwNoXRaDnc0q9O40kdLaXg5HgZKILSTKzOFS6J65THqWXmeBX+S4uf8dub0EzEhPgYDMTpIs+coWBaVh6L1H5IPfL3baMB17XRpIkMEGbI6MQHXXf6Sw/2b4/46A47WPpM+Mndi/OxLs43uy9IsPWrdFo3r+N6Kbchhr+JhYXfhClmlEKTeoJUBoVERUa6KVyTwLX/Q8R9LLKtjSxbz3W/yc1D6/wxr5elOMekKm/lLBvP7p2Hq7goRs2w0fP/5ZnS+I5VxvvBkTiZW32onj4CNo3xON6cldxLDpOPbaxKDJ7xXZZ30Nv6/GItPxF9nUVoaCc3HQ0/xGkkcxyO8KMDr0PSm7D1yoEKI0rYNILpdjz+Z4FC1/RjKfhCk1bRKh63+GJLXHKTumKlBfkEHyOhqY4KECLv80kxnRzUz6WQGNJ42ka0JvvLVJR4BxKTkoVIeVUyZO/nOR7Hl7EBcsItBbvYHorAuATk0kbkqaSeud41h0PBqKg08II5fhnh8Fh5LPZJhGKdRHRMOr91cyq/46Pt2ORiH5QtZ5cxj3KRr1x96T9dXAaGUsVvbtJOv63kT7QgFkbo+IIPQW6nrz+736gHjn1Ck7YxR4NS6U6L0fyp0WJuNwyX5ymM7jlJvTkNG1hdQtCubWT8zAD+vVpO2IiJtRlgGubgXx+PsJ8+E1593POjK65AXL/pWAJtPb5MKvLia0T0TdoXIinNsHoztSYV50gRTM6Yu1/ny/iM8RY4EvzE6HQ/e/2+RY22Fs2RaBlsOVpKcyCJ8yorC0sJYU9Q5F1IJoHHtURYyWnkN1SCQKc16RJpxHimEkNpm9JnsuXYTnnkiQa29Jn0+XMftWBJ7U/ksKY6/BLjYSH/55T/aeLgPziAKZ8oHo1dxC93shuuX15IlbBYp6YvHC6B4pCunFlZ6Q4tTK1UQkGMGF8vkSvHYlr3wsOQ2DZAhKl5OYP+u5krBUvB3hSCbbyDj11nQcb51PbEuV3HrTDDi/nkJiPn5gGgmJUF69RpZO+socnidi59BL5Of7AVg7PwNfZdnEPV8L6V8y0TQlk+h7HMGWr+EQ7i4jjXnH0dAUAfVX10hqQQiKd/O5/pcjc/eGYZF2NOY7cOQBP28dfaLhx8f535osfNGNhuOVO6RF4xTmzeb7+mITefg0H527IjFU+ympLDwHl7Rw5Ko/IXOWX0BmRTimF7wgc6MuwWtkBHq2dpJGvUq4TpHipscNcr6nAr7/iaAyvZIoL1YiM0aA3tJKMqBEl6tbJkaSpz3peTOMy10owYpXlLzuZ8TFDJShNtKOjLN/zem4ZuDchDFkZHh/tj8gAzfODyNBST/YldJEKArOkZrvv5jGsyRELM8jgcv/sJhRKdhwN5cI0zUx1z4d9e9Sya852vi5OAOZZknk6N9D8bg5AzaaUuIoC4I0JQJNxy4SRVMwTEdGYnrDBbJHEoavrlEwsSshFVwEjgRGIXnnebL6YRSKi6IgfFFEPk9Mgrkh30eLSklTdTKc1Ph4LrtGWnQzMKMjCu92gNgvz8ZvEa8VIeXk3ZlTOEZ47QqpJOW/8rFlZjh6j6knRfJCaDuG4Zh6I3Gvq0C3ZQIMo68TPT6GDcG8NjYrybnCKkRMkuDg62vkSW0VYo3ieR/AEZOfBlzQEDH2hM8iNyzHcs4JfDwTZ5J/pptxIgcJrjZNJZONtZmZSgZm2quSYbX6LD0zHe/ettnbXe5h7HQScpW5xEGuAsdFyTi2LJs8fjsEO5+nQc9PSA6KhvN1nY79S2PJIZNQ7FeNxOews+SuWjjU7CLRdvM0OX0kEgOKI9Htd5r0Xh6DGap8jdE8EvwnDpL6SOz3O0OU3fFwaYzE1qB88uSQFN8/RiIstJD01CZgg3sU2jQvktY3KRjnG4mIWcVErSsDv4UROGZeTPbdzka/hnBUx5YQla250PjM52btFaKWWQH/kiQ82FFEphlVosUqEd02l8iKMbfxfbQcXopiklJRDZtBElSnniMdr4y5km8ivC61JC2KaVyAhhhDBpiR62nzONEiMW6fH0dezDBiduvS4R10zV7ZpYqArmSwXqnkxQVdGIlTUbQ9gvjt0kPKqFT0tTxOCvUioLgegU0jTxD6VxT2F0WA3EonOoNjceV+BIwdMsmL7wK0ZfOzw/gE8Z0vRsyRCHztnU2WfZOhbBN/fkEO+dY7CSEvw6ExI4c4vEzFhMxw5E04RU6sy0DDgHCoJ+WSXckViHiXBK8JZ0h3WBW+NiegJD+XFPevgck1GUTTTpLey+7g/gUxvh7NJePXTmCPX6ZB51isvUvvv1hnShoE1rPtba36oNYrBTJHKemlxutnE79Hm1gyJkofEvdEcA/Xkq17R0H9ZhIsT3oSpVc0nnwPB3ubQMbkxyIwJxzJ1xWk47EQVYvCsTMjgUQ7S5D/Kwwi/ySy8LocIWfDYJyRTEI2JMLJOgxtHUlkZN4tiD4k4VR+AnmZVIXTxQkoGCUnX9tr0OAmR959GVm7xJpdCeR91/2vdiWT+kM0IBl9t4eQ7WMGYMTdRKzo8SW/3o+E9I4CGcyRdHrpI60iAa8+uZB1Pw1wKTMJAjUPYjJAiT4bksAVbSWzq/jZuoV/7rOjxHnwbXz0TkDM/DDScPEOVA/JkbY7ljTZOTOn3WnoOp5kZ7xpNVNnqfBSnrx+5IoGjE8k46nnfhJCNXEpLhH28zeSc8O0YTYuAau7l5AxbjpwP8Kv5+484u82FPcnKzCyjZDpCl2UzuE53YKSDbkjYf5DwfPYPPJrmT5uhPO/zVtI7ny/jp4vCRh5eRFZZX0DutUJ8HFYQ0bw69zF+8PI7btJ2f6dLDmY92Y19crcg7vZCnEyBqgTrkl7ENbwGrjtmQMxnD8Y+j8S0DfJhlzeNgQmOxNgpjmTeIqH4WevBJzqN4tceDYcawclwFkwm7QPHYmqKQlIsrclXQbXsOe2HAYnx5DTV5Roma3AuTpzYh53E7+LFXg7fT5J2RjOPNNS0ONzUvnqdRgzaeX1zm0cp/5jMO7vS4SziiWp9tZBDz+vfWynkyvXSmEWJEP2r96kz5nr8JXJcFhTk+jeY9BdLgenbUD0hkoZOZ6MiZJ1XO7ydDbJNRk2Q6M58Zqr2HRFBq2Fj+2n3SyF/kspWrKf2OeZX8cGAX/s2WGf9a8Sv79IUarfbX9lzmmm45KMyuXZ3MY359i0ZclYeUDJPfK0QsRYGSqdk7k1rTbwYRLURGzn9v0kcPhbik8npnIL/izA7wQptrUacXN7O8KvWIrWFhMuf4czQp2lsE+34/ZWL8MloQx/1CjXMfUqXE/JEHDspn1PYClmd0iR23zefofrdTjaSVF4tMQ+M0qJ9fzs895zy164+xILckhGZMlT7upac1j2kaD0jwrTDLCE3WcxVvqVcCW1VogdKIFWeDy39JQzcq3EOOW8kstLdIEwU4Ljxa6ctqMbtJZL8KpsM9d9zQNalhL4fArgwr+UIvumFHrF8fY7K67jwnEptG4H21fM4XBrLH9eRWbvMu8yqzJNRvaWfsxR7TI7Up+ENc3GTEKM8bMuHs/vzGa1Fycj5C8xbmROYCKlKXb1l/D1M4L5jF0H93AJVmZEcLFVm6D1ToLkchm3/t5WrG2WYU1HMufUWwl2UQpn2Wz7yUPLkX9fil6DZ9iPY9XwLpOBZk617/xZhwJTnkP/srRvIZfZTpYI9ddL2YCGq+xtaxJE81Yw/R2GaHSLh/apbexX2jh8CIqHLnVhP+f9DdtuEWTDsrjSQ15ofMGv7V4R1+KzE1GHZMg8xzgT3j8bH5Dxs/WaXZhuJbSUMjiGV9pp7bkLrbU8d8gu2mXF3oeVjRxqM9ba5f7djMZSGdRu6topP5eypQsVSEnwZYrIa+zWu0TYWu1kswcOx/NLQtxbFs9+jB4FwRgRkvLC2dst2/CyTYTPcyo43wO7MEksQUBRE2dycS+6DGQ41djG7TS5Bz+erZy7rGyr3zZiWKYcyYI31xzfN0MulmGPfIvye8NjxFwSw0vtkXJP/lOkIR7bBFrcHIObTFtDjiFVYWzQG8bIhgRs1Q1m2UcGYfOLeCSszWLX64fibZMYWQtTmNfnETAZLEaJmZhpHdiNt/3EMHv2knNfuBeG0yQQ6L7hfOwfYnO9DNxZTa46vBXTTkoRqzGL69j6FOPcRRgQuoKbW90Gu5lCpFgEcEaL7rAZtTLMdo9l7qhiW/4ocGVZNLu2VxPWR8XQPXuKFSu04RAmQYHeSbb+wn40BkgwsfcPTj3VGz1/JFjjoMIenG7FjDt8X+gHcW9fPoaDgQRDn4q4l6VtUMsVoiUnhxOWPYPl6zhc/NPIfShpYA9yxChoF7OOzQ1snKUUd5tErEu7gREPBXITRXwc1LHTVIwVRQXsSWB/1H0QY9uvfLbhxX4cmyzGhclqbMs6HzQukMBlfF/2dcR5fI+JAencz6QHi+GfGo30VXvZ5vKLqNsahV0n9jI/wyvIvhKBPAdfduzIdcT+G4YIUTBLeMcQOzIU1fcjWZbhLRTVBiNtppAZLnsKaYMI205e57Y0tqGqS4g1k55zHiPa0bAuDvVnVJkorB2J/XgmEuqyEtUHzDxJDH0rOet62coaP0uxMyeJFW7uhaztYhhsK2TH3HrDTkcCi62FLORqP7jF8P6gbyHz6u2LIcP/14+D2JXffjDuLcWNWB2mbVcI3VgBcusDmOXlc9g8IA5vOn1ZU7kShaPCkbEthqUvKEfLsjAMUZUwUlmJ+sIQOIYlsb1D7mDDnWCorE5nFVl3sWlRMC58zmBLPZ7hgq0Q42r6M3f1dhTdi0PA6jFsbkg7RNkxUFSaswFmj5lNlBjT21LYtcEv2BAnGdIPZzI2SQVtvC7lmxaylF2qMM6RIflnIbu02wa+7gKsmfeCy7o5B8k6QkTObuJ2TSVY2izEpkQlt3mML7TNxai3HMZUEg5Bni+Bw6oRbPnus6jVEyH272CmpAWwuyuEhfg481LexozSUJR2ZLG8frU874diM8llJY/uwfZyCB6fz2WCvvdRUxkCyZNclmzUDjXK7+XlHNa4pB2a22NQP38p07V9wdIrxLA+fIKpH33L0i1kON/vFDOq/sGKzWTQLjnLeq/oBYd1/Ewn59iQBdZoa4lDbcQn7nPzXGjk8PxedZ6LMDqMJ7/53JmNYbK1Z/HOXARjs1DmYFWACDshMnxCmMu8RqRZhUFRepZ9776PD1t5z1+Zz5Zua0Z1QRhafp1hV9Ta4agfB+MOD7a25hlsjsTAsOQA8y/9whzXKCCV57PRJd0s+7sCF28XMNXxM9BF4lCyWJ1lrViADepCfJ6Uxzl6LEJQrBCZjZk8ExzGhlwJMnltfxx6Fj9nizD4fRTbuqUAaVpCaI6NYLM7H/C6Go4awyKmbvEQOmYRqI8sYG02rdCNj8DszjMsnWtDZ3M0uq1j2WY6DVqdsbC8N4zFfJ8KsxdxEIXpMxtjB2gUx6HtVQFnt3oxhlABCr7mcdMyDqNtrAQGuabsQL8CDJkpRruNlDl9e4hJ8ZHY5lbEcvs/wgXdKMyvzGPjzjzBc79oVJVksOopU/ChMRaf9pswjwQLGDQIsGKsKUt0csaVlDg0/V3CqS9YAYsIAc931zmn5sOwrhBBb8pCtr/8MAQnxXhrPJ3NdyyEj7oE9ckZLHfbX3jzLg4m+xzYvR/msP0twIX5s5hH/+W4NCkWrOoWN6l8FSwkcVizpIaLvbUOsdl83Vryx8Qf2yvjkX1xHT/HDoONE+F3zWq26/U5vOsjxYqys0wSPQEpq2IRke7NPJZPRvsW/v6KbWzeh9Xo9y0GmT0PudlJGxDRS4DaK61cuLEnAuL59Rv+4HI6dqCkSsBr7FBmt8Yb/YKFKLiykLm2+iGzdzx85OvY5szzkF6WouHzZRY1vhgS3lP5USUzlw8D+RGN8tITzK7PKJQkxsDvh4wNPzwWX5Ni4fAqhjlenYC5NXF4kBHCdpZMxK4VArS6+zMLYy94qAhg1vSbE2R54auHAPsX9WInlMWISJRgmH8p07h5AclzZAjvXc4eV19C+0sJfj68xeQuA6FpFIlPpeeYsas2Qu5GI9SjkM2vvojAGQo87lfNrghK4D9HDjqylvVUa2DaoEjY/32J0YqBOFIcDfHaa8w+ThPZXCzuba5h7zsGI7YpDs9qH7JXM4biwulYPJjVxhKOX0WBjwJPHj5gM+qu4+vNBBgveco07g7Fy7NC0OdP2eXi4ei3QwBhRgcruzQGmU8FmB/7mVW+mAgfJyGCynvYmggLyE8JkVWgiiwzEawyJHjdaygieJ0umSvGOd2B0DspwaReIgTs7Q/VPCkuvRVi0uH+0P8sg+cbAe9nBqDIXwHvSQJ4WGlDzBLQejQWel2D8b2YYa1TElbfesUeHLsJp8JkPHN4z4b8nAWLJ0LMMOuD6M75eKMaj51b+0Fd1REFYSK4UQ0sLItA80UJdow3xUQrXreO8l5XbTxi+Zn5yUWKa4tGYVq+AruihVi5Txc/hyciuy4OHlp6mDs7BS5OAqS8m4zhS9Kg/DsOM8TmPLtUQu0Ez9jOX9js+dXwN0mF9Zlu9nHMHYz4kgwt9272Z9liZMUJ8JeDBmo/LoG+fjz+owOhn+eKXWPiMfOJNoxsjmO2mgR7MkyxySwEriPEWGP9F5YapmFTSjxaFk+Dy4RMfOdr9Vn1dPR3ycbPdULc0p2J3lXVmPAhDWssVDBt7x24XUxFAVFBhakHPmjFY0HZMMz9bwOOfBQiXUsfFnZH4XMrHqMLTWAzPAjqf4kg3miKk6rZuJYgRtABa1hH5EArVYSltdaom18HzZ5UtDxSg8uYekSsTcX0030xovMeqlel4OPagdDJb8A1nhH+0CEo9GhECc90t94Mw3MjL/hDCBMbQ34+7EZhoBC5q8Yjfbk/+mnE4+P9yViizIPeWzH6fZqF8PSzsOsrhuOvWRiNe5g0JwXl9cMRvqoBRolJcNYfCYN1DQjl+S71wChUux2AYr4QXRoT4aThiwVeQvTOnYS1r/xwK0uIFasmY2X0WczdIkX6Bht0/1WI0loJ3mXb4EPTOejZSnB47GyMU2+A9VsFQrzHYFXaOaT5ytBn8WzMTTiPRTlSRP2YDa2Oi3AeI4VNX1vUDa2Fe2ECdo40hcf1OhifScBns0mw4OqxnfeWwsBxUB9xCfXOcmwzt8Xgxss8z8pw39sW1h9vot9tBZ6mTsdx60o08/zYNmUaTGqrkRmYACNDczwddw0OA+TIeDQHLFgJ0ydy/Cm3weat5ZDsU6DZdiaW6qayCU0KTD+soBX12SzbKgFTIhXUqPcllt2dgOn2Cnp9dAXzkidCI0ZOdeyTmO3gRNQnyunH1nzWOTwZE2bIackUjqm0JeNbsYw6uTWxLS+TwSmlVKjeybbs4vM7UELvT/zK9uxORpeumBpci2aJVkkI+yml1Ymf2C15Kr5MF9G5HipI+ZaCbRlCOmzfLua6JwXNe8RUMP8AuzI4GaeHSWj3oj7wvJ2Op/ei6cnKPshakQazwbF0xf51LFCajDURIrr7phOL2JeAqP4iulraB357MrHzYzjlnqnD8nc6ojwjqXqnBoIsUzGlLpKanp7CllYl4u3kOHpjqA27NjURmrEC6t5gxSxHylH8U0C3Snqjev8JGJ4NpnZ/qePDtEyYOIbSEGMNfFzN905JKP1jOoDFWibi4+9wypt/Nu5eAg6NiKS6FmPZsU4FvryKpoXfxrOXujK4no6hW11VUZZ/AqYLA6jX4t4IuZSJ/24G0oL3fTGgJQ3RDceo9ucuTlAoh6pvCHVtUmVf1ysQlBlGu0dqsa+fpFBdHkF3Vg9ln+ZJUDwxkup5/WJPTE9gpMcBWvpKBQ7hmTB4d5CqHOuN0sY0FEj9aN2pRC45TY7b1X7U0fckN41nn5z5h+lmxzrO+KYMCVOCqOH+/5ilQyYu++6ggdu+sQ/ZGTgTtZv6av9h8j5piI3YS+Wds6E+X47Ls0NpY6U9xu2XoUUtlFbsXYQb4/l72odQE7dlmMTX/IgTwdR2y0q0VUhw9H0Q1ZoezeVPluG/Bz60oyues1gjxgBnP1r+qp2FPk3DN71N1LX5Des4kY6rpp60puU/NuNVCraYelE/3ucIF8vgdj6EbgmciZ3vpAgbFko9rtrCkGc3x0WhdNpxZ0zaIoft4mA6+5gr9lvK8eFIEI0pXIUNL6SYdf04nZgyhWt/IMFCkRfdme3CrRglhX35Lnrsdj3rnJCKeQ/daUefFrboXir2uaylO+dPRssMKQrW8Pf5aYb8bxJYBwRTrxJLjKgVoXhsCHWWreRrJBE/Hx+lVh7uCOQZbYIgkKbdX4OyS/x+1wfSlQMMuBxPCcR2m+mWn4yJHFLw8PIy2m9oJXs8JQXzFrtSowFjYQYJ7EcF0KKiCfDlGcT02VFap2EKg8v8PHI7TudVrsSF9BSYjTlMhzx1Q4FaMpz2BlD9EeuQPT0Rl8T+FL/6cYLDYuQYrqXigdfZO2ESGjuW0N+OjP3vW14+TktpQPEIvFkpwQLZfqrxxwAvU8S4b+xLr/wwQtVUEWxV/emQxauwxTkDj+/up9Xf3HkvlIpdTb408dM6eLomY8oYX2o6cQM6eE4/M9OPmh/7oVQGSjCEuNKm/mfZk+XJGJQ5n47fdZ65f0tEy6KFVNJ3EL4oJfgET6qzahiWLhJj2MGddOv7kXD+KsIqz300KM8NmVUn4GPuRV/OWg0nvu9ylu2khifXYa5xOgZZ76EqV9dhg3MqJnw+QO9zT5Xy+2JIfyyiPdtPsXG8Xg0PJLRuez7T1ErEfvE8ai3sC+PlEpyvWkdjpmhCuFSEyX9vpONcBqOWn/W7HLfSS50r8e5DJgZ1raMaD1djRHUGnn7ZRHXt1yFlcQbuO2+j13/WKGvCxfh2nVC3O1nMOy4By/bMph9j/rBwVwnW9najNVP6QDFehANjVtHXLv2xXVWEhZ/W0K+/l+DJlQyIG13op6eusFPPQK/iFbRNdRV6xBl4/Xw19XlcqjTcLcat39Y03i6TqfEaUuVpRX3Gf2D59yQ4ZLmU2hrxXoFf/9ivy+i4Wb1gpSbCYqcV9O7pefjplQZms4BOvLAYiiFpCLVcRHPjliJdNx07cpxpyD+nlU6hfN9xU+lj8wzm5KaAmuFUGlvTxl72SDHXciFVGdjFfDXE2O63mKaN/cgsDohwLnkJ1R1PEZiYjM3f5tCvxgsQdTEFd9fOpcddpEqbc2KEPDahfpMymMtjOWIPmdJ3Ax4ymx0SXNCktP7mM9bjy/Nd0QLavsIGdtOS0BA5jXYJbFEcxOtn7nSateq4MofP44qB46nWj/+xgRwvIydQ1Zo7TKVRAteGmbR8zj3WWSPBpfuzadm5WdgbmgDVhX9RneezcS1GAbdtZvSxeJ/ywg8xDqkZ0KY9J1j4Exm6/MbQeU8q2aV2CW5JptL/+tnA1k
[truncated: 2,067,993 more chars]
