# Supplementary material for: MEBRAINS 1.0: A new population-based macaque atlas
Source: Imaging Neurosci (Camb). 2024 Feb 2;2:imag-2-00077. doi: 10.1162/imag_a_00077 (PMC12235559; doi:10.1162/imag_a_00077)
Supplement: Supplementary Material [file imag_a_00077-supp.zip › surface_templates/lh.MEBRAINS.smoothwm.gii]

<?xml version="1.0" ?>
<!DOCTYPE GIFTI
  SYSTEM 'http://www.nitrc.org/frs/download.php/115/gifti.dtd'>
<GIFTI Version="1.0" NumberOfDataArrays="2">
	<MetaData>
		<MD>
			<Name>UserName</Name>
			<Value>u0073300</Value>
		</MD>
		<MD>
			<Name>Date</Name>
			<Value>Mon Jun 13 20:17:59 2022</Value>
		</MD>
		<MD>
			<Name>gifticlib-version</Name>
			<Value>gifti library version 1.09, 28 June, 2010</Value>
		</MD>
	</MetaData>
	<LabelTable/>
	<DataArray Intent="NIFTI_INTENT_POINTSET" DataType="NIFTI_TYPE_FLOAT32" ArrayIndexingOrder="RowMajorOrder" Dimensionality="2" Encoding="GZipBase64Binary" Endian="LittleEndian" ExternalFileName="" ExternalFileOffset="0" Dim0="100988" Dim1="3">
		<MetaData>
			<MD>
				<Name>AnatomicalStructurePrimary</Name>
				<Value>CortexLeft</Value>
			</MD>
			<MD>
				<Name>AnatomicalStructureSecondary</Name>
				<Value>GrayWhite</Value>
			</MD>
			<MD>
				<Name>GeometricType</Name>
				<Value>Anatomical</Value>
			</MD>
			<MD>
				<Name>Name</Name>
				<Value>lh.smoothwm</Value>
			</MD>
			<MD>
				<Name>VolGeomWidth</Name>
				<Value>256</Value>
			</MD>
			<MD>
				<Name>VolGeomHeight</Name>
				<Value>256</Value>
			</MD>
			<MD>
				<Name>VolGeomDepth</Name>
				<Value>256</Value>
			</MD>
			<MD>
				<Name>VolGeomXsize</Name>
				<Value>1.000000</Value>
			</MD>
			<MD>
				<Name>VolGeomYsize</Name>
				<Value>1.000000</Value>
			</MD>
			<MD>
				<Name>VolGeomZsize</Name>
				<Value>1.000000</Value>
			</MD>
			<MD>
				<Name>VolGeomX_R</Name>
				<Value>-1.000000</Value>
			</MD>
			<MD>
				<Name>VolGeomX_A</Name>
				<Value>0.000000</Value>
			</MD>
			<MD>
				<Name>VolGeomX_S</Name>
				<Value>0.000000</Value>
			</MD>
			<MD>
				<Name>VolGeomY_R</Name>
				<Value>0.000000</Value>
			</MD>
			<MD>
				<Name>VolGeomY_A</Name>
				<Value>0.000000</Value>
			</MD>
			<MD>
				<Name>VolGeomY_S</Name>
				<Value>-1.000000</Value>
			</MD>
			<MD>
				<Name>VolGeomZ_R</Name>
				<Value>0.000000</Value>
			</MD>
			<MD>
				<Name>VolGeomZ_A</Name>
				<Value>1.000000</Value>
			</MD>
			<MD>
				<Name>VolGeomZ_S</Name>
				<Value>0.000000</Value>
			</MD>
			<MD>
				<Name>VolGeomC_R</Name>
				<Value>0.0</Value>
			</MD>
			<MD>
				<Name>VolGeomC_A</Name>
				<Value>-8.0</Value>
			</MD>
			<MD>
				<Name>VolGeomC_S</Name>
				<Value>3.2</Value>
			</MD>
			<MD>
				<Name>SurfaceCenterX</Name>
				<Value>-35.010204</Value>
			</MD>
			<MD>
				<Name>SurfaceCenterY</Name>
				<Value>-3.360783</Value>
			</MD>
			<MD>
				<Name>SurfaceCenterZ</Name>
				<Value>-0.963840</Value>
			</MD>
		</MetaData>
		<CoordinateSystemTransformMatrix>
			<DataSpace>NIFTI_XFORM_UNKNOWN</DataSpace>
			<TransformedSpace>NIFTI_XFORM_UNKNOWN</TransformedSpace>
			<MatrixData>  1.000000   0.000000   0.000000   0.000000
  0.000000   1.000000   0.000000   0.000000
  0.000000   0.000000   1.000000   0.000000
  0.000000   0.000000   0.000000   1.000000</MatrixData>
		</CoordinateSystemTransformMatrix>
		<Data>eJwcV3lYjd3bTSXO2BnKUKRCURRFiM45Mhd5zXPmzPMckhBFyJg0GTMVolA6z9o3SiEkoQhRFBVSKuTbv++/fT3Xfva+h3WvtfY5vwhEDjAjk4FWSD0Rg5MhZnTwSmvYlp5HjcycdMNscPD+dcSWm9GM5ebIWXwXHpVmFDbXHBs1z5BVYUaum82w5lABRlqYU8K6ttCs+4Dg72Y03tUKa+cfw+TdZhQo6YpBy+Pgozangnvd4FR3HuFzzOlCSi+0uHED20aZU/DMLqDfd5A6yZyuxDrCp/4xNvxnTmv7OcDWsQiZw8zpQ6gTYiLLMPiPGd252AW9LI9jaYEZnaJBGNbpJAz5OZPLPJG4/RwiN5jTnXZecK5Ogu1Oc/JvOxiLc+6gPNicsr8PxMSX+TgUYE4Gkwah4FwJRo/k8fB/z239BqvfZlQb0Q+e7+vQ8RXPt+cgzDU1YD4XzciibgjyW0Vich7fkzwFg9efwMXe5rStz0TkWyTgxiZzmj18Cpx8buLvAXP6e3Yilo9mSD1qTuoJszHN9zFKj/BaLZsJt9HvYbfZnGprZ+BMxjcUOPDc149DbsofWDw3oyMfxyFoRBNWFG1G+dNHorZLBD6GmlH54znwnhwFi1Re29XLcOD+Weztx885uBwusmQYbzGnKZkrYTEwA4GHzelawxas7PUSXSLM6Xn+RvQu+ogGXpMDBRsxa3clQsaa08HzK9CqZz0W1phRqs1CHE8+AVseQydFEHaduYD5rua0r/t2RD5IgXSBObltDUHQ4LuwDDOnhxbh2DHkGXyOm1PP8t2IPPIeu3nutnW7MPF+BRyXmlPGlR1oFVaH3q3MaZb3VvRd0ojvhuY0fGkIDB+dxoRCnpd3CNq8Po/ZVWaUExAO29MpCOWx1faJQLH8Dtrw3h1Qx+Ls3idYcsycikuPwWhNEYJ4jsvKDiP6+RcYrzcnw+MHsLbqFxz6m5Nsyl6k/W5Evxbm1KV4Lw5ePotZJ/j5WSdxzPsithSb0Z7rsRg66Qbmcow933gGywIJowN5joUX0MkvBwcOmdOi5LNQJBZi0kFzsi89Cb9Tn9HTn/e6bywaXtXCyY5jwCUamseNeG/Ma55wCI2x52BKZjRdeRbrtiTCgq+vlF9C3+JbMPQ0p36VV2C3n1C/ypyO6a5hcuAD7OF9edr9KgZVv0SLbeY0Q3MFG++WwITv2eN0EUEzq2A83JzqO8Xj/JJkFD8yo5l7b+G8sYDFzjwGh1Tsi8rEAD5fs2ffxJduT2Ey25x83W7h1NhC3J5qTtMlqZgxrAQ/B5lT8rkbGHGpEu/a83wlV2FbdQ0tF5nR1iJgpUsazHmtPCzv4hm7j8c8r/HTGdwi8jHQ3JxGOzEcH/MeZdbm9L5SD+u6EvztbE41A9PhExWLhSPUZJCcJbyQn0HkMjXNEwlCv5AEHIpVk+yXIBxcewvW19TUMEgQxhy+hxZn1JTwShDKq5/AYr+aHoWR0GlJIRp383NssoVtu4qxIEJNM7o/Fxa3j0LnqWoKnFsmjHA7A2WOmipuvxPud03CXZkZxbNiId5MwEyJGX1yeSekvslGyz/8nNVvBfnWPKz8pCb7jDfCfqs3SK5XU9zvMqFFUjnGJfJz4r4IB1gdDsbx7z0MseWQAXvG713oJIb5+QiIj6rpyTNTRM6NxfJmZhT6yAgLpl3Ayw1m9CyyGdJW8H5sMqPljwwxS3UPLr5mZFDwR/gx7ikG+5nR5NsGKO71FoacGy+4SpDWogplfM+jBnO0avcbWb/U9OyHCu77mzCTPDWZ3GqFlPdNWbNQNY3wtUTr90eQWM7rENkRM8b+QPYFM7p22xEW/xpg5mVGDqc6oqC7Ecsx4HdNcUTNFxFbtV5N2eld0SJexr55q+lCqRvWSI9iaZWa3iR44O/+Xxh73owWvu6JIw7/sM+fc+yKPgj0Nma6XmaUsm8gijeKWPodNdV6DkIPLynz26Imv18aHJp5FOcm8D2zJ+DiyUbsvmVGA8bMQvlIQ+a/xozat5kKsbg5s/nA7300Gb9nSFnmBo6BrJGYr4rATSMz0v1ZitzQYxjkbUb3CjZANtGATYji2Pu7BGE5xsyqhxnNarUCP+6J2a3jaj6Pq7GbZGzFZDUl7g+E1Z1jWPZPTZuaBkHRKQorlpjRg0Fb4dD0L57mmJHh9nWIdGjCZp8xozUrtkIZY8Libc0o6Md2lL2UsF3RarLtsxO2cyJhlaYm/dVgDDGOQ4/eZpTQeg/8Dp3GlB2cNwYeRlWoITubaEbydXvht6o5227C66w4CMNucjZ5vprcSsKx4PJpLHXj/Z0QheKCswjk2jHF+RgSh/yF9T0z6rHjNCadMmRhW82otDgaC3Y2Z8d4T8d7xCLTSMqy+Yws/hAJQ794qOdxLbhxFsWxF3CJ4+3AxQRE9/2F+2VmdD7gAs6vMGCaKWY0zesS8q+YsC28R60/XcB3WymL8VNT+LnTqHx3GbvqeGwDUnHmQAUON5rRy503oSushcN6M3rqfhNe1kZMxTHmPPoWpqY0Y+N91PSfxXW8bX4dke/VNDcjCxZpqbhqb0ad3XLwr+VdTOV1tol6iI3eT1EWbkabMrLh8LEIgcfNaMv9TKhal+OOnuP/P8CitBrT+QyeHnQPSRv/YOR1NT0+xjB16TWM2sjxsDwXIYNuwCVJTZ0W5SEhW0BomZq8O+dj8YUHCOR1rj/8HAekBbD4q6bmPZ/BL60coaSme+6PcXbgT+zYo6b7vR6i16frEDuoCXkvMOtjGk4NVNNSoQhTVt/Dzxg1HU8vwoEXuXCfqaboTu/gOLsYBqPVVDOsAEuWlGNDPzWdOPECidF6HG+ppt8dS1EcxuA1RU3Lwz9iuNl99OH8ZhRcAsc/x3B1tZLsNw8QVFwP1O+UZGk6REiadB5Lh6ro+B2dYJKUDNUqFbka9hHmhhBWLleRtrCvcMXhETz8VGT/c7iQPT4Spy8oqUG6Q2h36iRqQ1RU6r5HSHqciBG5KoorDxTquqXh3CcVVXfYJFCXTBi8UFGPW4HCjpe5WHNZRYGx2wW7+W/hE6iiwY9CBPPorximUdEM5T4hqU09Nn1RUo/lBwSrsQZMmqgk648HhJXsOA5FqyivIlXot+0EQmRq6jroivDL8Twsuqhpya9Twvlx17Ge59vDM1aomwvEDee83SxWKBvxEHIXNR1SnxR6+rxEQQs1XY84J+Q6lyJWoqbV2TcFv/Y/kbBPRQm3kgT3YYbskFxFq8OuC6ovzZmYKanrnjRhikjCTE8pabJRmlBQcxQLglU0YvZ3Qb+kCl3M+L1LHwidvOpgZcg5/PpLwVZvyOb85ue8/ik8MxaxbW4qWjL1rWAxW8JMoKSdQzOFhmNHYHJPRUcGyVGqMWZHZnP+7CVDVJ2IWT5WkcV7CaZEmrLC1SoKdTWHf5IZO2vFz2nbFurnrdjrF0ra79UR5eVHcf+DioLPd0Tg2hhsaacicQz3q+PPIfyOksoPO6P83FUU7FGSbJAz3FrK2O9SFX24a4VJaxVMyu/6sKcrSte0YC15L+yWdMedh63Z4RIlPQvpjn/tI/DeRk3BTQagIuQ4vCJVNP5sP4y9fApj+X7XuQOgdk7CHI6r0o8DURafhoInSvpWMxJzxpqyWR3VtLbrAMTIzVjJURUZSAfhgcyCnatSklfFQDyMOgrnvXwWXk6A5HUU/mSrqHzceETmnoNmkoo8Ds3AJe5/Eo1VpFPNgNmYOzh4TkmumIJrrR9BPFVJDrnTMbO/lCUuUtM2m5k4dFDB9vxR0TODaSg2aMmSxqtIrZ0K/TsLZvxdSctXT8EEdSREHBvZlsuQkROLN8kquui0DGGLz+LyThVJem9EzM2rkPMcVaM3YHBHoOszJVV2WYvI9CyMD1KSr3wJZiXKWLVGTQFlC/B6qilbZK0mh4bVmLjdjH2JU1H0v9X4FGfJZnxVUlLtSnzLtmKNF5UUmrUVBZuOYU+AmmZ5bIVuTCwUv3jf12xD9tWLqAtVkYlXKPTuqYiUqMjl1k7c+u8ezscqKeDiDvSuVjBbOddHk2AcX9yS3Z2uostLdsHHsy3Lf6Cku013obbOiiVfUVLx3R3Q7IhC3Do1XW0fguHzTuHDMDUZ9juIOIdL+Jegoq/PjvJ7bmB1dxW9bziElBN30f0az7diP/TxWVgfrqSItUdR1UfNUp6oaK3+AHpNaskSxqoorPgQ8k9ZMINGJc1zDsf84NOI3cl5zyAGE6vOwd9cTVlz4zBy2TUcWqKif6KTKOhwB2N4bFaZsTja6SGslvOapEUiUaVgjRY8tpQozGswYwZbVHTjezRS7C1YbbGSpLeioeb+0v+Gmiy3nEFmeSL8lWrq9iQRXiPTcOiDkjo9TET364QWWzjv+V5Avb+E7TZVU07jZUzor2QNZ1TcD59HweiWbDTHVYuoeCzIaM2u5ynJv8cZBLleRVUzNfkvvo0Xs5PxYYqK3r27iWv/NWWGr1U07ihDRmcRO5OuorZCGn8HmbIR3iqq2JOCmLtmTMtn5+uDqzC5cBUDh6rpsOQefB4k4+BkFZlzjne/WI+py9V0rFMWhq3jul/LZ3Z/JhyGNmNZ9ioasikLP5bJWEa+kp7vIny4eg2rfqrov85P0WnMTfwq4jkOyUXdrUr4dFBTqTwfcZ9/4e9bFX0+kIupciP2wVRFlkf4nvqmTFzKMe/5BP53rqGxWEVv3r3A7TM38NxHRTvCX+PD3+ewf6Yix9WfUBlUhDlQ0bTiD/Aq+4oXHIc1VW9wxqMe9S1UZLOhEJaif8i35BiIeAG7PukoG8M5wfkz1unu4GyJisbMKEN2zCMsvaKiwjPliBvzCrldVfTb/yvaepZAVq+kRcs/I/RtOq6tVVJKUCXOD7uLiW+UVJtQhVp6jMpLSlpv8QPjvF5hxiy+58oPDJuYCNt5CrLwvKN5a3sdNiF8/eqk5uOjw+haa0ruHcPTe6+MwvnJCooMC0rLs7qApDQFzW5uoqn/dgtuJQrKeP3ew/ddBoITFGT01EjTMTsXg8bzdYOjZpu2APfNFfRs1niNz/6jeD9RQTl3T+hXNMbhoVhJ0ear9X7eF5DA9TR6xEp9xr/r+MHXfwMd9dUFhAWT+fqAjb6n6VMEGCvJ/f2/9NGrivBmpYIeRYztu+NiGWxO8fXu1fqOW6rR/jQ//0q2/qD/URg8VNCUKlehnSQKowYoKf6SRLBNPY2KFJ77vL96pyeXof+ppJwmX/Vnnt5Gbp2SfGZ81C8KeIhvHLdugfX6Je/f4NtIJTU+fKHflvoVVo78nJOmQkBIHeLrFKTdZy/4+Bsyw+sKij+mFbr7m7AOgxQk+dZNeFsbgUOBPB5sF6JYFFS8JvgQJbyRvcRRCxXt7jRQeH62BNW5Sjq+a7jg5P+Dv6WV9Kl+mlAd8henffldg1cIy1YbMfUkrt1Lw4S7TUTsXAzPa9Y6YeQCBZs9WkH+8fuENEsz9nQYX4fGCdkvIrCVc1qPVqnCiPVRcH2qoJ+pt4Ut7DT6buB7lmULC/okIqi7goZkPBKG9jFmbyJ5bXUnhNV3TVgt5w339BPCfyOkbPRAJY24cEWwMFezv5kKmvErTbiZcQytw5QUl1guNMbEYdwvBTXM/CrkOF7EjVgFuXepEnrU3ESKRkFLPpQJlnuz4CRW0PXd3wXF0heQNldQ11IDqG4XYYmJglb5NcWcdlKWNIx7kpwG4U2VnG3lPBkW9V44m2fOOthyDun1VSg6ZMnORihIV1stFPdqx9a1V5B90Q9hdPVR+NuqaP8tCW7Lo9GR43/5IRG8Jp1FR7WS3s0S42J2EvY+V1CwkRRenRjUJxWkmCnHxYOP0X2jgkJPKpHAXmMvr+cbAzMsTynFKAcFefxphQftpezAChUttDPGaRM5O6RT0WZnY1x/pmIl3DPIxjbDKYfWzIRj9Y2PAosGWbMzsxTkVitDSmMkAquVdM3fAqoWJ3Gae4Z3rm0w894l3B6hpGxvK1Qdu4VhzkpKV3VEUuv78K9U0H4LeyTdfo6nyQqq0HeC46Zi+AcoaNtUB/w2+AahlYKqne0R9uYPYotM6cKDbjjqZMhWXjYlC4deyOvclkWMUdLs7C74aNqeWfC+Z/d2QOVuO3bpnyl5aRzgf+UGxu3m/f3TExm3gOyVSsIXLfyMHiNHpqRqWw26PSlEzhMFLXyrw4hBZdh0WEFXWnhCP6sWS0cp6Ei+J8TXDNjWelMaEzYQjflt2atVHBvOA/B6rA1bybEx4kt/DCu2Y6u78lzWaOBwNRtWY7k2JY9Exz55+NqC+8DfY1F+6j0S33DeuDUNa859w904jpMjk1HT6i8e/cex13oSru41Yrd5vkdcJ2BsoBVbF8hjtpuMh+06sDlMQWu/ToLfyc5sr7GCArdORsf92diyTEltzQJgvSwPazvzuQ5fAVXGO1R+UdCBLesRU/UFxzJ43y+vwsXXdfAJ4/ObtBxzjhqy2A4K+hawBO/mG7Pj7RQ0+O8mDNpixWYf47zRbREcpDasvbeSWo1ejaCvdkyznu+/sxLi59kYyOdXYrwDVh5P0N9dSZ/dd8DwRAHmNlXSkModkA/6hPA8BR2/sQPJpj9Rf15BQf7b4RdvwFrMVNBUm234GtCUveOzk++zA37Prdh8zg8L5+9G8GhrVrSE90i/E6mPO7Ab9xV0c/IOODR7AObHe+oRilUZTzFdo6RRqw7glPY9dhRx3v6zH0Z5lVjDeTJkLvchvr9hsYKfX7YX5VZGbHAbBYWZ7kNDpglr99aUVA/24MdFK+a4WUlV9w7g7pT2TPNBQSPbh6N1H3v2fbqCHt7ai6qy+4AL5xy785jFNXWsQkkffE4gzeE1Vr/gfXc5jvmbPqP7bgXlXjgOv2e/8MlJQTsvHseaEQZsvD2f5XOHsWCpFROGKaniYiwqCm1YULmCfOceR/8cO7bcVUG2d6NwMlEP341Kmu54HaWWd3GkN/eB369i5b6nMNquIHXaFRief4vlvpwn+8QjJqAS/goFVQWdwfiQWsz9ZEp5L0/Dt2srpuK+99/xRNgssGRdFvCeJp1Hw3Ubdvi4gg6OO4dHzzuyXyqODb7+ZqFH0QYl3fuchnBlFgJ4v/7Up6Kox1OM53uictKwaqCazVihpJ6j0nHwYSuW355zeFIK3rpYsfq9CrI5ex1Z8TYs1ENBw0ckofu524idyf3nymwYBt5DU37vOm0GrOIf4g3nZ9MUhgVyKcN0JfWLfoghg5SsJ5+pnhX30XCzJbNYynns8l24n7JkDxcoqHO/dNzsfRuGbpyXwnLxvTWDJFFBQ7l+/tffmCVwXeicm49JM5sxE46f3255GHhGznYvVND6ns8xQWPG/vZW0OGpORjccBu6O5xzPAox4QWhxFlB3w/lI0hUAQtS0oKPJfCeVYPSrUq6ueYDtir5vHCt/PvvNQZ3EjGH+Qra7V2EGm8ZC64wpcERb1Afn4qelxW0+mQ5fMXvYcy5+o+mCoH23MfUcI0wroCP+A9yuJb5rSnH7U5N2Q+ZgtralMKttDm78dqUzkd+xMZIPULD+YzUVEP6LxNHeI4Xb9Ui7fozPD6roK+farHyxDtkhPL4N/3Eok1lKHdUUKdF1ZjcJAw9NHIqKeui1b88hNzbcjoTotPujo9Dxx6m9KrJUO2pRxexeKcphc311AZ9SMboKaZUMneKNnIhQ9O2fD1sodbhYRb2vpDTmrS12uLcp+ieKae5ZfO0Bid3w85XThYDyjVz9u3H8TdyitxTrmkXEok6f1NyefBH428aj818riN/fdM4pl6DP9fENUqZtk8zIOqGKclSbbUeRx9CP8aU1tS5aHUtCjFRZUpzL3TRzv73Gb+am1KT2VLtqrM1kLyXk2G3Wk1ynQHbx3MxXJWn0UaYMNVxvv5wXnOwZRgKA+TkermDJm/5YWw+YErPKpw0Cb3iUGLHOSc5VOOYdAZyrlkunlGamNJ0uEzgevHslmYesrCYa7Th1Ieavf7PMfOOKSX5P9IkXniP11l8zcI04uJK7NxtSq7Nl2lSdv9G8mR+frq9Ztc1I/bF3pQyfD54bBQ3Z8vq5WSij/VIfx6G2SlyihaP0t88Eg6XRabU9XlzfXR1MZZzHrCb/c5D7/gZLzjfPnrZz8PoyE8sNeW+Yk1R+nizJqwule/fYqGfNbIZS1hgSn/bD9WfuSVl1Z1NKWDvCX3rYUpW/UROATm39Wdjw7AyTE6lZvH6fZ0PoozHNq/MUHCfdhwjKuS0u7+zQE/PY2ScnB5ohgpP7/I3RWs5TZnEv2/6i73c9wbU5+v9phszf5GCfI5V6OdWi5hvjil96mwu3L5sylKn8jPXWAqhf8zZIH7mp2cOgmpLGxa+Rk729X2FhifWzOyfjKrrPYTk0ggkx5qSZN0Y4VNCHE5fN6Uc+2DBOTQBIbzXgXP3Cee80mCWJKcGg0BhUOADWPM+QrNXOHP0BWbsltOMSRFCguoNwnbIqcfUaKGhUMZyv/B4vowVjohUTHmGx3NymvC6wpwtyDClsZt2CyPHW7IQO857o7cLSYHWbPReOe3ts1VIzYpD6EAFGbheFC4bnkfkd1NqECUILjEpyIrh/8ZeF6pW30Ved15zmwShpuAJRkq4xyi9KsxKeAN/jv95G5OFujZl8MmTk/u0TKFnaTVyD8rp+rn7go/FX0waLqfJh7OEI3taMK++Coqbf0moXmHBdj82pR79Lgmucms2hc9d2KvLwsKXHVjoAzllriAhJpEBN/ldy3IEpGYjY6sp9yrZws2CPATsMCXr+S8Fo+3F8A0xpXeLqwSZ4hteW5vSkslfhfaFDTjC5FQw7LMQfrcJSx0mp8BVb4WC2FbMapmCMq88EPofbsuW/uL3JjwTLGpsWfxmUxryuEwYM9eeuSTL6V3SGyE57wMK/vK73oqRoK7EhGumNN5EDsuUXzjhakoGT42xVm3INgpyUrg0g4VDc/YzmPdL1AqJQyXsIOcB/w9WsD7YgR28yHOJbo5WXTszi29ychBMUPugK1txRU7ZSa2xauEP9OYzZdHbAt5u9VjDZ6rWvzWU3P8rPEwp9KEd3LeJWetYOelWOsGxQsqiOI89e2UL2fWObEWeKV1b0BpTPB2Y1WJ+ziV7RAV3Y0mcEyocu6HJvB7s2wo5jdjrgQBqyr7PMaX9x/tj/TUJs+W1+uvhhZRsOVs9Q04GD4ajEV1Y3jpTEjcZiGv/urP0EjmNMfKGxe8e7OV2OR3xHIZZT5qxED6DDd0mQ3NKwhqamlL0yRk4HiVnqfvklL5jElbfcmI005SWj5yGE1EujD+u6dTX6RB8erJWW/lsdhmPyNimLIxj9cvfOfg5oznbG2nK53ENxs4yZQv1crLLWI56azUbskxOQ9v445y8C7PgXCQZtQrva7oxF0ve98JVqLnbkw1eLifJsyW4kN2cTeU1f++0E96lUrarvSkNDNiBoS+UbAefKY3tdjwM6MzWcs/Tp9kORMx2YmM4F7XI3QH/RldmHSUnigtGcXMT9vE+78XqA1hzW8R2TDClapdwbNurYPWhvP7ycFgozNiD8XLydA9Fy4GOzPmeKY1sEw5P727Mjc9L/4kHELe0B3vHa3vI6TCcyv/g8klT+hl4Gib1Rsxkmyn1bhoFw7lSFrKZ68XqGLzcrmAZHnLSLolEQE0XljvSlN5ujkaPri7MkfNA6eBo/N7Ygz0fKqdBDZGwSspHB+6NPWbexOR7b7D7gSlJ/11D38AyFHLOmfnjMrxsanGC52i+7xKan2zCfPN5LzpcgvOcZqzlfjnJ+scjOKMDm8LPyRGuYHJoZ+Y115SmJl+ArciZ6c7J6emXeEQnPYcsxZSMRqRj+aRC/FpqSjvd0rGytATXlZyHB6dhZdI3DC+X09aKFCSdb8DCM7yPudfxr6sVc7VVUOye2/gRa8OceB91j1MRkWjP3F7K6XNRKsYUdmGpqzlHbbmGRTUPsJd7gLDumbAOeobVHBtNku4iOPQdBnAdaXs+A/ntP+MJr8l4FUEismBZn01p6OD7sO/QljlxPf1RcRdrR7dnxLGknJ2BoAo7Jp7Deb74Dlp0y8ZX3l9Zxycob5WPPK6n9z48xrnGIuTYyMl6zlM0OJixXxdM6f7M5/jg2Jp57TElxcEciB3bscwTcvLwe4znm/gULZaTPOwhRtff5u8OroNnS6FyuItns7k+Gr3BuDM5aMrnvfmIV1if/AJaO16f8Bfw/ChhjftNSf+7GEdaKlm+I88xrghDprVk7bh/2FH0EtvbWLIt9+TkeCUP11JuIknNuehWFVzXfEdXzhtpW39gV5ffGNzHlJpP+IFn3kYst1FO1c2roH3QnF11NqXdnKevrpCxf0fldPbAJ0yefRU1neQ0TMX5siYFMXJTGrDoF76OBlo68ZiH/oEs/CGOnjClDfxsX8kr3Oa8VObVgE69P8FhBMfYrDpENlZjWbyc5jStw6p2/3DJk58/vRZl0VfwScw169kf7lGTUdlHTr/rGxEelQZ0k1PYTgNmqNyNipVSmrz+mrbF2DBYF0jJN/C2dvT1g9BqZGSy4b72cUAqfqTLyOnYU+3Qgjv4clxGue8fa9165ELrLKOM36+0O8reonu+lPz/K9IO+vMJQ49LqaD/e236tD1oYySjyleHtZ0uHYA8QkY+qWe0S+fEIvS1jM52TdPeHncZRW4cb7bXtaUdbsO9g5xSrVO0h65koF07riNOl7SFE59g1SsZ+Z25or2Y+gZBW2WUKkvWdk2twOB6KQWHC9rNTn+xylBGe6vOaqeUGLO3H6W0t2mktkd4c5aWKyWfaeHa1d67YbFHRnOXTtBWZu1DQK2MZH83aJtYR+L2XDm5XNml9dx+Htez5aSShGrXym+iJ+dwu88HtH4T72AJ11a/QYe0kTMeQTSf+8w54dpWH17hHtc4jW6X9k3FJ8z7yGObtle78EYN5iTIqNQkRHs/sAlrc0BGHgs2amPQjO2bLqNpk+ZrI4OlrNxVRmEDh2lXLQtFJd8/6ZSxtvn8j4jZxb2x/3jtl2NVqJrOtSPPW5vk8QcF7nJ6lN9Xe2KqMQvmfokNt9dmpojZ2hIZJdc01W7vrWAt+/Icr8i0S1qpmft3KXU0MdaefRiKQUtldDB6hKayr4Q9CJHT7LHdNeq73EdV8u/fpmq++Zmxtk4yChLt1/x4GwanYhkt8VDpbxkdRe4iGUUvXqBP/nQSpTYy6tpriX7UugTklEipa55G3yr1Bpb9lVK0er1+3waOE6mM3Goj9Kp5OZDx/Y26O/rBI56jsRfHwKQf+jnlYnbnF/ctsqD0Zm/kTBPB118S0iM/mjHnpnLqWuWoV960YAvX8Lu+bdavrbRiJi1klPPiiN7h2158Wsd1cHy6PlV7CKXc5/i8eq63mhqLUb/5nnc/9DeeJuDRMRkFrPmgj5ieBjved7++Dfqbugw82y8j728yIW3rEww7LKMtW2yEurpCrJ0lo0IzO8GwTxmausjIcquHULy5BoNfSmnLZo2QktCaBdrKKSWmUm/bxIr1EmT0qdBAyPtryxx4H+fFNxemNevEMj5J6Xihq5BiJMCL+88trKdwpsd9LDbnvtdytHBxTB4a5dyvOiwUrqS9h5elnH4+3C24VX5DKseJhd8OYZbZP9ww4zH/t0PI+9WUHQfHsP6IcNldxJwPSemR/pSQsqcj8yQZXbu6Svi4vQv7UcZn+VWQ8NG8G4siKSUeixBmzCmBO/cMO60uCZObVMBuEK9t/jnhUWod1nyT0aO/5wX/XENWcEJG1l1SBf32ZmyamGN4YLIwskMHNom/XyL7xQnfZndmzXkuY8NThB3JzuyqlYyuz7omYIYLu+HA9694KRTNNWZzPsvI/eMLQfGqGbMIkFGB7pVQWSthPxbzf7/UCB3+h8+eMgo+2wR+GxxY/iju1UeVCIt6OTGzTB5P/jshxdaFlQbxuTCqE0TFxmyWFY8/pkI4pmjO5vC6eaQa4kgnGZtaxufrgQr+Z9QscwjH2ywVtv9ryaIbpDR7UgsU9+rCjnM+zNtaJ/hbOrMgzicenZrhvyU92OZwGb0zkKM+pxcL18no70dz3KqSsRPcS4xY0w97lyiY73feizeOyHrTgkn/k1HkqE4462rJAh5IaUkXG3S/2J3luHCe72yJN/ZuLPQJnxFdZ0y2dGcrJHw9zhq1w+RMOY37txeDMDhRwU62ktPylIGYO8qc7YuX0QdzHbIN27CNIt7r/h7oN8WaNb0rpbVV3ki624v15Xh2sBoC3Yu+7BXvS0WFGwwPKpgb5wG3a6PhvFbNZtTJyLVhDMaMaMU6co49eHU8gn60Zbp2MqpdNgV+E3qzAhM53bkwFVnF/ZhJPxkZPJqI6St0TPRYSsWjFuPuBCXzG8G9sWI6XGPNmB2v+d+jC5HpYMGKo2VkFL0cMefasQQepypsLY687MO6P+U1jFsE96YeLGGCjC76ruHvNh2b+kRKTdsGQtm9BQvm2O7sEwTvSEum2yAjm9gdsFtqzTq8lVJ2r13IbtmH5XHu8rkWiIcyD5bJ+eHZ62BcluvYaI7hidXBKBigZpd5/JMQgXyTluxMrox2KsIxx7Mty+Y84y8+wH2dNWtzmmvQyv04cqw3O8nn4oLHPmim9mOL+RyJn+/H9iI5M+eYuX7kDA5kKlkS1xSRyQmkdWvBtJwfGg9HI8Pegg1uI6Pyf8cR/t6FzVDy94XdWRjMdONvfBm1sIvB2vXubENXGXXuE4GzCSZsJNfZR8lXMK2NlLXO4ecYXkKdq5Kd49y1x/ECzheaM0UnGe1rHo+gkFasJ48nfsVJODt3Z4Z8Xpx3XcaBIT1Z+TgZpftfREzvCozcxnF7X4+262qxxVpOJ8z1iHY2ZKuyZHTv0S2kV4rYSpWM+k+9hVpnBbvEeb5Dh2u47GzGbnBOrr2YiOIYRxbMPcbGj2lw2uDMvvKZGm6Uhto+rqyZVkYpB69jdtlHzFVzH3L6IXLufoUx16/MV5lY/vQPwPnEWn4f7981ZecuSsloAuH5PhGbslFK2yKAiDF27LSjnLq8zUR2Kwf2g+P59KJ7sD3txOJbymjEMcKV7FKs4n3P+fIULje+wTteSq3qnuJmVD2G2XC9sHmKlv7WLKBaRnGb8jDnVgfW7K6MPufkYO7qTqz1cBn1Of8Q5e0Y5PzdbfWyBDHb7iPIns9dw3sUFOdiEueZWve3WLmjCO+5b8mKe4Vxlz5heZyUlPKXiN+qZAM7yykhsQQjn5uzuHoZbS56j5a+bZgdx9765QU4NtyGdZ7Ba9v4AqEhafgf3h5EV8DvC2H0DhnpXMugj8iGaweO1a8lWNhgxL5VyOjOvp/o6Cdi/Xlf/vT8hmt7TFlCmIzmH/2C75PVzG2tjE45fUbI+Xhs3Cel/D5/0OJSAqw4zj/2+I2Iwus4IuJv9qgabLe+j7xncgrwa4Qm/QlORsrp+8dGXJAUYc1Y7l13NqLjyi+I4vc+Kf6LI03qsZXX5z/tX5RdacJUPjK6FViPJklNWS73ZpfO1MLNPx7buV7UDWlETnICxihl1NTbgAWn3cCtPpw/q5uwv3PvISxVRlY7m7DEcc9xbw7nvXL+dm8sRs/WPMeUJszLtQqHMqS0a3ATZlhUC+9tUgovM2C3OoZidTcJ7XO31p0JDkfpAgl9attZ52sXDSFIQtrP3XTdF56HeoqEHtX30jU/fgUm1hLq88JD12ASCtsJEmpWb6p7mxmOyPcSsndvobO6HwVZSyldG9BWt7X/BUj/Suja5g66kqapGLdeQrMDu+nW93oIF37XyLYOOpXyFa6PlVC7qo66uZfeYh9f3/pqqxv8IBRzD0ho5aQ6bf8P+1HUR0r2RYa6r97HMf6olC5LRLpNEefwmWNS+CPTORXdwPWlUjIdqtY57czEXXOO83Etdeqrz6B5JKEFj1rrTErewipFQllHzHU1/76gKEtCzrYindGXalS9kJDVyn9a6ajdmGMsJbtfOVq7Vvug2iOlopNvtd66Yyg351oZ80lb+vo0RnOPkTS9RtsgTsaZoVwre33TevH5MeQ+3L+iURsW/hxv5kupIsFYl1LzAcHDuL6P/atNd62E43ApLd1UrjW6XQvG5ygyrEQL138YbSClUsu32mPDjdnVHAn5y19q02PC4MvXqg0XtI8uHMSdNhIa/PacdmDiCWzazv187WvthrkXcPaqjJZOztcOn3sdy15yPVLkaO83q4ZmjZQaDPK1VzbU48cmKZ0dna1NWmDIFs6UUmUTvVbjJmYXTXg8+69oHx1SsbAQCcX0idb6T2jBfAfwGKKOaM9hD5ZclVLJj3Fa32tHEBojoZ5Rm7S70k7De7mESpr4akc/v4rihRJKHjNGW/gxHWf/9z3UR9vSKxNL50loWvvR2t+Jj7F4q4SOfe2lLR6fj3ORfD2znTaqk4R5cZ8fPGqb9skGBcvZLKUzJ+Zo83q3ZCWnJPQmfbF2lKUlu7hEQjJhuDZozm4sqJSS4bdyjZlLOEaOk9LWzVKtb68oTKqQUJN8lfbLsvOwe8zj8ZJr9z1Jgc1DCdU8kWi3F9xFHe97R0+Z1rfoCWyKJORi8kWT/rIQ3dMl5FXzWVOypBS1F/n6a4Ym/eM35K6R0MLH9zU7jH/jfBcJJSXd1+hGqZg/198RB9trB8wwZye3SKl/iLnW+r0Fu1IooTNGSu3ike3Y9B0Ssuj5XdPjZBhO8hk8+HClJr/wMGLmSMlrxjbN9Nsn8NJZSuUxuzSjnyXiqhXHQ1CIpvh7GnKtpeTSartGfuo+nnblvihtmuZzaR4KXTmfz26rWS56j/GteU/tv3s8uv0VPp8k5BdR6WFkUweTsxJy9THUWI02ZNvsJGS0216T7mzCzE3/N8tGt897tmaNHNtJ3iGaKm8rFimX0jO/eZqWe9szj3V8Tput0czytGd6Pu+zK700N+33wITr4IgLkzxEXuFQ/pSS64ym/VL3HEe7y3xtb58GfTw+befr9nb9DtZeQxeuNX4mVX2trYCcEL4O/3J71uSHCIyRkvvujHTPglcQ3+Q6YuuvD0z/hKaTuDcb465XzK1GWCu+nuyk75nViAkc/0vWOuuDEo3ZyVUS+nt3oj57ZCsmt+PeafOofguPtmGjbktpVaUsfbmvLQvmeIh+2Ux/enJntofvjxx1N90rzIkNniGhlHVMr5/wEe2e8ln7/VlffKkSvuFSyln0Rb/wWj1C+Jy2KP+iz+1iyJw4dwU4Ner1N5ux7P0S8u6jFrJ/2rEXC/j+zc/0FUZdWEp7znXGrQSX493ZZj4Xu5d3F7Lm9WTYJyHLPfOFc47/oONzF49eQqutxmzJUF6f2AnCiVcStv+5hKwLdghrFWp2knPsWLNjQsfAFizShsfsEyt4qpxZpEZKD8ZPFPZbubChAzm3HNwlBFW5sZOZEtpbf0C4kNKHDZop4eIeLhT5Sdi2K/xN9yRdkNcpWJIF55+Nt4XSFS3Z0k0S+jk2XejsZMkshvH9q7OEj3ncw3BvEL/3lFDp2pOlr5BSs8xbgsbFneUcklDCp0uCaquE9eGeJzO4UNj0Vs4G8jnt0eadoOhozu4ESEln/EPQFFmy8Wd4jwZ8EkqyrVg0x0+z7t8Fw5FuzKhcSjPcaoQnp/qyVh8lFD++WKhso2UlnB+ub6kQ8n63YIUvpBSYJsbZgxYsY7GU3O6JUfugHetyRUImo03QXdyBVa/k58eo0HNKL7bDgmt6sBjuO9zZ9ygpLVRIsbuFjqkiJBQ2uzni7KxY9gjO4UNaISPRhh38I6G4V1bIlNsx11AJ3SnpCLsHHuztdCnFeVjjpcSTeV6QkB21R9EzKxYaJKXq0Z2xdrkti/aWkji3D1yzOjHbwxLanKtDf3VX1o3P1ODzXgj8rGV+vEd201xQ+24AG50kobXf++LTv8EsjPOeeNVwtJzTgVlzvm0RNQ19GxzYib0SUt+airvLnVnwBzEZuUwBDHUs2F9KsjsDkbN+ANN04L2bOQlV04ewiAAJrZo7CZ3WdmANflyPLgVilmtnNppz2rQVa+H7vCtDBwl5Gq9EY+EA9qOXlHI3rsGE/UOYM9dxueMCfL/fnnUdKaWeV/ZgzFj+zuX8lr8kBK8du7AGzvMsKwiS7VrmdVJKh9PCIDccwH2DlB5P3Qm/lUPYBK7doTO3Yp/KmjXslFLG6iMwWWrLRnBMuk86hHOzO7KpGRLqteQQCkw1bHuwlJqPjsCk2Z5sXqmEjDccgv+jwazJSAkNGLkXI7PasqpoKd29dhy522zYqV/cDwyLRkNhR6Ycz/PqF4XT6b2Yk42M9n44g5N57oxSpPT+0kmE3tSxk7zXrprT2ChqyRh/O8wdloB5Sy3Z8sHcD0jOocVia7abY/JC+RkM296bVXJ+EC/h/vxxXzZGJqXC2ERU9NCyp0Ml1LLvNaQtkTDMktLPYAELe5kyXXcpdfl7G76OLdiQej4Lr5PRf7UFi4CEhmy9ioGWriyoSkqdRKkY9s2Nua+T0sfDKZjj1o9dnc35tn8aZu/WMJGrhELe3kQLlQGr4Px8uMNjTLI2Ziu/SOj3vWyoSsTs7QkJvTLLQJ9dCpbNNbTZXkJLuZrZRvH9XfTYpnNiLknc/3zMRL8LLmw81/R6gcF7Su//57ePbe7A9487U3twDHOv7eBVAx2T0BFJPuxO/IFEJyEb2XMcCjNkuRwnRxY+xdH7JszTREIz3z1C0NkOzJlJ6XnJC5Tzd71+Odf6MU8hjO/Ogjj3Nm/6EFnVPdiRo1z7Wt+HZfIrpPMZ+dLvHYLbFKMjn6/dP97gibKC5yyh8JAC+F6oAWsU0831r7D7pDl70YO/Nyd9wtl2rdmQ39zTGpdg7fd2zIhzaVGf9zgdZ8dKeW3j9ryBfp0eTWUyumpTifFB97DcQUofZn1FZeRTNHhKifmU4L+bYraAv6EQ9QMm/8lY749S6j7/O54pzFgbfmbGgEr0j7BgwXUS+u9kOSpfWjF/P87n28vxoPEUEp9IaHjxbwwtvIAYpZQM3OoRdeIGbHnuxg+5b0oQcIxj/tqK77g604DFQUovzf8iqdiIbR4jpbJ+fzBwqYi92S+lqJW1yImRs+vcv9lF1CCwm4o5c28jDahBpNUZyHdybznWgEXEX8FoPiOif4ZMUi/AiHOFSe+m7PiFHGR7SCksy5iVvChEG469d7OM2Zldn5H4WkI+UmOWq/2Jx9yj2t40ZM9eNaJRIaXfmw3YiHhDlpDLexr/D36+95CaIibxtWbsj81DxP4W08K1zZhb8AvM6SihjEYTdpF7hlythMy6mzCXzluRFS+inR90urFZO5HVICLXXUN0zRYfwKbOYjom9tEFHI1BuY2YXsWN1lV1uojMpmJKODJOpz58A7pCER07PlHnHXEH/RJENMlliq557UMs3yGif5HTdCW2z9HmuIimJ0/SKRp/ozpMRBUeI3VFYgOWFMC/W/joEtdtQctkEY3o00uXLgvG1OViymzrous1IRxFT/m9LfvpKhdFw6dQTNfCPXWrbc/DKV1MQ+4P1jXOTcbOS2KqfjJY1zIU6OArJnWAt+5i6CO04DFPnzFCl23/Bg1i/u8sL53PvC+QmYtp5z9PncfSetg9EdG864N0Zgpj9uwaj0Gh4/FI2OL9IrLP7aWb00TBpsWKKFPSVTdJEYiFF/j3hw66gCnb4b6d16GurW4H0jHuo5jmqXQ6/w0ZKCkS0wjWT7erZx7ss8T06WBvXcOOYtS8FtOwAc463YHvGBcn5l6rq+6YuQGrX8TrbOGg03VqxurcxPS2k50uXydj/ST830E2ujubVOxllohuHbTSVa0wZyWXRLS5rrVu3eqt+Mvr/0JvqbPTBEO1Qkx9LKW6v80/oNdo7pPtbXTFb8owYbCEJn1uo3unrEP3/hKqsFTqHt43YtNfiqnXD4WuoJ+YuYTxeobKddcNFOzdQDEJH6W6QK0561Qlog+3pDpPv1bsKr93xAaJrpj7wI5MTPJ1pdqQd4fQs6OYlta+0d6aEov3P0Tkn5mvXbbnAnrViChmyCNttvc1OJmJKTGQaV/0vo0uv0Tk/h3aawcaYM39tupRvdZhbRNWtVZCqaN/a1Wvm7HJPfm7b3qV9vJmGRtKYkodXq39pFOzNcvE5JJbqX2+vTXr/UpEOS2rtVa1+zHjhZiCc+9on38/irpdYtqbrNcu1Z1AO16TA2kpWt2Ji0hcLya7kASt5+sUyPnad2i89pHnPQRP4fsXn9JWXs3DBC+eS8ExLTkWY7CFmPwPHdXee1IJT17/wW0itRZ19bg/X0STY/k6rAlbKhNR0pyj2tV5EvbGTUK+V/O1xaYKtroF50l9lrZoYEvW7raYCpYmaw/ubMdO3eE1aZOqdeQe2ymI/zvxtPakOhIzSsU02e2U1n3SSVhXi0mz8rDWs0siWvP13st7tGXjU7GiVky5s3dqzTLvwIB7+M3eW7SHjz9CWYOY1vTYqP3Q5zWKzPhbaekorfmYL5gfLqb0HQu04z79QncHMdUMWaK91awJc0gSUfrCFdrEKa2YB/f2k6v3a1MS27AcPl8Ng7Zq2w3uwMbwPu4dt01re86BPTghojcnJ2kTNE7MaZ2Itr7SaisVxTDl/UrOM9MubFsG3978rZdho/V48BMH3okpzNROq7nYhE3l2F7T2kxrd74pGzWO967rC43FqbZsPMdnWHcX7Z5utiy+TEwlQ2y18lR7ljVVTE0c2mrv/O3CNjSKqMkXI+3FJcbsylkxZeOq5ldAM/YmSEwH+w3RhJ+UsL/dxGRxrqbfqI527Cw/x6tfpsbgb2f27QbnvRUhmqf2Tkw1ne9nQzU+Sd3Z0zZiMrmd6WF+QMTkfB4fuY3Vi2eZslTOFS1+B+qzppmxq7dF5LM8XZ/WswsLfswx47rTw2eKM/PjnOMe+yB9crueLKGLmLqWuui32bkzWz6DKe7X9L19ZWx0HecidUdh5HsVezhRTNry9sL7G61YPuc3+/XWQkPHtizJR0Ta/zoLxitdmH2VmBrNHukXHujFjO+IadUBe2G7i4YtfCYi73UdhcQYT/ZkjIgsS92FhDwZy+cYqxZNF3yjFWwt125h7HzBr2VLNv+kmMz2bRei91ixTEFEZ+WBwuFSW1a0U0TBNQeFjL29WRvOA1usNwkDnvdjKYKYnCpCBWdzT/YwU0SftAFC2thWLN2Yv0FWnha8u7dhxQ/ElHciSVBNa8+K6jlPXkwWsifbM4dHIpoxOVtI3axhr9pwHUkm4VDoADaF88DPJdeEghVD2Bq9iOLa3xUKf7VhHbvzXt9+IqRPsWblTSV0KOi9YNXPno0exPdv+CIUhzswz15icuvbFLb3NSxtgoQyq94I7tn9WUQl59UJH4WxF4ewd3I+I+tLhKTF3iz1uYjWzjbGaYMOrFzFNbTMEGf+2LOT+fwcHwU8j3dhn/qLKUNqjg0RA9mCJ2Ia880QJi5DmZpziFuABBeGejMv3ne38eaIvOjAWvFenGrbCQ0tnFnueP79kSMUEhd2tZmY9q/rgRVlA9nn5pw/m7TA8xNDWXws5yW5NbaPHc48O4gpcrE9fnzpwt7xmMfU9cHkRd2YyzYxrQ0cgGC3Hmx+rojeTfTEjcuDWFv+dnCd0xleX4eyZZy7Tj3ujSvhI9iO1mL6UOyBUK0r6+IopjsJE0A5bixgpYgsmo9FeIUXU/He/Td4PDpOGsmKC0S07b//YFffnX3ls6bvtQz3s3uyEedFNC5qISy2e7PmlznXdV+DbStGMvVbEXVN9INdbBcm/iqmzdG7ccK2G5sawvHjsx2vZvVgztkiEm/cClF3b2ZxTEw9Vu+CU81IdjtRRKkzg2D5qjP7UiOmlY2HscW8G/P6J6K3yoOw/OzClvLzQxtC8LJmEFvBe20uOY7R3l5s1SoxpdQfQuRmHxaQLqLne/ejtXkHVsrr0Nf3NLKbdmJ+nCejouPg/suRFfE6pGTH4ueOQWxhvJg8vM5gXsww/g7lPX0Qh+OKEWxmmoiWdohEvn8bZnlQQouzLqP0P2tWasX1zj8BR5/Zs5ucQ1obXsIBfRd2NlhEEoN4PNs5gBkHiCnO5gouBAxh2U3E1MHyAgq+tWQfBkqo3aVUaGZYsgVSCb2YeAONDTZs5R8Rdb58A99C7VjXGSK6rU9B5WwPJvknpojdeoRv07Lzt3gNV6Th3E4pW/5JTDMis+DUz5RJ7nOd5b79m7QFG3hOTHNPMayStGW/H4uo7T8BVats2F1HEdXfFpA4qA/7/UNML89noklZX/YkTUxNfe9iQpmWra0U0fmwO0gUNWFLtorJ8eNzDM00ZoXc22w79QwWCyXsKedDD/9HaPpYySIviii81wP0j2zBsody/5CdBa/rjuyvs4QUuwuh9e3GSuUSCr70HHc1vdifQ2K6KHmMgsl9maeaY2bZQwy+shVF3AsZ3P8MUa8QBOSJ6KCuDBule5FRLqKQ3DLYcq9/YK6E/JZ/QLDNRwycLSbRjfeQs2+4xD2kJPoN3O/+xhYVPz/mFdznNGHnOGdu3PQCYafasySuQc/6fUKLIZ1ZUIKYJnb+iMR8Zzbemuc45T0mxLmyw8O4r8t/iSdXA9H/noh6P6zEke7BIO4xjH9Xwmrbflzh2BjjUgW77VFIdBHTl4E/UHfpFOTtxbTaoBo1X+7h2XEx2TSvQnT1U8zgfFv97jMaexbif77Cd3IJThu3YncO8fdOz29YOdySjTWX0KIn33BvqzUrWCemAVXfcGaZHVvKZ/Prkgo4rHBk+hIRuUWWo+mHAEziHrL1zm9YejcIEzhPtmn7A5Vt92D5Cx7zNP4eGh+JmINcUwbU42ThabTmGjTjTi3uLb8CfT33HkIN3oel4fIpzr0rq1Fn14ydKeRvyfLf6HRWzGL4W77x7G/s+8lxxXFufLMBqhpzFsVneXHAL/jHWrLsIZwHbv2Cx8Z2bGSOiBw71GNUh0N4cVlEGt4Hu+3RGPJSRLFbDdia+efh15Pn0sGIiVOSkdlPTJfCm7JVAz7j6SsxnV1uwp7Ef8NWjkmfgU1Zw+bfGMP1fbqJMZt+y5jZOkpoV+smTGUiZf/HsZXHxfh9f5qZZ2aiJO37JiklbRQ1V5SEUCpFIYQQ8rGF7GXNHkIIRfaQJTXnHITsZd+y71vZQ37n+/vLfT2vZ+5z7znv8168iFmqS0nN2cc5G+ITPsON7rz/cWPUtGLN/dcAicUAw1W6FH1MiVsMK8HmkZr6qNX4ouYGxHANvdLVmLHnCRhZ6tKbayos+PQB9BiH+voqfP3hG2zgs60qkHBHjCtmMpZcnFj3Kjywe1NdOtHYBH/W+KAXe2a/9sY4yrQjBsjYv+02wlM9OuPRWp7Z7y1wxn/dMJ170UbZAl9374X6nFlS/jXHaJ++6Dibs0nb5kgbbDFCrkvjrlvg9Cf2aMq643fAAvWVrXCdsy7d9rLA3qPa4GqNLhVvskCVuxc+DeI7Blvgo+EdMIBncGalOX64FYQXGJObO5vj+b4hGMfZKsLHDCOye2A5e9dRYIJzD/bFtotYr+2N8e9oKyzkc6ZmWOPf6za4gs//wcYaPeId8Srry/sVNphk2BrbcR2ylbY41bYt/sffPWlji50H+GJPfmdMrQ0a3uqIEfytT/Nt0OtKMPY/yfObyr8d1x07MD4/nbPEnW164yf+rrPGAk2uR+EGwTWJNsc6MytM4fq4rLFFKLTB5hfVVHrFAec6tMS3XBPjQEc8s90NPzNn5js4odLMC22ZG/tNcUTXoR3wUJ6aArs44S9jDZpy1tvN/q7ri87oNZ+1Y449jr1sj8n8jsU+Zwy95IyZO9TUeWkrHJHqhjeyGZPjXNDP1BM3sOdsGtsK99R6Y/Au1voYZ5w4LhvqhYqiJqaL3m7r4bC/ih6qZwunuh2wxE9F/Y7PEUsDD8FJHxWVpc0V9wxPgUqjoliPuWJbaAX86aqi52fniD2y69DAvzX9OUdstHsARbb8PHuuGDz2Gaz/paSyjfPEEqf5oNGqyPznYFHgvhgmF6roX22KeG+dA/bVKuqVO04UT8+HpIsqKhwzUWir9sPAYypSHp0s8jyPQ8QmFZ3omS70diO4HlTRvmNTBO28BDnFKhpEk0XU7DsQUMB3SZwsdIa+glf9VeRdOU1sP/MNbo/l764dJ2o2NsYm/Lz61SgRcETCE0EqWn15uGiYNQfyv6uo5kCkSOq6CGaxHp1zixMxP1bDhomsxa8TRc9pW6HJaDUVXkoS4V32wRX2nC1Ck8WsBSfhmp2aDr9KEf3SzsF6XuudGCUSR1aBkYOalJ1GinqXGgj24z3LksTPUR/gpb6aZh0eIoqG1sMSXzV9MewvVrWU48pffOYNMUJ/ii6mTFRRnG28CEowwJMhKvLPjBQWH4ywqZeKDmd0F+90ZkLAI36+IUjYVL2CTjlq+ncvSiz8WAuRS9Tkbd9XbO/wA+IX8Lqyt5i7V4WPXPguU8LFAZkeat+qyP1rmFj/uDlm/uE6u3cU3kdMMTlFRVrvAPHvtgVWNiipWr+TGGE+B+5cVtHdfm5idrtFYDtTRZpwR3F4wRr42VNFu4/YiMJ3W2Gqh4psO1qKevUueG6tonEDzUUPrSE+Za/1b5ub+DrTBLd78XlOthQOlVZoxvfafsVV+DrZ49k3Snq2zUnkyWfDgGFqGjfbXhyaNB8MB/KZI82Epu8yyJY4m1c0F5lP18N3xkzZAz3xvlch5K5QUbf2euLsyiPQtIhrsk8uvJoTjCpR0aoHfzSXnS7DasbePa86Day7DYmzVLT/8A/Nnn5PIbu3ilK9f2gGjzDFolWsxZHGIj3EEru25rmzaS6C5jlgIs/IidzmomKkMxq2V9FlbWORNHoRzGBft2GYUqzvuRKGbVaTv6aRuHV8E1wewnlc80uza+puUHPWuBfzWXP8VwnkMZbqntVoGvtUwP0xnAerqzV90qqBrPi5yR1Ni4ZHcOOxisqX39OsevEWyheqKC3gkSbU6itMTFbRyzE3NLDTFt0c1eTR5otmVLUTVm5XUZ3jO01RrTPSIF6n1mmSj1+FrGNq+njlpGbr3ntwmfFQF3NSY7L3JZztzRl5a6lmZKM6aCpTU/qoUs0q1V/Iyeb9F5ZqLDYoUM49jSgo1PySN0X7L0rKTd+o+d2jGS4vU1K6VY6mc3cH7MDYfjnohiY0qiXuMWCO/XRCo7fJFYvXc53/HtAcfuKO1Z1UpN/hgCYiSoFRnmr6W5GmMdmhi/E8y3qbxmoOjWyGyUoVvaidqmk2tCWGJTNvl27S3Ct0wdU8Fyct12i0d9tiNs+4h9N8jftnP7xtp6LhY8dpfscEYEalkhJCxmiEvxx1kHuhF6xR5KnQfaeajo5Ua7rvNcD9mbz/WENNh0tGGMB4sxhcFdS7fTusSmJfscBYY2Luh1HMM5M87TStqgNwsp6KNuR6acIP6OKdr2qq3jI+qKxCHzfMVNNQk7ZBJaHG6HSAOSTNOyjikznmrWU8SF1PFe62RodwFSXbnzl1YI8nHmQtfvu6MCgiwBevc9+r9/8XtHZgJ0yfo6KUmAVBmkcCPYbwb6/2PLXcugXGMLcERF8te/TQFDdxf903jyl/MsUKsxm37g8mlUfa22NJIu8/d075f7KWeN2b+3W4ovzqOH/sNIo55EdE2euoIEw3VdPlJcPLZ8/vgj3TVZTjll1erOiG/5jPTVJryqvYh092Zn91+0V56xc2uOW5ihrkv8oDPjlg/i7mXlsjbURMK1zdmbnovpM2ZVVn7GarppyEP+WGdV2xqkJFA3aaaoOXh+HOWOaB/u20zUbb4UFr5rQBgdqwvU5oreD1wSnaUe3c8CTPjiZrhvZ9VlvMYfx8DZ6nLfcIxSw9NU3skqq1bt8D1zMn2+XN1v7uHYHHGA/1uFK7qXFLTBrL/Kmbp72jao0yf856OcXagkeemM08Y/T7oFZa7ovG1Uqy8CLtU9sQPMs4d+66VnvmahhO66Cm+hdFWsM2vTBhKuNtZKFWf3ZrxEOctQ1ua531PDCXZ3Df+G/amHF+2Lzt//jhvbb6ewD24T3Fp8aQv7Y7rmMPc2P7JW1xywiMea2iZeKRdtnfSAz35T1bftCerPbEes5Nt7pZQvAtH2z3U0WNQlpAZBPG0v961MsQ1qt64w/+1ofmRvAtKgqtRqtoc6QKUgva4c+Xapp9vDWkD/HBodM5v4xrAx9qOuDIoyrq4uoKey73xskr1RRa2wa6fIzCfNa+t54ukHi6PeozTh7O18CcHx1RSlVRi3cCplwP4kytovGK7hC0uS+26ce9q9bAruporMjiPWUhUPDeH2fdVtHkmX1gzYhALGF9z/WOhxk/Ndj0ppKute8Lj35FogXjJF2KhZBbsUislaFmibBqXDyuO8nvDBsDzVL8cfAHFZ95GFTwGd4zl4b4/QeJJVGY9k9FH0LGQ5drsSjYD2y9mQ4fNsTjt81Kcvs7GaaEdMCFzD9lYTNhgXVHzAtV0fyaBVBh2w+NrvAMNp0HJ71jsElHFZ0zWASpA71xLnNyaPf1kDzZD3v8UNH3hdnQNKcjhjxV0rC0FdBwMRL7MX/G62WD5+ho3NtGRQ4NK2HCKk+c4a6mY9I2uPDEF7MZt91hMzTL9MeUv0p62bAO3GN7oQnXKsVlGyz41Qf97rFGrMmFDw+iMIA1sUQnB8au6g0zJilp949iKN3dD1wXMv/8OQAxvgPAa7KSmjzZDzHHW2NOYzV1TzwC9SoPdGFPss9zP2yz9sbmniqalVsIslHd8Ax7uctlh8DVswduZG8wbWoRhI3vjcZbVZTdcyeYfO4DztuVtKDFCVj/MAZGVDHOpeOQO2sQTC1Q0gvnozBnrROe47mLiz8Fg2tbYf4y9jl7SuH6Sjes5X692X0MBoV3RTPGsOHsU5CcEo6f+J0F/x0D38EReIf5auLk/TDyQF94d1ZJOy+UQolBLHhdYM6fWg4vJiaD51clrf0M8GzINDjyQ0lVt8+DrrsFzmJd6zWvAupP2yBMYswXVYDHICe83UVFic8Q5FtaYfYnJbX2ALh3NxAPnFFTs+BKOFDYGeez95DeVcLrvt3QmWd/gfMZcH81GD68U1Ltx/Nwdtw4iIhS0bVmV2H56bkwYSTP2tybEKtcAsfOqOjK3gfwKEmFs/aq6OyaalhzUh/NWL9+DrwG1WuM0DZORTaDr4CFkQW+CWAs7boIRRprNLunpGiTi2B8pwPuPMU9Gn0TfnfrhJ4aNbV8UA06ZzSYwXo6cWwVrDo6AoDnd6ETP285GUK3qKjdqodQ0msBvApQ0y7xBB4/WA6pXIdpe55Dfu06uM28N/3hC5j8+hnc7ammQ82fQzG9hbmNuNenn8Cz4O+QeZ/3z30IpusbYw7P+LWDdyAklvP4SDVFZbyE2fbt0X+Gmu5OfQjLEjpif57TiXEP4cv2DDBpwrw95j00fJgLIeP5ecpnSJCthDrOPhva8XfK18GX9Wp6pvsOHE7kA2SqqVb7EUpanoRjfMf7XeogZiuC5XDmhB6fYbbDFShkPzB62zvY2egBLA9W05JpL0HEPgd/xuHjOc/hqK4T9i1S09aq7+B+pDXqTlNTa+OvkGrsiVV8d7u2n6D3Oj/c+1lFdy6+h0HrOmLVGhU517yEiaGzIZU91ZsZtZBbMx/02X8+G/0FnnTPhuk1fPf+v+D+nz2QXqEmVXEdfF12FCKeq2mY5VfYOLUUokFNTrlfYEycGT7Q06VpK/7CLl0rXM1ZZsKmf3DPzx5f8MwmGzTCpAZn7NWG1xb/wGeMO3qwvkDwXzDc4IPLeZabjvoNo6MC8TBrqFH8T5i8KxiLOqhoW69GmJiaA+34PIeN/4HksQlGnFCRS1xjfGq1A8qRMfBVB/1nH4DsdezH0hVo4fgbXnNeDs+ScElUYzwv6dJTewmbPldi8RM1ha1TYNhNffx2QE1pNgpcnGSChmvVtH2lDC3CrVHfR02+7+XYdYsjhrB3OumjwBJPV7wl5+c6CtzSoR3acxaAE3L06OqPw54wntsoMD1bYHfGZ+VwOQaODcU3o1R0pKccP7XviY2Y076/kWPytr6ozzxsHKtAlzaxaMYzbvNVgZa+A7ERe4BhYRLOMx2EPRx4nw8Srmo4CcmsKRuuKvHEtbNAe9jPn1Dj5k3XIJi9dINzE7T+8BBmsr600tHD80ffwmsdNb063gTdq3/CzwQ1tW2mi5Z3ZDjRQ0065brodlUXkbm6gnQx61lzlLjv1dm6GPOBs7qNmmLYW/kfs8Vkc+67YxPEOc6Y56amqsFN8M4Cd2zoyP11bYIB433QknH77Ysuvnrnj4E91DT8RBM89zoI81ibXGJ18eTzrkg8X+f3qPFDUTg2fqgipwg1/u7VG1ceZy4qUWGOvB+mgIp2mOriPYd4/Mt5QeemLj6VEvFkXxV1aqRGu2VPwHyXkvw3NcONlq9gyGPOI+uaocfjOsjgzBs9qRk2uf4PyodzVp1kgNuuStiN/dK2CgN8e0EPrz5QUVaDAQ4+a4TJzAN3rZrjoa2WOIZ9bP2E5pg4lHME+7RFm5rjsfzWGLOX75tsiOZO7bD7bvaK2w1w4uz2eG4Pe2AXA0wZHIg5+Wq6sqcZvgzpgs8Xq2nUE33cGNYdb/A+CU766Dm1Nz7i/SeM1sPh06JxlzF7jO/NMH7XQLSeznm2xADPcq93sLeZ28kIn5zRwQY5e5jrJpharUabBZyXt5piwyM+9wsVdd1iiom7TXFvZzXd5LU6wQa92NukrDPD2XOc8Mk9Na0pNsHyh61w/y81Ld5ogpuvx+LKj3x3GxN0rRyIJtHsM8+b4N/yRKR2KvIzMsFv7xVo/ZH166cN2obr4UL2/4W9ee+uRriGs098uTXu6G6BO3dwhvpuhepnVnj8NedlEyt0lIdhZLSavNR2ONGtF/7jGfe4Y4OuvSPxQL2KVH2tMbxxLBrt5tyUbom63+JwAeem0w7m2HCDZ2mOkgbZOmPQWsYkZ4eR6IRZ7Zvjbvbw4c2dUHHDDD3j1NTR1BEPn7fEj3M4y3xwwuLz/pjLHPKI75pxORDVajXlxTpjk8tdcC3X+exaR3y7PxyLGWP7nRxRdqcP6g5VUewfezxa1w8rOYvdH8oYf6TAnJ5K6lvhghYzVOg1Q0nFDq2xJE0fX71V0sJvrTHirxEO5Jyiq2yNa0KscGtzzp5xLhijdcAazry+u10xZ7kLLuK5i0lwwyX9PfAF+6sgNzd85OmL5xtUtIW5eeS9jjgliTMvueImVTB6Mba33nHBY2ZheJJ7cT+hFZ6t7YXTvylpur0zZs40xFulSnpv647Bt02xgs/TM98d6wptcD/zw6E27JFbtcTO7FtGlHugwyg3dPdS0ZobHpi9sx3murC3n+2BV9a0x5+1SvrY0wPzPTrhy1VKWpTtgVN+zQHpt4J25C8RvZdnQfIsiS4bLhXH3VbBsd0Suc9YLiJKt8KwBxL9vbJCzC07ALX1Ei3zXSFWhmjhbUslHeyULUwmXIZd+kqKP5ct9HffhQKZkir3Z4v9nV5A3k+JzjTLFpXaz/D9lkRT9i4TQU9+Q8pqifReLxNLchtjXQ+JsmZmi43r58KP6xLtuzpXFPdeBn3Yy/0IXCCKrTaC8RIlfUhcKJTWuyEtV0lyi0Xie5cSGHZQSbEZC8Xz3uxjbisp8GWmaFhwAULZA8PXLBH84AbUMW9sHrJQKLbUwL8NShocvlB8KHoLe7cpacXlBeLO2h/QPUhJj2szRXqdDt4qk6h9ZZZI/6ZC3eUSGf2ZL7KtmuLVrhL9KFogOifOAa/rSvpnmiKymmTB2ztKypqbLhLvv4OiX0ra4TNHpOXVwvnnnMeHzhZ3pjdAxQEl3V06UwQLJV7/T0l646aIydb6uJbrYNp8tnjS2AgdiiQq3D9BPD5ihm0KJPKfN0LA5hlQ2oiznqyfcHw7CzwYq/s6RolVgzPhzj2JekX1FbaJy+HpZominHqL0afU+PCDkjQZI8XdIH2MX6qkKO1IMSvGGAsmKunErgHie44l3uc+dnsWI1YY2eGfmxJp3/YQqgczQM04eXU7VDRaMBcK2D9/adZVnHBdAke5Pl/GdhY1Q9eDeCfRl0GdRcbFAvjH6w1n/IWUegQsbks01ttPfOlE4HBGItl6H2Ew6Rp0P8a9lrzF6rjHoL9WokXDPIV+83fgZy3RoEHtxScDc7x8hu/1O0wc2mmNE+ZzPZ2FmBPvgJMtlHRO3lGMmO+M6eUStfjuK6qPzIJ0N85T2wPE9cIFsKtOSRuSfESI/wq4w/OyeqKn6B+3GY5ylinzbSP2DtgDXdira2OdxD/ZSWieoqRx3x1FrsN5GDBISa1G2Yseh26BTj8lVR+wEdU7nkF4ZyXFtbYQUS1q4eN2iU7ftRcewxrhpxSJto8xF8dqZfi9l0QzTxqLGYvs8BV7/jhvTzHvoBMWTeVvHXMSCTtccd9RiWxPtRQHDnrgg1iJDiTZC+eMPXDLUEXVgWYi1L4YkjgPTqw3Fqc+lkOGjPNUaXMxT30FbPkdU20TkdP+IWxivevu1kTM3PMe/I4paWaGXBRN+w1rzZXULU4lbJLkqGTMtHBXifp6JR7LlWhadiPxX1BLzDunpIkJpiJ8kQtar+N5kZqJknNt0W+vRP9yDMSyM97Ye5REdzPVwiOoFmysOBefea05nfQLet1lPuz2UjOilQ4+ilSSV/h7zYrJSrSXlGRo/loTOaUpjvos0clRtzX3WjdHm1KJqu5e0uiEtcL5nMtO3n6tqdFvjU3NVBTg9Vmz96M7GnF9Pm6v1YTr+uK3ExIZLvqkObfRHz2KJZIir2oubGqM3jw7EUmXNSmhCtThM+svuqKZdUCNQxiTBQtAc8u9GYo4PtuYg5rSRsao91CitE57NBb7zFF/m0QRDzdofNu4YL+p/N0hNzRWZm1wGNdzVepljYl/O3zLOEl7VaZ536w9bg3k3BR9XHPWkbnxsUT6V/do5jsLDNjC+6xcpzGNMUS/uUoKKFumuVBkisW+Srp8cbwm9Kk1WmRLlHBjiubHM3s0c5Jo89JJmjYvfLDfQyUF3dugGd7dH/WXsbYOWaHp+z0Q7/VS0vDoMZr6rsHou1OiST//0+RGtcA1V5TkG9FPc2+zCXrVKKmXUzON71Ur7NGd3zcw0lz54IjrpjP3DnXQVK10wW/OEmGUWpP5Jwg3opI6O8o0MV264NevEn2LdNDkPA5FGCHR8GQ7TRmyv/VQkcWCQ0EGUywwsJmKZ3NWUE1HB0zN4XqWfQlc3tYVG8+XqPpkSlDQAw/0deX1qkZBb9tqMPo3581WRUGJ/YMxgXl16PLUoJgVYWiwVSKdCfuDGop6orCTKOXJ/CDnkU6oqlfS2Mru5WXPXbBgkZIaMleWf/zTFp/NY30p6lj+dpIP6gVybc3Lyycf6IK99Njb3+lR1u1xN9y+XEl/9+mVVxr2wpuTJMrdtKWTs4MbPjmvpMOGrbW1gz3QnLloxIFmWmHnjXsPSHS/t5F2XKNwPHNRSTk+P8vN0iMwgfmtZNqL8p9NovAj46FQv6M25Z47LmIeaOXTV2vj1w6reMbvX43WFlb5Yi7rzj+zMdrV8f6YzHMRoFihzf3eA50uKamwwFdbt7Y3FrM3mAgp2tLqfgiVEg22W6h1OOGFJ1inROkS7cAoP4yJZZ1atUP7Jb0jHr8v0bkXh7W7TTW4aRffffRlbXDXvphWyfy/d7d2X69YvPBcoq8vSrWGKfE4bg/PUfxT7YwJHdCacR7f/7z2c8tOWPa/PTu+0MZ17YxnmU9eeX7RusVH4awnzJPnq7Vp52JwxPz/6eMX7VyXATjxrkSLnyuArgRh6Hgl2Un6MLNVV0zfL5HfQQN4adINj0VL5NrHBIqW9cf7rIl6E03hbMxA9Hwk0eOmpmDyKBATvzAnX3CDrA3B6NCW+V9qBYbpoXiCNWtxiSO8/tEfM1hzZVt9IN0zAfs3SHRwXms47TgYr22Q6NnOtnC4IAgnM6eNNwsC+eLOWLdASZm/g2GZXihO1EpUdt0fXuTE4ZSXSvJL6AmpWwaiOfNw5fjOUJ06CAuruSaD/GGfsQYlxl7at1SYtbUz6o1k3F5NhBNlIZjBHJIb1g/6vI/DKt7n7f0YSDYfiBXTeGavxUHGi0G47pJE836Gg8WAICxiLd4VNgfeKIKxHXuVn0bTYVTzEKxjno/SpsDNefH4YDrjNnE2lA5NQJO/Etlt+g9Geg3GKsaS5/5B4FvaE+63k8hm23LQmRoDU1nLTLYthfjTw2CZPvNw54Xwc3carGzDde64CNK2BuKdIu5X5SJwDRA43UpJ2ysXgmVNf+6Lkg55ZYL79QFY9loi5ysLYUWP7pDIMz5wyGqYN6UP7OHZ91etAe83w2Asrw0nrQaXu9NgLnuSM4+zwX5qED4KVVIn9xWgc0WgLc/FypsroYl+fzzDfslv+nIIlOKx6pNE9SfXwuQb3QGZ83/7boTjl/uBdJnnsX4zNEwZCq8Z28P3bYO8RH902shnPpQHvecFYgljo/XAjSB364yRfSX678s6SPGKxPQA9tjLt0H9/Wg8tInvVfO/f48Qhy3ZG0zy2QT5f3pCS/YGQeN3gUtYf/BwZ30s3wUJG5Mh1VJJc8/sg5i1XqhcraTe7gfA/XV7fMM1T5y9C8487oTOzKtv3uyEGM4U+cx16wx3w8I20ZjYSUkDPheAW2QEND7EMzvwKHTRiYJXnhJtcT8FjqfG8x2UNGrhCfh8NQMmPpEob+cJSI92xbRCJT0/UQZzXduingdjctRxuGbug4u5btZjD0PNjR445jj7CkuEa8v6YH6MkhQ3j8HTTf1wDOO80nU/ZB/oC6kZSpr2rBQMhsTCQ37+aTqBft5EEMC5JgShfsdsGMB89Xcggr7CFjexj63JrYTyNg4YJJg3bM/D1NhWuNtWSSEjT0NKgRtasQ52swO4giGcE1TkW3MZHniHYy3PTuSSi6Cqi0Bbrs/1mgoo1RsCEezr+hpdg89mw6EkS0mfq2+BXn4mHODZl327CO1DV8BMUtKyEzehgvJAGPO8t74NBTcLoJw5YUnWbXhVqsCR3ZSUeO8mrP/aBN+wxkVfrYJiS0P8xGcbbHAdcu6ZYgsj9jlJVyGcM+AE9maf9S/Di2O2GNRYSQumXYSLvhqkeSpa0voW3EwIxnrOIBOCbkLM0W7oMJvzVMdbEOMRgbKrrPVHb8KemyMg45+S9sBtqF46FgyylXRU8wCC3adAJu//0/cp3L++AlZu4Lxz5iEct9wAmWEqurmhBrYpdkN2kpIs/WvAYfBx+Mj+5Hvsc9DPOg3H+iup35uXcHrWa4h+wT550mOIefi/fx/PHlj2GMo6/IbH7A/Xdn0A43o3xjddlFTa9S40lmkwsb+KnPMfwtnBXbEHc8XZ1Mcw3CEcC9yYA4c/gSLn3njpgkSOv57Cy1lToJ++isL4u6U35oAzf7fF97ewo91W6FrKOTf5FbQ/sQ+Gb1HRY8V7WAGloMsZcI3lBxh76Dz04vr8qn8LdX43YRnnvpeXXoGx3VPIYB28VfMMcrxeQ0RrFUmhz8Drl8BHX5XkHfgeJup3w1XpSuox6j30MOqFQXZKMqh+D6OHReHicxJNTHoPNsviULeQ6xz6GZy/JWLGbIkG1NdCyxVJWN1Pol8JddAjZRHMYT953OgrWPZeCzsYS6orf0AnZxO059/Oi2yENm/3wzprNa24/RleDDgM/W3UlBlZCxPXCoz+wT7H7yusUnfFgexbjtf9gLS14ThwsZJSh/yAnUf64A32aQWlPyDnYgwe1fAdf/wEWdVAHOjMZ6Z6sMsYigVVzHX19TC6+Sh8c5r5dv4/KBkxBn8ulWhr5j9w4r4v91dR+epG+PhMHnhwH/13N8YKzyLwYP+WmSFHN92DEMG8/cdcQtfBIbiLfc75uEZocTYMPb7znKY2wg5xEfiPPW3R/ka4rE0/dL6qpMbWjTHkSxweYJ+8+kJjfFs2CHdx38N7yDD7z3Acx7ya/VuGLm5jcXsJ87yjHDumjceshcyBxircpzwEWyok6jxOwuGWJXAmREkZq5U4fThCtKOS5njrovH3i3BrJtfBtim2yLwJV7g+TZ7qYcFOT4yzlUg3Xh8X5fugfXPORKCHbm86om4riTxS9LCqJhgTDVhzo5ui9Lkb1r1X0KgxTXGuTyLmxqno+t0mODhnCOIn9mlxajT5NgKLOCfOctZF3byxKON6umc0wckjx2OPlawva3QxcPgF0GX+H/C+Kca8vg6L2GuRdTNcf6UGmrDGdV9piFduf4B/XZlvj7TAmZN/ws9DSnp2tQU6fGqAjZxHvqQZ4Y0jdvjvmYKK5C3QdntLdGKuLlpjiGkWbpiaJlH5DENMveOJLoslenewORbpt8eVnE0M6prjfEUnNOTcKo82RP1sgY0nMt7uGOCVXyHo7S7RrrkGOPL1ICx3V9GQpXpofSwJP7APbDzKACufjEKJPd7Tl81w8fsx+Jg9wOFCfbzz5jmsva0gv5GmmDj7HXiwRt9AMwwL+wYbdJS019oMVT//wFKuf5W5KUql5ligJ1HDWTNM+W2F2bx2FSa4+4k9Roxk7H03QZecVujP/i3ntwnmTHXHDSTRyxcmmDzHG18cl6jTF15n+2NDjkST3Uxx/bsg7DBNIsgyxubxXfBuT4nc+hrho8wEXGGqorl7zXD7nUE4+j6fwd8Ub/0djqFqJVGUCRb4foTiewqSVVhirsEXyPeR6HWuFe779xdGt2G+SrbCVWZmWFWnoEvHLfGVlzV6eku0zcEKk7874lHu7+2Xljjme2s0Y03c9cMSderb4in2NqV6VkhKP+zE96ovtkK3G/6YE89aLyxx/LpY3N9SRW+zbbBi2QBUMpZu/bTEJVlDMLuWfU5na/zWJxmzuY8TJlqia/kvWM7e48kTO2yT3xjrWfuyPB1xc1t7fMxnTtpgh0WTObOzz1z51w4NJ7ZB5yiJ8vXt8VeAFwb4MuYr7DBnlC/et5coO80OPzzpi89Yp/Y3OKHjvBgMZW09pe+IEycPxLkq9vYd7DGmaBC2X8992WGPm880QBL7rlOmLbEVyDGF80uP0a3xaX4TfPxeohhbd8xe2QwfDGBPeN4dm2wUGLGK/fzvNjihTSimzWMdnOaG8ls98AzryHmlK041i8Th7M2KTVxw0txobPNLopv5zphyWYUDbSTaecgdC/c3xUe83rSrLVrcM8QtjOdWNz1RqWeJ5k2V9K+oHV5k/GxhDbWqbYf5Y1zQh/XlrY4XmlR4YBrzScybdjit3AfNOyhpUWE73PnVH9foK6l9cDs0M9PgXJ7Z/BJPHJbVFf/x+qNFWyz+3h2HczaZddudc1IEfuL8ZdmxDS7cboxPryqob7U3XrIyx1qVRPvqvDG+ky2u414Mc/PB56Ut8UJ35nw/H2wIbIODuBex/Fw7ywstuUcf5D741KwDDu4tUddt3pji0gmz2OMlfvbCVctXwITecoo4dlzg1XWQsUZOmXhcbK3YCisK5WRjeEJ8O70bVl353ztHRf3Sw1D4UE65p4tF7oelMDJUTunBh0W88SrYf01ORrcOihVN8+CHlYKe/z0gLjTfC+nhCgrK2CtCGpdCXUsFHRm+R4jpF6DcQUFXzhaKPaG3YIy9gm6pd4qipo/hTWsFGU3PF//Sl0LqNj5D9i4xZPYa6BqroPIuO4VrTD7c2asgz/rtwnnkIQgl/m27fPHJB2AsKqghcKu48uEy/AIFZXbNE9TvHiSfUNDL8k3C5f1LqFujoLeaTSLp4WdYdkxBBr4bhMHjX5C6QEEn7TeIuKzGWDREQY2GrBNnL8yG+CQFzd61VFieWwSNB/J6fY4Yw5qlbSpRPG4Qtv/tgg8hEolRGwSVHwNlAufB2nUiKLgCTgyTaEVBjrgyrRqqBkn0+eFaoVteAz+4R/f814oBvu8gJox7NGyNmAvf4CZzY1H5apGU/Q8W/VaQqWy1KF+mQO0FBX02WiEKdjfB/bMUtNUoW8wJNcA0PwXFJy0TM0e1wEZP5JQiZYtrpjPBuVJBomyBaPtewhbdJPK5uEhUt9DFtk14vkp5rdcMDz5X0GXdLPFF1xhduypo2cksoXffDD24R4PT54vQkbPAsaNEdztOEempmVC8SkH+vScIj6hVECEUpLd5rPh9bitYmSgo63eK+C/gAIT+k9OrlaPEjJunoP9POV3OHClaXLkAA9/zev8IsbjqJnyrlNOII8miLOQhpO2V80wNF7ObGuAqzlM7VPNEXbUh9uXa6g6cIxpmWKDdHgVprkwVQSEOmB2ioLuHxwrvrs5485ecZk1PEd/OzYR5Tko63CVJyPPmQtpMzvsRSWJH4RLoa87c1XiQ0A3ZAK4NClLm9xcOMbvg0hEFdZsSJ868PQo1m/j86f3FHq/TsGWlglaXxAqvoGuwJV1B5nGx4ovLQ1gcoKAvpv3FzCuvmfoV1OpdlHjRuA7M38oprrqP+MmcPimJZ/DFcFFpbIcnOd/NSkgUtltbYWWKglr8jRPXk9xxWLCCtH3DhUnodpjWX6LConDx6/d+qNBwrhkXJh54nII5bSWqfhgq5u69AKcc+Lk8VMTE3YYkBT9PDRF6r5/BFu6veUqI2DnlI+TPV9Cv611F1MJf8NGL7+XaRcTu0cGenvw81l+MWKHCTJWCpjT3EVuu6aHvWTlF7Wkndi9wwpVDOc8+CBN1ca44TymR9kCgSL7WFmctUlBNXXsxtL8PXmM8PIzzEtK4L/D6Kdd/tJ843+IvWDxmDMx2F+/8FVjGunyuv71Y3qMpRgzl3ybYib0JLXBUmZwWNXYUDnmmqL9WTnohlqLdD3d8yH3ZfayNcEzxwr+Mw93CXmTldMBgGwW9qrcXvZZ2Qv0zclLPtxbzLyswmusz85Gh8CpX43lXnpdxTYSHR3N02qagEXt1Rd5RMwxh7G3eoiuKo2xx4xHGRkkjMW2PA/ZaKifp2zdNeSdvzAySSO9Bc/Gt1g/P/VHQG00T4ZcWiGXMP6dL9cQFzr+PmN+8E5Xi3BRdDN7Eebz6q6bdfX08MYA5M+izJos9hJw9W8Ghexp1tDUO6s/8NqFGE/zJHkOfyslj3mNNBrZHM+aEcumPJqtdR5xmLFFF/AdN5p/OaNyOeSbss6Z8fwj6PZNTqM8zTfAyMywezZ5ww2HNR2trBO51/eq9muRhDhjGs6ZvcErT3KglOgQqSMrcrnGO7oTFUyTKKKrUqI0EJppJlH4HNNQtFL/z/hbbQRPwzhaNLSVKtsnW2O12wCTGfETHtZpvdq2wKlJBNoWLNV9WuOJ1ZwV9u5Om8f3SBR8xP0QuWKeZczkMD45SUEDwEs3m+T0x31pBCV5JGsNnTvjykYJ2LhmtWbbRBR8dZwzkd9Ecme+Oc/0V5LusvabvqXZYxb0wX95Mc+F2CGa2lyjQf6Dm9vPu+OiWguLetNXIukXgH56Fb65WmpJubtjroYKO+is0snZt8eVBBRWXHw/yW+aDqXy2ysYrg9rs7YBPXsvJ+e/pwC9De2IVn6FS737Q2Gl9UGeGgnR+ZAYF6UfjyhbMaV+dAreWtUPDBwpy9i4PjDjmi6f2KWhsSONy+aiOWP9dTmO3xpR7topEB/a37i3My+1OxOLcVgrKUOaUx68agJGP5ZwHVdqYMx0w9auCvFMttM37CYypllPhOEvto15d8fEMXs8L1j76HoUJXP+cb3XlEbH9cSTr0cRRnbVdegzEXUYKurgkSPtupD9GMn40danaxBuBuJG5/WXdYm1XuxB8+1xOV6Yv0q6TuuPFrXL6L2Cb1mFMHLZtLVGj4+u11tcS8Je3gsB6vtZuyhBcdpT1d84Krdn3IHzDWjO40RGtOrwLTuI5Mgqo0EqRYThAR0F2Eae0uafisI49QHzYQW2XjIG4lu9iN6tM+67XEOzGddjadr/2QkkI3mSf9rZtI0g/1R0H9WRN+flJ29+zFwa/klPFIh14x3mklmd236Vv2pcFQ7AhTEHpUx9rLy8Jxc3sFQOn64HmbRgufaKg3E3NwHxSTwxmbYpZagA9NiZiXRz/dqQB/L6fhBPnKWhFSFN4+Gg47jBTkK7SCBLPh+Ej5syxrW0hKbYHzi9QkEmVA2QGJuK8DXxHtILtdwdjXif2fvMcIPLJcCzuzb2zcYYz4/Kh6SY5hfftC82Y29+wpizz7Qt0/zBkMYdY7+sDXl0AWtyRU5eFfeHl0fMw9quc7PZFQ0Afrjl/NzDAE3QW9sT7jKVnQ/yhND0Jvfwkmn3CHyySk9F4sIK+u3WF1Y6jYOkwORW9HQ5LfMZD5FQ5tdAOh001s2HGajn55Q+D1SIbXu2W07yAJPhumwe6/F3v5gPh6JA9cNRVQQUjEiHN4jgYspZNbjkYDM1OQ0V3BYXvHwKJnS/CBBfGRspQWLO1O/bizLLvbBhMGtwL+3M9LQIi4VbCUPRgfljRpB8YLkzGUH7/1vNEMHuQDHdz5FTQfxx8+zse5ErmpR3jQVo1D8Zq2GvlTQDF3FWwl2e/zCINOhnmw0e+V/7pCRBgfhDKxyko1X8iLJ1WBnE8+/sfT+I/z8HAaAV5dJ4ALUMuw1HmSe/maXDlZQi68VyX1s8Awz3dcQb7q+hnowCUvfHJejktGJcCxxcNwlnsUeftnAsr+g/FK9sV5NhzAlwclYyFcvZg3ceAaW4vSFjCZ+idDZbJg+AAe8Vw23kQ2JAGOQcUdLt+NlzqnAknqxVUYpkJTWg9uKxX0HzVAvjyqxAy2QsVfJ0PIQFHoSOf+bl8ARgeLIcoxka89wIomV8Brly3YUPmgF7IRfBnTTTLT4cDVV3wA/uu3NOLYEVxGFbGKchrcCb4vumJ80vlZPY2A4r1BqG1LuvUiCWw1ToJG/2noKHTM2H/kVA4zJ7h79Z1UD1mCujESiQLyIGcFfPhVjPmbZ01MC1rJUxiL1rutQpyN22FWVmc+76sBO/t+yGX62n7dQXonyiFxhYKamK/HHLKT8M99lE4bRF41QfjWUOJFlutgV4XQrB2CvcxaxXI7BMwgfNmzppV4Hh9MNZz7w5o14Dn6FDYVq+gtulbwfLnOLjIuvB54SaI958Nas7IfiZ58HH3EvhXw957Rx44J26Ay+u41w150J52QRlrSn6XrRD74ghk1Mvp+oRcWBunQZ13CjrbKx+2nQnG+GkKqt62GdYNC0UX5o2Bdevh3bn+6HZPomXlW2DmgwEY1UGi5Yz3Z88H4SYfvnvQdihtEgYLLylowqTdsHhqOIxiHvOasw+udP4P+s/lbBtaAJFn5sMDR4kcNuwGo5MrYSx7m7999kCN/xZQTGDNWrsH1Kt2QS/WgjaD98G2vh0xjX17wOm94HdBgzXsbfxdd0NdbjA+5Vnb5bQT+qj641DOxfumF4J76UCcPFdBG67thV2PB+HOBjndDSmC+g/h0P884+TEQShd0hcee7BP61MC4y+lw4I9EtVcPATb7yyENQMlqsw7DsEr1sMp1ruQ1GPwt2QnlHXimZp6FCal7oZkcwV1MiqGww+90IsxsLPwBOwd2R4b2EO+sD4Krdw6Yeol1pSoQ+BnEYWjpnK+diH42ScW3dnjXZh0DOYdHoDXEpgz35fAvqr+8JVxjlqE/IRFcLxSItdjZ8Hh0yo4y548YcBpMNNsg/X7FeQzicC3bB/8jlfQ+39nwWbcCXDl89wKOwdBPc9CMeeC8PRzEO9zGeoOy2nb5Apw+u2Eb5n3+p0+B9OzW2OyVkH/5p+BO4L1d6eCpq3QQnq5N67jmjjlnIKpoyMxgDOjC3NArzcx2OOagjYuPgcDtgxAb67D8esAlWGDIMRKokH9LoL+pGR4sJMze/UNKM1YBPE/JFqdVAkZ35fBgmcS3ci5CLetNoDNMolski/DxPQC2MsY2LfrKvy7UgzMVHTI5hqcLdLCL/ai7fyuQ6bLNbjA/HPZ8yqUez+Ck704iyXegKRLbyEvWUF3sm9CwevvMHkFYzXrJjy/2BjL9CUyz70JfZ3VWPFCQS39qmBBXjOMuMxe5fY18CgzxsgzCgozugbfe1tiP9Yv+4IrMHGqHV61kOjH4ovQJzYSm7HGbR14E8JeRuNLfmeRdAPKdQZiMnutRmOvg/PgCZDvIdHm7vfhVloGlL9UUOeqpzDz4l7QTZaoZdUtaDOuBPw5I3R8cxfGZ52FXpwBZ5s+hLl9boIN+8N5JQ/AMOwp+MWwz5/3CEpN2NvzerPvAxg66icM2izRAtP7MOlwA4Tf4rkbew9yF0ShXR+JvIMegadLHLZiPGdffgiPbyZiAHPaig41MG/IMFzZkX37jeew8fdI3OSmoOtVr0F9IAtusS50WvQW0vKXQcfNrPXnP0JR3hWoUirpZuVz0Bl1DzyesO+d9QwWXquB7zckatzyGTxLjcUAronNqZeM54EYyXnNKew1zGs7BKv47u+M30F0VjIWsMfu0acWHF+NwV2zFTRVtxY6Hp2A9/hsJoqvIPT+w7l/WEMn18LomQvh21KJpl7/BK1brgBf9gArW38Fj5JcSN+ooE2f/0DLdSPw4zyJlsT8guBbKTilO3ukhF+Qd3IcVhlJ9H7AXzAumYTlQQpK7vcLph+bhtvYk/8+Ww96oTvAhPtuKOmgsfoQzOHcBLUKvDf6OJRzThHflXh5byDWD5GTfrkCp+R1RgfW+lPRclQvC/l/XdA9IscfJeFYXSunT0sUON2uD3opFDTqpYRD+0XjFtZcg7MqVHn2x3VqzpUTdbGs33j8wjlrsZ0OOmomYgVrd7+nMnw2dRq+Zv+Tn9EYI2ccgT+cBxsSlNhk6EnI4/madVeFxcFnID2T9be2CbbRd8bHi+XkvrUptnrqgmtOyqlkTlNcuaMt3uOMMKRlU+zXpQOu4EzhYarG98ECy0M5931TYt38UBzH97VapsL6az1QLFBQ/Vc1Jpj0xcljFBS4rwmWX4/GyK6cba80xbz5cbjxh5wyDfUw0ng8XmSuPh3dFMuPpKHg/LXwlS5u3T0VK1ivTXeoEY9eglTmrvR3+piw5CbEMq7K3Q3x84f7EMu9PrzPCPO26GID+5OQq8Zo308fzxyQ0zUPY6xqbowREtdwoBEmtrVCS9brUgtDzM1zxOKf7NOO6KPLvtZYc5h54Ks+yp65Y4CtRMX+zfCj6IlX//f3P+ea4cjcSDw/ls+/wwBPB8biMvbzqRcMsHxrPCL79vRmzTFwSgqm75Wo7EILTPuVig08O3mXDHDsk0n4kTUugrlhbZ+peLCLgubs1sPHX+7CyHlyamxnjP29n8IM1sduumb4fckrOLBYQf3WmWN2roQVA+T///9nU3/qYhzzfBsTc7Q4Y4A2PHfhtZztao3xE+ea8FIzPNbEHLNKFaSqNMbUoEC87i9RSX8LDJ4cjFq1RHW/zfDif2EYwZ7nWDcTHD2APdV4BTmsNcYG12j0YZ/wNNkYnaE/Hngrp7PXWuDDqhR82lmigZ5mGLl6HGYxfx5oZYqDP6UxdhXkEmGEZR9fQgjjeW8XS9wY9gGAfePaNtY4+MgX2FXCeNtsiysfKjCju5yUF6xwaFsVZsyU0/IN1miTpYf2fPeTO60xOL8FGrIniX1qjQcmm+HbCs77U2zRSqc9ZrJvkbewQ2WnAAz4wRrRYINrXASa8iwHZ9ngqrBQnJDCHOVpjQ//9MSNTuwHrlrifsdIjOM5ujDdHCPuDcMvgyTas8cGjQNH4uIPCqJsG3T9OhY3JSrov+bWaPIgDatYC9Z6m2PAplrodVVODszZ0tPv4BmgoK2DHXDOS10sZLz9C7PHn5ubofdtOaGXI4YcNEYr1qzPOx1xgYkVvtysoPXXHHH9CgdM5L5sv94Sc2+44Df2IT3tnBFN26J3sYKKPrVEAz0/jNnKut/ECUvqOIPztyb/dcSoxV3Qo0ZON/c5YvnF7vilhPEG9njleAQ68Mw+zbPDwObxaHNZIv3RTrhgWAJqh0gUcdQJV3cair6fWbttHHGwYwou5uwZNMUJ908ah4P3yCllsj3qWzTCM0N4jrq2wlO2MozmjEYjXPH2PkO0PyQnkzetcF0zM9zLWXLOZRe0qLHG1M9y6hTphrNatcRXbTiX/XLFjQFuOIj5X/eJK3Zb0w5DH8npeIUbuqz0xwDmkze7W+Ot3xos5Wz7a70LJt7ugklRclr8sxWuTovEHZyJehq3wY5/YlEVKVF4lgs6f03Etuxvj75wwbpGw/HNBjk9UrjikmsjMWy0nCp5nx+BEgK/oyptg0/766I+e+nM9x643I3ndo6CWjduh5LGBoPXyOnSf20xO8IBvYrlJLNpi7l+Lqg6J6eXJR4YMb0N5l+Qk+q3O9r11mBQHePc1BtjunZBXdaaegMvLBJhGFmroCqpHZpFRqDdSgVVBnvi77bR6M/ZZ8dSDxTFA/An+9jbQ9zxbcfBmHlcTg2L2mDm3ha4M1VBn5TeWN/IDDO5zoE9ffBrF2uMYn/15bQP7h7niPajOUe/9cERv1tjzET2aW980H+ZJ4ayXx302gf3XfTD6yNYX+744JWFnbAd77lnsg/6Xe+Mue3Zw1j5YN27UKxm/9C9uzdeXxKOZzkD9hzkhX7qtVBwRIfqM6+K2iPrIOWSDomhV0Vl62zIaCajrbUkru5ZBTc/69D8/PPC/+dGONZbRtdSL4j5gQVwYKmMHnWpEG0cD8Gn5TI6cve0MBpbCm8nycjiBYouymw4+J+MUiecEitfrIH5j2R0LwTER488OGAup6/NQUwu3AUKXzmNV5SLuZ+PwF4/OZ35c1L02HwaCkpk1OdqqTh69SoknpJR0exj4ujuB5C0l89w5YjI9nwL0jIZ6R4qFgamX6GEz1Oke1Bsmb4E2hbK6GDqAfE25hSUZ3KOXnRETFxRAQHT5HRr4SFR37kaLP9jnum8Xxi8fQwrJ8tpjbZI7P/3AR4FMw5xt/Dwq4cMtZxsJu0S8ZNl6PNPRuOvbBfHvFW4/K+Msk9vEVWGS2DRMxnNX7tNLDqXDc5dZXSmZKMY3uQ11LI+ej7ZLpZNqgP6JadGY7YKs17/QK+S7z49T+w7osBHp+UU82WDuOXeFDf0kRMEbxD7u7AmvZDR2OT1omqvMYbskNHzK+vE80PzoDXnjs39s8WHDYvhnpWceu1dLZYbr4TKATL6z2WNsC9Q4yIDBe27sFqI/nro+U1OH1xXiTamzbGWfdePBavE52BTvKeR07HXy8UeXxssuC2jER2XipiXdpi5R0YzGy8RSXGzQGvJ2FuXJZYkZ0LSfMbwrYXi9IzVMKWMz3ZrsYg9kQ/zF8noWHSmSFx2ENbNkdGaTvPF7bIyiF4oo0qreSJ8aiW8yJKRa8BcoZt0C34xHlr9nS1SHj+EXXzmY41mi+NeZuj/UE5GAxYK5xuWaMMz4t5tgWhm6oDrfspocPtMcc7aBSP38fv35wqH1W5Ig2TkfnSukN5Mh6dTFdR+OT9vPBccWGs+t5wjxtQugZH75JQbw/tXbYCawZzFmmSIEwt3wYswOdVsTRcvZ5fAuG5yitoyVYSePA2RvH4VNkXMG34Nanx4XThJ9JjyEHTkrFNVaeLipzdQcUFG01qME/uHfIPYnVwH+WgxckAj7Mh3jOo/QjgNVGDpMBkt6zJMVCywYk+joOeOs0XnNFvsxBxY7ZQhZOUtcQLj8IPFVLFybxvMuCKjLQ8mi0ZjvfD1Nhl9WT9KBIY/h1zm8xPxQ8X9qx/hdRKfs9UgkTKyHvrEcN8bYoXUWob9VHyXxFhxTqXG8lIZdesfI9JC9HEb10rzMELIawyxYoyMJqp7iNYjW+OpQjmduzpKXN7jgSdZcz9ICUKZ54dVZ2T0oTBatAjtiM4HZFRoGyq22TbG7zv5u+3DRdJvBb6ew996ws9nNUGKldO+A8HizKDmeMuB61PcUZgcM8Hrq2XkvbCTSHC0RAvukfkJH7FtoRcWVshp9ZEQ4Z7RAZ+NlNO0M/5CNzgI3e7IaFa1j/i3IBjbbJHR4RpXscrMGNNaMz6rPMWzf2Y431hOphudRUqxLRoOltG4/5xF9TBnTNKRkWOotQiuaY1/y3ToqrGleNPQEd0y5NS2zEX4+wnc0k9OW35aiSe3Q7CI52jcACshDLtjbSTXZKq5qMo2R/qf94g2E6om1niZPcnhMUZi1mdHrPgmI/UJlTBpcEXJVkYyeVNx9ZsH/nuoQ+NaK0XBJYHrD8rpwhF9sahPVyxK/V9/VaKJUTj25Doc7t5EPDrWCwsCZXR7uFwEtG2JdvwtmxFPNWdetMb7r2VU3P6lZnW4J35pLaO8qPea23E+2KFWhz5q72umhoVgGWeBCqcvmib3wjAgXk4Bbq8003/3RKP1Mkp+/0XzboQTBt+UU2TyJc0wtQsaHJNTaMphzYijHjj5rYxORp7Q/H7qjfFhMrIZAJqEfeFYlM0e0rhMs0+3NyaAjNLFeU3K30gcGCGjiMfHNQW3W6POJ84m+5ZrJme648GNckpuu0jTMNwHT1znPesXaS5rOmDXcuYKy34a6Xx3fPNBThEDdmn0g3rh5RV8x3XrNS0TorDDIRkFBa7V3NwSi0cnyOhb93GaIaPb4Sf2Sy2X9NbEnPbFFgPlNLyPk2bn/3F05mE1fl8bP1OGIhVCSKKQZIgQaitCFDJEpoQkX0lkLkmSKBRFKDJlyhCp0Fn3RsiczGQOmWdS57zr9/53rnM9Zz97r73WfX9uXBfLXoi4oJZ73jR03R7simsLuD71brmsCRiGlrzm9hvjXEMfjkSAKf82VbiOWjIWAaz/P+u1cr27oweeL+FzGeW6bLncG107sae/sHOxVbihIetSjeC3feqqfHBYy9xyysT1Sr3RqJzFz5/Ic6m/fxwuHlXLaIpyyXMQSOuskbN+9yvMje6HpC1quT30v8KCjQNgF6qWuvxrhU3Lx+DsHNaWqve9e7WciLJPrEXDxxQW2QXgI3uTbtCfwsjpbrBrrZGRDy4X5tbuj8k8p49+1NFW0iCM4DX1qW21vWK9kB3A/W8zQnt95iTYztbIfUvste5eU3GBNXZr7EBtmZwON+75nKJl2p7KAdjVQyMdZw/XltYejLH12bPS47RtzwxDLPdz6aZ47aVlIzHymUru3ZaqbbpjMnzZ16Zfm6d1+zwVUc05e+Zu1r5+HoTRwezvPzK0RUmD4cHzcjE+Txs6ayh6vlNLxeyT2qzIESj0ZB1wOKGt4TsN/cNYKw5f01akBmHdSf6tGWnrGg1Gj1v824ISrZ+/N+7yM4u93mgf3vKB3y6uSdhj7enj0+B8XiNPxFdrrR7NwJ2najky+bN2U51ZeMu6tCNHp228cyiMEzTyZYIxvX/ig+Sbaum+qQZtvzoNwzgLFDvUIf/YIDReq5FRSjPKif0Pz0+wTrrVpZxfJZQ6WS3nB/ekxVfu0l0ztTy3pRuVNxmKRPbK4uVtadpfHyzgO6JnLSno3AxMX8M+O6cN+X+YCQfW9nMzW1BuVAb5/6eR1+BDBeW7qGtN1tgKbzLOzybNN/agfp7kEHWGyvjz0RwPCg65SpLv1HOmB4WOf0iJU/gsJq7kcOIFfbdgJrEWdJ3ruaJUI/v06kvbp/vgO/t1yo/edN94BhZd0MhdF7rTpnn/YdtntbQ67ETux6dT5iiNHFg4nSp2hFBJU87XvQPp54el9P6fWh7uEkBhxvFk/UAtK40mkf+pLbTyjlo61fAlyw07ae4A5p/Fw2hJLealQu6TBF9a+fIu1bDje687ivzavSSn4cwwrUdQmMFwZE/m87YbSUfXj0R5DOvbnJGUnTUD3aM10t9sKN2fMgvTuOfvTh9JA5ODKJ09cYpHCG36HEZq9guTC3MoODWKJo3lmpQvoGyHEvrHPDOtTRCpTB6TsZlGfuJzbM58R9/4XiZmzafg5T7YyZof8G06NQwahThztcxbMotin0/F5O/8fM3lVHI/CCPtNbJx1Ty6bxqCLuUq6XY/mKx7j6RPWRr58Hg8eVhMpdCeGil/Lye3f/PpOXtx+t1oMhcr6bQLf7ZbQZc7rSEnQ/bllbF06eclOsEstEiuojC6SUGcQWLnRNOnj08pk3vS1TyOXGpU0IaeatnIIJ4OFwzB57G8fuvV1PTmcEwIU8uzu6MpoGQURheo5K6dEfSr+zSUco7QPI+n3PlBSL7I/pIQT8knBtHGucyQORtpfeRoGsZ8tddiA4XfCybTU2o5beZaejQtiny5Zx6WJtC0Q6so2pV18uRq6tqlkD4z/2yv2kxXRl2i2EMaOT92A10JuksFvdgLmifR2wdP6Qbz4fOdG+ntv3Jax+xxUCRTw8RB+MesG+OeTOq23pgTq5by+Xo6PWYqGq/ifj6RQu2tp+M6/9Zl+Uaa18GDnrFuR/xJJzl4DE1kbrHZnUpPbKZStxC1NJ28if6p5pD1IrVccDKJTKyO0+OHnOtH76JVDgXUkfPXssqd1H/yeXo8RSPHv82giIE3qQvzvJ1zOsV3e0wJv9VyRcl2SvF5RS2Y548/2UrtTPqhKWfJSx120bc6A+AoNLKzfwZtCR6MNPbNZZVbSFccgACuw9Ol6bQrYxrum2jkwYfptGjKQCKeqYYt99HpM950bYhGXm99iEJNsukh59CdU/fT85EnqctOjXx/5QAFD9eS9xiNXHLgAP3VFpN9B86e3Q7QzZH3qGcNzr9yPzW+/Jp2Mffu6Z9FmZVfKHSwWhoMz6aV5n1xjzOpzYBD5BDhjl/czzN4/XaLBuAB5yDzJ3spt2gSRr7m+7LKpgvVARjIddi84wCt+RIIa2a5H1f3UlwHXxrEPpiZkkMnax+gP7UMpPJdLsknh+nnW97P4BwK2JRP3Zmxn/Q9QSNLz9MbL/bfaydI7rtJaY6ssXtO0o5NT8iwrkYOMcul698r6AZ7pdmfXPq07S9N59xh+eoUua9TIsJLLcNDC8mkgzOqnzCDrc+j1VpXDL2ilqLmMbKu7w7NELWsdjhC/kmTMJz1+eLWXEo/Mg2xkp//m0+DzWdg6Hi1HKqVVFJ7EplwD489Q1QyKJjvUSW96l8mHD9Ads0MpHn+aVpclUPFD3h+B56l2tZaWrhNI491KyTjusXUb7FGtm6ppQ4OdyibP++3Okd2519QrotGWr8AbS3/TCfqaeSmHEk2vlXU9KNarl19ntJHalDOLOrd/wJFXjNE8Er2+hdFtPGfCQzYvwK0l2hYZAMIns07icUUfdYSa7axX3cvpoK3rRHPvnY2+BI5ptojYLBGvhhyniYN64Iu3G+vk4g+d3DCL9ZAhesZal9vMpwXauSOO0U0eEIg1jLn6Fpdom7rZkBy/9eoWUxz0ybROCMD2fLLRXKsM5MMkzUyYeNNOr38DqVxP1saF9PoTo9ozRGNnHq9mCzbvaH9rFc9bK9SwP7vFLlfI/PaX6P+5gocyNXIZ7eu0f5NNfCIf9sj7xqNaVkX6awnF5ZfoyXx9WEQqJF1d10jq/1NoGFvtUnk509a4vNzzgWrr5JtnD/cd3G/pZTQntVTEdhPI4eX3KLNV4NQeFst15jcoper/oMps8TetncpfE8oIpmXeg6+Tx+HLaQh3HudNz+iEy7RdILrc33Ac4r3ngRVOefWjHtkviEAKvaRnCkP6dPGIKxnTfO3fEI2OSE41Zb79vxT2hw0D84larkl/RmNfrgIk7nP57x4RUaKSJTM59xaXU4js1fRjxz269zXFBi7lrqxDvR7XkFjVv+HjEu8h5fllDVlDq4w6159UEE2N+ejiPvk3PqP5P1gCUKY9yzXfqJy3yisXKeW9j0/U/inDXSR+3lG4hf6fWszpTGrtw34TXdXeOAlM5WtkQJGowcih9lp8D09vXgzBHXHqGVITT2NO+uDXuxrg+31lFR3LHKYpW0PKNAtbhK+LVNLnywlOk2dhiIntRy9RQXbnYuwbbdGbnP4Sa2mROAZc3jr73/J2DEaF/n5T25VVKdyBdx6sMd9U+HNkZ0U85cZRupoTPZBin+mllf/qWB0JpfmRrLmr6iBka+cETCbs1KJAQbZC4REs3eEqlHdtD/mZ/N7dyuRGjUIcy15pjQqpFzyhjFnk9B9KrzcMxKm0zRyhaUG3v3HIYU51qW4Jk73C8AOZqfFD2sge2YgVvJcNP1aA7n/IrGF2ab1ZQ16D4uGM+fEwAIDGP5cgRxmvOIhNRFek+h0C/bHjoZ42Psyyd5877fqovx5Uzz8o5J1uhgj9ocVnG3Vcp2iLo53t0VH5v/RtnVw7Kc9wvguVFpD1GrvCAXnjjktaiOpVncEMZ8UrK8Jw5LxWLBJI48YGePlGn9IZuMRbesgpM002GSppXELI1TOjkAS54Imk4zgcC8Kv1nrcjcawud2NIx49psbGMG63k1y6qORZdkm+NfpDu3g+qTWqY/BrRTwea2SvwaYwTNHDQv28RqHzHDgc21obqjlB/f6MDtsims81+tTTFG5uDE+6dQyzdsEXQIscYtZy3ClMXSW1vjJXBfTqi4Szo6HwQbOXNNM8c9+EnrzfF1yNsXiJVOgKmZOXmUC90MLcMrKQIb6mcL87iLgpUauKa6HTp2WIbGxRm5oZwKfxOWo4Lmot5Zr6HafDhxQS7e4BrBe+4TOc/4qOWKOwqV6GswZcEREQ0z20MCsVC0fLGmE9j1q4Q7nZbNajfBl4Bhk87xYTTOHXcE4vF/EPDCiIfzL/BHJOv+2sTlUmdOwd5xaxic0hO3H+WjHzHMqpQHcdi7BMCuuf1lDrNm1DDX2quXnvQ0QpXpFTfkejZc2QftXFZT1Ui1vJjTDRaUCfjPVcpu5BXrtUWMn3+nez82xuldNPHTWyKXrWuL46eEIy+YcFN4cJYa+cOD81fCNBVoFTMAqvnev1KZo/isABd3U0rprM7zVBeL1X5VssbsJTnqEIZgZrKKqOXrVWoA67qw5u5uiKc97Ac9C8IGmiH/xjQK5D2cNsUJQcTWFM4+NeNYaaQfUWMZcMcW3NcRZQyyexGxw1oazizFymX/8urVBt30DUN9GI1t4tMHM2V4Y+Ectp6+3QSfONbOZpfu3t8aTK2MxY7dajv9phWj3SehXizlwW0sM6xuAhd9UPMst0Eo1GzV5nQ+jbRB5Yi5qVKllYVNrVEYuQmhb5qXZLeH1bilqqXiuUyyhs1LixSPO4CvawvuMGt+2M5PMaofCa7UQyzM4TGmHh43rwSdcI+dctYOTU0OkrOTnu9ljXtsmKM/QyFpT7BHZtwu2BWvk+ssd8bxudxh7a2TWIwf0Lu2DtDrsZQkdYNGrH6ZwH6bJ9lA4DUY119m2jT1WPByOnx3VcnJeW0Qd8YVjS+a3jraIXzYO1vXV8ndka2y3CcRS5lXPtR2Q4zcTzlvVMumLHVIGhKGAs2TI5Daw/ByOGJ4jt++tcfeOBik1DWRgRXskp9bEgDfMgeftUb8za8EVjZyQ6ICuNesjkXPc4cCOCMtrAo9EjUyUHTHYpwWO8fdNizojo78N/qRp5Lo3nZHw3R63WBOmfekE20xHlPhqZFXzLtDk98KqH9z/07sgo8ANQ1jHmg3tBIcSD0zm/XS/7oB/NYdiGbNozOQu2K4fjq5c59amXfBv2RhsY23ZtrAzokwmw479Lj28E4xcpsOQa2K8piNSdpviWYVGeq/qjIk8MytvaGTb1V1gEdEU3Xi+9sxxRNioluhyk/ej7IoXD9vg613Ov78dYXTIAW2KOeequyJ9cTeY7mW9GtYVhcW9cIvv9MyzrhhoJqCI0Miv9t3g3a0/oidq5MpDXZGQNQS24zQyLtQR3lYj4cbnGnvJEQuv+WH1d5U0A2tn40mIWq+S9R87omnJZvKMVspPE1+LST/SKCRGKRU5r0RFxmZKT1XKeQHPhdiwnU6XKWXXl2Vim8UeOm6gkot/PxLj7x2mJ/z9+WcPRerqFMpprpJRde+Iia/TqfE6lazhWipC4vbT5lCVbDCrVLzbe5I8bVRymGGpqAoELeXPxrNuiJCXxfRDpZKWptdER9NEupuokp92SlGpW08v9ErZyeaKeHdkN5lXqeT1x9dEJnP4tU8qeWLSVdHTJ5/iHqnk3suXhV3cBap8oJLeXS+IDg9KyNpDJYMLi8STKU/Jh9/lYnRebG3wnvK+K2XgEymcfL6R2UmljJ9wTqS9S6C0IJWsqHFKlNtvIOvdSnnC/YQ46nORXLgfvvzVih6br9JMS7W0G6cVF9rfJ6sfKtlp11kxLuk1+VxRyZSLp0Xc/t+Uyuv4DS0QFwwMcLyHSs73PCl+Vhqh7AXX1jpH7HlQD8Fc2+w/x0XNiATq+Y7fW7Rf3PfYQIkKlfRcfljsaltJBaPY+/yOCns3JQ7w3A2zyxY3TGpjCGf/ifuzRGgvU1x0VsnRfw8IV8vGKOJ7cf67V7wLbIr+j5VSHN0jzjxJIKumzLcjM8V1zmMnhnMN/TLF1X4Z9GaXUv4KzBBe1bsobI9Ses/ZKqJ/GkLP+TFk2A6hKDCGRSD7+LYd4kHjhjBTquX8Zhmi+fGm8JzMNffLEGlfWiLTXSX7YYv4ssQWlr1Usq7jJvFu3ka6cVsl573aLA492EYVnszzmZuFzeQsKv+ilP1KNgmP9jl0RqmSU59vEIUFhVT5TymDV6wXx4ZdofS/Smm3f50IaXmf/Pm+TPISRf+8VzT/rlL67k0Q6cWfyWifUmoi1grfeY2xd5haRszeLBJ+NUMkM9XRQxtFcYo1hrVRy9S/ieJ6+7ZYfEQlQ0clCocH9vg3USWFaYIwT+qM77VUsnvkGpFhm0ob2DsOvEwSJbEZtLBUJSesXCfycg9S29MqeS18rbBqmUdBhSq5fVG8iD18nhTnVfJ30GrhPPAWDZd8Xp840d+qjD5yfr/YJVbUOlpBgbP489uVwn/Rb7JtoJJds1YKs25KpLRWyTfNokVAQQ0UaFTyVL0okdGsDvqdUcr8nAjRyNUW6zkDFrdeLS6NtcMRYz7XpVWiUOeANc9VcmN0jCgc1A0BXP/KhBXi8MeeeGPI9d8UKTJbvaYy7pl93pEiLuwLOepUssP7JeKg7h+NfqqSqyYuFD65aty+rpIDEueKsysNMVmrkk1KgkVhfzPmGaV8OilU/Le1CRLnK2WLRkHirUNz7G2jlK63A0XigC642py9rM8iMexOd2x9pZLLZvwnCrq5IFenlKtuzRa/e7jhdIJSOlbOEt5xdXCb82CbAePE27Em2Myzo48ZJy7vaYQDaVxbLx9R+dUSW9KUMsfUV7h1agVPL6X83t9HPK/XE9XMvbPWThC3bvRGRaVKHg4YLR459EPwE6U87DheuPgMghynlE02+Io/v5ugdgO1vO0rRO8Flsg9yOet7C1K7rXGvVylnOvnJmZ2bIdLfK4t9XuJcWNccI4ZPiPbXVS1d0fL3yr51KuPWAVPbLiplG2auIu6I4bi9gKlXLasl2gfaoV0Pu/HZ51E5phWoJ3cAws7CocoO2xrqJJ97NuJTZ07Y3qhUh7JayHMLjhic4ZSdrdvJnr06o+ag9SyxVU70SJ0EIwfq+SCE7bi8LOhCHzI9y7ai/7xI9CIP5+600hcj2+PoztUcl2PJkIPB7jPVcnbrRqI8+O7wvKDUvZpYip2lPVAyD2lvNFALQ7e8YRPa7VcFtRIOGZ4A9yHEXXMREXnkfjdmWdwgIEwTO+MiK3c2/cMxMgl3XAjUiV1nX64htTqhbuNVDLw2XNX/3wXNKxUyrSbl11tXw+D0z+VTOv13TV+5GgcHskaG/TCNfvlWGS3YU8pL3Itntkd//FcmD2+5lq1uRe2xqqkQ+tTrmcPCXjZsRfc2+36/HQ/FH9SSuOMRNesliNw1IB9M+KGq+WM0RjFup34Pdf1ykM/FPEZE0P2uCaem4iurA8hnza7ut7ujl98pxOP7Xf9tLsXIhqq5fWvy12bvO2LByu4f0ZNd11oNgBZvOftXj6uJs3HwIfnJbH5Rte3L8ZhdrFKVl+b5/qz62R0qamSJ9dOc1V0d0U+9/A0XwdXx6/uiCpiHY7645KR7ol33MPFde66hPT1xtUopexCT10arp6IRTw7W/qauD65MgVZfPbgPjqX05rpiOA+Kdadd1m0xYRKHiukhcnV3gkTTWnzW4W0XXeyz7Q5A9C2jOvfpnYfz8lDcNRVJR0dI3sHNRqKvGyekYV9XSbq/PFZoZbJlQYu3aqmIbO3SiZvNHP5XncGfmQp5ZQ9411+eJpRbIVC5kTYnO252YyWK5XSold+7/TMAXBur5YdIkILrZcMhhu/K+Xt8cKPq4bDjb1glvXMQp/8URg8VSmdHM4Wlv3zR1g/tawcdedsbvOpGMkzNevX7ML6L4PRGErZ4VTLQnE8BM48gyl3jhUWfx6CaO6ruckttVHmw3H1gEoaxXfXvt8+Cjruc9f4ZtrmH6fiNvf2spqG2u31ZiDxFGvCm/ba3D4hMNyvlOPyzbUVESNw86JKxlpEaef39cU87jfbpJXaeDEOFWuU8tmsdO3emTNxge9L0XC9NmpjCL5yD7T5tUirfjwal/apZILtSe2vED+Mfa+Ui2+d1orDM1HTlLPAvXxtYWgozjVlPrmaq304ah7asf7QntvawVdGYYGJWlr0v61d+WwM0rnHVrV9rt36OxgD2eOsPpdoj1+dhZ9qtbxm/1IbsTsMNfh+ZwX81ib3GI3V5mo5r/Y/reO9sZz5WW8XG1LEgtnoXZMzY2xNshgfhvOL2X9f1qf3S67SjgSVdA/pRpY2t2g312HE96502PURvV7KvnnNkXJ1r+kG+5rXV0f2h8+0bqNSjh7qRF1iR8OssVrueNCI4mz8UM4M41hqQ71mzEaH7mqZkGhFCjEXIQNVsnh6Oyp6sYta8bvorDf1cNhHcR9U0uLlEPrP+CRdvaWSDyv7U1VCEfU+yRwS35uOtrhO8OAec3Om5l+ek5rvws+tB1VeekdvFrGvFbrSrm0/KPmoUu6170sXjo3GJq6txfIe1LbhOAQyY9w94Epb14eiiGd2xZ3elP1jLvrxXRiaCBr1cBE13ccZYXcgNR2+kq77qmW4/TRKsNpIT85yTR770zeTHfS/ezw7ZATN/JtJ0z8y8zwcSnkrv1D5IN7PEF/KXv6HJmxRyif7vNlLxyAxXCVzn4ylPr/HY/FS5oHTo+hJ0Rx8sVbJlwvGkEPcPNiv5v6p9qJ76VHkO1Itj7/6j5pPiKeRL1WyfM48KqbNVIN7SXF7DoVNy6Bxy5VyzJJwmlX6izaz3n57Mo/mZ1ZR9SilvFsdRVYeY3CE6288LJxUq8fBdgNr191ZJLrPQtf/1XZNJNndCMW9d0p5J2A+GTitoSufWWeWLKc7TZLIbiPn0FUrKP5bBkXd4j2XRFPp30O0OFkpK2xWU+vxJ6gqUinvd1hLFue+0iHunzG/V5GTeSW926GUQUFxNEw7AnvXslbviKf+nr6Y81ope7jEUnFbP3Rhfvv2LIICAmZiOmeu9Q/jyMtsNto3UcnSwjj6NH8gvS5Sy7XnU+lU8GCKhlp+u7KJli6PodbMsU6Rmyh+61oq5RzaPHEdRe3dTDnM6q2bJ9BQ3S7KaKWSX3tuoG+Rx+ndU6Xspd5E4bXzachL5q6a24j+fqIXXNvE6GQKHf+blppy/xxJprzlw1GD+2qyWEcPjUbCmX3KZfgGSr8/A31Yc+xGJtGLxrMwJYzZtUkKZT8Y8P///uFcra0UcGIoSc7mZ2pvpVppk+gbz93+g9spqs4CusT51784jfyy4ggnVHJhyTZauSaVQuarpEfNrbT08V7a4cge1CqDjJU5pGSd39cmk+pZnaHUc0p5MyeTfJa+p2cDWPOdt5Oi1w/at1kl53RPJ9tpnqjNGVY5fCeFuQ9F074q2dR3K5l8GoF+PZXSNmoznfWZgTZ9mIfLttPrvf8hMUIld33MJGvbwXSkhkY2S8ikyNNjyLCRWgblZVH8mWAqClHJTSf30oVrUVSP7+XmmCx6MSiRnrVQyUiLLIpsvo3uMrMFDzlAeU0O0JiPrPPnDpHxm1waW8D8M+kwNQrW0vj1zCGDD5BXoy90gvWhxYU9ZPD5L1lyjkv0PUCqdUr84vz14PxhijppgJizSplqdIRy8/qjPrOivtZhcv87CLuM2E8fZFGmnzdKWyllPdM9ZCcDMXudWl78mk1P6gUjiXPW8kMHadyVEHy2Z71ddJim3POnk75c89BcKpuyiqatUkqEHqV9MRsI83hvh3Po4OkMejCJ99wwn2rGZlNJiFLWN8+n2ufzaDn7jiYvl35G6KksXSXbPzxG43arUcz7R1UuDSBDBLEP/vp8gsrfGWPbIqXsXyePjO71xF3OHRb2ZyjlZG90XcJn/JhPj0rc0G0Uf26QQx5rPDCO79o5/Ah9jwhCibNaqvfnUE7VTJjfY79uXEAH3edidynr7fF8evF6PkySeP2SQrrkFETD2R9ZVkhahNKxQPZT/SXadTKTKksU0jpcknXyPpKOSnm8vZa8ojQYb6aW+asK6ad7LZxm/p8dV0iPptRDAyeVPN5aS87/maOcNdnzzQX60Kk5sr1V8oNFES2Z2wrHmVVWOhXRoM52GMy8vXLKBfqU2wl2fEdN25yjrMNOyOCen6orJIsdPfGE2bIy5ixt9/oPjswqL9wu0jXlHPzarpLTrYvorc8CtK9SSvWDIhpnsgQtnynlmjVX6OODcApj3ps86BbZzl1GizknerW7T93fmsMvWS2/rrhCNXpYwFOo5QLHYipJnYnZs9XyZcx1ijeejVOOajki4wbZRs9DCLN6+tcSSli3GJ5zOPOa3qafJ5ahULCv9b1HQ/tEQ8saaBn1gCo2LqEHoWpZZP2AuryIoWhmS5OKMtr9K562nVfKtmNf0pKYhdB1VMt36x/RqJdL4afndUzLqLbhcgRfUsmcty9oQtsYjDNRyaiLL+jloFiU8t19MHtL2SfiyRsq2UNTTjsfrycj1v/Tmyuos8Vmms09U27yhQLDfZC5WSk77/tBt8+ORK1tzPymP8jGxA+TtivlpRXfyM3PH8/Z4/rlfKWcg4GYyczzKPkbHbD4DyM4m495850G3o1GCGfztRUf6WnNlTCdyt796RMd77AK+byfSw2+UmuLVDI4pJJtvb6RV+8M6lGtlJdt/lB00/10UaGULe101HabBxI5Vy4iPY228sThlSpZy7uaEiYMw2mVSjq9+kNGO0bj5zpm7x1/6OXz8bw3lTRt/5ea9p+Cr7tUcnxqJaVXzsBsf5Xcb6qj5r3noHaiUuZOrSKTAeGwHqGUu1yVMP6yAjW4l8Za/aTUFSvhvUYlZ26vohkT4mDBdah14B+Nz9lHd9lTLggF6o48RuYv+CwaNb49y6c0vscwyxrolu4MU87jR18aILGNKwawD749qIbPRnf05/n1Dlai4b4ZaMi90Xy4AdoHhMBpCGfSDRooYubi4kHOPnUMcG3xSuiYfzy1BmiWtgoby5VyQ0cNXr3S0pVpKnlsRy24Py6mqiyVXFNYB3nuJVTcTiWXnDCG+sp3KuJMl19qjPWndLSE89eHg3XRuoUBXFbwLNevC588Q9zme787qS50y42hG8656XJdeD62wF72AqfexjimbAEn7r29N+viRXMbZLIO/11YBz37tEfiCJV0a2yEzFmd0SxOJZP8aiMg0Ql0l9k1tCburAmCq6ta3tlVG1H1/sNdUkmVjSEmXguFG3Om4w5DfN0Xg9OvVbKvnxEWn4jFfNbhy8WGuFZwjSxWqOX06fXQMLmUHP4wky8yxcEmj2gcz2/zU/XR7dNn8mI/Nfxsiimn/pDwU8khE83Q/ZkSGvbiyDv1ULK+Jlon84wsq4eISGMM4T5sNaQerFabY/1k9r469dBhnwX2M+tqU43RNCoIJzurZfuO9TA3ahb6s09F1zOBtWUY6Db3yWETxJgvh90qtfzcwQwvFCtwghkv6owJxk9eiRl81+d3mkAX95BSm6jlolsN0G3mc9rK/OZfwxxpgz5QEtft7eWGaFj4m0qZ325ubozmP2cgkrm9z3z+PiMESew1jqHmWPkqDHbRStnAvSE2JUVi6VzOCA6NsaPbcgjm5+N7zOFQvAJPWKO+ZZkju1YsFvCc/vNqCMttb8mC9dD39P/+rPcrGfZWy37hzeAwuopW+qnlYG9LzFcrERWvltkRLVFsHIgr17nOr5shbtEMVAWwfuY1hcXzWejOTHVgSzNEjFyGk8xpy4uaIvjIchiL/3lEMzzctQL5J1jn1zTF0bV/SLVNLXt+tcKT3no6v4nvcZk1vDsqcTpOLbeYtELubH9Ys74NT20Nx45TYTFDJbvvaIkex2bAOU8pt72yQv91s/CikVK+dWgJ44FLUMjMM6lPa5x7H4njPC+/bFvCesJyPL2vlP6vW2BCmhfqsT6cO9MRld2Go5zZ5ta1DnCfPRr/OLMUtG6PDkYT8I7vqHRiW+zqPBnTOKdU1rFFhAjBO/aXRu4OeLt+Du4vV8lBP9rD/ccCVLZnf4xoi7ubliLpt1LOSbdBOzNXGNxiHjvWFT4X3VASopaXlzmiascgPOCcGxnZGR5Gw9GB+WTih854rRuFvdyrz9p1xJSQscj7oZR2BfbIXhmIkmjeQ7sucB46E53GqOTWPZ1w8E8o/jKTXx7eCbmZ89CWecbSoQNUPV2xr5ZGlgd2g/9AN2huq+WM+t2QXzng//8efEu3rjisGIauu3nW/jjik8YXcQNYr9Z1RdiwCQjn95bO7Io9YVPwk3PHwLOOeEYzWOuUcvISR7z0nQXLhZzHD3bBx8ot1OCfQmqsy0WwfSbNN+ZZSysXyxceoQcZCll47o0o3ltAQ0crpGfGG+HaGfRtAX+veynKj6fQjjcKWTGzTIxosouyDyjlPJ/nYoPNAeoRppQO45+LlkdO0bEOzPPuT8Uq7QVq8ICz/6In4sX569TviUJ62D4QTVvdI8ONCply8b54X5VMwoj31uu2qIzRUh/W8LKl90Tn3EvkEK6UX3JKhW7Sbbozljmk4y1BQ55SYbFCGu8sEdOavaPBxxRS4XBThPh/o9OrFHKjxw3xqe8/asD7t9t4XYxYl0jGFZyLr1wQQUs30A97pTRXXhI5mx5RLOeX8wOviHGlr+jkZKUM9CwWecM/0ezeSjnM+rLo//o3zeazbLxQJJwXKFGQrpBi9SWx528NWKxRSOd/50XxHSOEBSlkwWEpXJITafQdzq2lJIIsksmwjlI+ND4j3Aekkb6fQs6/nisKLXR0Yxrfl40Uru9U+MafsztpxQUz1tnuSjnV/YxofrIeih4pZOXuAmE1syHSDinkp52nhPc8C5xYr5AO1SfEDccW8B2vkC6+OWLI/hQaYs2aP+GoODR5J13vouDsnC3+vtlP5SP0sJxxUFxeZ4b40dyfjXOE3xlztB6jlImLjgjPs81wns9r4nFQKOq2xulQXvPiIdE9tC0sByrkPMP94k/cJmq/j+8lcb/YMncbqdyV0rNir9jLTKyEQl5X7BS9Zp0lvyl8Rpd04W9yhb55KGSu+3YRb3WfcroqZMjFbWLMqNc021ghp77fKuKWMnO81SNt6RZR+Pgv2b/RIyImVSxp1Rzx+F9u3S3KrlhhWqxS1kjYJQ70b4dp9ZXSqWWGyFV3Qep2hew6N010rOiG21z/xcM3C839I1RrMbNrcaqY9e8UeQ1Uyo/nU8Xh4vO0ie899VqK8C65Rfu5Vl86pojBd8so1Yw5fN4mEfT9PV37ppC+z5JF0pp/dI57rO5/68WlZAOsm6eQO44lik9PjfCiFc+Fbq14urIeen/X49WWNeJiqB12VSpl1Jdkscy9I2w5C1Rrk4XCpjva1FLK7cfXCdnbFftdFDImNEG8s3OHOKzHvvFrRaaFnuyYQxTt4sTgADXqch8ecIgTJW61sbIF7+1qrMCeerh5RSH3bYkRN+Ia4NVkhTx7fIX4XNYY++ooZOuny8WNrz1Qdlgp35StFM1d+uChG7NKoxhx/4I71Py8s1eM8LEaiIIBCrlqzBLxa1R9fGYeu10RKZq+NIdxuUImRy8SZlms+/P5XYfniaf+LXFIKOQkVYhoMNcGli/1SFDPEPqRffGSe6D+o0UiY0B/pPAZD0fOEX/jBmEG38u1ibNEZeUQ3OmvkC3uBom9S1rg2yuF7BAQKHR9WiHzokJ6+U0U/v+1hbUjfz94nHjpbg9jM97DJR8xo3wAvtvy3d2cIkIGDIbNHYVsU8dfGI0eiiszeG8u48Qn8oGG1/84cLiouMsMo1fIJt7DRWBmO5wq4zVdB4rIluwZExTyTZ1+wpE1NGOcQvas3UOkvumBEBuF3PKik5ibNAS92Y96XvQR65sNQ6c/Cvng1QAR4DMKof/x+p36Ct3QsWjaTiH/dnESoUb2aNRJKZ/G9RTJjTpB00YpZ3fvJGoc7IYDTZSy3Tdr4TSnDxxGKuQpX0sh2Ecqw/Ro9KW5iPVjDm+rlHU/dBdBhaMx9Af329Y24vC+cUiy4n5b2U5UDeqJSGa2jChTkfmtDyZ6KGXNtwpRcbIf9A4K2WpSLZE+dRBy0/ToaaESSd99MWmOUnZYX0dE9ZuAz7znVovri1+mk7H0tR59+hkLXbEL5jPbl1k8c7VzdMcgXr/o4U3XQameiOY1Q648do2vNxSPM3keW1xxFXt9kc5cVPTnn2uw+XiE+fNvPd+5VtcKQE0n9oL4f65Gq/ph8RH+PifLNb/dINRnnUybttX1+l5v2HZTyDDrw65BiRNgeEkpJ07Id1U9moLFrP9mItv1TuAMFJkoZJLPTtfitCZUuFGPab8au8ZHt6OrX/ToNr+za4m9G5WpFXLP4z6uSQ0nUekfPR6s7evq3WwxuT3jPpzR1/WxQQzllekB076uDz4MhiVn1T1Z/VydhgzDgUTuQ/Mw116akTjOPfzzo7fr6zqBGDJFKZdnDHKd2W4m+rG+eeVPd920cjbOpOphM7WL64PohvSav7cYn++yob4VTYpkv7t1z8X2a1d6y5pfsfa9i3HGMPrF36fN+emSXhFCU7nHVL/0LvFXYugy68ProEauYXbrycdAIYNHl7vUKd9GZ5brUTH2nEuu5246ZM91tljjklzDC9eZA21Om7he8h2K6JZKOc3R0vWA7wi826GQNgMbu9ao4YvtXryOd7nL++2B8OYcseeKkevxWTPwmv3CYpXOJbRJCObxXFjMfugyaqQZvfBXyCl7G7t4NW5EJawbyS1au4SVt6HfN/j729YulsZ9aRXr9pRrzV1KVk0io60KeXtUM5dfy6OpAb/rdkobl++KZDJS8Wd7Zxdd8nbqtFWP5Hw7lyfhu0jjqccUdT2Xhv2HY+z/vL7yrMsV/UhcYc1ULVjl4m09FpNY/5OP27l8KZ2Jrtzzjuf6uDiHh8A4XyFtW7zus3h4farB+0zbefzs4m0WFFHEGvX92dmd1p0p7RLPr1PnwiErhtDDw3yPTX0KTWYG09xwhdx+dnbhW+1y2tJWIc0d0grT9/rAzIuzTMcrffzDR7MO85p93501LBmHy9yH25/6Fpa1n4Xw5uzv5rsLrI7PhmGpQlZnNSu03B+Gq8HsUzM3FYYlNqKuP/UIdHlc2OB5K/YRhdQFfinMPONM/2JZc7rX1Zq/GEUe/Pzg9vW1uvNzqG4ThdQ/aK2VR6LJhH+79YKJduu0sdhWxc80rKktLpqIw7YKmXPMQuv4fjKilurxJrWH1vH0HJiyv2vzFFqr1fOws7tClo//UNjFuxmVXud1enfXXu/cjtKtFdK12SCt9eqelNRRIZse8tWu6zqAAofxe/9z09Y6sIh0/+nhesdP2+xLFKlS9BgXI7R3tWPQeR57wQdPba/j43Hqt0Ku+ROhzcqejNVK3tvQuVrPLmFw4rvTLp2mLSsOxwJ3hZxbZ7A2ceBEDLJUyhP+BdqsiskYzf0wS7dfa1k9B7lR7HF1Nmm/HJ2PVXwvi8dla2v5LUFMrh5tNMXaa9ETUBTDzFP4XVu5eArsWG83lrzRbh81HTEb9PiRq9eaVc2HF/sauX3Xtr2wGEfs+X493msTlkwAbVRKj+ZNyOnkZDzjXhqmMCOzAYGo9ZHZ4LoJlevCsZ29dXvvRmQ0cDGaTVLIEVUmVOJ0jSq7cOa60I1q/bhNwznbdhrWlZw+l1GaJ/tIB0fyMf5Ip/YqZKc3XWhK40p6naeQ6491o0onNf7jM9oW9aTVmTVQYce9MaUvlbWZgJStSnmzwoHi/P2RwHda37s9pcRMxRHmmbm729Kl3+EIjlTKs7s6UVbtRSiJYe2N6UjOFnuo9UCVPLpoKLlFHKKEz0q5Y7wXLapVQHvZ39NKB1CrTZdpuDN7aMM+NMXrDg1KUsi9w5xJDHlOI0wVsvmHHnS0pIJejdGjxpLulPC3mh4wq8yydacuNmpEcv1nXRpIPzxrIID9/dk/L/p4dCIO9GKW9hFkMycAXuzjFf6CjF5OQ9E6ruExZxqdNh/ltbn+p9zpft5CLOE7MuzlRmMXbqN0S5U0b+dHMm0X7TqrlAn7fMkjJZusmfm/h4yhGztPUYaPQhYd8CGv4X+o714++7sJtF2lp7fsg6HFvrTlqhrzjyik07px9DuoJo67KWTCuXHkVdsfl9jHvw8eTh6LA7CwJ2eBzr7k+TkMX5nZokumk9WIcKh+8VnGjqcPftso+B7P9ZnJ5P5lFymEUm6eHEzFCUcpkz3OpfEssrt/irqSHg73w6jxln+0OkApsz4G0uscBUYw23xbEUYrEw0QF6KQJ6NnUT3vWvjIMyu6zaCfMydhWI5CXvk3nVbkBGDkMT1mJs2kbo3mIZN9+eD3efQ+YT5ne4V85DObTt7LpLq+Shl7fgF1vLufZ1MpjR4spWuReXT6uEIe+RJDn3tdonW+rGOZaygir5R6P9XDICmB1hc8omDm8J+VCeSZp0D5d4W813IV3XUxwDfmsfTsFbTpWk2YMhvb7FlACZ/Gou4HhVyojKdutSagxmbuq+fRNGqTP640Z111Wkgny8MwqplSet+IpVkX56NpU/ay1BUU7ZVHmKuUY74mkl0YkfTheXyfQinrbtIoZrPMWynUNKGMXj3R42RKCh2d+IaSRnGPpW6jk00VWNZVKVWvk+jzVzW8F7IGlq6jAzXHYCFnQ51LEpXbj4PTTIV8e2IN6VLmYNxU1tUNG6nXu3BoeR5t5yVRyqhz9JiZJOrvLhpkdpVucMbsE55JE0LuU5tNChk3MJOq817Se76LdtxrcfN0NPsM+0haBr3vY4B47h+P+G1EuzlbNWaWSNxJHZXMwMl6/F2wiyqCfBDNWSyTMsh24ihciuas5JZGCR6h2FyolE+27KRQk3DUZ87MyNpJWblTaZOxSta/lU02o+dQ1ialfFxwhMadXEY7mWMdFxynqcMK6XawUk4IP0Ypp4sojuvgNSibRl0pIY+HCqn+cpiSB5bR3AjmxrbZZJH4lhYrFPK/hkfoZ1sFunDG9DPOouxgNXy4nzuP2Uc6l9oo5X5etHY/PRxTD4k9uLfP7SebzWZw66SQ745n05MbzC1c2/NxB0kRMxS2f/W4cGkf9Wg2F/lc2+GXD9G08/NRdlMhp03NprIFizGAffPHTN7nyBmUxbk7R3eCskzn03v2zeNW+dR8YCxd5zpbdi4gh5VJFL6Ln884S7rLaTSIuWhQLUkxibkU01gpxbxCGplN9Imz1YRzBWRd9xoJZvVNpfm05vJ98jmgkC1D8+l2zEsKGa6Q+UPzKX3RBzqfr8fnAflkeKcOfL8qpMnZbPK/Xw93nilk93XHKfdgA9ydxdzlfYIsfjdGPs/s8g951HJRc/j15TWtTpNvSi/8Zb3q4naWYpsIZLHGJhTlUYtiD/Q6rZBjKo+RX79wpLoo5Z1dOeSwcCFKzZWy9YJ8mtgvEkuHKmSQK+/nVhQcHumxenYB/ZwVTJcdlfLrzNMUcXoeBfA87sA5Sp+zhlqf0GNlAMhjQDKNXqXH0k4XSM5Np8fMnz2XXaZzukN0i2ckp+QCacedpob7FfLDpiIa73+Rvp1SyMl+Fyh88G36yfVcV3qeDueW0dvZClna8TytMHpHibW5Dr7nKHqHKTz5XL638+ijd0P8HaqU6c/OkNdVC9j2VcrXNYlqh7WE8WfmpWNEIY3aQsf95mZzjr4Yd0QQn9fG5BwNf9UVaaSUMwl0qX5PPFOr5K8/haS7uhBj5ivlycagGgVLcbYf65LhBbrcPhqZnDE/zTlHYZkxqOJMEfLvMh0fsojGzFHIC9nXqFXJchr2hb317V2KtNpBbo10aPn4BllMzKIG/3TYmnKDvNvlkkuwHmUGJWTRR9JGT4WcEHudMgOv0RlvnlmfG/RE+4CsWRvDL1+n6ydfUWkDhQzce40OZkXA44FSznhznd6aLEd5EM+X7w3qfTcG254q5JOq21ThEIe+mQr5fsZjcqkXDxNmrSm6FzRVHUd7uQeemZRRenECOW/h/mn8kmJeFFCDljqsnvyAvD+fp6WfdTj65B69DimlVx6cBSbcpzF3ntGflXp02nmXRox8S0vn6jG6filZ/J2IXzt1yF/+htxNA2DWVY/wDuW0MHY6LuXo4X75Ff1xn4VBRgo5sNtrsmkfhpJ6Cvmnqpy2zIrFBM4+dzs8o+ej4pDIue/Y2Dc0KC4ex9h/Dw14TwMeb6SEQNaBl+/oosU2ms1+d6L0C73P9UFdI6XsN/8HFT4YjR3rFDK211fyEBMQwrP/wekDmXyYgqJChbx1s4IKv81AOWdwMfs97W0Sip9P/uezn8hrXzj8xipkVeonah+5CDNaMods+kYePquh4j4vfPqV3tuswT3mmb57vtPaxLWYyz3/8vYPyk7eReF1ef0hv8ne/wCpvPTQFf4j31cecGuokp/W6ql+iCfetGOf9a6mLxOHwm4p+13qH3pybi6ifv7vz4J+UP+oBfDS8jp+/+hP66XopGNGffKHLveIR4s67DXKSlr/aQ02830dXVpFI0cmYDNzVJDXXwqKP0bzbuuRkqqAZ/VpKmfvsFyuwZFl58jnrB7R2w2w4KQzHnFGeOFbA9LeBeWsJ26NDLBzdj9E8/p4oYRRwkA0ZPaY0l+B0LoLsaeWUjod1GBr3wgUMhv7fFGhcF4U7CL02HDOAAU941FaUymTzqpwxnktKsIUsqChGm6BCejG2T9grQJOVwspjPNghElNrCguokrW+f7tayH5Wykd4yzm7F4H5uUvaCNrZv6xOphw7hMtGs1ZrHMd5Pz7SxtZf35FGGHPZRUWM0OO8DaCWWItVA5WyHlPjJB0vS56+SlkI8O6CI21wpWzzAYhxgiuaAVrftcBbV1E97TDwd3sZafqwMO5E9bVUMoPpw1RbNUdKmaqXp1rwS60F3qvZ064VwPO3eejeKRSlpw2QlnoEtgzGyS+qo1aq5ZB8UOPRatrY1r91ZjJvXGupSGqX69BAecLp061MdovAcW/9Gj2S4PXujt0W6GSG7fXQ1rQE8p+qZRzBpqig3hHfZhp45qYIvuGGWoys20MNYaXaIzprxUy5rcx7vRsjsMBCrnaoB5qTbJGAPTIrFMPix/ZwlurhwwwhvGxcEzvo5Rh9mYISl+MYO4rWmSKbtci8MiJZ9yzLixSVyGa67/+tgniW8TDbxT3vJMpkgJe09M/Smn2tj78VryltaVKafumPoyj5yBghlKWOTVBiQzHxxLOZZ8bobz3Yuyvo5C1njXGfNeV0M9SykX/NcGm66vwlNkgs6gxSj+sxvpPejxZao7E3DnoXaaQETebI5bmg97pseCrJRbHL4anvx6VG5th145oaDYr5VuyhOpkDMyYgaPXWMLgRyxC0vRQJ1rhhTYQgbuVMnlYazz6MAMNNEr5abgNknqG4pQla29pa+RZhyPpgw4ZK1vjYPNlmJ+llAvKWuPfvuX4Yce9PaEV6h2LQdBN9q9NrfEhMxZdc3U41LI1ysonYi8/f/KnHc45c54KUcopj9tC2gQjrpVC3q+yQ1iv2VhYpIPLRjtMKVuEcew1for2cF4SgSvslem6tii4sxwFfEc+DdvB0iMG0l2HcPu2+OI4Al3SeUZSHXG9wWgkbuC6De6CtLfjERiqlGN3O+CjnAod8/O9BR2RZT8DbrP1eH6kI5IGzcV59kE7gy5Y+GsBXLO4zmcc8KUwEhN36TG5TgfMMF+Orgd1mO9kD0O1DwbcVcpuXxxxeu1InJDMNnZd4WLth41xShk+yxF32gcg9r1CzlQ7olNBEDL2KeSeBl1xJWA2OnG26rvEEZbJ87DRQCHv3O6Cl+e2UtX+avgv+yo8sYvOHKmGcadf4sHbY3RiXjUW//sjNnQAxayohuHDX6LL8hsU3KIa3jt/ik0f79GBo1W4u+Gn+Ld+M/Xrp8en1W9EQWI6vWJur/jzQQyft59+HNdjZOvPYlLHU3Tcl3tD81lkJhfRwoHsjx3fi+SiB2T5pBr9fnwQBlXvyCG1Gonv34r+a36RWbNq1Mh8I5IfVpHT9SpUqt6I3aNSKdZKj36mj0TOszTKbl6N0n73hPPKi7TDQyE121+KVkdukjHr/MPBz0Wrjc9p6kE9srOfCPPlX8hpg45Z4amw/FBNMcercXPAM/F2ugGC11fjwMQnYpWDEeaJauxweyxmDzbGK5P/7eGRGGG+iUKcFTJq7Q3xbdMWChinw7N7N4T7qtdUY+j//q7hjjAZ84EusA8WZ90V/Yf+JktmpMTUu6LPcyUU/fm8f28L64G18CFOhzS3UjF/tzHWvuY9BJeKOx8bIOtRNYZ9vyG6f7PApzO8n4tXRWnnFvB5Wo3rRy+Jg2NSaCNzQnBykVjXfTsF/a6GxdAL4tAjA0S/1mPvvavi+ilDtE3Sw7D7FVH/tAlouR4nfhYJ72pz3P2iA+GCeNekGSyKdVg845xw3WGFhek6eDSBaJnUGiFddJhYrhVnlm+hzZd5/1MKxfrdO2kIn/fErHwRUpVFj+2qYdssV+iGN4A556bzdbQi+15j2P/WI73rWaHNb461nCvNzU4LZZk1vszUw6VPnnDb0QbO0/hdq/KF/az2MDHXIfjHSdG5ei+FrtAh5ugx8e3eYfJcXA2XCUdFxYiTtHlUNZwPHhLH8wvpzOcqOJkdFOvci6nLdu6HK/vFuYZ3qXBeFTxWZwm30GeU2bMKsWv2iRkfbGC+mHtvW4743/9f+3aiHut/HhEz3Rxgz+/6dDVbBHo6omsPHUJHHBBFA3ugJKIau9X7RaT1UYp5rYNx8/0iZEAeeauZhS7vEX9XnacKqcPdLrvFQ/Nb1HuTDvPm7RJ++5/QeU8dYt9lCs+i9/TQpxqeBzPF4SX/KKquDlGnt4nI7RqorKphsnerKN9viN2rqvDq6RaRZG4Mz3pVeNN2i/g2vj0a8Gw6rckS+692xNKX7PujdouN653Qm2vYqW+GOLa2D+y5V3P77BRfLdwQdbUKE3+li9Oh1aS6qkfEhRTxopcKuawzMVWbxNyMWjjPe/aP3yicB5rgfn41RmqSxH+1G2NbVBUiuieKgAdNUfX+H7p7rBUuj7tjCeeLJ9tTRVJRL6Qf0ePVvxTRpH8/rH1XDS/vjWLikkEY36MadSlRGDY2g/dDPTpsW833ZY4TT3S49ydOrLzfHOnE/ZwRIzrvssH4jVXoahgl1sxvh/NNqjB25hLhOK0/0nguLHLixdHZnnCL0cGq30qRfmQozm+rxrWaUaLp0xZ4xfkiv9kikR3VCnnndej5fL6I32SH1oXVmFT4n3CY2REvfvGaLQJFyI7BaFCpR87gcDGm5nDUuabDqqazxMPoURio0eHvmSki5m17HOqlx+EOE8Rcr07Y6KvDMjlGdHvnhFBtNf6u8RanFjqjDqox95iHyJzqg7Z3mJM/jhMv+o7G3kodrm0cJdpq/VA1VYcWoweJ5P2O2DxJjwc9B4iq190R0JwzURMhIvr1QcpMHer79BR7BvJ97avGqmndhL2PB8peVWH/i87C2HQsLq3QY1Zzd5FiPwEep3VocrWH2OQ4GaXvq9GnZkex/LmA7VcdzmbYiaT0fsjtpUNqt7ZC2A2CtWc16vdrLX69HILeNavRLs9C5I2exM/oof3eWnwJnAJ/zilPz1mJJb+mwe9CNaYfaizqCw8Y3tZh/zoL4fJvEOLX6dCml4mwbTcUhf/HgZnH1dS9bTxJSoMkSZQpIZmSxKP2PmR4EpKEVKaEkCRJkVSSSpIpJFOizElS6dxXEipJMiUhCSE9yZnP6V2/97/z2Z/d2mvd676v63u1Vwnxfz14vt4NRzglTtiq8bu6rUT+2k4crO/Lu/1ejRSmJ9fO9uRndKzFqydKRF/U4/0dN8BkNLu7nt34IIEL/peJhE5q/Oc+rpBlqNDu9o0bdGYR0wGmaVofuG0Hl+Inm2W/oudcZP0aXDZi6wd14VN7r4ejvwqZ7h0cr9oIi7lMcxZ85VxfucFcuxNBq/O5ZJ8lSGQaHlZ/kwsN9oKLM9OBQ/lcsaUfrpZ0IuD6J+5K03p4DO9Ec8+H3FC1zZiaroThzzyuvZsxTX2kxMTfk7i51QPJyVwFh3FenKOdLcV7qaB8sJX74u5KyStVOD1yF5fyPoDy1qvwPnA7Z7kmliIzVRjmsIqrrT1CtX+VeD/Fh5tSeI58N7H7mr+Qa27MopYfCvx1WMhl/14AA6aNU94e51boekCNMdKdl7u50K3eWDGG1WHgHi6pfCU8vBWYuHEeF5G3ESU9O6EZncZVjAiCVa0S96du5+IjQuByXwGzIjdubC8jUmOzkOP22rHYex/Rw06cWOHAyaoPUMP2TgyrsOHmBp6k8q8qLFUfzL14foUU2UostdHkhsy6S7MfKuAfVeDYf5EHfjAN31M3mivougwFQzvRb4gm9+rWCuQJ2L0f0OcyU4Nwk+3Hf2+H46rT2+E+Tol+3bQ5Dy4cR9ie1WeXOL6+3Jc2JqqgF+fhcG73QMp1VMKzMeP+M59Esm3uhKfNh/tvDY9T0Ho2m8mC+6+Tz5KXQoXmG0+KMhknxDN/KdO64rDheC5d7aHE6rO6jiOme8PXsxN+yakO+sXLkTlRhRd/ghxDaQtsmL9nZpFDwswQXE1gz+9rOZ7ODENDhwKr7fo51v/qQ4l2bKaOhhXrH+pPgc1KnJ6wozgqdz95JXfCrseb4spTh6jKgmW66pTijV4naQjzZePJqcWqJRfJg/my34HY4qSvN8m9VoFNOpuLw/19kOjN1vQyLk7yWAndJSrUpcrvz77gi5AzShwbllk8dFoQnP/3P/9N+sVmf4OhntsJZaVbcXXODrxqUiLCOLbYKrEfuXco0b+7urDH0IF0mWlp1cpnxerdF9Afe7WS4RnOwqh/vOgO8/pOj/nCxZ9jKXZaJ3Q2jxLmuSVT0SoV3lmZCG92nKbs/kpc0u4nXDcom3ocUEDYT024yvgWnZfJURXSVty+ZDlWbGI1PHuhOH3bKmg+VqEiT034LtAP7YzrEt70Fd733I6OOWz9txrC1mlhqB2qwtZp5sLrsX0pgtXhnfsi4duj5nT9kQq2syKFXzeNJdOF7E4P7BOKSv+ljec6oTY9UhgWuI4i9ZnnVkQKx5yOpgGaKnwtDBE2f0yh5HjmcVdWC8sepJFzlBzCZC9h9j5fRN5RQUd3oVBr8To4bVCic+IW4dOnofDV68ScqJnCxgvh8O9kenVxrXDteNZjEQp0D04TnjYdShl3laibe1Fo+nYSrTNS4dLYLGHoADdyYnvOvZYlzAnZSIFyBTy9rwiHIZIqtRWonZohNNfwg0aDCr98Twt3rdoA188KDNfMFBasDkC9AXs/IV+4ZPwONDHPLTgTIwwfswv2AhXcW7KFrosjkftaAXfJHaGBeX+qNWa+FnhPaPN9BFmsVmDW2hJh8yiO6v0V0CsrE97560GOoxS4ZvBIaEprKK5Ujn39yoSjBq1BfD6r1YwHwrJP69CazFhiwHvh5aJNcDnB+i33lTDfIgIGJ1VQa28UPt4biTalAoN0XghDrhqi4YUCn9UHU0ROb+g+U+CBnRnV1KyHMZsFtQYdSjDZhDQN1sPzupHD913wrVOBF2qT37VIaLUooNalG4WvaKfafzvxeYottVyUUspl5onrx9ORV+q42qiCc+B4WtihjRVnWQbZP5HW1xtgANPheLvR9HmREZp3Mf7faUl7c9ZD1UsFkaUVrXHZCKP5jA16mFD7rV1o9mRcVGdJf+p2o/qQEspCY9KxAn0bpVZyrJsLlXWvJIufnXhxdAa5rnlFalPYDN6aRSa3m2jVL6YDSTx9y/xNtrlKHGj9h4p3SmnnTyXautiRQXEn2XmrYHZrPD3u0gNWx9hsmrjQ1D/68GNsOXOGgO7e6I3iQgUsXSfTqAe+cMlj2WS3M10+thZv2BzlLZ9FDp3b0d1TrUR0YB7N7BcOKwlje/vZJOZyaVpvxkLXvem3RyFNndfJUpInPdd6RO3Pmea3LKUy32ryZfX/3LSQxCY9GPd14lXf5WQ0kO1hHKv5Yh/6am+I80zTMm+6kJrNGqSz3v683JOqFGuRxljXKs6LTvuHIqWB1eHkcpqzMBzqhipsMFhLSXfyaEoE42cnPzrypohMrjKtW7We/KeUUKa/EhuSttJf7cdUvUKJ4N2RNLH9GdmyDBUwN5o+BPeApUcnRmVtpgEqXUydpMKailA6O2MNbJl2bTDcSPed1qKE9cP9q0G06HMoSkd24rLLNlrjFA5flke2JYeTp959MpnUidjfobTi8AOmV52w+rOHsoueUulvFT637yWzrm8ojc1g68o4OrrxE+3spoTa2wQqsO8O55pO9Fm7j3xitOHIdOxU3xg6pM2y1XUltryPpXfWyzGG5RTN/vuo6vgq7HRQoeVBFJXd9YP1YgV+D91Dv57tQG6qCvOzo+l0wM7/54Exp2PJfMNHUj+mQtWTJGpe0EIZF5TwWHSUnk75Q0OGK2D67ShFB3WHfUUnRm4/QGNqdXD9nApzpAfJOLQnnAKVeNCYTDXVS+E1pRN75Ufp/n5vVJapcPROEl1xWompLkqkhyRSvHcYqo6z/lxzkMZV7MKYrwq4mSRT2YhWCoUKQckZdHTPX1L/psD5uenkN10T+y3USoZ+O0LD4rWRl92J/K/HabgBmyM3Ff4rSqPVIUYYw/Kmd+BZeihibGPONKHhAi0r8YDrBxXGzT9NFxs9Yf2M8VhSKo2p2YGq+E44LE2n2RN2I5B5sTeXRqN270HABzleRZ+hUTv+I41W9rfSW1Q8VE47nRjH7r5KG1gOdQ9UYNHTm7R2VC/kszvFgIvkv8kYg9aqkERZ5BNojjRv5vvPb9B39SE4z7TRYGgORRybw+ZbhbOxN2jV0gUw3cf6rf0yOUe6o61AifOmGRQ0aAcaJquViFlGjN8UgZAhnQi8eZUuFUZhapgCa5BFa7ruRWBvBV563qTqzbspqr4T0z4KyYbfS5cHd+LSF5D6x/8ot1cn9KbfI4OXYqpjPOZpf48u/+gCJ5ahvIsKqGEqy+wsD7pElFCfH30R8rgTDw1vk+m5/rAaz861IJf8I4fAI0KFeT3y6T/Lkajsp0L3V4V05+AYxP1hHnHwPrmb2mLANMb/OsW0q3UKgsNZ1rhZRJr3pyGR+V1Wyl1SucxCww6Wi4fn0rpJkchkeSTr8x162boH46pUeCLPo7kD9kJrCcuqJ/NJ124fzrM+nLkcNOL7HvK3U+GEpIwqSuIpm3li37WPyOO/w1RWqMTF7xXUd/1J2vhUiV3LqmjEvf8ons3gQ08iypRR1UIV+iwqpcFz1WF7QomQwEe044ImWh6xej54QrlHLRGho1ayUlVME3JG4aCmWsndA0RjY8eh8hVjrRIiy0e2mL9ZrWT2dyILP3so1buU5OoQSVKj8Yrp/MmH92md8144S1k++vaAugyOg1agCisjnxBnFI+ZsSrcvl5Nn5N2Uf0mlu/SK2hm4R5qYDnlnX4NGTYco1JdJZofPKO8q6cokjHYmP41VD4hg9SGKTFqdy1NCblKZa8Z88x/SeU2baTq3ombnU/JTVdJ5t1VeJz6jDw3d4XBPMb5k59T+IHu6AhQYOGFFyRfvRnZbJ286++oxHor8mvY2b3e0cuMUHbXChz9WEdt53bi+gY54P2WltrHwuY9yz5BlaRtFgfjb51Y97aG5orj8W1lJ+6X1JHPp0S4dmM6r/WWDP/GkTvL+9tm1ZHFrkP0cyerw55GGrg9i3QZt2xd+IYsA3Ko6Dtjb0Ed6ScWUzt7viawgUKHsX17MT+9+Ins696TxgclIp82kHJzC61j3NIl6B0dnSAixyIl/oS9IWdeDdlDmBccf0NxOzSw7pQCVY/e0LfNK9A0VIlFV75QttkaFLG57jOukQrXb0BGHNPSzgaiK4H4dohlyd4f6YvWdsSfUWFhWBONHhiB4DIF5K2faF7vPdDYoMDZS02U3pmAf9VZb5Q0U5h+En7qqbBozifimw+ihM31Qp1Gipx2gmYz7y68/5209pwlQ5apPyW0UX7rS9poJkNt8VfqZtJAaZlynDX4QnzfL6T7RoH8gY10gV+ItIuduJrdQVOeLcYbdsYlbW2UXumFASwHpQ1rIedXoUgv7oTT9Z/kVroTXvUq1Na3UvWaPSgerMR/n37StIooxDGmqs1qo4F9E+G5gGnmq1YyazuAV8y/3ja1UeDGZBi0s1pt/0ENpy6RNdPtsgUi0jp9g5zclIjNk9P6bbmUKlWgw15FC3u4oJbpeZuViu73d8VsPxV+kJRmeyzEScaZCQUiWjQ9AprMywLyRVS2ORJu4SpYd4hI/CwKkWOVsLOT0KPlSUjb3YnZXRT0rlcyLCuVGMx+J7ncJkWrEpTUSSNq8knC5n13tRqGBj4g3Ui2H9uuCDxVRY2MkS5P1UDsnbeUwbLSuJRuuFb7mWLnKXAyVZPNsAM0BqiV+GzVRE29AHVsBjviuiEsaxbq/7J76amOGu3dKFnTifWXFCQZsgcf76kgP9UFq4qjYct6SaO+K65kJ8FFtxO7stSxZmAynEKV2G/VDTvbHlNRC/PHd91gdvw5GQ7qRNjO7ngY957svqvw8okWTBJayILNoKVUCzb7/1JzfxWOJ2hj1no1RNUoUfBOG5nLNZH0kGnUvR74aqSLx9Us31np4tNMa6Sw7FllpQedpjFwYXknN00XUX9s8fMfxgwOOnCv+wcGHSrcTNdCvQWPMWzGR4zXYlqzB03BKhwYoo2gpTHwuqfAp9898OxvIlSrO5FnrQO3f5KglqLC02htBPw9iOvDlcjmtZF2rxdesX5e/lsPoWtNsG4166t1PTGtdSDG9VVimK8BjgyxxE42OyWNPTH1xyg0u6pwKkgfZ7RsYHBQidt5ehhxdiJ8OZbZJbrIxy7ksOzsW9sHIp9IxuOdKNlogKq2KJisUmKikQFe5CSiqVOF/owx7TyTcD6JZTqvnlg9cxdS3qqwsdIUemmR2Mh0Xr+yLzQVe1B5lM1ymBGMNeJhzvKmeUE/TDicgKTLKjzvZ4z9Jw4gha2fN8wIkf+GomOPCluGD0VVYDgSN6gw7PtArC7djQDWVw4yM+iM2g9dVpOiqeZwX5aAAsYP+skDcECeiA6mjYJh/dA8aSv8mO/UJY+Ane52LGF31/eLJXrfCYPRWiWsFwzDkq4RyLZRYvH2ITjGxSKZ8V7Yv5ZInR0HezZTg68NhWJiPFRMW240DMIIU5YpolR4u20MntZuwauFSghNR+O+YQia3iuQUGwF+yeMIbsq8XTzCHSNikIY88R8ssK6a3thu1+BOusRGLtlH/LXMq67ZAnZnrW4ynJHVfV4vBnKtO4p6/nc8fAu3wyn00r0qh6H2THbUf9VxXK+DY6VhCPMnHl6+Dj0EEQiljGn5avR+Oy3Bn2t1UpSttqgm8Y6bPyPsfTcCVihFwALsQo3vCbAcVIwYph/TTkzAROXhyIxTQnzIRMQey2bomZJ8bpWW6Caf4uO3JDiZRdtQUFoIZmqpLhiriXY8rOEro6U4eOg7oIXuxuo8bQUWgJtQcXwLxTQJMVwUy2Bt99vsraUsVprChoKpZTmKMOlXd0ExnfVUOUmw6leGoI8wzTKOCTFpTNdBUHRF0lLU4aW9G4Cz623qLFChgePNATWzYXU9J8Mrp4agvVRjyi1QIb8LA1Bm+A1rdsiQ/W2boLQhU1kWCXDmeCuggsXf5Padxl+LVUXkERKA1rYPhd0Eex83wVFZTJ8SVcTXG7RRMwuGZLD1ASffHVhaiXDCz81geexXrD4KMW48k6+2PA0marJEfNTwT9KyKKYj3IUzFUTvOqZS9ffynHSvougSqOYLuspMGq+miDsUAW9+SqHUXUnr+PylmRP5NAkJS8RfqGrx+UYNFjJtzS30ZBkOfTHyfnzIxU0dascLdOkvPXTrnCaLEexr4SPOK+NIpEMRisl/JLwnui4IUOzpYT/c6YPoqxlyPOS8LahprjZJkXI2r+85+tU+sa+1aDZyrftOEFlBjKoZbfwKosGUlvOeDVExC8b/JWKghXwSPjD6zj9YdlNgXKd//jPJzspbRjzxzu/+PmLNFFdIEfm31a+ZrsuAmPkyN3byv/MNoTNRHYuk1b+x20TvHkgQ2DmLz7uhDmsDWXIdGjll34dCv1dUlRN+MXfrrDEuFYJmn608hPFx6k+RYmO2ib+1pOTpHFYjtIrH/kODTUMuKlAm7CZ7z+pK9JYxjdd0cyP6qKNqcyvzVd/4XOW9ISHO/OvoEZ+258+GFHN9jP/M68TNQAbV8sxxruRnzFxKMaclaEjr5E/EjkSM+dLofrVzPs/Gg3bKxJY2Tbz6h/PUpEZ+9sJ1bxk/CXKaJMg+GMlr1/fE61iBZuDd3yDem94MB8vcKzjLc37wSVDgRXK1/xNzcHwCmd5+VMN72c/El6tMiT1fc03snlbYiYFpdTzeqcmwmuZBJo2dbx8yUUyGcz4JxT8wkNZ5FwhRduwMn7+hyFoZZ5Y21zGG+4ZgQLGG6bBD/kuJuNgoZLhpricfzfOHr4iCYqTnvHTvk3Fq9MS5P59wgfdvkTJ5xTIDSvgn+29Qdaacvhcuce7JRRSToIU/g55/IAlRIYTpTB+m8uHl1phCdP5FcWFvKn7WEz9osCU2QX8uhg7ZLM6qN0q5i0XOUAULUVET/AeewQoLpIiZtZdPo5yqH4+8+LyW7xVZT55HZKjNf0Wb2T/gDLYzLr2vsX3D3hGau4yeORf4z0f1NE4NjuW967wVl2/Up2nDBEbsni9ojZqZrqhYZDFp5tJyTRMCovTl/iPCePRzrJS6aRbfIDzREQ9VIDscniroqmoPyJHc9ZNftUoJzT5sHVeXeWb9s3GRn0ZnE9k8sX7WkmxQA5f7Uv8XvwlrTjGYM8z+JrnahhXLUPr6/P8Kp3uaEqX4ciTM/zaVJbx7WXwMT7NBxwxgJeXFLWOp/itNgKUdlHAr+Mir713BvyusZpknOULipzhmiCDzDmdL/acB08XGdzXp/JJ1gbwdJDDTJ7K/w41Qsx09k7TUb6lxBSlTOvCtifzQ00HIs9ICve5B/i0J7NQztbPFZ3gFz50Ru43Oe5eP8Jbubli5gd2FutkPkrTHbmXZDj9eT//YqI5oozlqAtI4GdWD0HLbBn4s/t4qyEso02RYbh6FF/2aTS8TkghjN3FW15xge0BBeKvJvI9Drsida4C2z1j+c82HtCwkIO3j+ILrT3h8UiGp2o7+OFDrWHLssBajR28zHE8/Fm/9W4K4O1u2sP4shTS3378WDUHDNguxcBeK3itZjf4NCrw63s433vEYuheU0C4aBO/1ckLIoEcL8b68w/FPsibwPT2/Qa+LGU80i4ocKDvat58w0QUWSvw9Ys3v+eJAwwD5bgtcuUrgmZiCNOr7pWz+R8hznDbJMWLS9N5g1OL0XhRiVnzlvOZ25dBk/HqUuPF/D/fl8PzkwyzVnnz21fz8GdzulTA88sHOiFbW4FHfTn+IT8HQe9l+LB7Iu/5az5qO6ToFzqWr/L3hoR55cCxM/lfuqswzlmB7i84/ugJP9RqyPF1mz3fnOOC6rHsjAuG8WqLF8B6uhwn9przQXZL0FQlxZmFfXnvtcswoK8Um3cY8dWPVmPVQMYMn615Z34dXHoqoNSz4JuxERbEfCrYnG9PcEPyPgVjJx2+JtODZRA5tOM1+NP9l8FCWwazgdp8eJ4/VlxRYFelAW/zPADxs+SY4KbDP9TcijGFUtxt1+Y7V1mRRosUhp9KOSODSdQawX631nLP50ynxoFSeN77yP1zfgla2LlO+n/jDDZ7IU1HDsvlX7jHbcuRuJHNTvlz7krsFoR+kSNs2Wtu3ptgrGiQQvPEH67khxlZXZahSuc8d+2EFcWIZUjfd5V7E2ZPMakyxL4v4t7FutERNTbXVuVciuZ2muclQ1BqPuf4JJ5GbJZhTM/rXNiRVLKIZN/qfYnL6n6Rkg7IEJZ/jiudfZN82O+I7Se5nPIC0veWQTXmENfW6wEFmcpgXrqXG6PwQcx4Oczfl3A+81chdp4M+r/vcqZuftA4yHSpLZ2bcT8IaoEK5Phe4QYdDIFHsQztN+5wPvPCUG/DfEf9EJdu0I/8mac4nNzNxWoNp3LGUZZpSVz7Xo7OTmG69yGdC/RbSRpLGWsp07g9uZEUxNa0mXaEs/I6SCkrFZA5HuBaL6SRtQ3L6b5x3OFfl8hYk333RhQ3LeEWTZPK4b1gHedoUETtrE/uH/Dhegx/RDkrZVij4cw1HKoi9V9S/I014WS3lyPuFvP3wxe5/GGsZ3h2L4q93PWEdXCGFGZxGziPU8HYyWbErWcqt8xqO0LL5bARRXHbhoVjFWOe+7wXd66fMaX0VQCelpzlqAE0O1wO9fEtjjab7tD5BQoMM57MDfxTSM4SOd5+7MXZTnxEic0ymC5pc3QIqKLyYTL4F1c4Oqetgc8B1ttDTLk3kzeg7LsUd/S0uMfzAjDTRgr1ipeOU76HIlhHgW17pnO/6sNhHi2HXnYvrsB89/9rUflVkWPKFhNqkivQop/jmP5oOPmzM074V9extZGnRg8Z/Oqe/PNYNJfSH0hx23r7/WP3hRRRyLQi19dRf2Y5Ve+XoWuNr6Pj12rKviNF+YlIx8ypvihuUODFo/6OPwTrYTqBvT9c4PjUaROmNksxoX2RY41pBL4tZc8/hDtWHo5EUb4UUb5HHCM9hpPTCpZ/NycWb7g6mbwkTEs57+J/us+hmg9SKO3WFDdpFZHVRcZpW+X3b6o9IolAhtsPA+8XllSRBeNVy5HHHVak+cKA5YXTb/WL1Uatw7dpCqj6RhXHH9uIacwLPGM+3b9sFgF3puGjOwcWe5ZEotyEnXdkSlHZ7P6U7qXA7kuzhYuDLKjWUIGKqD7CYQF21MiYbWtEV+GLohkUpmT9rPa8uGz3RfLfwvSHmyrc1nCdmphudG63FHbtkk+at9ma9k3F8YtBTsbsN3+q+OUEfzhNVWBtno3QQ7IR5e9kMH4oL/7yaxeaEpgmrxokzDLdg7a57Dk+FT+zNaHZz9lc/0gQvnxhQZl7ZEhYu0wYc3YMWbOz9H9nI7TJjScndr9+3Y8IDQTH6ORvKc4WJgpjc85Rfa0Uc/psEVZvzKIVIin+LFsgrJu/ATmzFFhmFiEc+mwTJIPlqJjsK8yZvQUtMiljxUjh0acRoHIF3O9ECXuu3oOfDezsITuEDlrR8KuRouNEpjCqqxG9yWK+vP2icFhFEPmy8w5fKhQ6OsaQEeOHFR3XhFN+J1IwywLDn54T2n3ZiNAGxsw/DgjTh29GnoscR66cFgb224qUx1LsO5ApbJwXiQLGtNeGnxHS9T1Q7ZXj0pR84aBl0Uj5JIXRkOfCc3F9aFqEDCcf3RXebjGjFjazmzZVCM1Tx1Ia+70v5qVQs2kmWS2ToXvua+Guq97UzhjGU/ZcqF8WiMd2cnieLRO+mhoMRQbzrwFvhUetorDTW45Hai3CyLBoGN2TQu2eTFj40RASxo3vX5jRkAe9cZX58nTPQWT+LhCKmXL80pMJH04JRqW3FE/Pa5Ely4PNh2XQrNSlbeHR8N8txec2LSrcq4GpWUqYdhtHmQ+7I3mUEmcvjKWeHgbIvS/HtXEjyWGNMaxZ/2xSjKBerf0Qwc57e9E4OrZuI25GME1bO57mXNuMjt5yKMMtaJxFMJx+MUa93Z8iju2GWqsCDxxH07T6SBTXy/F07zDaq3xJ6SwLKCvdaJGqgSzMFRg6Yi75+LWQEfORWOUsitUUUwnTImOD6aRzVh0GoSxTHLaj2XnayGW8sfqWLYlm6UPBPKvafwJNO98XktFy7Eq0Jb01pvBgva32diIlXNuAI7Ysg8TNoOzszWj7IkXZv7Poy5rdEKUpENvwDx1rjkTSADmqv08h0YyH1DxIjmOuG8mqtIo6WFbaVOVDg468pZ3bZdAz8aSWmCaqZnmkYPEimpjRSv5fpRg6y5X6vjHEEl8Fop/40KpGYxToszsdPI9+O5tCQ8z8NJQju23+eJXP+HOwL63azfSHl2HQNi/qkxiBUlZP58NLaf6XSLSz/Lgwci7lZd4ilZME0xFFWTp5NO+pBJaJe8jxC5FWLJs1wS66h0pqV1eAM4mil4de0Kt6BW52jaENfC88TlSgYXUoVVzqg29PGRNGbKAvhevx8a8MhfN30CL9jTg7i+W+WZvIZEcEqqcrMC08lGraIiGJkuH62nV0KvAWpXSKEbY5mqJSc8l6tAR3dkfT6Lgiuv6Q5Yjh0bQ57THtLJVi+vVoMrjzmrxYjgvMjqWA0m/0+JUMgz8kkuPv35S2Rgp++wE60NMQpRPZPk/F0wNhH1RtleHnmmhyC1qDQUwbJ1nG0rjLa+HCvGbWmr1Ufnc3QkvZLNTupwW79kCmK8MN7yjKXvKbYr7LMeTSIRp26w+Vsqx9PuUQ5ZOMVvkxbfc4Sl1mGCKN3XVy2hGySzWGFWM5pVMKlWSbYslgGS5sPEFm/itwNYtpoO4hWmHoiyVjGTO8PkBT3q2F/l0pim7uJwOzSDQ1yyFKPExed/agaoMMu/oeoq43pZQ2So6mGSdoSq0ajHOkmDf3ND0Y2w2mo6TIeXiBFhoZ4ep+lsXOn6RFT/uio0OOb+J0uvZsANKOytAw6hw1Hh6EBsb8O/wyyRVL0aOKcUXMaWpZ4YOr/eTI2nWC7itWQZdp3T7vo/TZcA+8mBZNDzlBGvrRCGL9sL3uNFl/j0Em81+nCRdoxG4lmRPL1B/OUWyWOtynyPF5UBY1LdeCxjspsl5eo//W62GjgxQztuaSj54pzO1YpmjKoDfjzVDbVQGz25fJ/tIQGLFMFHLxGj13s0QZW0d9SA7NmTwHlkNYhq28Rf2Xz0M169vhs25QQ6EHWmzlMH2VQQapy2AyRYrlW8/THK0YGLNsMvHCRdpVtRe292R42/8KjUmJQ0qyDL3KcqjgUDzSmV4FZuVTulwDJUVMi8bepvRwbaT5y+E6vJh22/WCkb0Ug/Pv08y7fZDuIIFFAdFgOwt826JA/YzbFOY9HCGbFXhyII9ODLZGZG8Fsnreo/1R4+H0jmn45gLqVjAJA37IcetQARV8cITvazn6vsyn8UtnQT1MjpprueRX4IzyNxLsL2Jrno5FzGOmsR9uU9TdOHiMVGBUfhHVlySg0UiOxutCeuh+AEWMP68qi8l6VxQFmSkxub2STi6No8ss73B5lRTx6ADrWwUmBleSqqkHTBibado+pRr3nuhgZx877gllLTBCCjvjp6DHZFURh4JZSvyyKiWfHgno8UaBT7ZP6LR7EgacleHa+TLqMy0ZupVSbAh7TJYhe6jRU4l7zs9oXMw+Su6hxLvJL+josxTSClfg4YMaOvAlncqZbmjOfk0jRBlkwtjsz6g3dFjaA0ksI6+b/YpmBuvD+Dvj80svyDLFEFWM7RNsasjsawDSfzMGWPqW+nwMRluIDCe0X9FpjTDYjmb7eVhLr7ZHwKIf0xn+JS2x34NVY2T4/PE1nd0WhXzmfeuM3lHG9wRcb1Yi/dwLmumWhI1sRj5ZvKTc/oegspUh1bia5ramoG2aFKOvPae6ov3kPlKJblpvKDT8IKW/VGAG6shj5ym6yfjTUfieHCsukT7j51sa7+nvo1xKz5NBa/on0nIooQKWo99fZuJ57SkdSZZiSc1XMjdsJ5evCqi9bCDXY1KK4xTocuYDfVmljlzGlpu8PtBzeXdIVjAmb6ynrQ56CD0kgySsnj7cM4CNuQyf/N9SdoAPtMxZLu7ynWbPWAVVnQz/rW6iRcq1CGTvrGltoJlFu//foycU1NFe3z2oD5LDQOMD5SdHo+O0DA9LP9LnxL3QYqzypuULzdtxED8rFeh1/D25zj+E2u1ymAU10JSOFNiRFF98X1NL+zFyOaJA/vNGSv1zhoxi5Rh36Rv5hV2iEKZRnwS/aKBWOUXVitEw6wf5L66l0P/EoBE/6HT3D6T7U4Kkh98pu+cvKv8mw5dxX2hCuJJ0zVhWknyhiind4FbHfLPXF8pU9IDbNSliHT7T+Mn6sDwnxSb6RJ7qSzBbLoPC4w+dfuuJVgc5+rm10jzXKHSI5EgQf6Gx7dGwYX3e9d4vyvwSC9dBMrie+E2DC1IQ0Ml0oLyFmr8dRu1EGYzy2ily4EV681SOZVvbiB98jXQN5fj0+Q8Zb75LMjM5TuXI6IAvKHWDFEdq5DTdeR7slinxIl9JvX+5IpJx3bhaBS0yXAQvxhLnFojJ8vleWO+Ro8sxJf2si8OAU1Is+Csng5fxuH5EAqfuali6PQVXj8mxP1tMU6yPQMJm+RhktPqokGavYRnKQA2Rq8qpNl6K9QFqyL/7iix3SdH1ujoa5zbSqqtSnF+lgfz8VlJnWeCdvyYk2SKKqZFgcr4mQrrNwtUmBZx2aUA9xAXZLH/RsS4wOzgftawOjt5q8NSIxbQM1idKTSRpxKGOZdsTxzVg3C0eGdZSzLLXQO2fQ2jQUOC/7eqIP3QY51nW1ryphvKodsp2U8DPWAtHG2Vky/oqYKAWkgw0EHVRhiE3tdH7pzZKr7CM7K6DsCM9Ych0+Ly7HlYNmQwflpU+d9EF3XbEmxKm4eU94GrnBL8rjGc+d8d+038hYfwwY383lOnF4kiAHK0FutB+sg+5MxkXBeogeMZ+uMVK0feIFszrDiLkvAJ/bfVQG3sII5h+Ngq0sTL+MKujDAf/64YRgX3Qo5Bx3fKeyM/sj43LmW707gVR+SCMYb03z8wQ5hOGYV0VYzBhL6y/boWUZXIs1u+FZ8Hj8GqnHFeHGmDLKjv4M2a+WKaPC/P/gcETxtun9PBCyXznLTuLUS/8qYvFuG0y0LpeaPY+CKc+Cpzv3huTzx5CGcsv2b8MMHPBYTz+wby7WQcj+kUho5cSY473xZCD0VDYK9AeZgyubC/Os3pyD4yxwD8JN5vkePm9L4bbJsN6jgwz/zWBj0YUpu5TYMTO/tC4EoPWJBnaNplh5tFYqLFsuDDSFAU7EuDynmUQbhDUTx3ANKb/rf3N8bF3MpqspNitZYboY7tQfVuBwo3DsEAciSlsz0N0hsJrcAxq98pgMdoCZWlxcIcc42uGoWVdPM7elyHo3VAs25kIr8lSZM8YAsnKYJxcp0DfraPxcnsIQpnXz/YdDQ+ncMzeyPxINBLVU/agh0oOnQsjkT5yL5I7ZPieNBwTu8WhTcjq89ESx2L2439a2rDYEkmlWxG4V4Hg8LGwWb4dpR5sbxfH4uy7cKSfVsBt4lgoukai0kiJuNLRCA/ailcjlAiztoFl+nZUNysgDbRBVfcwuHRXwmaCDbpNuUOVfUQouNBHELGliDSCRFjdv49A8fgR1eSK0HLZSHBhaC05vxFhiYORIKjbJ/L7KcK1pt6CHxqtZCsVMW7sLZj2XUbXZSKs8jIURLWoY+N3EcYa9hJ8//cUuQhE2FvRU6A9/TzZvBPhxcOeggkLb1BYdzG2Pe0lyDYrotBrYizr2kswbf1jcmea6T/fQNAt6yX10JVg78ueArehn2mAgQQFeT0FDxS/WZaR4MXgngKTHCWFTJVghLuewN+rOzT9xfjqrydIF+pjgLoYF97qCEqTDdH2v/039RA0ehykojARnLM1BbHiY1TbwPb/r45gljyDMt0kyNmnI7g46BZjRAnU1fQE7fOLyOOrBLeDdQX3qx6TjPHbioYegoaVb2jASDZ3fXUE62Z9oWldpaB6HcHL8W20apwU31p6CApHSWlJmBS9zbUFIWO6ologRUtrd8HChTpo8pKgfbGWIMTdELXlYujldBcURJkgfYcYNsc1BZ73zfCG7W1ru6ZA1TYIod4i2BzqLqhoTSKNDBEmfOsqiNc7SgGfxFioUhd82JtGY25LcMawu8Bn1GM68keKmxe7C17OqKJGxp+jxN0FO/00UDlQhruFXQVjZVroOMl8bamGwHhmTwwYys71vasgp9wYR5olOJnSRZB12wxaX8U4HqcueHVkKAa9FqHdXEPg/HsEeswS4euSroKJFaNwJPUvJrV0FfSdfpzckyXQbxHxY38cpzGuYlTd+8PrOfZDaaIUMiM5f+aPGWJ7SvHxtJSvyhqKjK4S3GxQ8Cu0RkLfVIyyEyr+cK/REGmIYCVRE4Q4plL7bSmcZb95Z+8T1Mb6YVx0K79+wGDsnC+F//F23u7TUIRWSSAb0cFfzxgJfpQEdnPa+QOSMfhZKgIvEfHuPyZggIcItKGNz751itJfSEBazfzM9dYwD5fANqmF371pHDRKxCj//J0XTZ+E1GMi9LjSzHfP+gfXJ4ng2vCRj40/Q0E+Erjuruetl1yk0CNiWMbX8IJUW8ysF8P0+ke+VmKPndvFyI19x+f8cUD1cREyrd7yc1cLcHKzCLHZL/i0w1codxTjhL7lfPDJW+TjJUKyWym/fsk/mH1djEjDl3yfEY4oyBRDs+YZ/++C6bj5QwSf8xV8yPBZ8LnDZtblIV+Xe4M2sl6yXVLCRwy6Sy4BYgRPvM9nt4LepItReyiP10Y58YdFCOyVy9+u57BqkgRHbjziFZHTcXmCBG1LiL8V9i9CJogxr6mQd7w+F3X1IgzqzOWz+XKaGiNBjHYO7xnwgpwTxGjqfZP/G/mBXM+w90df4zPdW8j8kBgh167w/N4OivATw2htNm9+vZP8EsUwP3mJn8dr4Gy5CHYFF/nM4hkwqmNrTs7j8zr/RSLrmUDvG/xN5XxcXSxGoNUVvk8XdxjpsX6wv8AXO2pAjeXfYzYZfMI+LRTfEuNkxzneU6oHCw8x88x0vibfEJ4uYmTzJ3kPJxdY9pYifnwmf1TbFW9Ybxgnn+FDv7rDul0MO9uTfPyZvgi2FcNi41G+qnMAepwQYfvmZP5w52C0DWVrHkzgH7YuwCpfKV7/Osbbd/OAoen/2Pgg3/ieZcbvYpy+l8TPUh+OzEgx3rfF8hpLrdGyR4xLP6J4pYkNTHaK8WjaTj5owkQk/fyLhbvDeXOJB9J+MZbzj+Mb9ixDfYMELdP38ru+LIf/fbZmXBRfqDcRPrUScAlB/Ik3kzC1XYSB97byVf0d8XOVGEv/WctvUpsGjZ0idC/w5cMCvWH/V4rb57fxh8tX4vJJCXbP28KHPlgD34ViSCWbeHNLDk1s/9xVb17hNx0eDWJwck9+nu0czDsgxnB9F/7Y1vmoThDh0ZTZ/Pl9vlB8luJR2QLeZupaRDGduaTy5u0PuUCiKcWHFp7/q3SFtVKMD6H/8KYLlyAjWcR0zIbP7umFhm4iXBKO5q+8XoOOFBk2pQj4JCd/DGBMNdrfgf/rEYjaWWIc4Cbx3xK3QqQjgtBqEu/Z1Q2ZCVIcfG/NR2cvwv/mdOulEbzDcS8MYNr+4eVAvlq6AjYhIvyrMOFXPN8Av/kybF0+gpe83Ywgpr27rYbw+rOD0fxVhN6RI/i0/V1JbYsI6ccV3IYv+tSRJUKzs4JLDLSgHKZp6yep8buPOdD5qyIMH9SVn3FzMY1wFWH0Lw3+2JNACqj4i9MTNflhEyLJzuUvXuzozktmeSP3sQTb9/XkTS6sQKVQDO9OHb5Hni/CmA++PdSF99QMgkWqFLtkvfjAbiHwF4uhHGTArxgbBslAMXomqPPhJ9XI11SEmeflXFWKFsVXiFA28Dv376aBVLtaAs3yei7Kw442TpcgrOgXN/TqPNIaw/T5/W/u+q+1ZLGe6Y+OmBs2PoZO+jJ90JBx53+m0BjmvzNnNXPfbp6hwJFizLxRz9XmXqGry8SIXfeay1p3lxo2sDma+IKb0usBrZsmZnNVyXltqqQkXTEcd5dwsgU+sPKS4o+zOl/YZRXS1aSoGtHMxaeuhfEgMXKaGrgfiaHImSVB2Uwx5zlvJ0TsTlXKT9yQSpa/zrA6zyZu5iUjyt8sQebuXO5z9UBKypfCr6aAi4/2oeQzLBMJm7g1g7aQMcsFM5/VczPt91FGrAR+a55zM5yOktNNCRriy7iY4efJ8T3z6AYh13fUdTJUSXA9o4Azv3WPSmUSxJbe5kI2PaTEEram0SXOI7iG0o6KUVBznqswr6cYY6ZXgw5yxaI1SLsvQVAUcd6RG6ARKkZ7VgbXGBcIrdq/8DudzmXKQqGSS+Bz6jVn4rgTmWymWl/e5E4GR0JjuBhTDh7l3E360xgDKe6s3Mz9sBhDpY/EuJ/nxlW5zKazL9ksHHDnvDf40clnIsx9Mp3Tu7abcgpEuKhhz+0JiKedzNMvVo7iyp4nk5GaCHummHOTbSvI11aK4pVx3DXNl6Q6IcGBH56c1ppPlDFYjGHv13DHLL9R0r8ivP+ziavgN8FojwR4PofrkbUFTZEi3Nfw58y7bYPN3b+Y6zGNG70wAifVpfjbdzv3pCQSHVdYrxb5ceExplR7Xoal/w7l3A8Op6YOKfbIu3B5ezlyT5dAkKXOqYYvI90fzNc6pI5tqdvIJ4b54+E/joO6xtLJ3qwH7rU4low8SMR6L+pho+P9Lq8opl0Cm4mNjmNKP5BtmhhfLvfn3l/5RqVsZt/qTOWcP27CTXZfw64bco0BTAeM2P5ttLmXHVvxk7HNxEJ9Lm5ABMz1ZBgmsOE+fY9EZJAEX/L6cobrR5HFPhnUI046atXZka+ODP4j4xzn3lhARcZSrJ6i45jiuYn8dCTo2m7r+Gx4FNkEitEVcxxzKxNIcUWEroazHD3uvSSv/ewdQw3HYVK2T1bb1YcjHOfUfSU3VsOoba2O4ZMC4V8hwYSvax39rbeiKYLV4U6kY4ZHFFoGMv5c3N3xW3o0mhhnzq3q7TBX24OOWDBtfze4WHTGj4rHSnD6i17xZZPdZMC8qW7mo/thNay334rwtNGs6LYFY93XEuSJTxar1lRTACfB6IO9iw1y6ijxrgh15xPuv/LYjLZAKU7qPSms6R+ESlfGorOX34+1jIIt47Sn+5yKDe9H47GTGKO/LS7WfOdEnsFSnKrrKUxZvpiMGTOrkiTFY06FkO5lEfw07xX7aEWTi58IqvGHigfpXSfFHPa+xhzhfsEdihkswZxBnDAjEDSzF9Pe2d2F3+5WUgZEmKd4U+wj3oyb26RQ2aYWW13YCufubE5lb4uX5kZBkcE8esK74otN0fDNYP4yvr9wvp8JVTFmzpxwQnjs5GByXipBXWCy0K7HVGpewXzqorNw+m9XCmZ6tVZrqlCUeJxuhjE2Szsu/Dj8NH08zzhq6mHhgtIsKmsU40/VVuHcIbeoeZsIf1wChMNeB2JqCvO1QaOFJf9ugybrpXdX/IXLDHdgyk0RbDuThWXHotjMMn90GS+MehyNEraHI+P3CD/O6ku1URLwZ7KFLmcHUJM104rOC8Jh1rtIYznLGruEwi0f9tFUMwmued8SeghTyOWCGCsOXBCeSE2lVmu25xkZQrPfIQjpIcGvV7eEay6H4bw2++7BfOHf4Bg0DJPga3C+cIy0LyVaStAx+JHw6oOhlMz8193ltTB3qT3Rc+a/GxqErm9cqbJFDN6qXtg/ah0pmM5HjqoWvtQLhSbTalvjH8L0R+GIM/qLQdZfhPzhGGQMYbUK/y78IdgOfXtWn/LeNLtbGJqYjmVO7EZHIqPRwObCo6QX9R8fg5yNrGdKu1NzYS+UdZEi0GAcBSj6oIFpiNpfa3IO7A+tP2JE14+mkoED4T5dhLzPo0nlGITzzIsn2E+lrW3BSCOWO7xGU9CfKGTOYhmnZTCZLo5B5UUxnq7uR7Er1TDkhRTXzs2g21HdYOXIfP+SgOYN04HRezG23uTo08+eyGG8VO04mazjeqOV8efHVba0ImsAcs9J8N5vMqXUDEQ8u8dB02xp2MAg2M5gz7Xm0pujwXCXsFm+OJP8lkWBXy1F8qepNGZ2DPwdGDcaj6fjF56QxWLW29M30LqaGsp5JYFkrB9N79pAuvMkcOhcSWO2t9CAU2IYPPYm+1oxRc6W4EKTG4X/6YJkLzFaSudT5lNNnBQydn08h2z79IONtxRhz1fRPBqAZHa/aq8XkJPjIBQ9FWHcuGmUFByI6qMSHM5eRtH/bEUAy3F1DzxpyMEoTGV7qO62jHR8YxDTJMLnjLkU+fcWTWV61TR9Dylc71Ip24MNF0Hu2iAXJwkuFm6jEvsKsjUQ403jZspMfUUaTEv7vNtAvyw+Uf1I9t0p6+jcARO4mkhRWLKd/uT3R9FDMUwcNpHa9w2oz5AiZ/d2snMMgD3z3PdTAqmZ2wKvOWLIB6+nsTFRqGdMXv5pC31KjMHVarbn1QFk+vkmmb8Uo+hiFBUvuk2KjWIUroimJ6fvkfskMWISYujVlQdkEsK89fNe+nKhmqzVJQjetI+mPG+gdewsG+7spz7NLRTDtCh2QCIt2GaCWgWrf49oKt3bH9Ys+8eaRFP4vxtQd5DNkVU02QcEIG6GGNM27SI/52jo27E8vj+StBpiUNUhQuGpGDJI6KCPP8XQ102mVoGKcngxoHOMUp6YYCfjzEnW+2nwmgHQdGezLE0mK6tBaGLzqzE1ldyafSGykaKfw2G63LIW1iyHHv4viU56RiP7mAT/bounE4f2woetmWSVTGvc9qHqiwgrHxwnc0VX5DmKIUtJI0OJFmayOlz57wKdFeqhaADjt4pL1NlkhuYeUnyKP0l7lw9GUDzbg9lZ8q7zwTjGsQ0TzlGkbDVS94mRl5lK3qVrYW8uwoKDR2gU03MFYxvflCM0Pnkvxh2QILxHGrVujMOYg+wufpwl3c3xiLgnxvJLl8myRBe+rOaTF18l/0WGSGe8MUMth7g+feFk9hfbnW7T+ZsWaG+SoIfsErnEDUdckhRXbl+neW/noni+GILVt6hGsBAjwhkb7L9KEz4thcZvEY7FXaJ9B2ORO0gK5bYM0giPg0U/KbJWZNNjjwT8/MP4ZG4O7Zp3AB1ME9rG5JDjDSMMYJqm87yADleYwGKuCH+HFZEHm5dy37+4Gi+kfa9GouakDH2m5pLjpjEIFUvRXz+PfqvZIs5fCntVHnmETkFadynms1x7lhPgFevbAIs8Kno3E+3PxAj/kUv+y51RxPoh++lt2u+TiKZvUsyIKqBnOUmwZez0dFsh+SQfgqGFGKEvi6jC9DCC1UUQuBTSqbsmcK8UQ3T6EaUEmyHdQoR71WUU4jMIjjf+wmhqBdkjDFMDWJZxqaS2hbthc0OEO10qaKdXFNJZdvDJrKBJtuyO9omgZvKUrP7GonIw45zmpxReehBO26XQ8S4l2xOHcOy8BFXvymjWxcOoZxySsrCEZjr0xWOWf0cWPKcJd/vDwFOMlZ7VFGM+ELpLRXgZVU2qGxuRdESM8Tpv6f7HLWg1ZL48v5ZCzLcjkc3mzIpq6hO6E/6+ErztVk2pdyLRlirB3JHPyWF/NDJZ/i1+8ZIedN2HMsb/C7lXdCsnDl5uLBvm1NPPzBRUsjoPWl1FdteOYOZVMfqrP6dpv47hVbAI4fSGZvXKIMNAGdLHfqbBB6+SzyOmM6VNdNzqLuXqSzFO/pWkh4mMTCTo3/sHVU00wKDjjCdHfCDvCUYYwjiqWPaOCs6aQp9lhDd939H1O2a4yViouIntrXM5psazHhB8I1esgkWFGLX1zRRhtA7Z0SIkrf9AppF7YTBRistX3tO6k/uQxOqZNO4z5bbvRwnzjucHPlNK18NQOcjQO+U9TZt8BHYjWP7SaaDyZcfgu1SMV68/UT+HSzSOZXB9r290yeUGma6S4tW6n/RyWwHZ8hJoXW6lGtdHpCgU4fvi/2jIvBry+PUX9zR/0/SieprXn7H6i18UEveNeJb1Hh/6SWt+/aWrJ8TwKftB/eq7YONlMbJ2/6ATKVoIyWc1791Cdrd7IlIlxqLyL9S73hg9fohwXbOJepwzhWQXy2s3Gkl0eykan0rhMqudiqd7I4ZxyLppv2nJmBXw+k+Ewad+UqnrfhQlSJAc30qDryfAQ8X2+aCVhkcdgH4/EULXdVBf/jDcZsqw4HMjdbA7vc6zeTdroYDLx2CZKMbtfW0UP/oO/dwgRZvWH3JbVkzjdkoQmveXPCSPqZ5lpQFDpTTi0TN68/ovbo2U06gzC+E7S4a3f+TUf8ZiWNxjuey0lNqMl8HHjGlvqogirsRjmrMEn9aKKWldInYyf5HGKEi2NAlNL/5ifbCSHs0+ip8sWxWGiKhX5jE4FophN0xOB7Kfkmsflh//UVJIUS1Vsny0cVQnLTr8gazyRJjS0AUjFv6gojYRrL53RUhJB1WyHG2R1g27DrggpoBpRb4GzsYuQOgEKbQWdYHBX3e4toth3UsNd18mwFEmRqS7Bp4cPYDIiyLEyLvitPdRFH1lnPyiC2odjiPfUozpUV0QsF9OCpaLS75qYs0IdVxeJYZWsBa+5HZH9Wbmd549EPSPHuqCxAiO0IV/myP8jklx6YIe7F2m4yrTsebrOhjr+y+qmXbZGGnjy7p5SJSIMdZSE/vW7cdspqvTHuvi3ad4NLL5dZ/QA5deJMJ2iBge57Uxue9RuF6QwCpSG81fj6F4qhgDn2gi6YEhLjMmPPNaH40xJgjlxAgb2gst2gPh+0AEgx29cdXTAvn9JCjK7A3LjSMRwGZwypLeuPJjDOrZd8c8MkTJeVtoDGM887UXYub+g9pIxue1Bkj8JsD/cXDmcTG97xtvk0olqbSJVtmS7KR5TrJlXz+EPtb4hGwJIaFNJUm2JCFrhGRPc19JSBKyhYSEtpk5M5MK+T3f33/nNa8z5zzP/dz3db2vih2nf2LLnPbosXwUPJf+RMMcI1SnxcCnbzN85nYAZsaioGcT7PeY4K15PBw8OL/tao8L/yZB5PXUuWSBbtuTEdr8EyGPO4CFHUCJ/k8sOWcIp+n2eN+kwvs55sgtdOQTr8akxeZYZuOKoMBG/F1mjjTP3hhY1Ag3iTnmP/FAgcFPdLpjBv/oQagawvPFo47IOxqNgROacUG0QH7SLrxv+Im4cguYjIlDietPDFpkBmHfXrQcbMKWJmuEXNmHQs5dU3Za40B1JPRWNKNGYo9/LWIwkTNhy7vO6Ni8C1N5FvDQtMHjlXtw/moTNg3vgglue/Gdc05P2GG38z7kx6ghudMFdueikDy4GUMqHFGlvQst1k3YucAR7QfGocyb+3iOI0buSYBe3E/cd7eH8cy9aDitxoNZ9nhelATPyyr8ucyvM6JRzOexwsEFWqN34YJjM65ru2C0UyyyON8W5zjDTesUvV8qYtwgW0H3xQUq8FDiUKSN0PjqJgVIlZgaaCP8MLlPhqISzlE2wpKPpXTCTAW96TbCodPvaW4vFXw72gixed+p/wAVfn60Fvz/VdP17iqYJFsLbwdooqlZidpaKyFpty7KypTwKLcUWhPjqEgQ0a+HhaAxJYmKbZUQW82FlhXHKH2fEkcMLIUreRfJpa8aO3IshNqVdyhjsBpxPpaCWFJIxovU+OtrKUw+/ZzyI9SI1bEUMmUV9PuIGho3Ogmbj9RSwzk1Hvp1EsxPNFH8KTWGZVkIi320UcXv/zPbXMg7ZADb3Sq83GAuvD/cAT0mqvBmaUfh4CTOvY1KZD7uIOj26wynSiXG+JkIW823UfxVEZMajQWxNooW/xSxW95BmHkomdKN1Sj/bCKM1TlOIfxdjmYdBXPxDMnHNML7u6mgWt0WbpzlerQ3FbybDFFRpUbPQBNhYS8zXHimxpcyI4FVWCPCRY3wE0bChaYuWHtVhUOORkKvJCcE8/UsDzAS+l1xhW2ViJoZxoJyfE9EWInQKDIWLk3ZQReSldAaaiT8Oh5LBS0qdB3cTqibt5esy9Xo2N9IMF1bS3XOIr5ptBE+P5LRDg++l6FtBN9p5pj+rhFdavWFuDVWyP+Xz4ungbB7vR1UX9S4YWsgGJg5wTBSjf0lesKxId0hjlSB6RkIb4/1QtI3Eb6Z7YRIozhK6sB7+Ki24H90D9kFNOKbtZZw9EY1eZjzewo0Ba2ZIukuEJGvryVo9/9LHlEihhtpCo95psvmn8/R1BSWturB002EyTBNQSPcBf07NWJ4Cl/ngu6ICFTDw1VXeB37v/8fUIXPA9sI704ORCOJmJyuLaxxHorGtwqcXKYt6I2OI8NvSuSM/cvcDJPIYaUaJr6/2JVlB2gh1wELz0b2IfYzVdxQ4PbO38zNqJ5sVQoEDGtipza2kN5eEV2zmlhoPu+ZeyIaI5vY51wDaOwSUXGshRWP64CmABEDmxvZZ3lHZE8XUfJIzYzRF3bb1Ljd6Q/zGzQQtna8VnWtTD1lGEwjRVg7aAg7UveTJ19//25KNu3FQcp7pIbBLgUbd1dGDgkKpIXKWb/gRhrYqkDGBDlLX6+JikEiqjfXsyPD9JCcL6LqVwM7nGWMwXzvsU4yNrzWDHqBIsqd5WxRkhXG8xqGZtSxE+keiGjbiOroRub2ZACqfdQ8Izeync+GofGlEinnVWzuWobWSCVOh9Sxa4dTqeIznymHanblvC5m6YlId6lm08YZIuRfERGXvzJ21BSzFvG9POLXSywR7CmiMLia/bPbBp6GIm5LvrPYGYMRtEqNsMIGtuqJJzzbqFEY9p1V53mjSUMFnz9fmNX8USjh8zX91ge2fuMJ8rFVI3RoOXNOPkull1S4nFXK4gdIYLZcjQyhko0q8YbLcDVqNpSzb4NHoypBBXnRK+ZuPg4pRUqYOJUx/5osSlmogoHRI6ZedY0e/sc1amE+c8nwQcV1vgbFc7Z/6RjUzVJDde0JGzBiIgo+KMH2PmZh36cia7wSxpYFrHzYXRqcroL7uFyWNYRzfJQKFiE3mGvQUyqO4+tfcJXNbfDF82tq+P0tYEPtJ6FsJH/+qDwWeXU6WrVUyDh3i41b+5Y0nqlQfv8Sy3zzhTR0+YyHXmTK9/WUpKFGRLcLjHk3kV6hCl5+59nObE0UBKjQY8wZ1rG/LnJGq9Hgn8Gm7Z+Cs9zXynvlsIt9Z8KwO3+v3wW2LNMPwbP5d3NOs5LoNnCtF2H27iRTLTFAS6AKidvS2QBNEzRyX8ibmcr0jpjBjO9L5XKI9fs8CwbtGqGzOo1ZJvtjtTPfY2IaW9h/IX67KKHhcJQJQ6xgOEKF9HX72IcmW/yuUsLgzx5Wu6gr1q5SIcdkN3t3YBa+c4a5/TKZFS2bh7o1jSAkspvFi6D7mZ/Lt33M4shS5P7mvdSayH62dUbiSRU0Ou5iPYf1QMgHfh0eyW716AMXPTWGhuxg7Uf0Q9M1FfaFbGOTNf7Fb85+E2ZFsxjnRajzbYRZRATrPeA/zD2lxGXvGGZ+YiWMQ0WU/RfJrnQdBP8VKjSbbWKytp7YeFSFer01TMPUG1XJKhxr/x9zmDkSwaOU+Ou+lPkrF8NMi/NPegjb/GnZ//+8q/eDNezL7pVwClPicE4o66cagelyNbr9Wci+PB2NZF7PlaP9Wc/MSfDdqcKZG5OYQ8w0pM5Q4sXkCSzAZQW89zWiY8x0VlMWhKkbVJimuYiZb5wCHZUaF8+OYqGeM3A2RYVoTR/WsnouJnKtWNljABuxfT4O3Rch83Rnv6yCMJOzSscuPmzq/TWY7qXGyqQxrHbLBvQ4oIL0ez9mtHEzdPyUeHqsN/PX8EduCn9+Vg92t2kBnm9SYZuzI3vjG4C0WSrM3m7OdrRuwBaeO7rd6czCjTfDYJ0K/7nbs8KeOhTfSw3lRx1mUG9GOrzHrkYZMHVkL3LSVEO6xIhNHT2aEvi5SJ8Ys4cvFpAqSIXdTcYsxG0T5Xpy9hhmzMJsounVdBUOvzNgxRZJdIHzw9b5BizqdSoZaqvwQN2WbZxwlsKZCq+N2rAXIVeo9DRfZ7AmS8q8Q03TVLh6WosFviikFb+U+HeMJos0Xgzxkxof4juw9MplaC1X8fq0YcYrVqLuphIlmS0SC8+NsOZZ+EWkGSu/HIoafv+9v+3ZyydhGHxQhW5xuizojAZZ/1FB1GySVP5uSyquAwnJryWnreNpi44aeyJ1WNb9JMoZz68naTC1ZRr5xqnhv/2nxHvdOTrwmGvaUIVk7M4ccqtWI0i/QSJ1Jkq+qYbxglqJW/MTSjZT4/n1r5Ie497S9BgV1lqXS6au/ExFT5Vo9XwuWTd6Beq4l5V3fC8Znr0aqmNK+P9+L7k2KRiDH4lIuVsiadHYii1teFbt8Fcyf2Y4Zv7mMx5dLRlkZU55u/m7Wi5K3jk4keliFVq/HZf0Sx5InlzHprqnSUwPjqfB55W4HZsqMT8XQMU3lPBadEjy1Wsn+TxXwmXgHklLy17KeSPi+bF9kkSNI9TYrMDa2amSy/Zl9NuwEUGZhZLVxz5Q+hn+rhE5kvrbNVRgwzVk1RVJ5kg1afG5CPI6Jhk2fBXK/1VDzMqVaNuvg8koFcKqLkke3w5B8THuQak5kkLHHZy9uQYOuSRZcnEnqhbz9ew6J9HTciCRZ9WwqXES4xUetOUen/290ZKQ6hHU2o3rnjJWYrpyNhkuUaNkxE7JZcNgSo1Vo/PHDZKB4yJpfo4aW60WSBYq9lJxrQoDBk2VTJYcp7DBStz9GCx5/O8lyvshovOVORK25jqlnhKxPWmcZN3Qr7Sihe9r0x5JvbucunIdHvAjWLK74g+Z9uM+OGC7JGmEFuouiPiTsljyy24d/Ifwc3+VKGEdN0CrVYndc7ZIvvTazP1QxKm0CZIB4Ttgy33WaNs8SZeACMRyP/V4HSPZm3uAfm9Wo2h/s1fXfunkwP3o68SOkiNumTQzg2vLYXvJ2B45ZG2ohNrfXrJOKqdy3ntPZhhJeu5toTrO23jYU/JplSZm/uHMOXygpFQVgs/cF66lmEgm/BsK/zQlZr8ykowbuRO5MY3Q2vnIKywqEgacvY2i20lmb4iGHV/njhO3vLI37qfA/Wpo//Tx+rjkGCXvVeFFWphXs34mla5Rwtch2Wts3WXyW6CE9U6517u4LzQmjK9Hf0iu4/g6MnRSo1/aZC/dgBYKD1WiqCjda5WXBn6PUeLJTR3J3Xfrke/ViJTuqV5/Xm/E+x9cwzX9vPZE7MR5zpn9FnT1alMagVe31dCN3T48Rjcanrt5zdu9HT5wajRtnNyIo8fG5OXV76G54bwfJpXdrak+SrYflWgZd/Funs8pWnyI9/CG/cMrc19StlkjDgQdyjs7/yMFc/8quZqcV2pSQweI359Zefdmk0hBQzjnfCrxXK5aDxOuyS0jIu+qx4UiIpvr7b6Zeas6RcJDxnOBV2DeqegoGMSrUB16JK9xwBz67dgIaf4A6X1lEOnxz//q95IuvBdNyZw9qn++yOsUcYByV3D96Z2R973yKGXIOAe6JOVFvLlLvbgP2rgOlW69V0gWx/h3t/aXvhrN50tXhcc7daQOze/IOoffH/sr708O1/MpjTgyu4005NtmxPNz2TbWQforLQzv9yrxrfdE6avekejRpRGtoYq8EUFRcFWrYLOyu7SHswOFJTSi0vKYtFLoS+e5tlTeT5KGYQolc68/8z1AqjFjKTnsF7Ht7r9Sj9gMKvdphLVzorTlSSZNbFShYXW8tM79FhkeUUHyZ7m0Xwso572IbkkB0ufTNuEhzy/vDvhJO27cgodvVWi5HiX9aRmO6lrOpVejpL98I+Hv14htp6ZJ57yOQhj3CKX3Nmn3K53ouaQRT5aR1C6xC1nPU+Ob9yXprPa9aZkZ16gx56Rvtu8gv/ONeLD6rrQ/dlFujRrBd65Lb9cmUc1z7o+VV6Q16jRK5VyXcypDajbrLAUcEjHB84S06GIY3I8q0b/4pjTsWTi6dhbR0pwhfbM/EmlzGxGNI1IP02jYJqpQOfOStO8NWwruw318canU610v8uX9aV33XppYOIJ8lCp8q6iUXvPyp7XcZyvNy6Xi+PUU/JOvecRj6RshDGnc31fqfZMuao1EnUYj/L68kF4MiEYez7yVs19I7WxC8X2EGqv9zWnguS0I+KrEVQ89Cj0SifcTORf10KMZntHYMk4FvyvN0qiu1nBN5vW505tmP+mM0Lk8rzm7Uf5YB4QnqdC7vzs9jnPGeTnXMec+dC9vI+Qxakwr70b5XzZjxTkl1g21p8Jbkci5pEbKPEdqGRuN/lyjUqItadAoY4z/q8aIN97kZmeKJBM1BkolZB3YCbEJagyP7E+73G2gy9nbZJA77f3HETl8xgt/eFLhdRfM7KlE+olB1Jq0Aan/qTHB0YuM9oQi9YQSumsGU/aoKOgWq+CS6Ulxz6MwcLwKoUk9KW+PklyVaoRozKc3vf/QWc4kurPn0lQjHdwcooIu+dHKNu2Qy8932qIJ1PrTGLnco4+mjyYrzS6ont2IwqMBtNzNEbmlvFYbZ9CTQmckqJUILxhB9z+GoHqpCpOX/EON/Tch7YUSRxtG0+JTURgfyc9i0Vzyt4qB/wAl2oUHUPaQqxQc/BNzjMNpx7RbdLp/IwKKw2h/hwIq7qnGuJINVOn3lDSWqPDKcR1Vv39HB/Q4h89dRfnqH3SAM8nK2f9Rv0E/6foDJSrsA+j62L+U/ox7TfRCsv7dGbr/NaL28AY6kWCPHa9VyHwbQrNGrsZGaoTaK4TcHdahcQzndnkQ+XlGwcyen5fmatpzMRo6nJFcjwRTdUk2tXb/icOJ26mo9Qal/lHDuu9O8mhL5MDUWLYqij5eKaIGro3r++4i76+vyP885w3dOKqY8YXcitV4sC6eKtbUUy/+3Q52CZT8xQ7vOXNmhO+g0HR7TG1SwSE1moyiloMdb8TIc7vozrZVmMu56EnGTlrivQ6xfF+s/2bSmxKFHJ6/ArW20Yf5MWjorcLm8ZEUcWEX/BuUCH0YRxY7HtCsZCV2Fu8it5WlVDRZiZnp8XT0xTtK5nkqYVcCPf75jSwOKjHm/h6KYZwfeJ56aJBEgWmaGDOW60m/gxRip4vYLkostEuh4pN2eL6lEcaPd5FLmD3MeA+HH91Lo246Yxmf5cXZ+ylbczmCuRYl79pDOwYH4fMdEauPxJPz/ii4FalhvyGGOveKwQWe/Wuf7qHcsljUDOXrn7ePCo13Y3ymEm3/HiJ1nC5y+cyO35FK+2AAM55PDzinU65ogoWclyz9z1CIqTnnMhG7fpyjz48cUbKoEZ/rU2jIKVfkP1Ih6tNR8v/bC0M5IzV3P0mWXfyx0UaN179OUeSchUj24VxkdZx6hC7F0G9KxD07RPOFXeih5rXtcpgSC+JQwtny6vLjtN12D1wLlaiZeZy+vkrEli8i3vifoNNtzBHOee/u2Yv01dAKsfzzXSaXKX+JLaZOFHF0zlWyuuGMOp4XTi8+QVdDe2BFeSOiFpyjmUf6YjzPXFnB58lt0WC4NSkRIbtI49K8YBCkRMHgS9T3jA/mcq/sUH2JjvX2hctCJVB/iUweT4LJFBXSxCwS2UzYduPM35hJdrvnQExVYkbYOXKb/C9yTZXYUXGayqfFI2rUTzyQXKDe3xPw3ON/v2v4399Y7cUBzuqrn5+n1j7JqLFQIswni5bftkIqz0Ff3K7TusudIc9WYpb/bVp5zR62H0TUbc6jbTE9EV/ahB/jr9CAuj5IOfoTg7dcoU2dB6LsaiMSj2WT7RFPuPZuxKRFV+nHNW98z+M6P+EqNbwbjZAVnJdKs8k3dxzGcx6rrr5CJq3bIG4T8e4R6EDcDqzg2dn5pZQu9otE2V8Ro0uk9OtVFHK/iujen2icTyKcGhrh7nmD7Mv3ouQOz1kp1+iV635slPDss+wmzVh3CB6eSkwqyiP/5sM4kSBCPw208IQdcrhfb94P2u/oAI3OKmiPKiQMcobWUiX2eRfRLOVaeFWIMKovpT9HQpC7UoX1y5/QrJdb8J2f+7mkB5Rjsx1bylQwnXqfUmU74fRFhRPT79Oc7tHYwbNYmqqQTFbtwm+ec53fFtOBcXEwe6jEu7oSOrBuP4J4hq3LuU+ebgexhfetzY371GPvYSTPV8Iu+hEVnrFH8UQ15+SnNE7DGaoSzjZ1pVT9ZDn6c09vpXLafG41xnxSYYJpGZX/WIfnXKsttZ6RRZ8YjCLuKQufkpZOLLjqYVO310TKeBS8ViLx+mt6NekA/LUasX/uY5pw+SCcFqjROPMZNbUchslFzsM3XxHbZovJgxqRV1xJbrZdUbCV6/O7cjr4xxm+nLWUGR8o6PgSLJSqoNejmq69XIYKWxX6zq2k3T3jkXVYje8RnykqKwHva5XIfPGFCjckwkGT9/zP77Q9+xDmOqhxsv9HsnBNgQWvz7hJFbS8fzF9P6bG7AA1dWx4TuM38ppPUdGX+nLS66RC+gwFhXT5SuMdVIjvoyAjLTn58joMXi+nGf6/KcFRjRdFctJV6MB3uBoFh/m12A4p//Ds4CAjiWdH+Lir8f5lHV381wa/b6mw7v53+ujvgCY+R5ULq2naHhdMTxHhtLKatMf+i/eBjTheJKM5RQuwUMK5KLWewiN2o3WLGvPv19IH/z04y9dpHCtS9cq9WJshwo4pqNeIQzCpVKP77VrOy4exMYvr0iYFJfR9Siaeavz+9JNOPHtJtqNVqBrWwn2snPK4V8acaKGif+vo/Dwl7o1T0shXKpppqcSmGhWl6GnCu0rECM1Gmvu2LSI+irj1VE3Wb40xmbPigrcqssszx/nrIqYMVpK+ng1ODxIxLkck0x+z8Xt8Ixbc/UUbHfzh76bGghWN9OHqAhzgLDG7UKTU3D2IyVTBJLGVrOoTYbZNieArv6h98CH41Kux07KF2rIU+HPOd9FopvCFrykBKhwK+EPLL70nxrX9TvdWGvHyOxXxeRz1jyamflNTvKsKO7V0cL3sNx3KE7HxqQ6mXp8CH+7Lr4LawGDETMR3aEQB08KdWj9s4RxSrqGBygF7IPrwPqnQxtSTiQiQKZFnro3oxEPweqDGmok6SLNJQfUMFUZc0YT6QjP14L3X+2kbHDbTwENPFQw26WLayTa4OZPP8jc9nGg2gMgzsm+/dphi7Iu0aY049tsQ+75ORDHXq1F9DNAmYhpiuBcvnNgW+7cnwPqZGvVL9THMPRGXJ6qQoq+PI2P5GjhTZVUZwNYkBQXuKrg3tEU/XxNU91OhVGqEkYfM4dNFhY6zTeD2zRqiQgnPUlNscBuG5BGNWONlhnatEuTpNMJAtyPKO47GK86H/SI6IMpxPDTeqBAYbwzHk7vhMJRnk0BjVAzZg/flXP9D2iPiyn6s5Zn358BOEOYcRNV63pOCKVxUh3F2vxK2S9rj5eYuKE9QovyPGXKWOmLxHs7qqyxg/9gFqf6cvR9YoJNjT8ydr8Iv707QKnbHgRwVFszqhHyPQUj5y3nykgWMZgzHrBWcGVZYALHeiOf6mR9kjn/ax8H4Efe4GEsIQ3ej8qkarUfNcVAjEb4vlVgxzAJ6W/ejjPOS1hlrtA49iNX/015Y4VPLIZzfpURghDmU13ahl+NPWB/sitdT4mDH/T1+amfM7roHKfx8w37ZovJ1ItZ24MyQaY2CbvsxvlCFn0c6w+/qAbQ+FjGmxg7rHsbittiI6bfsMcNqN1LcOPN/7Yqp2tw7HnO96mSPpT2TENhOBceP9oiYlYzPG5Qore+K244HYNKiwO6KrnjhfoJKMmTYetBeeB52lq6byXHohr1QkXiVitbJca2rgzDqspRMbshx1NxBCPUoJrtaOczv2wuL/ntDc10U0B5pL+xXfiLaqUBKWFdh/ZI68uypwOoO9sJdg2by/CJHz+H2wsWtWvi+WQ5XPXvhemsMuejK8e96a0E1IoF8veX4uthGsNqbSjqv5fC+1VkIlp2n0ykKHKqwE3rtuU5VnURsrrMTfHLyKWC+iMQCO0G7qIT6c+87GGYnhA0tpxM3ROzvaic8CfpK4STiQXNnwW65gi6cEKGlZSe8nNZKWQtFZD7rLPgV6iLhpgKjZ3UWfAYboWGWAhsNbIUpTh3x/Zkc0u/WQo2dFcpW8Jr8YyU837SJkjTl0LI3FzJ6RFLNZTmKJJ2Eoe8TaeFlBeZ0tBL65B8k2yUilJOtBLXWc4pxlmN4pYkgb3hPOwzkYFEdhHbB38npnAy+7UyFRZ1kFDRJhqErTYXYQwaYWCfixBEr4WJie1g/EWGpbyms0LbAxtX8mWsthEwnO9Q9UuDOMTOhaJET9OLkeBlrJixc0Q0+cTKIT82EhJglFDtJjm49DQWDtRvIVVeBD6s6CEPddxCRAmOOdRSenbxBpWUyDOreTnDpTrSR71G+r51QerOIfFLlWNRqKNxd/IZiZPxzGAp227+ST4kcpWONhCxTJeXwPrH+bCw82qaB6nIZLj0zEsQOuvAJlOFmgJEwqbs+ctrLcHakkVBQ3hUnlisxdZiJcIKv+eZsnqlHdhCmT+uOwDdy2BR0EKplvWFrpIDlOmNhYpsllJogR7RNW2Hlwg20YryIph8GQpDVDurBOcH7jIGwcArnMEcZupxqK4Q236G5HnL4RrUVzJcWkuFTOSyvtBXuP35OEZ4KxB5rK8SlfaK1JxX4MqGt8CpIRsnHFJg0TU/Iav1FDdYK/EzXF8rcdfA5S47JR/QFkyUGiPoow2oDA0E1vT3GpMvgkaEnPJ7TAYY/ZKi8ryvUTO+LiaP4HJUaCF+WucNAS0THIQaC9sRhoCcyxDq2FTwSh2PxLBkexugKuw8HkM4COVquaAvrdwdTwGYFwufpCKmbd9DNECXya3WFJIdsynvVAPcEHSHg2w1aPUKGJ++0hUefQcVucugd0RYMvhXTiftyuDdqCWPcyyljqQLrHmgKSwJEKurOuW5sG+F6SBP5GoowndZGWNXAs89zBcontBGed9FD2noFXH/oCDmdjaFRIMdltzaCdV5HFM2V4+lpbWFUbyuc7y5H5nBNQfNlZ5ju4mfaWUNw0vFAaoQCe67pC09v9oOOhoh5m9oKE5cOho+zAh/deE0KuH5y3cjepy0EJgs4MVGOAW00hPUbNlKvcjk67tUQJjtFUC8vEU9DNARniqeI8yICtzSzScijuuYGfC7TEGLOP6Ad+2QI3viX2Y17ThuN5dCw/c1Kf7yjye/kSLnZzJZd+UKurgr0925ktgfb4VCZAn1IUzhW0R4DcxR4aaMheO00x2d+7qVLWljSMRtEvJcjULuZeansobolQ9Xkn+ywpiuCvWWYX61gqztJ4LlFgZC+f1luiIB4fr6t51rY7WNJZHhORGF/JVs75hD14tyec72Wld56TXZPZWi538j0pldQWLEM5e5KFrr9B2UvkyPUUcYWRYhkrJLDL7iWrXvSQv15T5bp/2CptlYoeqfA9dciG366Mz6v4OusqWcuP5wQfkaOoQ+/s6OGvZBzkPfh7R9sbXEfuA2SIXzOdzb/ixdMJ4torWpmPsu88aZJAWt7JdMyHw09HwUCIurZz9HjUDxVjkb9WmZil0ZhQ0VkvKxk8qcNpMqWwe7zd7boXCOxqzK4DPzK0rpqoYb3WN7zSnY2Sh9j9BWIUn9gdv1M8GoOf/7s9+x6504wiFMgbfN7NmqhHYp38b0sqGTec51h6KGA2ZX3rGZbD1zI5Hvv8ZFdn+yON/dliFJVMqWU98wqGWpkH1jZPB+kponI2lbDpnYYi0MeIlzyv7Cd7SbBvw+fZVkVq3w7BVnr+HdHVbGQkxkUbCTCx/IVO9wxky5XKuB0/AnbnKmN2NIGBDe+Zb07t4WnE6/PrDfM1tUIqUn8fCe+ZHaHzXgelCFDXsqqF9qif7ocIVOes/ZzHVHVKkdB+xes+6zu8DHm8xhTxj7HuCHtmBxdV75igzr0g9knGdLvvWb/VI6F90glZr4tZwYLJ8H3Ia9J9Rt2x3oqjNX8Xa0fWWXhFQoqVaBgWyFLar5Jg98r0GM8MdMkCzhMaMDtwIesTa414p1lkF96yIaYO6D4gAyXC+6zoUGuCD8lR1i3IrY4pDcanvCeURSzWxV94TdSjoGdSljpmWloyefnq1vCKvfPQk4Sr4NvPpv8ZC6qfeQ4MANsTF9QXYUCQarbrNucInr1QYHzI66zNMsysq1TIEcrm9mNdsb49w04kH6XeUS6ooj7UWsUsY8xvdFrsBzVqwqY9xp3TF7O32vwkJVfnI1W3vOVTjls2jN/3OYaO9/yJpvzdiGKf/H+P5DDDOIrSGugiKLMLBZ56RtFvBOh+nOB5XnJaaCviAO7Mtnl3BbS4Wfnrj7L8h9ogkIU8Ks8xeYZ+aHokRKnL1xgy0vmISWfz1q3TPbhwCL4PJJj4vtMtrlmKQz/4fq56CT7s0YHdY95b5ucZMd66CHFiffq22PM7YARIvjsT/92hGm+6IBEri1+Gw8z+coFoL0iUkJPMrc2S7BDX4TJP2lsidl/0LFXoLJTCjtZYwJj/szzTQfZ91nmSI1VYPLKZBbYwQbTMxQomr6Hrcywg16EiNKVu9lIx6XIDRDR2e0Au98rEKGcqR747WUb165EAvfcoll7WOlwtbTppAy3CrawafP+SPN2yPAtfwtrlNhh2Sfurefi2MLuDtArUEBn+S5mrecKuR7Xw8hIdmtpbxhwzpn8cgcT9fvibHcldJZtZyVbV+C3iYijrnEspXAV5CYKmHTfxZ6U8ly/hWvjuAiW3eun1C5HhjON69k1fR0q5rr0ceAadmW/O85yplLFhzNT3/5o6iMi2noLe3h6CIo7i2ieFMx2fPVCcG8R+7YFsS1BI+DWVoTUNZDNyFkNnTcKJN4KZ0UTg+FWKIdVxCa2zOe3NKNQBqt7i5jHuHYUOkCOv0P9WLa7FWW7csarm8yKR4/GMt6Toz8sYrXLxyP4qQLHxvmx822mYTr3ry7PJjOx20yYnZahX8oEnpDWYHG0iG1BQSypSwiyFihQv2MRe3djE1Kb5Xi7ZjqTvdSkN69lkIo+7N1lM8rLlePMWYGtM+9O7t3kqI8WmP3MQWTInzlk7HDW5DcDxVdEtJ0yjnlfmQXvqQqcmTWSnSz3Rxqf/d2HBjHnv2sx3UuJj1PmMNf7IdhYIuJY5njmcGoLEvcoMGHWcNY4LBwu5pxPTIex+tcaFHBJji91jsxXZUx1x/keh/VkxyudKIzfv8GxN/sm8abSDXKsmtyH7bi7gBJuydE2xpm1k2+mBD5HnaY5sGy/WKr+IIf2p65s0r4DVPVNjg/1XZhLywkK/CXHE/0ubNCHS5RrpcDfr53ZimF3iRnwa7Jlt6cXked5Oe6VWbORVpx5xsnxY4YVW7t7EfT6KNC+vgfTWvEfvP/3N0vrOrEZmkGQt8ow9pUpy94Qhgun+LlHOzKD3+Go2iTHg5M9mGXqX2k495eD2gbsyjJ9Cu6mxNjB5mxtmS1NHKvEVQNrVr17IMU3iNj0xYZ5/5xKwVzPez+2ZoMbVtJ7PmsjhlmyXOudVJUk4uJUC9ZyN4GqokSMrjJjNWtT6H0Yf++Njkz35GlKOc77ubUDezcuh6pUIvQzjNm7MffII1bEyc3GbGLJC7JuVeCbqT77+t8XCrDl5zVIm10bUEOJvJ71czXY1sEr4NRGiaWn9NjUf1fjLOf53fe1WXhGMOryOZNUiJJfFmGwa1BiQ28z9ubGdhQ0KtAs02czbCLQy1MOl+g/krnfNGm6vRKj3solwp92NJD7vlvkS8n+8FcUkqZE4QuFJN+3gqY/EzF1pVyyLquWQjh7uLh9lczb0ExbfsgxNaBMsl6tAcND3AeN7kkG7F6HuX8UGDXou0T+NwQBf/icBr2VvHEPhbehHLrfH0uyJ+2AtS9//ppyia9qJw5EKlBh9E5yYLA12caIqCi9IzEL6k45E0To9r8icds2nAxrFVi78pLEo9tMyrmuQEl+luTqsTX/34dBfy9IXHOiKGCuAuKxC5Kh9Un0plKOhLIsyYZFR8k4Wg7TYZckSw+eofBVfO+9MyWL0zhX/yeH/+QMySvzPLrsIodHhzTJ4h8PqH+aDKEdDku+3lBSdbyIiUwqmfPyN+l0FeHB3+U7QQtbpisQtvSMZOvCNghPlqPwQZrkmvEm+IxUoDDxruTm1s04O1OOit1XJLX+O+HTTgndiVKJ770I+NtxHjDOkjROi4Iu976kERmSb9ITFJzLc+W2FMm2O5lUXaXAxOUJkmvRN+jCHX6+NtskSX3vUd5bOdb7bJSc3vuEpl6S4WjXUMmmcg0c4pzp9+Cg5Mswbcz9oYCpJEaypyfnhCTuI1HbJf1WbkK8WoGs/ick+TFbcGIgZ5vpkRIfu3DU/JFBfX+epEtZJFT8u8+HJ0pSfKNx/aYcARMjJNXd7lJhgwLOF/tIZu96SHoZfA0NfSXlz56ROEcGox99+Xp0YPuFr/PxOImrlR527JLDeWA/ybV/wmCyW4H1RztLzIZtR1q0DKequkrejYlCMs87ncvmS554xSCcr8dKbSXRubULlnpc935pSWpLr5DTdK7PXvpejrtvkNckETtwxWvX93v0m/d5jet9r4onxRTEuSV7k9pr1VYNrLbl90+d7LXyjTbyk7k3fXzptWONHvdPnuPmN3oNm7UVZ5+K0O6p5VVRHg6frfw5jjFe+x7EYPFdnvFfD/LKahcLU67nKR7HvK7cOEH5i0VUD9+Rd3NSJu3g/jV09Ku7HT/fIFs9BYweBg+ftj6PYqu4phX6ernYfSe9NSKufz2c55sgJ5O1CvzZFpj38vgvEqM5z6Q/GZahpYU8Hf6uMj2v7J5hyDdVYmDInbwuFI5s7tF/ZF55c7JjwKZxnXFemWd3MxbhFpyTbe7fXd8nhJZ9VyBu5hTptdQIGmWnwDbdIdKuCUlkwL3jcYKe9EFhGs1dqUB170d5QU2nKIv3pMXFlLzKkqeUGyii3ZGB0pPhb6hXBwWUg3pIW92+EAvga3OU5TXuq6EUnjXCBuTmTdgXBu+JSkjC7aS7L4aj8ZMC3Y73lMYIMRhjrES73oOkxRtjocMZWLqmo3ReIKNgzsyV6w9LH/7yI38LzieBO6TqwlVkwWfw6sHl0q/TttAsfq0Mny1tVV2hxQNEBG3dL62RcZ3nGc3NOk6anPKILkxQwKZ4gXRtwDOKqJVjzpWx0jcPt6NYk69zbLR0ffYOJLbhszzxoHRwIK+VlhItBYekb91ikcr35ZcRJY3UtKEVk1SoHF4gvdTOhQx5br09Ik86c1Vf6vGPAhr7L0qzn26nz69U6M0KpLanYihonBIabQqk66clkyG/p2t4vvR//x7MkHtx8LBr0vXzMqlAkCP9cabUPTKHDJ9zzhGOS9ceD8cKzhXRibelIc3boRHH71fdkJra7oTxGhn6Tzgufcb73MtDifJ/SDq1aBciOBM+keVLA5M6k79ECbM2xdJ1tt1ohYrrf3CZ1OnBYIp/wr178Sfp6i9TKFbkTPvxs/T0s3WUOkdEqO5rae8R0RTAc2j4qDJpv60JNCZIBlrxQirMC0eELl/P7zJpp/+2o4nz0jfPOumg6BjIX/JM9+azdBR2YQU/928TRWntq204rykiuPav9LXxdmRx/nRZYEhlmTGYyTVwRJ4uVfDaMs4A1vcNaf7YrjB9osTk9n3o03xHXOc8fHVWH6qM4ozN+2fyyD7kc7oXpj+RQfmwDz002IbL9Qow/U6k+zAcC3/KYNDZgTbUxKC/lYjVHWzoSt9Y7OB7KT/rTKEXTGGY8b/flfvQ1GBzFMxXYncDo2jYYi73qYtjBpGRgQMiAnkWKOpPftIe6N9XgZrmQWT/ujeCjsmgsXkgubiFYXIwz7npfelAfDisp8jw4Wc/Gj4gGlsylZh3fzgtdIjBUM4/9zQHkDgxFkGLeR5ZIaGvF3UQ8VMBg08LqWSYPhpu8Ny6Zy6NW2YCg00iwk9OoPpWC/he575WOJYsNG1RyFlUw20kTdrvAu/bItwD55Ilzx2FfI8188aRxp6NMF0uYtri+WTQfzMiYrhGbZzMNSYaZvFKPPkzirJ/xiDXRcRWrZk0VB4LB66H6VXT6HfeHRq8RoW0bTvIJhZ0vb8SV0aEU0TsI3LYImJ511Dq+qaM3oP7Y2QIDejzmQ6sU+B+3FoK8pVT0UzOtGeD6HPuX1q9XYHBd5bR5+5tYDZGDjv7pVSS6Yzfr0UMjwmi5Y9dUdJegZk1i0k5IAShnP9PNK+mWUM2wcuczxcCKGHeLsSvFDHr7Bra4hwHnx1yXDsUSH38c6khWoV3CRG09UY+5b8S0cMsitbNcUajgxJaNyMozqQ70sE1NiycTs5cgwxfzpwhMbR8zjrozhMRNXk7vXHlz++oxJc728hoRxxa+FyIgVGk93c3MkLlyJgUR+szHlPWegWuI47uDX5JEZwtg1L30PwBlVRcIcfzR3vp4aI6quihgHdLEplaNZPdOAVOP08m1yAtVItyGB45SOmf2qLpOWfLbUdI/6ETJuqpsEVIoOkresCdex/rn0Q1+n3gOZmfdfMBGvxmOVTzeG9I99FnbZ5NTPnaDBPowcF4zP0owku+lzq334P5CZz/zfaT2ZC9sA3mTKJ/iMQEIxT8lSN2bzpd/WsKnwY5TFadoqSbFojvroB69zmqsOiFjQZKFFenkizTHTlcVx+o0ijbdiDSF8mRvPQkzfmwBLZc57tfTKO7Z5chPl6B/+oO03dJIlKDRfhqp1FguyTcDFVgoc8x7hX7MTlBjvuqk3Sr00GIfMZ/bD1LSgsr2PLPO+/KpM2Wtki9zDkz8BI13OmChJc8Wx3KpvGzByBjhIiMlDNUs3woznPvq646SzPNBFSky/FyUyb9XTIaMTfk2C+5SD0WTMB07nFf71wku0XTYDxIgU/tL9KirrMxkHvcybBMGiObB5W+AjtMztHQRp5bnRXo8CCDjj3bh//5Qge/s1SQsx8uFiLaz7xIrWcOIsRPASfJJVJNOYzwi3Ko2mfTpSg75B7mWp2XQ9XzHBDI+3Zk0i3yHukCM85mY6vy6LTNNrCjfI8aRO1nb4cx/+45w7uUoN6Jxp//+1n3HWqQRuE541rx/A61WbYL17nvKNbdpYVFccg9LseMYqLlWQeQw/Uw7kE2Vf45iMVTRUzqe51U/VJgwvtqUM5tsujlhN89Reg8JEq/1A0RNxUwM3tI0aN64UIEr3+/J+SdtRYDOZM/G/2Muj4KRiln11L9pzTyZyhu18tBswrptk0M9Hg2XHmP6EWPWJjcFHFfvE/l8buRznVjpcZjctJPxEPOtHolJWTc8wje8Cw2RVZAm8f0QEalAo/evqToZX2wReQ6LCmjifDA4C8NmF3xip4YBuG5jxImPm/I9MFqeBxRQPP4S4pcvQ5Jq2WI8XxBgRf2YCrP+1N03pJR8l5odJCj4dBLWvfjCOL3cv8a/4xm/XMUZtPk6Fj7gvo/745ZNXy+2n+mIgM3jD8ox+wvFfR2Ul+cOClD3yXvqGfNUtQ8EbGzuYpM7y7HdM4zpeoKWnY2CMHDuZcNek9tpiWiIEHE20Gfyc4nCRHc919NqqJrLsn///PMc6O+0fTRKVhxT4nlo6po/74jkK8QcfrkR1q58igMYuWYr/eOOm56Q8nuSu4vP2l/1Htq+imitlJFja8rSa6tRF03JQ391AXENWfBBBlVX3TC2l8849TWUY/DrqjpqUBHj1oqkfVE2j05nN5U0/1/lsCEn28v7Qba93IZQsZyVu/5jWI/JWEiZ4bjvxX00CEZ703lWNPaQItOHIbrFhVO7vxBtyce4VlMhGqQjDo8P4pX3JczF/2gL3Pe0vkO/CxqmuikVgUduChi2JMm2trxBy3m2h7k+5NCqYXmc2+dvfoXOTRoI1bOeWngL/p4wgC98nidZ/4i/+0dUHCE60N0C4WVdsJarsn9TZvJI6Uzxq+Ro6S5kdI7OSKYz/uwNUrqN9sFzx/LkeUmp6y786BjrcT3JX/J/8QCmHQQ4bikmZwWJiHXRsTerr+oRrkPA/lMvTD6RZHnec0fiRiobKXPMUcx8Dvvw/pmuudYQSuaRRw/+Its8qtIo1SEWfVvKuqtohUfFHi6UgNXK3+RRbkCu9Zp42i/mUhuVSLwrC42x/jBf6eIfJs2MJn7L7z5XFyJ1UTI473w4T0jXtREVOd98IjgetheG6+WHIGToRKfGnTg5n4UvYYrsGpwG3R9qYHcswq0tWyD7dbcx18rMN6oLcTferDYxfvcTh+FAyah1FCFbVIjZO6YjtITIq6YG+LUmtkIEniufKAPu6d7YVEsYoJJW5wK2YecXry3xxjA5eoRJEdwZphvAOX4o+jPa3jslSH8fI3hPViB1uJ2aD+3I25yBk6SGuP2DEvM1FJAb2MHzJo8Frb7lFib0BHplhNw1oT3oZkpXOKm4g2f/cNvOqIqYi+iqkQ8G94e47L2YfI3nrnG8nvKjyCMc3h+Q3vc/ZwKL37WEk9TtLXojOkK7ilNHTHruT3CG+W47mqB6U+7IXCVAm26WXKPd0OQB/fW2VbI+tsPD0NFGJ+1wjD7oYgJ42y82wqFsxkmcq/PFy1xdfVozN8sQrPMAqYNXM8fctbqYImK+ilYoc9z5YlO8DFJQtkQEfFTO6GlbTJsD3PvGG+FOJvDcLjH6/nBEmv+pODyFp5Jj1jg+uCj2BgrQ0AbC6gm9oLnaxk6zbeGX5M7ajR4hvKzQeHVgRhoI4dxiw306z2h11uOTxNtYfDPCCwbL4eDqS3qh4xFgpEceR/5/YETMIrJ4BFsi+lnEtG0SQn3n12wZ1YS/D1F1Ks6I6w6GflunDfedEapwWEszlbgw3pb1L1PQe7/ft+01BaBe/cidZISTab22GuzDxV5Iny62GPN/P1oMOF9+G9XjDI8hLk8M44z64orHVOQXCBDvH4X3EpLJ9PJ9Wi/2lmwrjtLhh/q8GZpNyH24zXyrKtDeZKr0D7jHlWPqseTDFdhNXtGgeH1aLfAVbip85Faz9ejy59uwuf3nFWy6/GysJuQ2LaFXOLq8fdCN+FrixZy+9Sj3/xuQmuALlZk1KF+czdhUvd4WqZfjxe1XYWv+/dT+It6mGg5CPLwo6Sb1YBLUx2EwadPkeupBoQaOgktay5RDDWgVMdZSNp/h+aqGuA+z1nQ5Lk+pIcMen2dhZYnLyljvgzqfCehxKWKCrnearU6CnqWSjL9Vwb3dU5C3gINhP1uwNDFTkKFlT4mWzeg63FHIQAdkNKzHsvNHYT3l8yRml6H0NX2QlPWFuo/uh7lkTaCcV40JRQ2YN1oW6HTmCSqbitDm492gu7FQ8TsZWg/oaugX5pNs9LqkJhmKbTukVLZ+HrOUpbCY+snND2+Hvf+WArDZ5VTnn891iVaCcuNvtHkP3X4sNFK+CMVKe9UHTbCUvgypZlmJtbBwdBS2C+0w+SecsSYdhGqT7RH+QwZnut3EW41WmCwewOop51QatYFOWENaOpkLSwf4ojFk+pxzNJa2NgUQC3r+XtfmAubj26g82cbMO9IJ6FGup0CFQ2cPq0EL7cUSrpSi1NG5kLCuOO0ZWcdLqnMhJ+mmZQ6vx6X+5oJnabeIDamAcorHYVc70Iy9pQhu8FUCH1dRmmtDbjb01xwWPqJMq42QCvfXDBeV08P/2nA/hXmwur2TXThQj3Ck/nndzWQsbseRnPMhN7d2qCO1ePsho5C01V7VFTI0PWehTCvnTMKl/Jz2dNJ0L/aA7/tGuDtYC6s+OWG6YfqIZveUXB8NYpiZ9Sh7cj2wt3Y2WT8tR5vVpsI6X2DKIGfBbMyE3a/OUI6kXWI3WMqTL9zggzn8L28NhES/LNo8d4GfKs1EnLW3iHrIzIM69Re0HuTT37d5ViZbyxMeKWkFZw3tGpMhRT5L7pe2oBuLzsIxQO04RbXgDMyE6Hoph7cmuvh18tE8DIzwvPL/PmPjYXzchM4rK7H82gjoWvn3iiYK8OcJx2EljB39Oc1dzU3Eb4X9UdupwY4RhsL6yKHQGtEPRwVhsL1KDfO9LV4YawnbBvmSRpb6hC+xUDY3H4aFXxoQOBdPUHRlEIlB+vgOr+9cHrTcTowhL/rRDvBWnmOvHmt3rzWE8yGtMOobD4j/YyEuihjWPOZunq4nSB+64j3Oxvw1UdfqA2xQnZ1PYbXtxW8r3fGDu96JP7WFcQ1fdFLQ4G1rJ1Qr+mBoDA5XP+2E6b4DkLJCRnnH33Bznc4zuryObXRFy5NFdB/aj3GDG4rFJ6xpOBJtbhqqCFsD+tGUz/XYuMnbSF2hIQWP6pHj53aQsi3f6igN5/TDVpCq8dyzjYy3D+uIbw9lkEb29Vjt3Nbwc/qIsWm1KNrTx0hpSab1m5pQEp3bd63nVDWX4bSSW2EVYa2mMX3eMNKR2hTb4/00/X4J01LuP6mL+Zy/zK9bCB4HOsHebMcfw/rCxXZA8D4deAAPSH1vATV1xpwsqGNYOPuA5/WepS+0xJqj41BWUIdft3UFIwl1jRRuw5ZN3+ym0/dqIn3qs/2X2z7lxE09Uc9Aitb2ItEf2ro0oCErT9Z78OhlJohQ9W0ZuZWG0MrUjjnF6jZXmUCnZ/Gs94+Jfve/xI53aiD5b+awm/L6xTBZ1P9SkNYYV5A/mPq0XCnhd1sX0w6FQ3QMG5hr/y7oekL76vQX6zqQG9UVtRj8lMl23W1H5ru1uHAYCWr7T0Yc9vWoSpAwZ6+HIoVZ2oRrCtjhV1GYladDMmnm1nYa1+Mn1APVcQvVnJyInKq6tCwoZGtc7Yg1ag6GNvXsudTXchFVofK0w2sfvwASltXj1FxKrbIZDHJNeqhUSRjcX/W0hiu7a/C5Wz3xwhy4nNa4iRjJW2TqOyBDIG3a1jEv4cpl+cst0vVbNLyIjq/vRbTx6qZxaYXdCKPP2e0il2r/0zhj+txPq+WabjUkJmeDD70g8W+c0P+6wb0iKtjeu/74sL0BvgV17Lc+IGwmFWPgKW1bKH5UHxeWIf5WbXsR9NIfL4uh5lKZF1mjMUB3p9mK0W2/8gk+Dk1YPGuBvbl+DSkDK9H1JRaVqZtRYtX16Fr8VdWs7UzVdyrg/WG7+w/l4NUupj7QvRndnZ5CuVkyjCw12dmEPSNguP5/U+r2Ui9Bso/x+dd8pUtS2uhrjH1KHxYwaLDNGHRowGN78pZwcW+GGUuw+Ip1cwkpj+C+NzNfPeF/ZkyFEV8xt2yP7Pg8V7Iv18Hixfv2JeZU9DLQgZ/129sa8B0uE9qQMTsKrb7yCw8/F0Pl9D3LKvkGMWvk2Fo1FtW7Hqa3CbJMPNHKdPdrYGS7XUoWvyWeWzSwWVz3j/jX7F3nO2ud6qH799SppXQHqSuR2P9E6Y/siNcKutR2bOInT03EIurGmA2+B1783coPI0bUBH5in1/IMF7nXqkz3jOGpfxurXKMfFOGfvgMwNOT2S4fu4NG/jbD8vmNuC6ZRk76ucPj5p6TPxcwpLaXaSHEhkaDj9iV/RyyMJHBoNu99i1bCMEr69DtVExiygwQfCwOqQffsg69zLHc67PVesKWMFoKzRxrkjXvMfSTnSGrkkDsjzBqmIH4v1oGYwPlDJx2TB4Tm1A5e4ilj5WwNwZfC/2hSz7pA+8eD8H6oPVGM2A6wU5ht56zuSX/sFqTzmC5CXMYu1cmHAGqLZ/xMrZAiTzOgSNfMiub1qCYu16ULcCVr73Dr0fL0NK3l3WuquAil1l/8fBmcfVuL1tPE1SCU0qlSRJKiQhaa+HjJnnMZlCkiQdc0kZUgkVkqSSJCF0UmnfF5kyHJIp89BuzyXJlLzr9/637fPs9ay17vu+ru/lcz6QtK2E1QU8pCj+/eXGSyxY0wLujQrOfWKW0dgNmn34vBhcY3qr7KHH7y1t21U22MUJ5R6cVWpLWMgWVxgr1fBYVsa8ZnqgwK0BNaHXWWGYN9J01LBaW8EcXwiYN0OFmMdlbMXzUZynlXAbVcr01i1CxeoGlM4AW/9xKYwqeT+7l7EX1ithyvcs17jGSqc0i9++UyBIlc10Vv8UhxgrUfrwNKtY/4LeN6lhG3We+XhLKP0155+BBWzSzCaSRzfg/bozTDfrD7k3qDFp9Cn2bZ4mHskb4Ng+h23f7oDimwrIpUWsnvVGyAIlpqQVMb9eLjB0VCG8qoj1eDYAgVxvZ6RfZh3GDkHBfhUe+lxhb1f7IKaPClbjLjN0GQm3Cs6QXpeZudFyzrf87HlFzODFKjgwNX5FFTIbhMD7qRK5O8+yqEUtYk0nJfxL0ljm6b/i/AP8Hr6dZMnrNNDKZ6fl2EkWZKGN6GQ1zGdnspAd+mjZosauh0cZxRmhkvdn+5wjzNYuGDnbGpDfdpw9GrkOoXz2HRSZ7A3bgCrOZmSbxu7o/BKzj3xvsxJYkUSHknS5d3xJYYsXGqK8WIkVTsnsdHlnfOYME7fiEEtbYIFy7vtTdsYzs4HW6CxrQOdX+9gIn2BMOcyzw7gUlno0FFGhXMdeHGCPdDZgxm4V4sIPsS2DWsRyPi/jzaNY8URD8uHMGTp6J7NtZ0vmniocTd7O1rl0g7FUCe3YXWx8iy08s9SQ997NPsb24r3Bz/VyJ1Me7QurxQ2IzIlkxWVuSCttxLX0KGbzTxh01VxzBu1lgccjsPmcGjVnYlmb0RZ4cw45vmsHqzv9Rez7P4apDGFzG7tQ4IoGHDIIYs4JNrTMRA3Xz6GssNwNLnyWXY0j2Oo+A5B7owErtmxmBx56Qq+sAT+/hbFtkd6Iq2jA0T5rWJSrgGQXnh+7BjErpS9ypjWi96hAVnb7Hxjx5zftDGNZvbZiginnpRvrmH/vKCQf5exXsYg5P/oiLvJT48T1+aw+2oz0JQ14MGQBi9vXiyRcl1Rj5jKrxUPIiPPtphcT2fOdIgSmqpHwPZAVjBuJwAQ1uq9ZwkIrx6LcrwFXFyxkg/5OQsigBly6NZPdujkds4rViHw0hb2ymoXmQ3wPAyYxvQebYP+hAWP+WcpiF26D/doG9O47i32MioJVsBqL7CYzFvRFPKma55fOY9m2Pe70ulcDpluNYWlg5PNAjb+RIrbeYCpJ+PwueurDEicvp5ocfm8fhrNjbtupfJsKu094sxDLeHoUo8LLXsPYiNYjFJTJz353KNMsPEX23AfHVA1hmsOKqJJnn6+aQ9jb4Apy4Z54utGTsa53KTyJs1CfQexV0kyk8+9XmE5k2Rpz4DFFjfZtY1hW8gKMPcbPVTOcvaiKhH1mA8Q5o1hl2g4YZqgh6uLDgtx2IofP5sCzg1lmSbM42Y3fycCBLM7Pj+L/qiHuNZhFD5xLOSYNUFkOZKf+hFK5RQOG3+nHJljEkmHvBiSYu7FvxQdIgzO/6q8LS52UQcbTG3C6pwvr+jufFnCN6rSqLztQ9i+5hTVgYo4z+z6zkqp9GrBqah826v5jqj6uxnOv3sxt3xuKWKqGSZ4du7CpnrYOVWPVVyv2bWIjhb9TYeJHc5Z/aTFM+6jxsmwAcx6zAiuT1Ohk04vNGR8Mh0A15m63Yj6/opHDz3jmRR9GnjHw4mz2ZLYL+3jgh9g8SI2R1hZsyfHnlFHdgH++WTCJ8Xua9YzXsb0xK+mspMJdDcg20WdH9v4gF2Peb4f0WZSFBpKWqmAT1J4ZfQpFoyfvPbURe/QkAobzeA6d90OU+m0zHOYrkZaiFhkXRYPdakBHM2smMYmFR3s1bl/pwnIn7YZnghJ7SZupk7VJwnPN282tImsvKwqIbcD2ns9FUmMP2sqfr2j3ROTWbxI17+Rc0Vgt6nx2JWnwzOj49Ynow4odlN5DhbCPNaKKQYmU1ahE9c2noiUJaZT2Ugnjb09F4ZNzqapaiYz8Z6KvrkXk9EyJ7QOei7bmV1AtlJhXXiOaZnKPfLnu7dp+TxTRqZqsj/NsG31DlJSvol+bGuH+6I9o5f1mOsg9olb6XXT4gibuj1TD52W9aEiUHhaM49p+4bHo+I5NSF/OPcLyjWi0wTbUcJ4PTLovenE5Co3LlahovCwKuRiLtpV8nQGfRT5Td6NmqwpeiQrRgPY9aAJncvdlYtHKeleKWdCI3L0k0nUeRRuruMedIVHInEUUs6cBISMg6tx3M9Xy3OR1B6LWDnGUzzOd8dHrojyrVArn+uDW7YYoM5pn1Rtq+M++LtKRF1B5Bfe7WSTyulpCGTwXVP8tF3X/t5LKw9Uwii8WfdWuprDnKmx2yxP1T3pLcs5IbVMPia7t+Uyl+ZyH38aKQodqQ9nM6/X5qujmoA4I3qNGkVAg0t1shBqeYXe5xYvU1ttxcBbnhJU5IvHOKCSWcK7bfFJ08FosCqIbYXSIRMWNu6F9Uo2Q8IuiRvM4lIRzlvbdIyqb/5xctqnxwCRCNOnOO7q/RYXllctFC8sk5DBCiYn2S0SSpQaYYNuAutPBon2LO8OU68kpp0kiId0Era5KbHDvITrbHIkfnANDXsWJwsp2IPSHCgvnrRVNc98J+R8lXnYdL/Jr2wMpf2bQrVWivilxGM/zZrve3iLVyZdk66UGXnqIbLPf07IXStRNthVVLJWSXpICOxqdRZ2uG6D1qxqWSyxFR+51gqk+58mAJh+vVSbIf6xA2swfPlWp0Qjna3474Czq9WgnxtcpMehlR9Hdc3thlNSAXjaOol+FcWjmHDK+6otPXHMV5cU1wGpYhk9/oYZqOJfKU8Q+t8RvKVqP89uTUh+jndrw7tWIJ/PdfA7+1YOca/KTj5t8/i41QlEHJbRWhvkMTY5G6lGezXve9Ym3jIEeZ5JDL+b7jD2/Dxq71Rg439On7WE8fHh+6XhBY3jFukJyt2+Ea9zGikOzrlDj6Aa4zmEVk6mS7pxRI1ecOHxOh8eU0VeJjk6RwzXsmijTphFtqVkVNyO+U/IhngUUMRWH3TSx9SXP0Xlbri0t10UzZ1qv1fuu7U6Khj7PL4Fh54cdXxoDU28VHowbUjHPLx4vAnhuXVtz7YFfAtw4n7te8a34Wbybltz5nw5PFLfvkERHuB765Q0SR/86RmHco8WxHcUlz85QuBZfU0tckdz7CqW+5nmhz78VEu9aCu3PPatmhDjO/APd4rPw19BFvKVRRWqXBqSOqKu4adRCSb94bzver/A5FQ2j4AZMatdS4ePP9xbL/SWvk1i+Nh7y+Ty79a+reFKRgIOcOScF1lc8vDaCHk3kGeplprin7xSyOq9GqWeq2Hj8CorawZ8v3SkufRBJhWvU6FaxXHxh2166bKWCSDJT/KWOqOCsGsnnU8QbV90mzUTOIaVxYqclT0j6lNfFfKl4j/gVNTWp8Eo6RTxiYDQ2TmqEX7af+OyBnYjm8/s1caN4gUk8qp6pca/7arFnSQIWrFaiPnuCeOtEV8rls7M54J5YFjmENHQasDv8gti42ZeeOaphdyFbbPXqGMXw+2lefVPsbJZDFkquP1kQ/752niY8459HXRJ/8SyjR2+43vbIFosuXafklSqscTsmDrodjQye3byq34idPuzEDHvuC/2viouL90F7KGeGXxfEJ6Ym4McPrp9XT4hVH9zpPs93Ubffiif0H0Vul9VYsUMudr/oT9a8vuc6KcVZOptJm3tWrWm9eM/gveTLuWKexXvxqsfJ5NyO54LIJ+Lr19Pp40lel9n3xf4x0cjlZ39mqUWz9WLgMYTz9uQv4qD5+5DM69hcoxL/+B6PRzzLzzB4ITZ2i4b7ETX+bOlKI3buxALOsV+zO9O5ln3I4vuftd+UXp2Ih/YhFewq2sTVtx2xa2ADtpn3p+COLlBGqHHhZ19yTOmPJXEq7HTsR0/Ge6D4mwJL7dwo+dcOVJXzvN+lL/0jjUY8Z+m0S7Y0K3Uf4jlT2Z3pTwujumPIpQaE+g0nXd2eWCbhZ0wdRheDXJDRvxFrLEbQ3Jn9kL9YjQgDRrUSdzgvVMIkYhht7BOJF3mcpf8ZQZO+R8FnmQrrFws0pEs8pnH2vlE5mp7wO5/ky2dcOoNUozvijiVfs2U+3cvrgqpenMm9F1CcoSVWZnMG2DKNNO/a4nUI1yurseT4pgcCQri2pPjS4uMuPOPwehXPpg7H+mP7f0oktU2ggWJ3zLihgPnAseR+ZTs8RqkRtH467d4fhVZ7nn0Sp5Eli0fxLd4PDgvo79oEmJ9RYeSgpXSry20qXvsFw7dG0scLD0lTtxGdLaJIavGKfLiGj7LcQmWDpESlXCdbI6j/t2+0ZLUaOy+tp3GqdvDppIZBxFqaltEBjXpqrPFbQcscjaA0UeJQ+5V0sc4ZH/s0oCoylJyHbETplEb4JIVRotUWaEarceRcEJlmx2MG16Vv34Lo3ucESHlvG+8Jo+vTb5Pv50b4h++kb0cekiFnMLlkF11+3BdzVqix4U4UFZEr9E6r8OHyLqLEMDRVNsCmfA/5nNuABTYNWJAWTWS/GXmzlUiN20pnTsajjevhU/9NlDgqEV7cI2bNjKEvekkIG6TG9H17qbbsLqXzfW6+tId+zXlMupzVx9cmkNP1l7SAc4VI6xBp1XyiBcvV+K9DChnNaiDN7Wq4dEglP7vf5D+Hz37QYbIcr4Xcf1Wo6JFG6W19Ec891792D1V37I8W3htbbyZRQOpAJH1Voql/Mk0LCgaFqREoTqGHwaFoeq5GolsiFRmGI2ysErqO++j9/P0wOtCACM0EGl10AM1P1DhvfpCinicjlGclTfcUupOYiuYVSrwYlULLz3dAhEKFtfuOcy3pBGMzNWbGn6RRSnNsHadGhuZpWtRkiZBAJcxwmgZOG4CcvQ341XiExj4YhGl8xgWtdGq18ILvaCWsbmRQi+lyvOazmXr0JOXbrkItn2v/S2m0ZNBB+Go2Qu17lPb/PIStsxswweMY/W0+DEeetZ9POUHDXqfB84ISF8py6NtCK2xe2oDHI87ScksbuIhVkPxTQMGWDph0VoWcB5dp/wonRFty/Rz1L3W4MwTBQ3imS86mNs/h+MyZU5iTQ25HfPH6pQqN58+Q453xeMbz4LUfZ6n63hQs4Hw+MrOAnolnwYHPhZFVAektXgC3SWosd8qnDckBsLjLNb/HaTKYGAP3FCX8Ai6Rq2oXphXxunQoomEte2FbqcTfc0UU0Mx9mddryZkrtPZEIt7qqOBhVkL77xzBxtIGhA09S/VJxzCPz3XWt/O0wSwD88q472teIcmXXui8pgE+eaW0KdIZRwzVkA0TU9OmfpjH1xzWfIOSjkUi+o8KqsUVtPVaNKwjOecsKaEdobFolaqRl1hMXXz3YFIbZ0jtf+lm732ges7h666S/apEpPM8Naa8ghz8kxD4D/+t8gbtmpuOtowGpHiIaZrkOO4UqjBWWka1J/vCm+eLdkNv00Kub6axfM+P71K7yIGIdlDBtu0+men8g848y+y5+4CizLdgwS4V3ilukjJzPzbyNcetuU3m8QeQekkNLUUVHR55CBmveS16PaTy3HTYs0Z0rLxDLf9kYONM7qHWd+igbSaM/1FBb8ljMh/njho+O0/fPaJ7cwYhVVDBTK+GjMsGYyvn/NHlL2mmyzrc2qXGxmW1NL5DOL8DFUxaa8gBBxHMfWr5lmq6MTEZR9Qq5I16Su0epSB4lgo/8mtp6pLjUDY24E7dQ9qWlgFPzuH+p2oo3iETn7+qcO/1S8r91B+FaQ04GfmeTlp5oGmAGovvvqWTGAKPrjx3vP9AHc8EYQhnfoqsI6O5axDWyr2jxycKszwEPd7nfa+9JGl8Mrxr1Mge+J50olPhHqDCSe9PtNrhBJq6NsCi/B0tuZ6JvHgVhpz6SNd794W5ayOGShSU+8sNe/o1IKmIa+0TD9y/rcSTwwp6/HIofPsr4B0hp5EpgTCMaYSn0EglNqtwi+dWeqCiU65rMMVIhaWjFTQjOAXeYjVeb5TTPJ3DWLBGBcxUU5ebJ+DBed7NV0Z37E/iiAu/w90qyt7zh5xMGnGgext5tGrAvn0jzrr8pdvxuvjf/49dHKqB7tc6Ip3zz6TfGjizyBTePJvYZf+lcdOtYJGmxuNXf6hVbgfGc72k9Dc9mO2E1I4NcFn1lcIeuCGa81UX3WbSDR2I8MMKbM/6RvoZy2Ho0ohjx77RhpIV8OSz8NrgF9U+TcGFEjVe1Hynl/mHMadNiVsOP+hh6QlcLlAjfPY3Mpp/Em/fKzGnroWOSVrJZWIjutX8pS5P2mHZkEacu62J00M7IOa1GuN+aWFRLvejDBW8S7Rx3c4Y3gtVcG/QxGiDrgh0VmGbkyb+87TGyt98xgPaYbvbIrT6NOLbU23kxi9FuV0DOgS3g5ssEGO5v/9+rAFf5xQk7mzA5hBtLPE4DPcdnM3+478deYL/twb866GJxG+ZCOR9WNhNA8+dtTD6eCM01uvgQJIurLlOxvnqQt+lI3ZxRtUbo4emvLnYOL0RZ2AIlc1ChPI86zmvAzK8F2PGBTX0X+ri5MIURPB+y1/REe6dD8P8HM/a9h2ww+AEKrnPbqnsgM33MuHLvSB1jy4+6BvDn2eK3u6GKH1tDr0Ralw074QNC7thgQevV1MX+DyejaTaBswK6wK/VQuRwb1p1+hO+DU+AIk2ahQaGqA8MQWvOZ93MTDDFdfD8D2qwszHnZGWngHlJ54pArrAKjMTUww5B040wt2c7pjQT438babICnNAMs9Zv5+aY/vkPqh8qkL8dEssHTcVWeYNiLxmBTo4E3Jdvv6Krhj2ex5eq3jW6G+GsbdTUGvVgE6/rXBv9mFo8zq2+9UVNVvSOdM1wLvYChtvZmAEv+c99hboUH0CWUNVKMk0Aem64TqftcDF3fBt2EDE71Wh5b41jEVD4b+P+7KWLdo+iJDOc/HP8d0xyG40ps1SY4Bvdwx4Mh4/OOfEvbJFUsJkvOD8NmBFd8xRz0BqsgpZK62R12kugvmM93tpCbcmPnc9G5BYZ4NcW963nCVeOdhAiD2GynI1RgTYom7IcYxu4R4qs8EwV4bKewoctOiBD5KRsGVKhK7pgWV3xiHxHyUm8M+e4okIr1DgUC97mA9P5ZrG8/IwvrdeR3ArhGeujO7YdCsN94tUeGRih7Ar6fBtU2CkjR1K3Ipo/AYp2rv2E9zfXiUvUxnWN7oJNctvUdIBGbbp9hP+FD2hkqsyLDfpJxjM/0AuVTIcueQmVKjUVPJZBptWVyGh5jdZaMtxytJVeBakieQAOTqq+goXP+4m69ky3HvvKLRdSKAC/ltVYG9ho0c6VbbKsX+qk9DU9Rznbxlqx7oIG+XXKLy3As81XIQen+7R/f0KHP7YV9iX/JI+X1Ug6XhfwXFIPfXn2XyMd1/h+sxmmvBKgVOPnYXVL/9S9FOe2Uc7C103aKPilAJvcvsIKy/o4UeQAoP3OgljPDpivK8cg/OcBOf3XaBZIkP1pd7CoGMbyShCBgNjeyG1ewx5dZLjR31Pwfj6AfJ5qYAoy0FItEqjilYluh1zEHp3vEDLzssQMLe70HrgCv2olmF1RXdBORW0zEiO/1bZCTZvHlCzuRyzS+yEPM9a0q/l7zppJ/Qvq6OQEBleDLUTLmYbIOmTAilXHIV81onnCwWCDvcSdu0xQ81XOVZ7Owh5CVYIK5Kj6yZ7Qa6whXKKHCV2PYTUlHl0WV8Gr9JuwtNpIRTfRY7bobZCp7vRpD1ViTe9ugtWXsfIMEOGXgFWwugH2WQ4R44To7sJxz0K6WOSHEdarQXdQaUk3arAorvWQt7jW7SkRoFL+jbC0qtPqD/vvZljbITVUe8pKEKBkqE2gk5PNTk8l0P01Fr4caKVSnso8G6WlWCVpoPW/nLs+2wp2DYYoGSJDMcnWwqLtnVCWI0Ul9wthXcTLBDvoESJSQ/B9Kg1cobyfv5jK8Qd6Yn76xXw+2MtzPB2hlUfOeqedhMSilxR3EuGmegm/DH1pfjbMqwcZyr03zObgs7JkR3XVXjYfg1lbVfiXLClsOloAsXvlmFMnKmQqJFCMXpyPDXvKhiMz6B4RwUe/e4q9Ll8muZ9VuBEhIVwTfmHHuYosbFrV0HDVgsZPZUYVGYu3HjfATm8x/xgKjTN7gJPLTkmF5gJR9da4PIEGQb9MhGGWVvDJUeKzWITIc2qF3JeKXHjg6XgtdMJMZyB99lYCp7T+sMpRQ69jV2F5RWD8OKYDN93mwmXL7uRvbUM14uNBKsn3qR9Tw562klw/z6ejI4q8GCMsXA5JZpy30pxVrOj4NMhjp6dkWHpn07Cjk3JlOirwJOuxkJemQGGcK0YOKiLsMO5Ewp53Ts6dBFOvjJDcb0Cs6VGwoUzNmiVydD7YSfhPdfYI+NkMIvpKMg9nRBeJcWYnYYCW+COOZ+V0PQ2Ft6sGIxKdwU+VncRdn3yQVRPBfrzPbwfMRKtD2VY4W4o/LrmTPF7eY0qOgjZZh7k+04Or2JD4b8lO8l0kAyHhugLl433UjXJ0NdJX5B9Tyb3xQrkRRkI668fJ7mtEp3q2wsDL3TFBVcVlt/QF54t4F4zWYk9TfpCYVwPOMcqMMWjgzD6bm/kWcgx5a+ekHnOBfGRMrx5pyucTWXYuoHf+Y4OwvUqX8jNFZAv0BNCEsfB0EeOpSd1hKAOXWl7iww/zmgKeittSX2cz3iZrrD0QBIdsZXDuGt7Ycn7I5yl5HjwQ0e4cDGLghcp0O2kljD4XT69+M5nM6+dYJzfCzU8O2+YpiNsNHCGtp4C/QZqC9OT+qHASY6wO5pC7fOBeM3f1T1EQ0i7MQYeDxXY76gt/Mz1g107BeI6/e/fh58E42Q5ok01BCvdTtTfUo5nyb+ZXDGcfkSokOnQzHoWjiUjfxU0Vn1l6afz6DWf2SkrNISV38/T1gUKBGb+ZTKvq5T0nxwS+s26W94gh95yLEv6zsxZb2hs5rP/XzvhzrW+cHJRonHuXzbacQAMcxUwffGbbT/uifRrvN+2/GSppV5YUCzH9rlfGVlORPlprrH5bexU98nwLVKgkn6xhMnTcLBZjl2/vrNuf/+IW/n9B1yrZ8VD25Mpf688UMV2LOxLyQ+V8OwtZ1p1Q+jzfSVa1Eo2NnQGvQ5XYlm6kvnpBZGhFX9GIWNu3pEU56+ER08pG1C7l1ysOYcslbARd+5SwB4Znq1vZrb1j2jGTDlCX31hL67U0jIDBTxWqNjAj8Nh21UBbWs5+7dKgItchpqD9WzUf1Pgxftn/JdmljdsBnaRArrVjeyjfDYyZyiQma5gc/b8FXsn8/2Hf2BFfzpRC/8+3/8De3XTkao0lZh1+yOLDfYlZzcFCt0+Mp3cheSv4Hc16hPrWxZG9i/450cf2KbdsZQjkWOW1hv2WOMQFT1VIuDUW7bzXBrZNqswr/w1U636RIkDFFzjpGzKZDlZOXFt3/SZ+dc1UbSOApc3vmfrdvsgx0KJ5rMf2GpNPl8f5AhZ+oZN3jUG0igZgna9YqPsZ+EWz5te82SsZT1nnu5K6Ed9ZG+s/OHC14woe8d2d9YhT67/l2uqWfx6C0rk3vGooobNqO5DhqlyfP5YwyQjPWlsrhwVWbVs//49ZH9LhjiNp+yDTRKlH5VD2+spkyzMIG83JWpLH7HV9nkkSVHBrud9NkK7lYy4B/nPfcWa+mji8n458jOesZznuhiyWY5aeszepvnCU08Jo/wHbP78cejMZ6FxZTVznTkRVn+laBz1H9tTNB9VvThTiWqZTV4A6JuC8+BTZv96OUJ4Lz1cWsOaxO2o6ocM/adfZ89fdCb3BL7n7FssoLsDFXNfyDevYrZzssmO609a9S02ec45cjJWwnH7DVbtX0wtuSqM/i1mklxDLDCUw+hpFbv6zRjN72TQLb3ONn4zg7a9Amw3sXOffdGYpQTp32IPe4z9f/8NPHGDRf2YAN/3Mkg23mbFY5chK1SJ5CdV7FTMKhTl8P3I77BRlmvhO0aGZttKlv++TewfK0dO2xX2ZZ0B0Vs5ovxK2I3ntrSMa5Fnbhk79uASjedekDm7jG24V0aGE5TQnVHKkvfcJeeTSiT+d4n1+v6IMjk3ll65yJb0McOQcCner6lgEz0skM+1NC6vnI08YYvmjzL4uxez6Mv2uM/7M+ZPEbPPHYuIJwrMa7rKNCdPwOZLfGb9S5nR1ylIS5Qh7fIVlnByNVKtlch/cJX9iAzF58FyVHqVsm8DNsD2AT/vuQtsTkazeMF2OXKFAhb2Q4viLyoQUH6WbRhgQVO4DkQNP8vUO+5ROe+HkG3n2XaXJ9QK/sync+yX+B29DlJi86x8VnhTTlvdVMhPyWMWT7+SvZ8KnnNymf4ue3zuIcOFdhdYVX0vLJvLe3VrIVtz2hk+n+X4pVfA9q/vh/DnCrxPLGCWcg+4m/D5mlXA9n33Qn9LJWb8d5ZtfsuQ/FsB274FbIowBpW7+UyZX2D2oRORxO88P+Ecs4iaBm8HGSo3F7D51iGwGKJE/+5FzF++DtYJClxYVMAymjcgkc/F+0enWdkatfgC70MHnZMM9foUNkaJyyNPsrP/dqX0SAVmbctgTwwl9HmgAuMdcll0fzXFTODvLc1mEed+ks8vBezWnmT/nWmHGZzrrCKPs++kA6NDSrxtd4x9rXJF40I55i3PY1kBAzCHe4fD0FwmmTIYIZzrGr1zWPiW4QiIlyP8XRYLGDwSoflc5z9ms9124zD2mwxVM7JYnutk7JnP67Uum82bNh3uV6TIrMpm+x6vh/KmAmrbU8xqVARcjvE9Dz/BxvbajJALctguPsaKjVRir2lytN95iK1c05kKFyjxK+MIs5lkS4YrOT8fSma7nmnBR4MzM46wv/p6KFqhQGhuMmss7Ahv7n35TglscYgJrDnn/JLuY679GT5fksFt9XE2pGEkQrx5fXsdY7rPx2DJDSli9h5hVjEbcbmTEmOeJ7O3ptuw7JAcnVWHWFJmJLZKZFiz6SBzHKES3w/m3HI3lh31MaG8c1zrcvezW3CkuLMK6J/bxfone1LhVN6HnrHMcZExdnEdOGywmxnv6IqAUAVq1sWyZ/k2CGAKJOyKZGPMHGBdyflQJ5IpjJ3gwnPQmL7bWX/NjfDuoeI8lsDCfm5BDq91zIo9zM4pClH+/H4u7WPDo5TiRB8lvgprmftMF0o8rsSi/HAW0XMULdshR0LMFpa4J5A+86x0WjOMJXyOIMduMiwqWctmBnVHgViGoyvXs/TuPfEwQo6vg9az7TJn/EpVYEXbGrZiyED86qdCQlswy20aikJSQXxpJRs8fjiIZ+rpC1awIdu2wR1KuD7Yzo4v2oHaEQpE6kWwkM870fyT56nHK1jVXqU47C3nxhfTWaGvM41NVeHSr0AWXTacSh8pYWLtz1oiF1BEHwVMpgSwh9hKjjZyTNRfzMoPJZDSTw6x/Vx27EAaxa+T41zVTHZR4zS94Dp/WzKdjXK9RP7ZcrwLmsZ6MzE9PClH/dMp7LHBPXq2i68zZxLLOP2YlgXx3y6awI51c8P9/TK4/p7P/Ea5w5dr4/oAfxZ2cQiaoxTo/nohkzuJEHxVCcu+/uzX/VEw5DrsOnUWs//sBz1zFdYXTGNPvaaiZhT/PGcym2U4A0eC+f04TGK5JtE48kaJ3R+nMvn9ndD+xPntxBzm76cWx3kpEfmPiC3FKArl/nXIcTzTGDSLJNeUWPFmAlt5cy1pd1Ri/eCJzOpWLDVX8/wy1Y8d8z1ExgqeC3aPZca2mRRhpMSlitEsPquAJrkqoUoaxaTqEpLz9U+E+rI2k5uU3kOJoXtHsNi6avKtUmAufNjwtPcUv1mBn6OHsj1dlBTNZ2ft4oGszKaZSg8o0OF4X3Y9fhTcOBOatE1g+3uPQ4G1AtM3jGcPWichNUSB9W/HsBs/ZsBBUOJq4Gh2bMc8jOVZ6fTR4WzgRH/Qaf598WB29240anxVuPpZYMf7x6DAgH9fIGLdnXdh8zY5LjkPZWuym8SG5xX4L8GFZTq/okJNFe6OdmMlez5T0Fslnq/tw55pqKn5phI2ip6s0P875XK9+nnXmu3Q1UBLlgJHja1Z8XctOHNOFltasZTBC5HsrMC5o4PYo7gA1MzieXxWP1bruxzFj3h9P/dmbcZBSNJSYq21HXsQF4tw/lkV7Mwu2u9Gf95jRzf0YZpzfonDeZZZk2/BHLnXbORMtWqkIevmfZZq1nI9mfBLpOFygZSrZNiV1ipql32VasZzH+/1V/Tnvz+kz3v78LkuLDZNExO4n7qWGDCZYXtUKOXoHmPI1KdD4Mw5cI1ZV1ZWuh6pExXoWmjA5C6b8GiNHLs3aLBXy3chh2t174627NyD3cjkbLD/mDFbEr0XGZ3k6DhLl4Vs0CD1ayW0vPXZ7AIjMhZxzrnzR3Q9tRdVtlfi4FuZKPWsDy3gHuSTXicyL5lD8lFc/4/UiTYcDiNvOwVKZ0tEowx2kc83rueD6kV/gw+RLZ8j3WCZaEDVCVLz7/171Ytunc2n4INcq93UIn2nf2mlivvFfaUosP1N2jWOZ5ZjatGu9TW0kuvwwVNPRUmtHyid54iQm/dEqgMyytj3v79LuSkyu6qDt9zvnqdpsB7X9DFiNX+e5KIvazshl/uLldkzkf+mbXDmM55rLhF9OBUF/VN8/RU3RW+/7sG8fQq4F30RPTgThwmXZZjUoBK93fGUGiOVyFVUiDYPfk1qfc6lY6+Izk6SU/gdOTIOpYs6Nn2lzStlMLqcJHKaYYCmO/yZPrdEx+91hmkFv5Mp50X3bS1hLJKjyfuIaM43a1CODOq0A6LCE9Eo6MbvcMph0YGNMTDm79XdHi1a/mwPIi4rUWj6WJSusQ9hhgr4B18RNbXGw9dXhu3qLNE3bRUZvZTj1M6ZorNBTRRcJMNEv7Win5e6IOO6EqUtMaL6CeZYsE6BhR0DRY6HbPD+gwzDZ0SIgsR2CB3Icz0WiZZ02Ykpy5QYdDhUNH9uDNocFLjiNkW05r990Oa13jDSXzRncAK2Xpfh1J1IUVBlHek78rv6qPLx6qAi35syWA43Epl3+0Ih/Blhso+oap4xwnmmqFpZ5NP1mTmWWcmx47SGyHaTNXx4rt+wcZhoztHuCN8oQ8KTKaLtabGo5LMQvazGx6jzbrxeIINcSPEps49Hrb4Kmu0++PQ7loCkSDkGBXYUDRtTS+arFND67OrzRv8TGdrzXDZoh0/CZik9uieD+3XyOTnNAGPncY/Y02l4rzmdUbheBq3Kdj462qZw+FeG8c5pPj5LYmFRr0Du2fPDV+fvQtoCORyvlQ1fmx2PR15cSyd5+zwuSkAp15PAoIvDn9tWkEOxEn9MQipOnLpLc8bL4XrIp6Iq6hm9ruV80vC0fE3Pt2SdwesYema42qeVHm5TYbvxqYpOjppI9lLAfH1mRVp7PRQ+k+GBiajigqshPHpxXr2aci2mLhZ3uGb+mt967ZvVbhT05+tf9K8o7JeIy0cVmLRjX0W45VFqDVPiVc++4pbGLDL8qsA9PVPxfJvzZPVdjkm1bRW168vJ5zffT7uqihM/K2mrkxTFy65WPOv8ngo4oxp0nCCeubGexg9X4t4Fb/G5799oWrQCr9wNxNPr2mjPTSn2De8gTimPhSG/n0CfhxXVRruhzTl5RWQXcVNqIizey9FtiaH42Rx/Sk5WwqrogDgvOIyW3VHAcWasuHRMLG1vlWO+Q6jYrPEA+fL6vlo7Qax4cIt8byuRtuGI+MmPB/SwHWfdB0niV4dfkW+mAvUrw8VvberoYJoMK8TB4gVJsajh+hN50FfsZLabM6Yc+8yCxdpViYjgPm7weKa41LIftY7lfvfrgXj8N08K6sq56+Z1cfHACfS/v9dij/PEHxuyadZMnn3Ed8X+yWcomHN+1LRbYqedV0jOc7Gp2VXx3avXaYQJ75lVeeIJ2+5T/HYZWGS2uOJALDwGKpFZnyr2nLYbld9luP0mVxyzLxHGxTxz7T8gntp3AEm5/lj5vRRnDh1OrVu4Dseqxd9uTaHLL3hOqf0t/p2yko4kK+DVs0381G0H+XP2s7rRLI7dn0jafKbsIqXiKpZByxbw7B/zVKx6cZrstspgOrBGXPM0FtZ8n5eVT8Rhx3aj6bcUKo0XYqMpicjqqMDtqbfEGenjqLm3DFHxOvT0xTwayzP1lNd6pHVoBVXulmHgAD2avtcD7AbvjWprunJyMKZ9lyLbryvpvx2KyvlSWHmb0Ze1vO4HuGba6NO2nF2Q8yxGX5vFs80TUMkZuDbOity/JGAB98GvmTpUKnFE2D0lbs0ZRIU817wWKyG540pBn/vBY6oCS8t6U+3WQSh5xPOORU9yHs3fZSfDcYNu5BYQjUTeYxrXB1Nr/k7MGcPnutaRDpXGo+a5EqMTnKlQJxExXAMlk3vR1iUOCPsgxyfxCPIe0wehr+SghkEUstAFjV35fNm70cLHnih1laPF2J2KNw7BLJ71kmx6klfnaMxYLQfzGEdyg51YwHsp9/5QSt8Qj8/LVHj/dAg53kiAkueagT4CtdvQBTXLFZjoEUiPC82g5Az/vnUxbR5ujVq1HNP/nUkj99jBcawCo+/7EQX0Q/w63s/hi2hHljusz8pRunI2pa7nme4/OWz6+NJSg0hM6c3zu8disi6LQjHPg9ciFtAwt/2wPa5A0JUAumJ0AJlyroHvAqlX4TMyHaPCx/076cGJD1TAWeXK9ChaHaaiJgclhkduJfWNn5T8lZ9lyRYK36KNt1zDNYPWk1cI98FzctjXhlBuj05wNJbDyTKY/rgaQ64nh77RKlJmuOKzrQobtdfT5rz+yNBRYGZbCNnF8MzSJkfQ71B6VBGJ69xD71UH0u5d++HA67Irbiud1T2ANJ6bbg2NoOxXT8n3PwWOt48nv8tvaM9zOe4+2EU/DKQ0KUCO6q47SWLYSC38vG03o+jxYVdQJxWMknZQxI3+MOQZ4VafGAqp8sAMZzkC9ePplslGJF3nvhkZSxVhW1DgIUdYh0j6Wb4fv/ZyfX4fQ7VhB/B+mxJOk3bRefUh1PyS483b3fTZJBVF72To03svFfV6TroZCtzPPkSTxrwhxtksrDWVOq6XUHxnJfT+OUKpY75QEc/Xp5cfpdrG3xRyV4Hr29KoKKAdnDcpkL3vGB2o42zfhdfuUyKNeDcIRxYrsMk1mbrphCConQpNG5Mpdn8ofnH+eb3lIIUpwxEUIcMzrQQ+U4dglKuErSyBRqxPgfE5Bbp47adnssPI5Byy6/QBcvx2FOwrz1MPk8nMtZYseHb+NfQITat8R9v7yrG5QxrdKpdSxXsZyrYdo/kTv9K0s5wlbqdToewPxZfKMCTjOAXd0wYjOR7eOE4VyQaI43Xc9+oE6XzsgsrOPC8fzqLNfl3hIZbjecgp0u0xFM2cx+qM08jzpjckfD9mmieoahHDhXQZTgw7SfuknHUnKxAWeJLmIAjeKQpMq0ijno9CoPlFitdjDlPhmKOYMVOBkotHqHjwMdznfJLocJyszxyHP+cf2ZhsMq3uhpAjnFcf5tEMpR3i0+TwyT9Hnv85wpqf/eXeImoaLsIFJ57B5VnUoj8S4dxr3iaeomfHx6J8tALjt52h3NmT8Hq6AmXLzlLxiBkI5l6/sfkssRHzUD5egZv38kmv42IkD+YZZHcuqcp2IvW3HIa/LtLhlbE8r8mhkJ+nDzv3wI73Sdzac7TcIB72GXKY1xZS1qb92DNMgSU2l2mB1iG0/pDh8bhiqqhPhrKnDL20/6VOcemofqBA51+5ZDr0BJLvyqEztJDmepxEENfMyx6XeDbti62r+AxmlVC+ywAYbZWja0fQrtxBCL8mRS+XSgqURiJ6vhzfB1wjC9tohAcpEJxeTC3J+7G1RYmlfqVUTQfQeEmJHiuIQqNTEMNZ3TRaTCP2H0a1nwwh/Srpyc4TcDNU4ixKqVT/JIy5vtnsu0q2k9zxOVCJ8KzbVD9mMLx4Nn+UfZ/Ss4bBfIIMegeq6dXTTShVyHGyoIoqVFvxmedWs9rrNOf1QSwIVWGs3V3yqk6Gnb8SWQH36fOwwzDn/blQVUXK6ScQL1WiZAXofsBJhK9UICf0Nn06mA3iPj7I4D6tNxmCeDm/q6Aaan3qhQqujY/FL2iN23okLlWic9tLuvllA7R5Hb9dr6Gw4hT8qlZin9ZTulF2GHlrFBjU9IJ8nh1FSwfeq5lvyL3iJFy4524IeEn3Y7KR6CbHluoaWu83HEFKGeaO+0yTTRhen5FiSLWEbixch0buv9P7faJpdeth3kkBvSuvyL3nEVTYKnGso5QsM47C47gcN0/VkQXLQnCzAqmHJdQ7NhvlKXJo5H6gF18Hw+Ip3//mJury0RutC2Vol9NARrNFULdIoVUvo1cTVuN+mpKzZjNdUIQg650cP0c00mzvIwidxzVH+wspZh6F9nAF1mk2UvStLAT4cf+62kSjZmfjFs8Xys5yqtXphc6jVIhKbKV5Nn3gMJv/9mwrtevYD+W8n60vtNL3fwbBNJbnxy6tlHJjKDqnyLBlXAvdfLkKaa94NjfSQJ3lGjRny1G++ieF3D+Cgx/4ez+00IaPfGa5NyV/+knRDlko5ec1eMjXXNUFrzmnvVVpo3iiKZaFKCHW0MGHKEs4/uT7vK+NTSd7oGqXAqq/mrCP64PttnJ4ztDEP1P7YZZMyv+sidR9A9H0oh7lIk0MO78UaZ9U6L5TB9cCAvHjX77+A+5X/x6BNedA63/+kuTHUWy8IcfvKE2MmpSFrU8UiAjRQqBHNpQfuWfN0cXRCV14oykxqU4XLrvM4NDKe+Z3e5TM7YaNBpwhZXrotNoOj6pl+CnSw6sVS2Hho8KbJj24hgei6IgCAcn6GJ17BBILJV6e08FXqzQsy+F5cKEebIdkwZHPtfnsDvhxJBtBnPPTp+tjXg9jVPxU4nt+B6SJzDGE38mbM1xfT3ZDTQzXvQ1GaLevO27x+TI70Rny84tg5KeCJLgzxlstwdaLSsytNsK+7YHw4P3TzYZnRPERhOsocWivITQj0pA+TY5pb40QtyYL9zUVWKHJ8+vTbIQn8rNUGcHBwxbxjrznXYzhNN/+/7XOscIEV417I8lZgT+vzVE2bxGSFTyHdjWBlmgpHnFu/P7WFL96rECWGZ+RtaZYpXcUj3gPeH42wYCOx+Dwk2eQa2bo9ugEDPWUSNHjdZZlonypArESM3yL7osMIwXij1linmF/ZP2Vc5/qhgELBmFCDfeaLTYo6OKNZbvl+JzaHX6XZ0CT3+14TTtk9ZuL3E5K7P1gA78F/tBTcJbLsMSpjkuRw73Gt8ASTulH4WXEuSK3G371S8ezTTyj9ekGq30nEMwZrOJAN7honIThfRmis63wZZuAZcPlmHKqByxPjUbMADmcU+zxpc8EPOzB2UzUEyUPpmJOqhziO/aos58DWivHwC720Hu4EBsXy7HkTXc4flyMeO5NOWNtcKV3GszPKrEzvjusxqaDqeTws+qO08EZmFTIe9utO1S2mVjCffZxrg2ykm/Rsnt1OD7TQ8ibXk2Vf+uw8ISHsPTzCyITCUyuegjv9u2luMg6HLF2FUompNAeLQnmf3QTDCdl0ostElS39BNCJpwl08H1kPbtL+jVXKHUIfXQchkgLFESyZPqoXF0gFAy6gFZ367Hvd8DhKZHtRQXXg+vne6CQa2Uqm7VQzx8gHD9YQvlPqjHlhH9hbw4LbzXkMJgv5sw4pE+kkskOOzvJqRNNoLLbAmWfnAVImojyGmxBAEbegtLamNpyfN6sKNOgn3vg/S5txQrOvUVvJIyqHKOFHVSF+Fm0yna2oXnjkVuwovWG7TSRYJv4Y7CnLJH1DhagjW7HYWNg19T5hgJmr70Eij1IxlOkKB+Yi8hskYH/8vpV2b1FWwvdkBrZxl+7O0rxJzrBP3SekxZ01fQWtEV7m/qETfOSTDs0B0OCRJk+vQW5jr1hPNYCTr+7CVITy6mmHwJRjrZCyU7wugW38/I5T2FeyGRNNpRCveOjoJvcjLNm1eHzM12gtXGDCo8IcG/l+yE9PoC0uBnqYadkHmujMIHSPGkzV54evoOlQtSLCruKbT8raEJPC/nX+gpVBW8p/viehyf01Ow95eTMrMe9f/YC0W3vtLDRfV4r+4h6HVtoxCXegRN7yGUKLSg/UiCs9V2wkRzSxQcl+HbJwch5oo1muul+HeLg3BdoyeCmBT9xfbCsX+d4GtRjxHKHoKDjivCpktwXWknmM8cRT94L00fYy0ozk6nZIkEnfvZCvMLl5Px13qocu2E7eF76MIcCY7cthQ+bTlAbuPqMXhDN0F/SyZFlUhB22yEoLLTFHhIhvXlNsL0i2ryfiOFcVc7oejOd3rYXoaiW7bC1VftEH5Fitg6G0G2SA/TCuqxutpGiDhuhJywerzStRaerDSBbhLvn4Juwt7DXZHfSYKNZVZCuy29cd9EBrOB3YW5p/rCmp+r71Zb4eG6/mhaXI8T5jZCzT8eiDnN++1MN6Gm8wD6mFWHzRJzwbybiJpeSvDqjIXwUGMq+S6TwuuglZAn3USX+bnelJkId0/F0BLHeojKzYRT7xLo9Skp5NO6CgF3uyDPU4ppwZbC9QozmKvqUe1mIXTc1A3LdOvxrk9XgZ22w6QlEhTBTPivxgHvv9ZBOspU8P/ijv7WUiy0sxJ2Z3piMz9v1WQLoeH2MMT3rEfDCzPhRGeGCXclcCITIeNtXypcz2s60ESY+2MwBZ+WonubsaDrs5I0PCW4NqWj4FcbTtKHEthd7SSELIwm75l87vI7CybxtjBuL0VvsYngH22PiGf12NPQRWiOc8LWvxIs0u4s5Oa4wa2XBEnbOwoZtUOQrpBCp8hUSNUcjvF1Umy2MxYmDRqJ5N/16BfZScj+NgadB9ZzLe8ouA81ImNDCe781hUqT3cjww8SrDhiIGhFr6JJERIwsw6CTqdIKhVJkTW1gzD4TAwVOMjwIE1PcLnWF2PH8b016wutk92RnsH7yrO9MLvREwfvSdA7Wkd42300JNVSnDthIBit8oMnn033PD0hJXgymGE9Du3SFVa7G1BlWj2mP2ontFiYUYillHO7juDZI4iUPhL846opZAzcQvf96rFeoSW0ZO8hn0wpppjoCE2/+ZyOl+GfCVqCzvtjtKS9HCp9LWFS7ED8aOO9qqElPNs7BMYWvDcmtxO8rBnyeW8kV7cxaxoJ/cA6BGT9YR+9JuD1EhmePtYW3i+dAo91Ujz4pCksjZmBzRvqsb9POyFX+4d4yDYJ8n80sSdSLWrqJeW6+p05bV9NH2vq8CzoD8v+9A8VjJLgkaiN6e6Ppdf8HiR+f9n5+QdIOroemSP/ssbkE2S/SIrLp/6yIe3PU+oS/rljK/s1uJz0uI7l1PxgCQ03iU7Xo1K3hc009YIn14GMmT/Z4+0++PFAiijTb+zVKV/cmSbBJL8WpukxFqbH6xDXr4m9ncI9q5scSbP/MLOuszBFIkWl7CdL9F6I16b1mHGjhUleBuCyqQQtfVpYFPsuvqDH7zxOyix+tonLZ0uxq2Mjk6Y94FmuHsVDvjLzl8/oRzspMsc2sGkm7+lFhRTvneTMdg1DczL32f+UzH7DSDhvkSLEUsmsIscg/L4EOduV7M3y2ShezXNoRSOr2zcfvkUy+GcrWYrmEuj2qsejqWr2xiwQLSES6PvK2YgxTeJQZynYxPfs/gBf+tEoQ86rF+zKtJm0+YkMxW9rWWJ1IOl+kCE57jWb+GQD1VyXoeXPS7ac53Elz8uTnCVsZVcVueRLkRr8iX293EJuBlJYPX3LvihHInWdDG8N6pjPwDGw47XOkH5kn6b7wduH12jZO9bZZCG0L8lRPPMz81/O76pShtrLH9mzIctRqK6Hkc8n1rj/q5j5StE27gUrXOdK1lIZYlQPmb/WUEovkGHz68csI2Ai/eoqQ+mZx2z5x+Xk+EeKQp0nzDYtiqq7ybDs4WN282ccGXeXITz8IXMYkkwfL8nw/st99rH1L5X3lKLC9yVb8UkLd/j+vcpq2MdBesjZU4/cS/+xJb/GQZkkRZDuK6arnogJqfUIzXjGfuhPQw33uMKtj9n8YcuwMVuGCKdX7I/BKmzlM9vY5wXrGLQGn7nvSPJrWJpOs9iN+9ejwfdYQg93St/Is2dKFYtcKpAz758pZ++wXkWzafsKKWYl3WZLt4eSP/f30Vq32X7zGLIw5X4x5RbbqLGfMkZLMX7nTfZM6xglWcgQmF7JHL/kUA6/8+ZhxLq8NYD7C763S1Ws+65OsPWsh1XaTVbiOQU13lJc0LrPtlTMQPorCS58us0mvZ+Dsd/qUGN+naU2rYZ9hBSlno/YLelaLLvO+zn/HpO/DUdBM5/NfTeZ3acv4oxBUvi3L2MfYtxp2XT+XmMwr8ixJN8qxdvX5Szt6GIKf1yPtrIylrduM6X71iPRuoy5Oe8h6771SO18jR08epBGe9dDV1HG0k5kUN7UejTa/MuiHxXQHLUUAVdK2NOQEkrn/Rb+5zLLOXODbHl+7Hz1Ins73QQubRK0TSCWVWUOTe6/EqdyFm3RDWP59+/n/suabKbi4A8pOqcRi7aehTnE31v0LxuYMx9Vp+sQWnSVGW0Jw0p/KdxegIX23Ii8hHokKa+yuCHbEN9HAm2XEpb3RSWu/SPBrN/57Eq/QaTJs3xhxgX2MX46jdWSIrnyPLs5MZgW9Oa9seIC06naSrfiuG6susjcVuSREd9PRP8LLFddROnb+J2UFDL7BxUUqs0ZZnoB29LvAeVd4powPY/1nF9LH1t5TU1OsyU9PlBuohy3+ueyffZ2iMnm/vV/HJ15NJXf28Z9JUkqhCQkJAmJkoSzH2kuSZqkWZNKUmmShCQhSQhJkaSS5lI59yXNkzSXwplJpbmkevfv/e9Z1vGcve/huj7XqlZry1j4tT54y5nzjuQoK1xviwi/RlDdUea7eyq+aqrwyuMou3o+EGs4UwUHnmCzD29A+C/ely8l7MyDLUg9qMAin1LWtVsMgjjrZjwrZn1U78TWB5Tw6ZbDfo+1JyOu8+dH5bE7a0dT0AYVurQdZFZfF5D6TCXyqIDZ3dlE6pxRuww/wkpFNVS7SAnXYQeZ+swX1NZbBa8XB1nUeBm9aM91Y/8BdkfzM1VfakSVx34WcqqNQnkf/aqy2eyo/2Ad3gSNjfvY9zBbuMYpsLGokJ1U9scHzg+FzwtZlLELbuxTYm7Zfmai746oJyoEPMplEZmeaJ7biDtZuaxm+Hhcucr3zjub/Zk9CWETVPDJyGHr5VMQXaVESWseW7t2Btq4Pn+PKmCGVhvgP6AJb4MPsbmNm1HWtRHxe/OY/4QYDJLwvq84wKKGxuHKFAW+mu1jMTcaxbVm3IvnpDHJowF0pW8T6o/uYu3dvekFn1Vmmc7aLZhJcXVKPF+RwSaIN1K9WIEjZzLZ6eHb6Pgq3ouS3czouII0TvE6z8xiBWeayYfXysQli424+I2O71XBM3QvK175H8+njdA+kcZ0xB1gmtCIRPlONsyvE6qCG9G3ewLTHzkIkaVyXNXKZKuWuyHruAJjj2Swgxe9MFJdhTvGmaxmng8q+bxpx6Wx6EljcOWKEk1IYz1H+MJthxIrdPew4vAAhL7iPrJ5D1vQeQbqT/K7T85h0y23oOJgI9xFGWzN12jYf1JhQqd0tjwzFlqrlHDw2832PGgUf4/nPu6WyK4N5JrGs97mBwnspKuIvm9tRGZlAjNe6E8ViSo4TNjJ3nwLoaanSpS57mTD1eOoypI/H9vBssOSqYrvfrZGLDMxzKTZ/ZTorBfDYpwPUhXv19it0WzRwbfktFuB7iti2etCGWVxfYtLiGOqYV/oSqESxN+TMFsdtUv4Tom2sV1XtPDgqAo318cw23VdcNaDZ+fIGNbZ0QAR/Gwborewz3eMcfFOI1yebWI1D0ci8rICiVYp7IJoLBy3ct4rSOI+MhEecxUY9Xsn0540GbVtcihvJLISzxjYDm1E94gEttQxDhW6XK9ebWNWT7YhiOeFr+axLDa1UTyS+1Fnw0hWvmA86do14v3pOFYZHEQadSpkJsewvSyCNBeq8OtJFHO+GE9TO/JapW5iN0x301n+3CM0gjU45tJYzgb3z65mythiMr7GuW78auY78wxpv1aih2Yo+zG3gj6XKrHh8Qq2S+8u1axXYl/NSraz8BUZGCqx/ekG5t3+HQXz2RNfWcvsclrpSlfOye5r2LcSDbhzX9jitIqdse2EWj+euf4LY7nt9BC3VIU9MStZv2lGSI3jn1kbynrLekImU2H1ilAW+MACppUqiOVL2P3cPvDm7Lqv20LmbR2LtFGNMPkezfIRh/kFKnSIXcvCbsWjls/bl+EbmYVbs1j7lAqiL3NZX/2tVP+Qn2dcGNt2ZQeZfOe7FhDCgrfsJQ39Rji8W8hSMg5SolkjeqUvYJpxJyjRqhF1y+axcx6X6HjvRvyKmMMOrLtOJV0accZyNju8/jFl8fOsmBLISg9KyPsEz4/PZ7GQ8k8UdF6FOrOZLGCjGjT43m1/OZ2dKeiAO148Uz+Yzhx1usC8SYlRdoFMM7IbQk8r4VIdxEYGGkOxUYmh14KYywEz+K3mtX0WxOL+WiIsTokjA2ewW4Z2KJEq0ffSJHbAaSBK1qtwZMVEtiFhCLIcG7Hd0pfVaXhB5dCEE4d92feD3gg2e4czp/zY+cxtWG7D7xU9kwX23g7LxUpMsF3Ivk//JC7i/n7khTf7q/6Uvvo1YXXYODah+TXJbJrwb+1YZvlaRYN+NeLLh5Hsw+iflP2X332UJ3MdqYHCH7ynW0TMxK0TDDj/1+0U2KhKPZQ78PkxHMkWLzaEra4SJ0r92OdX/ZGwnvforIhNzB4Ak1quY/GM+e8fjCujeU0mebHwSE+oHeN3HOHGhp70QcAivkdlAtvSYTxKIrlGmXqyw0v8Uf+yER1GDWPqvaZj0dQmHHnsxjaPmIlbJfzuX1xZ+7xtIKMmbBgwho3yTcBynp2VrgJrvz0Rx/kOvtcbyPTU1cj5uQrJ6f2Yzo/OFHZDiR9eZswSxnSIe9YuN0NW9LuVauzeQfnUlnW9+B8CPZqwYKUd0zyrhY1894fEWrEsoSs0dvE++jsyi5kCvnIfnKHbj5WcGI6AFUoMn+fEWt24TnI9OTJ7AEuQT4TsiRI3FzqyW9O5t3IW7XDbgVndD4IlZ4DJ+g7si/UC5Pk04mpXa+b7YTGmcn72LOnFbOXLENC+Ce3KTNjttASoxvCZXGXF6j0SMZbn2V/ferFlXTRItqERE84asZISXZrL33k1VYf1crGhNd+VWPdMh13TEpGMz96O11rsVsQ0erJdiX+6Wqzl50r6wLP/kKoO7G5MLPmEKHG0Swe2SyOFCmco0eu4JlvxJIu8tvJ9r27Poo4VURznnMaV6uztpDN09rYSW0o7sGn9iII4p63s2IE9aX+Xxg9R4tpsLfZe6xnlqvM5/9We1XysJ1PuL3PWqrO0v9rwuMn1c1onpvWqK4qdVVhhq8cGdTNANfc+5+H/RD0nLoLEQgWpoiezGhaC+u7c1xZ1Zzk1KyGpUmFXqR6bfmgtTAO4poVosfwlG/CX17n7EHVmM2sHnkxphHKYAbM7mIh7u1WY1aLFTl8xoxrdJqwoUmM3fg0kzQM8g9z5LRp8fSydntmImum/RMP1gmkq1+Qa918iVhVJphY8F8z6JWrTSSQvzoEV1b9E2mP3UBvXAc1fv0WWolxy826EzZnvosHBBWRR0YhW3S+iSb1ukUGSCju0/2N7FQ8p4JEKH6p+itr/eE0BhSrcsP8gcvRupK+8bjU1MlFN+Bdq4XXL+/5ENFjWSmsGKxDveFfkOqYzZu9uRPJCdcZEumDTGhG1qEWkrmaIwH08O+9/Kwqe0QNepio8sK4WvRkbCX9eN8Xqb6JrvaLx/RzPQUdfidzv7EQA57r46d9E9y8lITtKCZvCBtGDFx/I4hnPCDsqRcN+f6e09jy/9D4mKjj3jwLK5IhfcFoUNUMfxfJGpBx7KGouNcLnOJ6zqq6IqiPNcDyFnyGlRGTbzQrFwUpsXHFYtLCpDzx4rgmMPCY6NDMGr3gWc999UWT/NO7/dW/k6HSRY0A8/G7LETosWWSp2Iks7gW+W16IOlgm46cJ58xgEv2d/pMi+Gx86LVV9NPuL2nOVyB86S5R0UNzOI3mWXt4sqh8lCXKeU6ffSdWZOlji+UXOcMr0kR9vO1xXEcB5/VJohkHt8H0BffQ+Nmim6XxiMxS4NyW5aJ41xRM5d4323yvyEi9hcomq+Ds+9nru/grBbxXIjm8v+jMt99kmarA4NGzReatxoi35Tlu7X2vC5mmSOc7mPyvvSj8U29ENCjx3yUmOmxhi6RkBa5WBYuKutvDRyVH8ootor3ibWjhnICm/qLW7tthqqOC0K6r6KH3LvzkvVjYe4joW0IqgsVyyEtMRM6DpJSRocKiti+eNzY1UbmYs3rrLq8X7p/INEyJ01OlXuWz9FARoECyoYVn0TFDZHEey0aMV+ObHpAUKRCSc9Fr2kquh1zrbmw86FnwYwduPZVjUbuqKz/49+afVmHBqKle51+mIrxODpNFeV4tKXeprYKzvUl+xVjTJxSyXIn7S+wrUo3fkgfXkPv91l3pv1pGwaH8nU2lnhH7NFDWW4lF5s8qTAZp45k5/0z8ggoz4y7Q5b+bPTT2qtvaBGgc4Rk89nZFesMOZIUrYOS3p2Kd+y78L5dFHYqtuF2SCg2evxwi9Cs+VefSbM7VygHOYpOuR+j4ABV6oq/Ypt05CuUMv3h4Z/HyKUTW3xR4sL+pQrL8Bn0o5M8771T8znhPlNKI1a1jxW9efqMaP65dV73FzR3U0GW2AqI0M/HEQQlQG8B9sHmw2GTrDgRM5Xou7y9uyd8Fxlni7oj+4nmzUvE2UYnzS5sq9k4MJjXfJqhtzRB7x24iI565HrxPFptMSSaLC0p8GRwutjySQ22ckzuNGSd2SCygap5BVnfwEGtFPqG5qY2wUMsQWy55Q60xPMtrp4nPhTdRwCcFXEzWiw1PtZApr//rlGVik8wEmGapUDQsWjy/WyI8eH+zZ8WJKyN2we4635ErW8URKhd69bUJ2b0eiY3+DqcAziFflz4Qa3aaRz4pSuT/PiqOvh1OCZ4KqE3IFdfgJKliuYYE3RF3arpE0XwfR+26Lq6NukEh3H/rE86Jq+sf0dtOnIGDi8Wb/V9QFmfU8rBC8U9lAuzvKHG2slTcb1Qi4vbyjK92XhwQuwvO/HvVHpaKPw5NxfhtvNcjH4qP9XKjYs4kZ3PrxK+cBfLiTNvB7Ye4VXMN6WQ2Ivq8Bvk6bCOtDip0+9WOvDruJduRKjwJbhEPKD1I/pf4/GyWiW+8OEFLOAOvqHop3jHjHOnwXVbr80w823AHrK9xlh73Rtw0NRFzX8uwcU2tePmEXcjjXNS3Z4P4o3Mqzp7gd3T/KF7RcTRVFyuwoL4z7dw7mXQX8Pcv0KfhdsvIbjp/v6YeOSyNorABCmiu1CW3k4Ox/JwK75ONaYjaEITw+TkR3532fRyKD60KdD5nQOWieCR1akTICj3SDd2ONF6fxAYtertjFx484Ey7qR3VZKTyzMcziIcWZQ3zJc0KOb7cNaZvQYG0KFOOx0U9aVP4EhrdKkNRLzOK+OgM95dck8MsKbNuMOJOymHUxYxGhw6Dahjvy2hjKuAaksq9TC3BgjZ5bofzX77LY61J49AuRN1QgdpMyKbbbtzgmT1sX09aMtMaX/mOhwWPpb9n+qJ+KN/3F95EHRxg/1iF2EBnytw9FHF8ryd8dyW9o+7w+KWEXcc+lHU9BsY7udZ5T6Dgn7Fo4kxboiaiA9JtKM5RgAW5UJfoXYiMacTmBW5EnXajfIwSq8cNJGgbYf0U7pU3FtPF9z2Q9lEJM/P5ZLDBAoFbuNcfnUy/xlmjtpsS1X0mkv+cQahRqPCdzaKNka6ojFLBTj6Odsu24qelCsNjAmlj51ic5r0oqp9Erit2QcOrCed3jCPXot0I4fqQnOpPTWf2IMlNAat+06i6aysFKFWwj42mqho1uB/k2epCJC06ogmtTK5FnSIo8G8n2DuoYNUlnPzV9HG8kwpnfi6nEn7+Kq6B/V2X0fSxLjjL5+pv6zLqXjMYbiuVeOa+kP6e3oyLK1RY9mEDuXpHg7i+Of0Nod0H0/CqbyPOyVfS62/piLuuwJsXSymvZyY8suSw+BZGy9a/oFzup/rxadTlZC2ZT26Ea5cUOnRERm21Klga7aC5Cz5RK+/Xb41ttKmhlQy+KmG5ayvZejojhbOTrt5GGn1sMDQe8prM2kq649dj/CyehW8l0Ea9TUjiZ5t0IYZkp9KwfnUTrE9G02JxOvzUG+FxIJqcVmUhj7N65KNYSjLOQRiv25zLCaSu85KmHmlEwOkM6jbrLen3VuF0yV4qeSyl+clKxPXcRX57VKRxXgmTrESamT8Ut/qpkDsgjbzcPVE7T4GnpXupaFc42Fl+nqVpnDHXQp9nydgXyVSxfR+yea+b21JoWXUOnlTzbD5jN5n3PgAtvi/bOmfRCYuD0LypwPGmXArtU0tpPPPOG7WPPFdIKJVnTM1P2XRM+o5iDvLz39pPUZu+k3UAn7E/B8jrlxqWcD5/YX2QLK074Difvf4TDlLg/M7wsFJB0nqQ+k/nWaxNCfN2hTTqiTGufFbi9/Mi6rx0GHIDGzFKO5u87nrhHtf2ml45pBHnA+K5+MPLg9RmOgYPBnOmWnWYJpxYBINJKlT7HaT2fZdjfCz3i9gcmlq+EhlXFRCvyaQ1bjvw9ZQM38sOk3lZIqwHyfH5RiEJM5JxsZlrfkwhffRPxec5Cmh/PkwhHfdAfZUCPoeK6cG2/ajlmeu2Ri45nTzAM4UK3fsfIq2uhxDIPUv1spA6ry1A21cF7kUco/nPzXDrrRIhXiWkr26FYM72nV6doGONfWF9X4H5pWX0ILs/7AcqYOhxhuqDR6G5O893pUXkbz0ecdv43tUWU5c3k6DO2XLg0xK6mDgNGREqrNU/RtJ+s5DbX4WxC46S0et50Occ4uNbRJPyYjG3RyOqrE+Tfss2PChXYmbTCYqJT0B0kALXPxXThQE7cZbz+dbnxZQyNgX10TyzZ5VQ+pbdkPFsGxd0gkKr07GxTAlRRBmt0MjEX1clBmeepQeV+fBoVKFTQTF9e3sQuXzXXA1LqSGqAF95rzf8OUUXKuyg5aTCS9uzNFlrADzGK1Ebf5G8Nw5C4W/OjUPFtP/lFgSEqJD28irt2bQVqdyb/DIvklO/DESGqXDpzQXKXZmFFj63fRqu0qmd2dBepEBsuJja7TkEk3cqbK26QCX9ChHFWVe/8CKN7DYUz8oUOJF/nfps9cTxDkpM/veAfjAB9YfkqJ9YQ1y9oPVEhZu/7pCWaDNUR1WYsa2K1n7LAr1RwfrEbbo/KAfxDQrMXXyL2hvsR9VlOT5V36O9ww7hWW0j1r+uoAdvCmDPe1Q89hrdNvFCyl4VsrY+pyHtBBhx/mno9pwO/eM6wDU2z6iGKG8TvgZy/3p0l8IKs5CrakTvHdUkisjGg4fcF3Ke0vKaXIRyvt206zG1+BxG7v/+nF39ES1NLcK9BwoMtX1M6z96IjG4EVod3lBdPoNbI/ejkHoqWrQa6UGNGGknJ+mmtXjVkWe6y2/IyzEH97g/TrGXUn/k4uI0Jd4mvaXt/Q5Dxv1xyc83lHakCE5c/2n6S3KzEsHyjxLdVF9I/6eAGK7z0l/NNGDhCHgdlf/v/36jLLNwLHdoxKR5zWQnXgO/SiV6NCtpWuccFO1ohMaPFopu4Hcp4vyz+R21filA9PdGXHP4QZqVhXD3b0Rj0ntaVFPEc7cS567ISe34EBgXK7H8sBpcGobhVheu4YNb6Y+KofkU95FZP2milQ/WqytgK/tKt7RWQHalEWsPqUGyJwyuy1XY4PeLllWsRpKXEro9P9E6IQez1zYi1+ofhb7JResLJTRf/qLwhQVo3dOE1CX/6LrhYVS/5/xj+IfujDqCsPecXYXvlBvFc5NZI6xvaqL8pR2W+6pQtrs9SuYMgMEzBQL8NRF8ZjBU4xXYOEQD5V7D0ObDOT/8P5xL8YLzNgUc//6hPbtDkD60Cc+Ha8IxYCXqeaa+fakdkkxzEMkzb+NtDRjE5yL8f1r6ph3GTC7AxUtNsMhrh6Z5hbjCP3PojwYOXSrCdB8lln7QQPo8cyyXNKJTaCfkbbJEOs+M5pad0NWiH+yYEp63tDF3jAMSjRQ4ObsjNDcsRfqfRhQv00Fs4goY8ExnerUTzI/mIJ1rTvWpjmjm+mbNdWzi547IMT6MO3ye3w7qhG5Xi6AdpYBNYGf8yOyF8sJGiH51hl22FZKaVLi2rys0J9qiMITrT7Yuoo1D4DisEZIpeohqWQHNtUr4z+mGG758HnZw/eyui+5T82BeqcD+G7q48v3Q//87l5d39VF1uBCFP5X4+k0PGQOL8FUuR6BVNyzSsoGGcyMW7u6Gmxl2sOf8M/+ZISqOOMLYWwlZF2MMq1kIt+5NGPq8O+oLliLgPs/dl7ojZVQoDnFW3O9ggh9d98PUUMV7aYQ1RgegkaFAzW0jeOceQjXPpNesuuOHVyGqoxUIduyOmnuHobNajsoDhii754D1Wo0YV9YDh38MxC3hfxpigr6NrpD0UaFA0wwj9w/DPRslfE3NIW4UYRCfDdX0XuhfvRBaYY3wbesJW40QEN+vsf15bj4Uii4JfK/tLTD85X60vVEiItYE+fsPIN9TiamLe+LT7IPwvsdz8cGeqDQuwPgRnJ/v9cDXISIUca7I5hznIxuOjTw7xB7ujXErxsCP59P7rlbQZn44u0iJtBJr1OdMhWS8Ct59+2BmSxD8uHaF+VnjAwvGfP4eT1VvJHZZBg+eO/b7WOH7q1AE9VfgtqY1/ju3H/ZiFSYuN4O8Pg9pf1Rg28xReYtzwtBGXLnFnxVTENMgx6i7NjBznYnaiQr86NAXCXfnQSdMgaocG1yeugRVnO1njbLB59QV8L4kh2NPG7BBYXi7Ro4tM/vAOWcPFfaU4HW6i/BhTi7lzZNg8b5BQlzaETKFBKujBwt7VpyhMHspLB1chZjNYsrYJ4XnIf4su0vGLVLovnUV7me9pLlhMijnugoF/xT07KQUv2NdhYwVX6loIP+Mi6sQeF0Na+5K8PPkYOHMVw20zZHgVcxgwd8gnNrOSdDfzF6oTN1Kji8leDPcUZAMSSa3XlI8VzkJ9S+zyMdBBndtZ2HyswJKvypD0xVn4ZPNSTK3lmPaBBfh6clyGrtOjv5vXYS5jrX0TEsBXX6XwXcl1PxGjgFOg4S8ZR8pbL8cvZJdBEnxH6qYKMf6F86CvFoTtpNk2JzkLPRe1gWq4zJItJ2EDbMMUKstRdM0J0HR2h3PPjXgW46TsP5SIEUek2L6xz7CnX1LyOSSlLOdrfA2aDNFPZFhnHF/4dHfTAp+2oBZ0/sK3VcV0ucwCayKbIWbotMUN1aKZQb9hFKZmJyqpdi+sJ9QYn2fxneTYfGKfkK7xpe03FuGsDe2gtkLBf08J8OSGX2Fd2FfyYR/Jn95X6FP6T8qOy9Fau++wszvGhi0VIr1i2wEy/5akPGam9zsI0R11UVtD57d9jsICZndYLpTjhOmDkLlhJ7Q5j2SNNkL5aOt4a8tQ+pTWyH/ly2u3JTg9GFbYcvMMZRbIsXC072Fq2+nUGGtDMNLLQWLXwspj7/n8Kg+gnn7bZSgL8FMu97C4gEplKArxcztlsLS1BxKd5RhgI+18GpXMfm6y7Hut7XwNuw8Lefsd/1SH2H1DwW9Xa1Aa7q1MLv2A1X9kKP9EWvh+6pflJ8vx4QQayHLTB31k+UYrLASTKy0MOi9DGU3LAXVxc5o6yTDwl6WQpfPesgLlCJnZ28hQscGd3heLm6xFi4/ssOg6TI89+gjlLkPRNl4GR6/6C048SwTFy/F5wAL4exDF1LxmXQfYCYYaYkofKIM646YCSFa4+mvRIY0Jwshw2ItzTbjtW1vIpy+H0tBvjJMeNFTqJAkU5WhHIvPmgvqU3QQr+Dn39lLCCjWReQIOcIU5sIxMsR3Fxmu7jYXSsf2xNSpMqx+01OYUNkLjlOl0F/YUzDRH4QH/I6SMeaCT7Ab9AtkeJhqKtg994DbLym0LpkIKmtzKgxpQMtEI+FdYX/yOSTFudHGQsr6IbRRKsOtYBPBTmsumcyS4ktdN8H57ioqKZFhS6yhUO8TTdWr5Oh6rbswr8Uc9/TkcJIbC10XWiGFz9KyCcbCPZUtuvSTIcfMUNB56oC8bxLMnWwgRHx1R0qhHMVNxoKwXQT35zJ0W9Vd6NPogxcfZIg9203oN3UMyv1kqN+gJ5h3NyKD5gaob9YX7qwzIY0ZMlhF6Ap5oeMpabkU77t0FgzNZlMc368pbV2ELwuXUfo2OZSb9IQhR+xRyXdHP1NP0Jk6EKWpUoRf1xXWGboicrAU7vpdBHdyx+kUCRYM0BEuhIxC1Tc5en7tKuiWjIO5hxzLzncWQo/5Qsb3pUVbRzCZ2Sa+uKUBCY87CGvNOlLcawmy3msLne93oxpe52K7zkLKNF9q0pJxjtAWLE5OI5/ucpys1RIWjXBBlp0cF3V0BN+hbojWlePjDi0hSkeEQ3zOV/7tIAxZPBxJNhLUFGgKNikTEHhLjss12sL1fD8kBspR901LSFYLgFOIDJv+dRAGT/klbh4nQWJoO+Fb9/b0oEYG9e0awjMHN/qfHvppthPOW42h8gdSdOvaXlhhGkQ+MXLMLNIQ1mkPhcEsnjElGoLNCw+s2SiHlbGGMHGKDzy4/mxppy6cKh+NossSWBqrCX9DJqEkU8F3qr0gXzoF4w/y90zTECSzZiJpnAzTTqoLTi9mQ8dWismX1IWejz+J4yqkoEs/WP7Vf+Jc/r3W0/4yvVInarrQANtfasKtqV4UdF+CkeZtbLJ9EL16yPve8Q+7+z2M3Jz5XJ36wQbWbiXT6XKkO/9g4QFJ1BQgx2y3Hyzbex+NrZPBZNV3Jg4+Qv7mcmjP+smEj2fpHslQ4vaTjau6RpERMkQY/mDXK+/SnTMS3Pn8nd0qGoFapQzxAW2MJfN5k0rRwn83MXUCLlZKoF33lc1eOhW5/ymxZ4easKJhBmcaBcLi/7HB3+bCca4MwWZ/2Pe4hchw4He0/c2KZn0Ql7bIoHn2Hbs1QkQ1aRIYPfrIKif4c4+QIurOJ3Y3aDHZ/5NCUfuRVR/fSMf7yxA9p4VtexxPo99L8bdvC7MMTKWqTClmr25hCX9vk4a9AsziG9Nij+j4bRnKy74w+fU68h0gR9GU9yzxs4KyRPx3tzWzl9fGwnGMHCP137NNVyZAu0yK+jMfmI1iPj5sl+OZ8I19CVnMM68MG50+s4Vay2HdxOu/uYX1/NgstuDMGfLzLSuQedLbTnx+pijZ+UcTKfiZBBYNKnb/QBC18L1zdHrHHAoUdHyuEn5LlSz5xwcyqpShi6+Cte7/S+5871hrLbM+o441HlJsnPeKac4ZC2eej3S1FSxL5YtqSznnXwk7l+kPvz3ci+Wv2Qi/pVhjxZn8iIzNfBcKnyIpzndWsrVZa6AxU4pXPd+y712bxabLFBjb4TErUf6H4E0KaFQ+Z5ueakDjtQzmqU9Z1v2OcOOa4Lf7ARu3eBJSyrl+Rr5gfXynoPaaDHP1nrC0vBnwK5Ai4vpD9vn5clT1VMD1bC0bu3YV0ubKYRPwnM1/sQ7hTXw2TJ+w6SGR0IyU4qv6A5aV8U4sy5EjRXqTHb7bGbIUGSrKbjHNdXo4f1SGOK9rLGTmdAziel4acYe9yQjCT/6eqhfXWYJqLtL+V89WYuolaxD4XI4PkfeZe9AG2EyQo9X9JhvmtQXf66V4NuA66162FeYreQ3vitnITu/FQQdl+BtcznZlxJIRzynszTmm15RImqMUUPt4lv13YA9VWSvQdPw0y1i3j75rcH57dJLdaDGAfxr3+pwKZlJmjGY+A1Ftl1hgoSnSbGVwDT7LljjOQU0fPsNbLzPd1/Nx0UgK7UkXWOWmSNSmyLFoSwW7PSka5/mcR3+6xMY9jIH+c17DgxfY31lxOH5VCo3oUyzK7Iu4MlSKspZS1rQ1jtJa+ewdKmX3zZKoMlcOOn2cjYpMp+k75DD3LWH7vA+Q+wc5plqVsGjD46TGe+GXVMR891wk3+UKyP4Usrlrr5GPRAELl0K24XEvzL0pha/5SfbQ3AqSUzIs8ilhkjFzkP5GhrNlZezymmAcT5diUUQxK6tYAu+jEpgvLmRvl22Fh6kcrqVnmPqJGORr89lILGU7T8RBtYBrxaQSljQ+HknZUgRUHmHvir+L0zRkyCs/wMo7xZM/Z4lX2UfYz+IkSlopR8nBAhZ4LIMGcU8ssc9nmsEFVBklR8um/SzwxymK42xT0iWbLf4qppincsSfyWENC+9RZLoCZ5fsZ28rn1HNdwXStXLZrA+1VJunhJP2fmaw0Qa3/OXwzTjM/jrb4Rbfr5b++Uxl6Yhage/RpDxW+W8WFLF837UOsmEdFsDRXQanKbnM1WQx7PjelRbnsqlLYlHMzzP1ShE7P2gbLHTkGPv8AKuesB0Gi/lc5R9kT4d9FJvek6PcMpW53ooja37Ocot8VrJjJwUp5WDTMtmQqn00vkyOWbPTWccBR0jF9X+d524W53qaUpLkyPZOYTmpVygqVI6+xrvZg623yLpIjsK6NOZo8YSabRW4U7yH9elQT5o6SrTI9zLDyY0UN0CJV8l72JLFH4lilBhincZGFPWHrkTC82MOs3s9AD5D+NyOyWLevVxxsb0Mb+6kspocDxzn7M3MUlllBYMdz2JlI1JZ+5SpWH5KjiHmSWx6eiDMk+UYlJDGko3n4speGbYHp7PNecGo5hqb7reHRR7dhg+P+Uz67mEjNmxHEp9/pVomGx7YLA4YzbPk3Rg2zmwHmc5XwMBrFwvNTCWPdXyn9u9k5u555MxzYsuQHSzH7Dg1zVMgNSiOdYy+RM28hnQrnl0Ycv3/6/D+cQIbPrmarG/Icccnkc3UqiXZDAWuDtrBwj2UZFCtwIRZySxP8z3JeH0MRLuY/ydX2FyRIPrqTrYnyR2RS6RwSk9kRVOH40mVDK2LEtgkw/HIcpWjvls8e6rwgwafw6bt8Uw3PwCmGnJEf9zGVotmwDqb78We7cz19Cz4jOF+7bqTOZ6YhyTu9T55Scw7fBvmX1LAJDeRtXu5HVUWnKOGbWdtJ3fA+jHPI3FxTBXyTuxfqkCPduHM/dhJyjZW4sh/G5jt8/NkRwpcur+JrXaopHC+s1soik1W3idrV67PxVtZ4oKnNNpMgXU+cXwffVCfKcGR3pHM9dIYfN4iRa95UWx4hh/Gcw5XekSzqcVTcZ5zi095NPvzcga0LksxxCSGrRiUAJLJcUC+molMEhFmKsPkkgim+PhJPChNjg5XFrBXBf/EG7nvz7k4g+nHdP//v5t9oLcfmzjPBIV87xa/8mXT5vTC9Dn82WE8K11gjaAIBc50GcOS9HdAg898B9VsNq82ESVLZBDtDWQbg3+Ic1cpsHq9H3tVp0VPLslwqXk0m7/flNSnyPAv34PtyRhE9VwrVt8ewiT9fekz8Sx2x5Vtu7eIAriedCgYzPJzIml9BP95ugt7W9wNEYcU2CMRsY2jjTB6gwIzfnuzUfk9USWV47HCg1mu7Y3K43KcGTCUJXe0hXsLz9pJbqxLmQOC7vOfTx/I5nu4QKdNjs71jsyu0g1PmAIbKu3ZRNkORFbyfLrRl7VbvRPzf8jQ94WIzfFMhkxdhl05DqxUV42yPinwxcmTaTfokKk3z/iWA5kq2Iq+8uyzcqAVs7ZmNLWnHBcC+rD+02fQV86Zo6b1YSlbwsmV54Lbu6zZqgEJZBoswxlYsVdGmVQ7nNf/qwU7sLuArjjzGq60YKOVJymf92voGwv23OoKOf2Uol+/3qyDyy3Kvi/F40cW7LfLExqUxtn+RS/mOLGerphKsfmPGfMNaaTc4RKsCDdnCzd0w8+DCnQ45cq27OyOaGN+5ikOrNdqM9RyXx56rg+LGmiN4zwHfdlsyY4etsNUkRx7Lvdife84wZ2z/awPpuxv5yHI5jzZY3ZP9mOHF+wP8c+oerJyjZFw/S3HNZde7NXqCcj9JceY3+bslVMAbjkqMEbTgi0oCkTECQWOWFqwQ4fnItVHiY/25mycdjDsDilxYKYpu2SahNI4nj2zrNjI6GSkefA8uNeC7apz/f9/IzOAGbE7Y8bT+b4KiJ8aMtv8YPJXV2DiVkO2sM9mcv0ox+YkA+YVkUBRpgp89NFjcsc0in4pR7un+qx5Xx5N/yLH9jo95uJ7jJr/cN1brs+8bl8gVa0cE8u6sZSX1+htiRzPv3djo/MfUvpSOebM7MZmdakl7R5yDFDosqfrmkknjO9RdUe22biN0rtJ4flcjX28/R8iBAnepnwRPQjrBt/7fI9KrViQgzHychT459CV3UiwQNgxPodLOrHxYX2hxbl9S0dtNlHpgM8/ZZAGaLHkiYNw6L4Mf5SabN1jd14fGfboaLIVExh0Zstwc6gGmynxQWKsDEdrtNn67eMw143P2LlO7P44fyz359mwly6LEE+HPWctF299Zms/Byk8Qz1v0mePvy5E/v/qE9+NjWtdjjATBfa97sxc88NR6aTAtX9abP3jdZCUyrFitxrze7sR2hUKjKQ2kco2CTe4psU+7MgOHOV7UcYzqUyXBa5roRu+CkR1/SiqHPeD7vE58TrXJJKcVkPAZ54lXZ+KrvzojoTVSnid/CBa/9EM5m8UcE6vE7VVWMPgGmeb/QrRGs3+sB/MM8t7mWj1ooHIPy+Dl5FEpPo7BFo8I7dubhA5NHvBKFaKLmMbRHp7fODLdb5GvUX07/xo+HHeThnWJur8fgOutEkRv+qj6EFbJK5s5fzf5Z2o2TYaOiflqEl4Lao8lgSTRgWKNL+KdIxTYJ0lh7+7UnRs7S40m3E2Xlkr0mj9D87cT2uGnBPpbrDA+lFKnLa9LLoYaoXENAX+OkLkussWGTwLx88tF5WPdoRRX373YZdEX18MwmlNzod2p0Xzjw1Dl65S+MdfEcVv2Ioi7junl9wRLSqKhekfGdLOlokkN7bh1TYZPmRki0YWpODDTF7Pp2dE+fJdODtSBufmctGSs/9BxbUivF+2SO9Lf/x8LcfGn/tFgasG4EVH/r3KVNHOFYMQN4Tzf8t2kYnDds44PC+kxoiOFexCIufn7A87RR4uu5G0Q4q0HTGi+RdbqeqvDBN22oni7dQwaKMMyZOXiR7eNIXxVRliDj3y8t/SG7p9uGZO1xM1zewL8wcyyNWGiAxmO6LtlxTJ/+aJbGQu8LKWYELDUtFshwTUPpIBB9xFF2bswNkfUhw+pSFqCEuF7xw5PG9NEN3ZshtxVjIIu0xEjiff0U9+d5cZE7zM3n0m+/n8nF2fe3WL18M9rnuK7juuzJ1jgNZEGWy21XpeCjWGjJ+zaelWr6lnEtD0Rg5nh9ded9QT4b1FhnYuc7ys+6Yh+4YUIZd2e825eI90+Ewqko9XjKh7RDqc7X2bkioWXnpNnznfundtvvpzsIzaeK6//2KQ50VRe7T1lsNI50NFnxcdUG7Ac0Ta7Qqnis7QzJHBodm0YubnRIwfyp/HaVXETEvDE3M+n/vOXr3huQcJPOe6GjZVZC4+Qpbca1yOu4oXqp+kuMcyLL4+QPzK8QrZ8ff0tdAV98+7RdN5DvL9W1OxkB6Q00Sef20vVswa9ZvseO9Wb/MRq+u1gz2f5yOzuokTjrVHqp8EokftxR2FnZjqJ8MWN1PxlORUjLZQou9LG/Gb07uRu04O0XVd8RmbPZgeJkVfs7Hi6arNZM51ngwzxSmqBGrjHrQoOlk8TJFBWjtkuHt6tfhqVSFFh/PnqAniIWOOkzfPki4dfcT9N0nJhDOzwjND3MXpPbXwZ9+xseL1ml8p4YYMnZ4Fi8M37cQTnsUWlaSK7XJTMbeOs03zUvHayWnQ4XkhuyVGXGO1B2P5nir7RIidz46iqio5DM408Qw0g97+lWLujQfiTqdXk5qLDGqDi8Xh7WJofK0UN9/tE2sUgtQknA/7XxfXpd6ms3E8n04Xi4tePqG8hTK82nhS/ODda7J/yjNXwiGx49qdMF3G755cJfbXSkVQthLpp/aIFZJUaExT4MnAo+ISq1GU/pbPkpcm9RBNIB2egwwCv4hLbFNp/ieuG+3bUdqFbLqTzjnH85e4qX8RBWfwXut8EudVnKL50zgnQyoetP4y3bvNv7fksfj0uEqaHy1Dev0dceGeHWDduD7o/0frzHYiuLMUZ1s/iY3H7YbTbTmSVVJxU8exFFnIeeCCISX+XUdqjfwujcZkuXw7ac/lM79Gj9Kb02lJnhSrV2lRvE8e1W7mfZn1H511G4o2/l1vRhrTuGGeuOEkQ/x9Q3L9JkJJgAR2nwzI9XECZnMtTe3Znf4tSkTuTQmu3u9CD17vxmgrOcpYZzo00p+uWMhQ8s+UhufPJetNUrxxtKAJHcMp1EqKqWEW5JgfTTUWUkw+b0oTp7vgyQqeNQ7a0r0EVxxK5Xu6yIL6lnvi83Q5IsaaU3I3huN9eE/Ne9DeKQnIWCXFSLP+1D1rB0wPSxCvYUG5IWm494v3cXJfWjhlD8ZztonY3Z8efrFDKPf6/R9EFGMxAH7ci1cfH0Snq4dyTVbA6dlwMm/zwGyVDGYbBpLpcxF8t3Eu6mlJU/23oSpejrkV3qR+Px41fI8KlrqRyZw0znIKDPfwpNAbexDB80u9izttXGqGF1xDCjLnUlxOb4Q68p0tnkHzy2yQflaG8ve+FL/UDefPyNG6chqpjRmGNK5pb3TGUmBeDGw4n0R8nEnad2LxxEyON2enkOPIPfC4KkfG57Hk4LwXP5fyHoVNpq5amcibLwVbHUSnytuhtEEB28hI8lLTwqDhCmx+t57qfDqDZcpxXbWWNtXr455EhurD4WQuNkYU39MvimV0r20IEl/KEDo5lIZf3gJdlQJ9Nq+l0Vu3wpSfXz1iORXZxUK2gtckPpj+JmbA4KYMJspgepSWhQCxFPPnLSfTRdkInCrF9b9raW/hB6ptlcLozG6y+v2ZwlplUDdIojt//pCJlwL9u8bSu95DMZrvvrPpVoqOGYa3k6U49H47rTfaABn3ix2zd5C//2bEBclxsGArjZ4SjQy+U2HekeRybh9sirjX6EbS/qgcLA/le7cjhjJH5iHrpRTt12+nkhn5yC+RwqNDEq3QlNLyzwp8aLeP9gQ2kukmOVzN9tLlz03kf0yB3KdJ9OPIUNRul+NQyA4at9YTbXNkuJOVSo4DBfzMlaJ3xV4K9wpHSbUMkWnpVPB0LWIC5ei+NIXmnsiFK89B21cm0rOyPFjz7H89cBdpnzwI6xP/Y7x0uvmlAKZdZQhSZZN0hZKfQQG/zBz6yZknkd/lYvABcv7aSmGd5dj/voDIsB3uXZNhyprD5K7fEbMT5BguLaDp5V1QPY/ryYlC2t9mAK9izm+bj9DJAybQ5PzT7nMxRWeI8HmqHJoDMknzzHA0H5Thm2MO7SkZA1mpDJWHD5JRiC80VssgGXuYvh0IxnHOooXnC+iBUQgMuA6fys6jEVtDkXpBhpBr+2jmVb5rYgmS3hTQ6s1JKOTe9HxbPt0M3gXd91LUCfn0YV0aBvG6JU49RO7aGbjB83L7oGK6uX8ffEZKcf7qUYr0zUHqfgk2LC2hyRcOofmsHE+u7qcOkwth7C5HWFYhaZb9oPreXJeuH6a9nv+oykaK9CtHaN6z/9AySoqskcUURj3wNV+Kj1NLaL7KHIP4vXIbj9HIW9YI5Qygt7OUvu7qh2dMBlPTU/RB7oAMVxka5Wfpy+DxqHfgjDq1iC5q+0HTWYGnG4vJ2GwKKjjbN984ShZLAqGzn2fekqOUvHAOfPvL8fDGEaq/Ggsbnnd+dDpDtrPiMTWXZ7EVx+nuwAToW8vgkXmEBp3NgM1cBbYVn6RqWRY2psjh0e0MrarPwXhvzjlap0hxeD+iQiRw3HiWmgYfhg/n5BODTtG450UI+CPFtroyKrzojGci3hezcvIMd8PZLlyjQokuRw7Dd657QudKyuoTjRqeC4I3iOnIxa3weC/DtsJyOv1iH7p4KtB4opwOLcxBENeTnwsv04fl+6G/WMqR6jK17j0MCb/74cdX6d+/InhwBticeJHmj3GH+39yGDdco9dqnkjlc3sn5wZ9XCbglacM5xIf0A3vKJhwNugYdIsOZ0RjuY8MU2+A1ItycOiJHAt1K6lWtB9qfJcLG65TgmYRctMV8Ay9Td98jmAJ15A3AVVkNskHa3xlWDLuGVlOGIWi/tybWl7Rt5L18LuowO1LL+nv9k2w2ybHvKU11O5CHuw3y1A0tIbMPxzASO5fBV+f0uOQIpSVKXCu7SG1VByB/Tg5St89op3mR9H2XIoZNY+p3+ThWP5Vjqsva2m7wUiEct9/mVdH31asQxSv1YYUCf303whnnnf09tXSSOc8+HDtPff6FTXdOoBXhjI4Wr4hpy9H8LmOn8fuLQnLj8Kas+WUxFpK+jYcppY81/yWEnUfhYrDfB4ONJHX+LGQDeDzvOMjPVsUgcojcuRw9jm1Ng+zm+TYGi6nctN8eMyT4eD5d7TueDFquU/pTWwkz+ISXOnFWahdM+VfGA4DnkGOP/xFae7/+/tvMkTs/EH+A8fBIF2CPf99JTOsQtZbBbKt1FD0bg0S5vIeWf6mHfvz8EFPgd2LvxDW5uPtYs63Rb/o5sKjSOP6v8D3G2W+LsFZQQpjgzYa4zEAcafkyHujhbTrzvjqJEfIJC2szB+KJzxDvSvQxMoFAmpTOWO8VMPtviNhMEmK493V4LslHOONFbC8r44Io7XI3csZrEADSeV5OGSvgGyCOsoDDyKd60a/BRrY/18Bgvg8977bAff1j0K/lxy+k/6DzpUShBhKMXxke7Rm2EFzhAJ7bbrAbrojaIkc7YfooN+owbjDmeFjlA6WmQxFZK0EN3tq4839VUgxU2CXhRY+916LcM6N+l074V7FAZjyuXVP0ob4N9fni1L0eNYJrncLoGsnwbkROnCvLIbGMxmudu2I20IJfGIkKDrSCZ917BHeWwEDDz2E73OC4p4Mvxbooc1xMFIWStFmpY/9hatg/kMO8bcu+DBtLSQTuFeG68ExNx86+nKUR+jh5NgC1LpIMeeqHtZuLUTeywaUBHVFSNdi5KvJMKOdLpbuOYq5GhI80e+Kv70c8daW57gPBjC75ox47lPtB3ZH6Sg3qI+XQq3UCNaXhkGmL0HF6e6onBAOnUQ57PWMkLV/LT4PlmHXGiP4hh+EYiLfC7/uqP9TAOMv3E87G+F12GHkZ8swRM0IEYeLkFIuw3RzAyxdMwjxVQpovzVBdOYQRPF5+P7IBL4+npjfKEVeRE+UbfJBAM+VY3f1grb/aHhoSuEZYgG3d+F4wZnwapkpJFvWICxfhv39euDGsIMInMfz8nETLEs4hL+X5did2ANH3xfAfJoc4d7GqOw1ChYmCuwwsQRNGgenBBmcci3RbsFkaGnLcOVMH4xLnIqvjyU4vdMG94Vw+KlzzblgiSaHtcjj/D9woSUspVOgcVGG+eP64vOj6VB8lEJrVV9Ijs9BcwcZSk1sYTtuETw4r+qOsMXb9ctxozNnyKa+MDu1Cmoa/Hvn2KCL9Vp+fym6+FvjhvNpikmvw0obdyEy9DJFFdRhV5q70DHvJlVdqkPrDXfhWdQTqj5fh/Kn7sIfjwYatLMO5x67C8XW78l6SB36VLgLF59/JY3Hb2FS6i7kf00iez/+me0ugialk69xPb64DBbONR+g2YvqEfjUVYi+e4xMc+vRd5Kb0OXnBZIFNWDJLTdhkuwaeZxowM3uQ4WrJ6qp4nUDDlgPFdY+fkPLLzcg0XCocOxTExmNbkC2+lDhxO+flL6pHp/lbsKtanXY/KzH4o1DhPDOHfFkbANWygcL7uO6IvdyHXpGuArHv+sj6ehbrDjoKmRcmEO2O+thvNROyNu+imzr6nHX2EHQX7CNSjfUwzbfSRiVn0y2qnoccnUR3hoUkXbxG/Ts6SQ8+HCc1k9+i52XBggXOl6i81p1WFc9QLi78waNnlUH988DhMNzn9CiuDq03z1AKD7SQLkX6jDzmqPwZcUHqvpch+2fHYTqia20htWj5KO9kJmlBu3CeqyQ9RdCozshrocU+u1chIvzuuJzewlolouwzsYQhSPqkVjhIpjUm+D4pXq8sh0ojKvoBQ2temSvdBJsZloj6wTv6bwBQvTp0TTIpAEjsvsINZ4BpHOgASZD+go7zRdSaEUDHr+0Exb3j6O2jDrUfbER5BZJNNqlHpvz+grOJ/PIbWgd1F7ZCw82lpIsm/88xV6IEa6Q/pQGXD1oL0Q/vE0pJxsQsste+Kb3nGTSBrhZ2AvGf6Rk3FOCaQH9hfbJLRThLMGLHDvBqfw3vTWUYLO5nfDGph1eRTUgq6mfsNtKC2VpDRg9wlYo1emM8/vrUdfeVmhK0MOgv3Uwm9JXaP1lhsTEBozSGCCMvNMbRgUNcIpyEAaU2qLwWD0eO9kLL1Mdwfi8Nc23E9RfOUO9pg62xbaCpMKNgvbUY3VwbyHc0JsCzvK5OmopXB47kSR/JRg9wVr4brWKbO7VYdq83oKbRjSZ2vPaXrYSJhVtJ/fxDbB8bSXEu3XiHipBtV8fYUpdV6T8bcC2EmthQa4hjF0bkJZtJQQM64nIpHp09rcUOkb0wvR29Zi2urdwtKE/FL94L3baCvH/BuB4SwM2brMRYk1dUd6pAcmZ1oK5rgfX+XqwREsh1owh6UUdru+xEMrmOdNcXvNAf3Ph9Sg3KguWoMOoXoLN0dl0aGo91Nb3FCJsV5KbVQPWzTUTlrWLJt1HvLa7ewndk3qgeR2/o7iXUHjTDGd/N3BmNhe2LrLCAzO+R9vMhEu9+6Flej2Gv+8pVB11QHh+HexqTAR9l6H47iOBKsxCkC73hL+2BAlW5sKx3964wmu+2dRMqBszCs/4Hu0cYyKE3upOTqo6bDMxEMx/9KHT4np06NtD8BPG0XJbfkdTA6HidRA5ZjeATnQX/FKWk/dOCUIG9hC0x/eF5XgJjo3vIdi+7o97xbye77oLi/c5o4bfcY6XkWBuOQR3ltehRWEg+A1k8KmWYMUtE0HD2we1nMNjVhsLksyxiFA1YJyhoTD4ny/sztXDpbGbcL5ajdLz3mLXCR1h77WO5GfAd03oKsQuGUzn+WdUqzoL5rZ8X7hvjjvfVfCOnELpiRJIWvUFyh6EhLYG1KfqCZ1uu2H0yXqU++oJX1QijOT643xHR8ioGY7zXA/LQ3SEZIvxSOcst/K6rhDV6oeobRLIb3URDA9MR1NqPbpt6SyErgxC86E6VP/REZbk/hL7vKmDwyItoXnWf3SvVz3eWOgIAyY4k1avBphZdxQU3xiZx0uQnKYtPFD3xtjUBpR37yg4nB8Bba96PN+pJSSvGwO/7XW4v15TCOk1Gf73eKburi2wztNQ3UGKrk+0hM4Os2DfUA+7kI5C8fh5aOEz/+WlltBf+4vYuLYO6w+rCzdi+pOHrB67xBrC6SdupOMkgVa8puAtHQG/6gZs12svLDIcC/Pmeky5oS7MGuCLQ1x/viSrCdpt03G2TorKUe2F/lOD0FYugd2m9kL2jflo47odq68htM5djKqJ9bDIVRe0xrSIF7nwXfZqZZWFuuTuVIfgCa3s/D0r8kupR0pBG/s/js49qsbu++JJQpIkIbck6XUJSRJ19pOQJEklSZLklhCSW1KpkKQSkoRKkt6QkHTWTHIn9JI693JXktwSfvv7+++MxnP2s/daa8/5mWkMC0ss6AHXFlP7r2yI9ymy4NnN91kL27j6PFVkKuGi/MI0AkvIn99TmwvfWEF2JZ26qIDf8++sUr2aXLiGO/z3jS3tJKWSDXJ4239nM8udsGKKCjZT/zC1jS54O12JgN1tLOLbXLhwL6hY0MreJgUgN1EFnei/rL/6SphvVKL5ZzsztFmDsUF8zdA2ZqHRKFbEqRBz7xMLlXWlpO5yxPzXyoQ1BrTqmRwU/5nN3T6SRo3jM7+pkTkN3kCy1Zw3RnxgxiyCDF6pUOz9jnkv3UcRTIWCie+Y/asjVJquhF3hBzZ/bxaNOqJA4aQmFrz+JUl61aMku4W9Wq+ktDVKFNu0sP2uH8mZa3vih4+sxa2VXLj+vG59zyZYuMJyEK//8c+s8ec82P+jhIZXIwvZMh8a+QpsXfCGDXu+CgO2qOCpaGWHbgYjZb4Slt5fWPmzDXDKUMDwZhM7NCkMRdyz7PI/sLzRH8Xr2lQIMGpg3b26kZu/HInLPrJu4/pR/m85ilMb2M6l4yhdTYmUMgWreDKTHMr52VPlzDp1ObkHcq57XM9MZZFUwffjp6Vgo9IPUGsw1+0qJUvTOEqGa+Vo2KditpNbaK+pCi5n37KHb39Szjnea7tXLKa+A8KDOQ/ckLE047nQ/6aCbvk71lbijtYXKmjKFOxVzQLYdVTi2zMZi6leD/c7/F3vPrCHRzdha74SGYGv2bwN2zFinAJVofVs27wIaFpxPuktYWqaH8RFyfUofFHNhpka05RXctSav2DmDlMo95QClTOfs7YmT9K6pEBETjXzWBJClvsVMMl8wY547CJr7kEmWjUsTKsTWmW8j2ov2bigLqgergITnrHVu72gTypkpL1g53ssQj7XOp3Mp8x68xJ4neQ1Vz1kNXVh+DhRhcwoKduwbAe83vHzDnjBtLbsguljPp8lz5h5VBQ2cqay0XvE/A0bxYFpKlS0VbLXdWPpQa0cussfsQLNaWTcXYF1fg/Ze/lcIv5Z3/QhM3DVRlwv3kf7h2z9fl0EcG7PGXCbTX/QC/ovFHByvcmmOfohiPvFt5g7THPWMjTUKEDScva2dSVU9nJEHLrJnHQiYLaWZ//Rj9jCYZGw4x5R7HqHOf2IRsxNBRR/KtgI7Vj4C9ynzpUx2bjv4tqlSqy7UcK+L+2FEVdViH4ANnmPARyuKeG7qIwdCTFEIfeI5kVX2akDy5HVqIR55EXmtS4ID3gvqu2vstDydWgYIIeB0WX2cmsU9DdyX14jZh9P7EZ8P163iivs7LdYfPzf3VEVs5gVnSj8uQIpA86xki19SMW1OrUhl71OMabMShlM7uSwk5qD4B7NdXXwRRaaOwRbnyn5HT/HCievgGuYCrX2eaz3m9XQXadE67SzzL5HCPwuyBE97xxr+roJUxhn5qxsFqzYDbMR9chaXMDYP3FIuKFEVdA5VjRzLwYYcd1LPsfO7tOkoCDOAGvSWax2L4rjOmw05QSLMR1E1b9kKIg4xW6nDkNwvQpqPbKZIs8MnquV0DqRwRwjVyNgiAqKzsfZsk3rUK1SQJaawbZ934hW3veCkBNMPmIPJHNUCP2ezipv7UXWLgV0nU4zUVd18qlQ4UrBQTYlVJ/UuB8ZPktiqnYj2qjB2UPtALNJHYXo9wo0qB1mxVXjUGKpRFtyAvuXZ0PPWXzGYuOZ94KVcOd+5LAtie2uDIYP16I115PY+98bEcP9KCs6mWU7hMGN5wjL/fvZwvA9SOxbj1W9ElnCmX149Ifz6tRDbPLo/WjW4fN2NYldXNgmLqqth4bTbhZnpU0NH5V44xbDlhYOpUTOhJk/YliAky05LOf+27KLDVR3puecDZZ77WRXyywQwHkv5Uocc5hhhXiuPzQ1loUETkFIRxUKM6PYjX8ZzAaqMNp6Jyvo7APJFf4ut2g2oWwxBo2sh64kmjUFLYMN1/yJf2NZ4NXV2BupxPvCWPa7cj0iOENWb45lF2eH4k4HBTRW7WHOiXvgdrweff6NY8bD96ELn5PM1Bg2yWY/gnYqsChxH7sX8UVszDOjeO0mFuihQdO/qDA8OJTZ6PShyBfcT0s2scJ+YyhVUGLD8Q1Mb7Mj/fmqgLhmHfPP9iWHJwr8la5iRlxngvYo8KZ+ORvQk7PZEO5xoyNYyvcp8J+hwLwtYSyd2cOE6/Zo03VM+W4GXnMfWXBqLSu/ORvOtir8zF3H1g1xRwPf52ztDWxdt4Vo/d/f0nzZwj68XILUx0oMttrKbLVWQNKVf363hen0DYaliwL7a7eye31CENxJgZ0Hw5lnxT7sPcKZxHAru3hwP3z7K7Fz7jbWffFvsQbvo3zvcnb6aTfK4p41eqAf034/hDbyLLClfTGzezCJKpRKPOzky8p6uZH6Vf4u94XsecpKct7J1zntxYq27CIrruHX2uez78v2UyavQ+yXuUzS7SgFLOXMn+PGes7PJn/Ocss7u7E9Lf+StkqOM4vnsLhO0xEOOZ4t9Gf9Js+CGc904jh/tk1/Lu7wdfrtWco8Ns5HEJ/z2S3LWGFnX4wo43X2XMH2TQmAs78CZ4xWsdpny+FprsC19NXMyTIedyr5/JitZMa+CYhbr0TjikVs74sD0HjHnznsxMxm9aVKq3o0xs1h0y+MJNVrXh8dZzbqwVSK5yyUXDaT1YT4UCiv+bPmGSyncSPdWa6CeP00Fv48lqYvUOFLih2rkKWQ5LISw+cwpn8zkxwDleiVxph9fj75mvD6hDG2j12jAK5vP98I7E/OLcrgHvSydgpLTaqiAif+WWcy8x5XRyv4vZj3YhLbV9hA73k2PzNrIruWGo8ci3rcnjKPnRmUAJ8MPgMVIvZJlAhtnhkv+U1g6/89SK1q9XgnjGWpi9Kp4ZYKf9+PYROn5dL2Yyr8/jmGNW0uolPLVLjLxjJ2iUjC+7tg1xgWnvKA1LuoMEnfnNlr1ZDZFZ4320ex8k8qCuFMOzxnJPOf+4liuinwz9h/2KuIdnrqJ8fMvMHMO6MDDCtkGH6nP3vfmgDzhyqMjzJigdJEXHytwG/zIcx+9icqNFehEf2Y59jvFHBSiWQnfTb3qDpsvsnR535XZpGgiUGmnPn3dWTl+c5weaTi7PRVZG8yF2Xcf23s/ogMu81HAO/LmXh1Fua4CA8aeaYY2Inl3ViKiz78Xs/RZMPmrUJeJa8VdWL7w9Zh1NAGdFR0ZFX2G1F4tAFfytVZuMUBaO/iM9/YkWVdS0Qgz7ZrNLqxDH0NVIq4fhbLRJdSNdH6rwxu3d+Lco4zFPG6Gb65Idp4yQGWjpyL4u+Lxls7IWuwCkk/akXnurjCn/tg4C+ZqC3WA1W8726PlaK9qxZCn2e9JI8Povq0JSDGf97QLIpRX4FM7l8uR7+IEmOC8eCDEhczv4iMOfOkPFAh/GuzqP78dhROV8H04wvRSuMI/DFvgM3456LUOQcQ9oWz5b0PIuOgRHjmqyAb0iDSy+mI7ZNUGDTrgmjxWE0ELpBjq16ZKKyLDeKmcTazSBM57hMhgufx8BNZIj9PB9hzlm65kC+6eGkmiq4qoLPykuit1xyor1Hgz2oSuS2bB8kCBXxn3xONrNmJJj7DT73LRdfucLax5mv2LxNNeRTNGUOFtg05oqbCGEQbc8YecFBUVngQJvf5Gb0vibasUYfPGX72YbtEe95rwO2lHIYnj4qCH06ApEQO22erRf67rVFZwrPqvp2i6bl2sHLk3NspQVRdNRXpfRQIyUoVyQ/OQI0B3+fcDNHxeXEI/6vEpsoloq8b9yA/TInLh6xEk24mYftfBVoQJYo8mYz4Sjn2T98g2jH4B8XdUwFr1ETlK/9Q1ngVhv1jJUr7OxgDuMY6Tfhs1/DOBP5dVZgQ3Fd0ZOhINBxUokPEZFHLwXHQ53q+aZa36JbJBBRxrRs4aLnIZsIeZPF+veprLkoW9nKOUmJV8U+7pKVJcOE1H7ZhqigvJRnaPLNnL7ISeTxUUBvXn8CmW6UGa15RX85gD8NW27rubCb7p9y/dh+1WzWqF7K4Fhkqrk8Z+a43vC8ooRn4wDZyd3+02vD1KcNuWc4+VGbznLXtja33o3iU+SjQJt11Q/tREsJ4NrFobLR7+J2/l7OExc4Uu4fip5T7D5+rpLQym311lFXJ9XyRZpnxaQU1HavH+OsLb/i+6AY3vuZrm0NlrV90Ec/flbbt8Y3psfr4aMuzqnqf0vFcV32MuJ5Id5Zpzt+Paj0FDCxPlo0ZkgznhfzubzC0i7FJgXs7v/vnbcqshxfSKV6fugg78Yy/V0if8/wXy7Fi9fabVPpJiTP9u4jHv31AWbU8H31+VNb75h+yWqLELOsZ4pmnO2JQsQL99YzF0192RvtkBawOfynTKYrH0xIl9o3oIu78YD/KP8khpqFiN4cUZPF+3d9iJo4L3kf5sSqklSSJ1Y8mUSjXnI3zE8Q/EjLJhN+7L+c2i59nn6f8Rfz58fPENWMuU01P7jvXZoi9t6rIZi9nuXMZYttub2gV9w7vT0fEJS++0J06JZZf2Cx+fS0ebirOAOmLxNn9E+BZyrV66DZx/dMkBGytR5PJIfGWgmSUevF7sX2v2KKHP7Wf5xkk9Zn4ft8QyuurRO3fUrGhVSwdSeLr/3tCnDs1kYxFCgTHHxW/3nyHjB4pcXvBffG5T48ptU2J2QfLxB/MJXSR55S0k+fE/41TUjHnwOF2Z8VLG+PR5KFEdfQZ8ZKtCaj4LUNaebY4PDYJzY/rkRJ7SVz+Oxm++/j+794SCx6zSf+4CgZiDRqfNZ/yf/L5SfkkHtt+mvID+M/1O5Dmknxax2v1cPMv8bv4q3T1J89lF1+JLbXLKfcxZ6eVT8XxofGoWaBEkSARPzm/HwGJcq7Vj8X6v5KgPaAesZZfxUW+Kfj4XYGibZ/FNlXOlPVbhVUHelL4CXeScI9Y80uLvufFULUO79fAAZTx3wGK0ece8bAPhYw/Tkf4uUJva1G2bzad6sy5+pMG9eg/BVkjVNjx04C+rxIhNIGvM6w3Tb4sYIBMgbyUPiSeFA/92QpMXd6JWoz53rjmRDg2ilt6JsN7XT2e6/ahV9NSYMXPWL9Ph8x7uFDqonoY/u1HfoMWUEQOz1PLDcmsIYg2qvP3lgyhBTa7qLRZAdeaIeTSEEf+nHVd4wZTZa0lwjT5/FuNoO6dJ+F/v4P98sKIzEumoNVPgb0j+tLHbAGFPF8MHTqI/GbugSqUcwKNoqTivcidxWdjzWCKNk9G4Jl6PNttQutHpqD6IGcSs+FUu2MkSu3qYVMyjSZ6jEW+L88j3SeTcYYlLPjslbwaS69n22EUn8m2u3bkc4qhgnPatwEjKfbmbuRr1CNw3iwyuBmLKZxXDevtKDxhD7y3yjG7xoJO6KXC74mS318RJRQeRqoN5+E5DrTt7kA8n1QPp86BFLzcGJpc3y5dWEyXsocjZawSvx+7k37iSMg4539Z5kyN9ZPQ4lePNa2+pL9oClbwe7f00Dzy94rGing+S099qV/3GPyZp0DOaje6mpEKncsqSMvn0qCQI1wnuf6M8qQOg9MQNp7n5TPeFNTWEe5dX+FqTARFTOqChhv1SLqwk5Im6OAR/pclt1O3VfrIu61E6sAtVKptiPecwUqq1pNmx0GIua7AZawmR69J8NKqx+y1q+mQ7WTo84w2cP1K2jh2F0KcOCvqbaHbqZGwv6uE58FgijA9CmbGZ+z0UrJPSkPcSiWO+CynEkU6PnJ987i0ntb9zUDqZgVW2IZR3NtGcudamrEghXJmtZJmsgqb/h6kvUYdUJKkQt/xcTTnTxe0P1PAZ1U0dZvVA069FNjTJ5IczvSC+TI5nmjtojUZk2DxSgXrPxvpzO/JiOF6aD8rgvL+3Yy9cfXYkRBP4UFb0TxOBe+re8jQaSc0tihRoYyka5XH0LKF6/zuzfQs/zhG8XO9erqTVDmZCNjF+cQxmo4OOI1cnkN3tcTRvTOfKNCwHlHSI9Rp41eawmd78LejtDHQDplcG8099pLWLgESnhm7Hj9Iuz44IGWrAop+h6is+3qM2q6CvcVh8ju0CW2flTjxz0EqGLQFr+vk3CcSKPxyPOK2yOAVfZTk7/ajokoGi8IjdDsuERGb5Bh05DClBSUjg2v4iEFHqK03nweelZSvj1Kg+SkYR3H2vhBPIZVZyIlQ4vMAruWaZxD9intB7lGaHNZC27kOfOpxgtJavpH2SgXi+52itXM1YS+tx2THHJou6QoTPpO/e52h8f/0gEWdCucX5lLGUT1s9VcheM9ZCm+Zio9TVTjekkpjljrCmuvPOd80Ktk5B4FHlXyvJ+m6nScejFEi7EQWbQv0hj6fh2/Tckg1KADNvbh3m50m7wcr8JxngZTWE6S7bA1Inc9n9jGa2xqHyL9cGz9k0YS8fTDaK0dT0XEyjEqAE/fZ5upjFLzpIKx4DfcNTae0wymosVSh98IMYr2OYEQK94KjmZRnewxsthJ/QrJpdEs6NDnbfHlwmvtSNsK4Jp9al0Eq/VwEcc6c73iaYm6cRdBCBe4OzCO3mlaScA7f0nqazp36RdVSBR5W5lJBcUe85vssaz1LFnO18OALv3eD8sm+iy58OBPeSsgnw+u9kRSlhFxyjtSe9sedQ9yzrM+TXdIQWHE/8o4soHyYov2bEvesCmmP40i85XUY1vUSlcvc+D2tx6RLOWSn4YXoFfU4+esMPZL6wOqpCvcOnKG2335I4NlhgWYOHf0diR/G9UgOv0ItD6ORl8c5oeQivQqO5XytxPHEszR/XDoiBqlwzewcuallwOWeAv/OOk++P07Ax1mOztn/0qCYHAQdqscEv7N0b0MurGarYCS6QO/n5CEmXIHbny/QxUFjEb5KidHtxdQzcgISZyoxeel1Omxmg7Gc4aVMTFvadyGluwrVP8ro3NgoBPB5eNjvGi17m4E84vlo/TXyH5+JUT/l+LOpmLIO5iKFe1ynqDLa3ysPadZKxDeU0AalLUyGKPFr1k2q/mKPHEslfhy9R3NpOprvyXHW+iE9HxyOgtP1uNv8iFw8I+C4W4Wxu+/SAMMT2PuvCs99K+j1sUx43lHgYAmoO3JxdXs9ZFfukuaTs4j5rcR5VNDmLQ5I4BlwckEVPV/lCDVNJcbWV1PPY86YMkGO8VNr6NGSHYjnOSvq6HNiI3dC01aFk4+qaI3eCYxYz3NxyX2K6HcSnreU0MFTOrjhNBIP83wqq6FL33NhXMK1SK+KDpjkoYurCkejqmjLvzxHcM8ymqCi09qzsddYgZHT5KTrsQU//tSjS81r2jZkOyJD//f7VQWxhJNwjVdhWeQril12GjqeCgwaW08d7M+hPF2Jfloy2h3pBINWFSxd3tOfT7N5ZlSgxqqRHprOhd8BOYqjmulWVBjiea/DdFrI+uo2hHAfdNf6QIv2nMSK/vXoeegzOQw6jRXLlNji+JnuTsuHJdfhf3zeUfKE80ivkcP1RjM1OTiiqFAFv5Y/1LV6Fpz580XHflFNsSsKIuVYOeUbregThrwF9Tyz/SSrsdtQk6VEXdkPOjb7FFz5d8/6tJPGkCx4v1Qgptdf+m6bD40gPlexX8nm0HloJMjx2vUXhfWcjMJsFQbodsWWJjtkLVVhxsTO2JAzHQkBSgQ3dkTMHGcU/SdHmkId/c3DUNinHl+6dsDv+m1IGqeE4Y6OaOx3Glk8f5W4d8SUhCzotSkwoE0TTT75eD5HCd3jHTCh/DzGdpZDM0gDNS4TkRmsgrF1D8RYTsZGnsuK72nj6TcBzdMVOLxSC62N0xHfXQ7/yK7wjAyDNr+nr5d2RuLO7fCewNnDQwub3LNRWqVAYp02yk3ykcpnUmbbBbKw8zD1kuHRHC2011pj1A8l1n/oiYcLp6D8hAK9R+jhcm0Yip/xzPWxO1ZM2IG0FUq8HNYTq3tFICxXAbdb+lCtz0JeMedM9IJdfjbyj/9Pk3tiulEu4vYoseenLk5bnUPIHTm6Hu6OVPPzCIqR4mhod+zNsoHzfiXaX+sjaqctLLN4L/oa4IJMhHbOKr2H94XW0zCUatZDa44+XpVth2e1Ej45faAliUDrRM51Zobo8zMLPud4Fpuij1hVNtdvFRoM9LGhOQf6CfUw3tYLW6bw3qUqEfu3L1ar2cNpLa/5gP64NWMGPtor8fTXQPR6Pwu5QxXoYzwYYd03wcS1AYtnDUS5y2ZoJNfjoGN/7H+7HbLrPKd0H4QT9yNQPkyB8HdGiL3nhKfaKnw4awStu3OwaiHnATtjpG31gJOZEq2lJkiTLUBOPwUkccOQOJivP64BNnv5uyzCkMhZIi1nCArZDhjwmXE5OBQ9EyIwqkmO54uHIbLGC6fqleh73hS+skVIH6DEas/hGDojANbhSnRfZgat16swaocSZ4vMcNFvPfI5y/V2NEOngWEw3q7E3iBThCeGY91wBfTumqLVPwL6L+QI6zQcp86cocCNUlh/nST8ir9Aam1SZF63Edx7lpEe/1ylP1l49OseBf6S4pPNZCHq5Qtqb5LisONkYZtpA8U/leKN9WRh06VPJCMpbjfbCAXKdlIbL4OZjo2g59IJDWukWHt5krBvTjdY/ifBvsWTBMfDunCbKYHXFmuhU2QvpKAONxZNFEZHHaTmH1LsHTNBWKiZRmULZVjx20pYePs0ZR2TQe2CtZC/+hy5X5HhRmcbwTvyBn0Ml2DH5gnCn4K71CVCgtEdrYTCoU/I2k2CzrOshPWn1aCXJ8cd/UmCW6wGNBzlMHtoLbxYqoWxmTJcTrUW/tHShWGlFA8nWAvbbhpA3VSK8rYJwjfdwZBsk2Cpo6Wg/tcEas4SNPceL7z2N4PdGAl+BVgI1tsD6eq/cqx+P0LQ0dtKPrP5u76NEoJ/7aMsExmS2TghYephch0ghfGDcYJX1Ely6C6F275xgvq3c+T5XoLjkyyEWX2L6cdMKWbEWggt/uUUFs/3oDFeGFb6hLSnSxF3ZbxgUS6nlmwpvB0sBNfLH8nypRSxXuOEq7d+koapDKOdxwr+EzQge8pr9WO08KOuG1wWSOEUYi6U3OwBxwIJHgrmQkFzX0QPkGN5yXghtGgA3sfJcM54vPCfnzGi+8sg/TtOuHfODDUfpLCZOFYwVjPHWAnv3coxgnrjWLj0k2D2J3PhT++ZlHGS54uwYYI0zYNMZHI8njFc8IhZQZED5fAWmQnP9+yi7ZpyDNf/R0jvepBUc2UYmDBa8Dx/lJr5WTYnjxHcF2jiKs/XV5UjBOJMaL5EDouRI4XbCT0QaiPDnDEjhb37eiN/qAwhfB3fr4awGsZn742ZULJgMDILJRg53UwYPWwEPvaT49gocyEpbRS6/CtD7cnRQk6sBZzDpOi4ZpRwI2si0qslEJ0eIVRGTaBiSwVivY2EXw4CDfoiR6ObsXDI3YOabeRYN2GoMNp2DU2fyGdGNlTwbN9C9hZy9L84TLD374dMfTnW3homvEkfiIA9vOb9hglai4bCRCHFrG4mwi3Tf2BhKMXj+8aC877R8ImU4HzDECFlrBXckmQYrDITBufZwOg/KV7pDRf8BjPOdVLsFw8Vphc5IE4uQfL7IULeeAva+EGO46sHCi66Ajn4yPFjx0Bht4Y32afy2vYZJLTtWklluXIMnGYkGDsOh+8XGfpfHSxMyRoJfV7zvtcGCa+CxsHSi89h3EAhMsMKub4SqAYOEAzP2+BbQx0+RBsKMpepyDkjQ8teI2FVxQxYmslwcfAg4bGuM2wuSjGn+wBhvXlfcn7N+3i6l1A1bjhZzZTD+LSBoPd1Krlzv+4U2UdQ/+BBiT0UmDXXUBix3RLTf0vxRdVPGFE4ERofpYh60kdY2M0WIXclGP/QQEiXMnw8KkHHjfpCaqITLALkWNbNUJgnc4HkugzT2voIh9LnQfu1FANdDYS3XbwwvZMU6qN6CxNfqlH5dil2VGkLIQ90iOxlcE3rIbzZakbtY+TYvFZX+Ng6heKDFFimpieE/pkE3wIZNhzUF5ybbREXIcOreXpC3qGpOJIsRd5gXaFCOoPrrwSzOukI07LmwvKBHIce9xJuvPTAdn7e2wZ6gls/H7z9JMXoEl1B1mcJRs2VQn5YR9g/+Kd4RIoUzUxL+Pa3Jz2vl2LTbS0hwW8YuR6TY7C2llDhOB3lXN9u9NQWPMkJlpDiyJSuQvZPF5RfkeDA4c5CRNZiWH6Twb6vtlB+ZBkSPvMZruwq6A5fA7M5EmR27SIkaq/HWN86VKV0FtrcforzH0kxf28n4d6xzqSfJsWzwk5Cd59+FPRHhjdmnYSErbNQZcQ5fEEnQZN7lp+zDEfUOwpsnDs27pciIkBN0LkYiOoMOYZJNISYsatR8Y7PUueOQnhOCCRbJRh2vKOQN2gznKr5ez92EO7ofRfHT5fjXt92ZvdLgwI2ybAu5Q+r/E+Xam7IMG9IBwEhRWTMNceXfWETA8vIJ1iKat2vbPKfB1R4WArT3J/s3sCXZMnrpp/Rxm55vCYfrm95m76ze09bKfKIBBllrSzVpJ2MPCRwGdbCPHxd4X9SjkKvP8z+B9//Jxkc7n5n35QLkFQiRWD6F9ZxVxAc+b1Os/jDTj1cB0MzOYI3/2JqHcMQNFiK8KRfbJb+dhSrJNh74xsrH9wqTj+mQFvjRxb+uQM1m8uhwGe2cslJesDvu43BG7Z7fT6ZdpfBb+MH9t9Nfq6tUrhkN7N7LW8pr7MCrQ2fmfe0Zoo0lUNjQzOLXP2bggz43u5/YF0HdETaZ77/U2/ZQJ35aOYMaZPbyNISFiLolAxZnd+zJms/RLtIOQe/YUvnhyBUQ4FAo1ZWrBkKbb5mhcMX5vF5O8b2kUG2tomtvRqB905SxDh9YPdHfxEbanPfPyBheZc6kUuWHOEflKzTLD3Sj5Ujda6ETbkVRy4pckTn17DxoclkeFGGwM217NSPDLoYKsXGzlIW8DGbnodLQS/r2d11anCpl6PZrYG9Wsf9xV+GGL5m08QuSMuUom26lPmXLoIz572GKxLmVLcEBv1k0IySsdM5y1B9Q4qKqBpmVhoO048y2P19zWKdd8GSr1P8Q8XirkQhPoev0yxlRrbNYlfOsSOOV7H/Nv0VV9bKEeD2jHWfqENe3nIYrq5mLNCL9L7J4T7vIWuJWUbRpZyX3j1kxWY7qdBKjrxbj1nGxXhq6CmDTtJj5tCeSuUBUiSGVbMLtzXQzr3GNEjCqnp2QXAIX/9WDZunrw2nRZyNp1Uz2uSHoLtyvK/6j6mvDUB1D54fk58w36srYHWS3+v6p+zqkSDYa0mRkvuYuRTvgiJNjtq9taz+UBSc+Rmtvj5nxRoxSO/FPxs8ZTaK7+IVSxTIenib2Yd2pmB3OTJm3WUmzwZQ+1TuNbvuspbGCTSdn7FwxS22Wj6XfLgGVkyoZNkJQdRQIUOGTQWL14uiop+8R79vspmt+6mogxTmQyuYfvduCLdQwKTtCTOQ6aDEmteh9SGzqNSDRjdeqye3WX/Vcmz/KoN7yj12U7QazoYy6L+8y2rWrkXEDF4f7TvMdMkGFH6XQL+1nPn/sxtm3GuiSx8y76hYPEjhHjfiDvsk2YOn3KfMX5azyMsdqOiCHG1biTlc06HSwXKo9RSzP8lD6cFnPp9TS9msKFv6USNDgkEJ8whcQGHJMpjqXmObUjZSMWfLjcOvsu2nY0mvoxQOB66w4o+JNGKaBCkt11kXRW9Ua8iRkF3OCl70RWlvPsN2N5jLiDVwj5chz7icefxdB/PJfP2CUrYpKBSrGOfYpmusTG8bgm9LoPh6icm/xOHpIDkKvpeyJXP2QfWCn/fdNeY2dT8i9aVgGpeZ24xOZHlbzrn3KvN370VpnAFKUi+xcQ1mRDdl+PaogCnOT6NSzkuFrufZwEp/+jFahr0e+ayqZQeZRkvhuuAcGxO2j9LjJLgXd5Y1jRsA1sDvfmsxK68ajI1cS/3W/MtSz25AWowMLrWX2PmRYTgyTgabknNsXkw4tt6SwPN1Hkuz2IXWvhJU3D3DNrzcg4p8PqvvLjJnp3h4HebPt55js9ckoOC1BGrTCpjFxsEU9A+/g0/T2fCIseRwRwbP1SeZ7da55LlDhudBmWzEhWCK0JWh+eAJlno4mqb4SjHiTAa7syGRNnJtj55xnBlvSiWt/hLkDEtj2iITmIzgLDc9h907b4YHl6RI/X6MhW8JQxrPrVsvnmBhXXfA5L0Uwf+dYMbPI6B9TwLdXZks+Gc81ObLEbPrOPu+4AD8pkhRZHWKXdY/CKMgCUrq05nxJENK5Vq09+ERZjVpOHmG8Xm7k8IKTtvT1q5y9Lmcwjbl+5E6ZzlpfDIz99xBepxJGgYksw45+8hlPfcIeRLrUnSYZPskmCFJYht8Myh6tgR9Jh9gTQ2juS5J0Uf/AButPQ4ao+XQYnuZTfBmDEjn7009yszkW+H+i/clLZm91dwFLW8pGj1SmMurSDyolCBgVgKbPWg/7j3hDDYnlT1OSkA7n+0rJslszuNERPO80DrgEHvycjjpS+R4k7qfxcgm0FjIcf7WPhYT50Y+p+UY+yyGGS4LoVw+z5u7xrL9LrHkt1wGw+Gx7MyLZHI/xVliYhxbVX6C8p9JUGsVx9an5pAz51snp2hW3myOqqES/F4Xx9KOWqCAP6+1Lop5ulohld/3zQ0RLClwE/zOcg0x2cXC/9kK5z6cDz/tZsP27ESksQx0KI6lq0Wihd8R915xbLreAfiHcv0J3M1m/psIi3YppOv2MN/VnuTrrsD+SVtZ+KUV1PyZs/H9LWzh1Chq5WzQ6BDCTsw5SO1nZRj+agsLTz1G219J8ddpJxu68QzFrOV533IrKzpVRK5bpOjevpp9P1xKVvyOnClcyvIiLKGxUILYzqEsUt8aiWIpButtYHM/2SInl2eZyytZcJOAj3IZrq3yZ72Xr0IF99aXfYJZttcaZPG5OnFzJfsvJgTNenLEVq5ls3LC8Iizx+3aDcziRzjKb0kxfH8YM++xC4WchUb3imR9HQ4gvpx/d/c21vQjEfEHOJ+8CmOxYUlo4Vo9eFgAk2XHkeF4BX5WLGZdJydS/CXex7dL2Zek4xTEeawxfgWzaTpH7bf43iyXsFMrr1Ip/3zpwnw23PMm+VRz7vqwgGX3fUgNu6SYNMWD/dj9HxV9lWAL5rG8/ZPxgyRofLCE/XdQhMLZvCbBC9nheQ5QFHP+V/Ng85WOqCqTYVI/T+aq4QIrzmyLKzxY2vd5CHDg+3fwZF7zveEr8J/HzmcZP/zgwJ95uXkBc5yzAoW/Zdi/25ed0l+L1+oyLFYtZJdWh6KM5yaRpw8rLNuGNH9ec2E5q1q5EzpNEmzICmTywANI11VAJA9mwUjEVc5X8wYsYmvXJ6H4BM+zs93Yt49ErfPkODN6Fpv48S6ZcLbs5TGT9ZU8I+99vA6nZrCqczIawT09efUMNq/pPRXxz41rbJlryRfyLZZg55PJrNvPNjK25Zm0x0TW4DcD9sulmLdmNnv7zAkOgfy7vk5MFuoKLZ6FF1xzZCXHPJHCWbHxgCO72X0RyjmvLrCYyQpvL4XmUn6W3U5MJ3EVXN5KcGbGLFZuvB6+wyQ4ETSLPTINhfvBOnROncX8ww7CvESO2b2nMR2zZFTM4/OWI2I6hz/TxpEyHD9oyW7Iv5NWZxnGW4xhLyRqkPTmWTXLjA2O0YBkrgQ/zYxY8J+DcOB3YflLc3YgPxnuWjIscB7OnsZ2hO53KQ7rGrKNizVRWsf7vlSX2c9NQlWSHFfUDZhvpxR8fMZ16Zc2U9/TBZ5cr2od2kSegzyR3iSHTsEd0bojC1BxTg6Z7L5oR8hisF2cQ7KeirxOL0PuPs4bX16ICn+uhkGZHEmbakVP54VghKECOdq1og3yzfBcwTk2t1rklJ2EoOtyvNZ7J9q5IwVZQVLIjjaJRi3qAnc9CVoS7orqq53QulSOssJ0UdQTFzTwnm61OS36IPGA1hYZpp85L/IasAjNPO80nb4oOm+9FIXPpbD7XiKy8l4JF55hS+rKRN6H18KSe3qBO4lmV21CkCNny3Vi0bFF2xHE/SLE4IbozcBdcDKWQ2/iBVFWz2iU8EyddumEqG/tbuw9pUDtojRRfyEZWpxdQzJyREkhKQjgDPl6IInGu3SEiSv3AsMw0Zh+mgjn89xkeFx0TzEWU7hmfl24VJQ33RLa56W4MW+16JfRJBTzfb5yDRPtN7ZDTV/OhH0iRRsTpuLPWBnKpsaJer5xRNEq7qdaiaKrH53RRSRD+JMUkYvuAhy5JEHCkyOiXz+9UdZDiozCE6KL63bD2U2KkDN7RSd6xCJoqBwWs6NEbtv2wM9PjgmfJolK45PhdYLXsyhOFHYkBW5ce21ddor6vvtO+p78GXd1kX24Gqr5PGzKdRAVvTJCWoIMkY3f7X5lDodWmgxfW/8R+SWMRij/7tfJs0X+PcfBaT3PjIsWiTqW74PRNp7NpYV2e9X3Y3oaz9FbfOzKX6QgjnvKsAdqoteZCspS47VtypzisuM9RYrkWNrP1c5Ag8/5Cs63z7Lt1rG+yOfe3dGtp9155wG4N5f7Ueppu5qMeJhw3tBMr7Mt27UfafyZwGvy0hyTQ9BNlCEH/9n2cntGOpwPX99PLPPaUEsVHnKMdtEoO3BUG353eSbacKpsyjA9eHOfqs39cmNkr954HiPFw4uhpX+3JcChRYpHLc/LzjQdQsNt/vyWiLKKN6n4qCVBoOXtsj3lJZR1WQZR8WQxZZWTF6/z36Y+4vh190jnnhxW5z+Wnf2lhtx6/szS6eK/iRpwGy7FG8t/xCvWd8HWRJ7vLv4qe258AJmPuRdcsRN/rj8A8/cSiF/4iyMWHUL1Fjm6RXYVe2WmctaSolvwWDGKUsg7W45qcarYbcJxauOcaWl8UOw7IY/0o2X4cnqLWL3lElXHynB/qpf4fmMj3fHkeedMknjRqp/UaiXDviEh4u3uahghlmDfRC/xsfkHMKqVZ5w90eJLoxPh5CdBROfd4lrfQ2jld3xn5nKx7/FUVO+RYmtaijiq2o/awzlXX5CKJ1gEU+JMzieDn4kjH0fRD75+ytjr4ojSJKrlubJzryzxsxvHKEyNc4jDcfGj0fdJe5MC7gfui68qqij6AX9+7R1xmK2EWoP5WToWi//zaKB7tjKUJJ0Rbz1xAFMmSWHU45Q4yycRPjfrsCY9Q+xjfwipnIdbq86IQ5emoqCbDGkzSWzevIQ8Q7hmhr0Tmz1bRR9fSOAe9koc7HCe6BnXpZnqNP/4JTLoz/Na3m9xy9ybZMkzjn6wXLyq/z1qs5LCr1ud+M/HBDQlSaH2/Zb4y+JDKOWaxv68EO9FKhJzpZjh/1480nkRxRXyu8PXlAUcJJPVckwdMJD8jY/QPZ4pUrf1I4PVZyjlhQyuPt2opaiQcg9IkNhFi0yrGVZxnlGz6E3xfaeislmK9/oG9Lx0Gn4kS+Ad25dM2+Ohf51/N7cL+TfsR0SBFLFoE588dggrdsixv5MG+U86jMLjUhQW69BrzcV0h3v9vJiedL10Jd3ZL0Ob00D6MH8Hyfg9Nf00lI6tiqcmriGJU4fSaNPDpOHOvXWBCTn2tEFcBs/UqUPJ4H//V+89KYqfGpLu8amIq+L9fWBErq7TsX2CBPUjB9Hk2Hj84Oy66pc+5Tzfj/dBdXj+UJe6dkxF2C85EocNoQ3djuB1JWc2czOK/G8czNdJkWMoop+nrfC8WYKlK8aQbqIdVnzhuezOTGqZKMCb55Hfz62p28M4pC/gfe8m0I/He+FXL0FMvjkluB2GXjK/y3et6OCCo2jdwPPC7Kn0W+8YmrneBm5yJLsDJsgiGZYeXUJ2D82QPkcGp1gvyhozGg9qpNixeTZlH7VF3EI5eg1bSG/77UbrRJ7XshaT7HUMikqliLrjSm+kR6HJs7Nt8Dza8OIYjnAes3X2ohmtGRjLa2X6eglpHshEG+eTe+cD6J5/H6yK4bls2nY6tbA/sop5nYdspjt9jVBVJMMgIYicbtmine/NVn09vV6yCylc645Lt9Mx9yjkPJLxWq+h1tnpONJNgcoZy0nSJwMVc+S4cW4VPT5/Ej/MZQjZuJFK/8lCxGopLm7h76puJ3/uy9YXk+i4qwb0ODPYJe/nObUboodw73gdS6++62L7U+6Ji3eTSW5vbH3I+WR7JIXt6It1fWR4y3bS9e4M7fz5gtvRtPeSPVKOSTBv7h7afWQ7ig7yOt/aQ/Mad8KY53SPEdF0J/cU8pVynFsfRdvas1BWKYNeSQyZqp9BDufbsoN7KKL1F5VMkmFhcTo9W6qGhkYp9A6m0JQGhudiOXzT4mmwhQNKONs8N0gk9djpeO4tR+fjh+j8wvWI6CjHr/5HyPxxKPx5r/tbJdGhS1vwgPfr+a0EKlHEI4ln0qFtRyjn3AE0vZHAt/MhOhmTBF3OEmtzkqln6CHkceYp2Z1CC+RHUMD7+HTXEbr+6xhq7aVwiztCabuOI5HnKffdRymjPhsNxXI4mCaQ45kzKLomw/c7B8n+/Vls1JLiRfshkpW3kTPPubbvcih413T4tPA9fE8in4OO0ErnOfTzISof7oKCep7lTxyjO2J32Ezg3u2eSVsrF8JTKcOhuafJ1t8fNdzXKmxOkd6n5ag+yTO7Vib5WgVBsp7rVd/jdDFgDyxbJdi06zT1HroP7tpS3HM+TruajuIeU6BemUFea4/B0FGO/i4ZNHb1cbj1l6GWZ835jRmwPyDFJ8eTdN8lF6Xv5Fi4+xjt7pKH/F0y1Jtk0uvb7RSYLUPPi/mkWauGKVZydD1WQOq5nfCRe/Q/CwtJ/VM3ZHblnu55kazs9DDoJX/eu5Csv/eBVSc5lF0KqdxuEPw/cv55XEjzvw2FO787WSMvkI21GaLlcqzffpE6in1g3KTA0rZsKj7AubFCgVW9s2lv790ImS7Dy+7FtPtbDDyjZEjan0+75mQg64sMMW+z6If8BIwGynBYnkuaU8+hlNewbup50orLh2+tFOcHXiK/kX8p/KoUv7sWUveZ6jjF87LS9CL9u1sTTjyrLppbRI+ed0U+Z8uSYcVkcncIZJFc890v0anBpig5KYV4VxFV/R4Jo70yHP16mRb4WKBiBb8jM67R9M3WaOfcGFpWSleuTYE7n58qezF98IqEc4ICw5KJjN2i8PGKHIFLb9CtpSeRw3X+0KqL9P3pKVQZSbHy1VVau+ccrvL+Om64QqZ/8qGtlCJocyn9CZuC1slyeH8Sk2cog+NkGbZH3qS7NdMQ/oazytC75H1oJvKfSJAU9IA+vt2F6f0VsD5eSQEGUYiWcfZbVEl/np5E1jMZXEpKae3q08gJ4dmtFhS64xyaeirwfGUFpa8/D7ovxVT1u3S2yhFhXK/Wez4iy/HOyM3kuv3iKWUMCEfeBiV6OdWR2ooIuHooYKD+HxVanIJliByLlJUUW3Maq6bxefZ6TElm+RhQLcey6qd05Nl5GJMUn9c9J1vxHKTkS3Hzvzq63+CGq78l8DCoJ7vYcBQdU2BbZxXl/ReBKbzmlyNUVO6cjQCuV44ZMuqw8gxcx0p4H99Ry+N8GG+VQzpHTnPHFGAj98T7XeopYacrpjzk3velgc6lz4OikNfzWBO1eexE4G45+vb5RE5+vFacYV7bfyR2KhtaOXyuJC30rPkMTLgPhh/9Su8WnkfkSM4DjW9p68oCrOD39+CDZhrbOgfbe8pREKuGc/fnwTyae01zO51bvhPlXMNTLv6h2mW7IOF5UHvxd3qgmQOnXzL0blTH8oIzcOf8M3uPGvRaCxBmK4XX2b9E2rPgwP3dp3dneHSeg6bxMnxS64TxHm4o4szzW9URgUYRaF3G7+BJTax6sgth+6SIyFZHytYcVJrJ0fFAV/jUco3ykuJC184wNP4XAxZLsLVFE9fVGRwOyRGQ3gMtbx2gM5/zwI/uKF7jBKOfEnTeqY2W/S7w/C5BwOMuvJeuMOX7LC7XRN2iCLRzXopP7o5zHyLRwL1mepIWrp6PBi2Q4I9Zd0wYcAZJ8ZyxB+qggzvXFt7rpQ3dkOdXgBQnCSw6aKO3WATnCDnUB+mjLWYqGvjdqb6vhzv/zUCFQoKyXT1h6hyBJlcFws/2hHWHSEzvI8e/c3vBZG70/98XK5ee6HL0DLLGKNBlrC58Ys8iLID72hEd7F6QD32ujU0TdJD173k85/n32Ifu6H5TBEmlHKF7DeDF+Sqe36m2M33Q2XoGUjyliOxigD1PI2FSzfOLWz+E9+bv4py/3bUPtllNQxBnEjvt/ti6ciaaFvC+SA1RrjsXQW18fvoNRoutB7bnSnCjqxFaDaNQcEyGTVGDMLcuClmGMkzQ74+EGfMQwTN4qIsxmOl8GPTkvhNkDG/BF8+NZOg2Zhj2ZgRg71ee43RNMejHclTFSXieNcXu/Egc2SjDSSMTDH8ShTITKfLqh8Fv6WJo85qL/ppi5Gh/WDjLsXnWcBy5sgJFvLZ7K4bj2MO1OJLK836KGSwOh0LBeWNOlhnUNHYgK1+GP1PN4CyPgCbnjdhJwxF1ORIV86XY0384MkOzSVIlQadbk4SXr85Sw2MJIqsmCRF+ReRaIUHVl0mC/WSQ9k0JDIfZCNs2PqIMkkDqZiOEdq0jjQsSrqU2wo1ub8j/lAR7h9oI6o5fKD1HgsUFk4TRvdR4zyUImThJCF+jCQcTCbKrrYVvU7XxrbwOPwRrYUidLgpW16EtcqLw/tFB+t+/p3d7MkHoEnuIjEZwBrazEsaUZFLiDwncfk0U7Nbk0R0+b3n3JgptD4op00KCwt0ThXv2tyhQkGCHrbVQPOAptY7mGdzeWpjXUUZG//s7gQXWwqmN7zhj8eclE4VDD75SLvcFj7kTBXXXDrjTXocPlVbCuNLOeH+nDu9HWglreuhgCt+b4fYJwmG/3nD6WIuJrZbCPvsBaFHWYtg7S+HTDmNMf1iLlp6Wgk7zcO53tbilsBAqFSNhmVOLqA3jBFO/g7R9tBRmPy0FzS2p5COXYOw9S+Gcbya1hkjQ/NVSSL2bR+tEEiyvsxS+zLxE8b4SGKVYCmMVz8l9vAS9D1oJBqPklLhQgsMnJwhNAz6QxSYJdlZaCla13yk0QYKWLpaCz2F1yM5JsNpgvNC6pSsqlkiwboaFcG6xLrIu16Fx4Tgh9KYBqg/XwmnwOEHw7g/tIbVILh8jpG4bjMiOtRioNBc8jUdi1es6UMg4Yd5Lc9jPqcNEo7GCqdl4VPSsw7l55oLe9ImoCazF5e+jhA3+vaA3m+ed66OFn7F9oXe1Dq8aRgmyrQPR5FCHw31HCVvXDEVS5zpcfzNCiF33D96vq8XvL/8I41tGQ2dQLSY3mgmSTCtkZNZh+elRQscjNhhlUIcuM0cIA/bbwWBVLX7VDBf6rBuOpNo6eN00FSJVI+HqWYelimHCzYpxcL9ciyuJJoJjykS4FL6EfcxQgebZYRA/i2H/4cKnGfZwGFCHTRdMhEW6M+HzqxZJFUbCtrVzYNFeg+xvg4WMWDeUql5gQj8jYcvuCRhgUocVw4yEyo02qF5Ui8QOg4X9PRjy19RiwxtD4bCtA9wC+bvSDIUmm1n4eESC+Q6DBNvdc/C8sg7JeQOEtu0eqOr6Epl9Bwpu9t7Qn1eDQu/+wrSbDN8S6uDYvY8wfPs0fNtXi8gPvYXgjk7Q9nyJvdq9hW7SuVC0SzB1fD/hl4cHGm7z+pj1E1Y3+qCLSy3m3DMQNpkGQK20Bt639QX/P4FIKX4B20n6wgu7DjSA8+q6sm7CG7/OlNBDiuV9tYXxQ2bAQVWH7l91haM6zjDIqsX9Vz2EyMXz0NZYA9EdHcH1myfaDfg+E3SEqoLF2D5FgonlPQW9KQHQ9q7DHEtdIUS6EqVXa7CiQlewPRmMjTUvoNWsI6za+FP8sVSCL41dhLEWHekt5+3kU12FQ6Wz4d5FglO7tYQjKXOha8jrc6WroHD1QtmQlzhvpyVMveGD+H01MDrbRXi0LhDvbSVw+qYtfA1aiVU+ddh/Ulvw67IePltfwqJ3N+GVSSjaV9dgtYaW0LHgm/h9sYT7RWdh0O52sX45Z/WczsKf7Fqq4ef6Fagm3BxSTwH+NWAjOwjGAe+oS9EL1B7pIIxdNxelO3gOet1JuH7FA1af67Ast6OwKmUR7M6+xI3GjoLWrSVotn6J/Zs7CPbeGyCR1OJpz85C7eUwFD95iZC9nYQkIQJl/V9yf1MX5ptGYkpCDfZdUROKnIicn7/Enymf2euCu9TAZynn+g9mHVpNJk9qken9m1lfklNVLf95+B92K7+Jnu94ifAZf5jhqj9k410Lg4avbNasjkjn+zEXfWG7l3likBnP8rF/mPk9b0R7SWByu40lb1uCt/a1iCj8xeK6BMDkYC30R7Sy6w5boH+iDjdeqAnqfjswKqQOfza1M9MVkWireIl7vdtY3MxoNBx6CV2zr2xMcgEZzJcg5/gbNv1zEX08WYcCgw/s98u/pKYpQfHVZjYjvyNSetch4VMjG/O0MyTnauHi/pZdHeyDppFS6Oi1sNkT/WA9RoJVps0se1og9P7UQtP/I3PZvwobz9fi0enX7FaHcESfl+BRVSsTPYlAfH8J0r59ZiqjaEwvrIXsRxObYB0Dl1O1WJf5hpXUn6ISZwm01GuZxtc8ajhah7zJMnY1oIimGNfivW8963yhExxGSeD55DW7sb4rsm7VQc1LyWIWdIfOjDron6xjaaKl2Mq92Amv2bHi5cjn5201kLOmyjW42oE/byVjp+JC8DS9Fr4nXrLjylAEGtZCbdULZjE9EmYH+POD37NQ/2hIXLhvPq5nWkGxqBxfBz8jOduQvgeDKmoxSP8l87yWQnoqCej0A2bT8QQ595XA8t8n7OGiXLq4rRZs2kNWatgNzj15fsdLdjCrB95zj/OdU81sNvdC6Zo6NM15zNJKV6OCe0Gw4jnLbVuL6c28L1v/j6MzD6vpe9t4kiSVJElIkinJUELSWSdJkgoJSUiSkCQhpEnzLE1SSYmkUpkqnXWTKRR15nMyJr6GzCHkXb/3v3117bP2Ws9+nvv+3HVc2sj5X0GQsuc6BTwiTktCcMZXiu6nLaR9byi0laUo3tFM+pKPQlenAxmmUnJ2Qixuh7GeWddO5mokwF5DhrqUR2SxRhK0cqQQSpqJaG4W3TFMDtudTURaWEgDVGSwXn+TJNudo+UyCZTOUjJxqBYum7E+/PCA/DkxHPHb5dBZfJe0ztTFt2YZnpk0Ea9fgahlGvJpZTNxctiH1Jcy3I65RU5mHILnABmUd9wkwzMYi6pLYetxg7RWxkGRZR+fVc1kSkMC3jJ/7GltIjtfJkFpBjtv6g2iHJSCYgspemQgexRSqSfrmb61NWTwy2yasVcG1QdXyIWS09RxlxSNE66QXo9y+n6dBDqDLpP8phEwZZnu9nuQk0F68CMsF3AaiX9mCIIYJ/i4NZC7lUcg3sNmJPYy0cmPgEerBC2yq+TFtii4PhcjKvMqydFJQravHMWRDWTGyBRER8pgNOAq8TqXijA277XG18mJigzqe1EGzcLzxDIln575JkWfSjnhNJ6l6b0SOO0sJ/fsKmnheAn80i4QfU19qM5mNQy7RJZtHYeeQYyvSi6QrzVhcHwmQ1j4BfJqdwQsWd1y08pJ2dSjUGPn8l9bSfK/RCOWilGmUU52D0uFNeuNt2fPk8vlaTAYy3ostJq8n3kMruoS5okXydVB6TSP8U9ZWTGZPSeHNpyW4YxFIanYUEJtKqRw+1BIlr+6SJuXs7OonCZfb1yjebliKJ0qICueGeHtFhncokuIB/Plpt1S1ObkkzOFEXDny2C76BSpkUTBOFEKo9Iicu9HNMwXSGCwr4QIlqdCzVKOjMlnyH9padjoL4O/dzHZ7XcMUYfYswzLyM8Gtp+vMnwKzCaPbhbSR7XsujuDrNSqoPLjrE/Cj5NfVg30kZ4E5iszCf3SRN2ixfAem06+LTBGBNOiXMtMMnx6BGxDmf7wc0mnRhRaWmQI2nScZOfE4NBd9lnjbDIkOw6ayuza9BixikuHa5kMV3ZkkTbVDOT9ksAo7yTZ9uIU1TJl/OmTRI6bnaM7vsmwXhxHwguu0KInUtRpxJGBC+/QJncJ1l+LJZpJj+ihh2Jo5kUR/l8TqLI+NE5LJJLI6agNYntTiSJ2Y6KgxOrg3h5DjM5HI+iVFBfc4kmESRxskyXovJlA3kSn430wY+9+CeSn9nFkzGfspJ9EtmhkoYz1oWhOLLEZV0a9MuXgl0SQdXsu0ob1cmjqh5Fb10Fr+2SYtiCQHL7dRuueS7DBah95YyOn2pESTOLvJDbvZ6GYnbHGbQ95nDob/lUyHOjdSUL+C8OMz3K8HrWTbElnee2UHJLo/aTl/VEUc9k9aw8Ss6xYZGtIsXNRGNmvmo7LKzqw2CiSnO08hvf2chT8DibmFlkI85bA7EgImbj9Lr3BskbBkY0k3bOVGjIf4az3Io2pcjp6vAxHiteTwfFvqPY8KT48XE1053+mE5Mk+EdXEN/r5vhTJMbirs1EsY8x3hIppo3cQN4tWAAPHxkGWroS6RIu5OpyTOtzIm2/9iODzcu/SctJwKNDsGdZYOXYNcT6eDjc2M+T6jeQ7YIoVA+RoaBnM1k+OxbiNgk4Xj5k8H9x6HVi1117SNzvYzBieeRrmytpjsyE+SMpJPNcyYv7r2iTohy/dJYRG69uar9bhj3t9qTvvx/Ukr3rGs1FxHWeAh4cliLnzFxiRKxw1VOCnQMdyWdzgtTpUvwytyNHFexQvJTx+SMb8va5IyaXsz0vWEDmf16BIpZHxo6dT9pmroVtuwyLL1iS7NINML/J7nlvSd5yfKDEtO5Y8HyyQL4DEYwfzDZakZf3GZ+8l2BlsRXRjAiBaTjb80470nA8DNX7pVjrupT4X42El7UUnFJnsu14NOyvS6DuspIstIlFvDP7rPYq4q1wHC45cqy9bkmqv2fiDKS4lzeDuNP+MI9hvWpmQszOKuMJ4+FlYfqkn5MDxOcliHtoRm7GOuMQT4Jte6aT3/GrIH8mwb0N00hu6zpk9JNiisU0YjPDC0HMRxYGTyNvLvpCzmbnuqUp6er2h2KLGGPiZpAb0YFojBLjmu8ssmrHcbiy7P9aeSzpMsjC5AIpFidqE/ujg5DHGEb9v8HE9uFgqM4U48LtfuRs+XH4D5eDFziAqM7Lgn+oFIELejgvn6jCgzF2eswbTv1GNVQ9FOFJ31dOjug4HjFD6bsi5UyzycILljs8r9/hKNQMAt+C3b/sBsdipDOqH3Sg8dBxzsGm5Qg6wvx6Szbnbcp62FbI4eRcwNn7cSN0NrLreac4Z8/64P1YOSbmnebcqtkBTeb73RolnPSngShm/p6+t4Rzfu4B3NghR7RtMUcyKAy1eczLsvM5Y+dFQDurA+6yQo6OXiYc7ssQaHuWo72Qzf4Gxk5fyzhWGf0xy1CGk16HOAu+KsPrtAQT7Qo5O46bwrxBio4nGziy9WYYzTKpuv5uTorXXHh+kuLwpAOcJ1cXQMNOhr8rQzlt/RficoUM1cnhnPqd9ihn3hEy9SjHosEJFixff+lK4Fwf6wZHliVza1M4L4aux1umA9KdKZyeO5uRd4Cx38EEjs6lbUhdyfRQP4EjKN2FlmWM93riOeuv74Um49iWS/Gc3NaDeLNdipDlcZylB8PwfgvLYpOOcrS4kTBmzGCqEc8JvhGN2/tl6HjvxdE+HIvc1R24brOGY2eaCa9Gpr3SA5zFnCwcWsreaVYKJ/vSOypnbPl2GLW+EfSVKnrL8HCZEqfnYh9tYnUO/7aA89RgHHyOSfEwcCAn2mgCOtnclThP4NgIpqBrpQzAQo7tlFjIr0oQ/tyCo9sSh5+pMkjWGnKcJyWidqQMzZcvW7t9OI6rNnJM0J3MOWaUhRCmRZc2OHBuOYuo4zAZzOqDr7s7d1Ahy3cTxxQscJ/URc2HytE+399afeJHOsOjA4pu1dY/7uvClemDWYGB9bFLo1G2jdVfr8Ja/0QSGu5I4RN6e8H3b8ehc1IORac4aw21LNgwbXk7r83aQa2dPlCV42Tplsb18yV0jTvrE+1H14cGqSGT5XqnERWNvOWaIPnsvPftG2cqD0cTy7Nd2tEN8VopoF/Z+vePN24bk4rmTYxDqj82Sv8ch1+/DpiNWWBVNyALG//HGAlHr7uPqqPfJHKUXl7Km7EJ1FFLjvt2k3iDDt+nee2MVTbLGvf+UoK5WIJ1I6fzMvJVEMXy0YlnCryLnil4FCXHuqOqvITZqdjB3pEsYT5vtiALtoz3Jhmp8fz0CqnPPjkUTuXwpPZn6UY/xoQz03g2ebW04pwM95O3884OaaATVzON7XTgta/6Qk1us4yjkcrL3vObmnNk4JUG8xQt+kGHaUvN2TU8syup8GDZQa81jtf6MQsNN6WgCVE831mB9NFKORbXdfCCxoVRsZwxVXM7T3gqmfZmsf0k3uSdWJNPA1qkuKNVyvsxs5TmP5Bg8dJ8XpKhiM6VsZpIb/P83z+hOkyfd464ypOlvqZnXNk660p5nI+MA4fIEZR9mdfTmIriNxLQb5W85Y+y8Ilpu+WqJt78f1to+Vd23r89vJ/xe2nDZSmeaXzlnfWIpsk+EjzcIudlDU2iAR1Mxx6383Te1tHEehluBvajz47dolePyPB6wXte2a4WumINW9NPyvvf38UerGV7eCTiraxOxdyLYihM6OA1mWfD7gLzx2t/ebM/+FAbxgntooG0uTuQxq+WIsldg3pVFlD9JDkuqIym+kXnqMk1KY591KWpe2po3yYpHhVo0OQPXMxYLsOYGh2qsHcRDjHm+XR2OJ02cTGKC1kmujuSOvmnoC1LgrqPijToeCq6VMVY9rqH93JEDnrZPAqf6NC467nwZf1ZmG5EY6XbqFKRHEkThtMzW/bTRrZ+7zF9GmwZTQ14UjgMMaZ7dNKpzzfGq1em08uz82nnVwkyn06irYklVEkqxkSLCdSmxBJ/OqWo0p1IJ5ZYY0WgFP1lo6mw0xbvPzCtmGRC9+kshv9VlqNrDGhFbSLk/mz9NUbU2T4ZbSyz07QR1FqYA+FglnmXTKfv4k+gL1cK1WWzqdrvBKp0RQwHUzPq/DOFOliK0TFtDq1eYQalhWyObDjUR2qB2psSnFQwow+yOCgc9gSnvzlS4RMumhtkiO+2o4NvxmHHNincVbnU0i4BER8l2MjWv/wgF24OrB/2WtNj5/KgfZRpcrEdDSvLx11VGcsAztRyzET0HZdjxrzN9FLuFIiny/C1yZMe45lCmWlsTYMLjQ/ioI/l6I6dnvTgYwKVZyzHqa2hz64cRd4oGRx8NtDoGzFocJKid+xyuuHdSQQmshzts4reqyjAWZb1+j9wp+M6TsGB8XZIrxdt2HkaoZZS+HltpIWtYzDajbF05X561doQh1iut/iyk0YdmACraiksOv3o+x8cKDEuaskJpg9/EfxMZ7zqs5++NWNeZizHKK0QKvkWCdsbMoiP7KBZ14pQzPQh5PsOeiexGJ4ZMshGBlCPzaUIXM44sDOI9j4+C1s7CfqC9tCN0wbAZ6YczytSaUmsCooYP9+NSaKVEnV4s6xkVB9Po6uG4U2RjGlBLP2pPhJFaxm7Pg2npl4EicyX/WaG094XXBjMY9zlFkE1uYfRd0iGgJh42jI3DL575VAJjKIFfceQu0yCyLOJdMKcTFjsl0C1IoHm92XDl/GzZ3UC5d06gSgPxvy8RKq15SQMR0uwb3cSlZMSaAzuwGu1MGo6shSJTnI0T4qk0xedwwqWxx3Cj9CF5v9ooSc7e78COm6PIqT/ZEi7kkVF4cow6mU1VzhG1b+oQn5EipsXU+mnK0Pwk8v6Z1Qy/Wu7CDNYZle2TqSld+xRFSLBb+1UqvfNASqbxSgqTqMOq3fj2UI5KsJyqL4sCIlXZHgzPpP61xyAtqYcbrdS6NPbiXjENLP/kWw6oTkZliZS7LqQQatvpOGGG+ufjFRKozPgvU8GreIU+tgvC31iGU4HptIXkbmMyZkWdafRqd9OYjTTWK3EDBo6vRDBPYxDvmfRpF+lsDHowPEz8XTKg3NIjZYh3SyRtu37S180ymFqXULV7fqhc44MGTlFVIW/CG075QhQTaNvBYsx4wTLznHpdGiiI3ZMlmLPf8fpF8OVyGO+tlA1jypnrIXLUBmWlxRQryEbYbxIBmNBIZ3v64Nulgv6vy+gZyx3wuQj08mreVS/cjcsD7IsNiKXnhgbhzUFEmg2l9B4xQRol0ux+uZJWh2cD5ViOUZ/OUEvzy1ELztj7eIC2ru2CC2LWf0TT9P3D8/jzVTm14651HTJX+oztwOnN5XTbzkKyCyVIfbgeZr/YQiCpnbg1M0aWn97GKKYh/oOrKXb9o9EWTnz7om1NMRUH92H5bh0tJY6T4qGS6EMNkq1dGBWDMw1WU7RL6fJN0/B1kCOQdplVDHjNA55SNFpV05NaDlcWf93kTJanHYBiTGs/1deol1rFWCeIgd3VxUVMj40YZxT/+gi/a6jAs80KarnXKbNQzWwg2WfPS5X6AXN4TBKlSK0/Sq1Mx4FDZYXztdfpV4nxsGB6UZI3RVqOm8yHJ1lqPS6StfEm8KJzcvg7Gt07BVzaG6XYfWxemrjZQldVhMl/UZaosFBHmOqFjXQ8OIoNDBN+FTOoytEReBPkWPe9GqaeaAYl9n6Az5dparaZ/D2uwQ/1vDoFOsKBOswL3hXTXsFFUhkvqD8tpFm2lfB6aUESW73qMxsIVTWyfDxRBOtvLgYn9qk0Hh4lxaNdMQspkUGGi3UZmYEqk2eYGNSC111KhI3mA++0Wxl/VmCWSxDfZ9ym77QLMWhS2x21O7RjzqVaGuT4ZlHC23bX4UWVSnOvObTd7EusGbZ502NgC4rccWbixKsipbRDMMIWNh3wOCHmGolRuLPdykGj+2gyiPPIFvCckRRG1VUP4u5zBeufhTQCcsqkfxahlt7ZHRdehXKmQ8ecH1OFQavhD/rMQ2HDpod74bc81LEunTS3/3d4bpHAt+E/2jd5ggI/eTYLemk2+9HIj5KisR+/1FLo1LsSJfhsk0Htes8i/dKUkR2vKAmC8tg9FcMJav/6NW4Sjx5ytgv6A1tQBX82GwmRHygH+zWwOOzFKfGdNNlNeuQOE4C8u0z/Xg9Ag2fZXDy/UStF0Wha5oUCUXfqEX4Odz2luL24M90xYbz6FklhorRF9r2qhJyxrouXd+pquJF5Ecwfg79Rfe4rYGeqQwXu35R32Hr0QQxm7e/1NslEr5sRjRs/lLL3ChUjWX9HPeHKvqdg80YGSzK+6iBznm4MO21M/hLP6yqgledFIZn+qHC8CI8p0vQla+APi03eBTL4DG/Pyos3KHQLIHzrv4QVEYijHnBDO4ADHwVhRuMYW66K0Jrwzn4ZsogdxyAla/L0PRBgrLhSvBZUgUteynuP1BG4M8qOH4XQ/KhP65WO6IuVsZmSgOvzjjB75gMih5qrAdXwIP1nqf5IJyIXg1rMyniggbi4s9IrJghh9BZBU82HEUAm99FMwZhdm80jKkEr7RVUX7iHNJZFkh2VMUdxfOYFSBleqqCLvaOunOYtuxRRd+GKgT+EKNxtQq+Jy2FNssgZu2ayCx3QhNjki/tQ6Dx3AV3w6TIK1DHxP7RyEiRwadmCM45x8B7gBSYoQ759XPg18th2E8d0tPnkcr2HFqshniTCtQ1SzFWTR3maZWoXSvBPP/BsK93gKZU9r//Ww2Xhzvh/f+8u2UYyhSj4WrOPPfZcGy3iEWnDcuSR4dh9f04XLWW4Ml/2sha4gCDOMaQz0bA6Z0TjHbJMPWLLm4/WwW3V1IsSh+DZZfWoqlIAt5sfai4R2HHqQ7orzNAtcNRlP9j698fjV+dMVA1YLlphR42PInD5RQJvNx00bxkNfjacrhvMoCCxToc0ma54KEBFvzaBEuhFOdGj4fnYV+oHP/f7+ImwM1iB4qi2d58J8BDGInbHzuwVz4O25WOwv+GHKdHjkd6UQxmsPzr52kA/Y44pEokiP43BusfsQzLGKPwyUREPtyJMCJDntokDH8SBH3WtzcCJ2NpwkH4slkeqjQFNqbhsB8th2XuZFjsiEIEyy+eFpMQtisGO1jm7W8wAZfT4tBYJsHxUkOMXstyn1CCp1vMuAbao/CH5c2xT824XTMNUF4nQYS/GVeYOwFr2tn92bO4j79Pgf8XCXqrZnLLiR7kaRLoOs3imn4aA9NACVIfzuTquY/HC+Zl9x1mcIV9k/GAnX271gxu4UVT7Gf8PEx/OtfnmzkCqiV43WPCVX01F7HnJbibNZW7Mn4SAljG0Y2Yxh01xwTSYgn8zptwR2jMwqx4CaalGHPdc+agx1ACSw1jbu2/+fDZIcGEc5O5Vv84CMiW4M20idzp32YjYoUEMc6TuPX/5iHvlxgusRO55nbWcPstxoK3RlyHsoVIXyzBkSJDbuNNB8z9LULKIQOuBnFB9xwR1IsMuLlDXeGoLYLAcixXmDMfb8dLcEVtPNczgnnKPAnO5xtwq37bQqNCjJC5+tzMQQ7Yv1aEUZVjuAKZI2yuCDHQfjTXzHUNbkwWgScazd07g+nPahHCjPS41zs2wqhEiM0HdbmhXXbILmQ6JtfjLnN3wIvRYjgrjuR22TvjbbcQbz7qciNDV8I9RYiOXh1u9MBNeC8T4Td/BPeDjzf8fgpxYaAO92+QL8pfC6E1aBjX8a4jVPeJMWrDcO5RNqeK30WY3DqMG9/qhvfKImhWaXG7365D9mEhxowZyl0j3QAVOyG23BvCzX2xA7aPhLg5V5Ob6xYIxwIhqFydq/F2HzIKBBjRX53bvOoQHukKUOKuxrW+dwQeDXzMXz+YK9y7FisSRCjK1eAmOK7HjEARZq9T47q/8kLDJSFGZQzmXr+yFeItQkz+osI13LoXOptE+DdIjTss/ABcR7O9BalyLb4dRqK5ECNeDeLOtwxHw04BHBapcIeujkTnZAFeuA3gLlXooKnsvNUD+nFn819Rc08hZr3rx41e/pEWRQhReqUft3vlD9ptIsTKdf24XtiAuwPEODxThZsw0xveimL4rVLiLnq8HQqstqNGKnHDvgTAqFgAe/v+3ADxQbieE0Fsr8J10z6C/akiZAcpc404ERCPEME+oz/36ryjeN8qQP9eBe6gxTHQr+ej82ofkQ29Qd31xHCb0E1sBfeo1jwRorZ8JQYl7VR4Q4TQqX/JwgXfaM8OEc42KXBvOP+heaxW5sv6iOJNJaQ2iVB3uod8/6jCMp0QQXbfyJdXm2E0XAKjD//IeuILR0UJAlp+koTm3ch4KMRGhd9EEH0AtUpC2A7tIflLD0MpTQDLXeyz4ZHI6xaBVP4jmvOPwn6uGJphP4miayxudwkQOugnuZgeD7/dAgRZfiNnJjTQPAnTf+fXpF90E330QYgzHW/ImG0DMIMjgUHIZ9J9YxC8V4ihseYDkQZroHOZCLTqDVHt7wd9lpF7gj6Qh9q7EOXEPG7+W+LSEYzEu6wOg98RrS2hiPYSQs/iHZmxPhz73wnQWPOauNocRYOPBP4tX0jJgpj//ztXplk3iTgSj3JWh2cbuomOZSKimgTgZ34g5U2V9MwxCSrWt5G7dy5Ttw4xjDZJyZ3HlHZqifBtcwdR2c7yyy8J8vW7yLADGgiYIEFw8HMy+IYWOmNE6LV6Sl70BeDMECm8TzwjNy4GwXCXBMo+z4h/10H4V4vh4ygjb9+FY0a9ECFvOkjakCgYTReia4qUhN6NwaG/rCaPX5Hp2vEwGSOBcedzklyfCJ9cIZQFr8gvr0paZcSem3yHGG+4TO8uFuNb6QPSG9tIY8eI8CzsEYn+OQS5jBN6HkjIFTNtkEESaIwVkj8jddHQLELGi8ck8t5hdCexzN76iOyaEA6Ty2JM1GwhkbujYNIhRNWrR+TU+mi88RPCbsp90js1AfwXEihZi0n2zSTcPijGp6kCslwrFckbWX10HpP2h5W0l9W5Nvw6eZx0iQZPE4NGgJj0v05TLVhPmjSR+sLhcEiQIvX4Q9I1YCTiWdb71P8eMVkRATk7b3TBDSKrjYTXVDHO3LxFhtQfhQOH9dv4W2RTYTJ+tknQ0nuXlFamos1ZjLDRd8nDxnSkO4rQveQmGXG4it5tEMOSf4XMXVFLD9mLYXz/KlF6Ukf7jopgfOoa2XxwDGp9mS84NBA7AwMYzhPDbtwV8iQrEukPxbCwaSTPFY4iZIIYPT+uE8tn0Uj0E2FGTT2J5sbixRARgl5dJsQwHUZn2P0fGoj48jEkrhTBblQD8e++SFWLxPCWVZPCW1dosIIYBksvEvPNPGo6UYS37yrJhdtjwWd9Yt5XQ+yKDOHQxOovqyDKjaxvN7DrAVdIiWUMajVYDRWrye2pceAPY+/3TyUZP+wYtE6J8UzrMvmTlAFznggaqRfJLsdMZDC/yL14nvDH1tLsDDF0Os6Tsv11tGmoGE4zSslk/SaqqCRC15ti8kznPp0YKsTtv/lERzYBwbvEiJ9eQlpDJsNIi92vdZIEsfPOmC4G//w5YkjiUTtXBIPGErKiJQGxl4UwHl5AZq89DkMLMepWl5Cdu7NgFSlEr+AUKRI0UmtNMTZK88nrzlv0RoUItitzyOa6VqrDNLxpbyZZbymipi5CrL+USvydpyI6VIQf64+R8CuxUEkUo9DpFHlrE48g5mUBg3JJbGAi9j8Rws/lf38PzYSfvxhN37LJU81sZH8XIuNzBlm7tplqsJoXDkwjylVsgBtF+HAwgRh+llEfKoTL3ljyPeQl9fRnvjAmktg3TYNYJILlwFjicn06vnmLsYwbRqwVErB/CesxuxSytDcR2v2Y5z6IJ62qWUjcIsaFj8lE4VE2ap1EcEEM2ZCWi1g3ISbtPEK+2whpno0Yj3ZEkgV/O6jRGDGG7T1Igof/Rw0+CzFyfDBZVfyZ9oUL8bpsO8mZMh32VUzHfoYTz8EzkSwQ4umufaSnfwIsj4txfXUE0d+UBI+nbP1nh8jAPTlwLRJh2LtgcuNnLqpYzdu7t5O7F1/Sq0qMge/6ku4zH2iDrRhbZZvI+YBftHO5CMu+uJHV1xXQ5CzAsOGuxH+nGYLeCrHYwJe4z7dAooYIksnuRMoYL6JKjIERbqTYIwFKrB/M2nyIn0IyGpazvXn5kDMeOehkM/7vnQeJ2nQCLb5CxBxdTWas7KNu3WIcO2BLVLb2x+jZItS4WZHaowORGCbA3+3TydSBlvjDeomj6kjKNnBQ6CLCyONWpCbFBi9MGddtsyJnZ++F3hwxxnBnkQn+B3A7S4w7zRZEf+MRmIrEmNRvPhl5LwJr/mPPCrYmjWx2/B+IcS3chjTsikXFXpZ9DtmT4IUJkE8R4VqOAxF3JUKD1fbX+TXkeHM21rBsoj7Imhi25mL/YBF++dqQcbwBuPpHjNbdxsQhQAX+jCuWJI4jReNtmHYKsHjoTHK9bhGC4v/3/bSZZIKNI7TTRBh7ZxLRHLYCOxibLak3IC9c1iCTze9rg3FEHOAJb0MxOqaMI+6F3oh9LEJB6jgScHw7nO4LIXlmQLYfCASdxBjv3mTSNnM/Ov8IkZNkTBQFh3F3vAhXvpqQVx/DEcve470D08nrX1Gw8hfho2AWKWuOQRXTqLWL5xLrpDgUrxNh62ZrYnwpGyq6EtRsNiSZxrkwvchmQW5CStYNhi7TgQ47DSLMUgN/P5vB1QpE5/4K3NYVguc5krzbvwqu44T4r0CXRIxahz7GUe1rR5A33zdCjXnWSOsRZLiBD3J/CjB+pC7p5WXD8J8YT21VSM+6XKwIEuFA4nByWmEw8q6LsGJYC+eLqRqETUK4D+rkZLO9BX5gWv2xgyNbnYs8dxH05d85DaMGofsVmwWPGs4Iw8F4byhEvuJ9zoHd2fBm76Xt+XnOrhm5KCQi5G64yUn/2kdfPBTh4Xd3TuAdRWS/EmHv/SOcAiVl6PKE0JiTxSkbMBlFhwVYv38V5/x3Y1QznelIWcuZmDwTjnki/E3ezRlqNwcq90V49SKE81txAWz/974+HOacaLCBeSWbQXKE40cWQy1BgrrGME53lSP8R0sQ+iKccylkJZ5IxQgtDOfoH3KHVTTr2/gQTovlJphairF3wA7OToEPDGPFKLnkx1FYtwPdwWJcGrWVc2lOIGz9xHg1ZAtnvNl+NGwX4+F4b47voFD0hbOsMWwzp1YYjrOvxfhbsJmz0SsK7hsk+B68nvN+WzZ0c9jemvdxnHpzoMY0sCvoGOfTgJfUgDHnLLHEOin7P2p+WAzF8B5rs3U/6BorMbiK8zidexTwYLcEW5au4VzWGwtXdzGaFT9aL3M2Qp2BCFxjU86X4Em4vFqCpMoFHOEdb7xgOeLSFmfO9m++KMoRYoKbHYdm+0PuIwS3gcNZejQIViuFSEqx4nhGhuAG08OHeyw58xaGoeuoEK+2zOOcsI7EXdbby8zmcsrXRcOAZYqcK7M4hfpxyNVhtVo0lBOilADbKRJUb++29rXIRgDT+bWyUZy/rmI611/CvDJ5QWDBU2rENCqi5rh1ZncXfcTYqTmowjpj6AhouIlxOyxnwfUvelA7LIJfSry143nGftPY9UO+9ZkNiVBWEkNvZ7h12jK2/hCmIR9XWdfHPaRqrFd32ixoTKp9TIPnSnBywoDG6H2qaCoRwaJQ1njQRwOpbPa7NOMbvaYOQ7yVCNLY+uvrOMnQY2epeaR9/U5ZCj6dF8Fn7clGB69sHNIV4+Q9r0ZL53tUu49x4LEHjeO/t1Djy1I4BeU1+rj3R6C3CKW2i3m+AmXwWU++fq7HcypKBTklwlJTXd6Sh9nwYZzJqVTh9bqfp/kLJXC6lc1zuFlNyyeKIY2I5xl/vE4tGW9zFtny/Bs+08kXmGfVH+dNiP1FM5az8/pH8vKNFGCjI0LCf368TwvT4CkUwV87jGdkmoMA5ilfFbx5PKdc+DMdcK/L4pl0pNEns8VYLG3liYaeoBkOTENm3eRdnnSOJhayfFFTwnvyvoq67xLiw44TPPEFKdWxkGLanyZe5oynNJOx0M7flHdY/y21nsSuG0t5nh1pKHNgXpZ7jXd7dw5GbxbDfE01731HLoreCpA0oYEnW3qYGh4Tob94AN3hHEW1t7GapH7m/TmVRI3mi6Cd38HTcMqg3T8Yz+9o57lbg77xkrAZV6CeLveor4kYpVbfeQ4RAnq2mPm4lohXuFpK5bUiuPa18oSr09DGepXav+c9cc9BZoYEhbx3vNCnuchnXq+n3sXT2R1GZwkYs9XoUsu8o7TMQIi/cQY0Y8tFGtspxp7nOvS7bh198E+EgAoNusL7BrVgnHNsuhI9+o5A65II7a/16JpMWxiriRG5Xof+UlkM1fliqJbp0gchKbA6xnj7zzC6MigVipr/4xAl6u6Qg2hbKVx4yvTq81yUZ4qx3nsIXfsrnDatkOB0qxHtyImhxREiuI2bSrsG5tIn7Lxmd2fRU8uLaNRAEfakTKdV08vpDqb562caUtt+NdSomOle50iqsXEePExFMJtmSofNX4Bo1huaSw2pZaUdRoskeHlxEuXELEY0072TA8ZRg9mJMGcsnbRrFhVeTEIt2+fh2ZOorjgPlmuZTg6dSsMW5yOIeaVQfSZdsj6ZuiuKcFPJgi5ee5zOYDlX03UOFdWfoH7M71LXWtBApr0u6SKkGjtS0w/myI9kuc93AU2fsAjFLJ8GJ82hRU/sYJjPGPLRFDpRNw5y9qzxkx3pxzvx+OMhQnALl3ruTETxMsaEHy3oiE95kNZKWE0sqZ5+AQzOi5HbxaHF9kWodWbnPbKYqusVw50xjMvWJXRkwlSUM4ZX2LCJSreZopxlqGYtD5pdTmCVLEVjvA9Nr7OB1k/Gt79daev8aLh9FUHdbBNNfxeDJ6NEUPVcTS0c4+DFcmjNG2f60rIQO1KlcD+wkv7pV4TUnRL0TnOljqQE/+tJWuhOt64+i/LhLFMkbKTpv88h345xe40X9cgfiy65FIav9lOhsSFULrNMum4fpe6T0MeYNnbRbuqQMvX/f5fiUriNxlcRFO2U4rp9IF2x0wbv+0lQ9Xo3lXZHILpCAutfwTRsZxS0L7G5G7uTejidQd01CRbs8qPPH5dCDjFCZvvRye5l0GRzcf1QAO1yLYc3443jmiHU9tAI2May/SjF0Fzn0QgLlGDcl0i6YqAh0peys78Kp2FtE/DiuADOA8IpFdjiDfOs932R1OSnHfSYj7jZxtD+xkdg+IDlxyGx1MImHA3qEuzbF0F77qZDjc1IlUYSDfmcAbGhCPnf4mh4cRaeMB6LvhNDrQ/kQnuqCJ/sY2ib8Uk0bBEhXRRLp8wpwI5njA0842l72nloFYpRFBNJ92legKu2CCFPwmnFxAFw38r2H5hFZ05RgVeMBI8OZNG5B9XxhXG1NOQ4VU7Whvd1xiE6yTTq3EjYvhEiPjKJfvhhh84C1v9d8dRn9xLoMM0cfTGRLhqzDA0PhEhbmU41BuzHmgAJLkYfo6uUDkGHrTNmQDLt+pKA2kAxuiedoEfLk2BFRZinmEVvbEhF1Ech1sWl0cwwNi8RYijdTKKf4wvR81uE5OtpNIQWoXieCOU9mfR2RDkO8cU4oZ5CS28rYe5rCULqTtLtuwehoYpl6opCOipUHd5MA0PNT9BHfcvh2ybE449ZNP7WaryNYhx4K4/6CdfD9zlj4CUFtEjDG1aM5zvEBZQs84OcZbeua/l0lGIAelhOeT4uj07ICMI3xs9rDbJp6+Q4zGJsaRNdSgcfjkdGgQhqZqdo9Y1TsJwtwS37E1RjXDE05CL8IafoHIMzeH9IiLUDztBD+Regt00MmVsOvX65Amq5IjjNLKTlW5UQfFKCLwHn6PNh7L2sEOHSqQv0uDwaRXUsv/Srpu/aYmCvwngprZJ2nymByW4x0poq6fdtpZD+FuBS5QWqTi9AGinBEp/TdMa2Sng3i3A3/Bz9VF8Fpa9CXKPVtMNfGW4TJDhyqJrG5qtCmWnUfwuv0qG/NBHLdPvJg+uU4zwCyQFiHBJdp5+Gj4FWjwgXTRrp8B/joXlMjC0LG2h+gDFMmB5GjWmgu5pnwKRcjMOtDdTynQUMUsXw38ry7sEFODRTDMMk0EY9Li5flWBN6Q36KSwaNl4sm6jX0T0LY9BnLcKkmkv0568SaDK+ev/hKvWILYUN8/pRz+rphxUVqP4pwZXgchq4pxLEXAI9UktP/qzCo0+MPQ7xqPI1dVQMF0L7Do/efqCJ4i4B7oXfoNNHDYdrNMvCQ5kXvdOFKct0pX2UOtgR1DoKUTC9iZ79sRCNfxgf7r9Fyy0ckMfW9Ldrps/0nOH3H5vBs63UedVR5LJsxf1+l7r5nMMbZRGeNz+gOwefh6qFALv3PaKhmRdR+1OELbSF7q9eiQen2ftVEFKbE2twl/WMWcETGrbcA1GPBDgjfE5niaKwo1eM5etFNOHhObhOEeOUSEZ3GZyHXF2Imf/EtKfoIpoZoxY6ymlPzVoY3xNj1cNOaifywFzmWQer3tDcs1HQYny4OeUF/aFdBo1SMXpsX9IlPudhyu4ZML+LqoZdhFoG6xmN13RM8kZ4nxGiT/Sd/tX1hp+1AE0Tf9GiBSwzZovRb+0H2ql1AXaMSdQkX+iUPRVInSCAEvcHNbx+EQF9IuzO+Uwbt2yE0bz//VsbBezfthnlrwT4oa2AvUOj4efJ9vD8NxUdjsGNK0JsivpLy+rKERzLeGPqXzqWVGA069v2j39pct5FeLJZUHPvo08sPPGE1ZCbqwT3kV5M34ToHToAdnHReDNOgv96lWD5OAZBZiLcCFIEb285fDeJMTq5P3Y8v4Cyn0JsdOkPrR9VqLJhLH1ACa/q3GByRILEhME4+tkdKiFiXKgbhAl1GxDA8tfo6apIaI1GZooEG3eroGtrLDxY1naMHYTXA+Nh2yeEptFg9Ewsh9UwCfK9B2Kz+AI6O9ns1A1EaGIlLN+JEPhbBabPXeD/VgLpuSE4H70S//ue8+p3GkiOWAOhNvOCUZpIGLIe1f+EuBKhgS8P2LOUmY6NHgIfx3hYsewc+EwDqvHlcN0uQbqLKtLeXIC2tQRqmYPRpViJ0RMl8JmqBq13LvAtYrMwUAu5Hq5wYnq7rWIYFM+yrM24S3+EDrqq4uDxhOUdDy3kmyegrr8Y9XOGo42XCAvmR//G6EJ9zHJklEpglzYcR3Nd0WAmwRAfXTj8XItyxmazVo3CFgVPGIWIkKExBnt4m6D9QohVDWNw5UYC1BazNdeMwi6nJDSwTLR8yChkD/WA9yvWq376sL+2AWVXmSa0jsWH1C3waGF9W2eAdye3w/6kCJdtxqNqQADibwqxz8EIreUs79iK0WI+DiMeJiKR6fkrRSOEnPEH/4IYrXETcHvpHtx2YvxTNBE1GQfwppnlwdWTkfzzCFLfiPFJYwp6FkciqoWtozgFTWXRaHQW46zhZGzYFI+5KSxH6E3EstFJSGwUwMp4Ihx6lyL+mhBD7o3laixzQlGoEHcGGHDnl7L6uAohODKW6/PXETs2CKFwRZ/bf7IL1CYJsWLLGK7QaBVs2PVJ/mhuUbA7rKcwrivQ447a74m+MUKcNxrJbRmzEuZaQthv1eMuyF4Nl58CnLDV5QrbPBB4WYCxkSO4qvGbEP9ZgKPTdLjf72xBk74Qc9qHcW+9dIf5RwFyO7S51h894dDMZufaMO4o/ma8fSHAswVDuW2Z23C3W4CSsZrcxku70BgtwPBWdW6JRzBaPPn42U+dWz/iIBR/tEN9vzq3TBQKtfp2CC6ocWev2oo1bwSYa67OtXffAbUcATg3VbkLNgaiu4oPMy9V7ovT+xCS246nI1S5ysEHMberDUOWDeKOGhGOF83taDunyi24F4FDXe3QvDyQO8pMQv8UCzBj+T+Se+sZ7Y3n41aKAtdQ9o7aLuMjgNePO7vxB30xnf28px+39EI/xOe3Y/iOftxrQ5QRcrwd82cpcBVf74KlgwAxigO5P72DoFPBR+DFAdx4xRAEsee+XD6Au/HBEbg+bIOejjI34lk4vmxpw9xbStyg/Ch0fm/HCTslbnIU0xARu39gP+7OYy3Ux16ALqsvpOstn0qf8uET+5OcLpbSqEN83O75S243/6U71gpQpd6P+5PbH+JtAmTk9RFx/SC8v8THGcdfpExdA5d3tcOV+4Oo79yD2mAB/gr7ce/r7UPYeAFeXVXgDv53GI4hfFi//kP45yJAPrSh5+Y/InwZBePgNnwa8ocMyY1FVGU7gpT+kN6VCUitacej7u8keUsS+OltqNX+Rq7cuU+LNgtgOe8dMdvdRlMN+bAs6SYnTQdDZ6YQDue/kHkfhiDjIx+dZ7uJv/5w5IW2oyLgLdFbfQRWLuyzxl+JtTAclg/YGUs+kjn5R5H+qQ1N0s8k82UMOme2QSfvA7GrT0DQPAE6Uz+T1swk7JjMR+O0btJmfo827BKA//gpSZjymD761I6orhdk0pqh0H/EdPJrJ5mfo4M/UwQIXvaMlFSOgndpO5S3SknEngi4nGY1bH1FSG4UPBQEUKXPycKVsbCqasPGiS/JniiWZcoeo2VrB7n0PAVK//iobXpKTj1Ph9yr/X/fbyZ3NmfAv6YNzadEJGv8HVp2SoDLeu1kaWwrDdLlozBEQJ6cGoFcxpZRx4Rks+EoON5nZ7n1mHiPOwoXsQAVP0XktXUMpAMFCOtrIwdmMZ2/3QZXKwHRf52C1FohPPkCMvtxGszZfDlte0yyXhyD7UBW2yVtpC/3Fq1ljOEw4jYZj4c0KpgPaexdcmuePi6fFsIt7yYpVR+HstN8ZI67SUI6YuBjLMSjSzfJ4oZ4KA/gw3b0bdIgSYSqSzu+3WkkN0PSMbpOCNcHd8mdQxnwmM72tvY2GeKeieAz7eDPayLvpt2kxb5COOnVkYMDWmhRAx+Xf1wjAh0+lavz4WZaTZZvHIv9u0XIVWggV0cb4lOLgAHYNTJ4Viz4FUIEierJl/I4RH0SID/sGokdkwijID7sXl0hgwyP4xvTrr4ldeRrdSbLpqyeT+uJ+N8dGtwnQPKESnL5v1b65AsfITnlRFoqonc/tsPl3zmyielyIF+AqIxykjhiMnxy+eixKCXpUxMQ9lQA0lpB2g8mIT6Mj96F5cRtTgoSL7Wjb9cZ8nBcJgL7CdEVUUPaXmXBSsBHskoFaQrIQcOVdhTGnyMX99yn316zd7f8DNm7qY2K3dh1byG5Wiaj9qasDvKTJNdjEkLXCxEiO028e6bAZ5IAddvzCV8/EYTpZ8+sMySiNgmhzgLYNRYQ328pMGxg9e/MI3Gvs6HczofqoWKi6JSLvoh25CedIutsRNRqnwBXBFlk6aynNOglH/uepJE+xlWGS/mI+pJItkwzQcM1Ph4uO06GXJiGGW/aUduTSn6HJcMigGlX/DEyLiwVD163Y7VNKtGxysGXhQLoLz1BfrzLhQO7X1N2nLRPe0k1dgugtyeOJNS8pcktfCgpHiUOC75QJ1bnhxPDieOsabDJYjqTkkRs+k9H/HumP1viiYZiCoz2CuCdH0OaXqTCnen84vtRJPlcDkaXC2BsmUYyF55AH1tz4JlYon4zD1432GcvRpCELx/p6PUCfDh5gERn/KBaEXysLNpNNu/+S+nOdvDMdxCdIFNcvsbmtyaanPKZgeIsPlINw4nTvhSYMH0e+GI/GROQhrPydhzLDyJ6d9KROq4d8wK2E+cheajqL8CkrQeIr+AkFMzaUbpkDxm+8i9tfMzHpO+bSP03BXizWZhmupEcOTcLtc7s50MCyK+5s6ERwMeHG57EXZSCP2xml5n4kNcb0tAwmI+Cak/ian0MOh/b8FXoQd7k50G3j4+nPC8ywS4fGj7t+HB7Dbl9qj/zKLb+JieySn0gzF3bsXbGfIIlc1HBNP9fhxNZO90Kws18HOnkkD+nE5H/WICR063J8spk/HEV4ELfMrJflAZtpvkH9tuTvbnH4FTahtehLiTqZR4i/vKx9Z0dUSvOh7kN80pFW/I2SBXBj9sx6ch4cidHDS4H2xCzQZfUzSPoHsfHvY5ZJM7LFocW8LFEz5iMDXXAA1b/w60G5PRGJ6SrCfFPeyzpWbsT8jGMsZfokojnAQhdJ8C1S6NI9YZgRO0QoP8ufZIw8RACQv733YmxxH1Y+P9/t2TxiXGkcRrzmocCDNIyIsH/+y4ZY4zTLZOJQ0I8zHsE2PV4FimTMRby5WP8yplk+6sUdI/kY/HgBaR+WB60WWbJCptEZpvno6KuHZVyUzJCeTACzrB1FumSv4fU8GQoH1lz1Unu5mXoYmzw2kSXxDssR18gH6+3jSAtr1ej8Xc7LqgOJZM/rsefYXzEfNcgoZc2o28uH/1NhxBD4TYkMlYZpK1FDpruQkVrO+7MHErm7w+CVWM7bi7VIv6zQxBwqx0Fa4YRS70w3Gb99tJDm9TPicQfJT5G/jec+ARFgz+bj9bvumTQ9Tj4bODj5byxROdFAiYzrd72ZgJxHpoHx6sC3LQbSPjdJ2Hc3Y4sPy3yOG4wHjCWeLJaznHPV4Mx670nOl84ja9O4O45AaJ9xZyHFSdRxc7SN/gdJ6ZlEBSY7zitpRyt+4NB3vBRt0LM8S4+gXT2Ltxzz3EsbU6i+E87JoqvcNpYpuIzr1/v6cmZu+YPVasWQL3Ch1NwQxG9PD60EuI5abXKeL+bz85fxElLnIjmHe3Y+9GFk/PYGCvusM+O8eVM+jIdPUv4mPBlD0f5xWwERPPxquwg58un+bBnM/5qdCgndKYNhDZsffdQjt2IJQgbK8Tf74c5v+td8AICHLY+wPEsWI28dKYnX7ZznjG2tGXa+Kp6OWf2Bi90rhZiTPQyzp0TOcgsF2LZ1CWcdXkn4FvPx+yrwZzP1/Ogo8eHBj+bI7VqpZ3MF/T+nLK+GsKnk/UFqC5+bH0r9ym1YNpeEtCPs+fZO6rjLUC/0bM57+q/0T+s/jnRjpx73/SRrC5ARFGP9QZfQyi9acNaZ2POTp9NqJ3IR4mbFSdkvTea6ti5tC05J+r8YDuTj7XXpnBa6gMQ1J8PxIzjvLwUjO5eVivZKM4L/iF4/GxHP5E251R2OLRYrZLeaHKqL0Xh23e2Tr0GpzoqBj0bBdh7XoFjFRiH0R8E8At/bo2JOVC7KoSf5Q/rwyW5SGa+sFZFhVOac5/aMf7c/GqJtdP8durdLkT7SF3r7tsS2nBSiAjXSmsTxxHYaMwyfr9rCwR/9WDFtGKWV7q1wz3mv0zTmv+7ad1WE4/Rz1itKhKtLyolwdtEgImvUxYkhudAn+1hlnKCdfHJXHxZxUd7yxjrmuf36MZ8AU7O79fY7NdKTZxZ7t6Ycd3ERg3JoxifzLjSqPRqCO4u52Oa8+ZGz2/D8IdpaW9KzPXu8mQksndx8pZWI39IKma18qFz6XGjcH0OjDSY5/J5DcbxuXAkfPy1W9iY/+4GdZwvAO/5IN7WIQNQ5CjAuqHmvD1HVfCJ9SSvvwpP1z4NFqxXOTcseVuZR+v/FSBz2ZXGlrhcvLfn44STMk9x2CX6gjF275Z0Xm50Pe0u5qOmYxtP/ec32qQuRNiGVN7UX720006AkH5RvO7wfjBezcdg3kbeo5XpKGaz7P8pnhdnfwwvGJcW7svn1eTnwKdXAJmNEe/VuVzoMr4qlW3mzVLNpw+2MO2d/ZD3ceQZ+v4o8wvlel7R8Urqcor53etinsygk+oHMi9OauTdUuim/kMFKNxazHvfk844tx1JERd52WeOIerhYxjMqOM1nDwBpXftsGw9zbuReYRqM36T7h1A4ydGUe0VAhgoKdFsmkivyhmHv/rIa9bJpGV6zB9HSnkHKu/RDHshLIf8422ub6HaoYzlRv/keU2VUu+XrCajxTzx43R8+ceYc10HL/fOMXSveIzcYa28rhV5CGLatTNUzEuvPIn8Re14nf2HV1AYRkPM2PwqD6bntx2lGqx/IjGMGs6op/vZ+12oqkszB9+ibssFUPYaRG8o36d/3Pj4dE2J6g/mwqWQzbt4FFVWWAh/Nr/BSbrUPcYOf3QFCHDXpSsUU/E+h/FeqA5drJwGzXl8CEcNom8f5qHxKKvVLxWauysfjSXtMHikQefsSqBl4Uy3Z02iqm9SKZ+dRSqbRt8tLKaOM5lOJpvTv+Q81WMzqxdsShXv1lBd5jUWi8bSKSssMfpJO6LPTaMhC6zxh2nOgkfjKHlN8P4Om5F5o+mWu4sRwPKjRfM4ul07BUGMVWq6DekQkgrjw+1wiB5Bux/noeGFEJEdevScVQGKfdn8JkykVlGn4MG4serLVGpfnUitGMO/vDuTrnE9RisOM4+7ZU7Hp+fTECkfFg5zaH5FCQ2Yxa77W7CMZYY/NQK8tbGnymstoHCejwUDrenUE4vgwdZxD1pEq//Y4ds9lrmOmVK/xwn4xrT9QwSXPtiUBM8opjPBs2g3CpF7VAiDxZa0u6YIqd18+N2fR1Wtz6CLMWTVlSXUwPwsTB4wXtq3lC7YOhOfkvjIPbiG+gnMYLKQPbd8KX27xxZqdkKczN9I54iiYRolgKa3F03aH4t0FZbNa9wpNYmH+Akf6lOWUQ3rUnxyZns75UZv9DsHHZazqlzcqL3kPIIUBUiy30KTbl3Azz6WMWf70fL9xnBjOvOy/wG64s007P/KtPH9VhqwcBHWLGA9f3c/Vc2xg+smPgym7KMPeiLQ/R/rw8yDVNT/KEx6Wf8XBdDg69HQOtiOwGdbabPfCfhXtGHW1VB6/NxJtDE2i0AorRtTiFCddsxNDaf9T5xC3vh21D2OpN7zyuHmJ0SC725qdO8CmjwEsBm3nyraViKI347hoQfosOH6aDkgxK9NcXShhSH42XxM1oujIfcmwv5sO4z5UfT/KDDzsJq6NoyThCRTQjJlTkISkrNXISQhc5KxzMOb4aU3oZI0SXNpLiFJkkzpPHeSOp25AUkIIck8JfnW99++9nX23ms963nu+3ef4wNtEXS2Gi0TfaipZQ56feI5fasP/Rd4BDEHH6Dxmz/NtTwGTZ5Ps3v50TQDHzT34Oe18yglDg6HJe8NvAukZWZRkDjxZ+/7kasQiyzOaYum+dB5zkKpPJNeG+VD1WGJMDaqgrzUl+z6p8Ce1yHzkT9ZWqehM/esQ9uCKKPzJWQlPcDJ9BM0smc2esyuRta341QadBnmIv6eIl9akd0Dnt+q4WcWTXOn98HPEv7OzEia9HMARvPvFgaEUS/RUJhyzjRdEEq/S+fD5f86uSKIbg9ehCDud7HDwslp2xKc53W2t4sin7CDOOBUjdlLI+hz3GFElVfi96IQMjl4FO5ZagTtCKQ6myBM6FuNA1PiqXVZCDrncT0ZG02WJ0IhGVgB07bTZOqZigKec5+uDaXHp9Jh+7USp4ZH0t7NGajjvHT9YCzV5lwCG/sAp0cFkd6DbMRzfTsoC6a6/TlQcoY0Xnma6n21Ec9zuvv985Sj150zLc/OE5PJ924fZPWrwHpZPLmcMkDNSxVS4uMo/Kcj8j0q8atvNOnPXg7p4Ersr4+lUNlqeIfwOUpMoJln10PnHvcgpyQKo83QfM6z2z5+rdyJ4leVKPiQQN5Ve5FbXInxpnGUKDuJ4mWcZ+LPUtrjACh57mh5mkZL75+FZ2gV1o5LJK/l56DFNfOGQSolf+JnZ/sAflPDqMjkMpwY1/MVMfT4fQ40tvHeMEmg7M9dUC+qwut/rlD8pJNwjuNZ++5F+modgFm+FXh1K5PKM87D9C3n3v2Z5Cu7APf+FZjpcpmGPL4Mk6nV0Jem0K6pVxA/ogrX3C7QnV3aYFwzPYfeIGYyEJre1Sj5RnS1/RD8dKtGXh7RrR4jYT6lGlUCUZeTJujBzzGvL1HQSzPU8pz+PZTI2G0qsnpWA0GgigY/uKRVQ4guoJo3JzD8BGe8HTeo6Mt56DythF1AHolyMyHhZ3H18g2aF5aLCWE8m/hcp4jPV2HvWoGtjqDKuq6YxWu+Pu8OXZfpwmhrJS46FtHKFb3hwRn77IFiavY0gK05P+tbd2n/rKEw5D2QOO0edf8yCha5FajtfI/mnDFFrV8FJicW03H3yXhmVYE/He+RS4oVDPdWwtSvmJK8bWAawLNY/xL6rTsXxY28B3aXks/8BXDnuX7QUCm9LeeaM68ayvbFtOLHCfiP5zPVcJdsgi4ghOfZ8C1iejvuIlp5TixcfZ9qfuQiZ1UVytxLyX1rHuQruAa+LCPXqsWo7VMF02tKCohbzmekEoNOVNPIlauR51CJPbW19JT5YW5ENURFauqXegI/l/CssU5OXdKyoBtZgccfKml+p2wsmqqGVs1D+udZLoI45yS/ekBtojxYfqxAyuMK0vq2FlY6lSgd9Yoc/TeiOVSN+K+vqamfH258qkaKfz21DzmBmCO8bpLHpJeXBSXnVQeLepqkmw2vDhW4cvwZbU3NRa17NQ6teU2/DfKwnGeobheeU8zdddh0gPfhyybatsIV2skVuDj/E5XXboXcWI3bY75S7GM/ZJyphkP9J7r58QR0kzjfzmyk3bVZqDtfhUmbGslsUzY+j6hE2uBmao7JxS01n+u532jBw6toNaqEs+cHGnbPDel8FlZ5tlHyzO0wiuacFthKxjd2wbFChZ4l7WAz7wSaozhn5v8ieRv3LGUllKG/qcAsEMWkRuvMdmjSyIEJ5/O8+FaaPDgXLLMSs2LbSHvdVRgNqkTl6x/k1ckNRe+5R9/ShLz9Nn4WFZhU0QErs3aibqsaERc6wDHpJNI7V2PGtY44bcl9mWfD7DmaMOp7Gbm/qpAo6oBAIQdZPI/4/u2AP8ImxEyqQshBbfxnuRURcRX4+qsLXD13oK1UjZidnbD8xUnO6dVYtLALfh4JRL+NVZA80sbOlcHYdroCzeO7Ijk8Gzuu8XoWdsStMZdhdb0aNoFaaFfkjJLQaqiCemPcjvWY6s/zpncPLK90g0lTBbaN6oFuq4IwWlQNkwc9YXk3GFmcQ844d8eum85wTvs/c/bDGcU66JzkGUGmj8gnm2C4g9fcpA+63gqC5y3eY9F9IHcOgc3sKizv2xdbuoViW0MFTsf0w/wua2DzjvPDwAHo+n4tkidXI/WNAZa/d0UL97KRtgPQzXI7pDU8p4QORGwLf+eOB/i7ZhBWW4WgzaAakrKB0B4YCrtulQj/aYjR17ZCk2fhDQWDcTxqF75nVML21xDMbNqL0epKPPs9DHcsD8H8RQUSXUdg26ZgOH/nejVpKOZlhGDT8ipMyzPCrC+hmPBHDYPOwzDuzb/w5hrbp2gkuu07jHbRVdCWjUJG2TE4P6rC5C+jcV3nOLZwFtUdNwYNkf4grplUPxpRLwORv7ESfWaNxuAvIdBbWwGt8pEYteE0jt5UIebASFQXH0TOtAok+OhYi3I90Mi1LrhbN+vPoYcRr1GBzy061he3ecCrUo3Agq7W5RmHYRqrhlqvq3XixqOolaqhbdTVWujijfoWNd4N6WItO/ucdjhVwCP8L4uUv6YeiWoMX/qX6f/4Qjpd1Tiu1976bvNfai1QoVNGe+uMpo5IvKqCk0N7650TtVFprsL41HbWluwodvEeHn2ii7VWJs+qe9W4nNbJOibOB0cfqDEuo6N1g8dxVP5S43ykhrWF70PKz6pA5T8/mUS7jhq4fiZfaWGuha8pZqoKz+59Zw5mXZDDtcXv8V+mbdMNe3gdBu1rZWnPe8LfXwm9xT9ZSAcf3NrEOW20prW3kufifWqcmNTeepn1CayMVINu/WFh6wJgIlEhwOYH63qUn+NbJfwyvrGQ36eQeFqBZOuvbGTcQypYWAHb+C8ssvMzKningmX6B5Z24w1tclFC//s79iyjB25s4/pg9J1FWvdBqZ8KEVUf2ZWS/igOVKLaqIkFTPWD4UI1Rp5sYeen+cPujYqz7FdWwvOyyUUl5EYfmUP7U9BIUSFv7Gc2b9dpGJgr0bLwAxu/hOfE2wocDWhkK989pIYbPI8Mf8MWudTTw9EqFKufs4sT3pGmWIGIlfVM0q8fGtaocUD5hul/NISnoQpL5fXs1r6hmLpMCd3vNWzizJNw9FdhT9cmljOQ95ivEsaBr9j6jqH4HK5GwPx37OiAMO7vKhBesSefIvBmixIv3z5lorNRGD1XAfpby56te0RZh9TI3vGQbVhZT34Gqv//B8GWT3pLzR2V+HjiIYuLHozqU2rsGVbJNtoNQz6U8LihZh0OBaFHiRIR4gds+JBTMApQwPaJinmdCUWpTI662wq2KyoSjXw9EblKpvMlChqLlNjlXMWK7lfRpkEV0E8sY2YGT+nrZRU2lZWxGzpvKH66EttSpOzv5cHoZ891VVPC1F7DIe/D6x9+j9WHj4aGlRJHexUx8IzjtEqNKFc5k1cFo4n3cEtrCSvdEgqHKwr4FZYylVEUWhdU4MCWUoZv0Rh9TAV95xJ2+Xcsvp5RwKXdXfbkt5pacyqQMRBs4/0aelPMv3X3BnPPaSD9RCUc2onZYs+RELnxfj6cxxb8GQ3vPvzsMm+ydgEhsOOzOfJwPvsSFAqL20rQvgJWI41BENfqZtd8Nso0DoknlfDNucU0Jj6nbF4Ty7AMllb8muLqeP/ILrNLUaOg/boCs1ZmsUddxqJSTw3z1gvsZJopti1WovJqBouecgrDzSpg/iqL5W85jX1BKrDkTKZ/PhyZHxVIzDrHjKbHgi2vQMjVbPb4Qhzy76uQXZTFth98SSEDKnD/WQw7+qWJOlcqcWtQEkv98IV8D/Ba1cexUckmON+5Ahb7zzDX86Zw6s73uDWJXdQIQ+l4NQb+imH5aeHI3q1E8+YkVnM4Hg7zVWhbkcDeGibCpZiv4U4smx78igyvVeBJ5GlmebqJqm+poTQ6xZoHfqWja5RoHBHOjJeMQ/WGChgMiGSRy8bDje/3NQtnumvCkHtQjQUtgWzou3AEKZUIkISxkyfikXVbjYSlp9jKdon4zOu86elpluv+kaptKyBz92MP+/+kugwV7vj6MqekvxTUqMA0OsJqv09EEK/Dzs5+rKO1OfRWK/HV6hiT7wzDUq6fmQe9WfnSCOjzecxJ92XXYyPxnc/UIaP/mF1iPHw3VkAyyZ/1qkmAfV+uP/P8WObB39RPrsaqjQfY8i7tsO+oCrEd3JmVmRnqed4Z982D1RVOQvU+Fc4tPsRaDMKRx7VLmH2IbXaNwNwqFW5m72a/l0Shl6kS74ftYHo7k2CmqcIXtQdbm58M815KVOzbyVqjOuBNsxKvJWvYoAFayJYr8P7oYvZjyiTsS1Kj4qA7s5k0GTY1KlTc28KmqSLgwLVdfN6JRcVGIX4Qf/+bJSw+LAleOfy7LzexsyNS8JV/V7B2YidzO8IgXYUTmvZsibwT3Pic7rxhwwpyp6C0WQUhYxl7nmSJG1yrO2nPYQdWhOFAhRrirBls07dwND9V4f0dG2a0Jwo3vivw+tZ0NrYqCZWv+F6mOjBHuxTk7FMiqdmaqTS00fmxEpvPTmCTp+hgVq0SM8IHs4QMEeqtVOg/YgqbL9hg0UEVZJPGsgsXbFEax/fywojdzQ9BO878Cw+PYtUvQlErVqPLkfGsN4tAxgklLl0axWbERcF/gwJrthuzmEdJeKmrxtoPFmz67BRoxyuxauAYFjW9G87/VWLYgh5sVD3DyAG8tuvHMe92NiioVuBQwxh2oPt8jLZX4YKNAfuyfiF8R6mwak1v1rl+KdKnqzDToxvbY7kaG+bxvhrXmclfrUOzlhp/rDoxZYgb5KPUeNqixRa47UB8TzX2GnRigaPdOW+rcGlSJ5ba+i/s36vwI7oT0245jNRWFboM6sxu9fJG9QA13r7rzBbaH0etrRqb92izvnJ/eO5W4+9gXTbLLBhBZ9T4d3l/ZrTkNFi4Ej5jerFb3SKgE6SA2KQ3O3IziZ+vGldFA9l1mxQExPGav+rOFKu7ouWdElr6z4TILB2EcV/2820RVitdUNeNv2eUBrOdv5HnZQVGZv4VbttsxcsHCohyWgUfl914qVKg+cpvoX7PfrTxWpld/C2kHfkP598qUPfxt7C2/CisunDvc2wVNjT4QDqR69uvVmGW8QkcWKhE25A2IakoAHJLJRJGt2OGW0IQJVWgv0E7Zt7xNIrGKtBS9FtYwdffuYsaDg2tQt+tKRjtrITB16+CqbIjtPjva95dEm47d0FYG/fEvqWCxt9EFKxWQ7f6rrCgOhmSBCXCXMoE86651JCmgOtYM2HFs0JyDlFi/5wZgsaucrqho0L78tnCQ8cHdOOVEofdlwpGL+upOEuJ4JkbBJuVzWRYo8Sa9XuE5Pjf9JDPrK61j/A4twOsqlVweRQrBFh3gq/AWVGRLSxtGI6YOUpMHmUn9Ds0Bk33lRjYaYtQecoUeXydwSUHhNgV5ng5ToX9YZ5Ciq8ltmzh1yIvwbuGYRCf2YFDvYQNW+Zg0XA1RhzzFBbMcEDNWt5XsQeE0XeXQu6txuSSrYKTxAlDeD+8Ei0RfhyKR6lBBR7dNxNEyxKRyfvH/dUJwfxpEgzHqxBXfF5Qj7lC0iQFvJVFokb5bdLk/SwxeiKyyi2jfV0485/5IPq+r4o8RRU4mzhUiCx9RtLh/LrHDMFB/JZ2cQ1PmLRMiPp3EOy4Z8VVfxcdUA1Fq58S7a+MEa6p1yFurhrdzkwRSuVu8DzL9xUxRNj4YQeWrlch+FkP4Wi9O6x28ppHaAnnLx+E1X8qNOb8FMmEIzDh+qYxQCm6YO4D7Slq2PWsFpUZ+GFLT669m5WiLfknEJ9SgdwsiWjHiHjkcW/VOJcnelWfgLo1XDeM9YSYXleocowCFU7zRRnnb9CmPrzPN8TPWHzgLvXinr7xTWdRgW9fBHVQYWSgbIbmFwNkPVHCOyNcdHnGUUx9IkfjoTBR90HeaOUMqaETIfLochyNe/hvxgWL5PP84fSNa+xfL9G47EDkcf40mKC2KowJhsXOCuxtWHFn/ucz6Mz51q1DfMGIuASEvlFio+VYkdb022ThpYBskKgw34poh6cKDheiC18u1oHlIX69kgr1F/SE3kCuJ/9NK7w7Sw/a/Fknm6N3yq8EYRGftXElPQvrdoTgBu+Tce33FfqFh+LZMxX+OnYTD75zBqM5p+mvvl0om8x9ivvmzt07Ct/vEFPxFxW6qkzFRVodURDDfXbtFPEw3c7IY/x+517iJOVpmPTgWrFzsfif62ewKVCNUQkTxE158dgxWMV9ubPYVJRPqXxfBg8jxJYlt+njGSXOVe8VJ7f/RjWfKuBWGiE+8LyFIl7y2t4PEFcq28OZlFht5ioecz8Mszifu83wFWvmh2MpZ+PgT6nizfwcE8fxGe97TLyrSwIGfVTCduBp8UHvMxQ3pwILXj8UD5uSSl+f8/4ZrxIPb59NRstVMPfKE2esfEP7FGoEn74tTrvwkR7yGnaKOi8uLP5O5pbcgxYlimt7R+BnM6/5eYjDIuJh31mNuEtJYpeEBBjJuEZVZIk1HviRPc+Y+v91oSGiIHLjnn7UWJNcnKJJ8wPPC13fi4ePSCb/cwqwJa/ENZVVVDiZc4vOZ7GL71P6aaHGLekjcaZZOEx4P0ekNIk9L4UjZDRnDPEL8YnSeAzijN3t1C3xTL1ElAbwvYTUiF9OPElDdCowxEuXnFxCSOcf7qG3etLlJYXUKKuAcUo/Mj1TRNr2aryf2Z9+GsqomF//2dOFzIIFLD+tRMmkAWQVao2vq3jPaPYnM9VssIs8F5zRp8WhYaj5o8Se5e0pdXU4iu7Lcb/PX7GReRJ8s1V48UCTOpxJRmhn3sNHu5NQHUCtP/mMs/70+kEo1QarsMBhGCmWZNOgwRX44jmBHLPyyS+Fs43/aFrlSmRjzVn3+0j6c8ESzw6rsfyqCZWsnIFenMHaVQ0njg3w9a/AswJDqts+Fwf+cE8/P4i8J56CP+/zYNUo0k8JhVMnFfeAflR9PQmFmWq08+5D9gkp2PaDv2fUYPr3fRo2zVXBw3A0TTTNQB7XZ4OpprS5IpJ8+X57202kBxfiaZumGiXuU+i82wVy7s7PsWkyGTZdpYe8B+ykFtRxzDRMGKLGs8VTyHPwdCwazLPMIHNacMQWpF2JDrmzaESHuYh4qMa6oVPJND8Qn7lWaH+wJa/IYOQZ8/VPsaDvz1Nh8kSN0J6mdFbrLERcG2s+WFDb3vOoqft/NmQUWHYRYZ6cMfbMIZe4S3Dm/ZB5xYHcJ5jhZ7Qaa+avJckfc1hxTggtXUwz/G1RcoXrsPlSqkuYi+E8Zy1yXcL37o+RnHUl09ZQrV0AvnOPGxK2iN4NvACnbRUYZ7KAdIozkfNNDW1bR/rVMxttXB+MJ7lQ9LAcLOK+adZ1M/1cYwLbOWr0HnOYul8bj6BeavTR30PZD8xwMEyFbT02Us272TA+UAnde9tIbTQXyVPVkFftpuVvj0PTnM/Cf+6U4XcCc9NUqDNyI21xLPL289z9/jC9D4yH514lXE7+SwvnJ6H6qhLjGv4lmWMqMvRVuDHvKJ1dko7hnZWIWXiMRkmyYb+vAnVndtMQ2xzuSyp0+HKAHCeOgJWdGis8A+l4J2Pk7FBhY81x2jBrHCJ4D/ypO0K1uXZo5Lq3qtSX/p3ojbl2PIMU+pHuUF/kdeXeV32YnBzDcJQzQGOnEOrVJRKGNiq8u36CTrtHY1eeCt+3+tCP26lY2b2C50Q/amdxFjFJPE9tDaDTq8+hlfu4YUAwbdh9Bf1+cX1ud5Jang5CRqwKM05HETs7DHlHlOg3M5yiv46Eo0SJTzOCKbi9A3S5DhQ+DyKN+sVwaVXCMTmMUsuXwaqbCrU+0VSvfQge3dQ4OSKKpm/2Qp61Ck8nh9LsvKNofaHE7B1BdF0ahIdcZ0a3JdCT8hBIeA3fD4wlm8BQVJYqYd4URgr9DHjqVmCQMpwe/TiHpSdVCF8YTa8qL6CzvhIdQ87Q38hcaHHm/ymKJpl+Hhx5/acrzpCeiw4KLlVg0dgsclrWE6Y8S544d54eb+qLRbG8Z76n0LTfhrDgHtr8PJ5KDg9Bw1AlssUxJOnnBOUuFaLDz5DPzLWwilKhemYi3ejvirxUFZzXJtFoYTvCeK6f/jeRyqf9Az2xCn1fx1O9wX7M4hw1elscudcF4iDXw+EBGaQYH4ypw/i53E2i7CvnkXWZZ6v7qXTy/gVsGMPP90UKlc3LhbxXBeLrUyn00VXs6KHC85PptOu3NiihAt+ar1LL0W4YxHnb/1UuLVh5Eja1PC+8zqGifQEo4Hpys2MOWcRfQNYWzg+x50nV9SI8hqtwKDmLlvtkYR9n3QmTrtCtp7lI7VQB53lZ9KxTHgrO8Cz8PZsmqroiyLwCPk9u0uUQXTilqLBsx21yXnUSUz+rYR+TT4dcApD/XomD5jdpXdtFHJ2gQk/TfIoYfQk5av5+65tUsPsq0ou4Zt7Lpa6782DewNeQcoPEq7ph6jienbeLqVLVAzk2aliVFNFkQ31Y8Zz1pu99UrgZIoL35JXQMtrQYgTHsXwNPctJPsYYW3g20bxdRpfmT0AAz+8+WmV0s8kcD49xvp1cRiMfTEMm17G/5ffpc4kAU35G+Yvvk1fabGhy7/6ztJT+qOdjwk/OVB8l5GiwCFoGKuw6IKOsbidhnq/GPR0xTTXhWhSkhGdAMT2ak8WzP19DqJh6llxCPNfV+yuLaduCaxhyjZ9753sUYZ2PpUVKqC+VU9ak/hj5RYGPM8tpsc9AFO9VYJmOnDyThsI3X46h9xTU/Gwhmrk/fguS0aVLS5DMGeZRs5KWZ65CzFruF43VtMfNBSGdlFjpV0M7mv3Rys/0joaEHIYEoNZDiY/TlPS6Igsr+6mx4GUZqVyzkaNQItZDRWn5lxFVosBWjYfUtOca3EeqsfWJgpxi8/ExTInfrlXkNdwFMaPV6Gf5hChzA+wLlEgrek7XNm2Gyw2eg9BANxv8sWWbGgO+VlHy4gAEHFJi7JxamtzjMjbMVKHz5Voa6ZmDQfz3cHlOfQ9fw9fFaoSb1lKfO/kwPqjErmUvKOypK7bwGYyxektFfbbhZS7Xnw3NtLPbLnzmWczl92fyG3wSvsfUeFdUT3WVAfDlDCDv8Zbunb2M+BsquH19TeU+V7DvvQI+S5up38praOT9s2hHI5mfyUeziL9T+ES6u3gm5WtzuPaNtDfvwaIVSvTo1UrKXfswqL0C2aZ/aVzMSZjeUCPwbjO57w1ElIMK8YU/aPChHPwcpsawyV/o2NdczBLzOst+06XcPLTIVPhq8Yvsj+YjV6nAyx8tdLRkD2q4d8jDOuC/23tR/0yB4b06YNe8YPj2ViFLswOC60LgO1CJudQRRhZ5qAvjWfJ6OzjW5KGkSYG4Fe3w6c01fHyqwOJ7f6nHuJ2w5N7kIHTFpIe7EX9cBeW+zggbshc6TImau52Q1hCE4X0roGjtBIXRKUi5jySma2NRz9NY3kEJ4+M6cMnZDntHNTLV3XHJZw+epXDenq2LZEd3JK9Swl+nK7KzT8GuQwWuJfSCmclpfOSMmnC6B2b83ArJWzW+r9PHxg+74PFDCamdHry+nIIj19WZh/VRuuY0OpuoMS+sLz7HboPj6AqE/DLAw557MDVRxXV1AP7k70PYc55ZCgfCamsYUu+o8CV6EGQj3aHzh3NF6RBcSjmAG648rzkPRaSvF75eUsEkaQT6rDwGC352a/1HwnZxOEpSlXg6ZThy90Uga6kCkZdGoD7tKBqVFQjtMBqFSm+0m6yG2mA0cnP9EGWmhtOIMZAbBCCLs+7V9WPQblkwmjaq0KfLGJyzDsW+DJ59to/GsbNhqP6kQOu6UXB/Go70dAVWhY/E4ZhP5LxOicRnv1liVSvplCuQseEvy5yiifOXFJgd2c6608EuMKzluf5EO2vDETq4sVKJS13aWdcv/0guGxR4tvYzm/66hab+lSEz9zsbCg3EQwa7yN/MPaMzbBQy1In+sJYiXRwlOQrntrLoHfpoWCeHXfQ3VmligOVNUoS0/8ra7gZh11kFJP9+YfODT2FCezna1n5l9tvDYBQmg9vHz2zh/Ai0zZTCQPqZueV8IN/OCvgmvmHfM7/TngoZJKua2FFpPzxMVqAk6SPLrjBExkA5vGa/Z3NfDoG6XAqL7Y3sok8Q/p83/WqbWIVhCNdmOYy9P7K6buE81/Lvun9gNh8j4HlQhsbQJnY8MQpOM6TYlNbIjNM+kOdnOZz86pnDly80XE8Ovfx6tuD5IDgPVsBB9zU7PcoIbQZyWPz3gr2tHIns9TLYJj5mryKCYK6tQJ7va2ZkFQKtWl6rFW+YpPEUrLRlqJQ9Z52DIqE+wfPsm1esKTMKWrdlmCB5wRyTP1DOCzlMl9ay6Z++0dwAGW4lPGQLLg+HzQBet20P2dbro7ify+FnWcmi6/kcTVdgnWE9S/QJQVG4HM2NtWx5UyiafGQoXvyA7csLw5tMKbTrVayLIhqjXeU4YFnDLCbFImSFDCM7VzP18Q+0nOfrr2dULDHlOxUtlWFbWDkr/MN5754Cm5oVrCVpDExvy7FrjIS9pXHQiZShR+9i5iE9DSNe/9APUtY+Nhyld6XYNa6MObnHoHW8Aha+KtbUJw45mnJ4HClnFmM+kPsPOQLuF7Nmr+9ktZ33VcYd5uk6FgVmChi0FrLf08fjwGcZMtJvsT4zw7CySA5JUhFrcIxADV/boh8FTOtMJLylUph2ymd+/mdgoSuHbpaYJbTEI0xfhuV2N9lq3Q80eqwCUdOvs1S977Tvjgwt/XOY3r8m0FUoULzuGnP6Mx433stR+fwSe6o1CcXf+LO259numDAUeCiQn3KduZlHQOuOHEPKL7PVjlE4WCOF8k0Wa/h9Br79FTB3yGP7yxIQZCvDs4U5rHMj7591XCeNL7K9xd9o1lreb8dSmVf7iZi6SIHGC2lMOtwcRl9l0O6WzCz6R2Iu32Pmx3QW/SEKmgYyeG1PZlH58WgL4lp99QKrSExE5968J3umMpvJyfBoL8Ms2zg27u1P0togx5750Wzj5D/keZHXx/s0a8qeCHUR96bCWOZfbY50JseJiAjmuDMSt3orsPlQLOs/NBqG52Uw7xjOXs9JQtg9OZLjIpnnu2TYWcgQcTyUKfVaKMyK996WELahQzsYjOW1qjvBwo+YgXGW2HT/FFObTUbQHzlWyE+w+9GRYP8p8N46hO3pHo3WDD4703zYFp4fpYEKVDb7syn5KTD3lcHAzZeltmnAb5Ycm7vvY388LcAWK/B01wGW1xCDuAsyrJJvZg0H41C8XgqZ1zqWqUzGDmsFYrM9WbhPKry/yPB+0g526nkaio9K8XrZVrb0SEfEj5Zj3CQX9vRyJyTWybDgpD0zHjYNmt0UmJbnzEQp0+G7UIbXXVYws+0xuBUrx5K+dmxp9zjoDeTfdXNk7wpS4XhWjt49HVjLinTkHJYieM1K5pDTBdLJcvSPn8ZGy6chwlSJm+0XMueJM1DM7//6MIdVGsVAzZ99sdScXbkWi898Hr90E7Gqm6k42InX38+cZY1Nx2dnGZ5OF7GbUV2xZbcc98eMZm7NOih2l6PTyr7M/TdDwGV+rTGRlbSfhVtcB6aEj2J//5kL4yY5YtcPYka/I5GrpcCXEgNmdj8aXqvlmHLCiPnNjIUF/+6062NY2+VUlI5SYO8IQ/ZP73Q0XZZh0tJRbMP8bthSKsdCv07s9EprBO1QICFyLEv+Yw3taZzBgo1ZapE9Fp2WI0nVh3mVLcYWOzkOJXVjrk4rUcnn5cMBTVYzyRl6TIHelhpMyyQcWo1yvL/QgU1bGYk36/n722mzHn7RKImW4YVPD9Y1NwaefG0DvQ1Zv/Op2DdaAcVGTWapn464fH4uld3ZlxpthIXI4TD2hfC2WgehvMdarFsEywYnzDKSwunCbyHqmgviuIYX/volfC50Reo8GZoDPwkS6x24NV+GmofvBYcUd0RxnRl0p0no9uggfPkaLC82CRqfvDCoSIZdk5qEhwe80fyLXzu9E1L/PY7sMXLEfX8rjDjjD/3BctRENwhG04LQa4cMbbceCzeLT8GIe+Kt788FNc+zqbwOzTPfCgsV3N+5rg5q/CSELIpC3BEZZpzvwG5uS0UDnyP50cfC1x9p3Cv5jN99L2zPOkF77KSo+xMq6BaG0a3TUli2hguyR4lU90KKNt0IQf/rBUofwvc4IFIwqr5MXvx+ybxoYfzYjtBbzdfT/ooQUNkJvTbL4RhXJJT85R50rhxhL+8JGm9CoDtWCpeLZULIxdN4kyrFoClqoWpDOJJbuC+/rRX8/6bAfi33texbQrxbGiQ/ZPC7c10Y5uZJiTulGJF9RHBe6EO7lFIMHHVYmDQgiL6byPCni4dgmh5NQSky7H+5X+j17CzlCnJ0Y9uFoD95pMN9oS38qKDHM1K6oQLB7tuFlddkpHlJDtf5u4SibTWUP1+ObxP/ET7/bqBK7rPf3A4KMUVfqIR768hgX+F7VTsEvZEhrFussPfDcLTy+99eOwj9H4xC515yXEvaIIxKMkEQ94s/XvuEDVvNoKyUwdXHU+hXPBUxzbzH1nkJzlMEHOC++cfCS0hJn43vfN6f3PAUeg6wR+UzvuZvB4QBjx2xrVWOhO9ugqxoBYz6KvEnZYUw6XISekQqsd/YS8gbmYJCH87hA0IFL9s0zDrLe6zotFD/wpOM5ksx4/ZWYWG742QSLMWfRYsFU/EpMuF68i3bUgjPOEM5fC8LoiYJ2obnqCmFz29eLyHEYRDSW2Uwm/NdNKxsKGbxvfQPHCOYJa3AT6kMwXcWCh67nZH7ku9XbCU4vt2A2mxeB40hwsMRW+G5iV+bdBZ+b9yNdO41cacbRHvf7EMIZxWzP1WiyXGHsFzgrD4dIsvIJFSO5zlrsb0QZ5oClyVyHNMYITjPjqSY71K4ntcRqh4kkJp70LbgZyIvukBaXIc7NB4U5cReoTzOD25aMTNEPn0R9v8z+qdohm6DAQq6yuE9LUy09z93+HbjzybcEL3LPoBB7WTwXpgqyi3whB/XfO/xwaLMlqOQmMuwcd1SkfqaD7w5+4U7jRRdJT9IF8ihFV8zI9bqJHZw/11g4z7j79okpB9QIDeiVCRtnwLbcP776N2ihoJsaiiSYtL3wVZXV+VTwWEZxt0cU9g4tICGp3PduHqtsJezDiTX+XVcSaHYvDs0D3NmqwgpHNBFDx/5+ltGpd45/Z8/9FxlkBXNL9CVB2BLR+6z6ZV3PD2CMfwRn6/AmMLuYacwy14B/W7vCmdMTIKxnP+Gwu84tCbjzVeuRQbiO2E+tygjRwr9zU8KRYF3yIufddcF48WTV3WEwU4FHsdbik33dcEzezmEnC5iD6dT0PKQQvxIS5zieho5UXIE9rMRh7+LR+FdJVZ3WyjuMCMRXpzxBkzuLg48l09Lf8m5ZyWKGy/dpkyuXXkrvcXZQ9qIRFyj4k6KUxI0ENAmw5ngTeJNY8KR2V0OehYo/ts9AsNfyjCkX7ZY3RqP9DwlmuccFb+dngjpDN4b7/zEjuMvUNZGOYI3VIpP1uWQM9d8Pfsb4i1T35DuNwWWhpWKX+h/pMoT3Luf3hSrjX5SUUcZ2n1MFtfOiEBlCWcJLYVYvTkJH1/x2toVij/cTkYz18BxGvfEbjXhlDpRCbsBnahRJ54iPOWIsm1H+51TKZTz+dGe78U+eQ8odLYSEVp/xe6fnpF9H76eU03iSXvf0FS+353JarF5UzjsuA6bT/0gLtFNRqtKAb17n8ROk1KwjWcKg0PPxLcmRpI79wt9f31q9280lfrw+/pd6ZpVKU3IVMBty0CyLVSRpZYcOf31qMP2R2T8SYaE95oUMY1B1CDHogIDats/Cy3Jcix/rEf5c+dBj/fMuqX61Fw1H1kbeU4p6UORC8JQx9cmq+5Ggf+Eo5X7zhM3DXromQxTOyWuntAiu8BUGOtwb12sTY8GZHD25P2v35uWPTuH3HgpjvbrS2mmsdRPX4FL+sb06nAiTbgv41lmPP39epuMLRQY99KMziQXU3UU95SF48ngtYT2cX5rPDGMHsTN4Lwkx5crY+hk9/lYxz132N4RpK2aj+T+MnzP7E+C7SloOvAcVG5M9ZWhCBjOmeeyIdmapWEkz9TtCg0ptetZZOxW4KPGYJp25jyWGsuRETWKCmWZOPhGioCuY+l9UxyFLVNizWVzSrNLJXvek2tWW9Cb59nkO49z/vPptFvvJs3i+SVqgxW90hNTsQtf86+p1JI7FSZjlDhQPptGJkxH0EQ5mLOI1tvbQXlTDp9kgVzmBKFNn2v1odkUeTsYnefyNftPpXlDMiG9oMCLoGl0L/wiWnvwGay0IL2gS/DNkuNj6GyyKbdAurYSweeWUVGnaUjkbNyyYilRbzu0TZGjR/gycp9+EobWnA+Pu9BJjwCUrFLgqN4S2hSSCJPu3Iufu9Gut0nQsZEiqs2NkgenQm+TFBuub6GypGzs+EeBmYcX07ROOVB+43N3YzV9HjgROQuUCO9xgAK8zbFyuwLnG7dRw5xpqFVJETfRlT6GzcMNGwXUn1zJtbMf6p9z/RxzgBZGnYB7Lteo2m3U5BqLgu8yXF34HxnanMFD7mXeOfvIum8iShJlmHx8J63gmkP/8D502kMbu6dDyv2i3H0/dXDPQC3PoRpGh0mceQXm8bwmsTvpxeSr6BcqQ4m3JzXMH4uYV9zrPf3p9xdTpPO9f7DyITcDc9Qb8gyrd4zavbCDoaYCG9P+ow1GC2CZJMMRb1/SCPVG5r98Tj+foLeuvuh3jc+vzTGy2h+GDcN4rtweQm9HRsBuqBxn/5ykpKnRyOKZZckdb9I+dRYfRyow6O0xagk7h8p9cohu+lH9sguYcEmG2JhAOrowF/aXFSj8cYw8Xl1F1FueYS1PkPTjcORMUWCeYSStxWhk1chR2y+UMrqZIrVWCrOnwTT0oj0iYhTo3vMELapbCBveM/uMgmiv/1KkT+XZ9lw4VTUcxPnnCiA6mu4G/IdeFXLUuUZS/1tHUbKM5+7XwVQy4BQsuV8kPIijI/dCEeQoR/72CKo9eh6tyzgPvwohSbdMZPrJkXYpgvx+5WKThhIJBkF0b1cekvkMetwKp+FPe0KH3+8/Pot+ueuh2kWB2U6ZNOo/A7CecmjuOksmI4xgyzmz17YzNEE0Co22UrSnWBpWuBIWPMuf/htDHRqd0Yt7fa8V8ZQ6fQNe8lyw0jGRqvZugf1eOe5OSKLR9bsgOs4zslUiqYcdgKlCjirvOFrCPGC4Q4oX0hgKcAuCRbUCD/6coz2pwSio5rM2No16Lb6ICXx+1/dIoZDbWSi+LsPNbhmU7XwNFlz3BoxJpqCwfGj8KwNrPkt/A3piXZkChoOvksU6fUzgPXP6QQ7VHjFAbXk5msIv0tO2QDTNU6Cn/WWy3RuMqdelmLUqiw4vzkJnnl96H8mkxsuXEM+1a827y5Rx9Ro0eR/e/plNX7dfhw6flxMTLtHcBz2xlM/yq0ViGjVHDw/vymDSfJssAwMRzzPOWbtCur8/G0acA33LCmjriHx4NyrgerqQVt68jkqe7/peukVaw3qj80Ul1j8oppzLfWCYz3lpTgm5JYyE9k85zhfI6VCoCaiDAq/CZVT0cCKCXvCce0VK075ZgKbJkXpCSvuarKDmnvJJU0IXA23wZrwCa86WUbP9XNQbK5ACCbl7OKAkQY7f12X03/vF8G1VYO5bOW2ZFIjCU3LsPi6hypOXofdbhi3/ltEXeQ5iNktRIciodn4+apcokb2whGY5XUcOPyNdPwkFaBrA5qoMbxbJ6PKeQcjrJ8PvUiW99RuGknIphnxQUe2SMWirlGJ9norWTxgPjR4yTDyrpA9/zWCyU4bQSQqa0bQImnlSzBunpN7VS1HCveDtfRVtvLAaTZxVqtKq6bfOegTxby269pgkjoFo8ZejH1XRw7TL+D/D37RTU+aTHLhlcc0pqaadD68jk3PLunc1dGeUG5y5VvxJfU4vsB1h8TKkdXtLh513w9RSioamRvolC0TmfjkurHtODvq5XANkOPTiFd1sug5nzh5L/n1LOdt3wqoLr+eFZqrY+w+UgTIYNn6i3uv3w9haiu2zv1JHrWA4D5HD/HEzhewKwawAKUqnf6LixKv4+X/fcf9KpS15mNVLih3aP+lY4nXocY2a9e0b3dm3F86Jcsilv+jP0wMI7STDyD2/yW6jB2y/lqP037/UK4az3yzuC6pWak4Jgf0SrlHTf9Le/nmI4Vw0q38bHde8hl66MojKWmn703x48PWHxrVRj9sH4L2FM8NTDfhUH8IsfkYFag2wriEIDVBg5LL2sNh5CjbOXCvcNPByymlodpZhrIcmZmvnoRefHY8d7XCr/zVo8RmX3m8HSfM1RLzjemXQHq45+2E4SIHaJi3oHjqIPF7DrYc7wTXvFPLDFPB6pgWzLacxdynP7Lmd8WBlOCy9ZDifr4OaS+6wOq1A1Pzu2LtxP4zS5PBc2g3VCYdQ9FkK7VFdIXYOQwDPDrobdGFyJxw6nMEK5/TAz0XumHqM94CiJ2b33I8dI+QYNUgP5weHwyFIgcwHvdHNOwKGD2VwGdsbJaPd4RysgMY5faTm7Uc819KuggFCbx7CtvFcN1wHYmJNOD9DBXasM0BcSCR6cCY8RgNh0T0aOSNlGHNwMKb6/wvRUzn6Rg9C2nhPRPHM0jh8KDo+OYoJnKUtNw/HSEsfpNtyj0sagVlWETD9qsDiusF4E8vfuZP3eadhiL0RDUtfKe5bGeF4qjc01yjQXzISoWOPw5tnq53qUejJ/NHcV4Ga9mNgvZP36hU59q4Yg5fXQ7BojRylq8Zg/J3TGKItxyDZaKT7RECzToa3BqNwtWsbaT6UIj31K9tp2R6OnO3NS7+ymg9a8Isux7b0byx/eTdIJeWoyfrJth7ojeI2fj3+J1uwox9sKsuhNeU781kUioJcKYwtv7Izt04jvi9/Z7cvLMA6AhqW5aC0L2z880gkrpNAZPiF+Sj/kAtnSF3FB5av3QEebRK0Bb9j21SdEHOlDHZZ71mvBwOwya8c+bmf2fyhQ2AzoBw5nu/ZswXD8XWYBOy/t6yi+RQ23eBzOvMjq2s8jSbnckREN7HdiyJR4l6ONtfPbMj9KCyVSOB2sZnFrYrButdlcDBrZFq2rWThLMUi0Qv2aI8G7GZLYJr2hC1ZOozrWDl8A94wz2uj8LIDr8O35+zwonEIaS7DV+PHrM0hFI2OUmi+fcMk+mGwCinHvm717GpmOA7kSPAxsJYZV0Vjm2s5GqteM4/1sWjrIoHX3hfMP/APxRWWw3ZHJTsZqgFbRRk0lyhZzR9jmC/n9S+oYpJLE1CwSYLKHmrWPs4couCy///3zRYVhMHjYTl2XX/IjJ0iUNckgV6rms3KisFPkRTtXtSx1NtxEN2WwMnqAetwNh4mQ8tg0aJie4mf9Zpy6PW9x8LndYDu4jJkjLvHOvwZh+ITnCHfljNvXzOemcrxcWYxC2o/BbP+LUN+Vgm78yUS/gESbAq7x7wdotF6tAy6RmARO+ORt7oclgtLmVmvRNSklSK7uowd7/qHtjwvh2RUPpv+tj10uksQ1f42c9s9Cd75UthaXGMrVFORNV6Cwn9usVOTrDiLlYHp5zOr0kjYN5bjpUUBO60XDYlcgm3/3GDZjfGQ2klROELMElIS4fKvBEPybzPnQcmoH1uG4S7X2ba1rbRyvhTVXS6wetf2eOkmgVbPy0w9dxIy9siQuOMSe5VngbixUlRuy2TdI6djg54E5v0uM9ugGOS783d+vsB+/omFwz2+l83nmSEloZ1eOUbOvcScPifh5/cyKLvnsZ9ZreTFOUFrcAKzntwe3+9JsGtPKtugngJ73lcB986wLkHT0StWglld09jUnBik7y5H8qw4Nlo3DjGzy+BinszY8WSM3F8O4wWpLCw6BTv4vBhcjmEOhn8oj2u1weooJjNrD920cqwxiWA/FkyFL5+dnLIQtuzZdCQWS2DQO4r1qo+Bt44UdruD2MGZcWhXUYaPReGsw6tU+L+RYOnXIFZqnI4d88swwSuQzXTRxHmpBJ3qfZkkTQtNqaVIMPNmNz7xvPNUiuE63ixviBUmPJHg3LSTzMY9FsMXSSHke7HPsXFoXSHB9e9+zHB1GiJ+leN+iBcr2JwO9csymD/zYS+cOmL4dX4/4x92664W7N3LEHx4P5tqYomHf6X427qd/cq0gsFfCd7bHmKBL2LROleKOVvc2fHpZ7CtSoLX/fewEJ79i/uW4cjCLawwKw0Hea6RfdnDHsrSofNAgljJLmZk3RGaVVJ0M97CrEWdsGN4OebsX8O+dZwOu+6cDx1d2CMzEdTTyhG+ag3rq2UN56gyXHq9ghmsPoOArHLsvLqc1YnjMet9Gc7Zr2Jl9hkw0JVgZ+By1jH8HH7WlWJV2wLWZUkXHP23HI/2W7N7EQz2fA2Pls1lRikMvfQlGOXkyBa/j+M+KcVeB1s23DgeW7iGCIdmsVdXzyIxtByj2tuwefPPYfjtMizxZCz1oTaqZ0hx+dR4ZtNVBx7tpfgVOpgdmGkNTV0pwm2nsYbKmUj/V4ojwSbsVqotbBqkWKsYxqyr42Awj3vEgUlsx3/x8DguwTAnE6aYfha5W6SYsmYCk53JwNRmCeb1HMf2JHXF0kMSfHHTYvvX6sDrUjnentJhPUfYwdZYig9jDJl/pAMiksvRP68XK0pcgh4m5Yg91IVlrojBQ8669yO7skuPY2E0QYpOzvos7nY8fGvK8CC9J1vvcRadZ0nR/64h0zI5hw3+Ekzpr8cmSLXhYFEOh4c/hIzDOnizXYbsh22C8ZqVaI6WYJq8HasnZzQskyBj6DdBtGADJmyWoJdfk2DWvAVTnSUIS38pGGfthmaUBLn7nwlGIzm3dOT68/upELfIE0UruTbeeCoYmxzDsyPl+Dz/ibD7nQ90tLhuDKsVPl/yw4aBUuzq/1Bwn3MSBf2lcNGrEDpfiMQ+L+4jD14L1zdG4zzXdst3LcLnrDhUrpHAJeOb8HxwAs/cZch1/C0MPXMWraOlGFjXgcUtOwe9f7jeun4QNj+xJdM/pfCamiHcrXWgsNZShAzPEBIbNpLag/vOoFQhZ/kRsjjC92WfIBh2CqbiPAlajFMFcUQsmX3g15NShUCns/R9STm8FqUI6y5kUVAfrjPFiULLwQ6o3VyOkv8uCk7jO8F9YTmyn5QJUxXe6DFDAt33aiHrly8KOkgQ1yIVPJ6eQA3Xt5oO9wWT7oFoPSZBw6kiwfVFMOp4r4qu3hBufQhFv/8kkE++LbSk8iy8h5+RWCmIxsfA14avc4FKqPWIQ6+l3C86ywXRkbO8llKEyZWC3wzew3zvjtnXhavj55JlUynkb+OFvVuWkZ9fGT73DhbqF+8hez6Pbnt9hHt/j1A8f3bX6AAhp0cWlXDNDFmWJLTGXqWC/8pRqBEhjNcuIukcKTKm+gh3HVXUzDMaTyaC6d062raxHAMTPYRhCe9orn456uqOCfrBP6iuWgKPScHCwcntOGdyPbRNEGK8R/B9S3EneJEwpm0Mfg4tR8KKbcLv9PGouy7BmhGHhPADFnjTV4L9Pw4Lbutn4DP4/S1egot8JvKMud5uOyyoe9qh4Hg5rv06KCx6vxAhynIcrt8hHNZehqzscnwbvUKIm5iGzoNlmKy1RigUnUU99y+z1WGC19Jz6DdKAr/2AULMP2spJ7kMazauF2qyD9CuhxLI7tsIGVNPUJ1WOUa86SbsP3aKMhyk2L9WW9hgOwhN7Tg/uH4UaUQaISpRgvZ5E4SzT1Zh5IlyHGMzhPPT1uJrYDkwYrhwcZgrwuzLsX+PtmDTsB3OtRI09laLej3ajbnmUmjMLBCN/ZaKHVyXDErfiR6vPotkPjv7rUyF7O0Z0MmS4Oy4LYK3cwBVHilDXOAd0ZQh4fTyBa/nzwJRW0oSaRuUo+LpctGGdedp31cJFjQYz+jp3xd547k/nrg0o01lgIOTyhGXGSTKHL8LUxtKYXcqVRSq646sDfw9WtEi94qDuLVbgkn+60Vmci9UnpGgw6ihorhx3jCvk2BkuHjGWJvjyP/Cf/O4122zyScQ5sI1P759wfEzqfj6hveSSfwMs7h0rOPeF1ceILKWXiabTK7VjoaF6pB8quSea3HgdqFBpQ4+Z0iRP19ZWBzaA+1eSqB/MLjQb6wemnqXw8lAcmf2cj+4TStDjfGvO6nL/FGr4ueyTavQa2MgtHh9vMYGFHb0DoZ9HJ+dgIeFuiLOG2YyWLhUFK4cl4qiXM6Zn8ILt0xKx+c9Elhu/36n19TbtIPPtaDRV9xgfYcsOYd0ZfbiL34d8ZHr7Rm5ndh4qTY8fkgQaN9T3NGOM3YSZ9S+dYUZbSGw5Vq6elFvsXYi5+prEpxZYin+Ik7CDScZ9hbai0VnU3Drfjm69h0jdihJg/1KCR6Xaopl2Tdp7k4plvrEit9FF5A+99YhCb5i12V/aMg3fr05SpyS2B5GvIaTDh8Wr3AMg/kMvp6qA+JDSeHw5Sy3szJRXHA1CYUbZXDbFSjeOiEFdoOk0OvjLZYsTkNThASrS7aLA1ZkkSHPqgY/noi/Dcqjl5xp2f074uyht0inTIJuq1LE5PuJTE0k2Nx0V1wS9J2+TiyH+ZMsce/pEXjGM0XwswJx97VJmNomw5DmRPHS9GRI2/hZL7kgXl+YioOrOM+PPSvWN0kkgxEyyMo06X1FOiVyvlpg+1e89dhlcjTn3zrUJK7aXE+9zv+PQzMPy6ltu3hIkaRIkoQkyUwy1r4kGRokCanMIUky9SRJEpI0CWmSpJJQhFT3ubrnpodkCkmSmWQmPd/1vf/to2Pfe1/7HNb6rYP/56sfoqXvXtNczuQ9nz0V3R2RgOIZvNefH4vOqWdgcEQV6LZCJPbKxO8e/MwRd0RB27OQzmt49dMH0XDfE1RVWI35i/RoR9ppGsOqkRSqTanpmeRnz2cvQZ/GjKujqtOVEBsPIK3UxyQJrYSVWw+yCWaoWl6NloX65LnfBjWuVfCM7UdbTeZg1Db+2zYdWm9qDy9FBe4/1CGDFTw7mFVi9GJt0t0cjwY+k2x8Z8r5zM/5uArrd74VJf3ORB3fX12v/0T1FefhoM3f69KdPpfkQMWrAukftako9yS1lFSjdZkhfdudSs31VXjbYkIWXc7T61mVcBZGUbBIRgrOh1/+s6DUz1WUubESa1JG0YQmAWGdqpF+dhAd2zsTrjkV2BllQkszHeB6tgq/M0woUscRh/g5z6ob0T33Y5hxgdfTaTT1aY6BOe9R6JxB1PQ3G6sb+VyN1CezD7lw4TWvXzmI8gdfBPEdz11qRuKP+bjPmcrfcxwVf8ygr4/4bl4bT4c3XyA1nSqY5k0lb5sianTlufLQTHJPKidtI/6cVQIl76+k35OUMPAV6GSiNSK5R9/9ZwJ5RTDuA0oMXjmNPgQ64KtxFf4WjKesfk4YVaZE/JCx5DojCnmZPEsaz6MVz44igeu558jplNk3D1cncd/fO5qWvLqIRBvOWn+mkMz9Mj7y/XU0nklXbUspZrsSMZK5dExRTocKFEjXcqQt3axw4zDv+wln6sMYRmkqYZ7KPT/WHkHTqsD2O1BJ7SFkvuQcuHQtVe2PhFlKJYoNllHZtBRUZCpxK2gdfQxKxSE7Pg8D1tJ/tmfgYVKBCt9VlGGbicyDvBdG3nRy+HmE5yjRccWHDH0vwdWzGmyjPbnfugK39zyfvltKdVcn4+vgKjTNCaSwDdPRwrO2y0R/cl1ijzI+88XaGyjwgwOSvlfgdcMOOu0YgfAv/HuXB1KXAYfQoVGJlW1+1CA/jMtyBWed9RQTdwrFiyuh0h5I+zlbWvAskLFwEw17kgI9CX/v0/V03jwL1nWVmDQugPLzs2Eyjs+n/x5qis6F5WslJmjsoyk7CsEuV8I/1o+Cwq5CwTNsQk4ovR8wATf4TAYsP0w7UizhwXlP/fsBil08FRrOnFuq9lKkjwOCj/B6FgdT774L4Ms1WXNiOFm+CMPS2EqMWXGYkscegC73vsTuYeR1LAKH9CsReC+ILJ/FYW4E98r1x0jF+Thc+QyHWByim+tPIMKvAqs8wyhycg5aL1ShIi6C/PpfwFyuUYn/RNKDb3k4FKjEsl1HaWLJNfhmVGLIliN0o9t1THmiRNrBKNoUPxLRtzi3LDxOBW7jEGhQgTCLOGp8OhHtEyrwaXoUvey2CLoulWiZHU3zA5YiYTTX22/HSTtyOW6sUKJ4wkkavSUEzXyvTXMSaKfpPp5luQ78jqaCI8eQcasK3tuTKV8zFsR34Xb5CXqkkgdV7mtrZ5+ijlEXYeHK2Vj3OH2eUITczCokPjxJ7+2vYwLPs5Y+CeSdaoRynsXC7pyjj3eHci2pwLiTGeT0zwjkdq9A11XJ1PPlKKh+5oxnfJK+91qO5OYqdLNMIu29XrAeXglL39N0ets6uPD6nNyVSkMbNqGV56lu/dKoSAiA3RRet2cpdO7BLuTx7HY+7jRN1N+NtZzVrR1P0TWNY2iv4zulfY4masdgqawC5rkpZLwzD4lTq+F2Lp00Cy+iOIr3zj2DakOKoKLJM0LfdHp/5Tpu85oc/HCGsoz6o9WnAnkHC6ip90Dkq1bAZGEeeVgMRla7EonfzlPs3SjU/VOF2DVFFDssGr7rKrD4w2Xycb4ESVYFLhzNpwW7LyPUTYmUOYV0yeImXm+uQLvVFeoVVQzzswo43LpKhWV6MOXvfTCgmCaejEKcIc+tv0T0X95RRM2rgI99CY1Vv4Sf9jwHqV+n+mGXsZTr56qOG2TnchPpEyrRD2VktLuYZzQlHExLKWy4HkKnV8HDtJy8jacgc30V9k38lz7XTcNP/r2ew6spYIoAtwZ+/pIqcidbGFZW4eG5KqrKnQdFRRXPwNX0SzcKxfyeuBMyMpt+FDV3K0BZCmpJuARjnyq4fCyj9obL0OUeNy1MQlFlN9C2swrJqTLSnl2MPK45lcMrqY+JPsKfViJ5mpI6nR0AG8b7+76GZjoOhjZnD7MRtbSgiylsONv07VlHEQdHoZizys1jdTT100Rc3VEJRUAtnZZOg+rPCuzZcYeSjGciiWvXlXu3aZvKHGTwDOjleptmmTqC6VTixf7b1Ch2gQ1n1GEOtRR6ZCneclZxyq2juSFeqOeZuiHkIblOjELk9SqcPfEvqfFvLO9fidSbd6myWwEc+Iz1pduUu7EQTalKaEU+JI9vN/AwpgpTnteSOv/GWt6LNZMf0R+NtbDhnjtbeEo7V2+EH69VxOYmSproh2g+D5odLRR2KApTzlUhtVM9WXw+isHFFUhxfkrDcwtgfJzv762nFOZwFXXcU/oOfUHvTW9y1quCdafn5JRWjCc6FRho9ZLelm2FA2dIv23vyHHoDgwWVaDo0yfaEBIIgywlkm+0UX9jnr+OV2F/+gvKuhqNJ1yXEn++oRd9YpA5gP/W6hNV7C/E9/uV6DT8DfUwuQY/zrepJ1ppbc+biOtWBcz4SFF8rrIOKJHwo5UiDu2CJucTxbJv1Kq1G1kLKrBw5m/6KwvB9oVKDLJQQdiuY4hO5Hp48gv1botBw7QKJHz7Tv0ci2DMZ1Ur7hdN1b+BjhWVGB/+i0rX8V3YpsDX5d9p6JVgGPSuxKLXneDUNRRstxKXolRhqR6DMFPuI9l/qHdRLPxtuF9M6oQsx3hcDq2AjqsqJOOLUFdchfa7HYTgIrimVOOAlwr8XYNhwnn4xHV1GIwNRRz32fmrNVCwMA5uw6pgf6grej2KR8B+ro2fukH/4C787FuNhhYddMnfjZBVXM/Le+GsRygsXiiwcXovWOsfR9RwXp9jvVCcl4j5fP7TonpjT3wg3HdUofF2X1i3BeO1bwX+pPTD4ZgEbA+swZtYPdx5ehw+fNfULvdF13sn8JPnyqPG/eDYKQip3Fs1FhugZ04IErhXUuFAOE3cB7fT3CN0B2G713HUGtfg3fH+8KtPhEEVZxtdvk+DTv3PN9PGGeFrUxL013LvMBiE3R/3YgKf1aEHhqBv1zBM4FnPSt0YWooDaOX+9UY+DNOaD2LGAyWmSU3RZHICoxyr4Ow/DGMMTyFUvRL3UoYioCEJKquVODXZGCbqB2FhXI0/3c0w1/Aw3I9VYll/M3xsiEIQ5z15pxHoMTcGxD09wHUEBM6cVRac2T6ZYfuyRJhVVKC5bTh0HpwEja7ArWBTjDVLgusjPj89hqFMSxPGp5SIvP2ZuZzRwe9CJbzsv7JTXfrBQ7sC7n2/sc6aBni4j+9y7Ve2sTUetpsqMD/uE0t4cBzR5UqE/2xlnwsToUpK1Nh+Zs+uqEG/TYHUPc2s5IMGxoxQwOfIG2Zxpxcyj8qh/eode7O/L4J7cu7K+cReKwcguEMBiX4rO/13CByOKBCZ8Y59FJuifp4Cpg0tLO1hPGxGcqbyfsXOtR1H+AAlrm5/w2oen4DKdwXUWt6y6BmnEPBLgZp1r5hUXw1RKxVYGfuQGV3XQJuaHJFXn7EQw57Q0pKj2LuF+T4fiUA1BabVNTLzz+PxukyOBMdHrGXsJDh7yGBt8pAlIh558ytgd/A5K9rP3zuZ86roKQvYfhLm0+TQO9PIWmRJSI+Q47vLM2ZRkozifVJ8H/uYHVF2hUtfBbIeV7He5t0RVyLDd6+7TEXNAqmVCrAvtSz04mS0jZVjnPptlug7Hda+UoxBNVvqkYhRXZVwGnmbrbhzAlEL5dBNvM8CuybDfbOC88lD9iIgBf7pMqjp3mNbrndFwA9e2x4SprG0GzROySBzkbN9IdMQEaRAorWYWWZZ4eskGaJ3y5jtHQZ9Wykq9ovZouJEdPyngNbECtarz0mMUsqxdp+CWRedQsdUGRo389/uT4PuUBnyXyuZ9+106KlIIdGTstn+qviarYBepzL24LYagqfKodVQwvoZTsf9Xkrkq5Uxq0grGM1UIOLMLeboPhMWPWRI1C9jYwxOQrNVAa8npUzd/hS+7pRDpVsp6z07DZlG/P4oMRsUnY5yI96XM6UscLkqNPm78q2vscem6nAVyTAu8QqTbbdGx30FYjIKmP0fG7TryOE9rIA1XpiDfD8ZUvVy2eQLJ5E3kDN/ryIWrsv3q0iOhhFXWOeD6ZjSowJvK/NYWfczqJEqENR2ia2yVIXDdQWad+ewkAdqaM2TwWRnJvu4T4DtXwXmH89hW5ktQuvkSK3KZJHf5sGJ9/ftgXQWV+GEqwtlcC1LYm2XFyJZRwaDikS2qz0JJmvlcE3NYkcr0qFpWIHiOTnslXkG2vnc2tplMFOvs3hryvvrepplD1dF1FcF17dk1n5dDQ41MvQ8c4KdUmVwFZRY6Z/CvP/YoryHAqrHTrLhK+ejua8cP1wS2Mg+CxB1QIbqtnjml7YQmX1kMJ8Sz8IPnYb7Ln6Gy0lMdioZ33fK8GpLPPtckwE6xH2n8AR7pZ+J+9YK/F0Zz9yuqEKF79rkgFh265ka3jvIET4ukt2xZNCbq0RjUQyb33M2WuvleLXuCEvcNg+ra/nMrDrC3l0+DUMbBc4viWbhw1IQlCPDCdFhNnnSOUS/lsMz8jA79EQd1o9kWF+9h1VoMbTbKfFheDgLTJ+Fbi/lEM3ew350T8Z9KHDxwX42flcKQs7IMdEskDX/PAffoQoUHgxmaWPPo324HF+2bWFebt3g7MnvebSOiVUYovyVmHgrgAXl2yCB786XF2vYzOmpsP1XjostXmz7gjTMbZYh/qozm78mC1nV/JkDN7Kld87jcoYcewd4sFWm3VFkrsCKQ/OZ8VwbRKcpcbF0Fnv8xAZr7yow/J4ja1FNRX4V/14LW/bxXRp+xsrwzz8zWD/KhoZcjkeLbNl/f3MQ3iTDtspJrC1KAw3DlBCVmLOezT3gNqcCglKPTVlhg/mDK1C9egbrXTMLmssr8KpmAovfNgcG/O+TLw5nfkmpuLpCgUeHTJlWdTpuqMow4oMRK4nNRjrPerMGmTOVuFw4QYYty4ewxTEaKMpX4MTuHixMRxN2wypwPaEXO6znAKMxvOa/BjCrJc5w5/u18aQOa3FbjACujZ6V6mz+31QEvZLjg6Q7a7mejmnrZLj4RI1ddcyByhZ+hk7dmds4nrOiZein0oPFD5lIzp4yxM0tF753WJGqHb/ue1fwPzmP3J9L4ffosTB/SjfYpHFtP9ksjBvhju/P5Pht3S7EfPLC4CV8f9d8Eors1uGjqxxe75oEs3Rf2LbI4B1eJ7xN2oa3ExT4KK0VrJv+wQTeL1ONu4I99sJhkRLu92qFmXH7ILnFs2pSrSDfwHOuUoEOn0eCnksqPNrkPGO2CCFP0xD+UYaseR+Ea1o5yPxXAaOXtQLTuoCd72SoX9gixO2wIPdUGbyuZQkfdW0ohtchv3++8E60mBpGy+H0CcKa+QF09RE/c0KhEC2JIM2BCtgl5Ak+4njqWKVAi2a2MNLrDLn4K9DwKk0ImptNIc+UsCtJF4x0/qO6jbw+UZlCh3kXNG7lvllTKNyfp4bXV/lzBlcIs9L8ENUsgV8/ufDy81b4cn8JmSkT6vN3IUtXho9PpYJblxCMusB15qNUsIwMQ1ulHDWdZcLLsRH4epZfB5UIVyce5vldjo5pRUKEAWdjfm29L19ICTyGqMVyBAgZgl2/eCTEcw+9nS2orUqEzXMF/PQvCd9nnUJUggJO+oWCQ+Jp1HGNaim5KRyrS8H9mXK0HBQJGSZp6DDgNflRJ9QpsuGsxhn+dLrgfjAXmWG8brsLBP8HFrR0OvemBwmCzyMbkkTJYZR9SNgZ7kyqjQqc27ZTmDjxPEUXydARkCBktF+kbhsVKNBIEOaV3iLdNwpE740Q5vdTkqauEsNku4WfYffJsITPqvF2webmC5pvqcCOnF3CwNWt1MF1KWRuhNDjyG/y+MO1Ou64sHeACu5P4f6ie0bIdTdFyQAFXl5fIHi7jYLknhw7Jm4RxvaagI7lclRLg4TUV5YIyZRhYO8Qwbx0OuY6yVGaHCIMbpiJG5wZBuqECKlmc7nnKDCwMkhwmuAEH543Paf7C6UiF5i4K/F0zErBcnkMfnpIUf/jmEAj4hDVSwatrTFCrNpx1N/k33s7VmhoP4EOXe6hT44LufIkOJjJYadMFe7sTEbwJDmCVHMFk23ZkIzi3jp5nxD1OQcWH7iWvg4SbJztaJS+HN/ivAUvR2dqTJPj6ZTFQtP7deTCz3butIng5/UPJVgq8c1dU/jY3wjNWXKEyV5Y268agqxfckxKHCjkd14CBeeTHXPnCqyTB76eUOCodJQwYOoq/FzOnzOtrxB61hvGn+WoOPjNOn97Fpr1K+BoP0jYceo86gOV6DTKSrhamIOYajnWrTEQksYHkMlcOXxqPlqvSwkjvwo5OrvC2iHhKMnC5Yg/6299eu4pSvorh+nfX1ZF7WfIV1sJxyJ7q3vn+8GH84NawXGrwEsGMIrgPDl1n7WX7yZY8JrMv3PTev+PLZjwS4b5XSKtzcJ34LWzHHdr51mH8kwxmD/fm3208qoKhWuzHI5ju1m5qe+HXb0C1XqDSozXZ8GjTomkHa+t947OxoRdChjcuGiNsFxs577wtiTK2vxzGkX15M/xSinZNTubrj6U4+9ytbJrm65QQgffKc0LZW1/tFGkpUBRxumy4PW6qBqswG/xm9KfvmHo3CrDxAG7S/WSw6F5SI76jJ+lI6YcxJMDcqSM2VD29u1hLO2kQEjb2bLyv0fQ/oAz2xp52TOHLPjZK+GdnG319GQ2mmK5Tp6vK/2gewEmQ2T4PSSiVH7pOrm/laNwqKboV9UtWnmJ+9eQaaI/I7vCNlOJ9Xoeomk56mjlfRQNnC0KWt4TRhp8l13by8IDjiChEz//nMay3/5HcTWVe2hCD1HhxWMw41o38dgU0Tr1LMzlHGIpXCwz/X4eef5yDO+hJzp4qJgiuacvt5gpCtIoJdVCOXoc3yWquNpB3q5KRK87IcqL74yKYgWSvoWLnm1Sg8RWhsL9m0QLlseinfHzDNogCqmNQ1WoArqd40WF6efw8IcCwjk7kXH+eZQc5jU/v19UGl5E7ec4C315ICpKuUWt2txzbfNFsh5fyGM2r/M3uaho8m/K43rL/C6KUqJUUNZPhpVXz4jW8uxQdVGB9YNLRcZrzqF8kxLy9jSR4ut5ZPM+GljfFE06m0d+CUrk2vWkLNtr5L5BjmnnOlP5kWay43lwcPx/oulTP1Akn8OVWU0itx32MG2S4ssUNfLs6YiT2lKUXulCqz7EIyRPgc3T3ol0D2dBg9dBZdi/oj8vsqEaq4Dj5E+ixiO50I6UY87zn6IlqXm0nfNJkZ4Jjf9YQBnBcqy5N4BeKu9TW7ISLb2GUH7mMwq+xf33mh4tV3lNKwfwGbjehV7az4bXTp4vqvXo14V5yJykwMTXmnS6wRGaT2SI+ahFz3fEIWsT16K92hSzLx6Z3HN9TnemrbtyYBauROFhdXoUdQFrXfiZJ/WghoiL8HDhep6mTaG6l+gQz4mbLS1p7rVCSqiRw71+HE0ovEtFLXyXkyfRnsWPKPKaHLf/GU4TBs3Cjd9yzJoxkkw9FsAjk+vkKxNavO8Y/EM5K8rGUlxVDHz57psOGEYZQXkYdUKJcamGFDI3H22LFXDfakRv6TLWOiqwc/p4Otd4haatr0BSX4ESr10njygFNHbakI2pgtKXKaDtY089d9aQ3jA5jv6eQ1q7bdCyQ44XxjZkucYRep94bXfPotqpC2CaLocsajptOhwF7ZWcCS/Zk2xtNEwWyRGhLdA80TEkevAsljWeXg8pRB2vZ8/0ufT281UEb5HhrIUDrXsgou0hciRecSSjJzJKfiCDnvtC+jixktyknBn+cSbZHWtU/FTgaclq6kiYiau8XysfLaNicgBN5FnS2oPq05ww6jHvY40rOfkdwah+crReXk65n6NQ1YPrdroj3e5IRlKKHFmN66j+ZRr8eV+KDnpSYWsGGvgOGnxzp5Y359AWx+u815M6l2Zj+2zOtPprqXhFLiy2y3DZ25vsHhTi6z3ORdarqTLuGnTH898u9aTlBtdhq8Hn5L91lJNqBdN1XPNn7SCXZgHJqtzX9m0hr+MO2LmnAvZum6jxgBNUCxR4Z7aVRp47hNBxvJ6Tt1NY70hMeMZ1cvZGsrl+8n87e65pDxXXJcGCZ8/sCn+ybMiGr4ES62ZtoQlXcvGxqwJ73LbTpol50L7MZyknhCb3v4qSlRWoFHxptf41/LyhxKEj2+jWxyLIrPj8O26jpZ8nw+UVZ871h8jvzjRk6ykQ17yfIoZbw3qKHGe3BVN6uDPmj+V8OGM/bW0PQ90eJWLbIqlsWTg61nC2MThE+ekRaNJRonXgXmrSi8fqYiWSPx8jmWECJJwDRW+Okrt7Imr4OQ+0RNCeYxcQ3E2JEvUwOvInD+FDFDiyL4LCjlwDD3yYFxxGM1GEmr5K2K8Np94V46HPdyGn13Hyrp+EuG4KzJsYTR03pyKY58GQHVGk/30hUnlG7nz8MI1ctBhNHrz+Q4/R4NPLcPmEHO8LE+jvnr1I4H5kyo5T4L/7YH1UgQcnjpFX1H40TuTZzf8o6UbFIbWde7RTAo3KiYfxKxnCrePJyj4fit6cbc7EUM62S4gcIUfcvkTSmHoDtjzfmS+MJst9N5GsJkd75+OUZGYCM1JgdfM5ajEYju0/5dhQdZYuFI5Gcjaf1ZOnqWujJ7SOynF4/ynq+LMamS/keGycQos0N6Kcf+/xLmmkMncL8rgnugxKo50bdkD2SQ63zBTqkrMbweo82145RcvvHoNvCtdtz3P08UkM7icqMKkoldi1fLS/V2DfnyQy6nsZSRacf76n0qriG9DnfJjcM4kkJsVoUZdjZ2IqRSzsjxluSvgFX6Wq5AEwyVRA73YhHb8xBB3/z+oHLpByrik0z0sR+yyHJngcQwjPTavuXSBn10t4P0WJs0cyqTMug7i+fXh7gdKX3ERoTyW8LmaSGorh5c3neXYexT3Xx9qdSvyXeINytAZA9Y0cSZtKabjKMUTyrPQzq4hCLl1BKtcN4dVNCtIqRB7PLCvOE4UcuoUOnk8HjLtJzzbqQ/WnEkcdyskjYgC8/5NDe6Ccqq5Ho4JzqWWhmML+KYBhmQLS1zIKbi+EdzHPCNMqyAe30M574WQkp20GBvjO93pEQgVZlg7Edp7vjt+vIZUjxsiayHek/10aoj4CP/fwOSy/T6GW4xDozOd/4UNquW3JOYTv8tUHZORohc663Ftf3afUKJ43R3FPaamjpZ7z0NhXgcrRdWTgsADhmgp0m1RH3ZYuxnt+/yLte1S2dTmivnLt2vOAUtesgnE877XFY3qYHo2l9xX4fq6WNNwK8f/eHRJ2mxp/XkW0IIe05yNaZ1IC51o5LIc8IvIvhVsnGaaee0zTf45G3X4p9EMekzJ9Ikq6y7Bx9hO65TGV87AMOhmPSVXdCo2DeY5urKfVQ9ejmfd6iP4zenfcF7r9FfBub6IXWgFo53v3c8cr6qa/A7anZTg55jUtr+U6P08B5Yzn1KAZiyc867FZL8l8dRFe8zyid+o1Vciuo+mHFGMWvKNJxiXwKZFj98E3NPpgKZLTpNDb+IKW/9kGr3VK5ES+o9anO9F4X47YhPeUa78bh7gnNlp9oc7fjyF5oxLdNN5Sik0sSrheua7+QKojrqPbSwU8tL+S1vQbsLsoQ11GK2W8voWWBXKYlLRRVL9SWMil6BT2kXo+D8Fr7qc3R/ymh59CYcL1f1/PTnily/PaUAVeG/2hpWkJWFkmg/6yDppbdB1xEiXGFPykv843EZTP+XDjd6qNu4UMdxnOnP9G3qklkLyTYkPdF8q2DIO/thzb96nhRMl++MRI0XJaHeWL4zGX62fO3U7oYn4c1JnrST9V5A84gYaRMmy+0xU1DfsQcJL38R9NjLXbD1MjGTp17oFLaomYwXXVW9oDOmtPwIL33UfWHSGP9iLmiQKDGvpgyYt9SOyQQX2hDnaJuFbvl2HPDC1EByYiY0cFvmf0gkaXkzDnmmxXpo2zA0IRxRmmgunj6Kp9MLbjvu+lh4Gzk9DG9bNW0Eef5tNwbZKhzbY/ikL3ImKJEpmJBmgo34fVXK9G9DdE0sX9COC5u/jOQHiVJeHqCCXMtAfiyvJkriVcW4YbocE8FRO+SRHZZzDMJoVhBvf0tqJBcHAJR/IdzvCPBmPR74PQ4Pto3WyCsCeH0eApg1nKMKh4JiPskRwFk4fieU4Kuu2SoUhmjJxPh6BvrcTbPsPR/XckJHy/HjoMx+eL0dC34vxTaIZTf2Lxns9nofUIxI4/jhCeZ2uMRmDD7JPQ5/liyVwz+Aw+jSquqx0apgj5kYzXPF+M6TYMKUpttPEaUtBrpmvfB1GcAQzev2aiT/oI9+P3xL9hgQMH4e0+zsZ2b1ivQSbw49l258dXrJ9YE2U8UxS3NLCmTb3g1VsGlbAm9mdRX9h1k2Kw+XMmVjdE1moJJF2fs8WZxhh1QwLnMS+Y2hUzBCRJUVHRxL63jUFrshTONxtYzfqJyF4vBe14zDL2ncLPN1K4zm9g8Uc4G6zk11efMJ2lyShIl6BG9JhNvKWJcXzm68Mfsa/DdPDdWYLip/fY6KX9MMZFjMzWB+zf1gHQzC2Hrv1DNnaGJbb/kKB5+wOWtGYqTGZK0PL9Dju39hTKaqUYd6Ce9SlOQlywBFnB91jT+xREtInhY/mAPfdLQ/6Ncliev8O2mWkieZgUuo7V7PGRXohzFCOxQM5ux1hBUiqG2spKdnM8Q0eoBElrZAy2p7D0iRTmR2pZdHASqEmCXM8K5m6QhnYfCWQH77DognS0zxTj+/oKVvZS43+1iu5eyjy790LS8nLQylI2+SKDpoYYjU0y5vLGBq5SMbyWczm6bwfVzmLErC9m5TqnoW8shUZxCXsTmgy3y2K8/VbETplkoCxLzGeIWGbiWfxsKkdS8Q2WeKM7bLZLUBeVx048soXtbwnUfG4yT/N5aPeTIHHlFRaW6oj8DjHCJ11g3W+exvvtUmgducRWLkxBu7cYO2Mvssl+GcgKlCLi/DUmG5qJ7Q/EiNS4xL6odEftYgnmf0pl0xbYo5H/9m1JNlvkugB2HyUICTzLele44Im+FDG/TrPBy5JRz59j4ZzJymtTYHaO18T8DHvyOAPWCTJ817nAQg5kwlkqhZ9ROuvJM6+FsQRuNknMPrkb3vtL8MEoji3KcsDJvTKsT4xmWmrO2H5XitszotnQbFf48/p7nohjZbQMjS/EePX5GNt9yxOJXcWo9jjG1txOxvs9Unz/lcTud0rFk0AJSrUSmF35OYS+liJ8cxw7HnceiVvF+LAhlr262A0bVkjQs18Ei/WbAwPO+fUjwlmqmgOy/pXiaM0BFrRnITQ28/m8coA5n3VDzHsx3KMPs455yzHDUIyDxYfZjowVqJpUDrlwhJmOS0PzKgke6Bxg+Q/TIQkuh7YyjKV+yUIYpAi6fICFb8xGzRkxnJdEsLil+hR4vRzLNqxh5mUDyaEfP9utdSy+V3d41Ivx6PJWFvhyDhIsZLjYdxvTfueI2qkS3LULZInLnRHzWIxlY/eyifPTsJQ//0NnX6Z5LR0mkWKcmr6NyUaeR4G/DOdHBLGZLdmIuczrnL+VPTibi9cN/MyhG9mu/v3IX1OM8+sWsIKOgWTkxM8wcBkbP7E7OudJ8GvGYuYbYoeYgzJ8KVvC5lTPh/d+CfbuXMXsN6ShwUWG/3I9mFpuOjzEEkw968bqC3LgUCPF6O0L2ZkHuUjk8/zq7jKmUq5PpiZi/NKZyqxXDKbBnmIMOjGbvQnvjvtMiurKqSzs6iy8f6zAzbPWzH6HHTyGyiHPnsna1OejmM/ACmEee1V4Br1tJFB3mMoi+uYi3EGG0YUzWUPJBfjxWdrWOI01XrsI783liO85iXUNNCCX0fwM1kOYcpkZxU3hZ6gZyfZ6T6KfieX4EGDCVP27I2oZP/MuIzYiaxYcVvBcfH0yc7s9G1kHFHjmaMHWFNpDkzPDnFOjmNWvBcgDf07BUHb3RwbmOouhbjCEdSzJxNqHwEWb/sx2eR5Cekpx6YI+K2+8iKvdxZDrDWUZ3QaQ73gxbl7UYH03m1HiEzGG3+/FGodY0s+pYig99NjktG6QfJNg43kNphjshFReh+tZBmxky0LEzZYiLUePWd1fCpNaCY7ZdmVfviyHHhNj9A4VdnpoBtQeSHB9mgazbj4Li+pybFzUnfmG5+GqtxQ/AlSYZqd8BEv4ewu6scifBlT1qxy1bn+ER3Fm5LWEa+D+V8IUWBPj+lw75I8QX7qEagokcLd5KuSme1PTVTEMnO4JSzNUEeQgQb7GA+HuYnXU8x0sHvZFqM5ZDu8R3Jvu/BTM53vCKJdro8sPwerdKoQf5F7Q8kbY7bseU6wkMLhRL/w35QzSyzmT/Pws+GRloJu1BAE9XgsPLuXBhrOiy/EnQnfxRdQGSBAX9kaYdW4k6U2TorasRGjt5EE1f6SIU1YLbX/W03Y/fn1TIZxJD6XkKVLYJd0Uvm+Kpq8anPc2XuD3n6Ju/GxqyRnCcaMOMtolwYSL54WeKp0h+SqBVmix0LazK8ZdkaHs9L+CgZkvOqeJYRRWKdxb4I923js1Ewit23fAd4EY1t1KhVtpuxF5VgzvPbeEiPH7EG4gQZDmTcGtLRy1XGdCPK8I62oOIt9fCu8neUL9ukiY50uRmpQlpPwbhawiKT5uSBMCYlKxc7MMfk+vCD2N0xHAtcjpsFjo/zADv/kZ/FquCaP752HGcBmSRBCmaOZjcIoEvxtKBKXkErKixCgTZQgHdceQ8xMJ2k5lCEs6TabAtxL0fnJQ+Lf1BHUrFqNgcaowO/gMuZdwP12YIDz3zCPJMwnGHI4QOs5cp4c7pdjjFSh43S6nIL5fVkF+QtfaGnIZJUNK7hohLuExdU6X4lzTSsHe7g017JXgm2SL8G7BD/L/h3/7lHjB+6Ap2l2k+Fa3QPCKHYHV/fi140rhv7wxKIuRoHr+VkFtqgUMpklwzWm3kMWzs48p1+TNIUJBigAnXre/10KEL62zoVUowbCqYMHcxwEmpvw5Y7YLkZaLoPaF68Z6D6F+zkG4u4kxbfc54aHhYTzZz/ulmi68OnMEAUFi9M47ISTlRyOmB5+9QceEfxbEYmW1GAFrwoSbbfHwGcfP07xDaCpMhEUvKZ722iVo4RTytkkhsw4VnPxS0Czj3HI5UaCb6ZjG+xu3IkpoVT0Lra/lCHI8KjyyyEMy12p3qxPCR/d8TCAJGl6GC4Xel1G3RAyrIXuE+BGzKWATf37dMuFGlyVUZyPFzD+GgtZRb2J8hsMcf1r7t5SRIffHlFWewsIHcspQiDFsj7PgrbxL0VxnvjnNETwPPCOttHJ0wlxh+dLXZJ4AePq6CD4vByHhNO/LOFUhMX0onJslmPlttDDachmMuCZ3uj5diKzzhEcmv6dxqGB5dTX8J0pxLa2n8DJzPdov8V3IbrJ2P3kcfpxtSg+4CVp9T8KvvxjXQmwEtQOnUScXo5OOg9CUmIrfOWI8PecqDPNNR/McMV6uXizM5nUw5nOybtME4d85l+A8Q4JHeUbCRBnP4Pbc1xZbCV9mr6bv+hK8XfDcWm/eNkq+JkGBVaH1pGMHyMRbgi69F1rXhMTTTq6NBg8PzEh1Ok30UIqk+Nu3SoboI9NCCsc+e6z+uWiIzmM5lz47b31R4Yud18WoqMqwHng+AFra3Csvulp3jgrk3yKBafwLKzZjL6qWS+DdkVuyz2kfrN9LUThsSelmh4v4OlqKLjfnWP/TfAlrec0nhvtYmyovw9laDJnve6v/XpwitU3l+Du5V5mTTTqN44z0t9+wstJPeXT5DH9mvaKs3bWQNJkMLamfynSCdBA5mWfJ0dllYyp04TFJir/e6mWlP0PxtbAc1VNUywYmhOGkF++164CyPmcO4OMtPp9Rh8s6xx3CbT4/iQVVZYeWRKJKR4aa4Q/LMtxz4WrIs8axB2W3SvNg8JffIztQ9tHhEthDMX5ffFs6ZcllLN0thmNZd6sPDy5Tw/NyFIZoiV4+vEZvgyR4pWoiKvLWQOcvEgzItRKpddeC7RApjoxRF1UdPQzbbpwH9ncVvVhxBGER3E/NtEQTrkXjPp+NAYnzRQN8Y2C8QYYBRzxFJS9ykMvPZn/ZTfRreN7/PHri2BGiJSvyofJSjI75f8qau5ZQ8A4JTh/zEfUYLqKSaO4j1UkifVNVBHLtqm+OFmXMV4c+94UB77eIupYdQ4mBGOtdd4lMd8TCkGuX06OjomM8CwdKeJZUzxQtqcqBx2yeXzani/68vADDTxJ8PX9I9Fs1H8k1YgjOK0VazrcofBC/52+jqGEakYmhBMM3ykVFM79Soy/PQT53RIGSP5S/R4L0ZRAVmXeCC/c+tuG8aMrKOKxM5HoyLE+0Z1g8nMdLoeJ4U3Szcy563+E89vK2aOK3Czi0XIqDzqWi4T3ykfFVjJ57zooSB92iZp41TKkzjbwgokOneC/WfBVV7vpE8xu5vnX8FH0Z/o1auGYeHNggcsi3R95KMe6e60yB4U7YkCJG6ypVcpfE4/YYGb4qnoqOT83F1SlyuHe8Fd2WXcBtngFdiz+JNhTmo2inBLo+DaLOJy8jnc9tzzdfRNbbb9IMSynuVuhRVl0pGRaJEbSvB4l7N1EVz24GGoMoOv4V2fL5THLWoSW97LD2Fef51j70ettcJHCNslP0oLg2Z7QkiLFGTYvernWB7y8gVKpFgblxuFEmxcAaTdJZEw+2RcavVWjS5Dx0buMaOK0LaYdcRLs7z/ttqvS3x2UEt0rguFCdevcoQPtQvuNqOvTin+s0WFUGx9oRVJ13n0rCZDAvmkIDGh9Tb5EUocpx9H3GSzrJWXe0pwlJu8zGKO6VVpsHkeHB2TDrL8EebTNKsVyIkho+e/YDSe+HCxLcyuH+Rp8OlsRixiL+XR4GNPNRPmyPyRAzvDf1eHUZxQNkMD03kJ7vLoTrFH62X8bUOqKYfr/jml8ynXp/L6Piagl8/GaTxt86cv3Ie7pjJj3tX0+G18RIqZhD6d62sD7FubF0IvXqw2u4kGeoT1PonPlChI6TItFoIq15Eo22BK51ZoysjGMwv06CmJfjSGt/BtYuKoc4wIlqrpyFZUQ5/G0dKX5cFtbe5ly61oE8Y7Jh/qwcv+cvIINLBahaJoN413ga+t9VuL6RYGD9DFpwswgWXCePNs2h37tKKWORDG+fzqX/wiVUx3mm3tyJllb8Sw8551gqF9I6u0f0vlM5fHYvoYWutqh5xLXrgiMpj9ihaFs5rJ47kHuKMzq8eO5rsqeie0fQynlM7OpJ7V5HYeLO+TDaiY4cTEYzzxStxt4U5JGKMJ6V6lVX0Lj4M/DlGUd8xpVmZmVC9p7v+6RFZLj9PD7qSuFZvZhqnXJxmWvR0NvLaY5bHny7SBDptpbY92tYukGKyGlO5Oh5Hd85Jxx1W0bjo22Q0CZBxecNVL3CGRaXpTh7Zh3NPXMIITx3LN/2DzUKkYhaJEH8pU006ddJ2PLvMgvfQyNu8vzONeSIzVay3n0BRqV8fiw3UuwCrvnu3Edyd9G+VZeg0SzGpZ776JDTDYR24TPz14/kATfhyv1L3LGb6j1mQCVECrecQ5S7SUDwICnevw4lZ+eFMLwjxaa/e2hc4iK8D5Ngv8EBkr8Px9LjUtS1H6Z1/0agyVWK8Qv2k96i4xjF/940OZp8dpxADGcb89QDdFDlEgpuSzHO8zDlJ11G3kYxPp47REFHbkBtjgyXBu+njvXFkPAc6uZ2kNLfTsDaVin3ixO0I2MyfC05bzyPpxmTpiOGc3X0wGjy67oIEZdkWGV4iPpqL0HkEQlOuB2lkCEeCD4hATQTScUiFDV2MkzQTySbpWGw48+5XxdHLlbh+Dpdgk+3j5JOUhwMeQb8t3sSLfkYj518hs/vO0GFqy/h9WEZfs2KpbMJ/Mw876y4nUCeB27+7/+k7Vl4lFxvF6P8KfepacfpdZo5SuZJEbw/kz79GAutKzyX/U6jkeMsYH1PjKR7p2h/71X4mi2BzvzT1OO0N0oggfHiVNJO8cXPKu7jW9Io8GYAQvhubtBPI8+cQNSVSnDJJoWsP+xBBvdTv4FJNDUxFHm6fDacTpDqlhgUfJXh08csGvMsFoeWSkF3MmjXzzi0828Jmp1CwfFXUDNQiq3dz1J02i1kcx5ufZdBWvVGsBNk6Ph4nb4rhqLbHTFGvS6gz1fMoOEghvRHLll3HgXDuTwPzs2ij4tiUPZYCmHJJcr/EYOwHVLs+5RNGjUF6Mb3cfjWK6RjfBUSnvVq3lyjiPwSmHGWaC+4Qr/rSpEQWo45Xa7RB1UjVP2Uwjq/nIb1HYIqXp/uHmXk4xoD/61SPIgrocKVsWirEGNVTxGptRZAd6QMR0OL6f30q3CL5XV7Ukamd0rQwWs+0gs0tqYUD7m/dxpRStEqg3B1rQz7FJU0ddwQ1JhI0P2Agmo/HUMwZ/794ZU0e0osgsdK8PyxjD78voZmzudWsho6fuA6dJeUY2FJLZn35WeulmJAyL/0u6MUdiFieG6vIJclg6HfVY7dSbfpa+1QBI+QIvrfO7Rv3wi4jubMf+MhGZ9jyNeSYWj2I1reOBtTmqRwdnlID2fZ4yvPv24RD6kNC6G/Wgo/hwcU17QEZR5SHBr5kCb4eyHxlQQjhj+m7A2r8J3nR+3qx7SvJ69PhQwN9x7QUctYZEkkmD3hLtn4F6GN58HlL+opKes6ot3F6OFZT71cSqH9//8GcfABPTYpw7jxEhQue0QXJ4+GJmfa0dlP6OOC8WhKEsNrWQMZKi3hcluMLwUNZKBpBX/O6o5RT0nfYxbGvOMMPOcJtTvOwdwRvG7yeqrutwrBkzgL5T+lHpPWIkMuQUftU1r8zAdJnGNVihsp8sQWmPN8McbzBXU13P4/jjoQ85KsNQIRKhZDN/YVnbOIwWo+w2ecn5J211jo/ZXiH5cGarArwmpbGU46NFJ55HXkco19aN9MfQLKYHZLjJ8qL6hg2C6855qz8OtrKli0G+/LJJBM+EAy7VBolIjx2qONdObHwYPnnbI9r2hlVjxUfCVYyu/x0rqJujxe53EfKC+wGBZcf652tFKIQRmK8sRY9ucNTYoOwROpFLorvpLe6n3Y3iDBzZm/adSU/YjiHFhk9h81t8UhcJIMM5pbyfp0Anw0ORv7fqdp2on/29M1U/9Q4bWbMAzi+vBfG/nMvYXATAlud/tKv9tKkM4zWvDYNuq1Owzzk6RYEN4Ja4zCEWrLma2pC9qDD6C3ihhjU7si6/BxJNyQ4syC/2hdjxN4n8QzuHpnzrDheGvD/de+OzK6RCBmeznsFnbD9fSTaMuSIM9XHQZDkxDEWfp4qAbeXgzDkzYpft/TQeHF/YjjGfbBl14YJJxCyyeu4U80ETj8NNpm8/zyUAt3UpJRHidGW7oOws6EwbWF7/7PPpj9fT+ucpYeKumLXgOSIDnL9+6zDjrfO42o89xTuvVFQW4KIkRi+Lzvi9ScMGTz/u762w/rR4cjkfPt2O4DYPPoANxbxPjXeiDe/EiG93UpNH37I+ZhKlx5rvEMMuTzng7WizO89WB0bgnHVa4/N4OMYPKVexDX0mVrBiPlyGFM2C1B2ZahaKs6gie+YtimmODmxDQwvi/lrUPwsjodG9rLcXOACXQGHEGbrxRzHg7DwrCjqP8pQcBfU2zZGYMqOyn6bzaDLDUe2SZ8fjqNwNi/iZCMlMLCfARkC5JQzOvWy9sMN96mwPq4BB+tTXE4PB2X55fzPTdFN/X5pF0mQrVRz5k2xxdQW4cIaUk9Zjb0saOOJyJM/tF9Zt+kBTR3MCHogPrMkHGzqOsnEX5Gq870NHSibBPCtqedZlqMsCSFpQiN6b/YiGJr+vJIhIoff9hmZwfKsyQkSn6wz5UWNGu6CGpebWz7G0b3zQlJ9z+wZl97qvIkvDX6zIKGjyW92SK4VjSxNX+nU+NwwvaRz9j1vYPxUVEOc8fH7JWTKVy7i5Ew8Cl7ZTcKazeIsdL9KXOKHY8onkN/P33MRgZa8OzM9z28nn1xTUZmkBgt9Q9YmWsKPCaK+TkfsrdHR1N7V4JudC1zD5hBvycRBifWsc3+upiwvBzWRtXsaEx/ZJUADStvs1WORlgbCKyddZd9XjYU6T8I9+/cZXUbRsDCHejwecDcpo9F0SUgpvdDljF6Em7v4bxnd5+JLKeh7ixQ5PUve7cuGSdbyhGx51/mvS8VVaUAM6xlevvTsVIfqG+vYhPLB9CRVhF87EXs4wgzst1K+L1CwswrJ1OmHa+JVMnsEnvDeAfgf6Scfbfth8xQQuQyKTt82JD/ncBiKtmMr4NQFE4wmPAvm7hOgEodIVNfwcouzUSP3iJYRkqYzupkaPN5m39QwgL6pmKnLWD5S8EWlHFOPsaf4y9m66ZkokdlGc+cIpYg1afNTSLUjSxk/jYmFHOcUKe8zvr3saDwlbyPN0pYiVVP1DuWw+B5AfvzRgeGGwgR3W+wT5t1UefEr1+UseyhNqjqWw69AgnrcssW/lHEGZfYlpP2nAkJfs7XmIquM277iNAy9woz35kMpyliqAwrZUXqqbBLB/z+FLPxR88igNfc+nAp6zrlHJz1Ca0ri1jfNecR2L8MFfcusa7L+9FyGZ+rblns6bwhROkEmcMFtvXiOAoKIJDJJfZvSQ+0G5ajTD2LGa3tBa3RBLfwC6zawRG1D8oR5HyJ/RFcwLEZfpdymPnFJVDlM3BbPZNtSUqDw1NCdK9cljjvDO7NEyHkSSYLfXMO+RvL8b1PNnOPOY9zB0SItM9hvzL0qOdLEX4fPsk03g6ihAuE8NJUtvLZSHqfQdD7epZdbtNAyUVg8p6TrDm+J+r4Dn7VO8MCxy+CV5MYdrVn2NJjS+D3uxxOBinsQi8vPLQD8p8mscp+q+EwjWBqlsRGnwlAlxciDPyRyBy77kDjVhF27TjJKvqlocCjHK5bktm3yHQs5TUZR8nMp18WoqLFaNiczhJ2ncflO4AWS2V9R+mRwp6f88NRlvnNiHwfck14FMs+RoymkmSC/OYJNupBd/y2L0fo7yiWj6WgDzz/suPMxsYDXh3lOCocZ+NOrEboBqBudDxz+7oBxVcIa0NjWI9+W2A4gTB8ThzbHLEdN2JEOJoYz77cSIONN9/9xXFMf/4ZuMYRKl7EMtaeDZXnfJ5rjrNl2rlYq8r7/l8MG+XTh2oNCO5VB9jDXwZUNxQIxwFWZj+SqroDGmsPMrMf3fEzGbB4GcYytrri5wnOw/X72Y6MJehWUY71r8KY2gpPFGwBDOz2s5FWa2GRQ9D+cIiNsd8E/0qubwci2S3TrVjtIcK4xCiWsXgHNr8ow/ou0czxcDpsBvL8OD2SHX15BkFywh6vgyzrSwY29CLUf97H/kzKQaMSiAyKYiMKcvFzMq9tzCGmGq5LxZrAIr/t7EvTIAo2K8ez7O3s9ZKx5PoPMOdAAKv91R2WfJfPP9jK/FctwPc1Ymyu38YuG7mgqo8YPaf8w6walyBTmz/HaRs719kToytEeLV0FxugnsH7CwxfvpstPHAWxrxWB2sCWHFqDiL4PPjP3s++q19A0nLg6MBApl+nQ7qZwLZ57mzU3GFkWFgO9QdrWM2P8TSO7935YZ7sWnJ3rN4NxM/3ZAUKJ5iMFOO/OxtZ61IXRBwA7k5cyRZlu0HvvgjLVFcyHasMWIwux8G161jZk7PI2EX4oLGcGT2/AH3+rhUHV7Ovn/MQ9YvQp2gJs7XVoXJ1Pj86tmznz+GUV1eOtKcL2bIlFtRcCAgx89jild0xitd8zl1bNj3bEZHfyxHv4cr+nnPG243Ah0Fz2cOkDOTv4Oe/6sAWD8hEsJjwqostc5ych/v871/+OjObrItYuxR4NMyOhSh16KtmOf4Wj2FmPiPpN/h7RzL2pGUKvU8ARs+fyAI7dYfr4nJs0RjFmL8jBnONelUrsIoxC+EqAt5IxrHqza6o+0KYRcbsktlZNLryGUuYzPxjM2HaRnhz1ZztWXEJ3lxL/3szlsU0XkahWIQPAwcxp5zeVFcJpHj1Z3OyZ1JkKLBswEAW3NmRwv8S9s7txZ5oqaF1IeGfhC6s8JI6HHqX46KhNpsS4YKW1HKIzwxirVvd0PwFODW8LzNSXY6WHEB9tzo79/IctGcTNp/rxVIXnsc6cxFWuHRl3ncvYUwM8LSXDjsRcAVZr0XYHN2LlR3TJV9ez2VTujKJoSGt/c310PG1cP/pLGo+XI6UfZqsesQi2vADqLZRYd0mrCOHV0Btn2ZhnEdX+BmUoyP+k9DNTR0u8XxulZ3Ztm4rUPKLe1/1T8HbcC0mnOZ7N7RFuNVpI0IYUNNcJ5R8z8TOb0Dc8wZBRYdrab0IDQ4fhBexlzC/vhxek5qFyh1X0J5HaLj1XZgqH0bJN8tRu56EuZU7yGFTOWQqVcIYRFDUO6Bl03UheHAcPZwJRGzMFLRedJC+RjnazPOEe3mdkXWs/P84OvO4nLqvjZueUMQTksgQIpRkDvfZtyEphaInRYhC5oiEpDQohVISKiJJkuZ7OmddlRBlnkIyJVOGjEXe/Xv/O58+5z5n77XXuq7vlRSqppcL+ufXwJLrzFqdMsHktg/mcj81T1QL9d/8sHcHcT4rFEKO7sTLCn79X64QNCYYrB1fc0Km8ORcKKqbiH8+RVhqHg7/AM4/Qw4JRbdPYtl3IG3jCSHxWRqGzSWktVAI2x+fh4F5CWJaaoSC+guoXQ44XswWXvXMQ2u1hKqBhwXvYnMynMbX9vaQ8F/ABHIdVgxN9SrhW49j9NsYsJYOCEts0ukO78+kwECh9lkePXgPvMp2FyydlbTJsQSjjy8QRMsv5PWJoLHxFyZ1+EXvIwCt8wcFE91BqLMrgaftDKH/xyG4txNY+MBFsNUagccewMDJPsL7vDHIGQXs0N4urMyZiHI9wPNRgKDbfwqu8a8fOx8guBbPQPMB4JSnv7B5+2xU1/P7L60SCpr+Q0qXYpzysxO+R7phN+eu+bsEYfTAcGwfwf1XniREXNrDGZBzi9lBod4lClp/eQ27hgrPeEN+XcP34u0rrL8dg81B/Jk284Vcp4PoGlmMJ62cBd1vxxFQUIx8Q1fBYcBJsDK+ngErhVuL0kAbeW+47RI2NVzAnfF8Db+WCPqbcuFABM9LO4S5E+xIz6kYFWeGCbaXXajqAGcYt2ZZebmCiu8TDg+YLjxdLlHdPmDXKmuhquIaufIa+k4eLbi/fUDLOEvsOmQhNK17QT+/8eEfOk7osvUd3TjFr0NnCo3j+sJwfTFa3ayTuZ8bgKOneT1fDBQ++AxCKGdLuZtcmOLphvAXJfjWz1L4nu2OzJ7F8Ow8SPg2bhlKA7kGTm0rxMtXoNkfsH34SKZ7LBbeXryGxnLhuUUcBnPNrwgdI5TXHkLf03xtam1hlmUiOHJivq+u8KbtMczlM+g5r7OQqZ+Cgh78mUt7Ce0qT4C58zV0NxL6jTmFTdsIHc+ZCLMistF7ewkGuvQUTLZewNeLxRjYo4fwclYuAobwd3U2EBL+9aKZSiCoTinT6+JPPrOBkdHLZHMmhpPDY97b9+MnfXi9j9QLCLnjxmjOLzdAFddAw8jyiZmJPXGnknvEYEF2osVqmAQTWpVmyJ6PWI/SGsJSV3+ZJtoXE7nWtdbuIutvvA0TuY8nHlZM/LLyML53I77/O7IYvyO4N5QQ1L9IdmpWErxcOSfsPCt7P+w4evPrnNcXZJMvpcKcc4KhmyhLu3sKm325j7e4LlsbnQ2vtSWwtPgki4y8gMdni3keiZeFeOZi8jC+tm4dZPgbR1q8nhVb24sZg5KokTNbQdhe8cfVU5QxsBi114tElb4e1kYXo7IyV0xb0A3xi7l3jDYVjd7vxGy+F9eCBxpZS54x2wJrzjqLEZt3IzOYa0VdqmgSFQrbVM5yppfEl/JseM8owZ8bVuLjiRcwoKgYVh0LNP4rc7GiG9euGSHitXWniL3hDC9/Kk44kklz+bkPatKSDtzKJRsn4PVrMyljmQ6MNxTj6vvJkmGdLiw4Ry130JU2TwiFdRah9vZzsbBnOHbzXrIrbyX9mhoB3cVA5My+0tGIvfBR8evngsQGZSOmXwkqJ2WJoYUXYMy5fcy1BrEpOhd59wh2uX2lhC98RjL4eyNcJc8wibpy/fn6315p3Jc2+LKzGJvWxkqpfdohm3ulm4ufdG5DNN5ybXGz8JaONO/DY842WhV7Je3m8xj1tBg6Y4dLtY8uwOUycGS7q2T1Oxf6mwkHR+6Sog+UUAveq4k2OdK3z3/IlTNqX5trktngVqiTcVZflSnN8T0AigO6ns2UrpyMQe0b3ufjIXl+PQ/11WIoW4ZLaZ8uYO4N/pxhKdKRulx04IyXMrNQkkVdpBVteG83PZMGe30mC753a9uW1Kz9nQZ4cG/d80Wa6WGHvvMJNa1akL9kj4m/+dpa/ZWW6MXAo5L3yYmHksmQWDxWcR7wfSI918vG71YlyGvKk668uIDFm4vR4vIjKWVSHi5z7+j79bnUxUMkv/EliPcypKrWJbSbZ8P15h3I3fQj7Z7KeXJeZ2pUN5A/52fWri1dOmsNNc+5LW51o0P9Z2D7bcCqTwd6cns2OvQB7Ae0pWreDC6zCE/O6lH+lhi0+1UM6wVaNGRrLNJQiuXSF8mn6AK8N5agYkorav01F9SR58E22vT4gZoyu5ci/rEZDY8sprwaXuedJjTm1jOayT339g4rGvyzjmo5J+zPNye9K9NQUF+ClFO9qd5xOjp84Ly9qj+VD3CCdXIxIt4PJYOIuTDW4fudNIA6TjiAMlfODM39KHBsAUpvcaYaPISUtYWYPZ1g9cuCDEhDdfalKPOfRDNcS+hkMZ/NWoH+cXtGa7nPaq44kPHBV/R+MGDSk1GLr9MxVc1zWb2MHqgc8ZKvc8zbKXTq0lyYcNatHT2Rjo3YB4frnL2rZVThtR/LBvG1VVlQFxeugccJf/Y4kOWHk/DzJsSG2ZB/6mncCSMc+8+GXt3NgNYHQv89s+nipUw4ukrYcXsOHUgpwBeeoxdOnkQR64qw2xmgsdZkMkWJ3I0SChJn0aI3V6mRc45m7xzynHqP+nK/SBm2iBK8n9DvtpwPixfR9+XTkJVRDG2HJVSnmI5M3mPsjgt15NkzYQLPv7kL6JvPXBgkE/arnGmQxV5s53u3HbeQRl+JgsEurg/37alq1VHMLAQm5K0gcXAyVnCWiN/rRjoVKcixAvp7zSXHVplYdqkYU1a50X+6WRjF8+OLmUvpzcJs2JbyfS1YQy49FKjis/Pn3lJyXK7EzBBCyf7F1PluFcmqeL6uXU6Vpx9Rq/mcbSYsJ1fvKRjFfdPPzI/aOVij13qCh/F6GrLcEWJSCex2bKS1WnMxhvfMtD6raY8qHOX9OKtH76B41wgYagPVx9bRrcmH4Szwszu2kxaeS0RXfo/41ocsv2ThbdcSbPbzpRfcm35vBhp2bKdvCxTISi7B7FUb6MVmJaK5v8/+bwvdVk7C+5MlaNUngjZ/ZjDkTPJFFkYl26di8UzCy4+BZHDDEfqvSjB5QyDFu8zjXgOs7hNEIyJCMORcCcJkETS6KhSbeD31A8Po8ap4/AwowfyFeyll+yEMmMHXUBNB73MvQDsZWJkQRmPO56DrPsKFlEjyq1ahnSPw1z6EDt9W4+1eQvbuSCpLGIcqrsnGTXGU+GwCuvKsFKsTQ83rGaY5S0jtEk3N61zgyBm4kzqS5n1yhcc5IKd3DEWVBP0/C23ffJCys3bj5CqexWz3UfPxUKSuk5DjHEkXY+IQFMH10PQgZRTEI+2DBMXHWFr14QKS5vNc0LCPKmfkQsm9vjt/jk+jCpZ8HrX5c5T2Gszluf7RlIM0QBiBryMAvTUnKKD9GCzj/uLif4Tq91uh+qOITKPDNHDWIlyO4jPllkDTwpahJgaY2HiUcu28UZQIFAxIpidz1+MlZ56qtGQKt9+MgGyg5a8kutq4DaUn+B7vHyWTB4H4sp3PTkwCvXGKQas2pSjve4rMD8eizbNi1KQcp9/uOVw7+fkOOkJDPuTiRAHhXUkKWa1S4yv3SsfKRGq4r4HXNYL20BSSXRsAGa+VRpNPJm6D4M61fc7CCxT8cBhsCwn6PNzPvLsf1fmlOPg7i27nHUCSYSm+HzpLBq6xEPnaZv/JosLvOZjINbywWxqNXJYHQ37WneVZFFqvhu2tYrimnaJHg0S4LwTWzTlHVun98Zj74I4UFdVykbQ4UIqI4znUofoAjCeXYId3IR1YHMv1Bzg+XkmvbPOxmvvR5fcKmriuAJZ1hMx5RHlnRLQxAVT5RfRxRH80XgNMe14k9zkx+HqIg91RXq7EWCy4Qfg0/iIdv5ePayHFiHEvIQfPQiT14OcSXU4Ta0Sc4DNelV5KX20HIJrPl9ndCoqZPQjV+sVon3iH/my2gy7n/5HXq2iKhwMSDEtQcLmK0hfMRQeeqX8WVlFT7nwM4TOYbfOIroTEQOtUMZosKmjAl1gwzkXfzG+SguuGTQbhyvAHtDhciXNvRFyufkSFYySUjgM2nLxFk9lQTDwMPGhXRXdlw6FeB4xQP6ECw1EYNp97wbanVPV9PPLm8XvMauhdHsNue+41hjV05LsN7nA/atCtpqArs+HBPa46+ylNUvB8Ad4P+6opqpU77nBWj/Wppu/pS9GGz/7Fs09pzLKVuNO6GAERNeTabT1a8dxaMe85JczZjMYrwD8nX9LzWn/s5djed2Qd+f+NwbU+JXj2+DEFaQ5CdzKhyPYxjfFTICm9GA9WvqLnz5W4w9nyttULej5dQrqM8/a7ZzT0twSHJRKsh7+iFaN3wu888LDHB7oxKQjVPMsHu36lT3+D4TGIYG34nT5tjsW9zBK0nv2aug2Lw946HiOq35Lz43g0m/AMEviRqqyUyPjfz9PO/kCqGhX0eB28NB/o7RAR5nw25w55T1e3Swj/h9fk42vS/R4Ec+77DcGN5Kncjd+rgQtZfyh+Wyjq7kiYbN8Cdy/GIdCyBAqPb+Rsfgg/Oc+3C/9J+ivUKLUpQVPdF0r6o8Ze7uNusz6TjnsIdocWw+BnKzQGheIoz2jfB7SBt9NhLEsFtk5qjV9XEmH8TMKn8DbwKwxBXQmv85cO2NA1DKW8t+c9ag+PhsMweVWMFEVb7g9HUGwHWJ5tj21ux7AYEqw0OhB3hqDrvWK0zNaDrUEYDn4jhC7vhHELjsLndDFG7tJF5p1jOGoGTO/ZGVnpISj7XIzzpgZ4PyIMJ3n/DxrWDdOPcx8MB/o90Mfg8hA8nsh9YXZPmNeH4Qtn15qanpjydw/uPpGgy4wQM/44tocBgaN6IajmBOrPEXzc+uGo70nYfxYxQW2MrwXhaPGpGHqL++LfsgjoTQTKNH1hax0NAz5rjooBSJi2H1frJdTuHYjtjD+H9//O6wNRnpKKkIOc4Y0GwmDtPgzmzF8+YRAcDxxAdgmQMG8QEu3iUMPze8G5wYg+n4B4rWKoTU3RvuVRdHgElDwZjIfcdKwtgGK/wXDcfBz3eB78/nIQ/MtPoLQz96B2g9B0azFNXqLBu8ih8sCm5XRisgZxumbyvW1mksk/Gpht6C8vy3MlYx8NHtgNksdeW0OrwjU499tUfiLQjx7M1uB5sqm8+c10shijgf/G3vKl0+aT210Nyp37ydPvetOjJxocWThAbrnDj8at0ODPXRO5pdtU8orUIH1XD3lj81yy0RaxdElPuRiwgor/aBBl11v+bZUf6a7TQLuwn3xWvAU1HlWj8/gu8rfdx1FONw1yG7vKze/akcpexLgZ3eTV+5eS2zARdEtf/mjbFmKWGqSm9ZR/vjiCgm+oMS2+s7zbF4E8jolocVJXHvnFie4Ok3C5qpN8UsNyspGLuPGik7ypqyV96aPBjWJt+eYAK3J6JcKvuK3crKUbGfNs+KmHjtzXyZtcLEXkX20v79lrBHku0CDfpo280WgcmXSUEHmjpfzEmAVUFijhY8w/8pwb3hRhxNcZ0lpu+tSCev7WIPBhIxt9fwz5mEnI0//DorXcyCSY93ZZM1v1biWN7sT3Uv2LyW4PJUdez8Ti9yz0tS1VzyYk3vrAnq90JuUJCazuE7vnspJ6v9CgMu09M11pQrcVGryc94xpptiSjJ91jfw1a6h3oW1due40vGBrVSvpVbwGDo1P2fS3BtTsIkLpdI3pO/SlEn6dN+w2yzo0gxZXSriR+Yht9plPfS/we9bcZ/qO3hQ1SYNPf24z/wf9YfVTwsno64z8TFD8VIKJ/Q125sdQ1PDP1pfeZFPjR6CG611Xy1ss1H4MLvfk2T/uBotxToa4nRDN77/5PBkenLsyQivZ9PEGNFASYVhXxkjoS5VqCcuKrrC1GTYUeFRCWdJ1lhTmSs/NRYyiK8yz/2pqIjWSwstZ+54GMEqSUD0H7MpdQzh5S9A3KmENaf2g48Zn6uIVlm87GLcWcj/efIWZ65rDeIaIuXlX2Z1dI6GaKmJ9xVV2P3k87PJEBNiXs6p8Ga5+0EBZeJHFBCWjxpz+9/fh2Fin40gawM+r1SX2j0cqJncR8bYR7OWmrvSplGtuDxUbpW9NQ3kPUEoxswyZR2t4D7w9rWJ+NV3Q6CIh62QBO0P6uGfO62OkYiYeRvBRamDYW8V+zx8An1V8pm4Sixk3GEOGaaClV8J6tpiCVz00KMskVnzLBlmbONM0K1nCFgcY2WpQ+zaP/Xc9GYYnJbzsVMI8Tx9H5S8N3Cs07MfnkzCay++xUjHz2jSEvlfjTmgOW5bWhRYaiHDYlMVuek2hgFUSWjjnsdrpzuSUqgHtO8cWil0QrxCRMSubhcEA1RZ8RuZkM1/9XogvV6M6NZd9C3HCuwManCzKYoPD5uPBZBEne55mLRoXwua6GkM+nWTW//tdhSZqpK1MYz9lu3BRrUKEeRp7PDsFFtwjXbWKGEs6gbchGuh/y2JnI07iT1s17hVlsErjM7i9SA3D/umM/cxAVKIS+81S2T2PLtSkJeLgtSS29jGjzcskGFqdYF7DnKlgowb14SmsX05HRDH+dWUCK3j5Lz495bV9d5y5Tu2GVh4aRN85wyp03eAXREh6lcJqhixGbgDXilEpzMV8OU61lXDHKZFFjV+Lmu0ivI2PsKSojTh1VETWkiOs4qwfHIeKyD6byBy6BsDHWIMMdRJzTglE+Gw13FensES/ExgZJyLiwFFWuvwk7vqokTXmBEvecgZBooiyF8dYnulZTL6qQmfbJDampx6ZbxaxPz2adT8goyenJTzZvY/lz5hD0Xzes+kge9umAxLO8j5M2cuuf+6Edos0sMiOYVkly5HA96K5e5Al5qxCUGueKw3iWX2b9WgQJewuPcRK/Pyg2SmicHIM63J1O5ytNLj0Oo5ln9gJ11o12mw/wkqfnkCtgYRNJtEsZ9tJ+P+rwQAxlgW1zEAKz3fT5fHsscdZ9Czm2n4nht1f1pn2nxKxqCSARXaWUTj3uIgDgaxp8ywa2UNEmHkoS1yvgzX/SDBrEcDeBeridpMaL8N2s0dxSyByLlr0fScbuGs53IaL0MTuYhd5qBndWoTR4RCWG78Rz09rwA6Fs8QvW9CQpMHp83tZ60X+MMnSIOK//ezu7xOw3MN19V0oC/Y4ieaRIhaa7mb9azJR9lGDqX+C2KoFWXA9rcbh89uYzbBOlMX1oUfLZaxso4zWDudMtWUFcyiwJ/tFfM3DN7BWLXWwOErE9BPLmLZBR2R/VuP2ko1sleSKlGYRfVasYL6Ni1Dzhq/HfD2brV4K9xsaxG7ZyqqPn0LaVw3njRVszrDTmJaghpP5QqZVmomgHAldpq9h51+ew7h67mv3N7AaQZeM+XnNr7RjLacL9HsaQShwYlM22JLDQxGxVQsYOmpjjQNfs5cds+Eczm5JOG06i9VrzUc3znxPs+cym8YF6M/1YXnfJWx2z1Oon8TfpZ7NlvukoaJUg7DPDqxXbeb//1vDoseLmcuILNi2krA8fgErPH0eQ65zL250ZJdtdGlFEuHptPGsdb5ApUsJsc2TmdrInnT28XeFTGeCV3vkca9Zs2EsO1LniGwjQtspAms1xhlafEbsKwTWK/IUckdLiJ06ielpn0ZaogZth49nw63Pw3q8hK1DrZnPoWxY7dVg5/RpTO+bLrm0IOxrO4g9+jaNigt5z4hjWZaJI6XzPa47ZcE+l7RDY7SEH3uNWV84oZIknMscwzZ+nYckEwmdHg5j7c67oGHu//rHmK01S4M77z2F1mD2bNdplPP+ub56AGs3JBtPeBY6V2bFPD0uIKIN35e/BXMtzcHlD2pcyTVhiv86Uw6fteun9NiRwdPJq4nX/5kpM3Nzosk/OMNUGbKeM9xpo4mIThd12cP7/6DbFl7zZa3ZhJ5tMZA/f0+iNtvR4T9UVEjoXtSbGfi64qyOhCvFXdniyjT4cZ+NMunJsp+chqqdCEVaZxZvegblvTXonq/FbpvlwN9HxI8RPZlzXC5KqtT4dUKf1Zf9S0F+EtYo2rA6V32q5jNeteKr4LPyP9K6JuGMRptNermMGtpxDaz6K3iN/Qd6fH5jUr8Jp521cJnrttaMRiFY1x3ZVhL66/3D+p9dgtqeXJNXfhde/OcFm8Miese9FJbPS8dkdxGJX5qE4qIzONJXA9nZeiFEkQPxiojxB9qybbPy8GiCBiYhzcLB+N6UXSrhC90Rags2khOftdBV1UJI8C4y4N6XdfWysCskkr7NElEfkyd8UvylxB4EB4csoWlKKxQf4dxytkzQ6boKWhtEpEXeFM7uWwcDzlFl7S4K1oW+aOBeFl2jElr/2I5A7pu63XIERfEuVN7m+r86Q3jZLgSd+fVah2TBZkIYfgZzxjicIIxMSEe74yJqfW8K9ydkYC33Vh//YmHLwFwkjpOg/O+lEGCaj/wMDayrIGycWojNE/m7Th4SFr4bRF/SOfM4nRcGPx9JXmoRllMiBeM/hyhRzt8lSxR2mZ+k9JYiou8FCsn+56ljoIg/axcIrbW/00XOlvb1O4Sg/N+Uws/dvGOCEHS8JZJ4T5rPzhHueA1BkrWIb/HThTHTzOGwi+tYiIdg4jASbL6IYxabhPiP4zCZe98r2XYhdJeA22v5zI7dKRgfsYaJLmfU4AAhwMwe1ou5lib5CdUnnGDJn2P0cIVwWZiPGhv+nP2OwviJYTAKVUM5J1boPW0P7gVpEOMdJeTN2gvjWg1CtwUKXjf2oXy0CN8fC4TH3gcQwbX9j+584enNdMQF8Xr6xQm7O56F70Y1dFXxwqXEfDSliqh44Cm0/luIdkyNb1ddhYXRU+jLLxEDZTZC0yxn+i6T0LJta2GQQklrq0UcrhIEu6YyquX9cGrtMKFh+21K5Lp6qs0A4YnpU7p3gu+x3yBhvfcbcuN92/HJOMFp9Bc6xz3Cc7G7YLvvB7lzf6yI2S5k1PaG+TkJOVaJsuuXjFGyhfftnbcyE5tB0ONh/tTEEYL4dyE+eIhA2FhBIy6Fqo0E+xedhTrHlfBzFJHz477MN+AABl5RY7TpBKFILxYarnuj544SvJPj0dGU88CDt7Ji2wQkzpaQeOmWLP/saSx8y/c4b6DwaGoGPrXUYD6bIqxdl48drnwG5+XKniYWosVwDXK6/5T1/ulNTbb8XesSZHXTA6kKnOu8/0zas2AvBc3UwOrSLk3XYTFUwXXGdfM3jdUfA+T973vXo3LVfWN64V2jBmm5NyatSumDOL5376VRsuZna+DTzLPDyCRZ/DMfHOEePXKMg8xzsR8GZvPZVMRMKjq2A7GX+PML4zTn2yegMksNW48omXvYYXzryddzZY9sYPxR/MN7WCvg9aQHe5KRlMNn8NCbSb4zTyD6lgivXs2T9t07iYu8h2O3DJCpu5yGNu/bkU93yOptzqDVIA1s75+RDbbKh1eGhEZVnObA8EIk8mxYsVo+6cvxAyRuVXFtnyDeHHqIjHhOPDZ9kxh/+jgdi+O8+vieaFavB3MPQsHoUvGhUh/neK2OFW8TZ6T2wP6uvCYu0ZqNfXYhlHPssQQnMWFaMJTrOcM7pol5ziF4wHOf/sRX4vkPRzHmpRq13ZXqyQOSYP9GjYZ9czW9xBRk89mvss7R+Pqnwm+OBo3PkjRn/0mDzyy+hgVf1SV66ShupYG9zqRJLsb58FPx/B74VOyTUIDFnAnjZ8eKL/tkULe3Gmzc3kk61zqHJoXwOkweIdXUFJKrrYRBF2dLrp4dED6WcLqXvdT/d2eUcK7I9TSQnt3uAl1XEZWW90XfdmH40EfCSNv20qOX4WAaETqjB0l2kyORelOE0MJWWqoThRiuPzt/LJb+/puPnzwrvX5kJWVKBSh25venDJRy24uUfp1ff98hiVWlFLJHxHJKko4d/wc5bwlVkQnSi1Htsb6Q56kWe6VufXTh3lGD1zsWSn/C9iL+uQZuj1ZLlo7RGHxARMqvcEn73/2I2sB94Vmy9G9xPjZyn5XerJFsxxbCle+duQZLhz9cId2lIj48LZEcUyuphOeF6dX3pJ/tWqI4kTC9oFiaMrINPn393zwWSHaj2yGNZ3xD33Spfss+WAXz5yw6Ka3T7EcRn0Gr/hrJ/XQ+tnFNPpd0TMqxLYTXQw1qpAtS84Sr9OKMiDWRL6TeC69T1Hz+9ZqvkuxXM9Udl+D/sEZaqmwFqyka9G35SIpzscPlSJ4Xqpskb3Em6vaKYHt+SbVOB7CGM0/XG9XSiex8BM/lc3r2quQyqxCR3/mM2NZIPbOv0A0PzjADW1P6qkoazeujFd6ZJmV/ppmZhC4tutGfld/JpojnzeCOVDrfFgOVIrT1/qEJc2Zhcyifl/Et6N0ERwQM42xf1p5unT+AEM7/FVta0NfyfFhckFCx8Zd0L7AQhlM4D1i0JXH6ZVp7V8JGs54Uv6yCvjhw3tAaTCeufqQMM4L+Q2My2fqVKh5osDR8KMXNnAHj57z3yrvR1Qtzkc7nKMWoB4kLD6CLM2fyY93p5eQCDOtKqPnyL0VrF6HbE96HQ/tSgZ8CPzljx282JZMhl6n3aMLisJHUrV8ljYvmOaWljF7ovKKkOxL63pxNV5e8Jd9BErS1ptHAlg2kladGSq2chlnPgBPfr8V6Mxq4xRm2NzgzW40g7dh90FOJaFhmRXN99+OWUgJ7ZkZX4o5jdLoG2lWz+T2pcLqqQeuEGXSmRxouV2hwu+00SnyZjro7XP+PTSPzhLPoHaHBh9UzaOXzIkzifWihM5L0IpTQS9PwXC2jFr7l1GIlwSzJmtbfuklrH4m43eBI/Z+/oMRRnJEGzadYqY7MB2iQusudYt7PQPB+DYIv2NK2fGd+Jhq8bTOb/p7ei7RfamhcXMlkcDQcikR8V8ygglZH8Z1rUTvnddS66hhCLXgGfLaUlo1Pwau+vCZvnelTpyzU896rVc2h0cOzkc/1uXU3DzIN5tm3n4gaLVcyPvOQrh7V4NMlDwr8WEOqHA2MAr3I5b9aqk9Vo+T3cuqZYoMWvOcdXq+konvO8EgWERm7jnqc34MW//u5hflb6XFjBPy4HiYZriHVrMOon8oZoE0IOeQkop7nx777ttD7fjmI0Pvf98G2UExxLnovU6N3dSB5+qpxjtenRc+ttKVBg2ldNRhhHExjOkxFtKGIDrPCyT3CGk47RDQ93UGhqvk4wXXm9bswupWxACUr1Mh4F0VdN4VDj2e3FY67qdeLPXjF/eXiCn86/vUQpv3RYKK4j+Kn56DsH0LngN3U7VYufuqIeOMaQaeuq1HD+9y9cyjV84w+bauIcvdIWl8v4zlCgy57DlLZfTkGntTgRLt91LTeFe+e8cxyMZr65y1EIOciz36xJDMKxosEEdNexFHM6RAY/dDgc/U+OtkzDHYXNXDxjaQ52XHI1CXUBRylLnXx8OT5a0fJYbp+Mw9JdiLeeR+mqiyuK+dF/GtzmC4NtET+M+4vESdpRv5YuD9To9osheobJsDdgJ+dUyI13/SAzE+ER1IiubmugCHPj6myJLo7Zy0cN4kYlJpMGQ6bMClexOn8ZArS8cdVrg8lWUmkmbYTBrdF+Iw9Simzd0H3moiJisNUMDIObvoSStekU45pPC4yEe4rUqjt23zc7i/iScJpuu9diHkD1JDfOUuXwiREx4ho3JtGEz0JOwI0ONf+DD3TNoHnYQlhXRXkIJnCepsG263z6HmUOepKue//7+8KFlrCe6gah8adpnurD8KK550PSbn00qAAHU9IuPklj7Q2FaK3JffKK7nUKk5CO2sJzek5dCCAEBCrQfvr52jVkoGI3iHhvWsxmagHwbhZjRtrJGqKOQjic8rnjWxmFMB6OvegHSoKOFLIMyJnv1cSvbzKNZtnhD47RXK9RugZzWdwUhHFfBmIXlqE9Nyr9Gv4YExeyj1aukIdLh2EN+cQD3aZnmxWYNIY7jtcm+f8VP4/057Ju0W23/g7V0vYklZOE3WAgFDek3tLKSXOBBYioYXxTYrZNATf34m4knCHAjab4x/e2xPWVNHiAXGo4bxX8/0WiX8UcOf+Wx17j6rrlJi2R4Ntyvtkpk2I4flLd90tuvaFkPWM90PDTVqy0wwDb0sosHxEI0NGYMU3fl6xT2j6zTFo5L5s3vSU7Jon4hX3yl/3n5H/uqm4/FkD0fgl7T5tB1algUXHV7TGYA6aoviaP70knafzUMLzb63lC7p10Q0TjohodnhO0WeW4BbPmOMNnxMdWI6Gej6DRs8p+9oapGlJGNH/Odl23wSz3yLEiud00dQf2y6JGKP3irrtD4BdrgZXrV7T1sw4lE8QYdblEU2eG49uFzQYHPGUft1VoXMJ59I+NbRGn3AsSkLCkQe04gShnOuDUUg1TZxjgxut1cgeVEeyfXZY76PC1fVvSL9mB8zzJKhS6yhQdxem8VyQ3fk9GZwPxjaezX8lf6Zz3iHQrNZgaNRXaq+KQ5dpvN86PCfls3jM9hSRcPE1nY9Ro5KzCunVUeUNXmO+r7lNb8mW9+boUSJm9n5NS77uxmwzCVuvf6c+HqGo5c+ffa+R4gZwvuXn+MbjC5U5HsblLK5F8T9ouCIMBvacMWJaQutrOOIHa/Di3zbIepqAMby/jx9poiCnRHSWiehr0QIFpuEw5PnlvwgteIXvgX0XDUZpt8P1m0fwbTzPetfb4KfFMdw2E/E8uR0e+oXDvhtniTs6cP20BzusNOizvSO8jyVhWh+eHfZ1QH5iOFy4Hxkv/Rd7B0agLFKDOPMusN6SgiR+Fu8M9PA59wS+LecsHaiPRPeTCC1XY1RtDyRWhKML7727a/QRtikCDSNEzFjbAwOM96KOr023fS/c9DuO+pMS5rzvjqndU1HTiXP4kZ7QGJ/C5DUauE/ugw0BaUh7r4Llo35YNiESra/yPiEjMHkUVvAseeZJHzx5tA8NvLf1pvaH15sDqHylxvY9A7Ck5yl01ucebTMAE3enwfOACqnp/VHpewBNnPFqSwdiS0ksUrg26j8xQcKneDg9EFG1cjBmdUlE0A0R67uaotOoYxiTIaLHDFME9k7Beq7nXT8ORuy1E+hvwjPaukH4GW0M3cYipLtYyzPuD4DXNAVmBU2TdwlcT1PaKjHOjsnDZ26ncQ0K2M+WyQPmBVHDBgW2DZwod55uDBd+Pc9linxg0GCcO6zA5eeT5ctzhkOzV4EdlnL54KAxGMcZKHgDk7caOhH9jRVY6MLkQX0EKMuLMJZfT9jlQimDlVjsO17OPqyl/peVcHxrJb9qvJNyvZXwLxwv3ysPpo0bFTjybZx8qYsxupQqEHZUkE/tboLFfG2rdgnyg5OGgf5Vwj5DJv9sPApGvZTwuD5RPtdgArS/KGBbOUn+frwclqYKdBwpk//XeToqqAj7t0+Um1XOwLuzRbjafYL87f7ZFPhIiY19R8ovLvMk/2QVdqSPki9s2kIrZqhQZDRa7v1xF/3TQYmOtqPl89qORceeSuQeHC/fFG+FWmN+vcBKvkrGkHpPgf73rOQtS6eh0oXXocZKPuOMDXK7KZD40ko+ysqOPAJVcMk0k7tfXUjOIZzb9YfL/cQNlBCmxokKc/ldm0AyqFViaONwebPpdNL7rML+14Pk7yzn0YdKNc46DJXXtNhCMmMN/loNletkB1DFcDV2/jKVs9EjqHGuEjrdjORaXSZS5XYVmpb0k5etCyQHPv9h0gB5rMycAiOVCEwzkK+dOo5SuGdNqzaU/9q4i8yaVPD52Uf+/YIZFU1XIehYF/mAkyNowgcVUky7yy/32UK6LziLtu0mv3JuF3nMU+HPvR7y1y2H0YM/StREdJT/HONHzw+o8WSnrtzn5i5yLOZnvaCLfHPKMBr5SYk407byjMVb6ewsNd62aif/uiSITlkr8fdGB/lIbTP6NkWFtx4t5Pt7+VOduRqd5reUv4sIpuZ3CgzV0pKn2w+lguu8JhsbmGtff/I0VcNb9o313bKbCnhvWL37w2S5g2i/iRpttr5m2dhK6/uqsUlex5ZwZjKXKRE67BOrzu9PNQ5q6M59zB5s3UovmlUw7P6YrfgbTJFrlRAvvGCpHwyo6oAGc9Xl7H5EH+rWR434oJvsrtVWspdUSLpxg23ODabWnko4zHzA7m8OgnaqAs49rjLHuiDsGKdA2qhKdrpzN3qynWuFB9jWgz3p1BMVxNQy1j/ai3K4Fhm+JvbHYAu571BhvfIi++IRTMdMlUisvMZctYeiZKwGhjMvsrW2w5FdrMb+K6VsQc/RmBKkhvuNUjYzwgpxM9SYequETSmSYc1PFRKvgL3g67H9oUD0s4vs25RgaC1SYP/QMvaV62HwCu5HMm6Tl1MReYszzF6R6VbrEdukgfnSIhZH3cnwrwpfc1XMr4cHNfL39v1TwOI2+JCnjQp9BynY+WFBNOGVAhExxG48NkJFohp5H/PYpQP9YDRFjYAbBWyCsSlieQ+L89VM388CAxuUqFyiZmU+Y2CvVOKkjsjkpyegfp0Sztka5nOXYeQGJbI+qFk3W2v47lYi4J2SDf1th9ELlPhuUsiyWBCWtlJid3+RFQQEo2q4Apv8iljo0FSMzFfD+quSbd16EpYjeE30FGzYp1Pw+6pC3uE8ZtapGxkuVUNcm8NMYntRTboS5nU5zMVkOQ35zev24Dzrfd+XVrkqcWNQJrt1sAe8bHl9Us6yW+96YcgjFbQ+n2Pa0wdAtFNCf/M5dufHUNi+UcDENpfp97XAwpMKHEzLZ6kTHVHL66P1/gLzsnPBvONKWDlkssnmC/GkWYm++aeZX9hO3OimQn3HTBYQvwuxZ/i5/8liym3B0P5ZhAGNZ9jN66n4MEmNpBf57Pq/p1BGKugHZbPcL6fx57QSKXfOMHVsBhzSFbjxNpXpHjKgbfYqZOumMfFuXyqK4frT/ixrLS4jp+8qTN16iiWN8CHfmUokGSWxMawrwsPVqO+awprPd4eslRqNc08yv7zeuH1ZgdD7x5nWA2M8mqzA7vmn2PoRS2Djwmewx0n2boAXrB6rcDA5hRmYrUa3wTzL/Elir7R90Cjw+r9IZt3Gb0GL1Wp4LTnOJozZzhmE9/DYU8xdPwid/ZRwHXeC3e0fjCNTFMhKOMHed07Dif4qdHVMY38bT8OiTIHOQ1PYTrdMDJnB67n3GLN9cw4bs4tQNfQQM/TpSi5QoeOHOFbk5kE+7dRoW5bATBrXUcIcJQxP7GczhnWFA59xjd9hNjaqB5wzFTj99yD7pTTCikdFuLH+MKvPDsBFrpnZbWLY45hAxAVxbut0mGU4pCFcX4XAsYlsml06Zq9SYFT/g2z4u0zo8/p/yo9nZ4OzEMU9q+O0/czyoh75Jqlw6c5upr1wMcVyjRrwXySbtn8txc5XosX+YKaa3wX7Xyr/xzXskFd3PBGLYMFCGRu4At94ljOr38a+vfPG0B1qCKsD2JRH63HCSYXdvXaxT1u2YIi5ClFdw9gYj21I57MfyKJZ5zNp8F6kwukfe1jFg3SsGML7wTuMXdp6DgPjuK8FRrGc8eeRwWeta7fdrPpSNspSizBVl3+6pBMdOarGL8tVbOPXRZTYT42KPD9248Ra2mGmxMM/G9jhER0RwfcSxhPDttb/wm+xEor09ez5mq5YuFiBmiWBrHrTYnxarsbG5KUsf7UX0gtUsPdex3y7roFbtBIN27ewmvPrkM4Z4HawP6sal4aA3Xy/s3cw7WXpaEpTYvnK9cxqTgY8eiuQvMCTVdmcRwnvn4oBa1jcg2zYveB15vfUBOnSRS8NpPVzmM50V3rBNaoPubHm9Suo8wvOBm7L2LbbOpitUWOr7iyWeFIX9oeViO0+lxX1doX4jXvZ46lMT7MQH/i+Yr85siPGHujfT4WdH9yYODwdXT6qUHF3Jlv26gzsWvA1v57Lzmw9D2tbDTYeWchG5mXD/5UKW5fPZzc9dSm0rwinOeOY1aFFtPGbCvOXydiOxBUUmsXf28GRKQO0MW69BsmvR7FEs474UqOEk/1ENnn8fPhyvl0TNYoVFyxEHdfYRRMmssCRS2DJ/eXD8ZlsWmQ6QizUGFQygvlePIPn5zmT/DeJLbPPwQ1nFc5tmsw81uXChs/La2/GqhP+pfiuPFe26cMsG7qRB++Zw+aGbOGQJeQ2Vo2SB/3ZidHe5PlBiT3De7PRW9sj8Sc/iz+GrF25Djpqq5BbOoAtLXZB70wNKp6bstxGNzT7qGEUNIDZvkvnc8Mz76Be7GPTGXRuo8KMAYPY7cQchHDN3Fc+ghXdzkX5Be7vq81Z8zM9Uj7XYMqK9sxjWXeq4zM7fVdHZlTvTtlMgz1f9Nk9uTf97Mh7/mxnNnpPO2zUVWO4qMWyg7ThYaxC65NdWHDbRUhdw8/0dUc2xH0JLtfzOmzTZo+Nz6Akl/dnaSc2KCMDT2z5LGTosHjvTFic4fM+sg0LXpYPoyNKfMz+l8X6F2DFBMX//+7Kwde7kNFunk///SuMumFIGkMNlAO+CI0/ttAf7mXmXp8FTk70D695dYe3wv4rbRDDM52e3TPBIVkLej9UsO76Rhg6ZTFsEzQ4N7sVc3Vfimqe6ZyEFsy/YiXOzefecf2FYH9yNfIdua5eeCY8/50BwwYVsrxeCK3GZaL/Js7Av+uEEafyMbBKhUaHBuHT7QIsfaDAea0WTKffAMofo0Ht7DJhr95QsnBQoSqlSHBcvIM27uOcMPiBMOfUbpJpOJ8cvy2Mz9xHRzL4Mw8UCD/02+CdnxqOVWXC72NasPTn3FJxSzj2eTUSotXwT7wudPy2DhO2KKHle13YdtYX95ZzX4uAkFbqDw/uuUmR+cIwMRBsJPepa+mCtCgYqiUqRBukCF6lZ2EVooLjWhK6W51DyBMFLPm1iXsBykI5A7R5KszKL0T2Cs78hy8LdeFDqX6YBqH704UNK0bSLc6cvdcdFY5uPEyTO3J2WpIsWPU+Qa3dlNC9HiKsEjLJpSNnzsglQmWvFtyjVIiZES1c1G8F14sq+LumCWLvYTjygmvjGluhqb0FqktUMFqxVMioGAU/axWerNsgmEy0wopbSpySbRN6nZYhsrcS31ruFNIOTsHSfCWi3uwUpubPgB/vZ6PgAGF98yw4mPJnDvMTvHs4497/tNdipaAXGAw6XIRag0Th048QXDbh9fkaIwypCUeosxLWhuGCa0wkHDnnfJvkLyQ5ReNuK64nExcI13dkwquJ6390kjDk2jlMSObsWrhf6H9MgeJCBXJmRgqPx6qw+E8RorxGC23CZXQxn69n7QZhReZMGpytQv5Hc6HF7wI6spBr7G8m2J4spuDZKuDTEGH9n0pq1lPh4eM+whSbRzTulRK+6t6Cw8taelKtxHxPU2HM5s80uQ//7EprIejCLzryWoVJ//gKWq/6I5b779sZt2TKo4Ng2E0Nz1VGQlG8Gww4808Kny3Uli1GANecgcEjBJdrXtDmXrZrvbZAC1ZB21aBoDnPZFaK/YjjnAMDK2FvQgzcODM8/NJb2J5wED/3qtDKuElW6pQJn+H/W4OnsEgvC602KdDjr6VQGc9z5w++5m49hXT+zoAjvJccL8i057jTeiOetX1eyjS2PrTqgBKtdb1lC1KCyYafY9SrHpOy5xohlOvqyPmyic1L+yInQYWRq1fLdNetQtkd/tm8q7Kf99fBwkuJnJJE2ZcSX6zl57VU7CrLituGpTxHeK1tVl9/Fo+07irkRCbIglceRk+ZCmnX705qXZOIWyWcZ/qqJjW+OYuFw/hezMpl3eyysKq7Aq3rt8qMQhRodYjrVd4/so++KnhxDkzcFTixuDSKjMYrUKH7r+iyKJ4u31RgTJto8eCtJPLdocSY5JviMBMD+D7l3Gt5VtztaIhxvTiPzf+r+eUdiNpLSvx5PUvsGB4EzwAVam+mi9fX78b+ShUcetWKGWcS4dCO51lzH017q6P4yd9tdfGAJkk7GU/KlPAat1sM+HkcRdv4/fr7xGHSSQy8zHly/x4xafFpODxUwSzMid9zBul8lnOjrDRCZCaWflCgKj5WYxtdBMccNWfNLNG4+H89pUSzw14x/t5p6st7bKS+rrQpPZsm856UQiylB3UKMuythl2Yu1RspocqzidXjUZKW8Wu8PxPjcpfX8Srn0PR0J3fY28kkU4E3I/w95KLJEZFYnCDGkeOL5P8bZPhu4ufy49i8c6+FISEKdBscl9MmpaKR5UKVPb5JGb1SkPNCCVqPd6KX66kI8dBiYLkctGqKQM5fxSoNTwj9rtahClxajR8tJFmTFQilfewnVd3ac/NEnp3ls9b8l4ppXMFbVyqQtvY85J3z9v0oIbPZo1COjOjA8/7PCNs2C/d/9QJO4KUuGqxQro6PhJZnA1cH+2SrvvsxffT/B7nEGm+QzQsi1UIazgmrWmpQBH3rOgO8ZIh7+uIj9wTL6+THDnXr+rBuUhnq7T/diUVBarRNb1M0t1whwI+K8Gm3JdCcqpoNtcF/9AXUg9dLSQ28jP6Uyb9TmiPKg/Ok7Z5kvOxfXDkmTRqZoFUv3s/jnE9rKi+IS3+UIRtvjz/ll6UPG8o4f6PCq5umZK+gRrzhvMsrNonHdt5h5y4f6V21KLEGVVkPEyJxi2/JesJLeDbWQOLPS3IwL4N9N8pcfDCB+nb8bZw4trOvt6Suhyzw7gsNTpW/pGcbtpj3FS+/km/pKpWB7CqTIXXHg2S1YsidIxX4/SRBmnlIt4vE1QYdPSBZDTyNm07oAZrNqLo6IdUzbVX37obeYX+JtWS/+X6HnTmR0u8K1RivbsO+W+1hc0szpaPtOlc8mxM4dz14kJLWnjKCfOmqtAwtgMVGxyADs99i+fqkq6+Ao5PeR5Z3pmiuafd5e/98F8rMr90kwy4v1s3jaBJ8+5TOz/O+a7mNEXTSOZcr8yOjaLWF1qgWkeJ7OF96au9LY5w7qpdZ0TGG+1we4ISnQv7k8N8Z4wMVOKJ1Is0zbz+nDc+tDSjJZv3Y4eXGm9vDaTR07mPmWtwzLc3fZL4/nhvb1T0pu9D75DJVTXStk4hi6gqiknhOuY0hfYbf6QhmfzrzXMoVPWNmnlNAo85UFWDLbrc48//a0mGu2fi1V4FbMeOosbxLqhR8Ex00pxurd6Hxb9UYMZj6WaP/fh5UoPUfpZU1e8ELHRVmGI0i6q2nET0HyXO3bYmpc5pDP6uRPn3ydSe8yS7q0S86RRqjM3EN87qrROs6cCcLNjtVGCH2oaORnEfMFWiZMsY2lWowcj1fA3t7Kj+7n3q7cwzch9nsv/8mL7x7Kx16j/y0PlIHReoYHFvIS22a6CN//v/b0Ye1PujHcbUKWF7aRrletoj/xX3uFYzyOmOC9Z/V2DzUWuSvdyLiH5KvLj/H3l9ikI7zqILm2aQs/9ROBxRw/fLWno88xgWp3KdHL2GnhcnQxWtwvrDbnR/QRYqOvE+P25HpW2z4XaUZ4H7TnS4bw6ccxUYUuVOdwLUaD6nQuztWXTvjwafxitxL30RfWvxiHLu85yYtZgMWtXQzw4qlNxYRn3Hv6EmhRIGFito/e966plThEj3VVR63A4uK5WoKFxMZWQPZlOEJ0EuZGcxH+U871e/96QuHdzQf5kCOuO3U0xFJC6WKhE33Iusbx9GymRe02e7yUT3CLwXq9C+ayCVOx9FxSQF7rn7kVfhBc7pKugN8KTk3bnw3qOE0c8NdLxWjSh/NfwcPenpBBE//VW4qOtH+1ymwZ+fheO0PXT++3Q0rVAh0zqIgs7OR9JzFVac3kFGsxagtbcSM+zDqabzHmg2K7E7aDeFOUagnGdMi2o/cl9+mOdR7ltWkaQ/PhF+NxQI7xpOOib5eLFPiaAtIbQ4ogCXJytgXb2XMpmEbtxTXteGU4Y3YeAhJcx3xZDtXIYEnqEsZsfRhqgpSJqlgpNsP21Pns79kOv24Qj6E7kIrTiLrsyLoedOS7GKe32/Nofpy6BgNPIc8Tz5EPXN2o0j3Iszwg9SHxaGUK7Pd7rupe9dEuC+gevJvkP07EM+1oSrENfxID0PK+S5rwj/rIqnmzskOMeoYTn8IBWLhN5DVJjz8AgZvhiHptEKzL+TSvFLZHBUKbHuaCI9HzcZOmoFoocdonvXlmDebxUiWAIZpHjB7ZsSz48epXSsRqQJZy2bZLKQfHCZ+92EX8lUHeeHn1z/9yUkU23jDpzQUmNmqyQadWoXUp04MwQm0tD+wYgYo4LPtgTifoBsnrksHp+l1Y/j//9nvMtepdK0NgWIylfD6tkxyt9cyDlFif0fT5C6VkKXDhrc6JFEzh8IoVZqXIk5TcbThqGdL88yRbm0rswCVzlXNOpkku2jUbhoy72mKo1GRsUhJ0SDQNM8ykyLx1Uvztvvz9Pmd0Vo7c6Z/OIF+j2De5qKe2SnQpq0ERBHqnG+Rw7Nu2AKQ87/YzppaOyxOAzsrYG3LlHNwng4pqgwZKGCGrU4o/Hs1vaZhjpuV0LnlAKfl4r026EY2rw+nkfUtMWhBEkvFejZSkPlClN84Gs786aMiu/Gwf2OGuWGVykoOR4/+bznfyumkCEKxHAPuhd/keyfcC0UeKauLKcZrsX4kKaCcKScBH/+zAoFXP6UkMOwYbDnefDh5hvUMWwEpnD/Vbx8SHVfRuMdZ5jYoMeU0y8ea26robX5LgW9jYfxWyXnkEr63/uLOOOtNX9IE7JERHKtOKXzmB4PLIYd36Mq/B6VRpYgkmfJB1HX6e2WUTCXa7B/dDX9yBmH7F0qUOJT6vJRQPgkFYKtXtLladMQmaZEevs6ur1sFgbyNfcsqSOTlXNxg/vjsDevqffL+YjvoIastpZs0heh53Q1/m1dyzXVE885I60wfUVdAjlXl3PvOPCSGj5swBc+UybCC9Kp3IK7nNt9PV7Q5YbtiClQoabLKzI9Foi0Ut7nlnWUNSMedroajHZ9RLXTD+HUeRU64jFN3qhBC40a6fNekv5k3leXOTd+qqHi2cBV7gtD3Z7S5iElSNyuQPrQB9QYNAPevIZl59+S9z17PDiowEb1O5qtcoT1Hs7tr95RT2MX+BxXICnxHdXdWwj7SwocL39LxhFLocO5+vu8N/R/HJ15XM3p+8ZtkWyJSJFslUpSpEWd51NEqEkIUUyIKZItRGlHaVEkpWQplLazfM4pOee+ir6GicY21pgie/ZlGPk98/vvvM6r83ye537u+7reVwsGfVdjlG0Nuh19St3lcTDm7Oox8xXdfJCAbK4hLzPf0qNjScgqOQvXO5/IT5WD64e5Vm95QXplh2A+sgYL/V6RxZFzaJFxj7N5TupTarzvqEVp0VP696YGp6xqYWL1hByf7kKXSbWYt+VfOtdrD0K4n/Yu6aCbgw5h5AXOHoHvqcMqF//93OH80o8U/OduPPCsxS2bzhj3fg8uvK3B9kVdsepTHrwCzyL7t05IWpOP5TwvdIzsCmeDFLT/wT1Urye+eexFPvdit997IfvnYYRMqwW0tCA9UoBvPDMmy3ogzaMQWTwLtLzvCcdfU7CY98xZ7X5oqNkLN1Sj6XM/lBkWIu7tWTR96I2kfUeR1rUGg5P7YJDZcbiE8vV363IGT0HOH2fxy4qBGO6cCulX/ll7fdQNOIqCDs6Bpf1wyuEYunMt2v+xP3J/OYHCxBrQHH10d94Lw5c815wyQOuTVLhcr0HIaCNUZ6TD/Y9qTDk6DJ4/i7C9kfv4cUPYjTgJg6waRDw1hrpfOnx4344oGo4XXfchn+t8rs0IRB/KgtfvfI7WjUbtn1wfOrgWXBuDsuHF+MafW+U2BpM3nkTXhzzb0kgsOXIAEVzbp7abYqpeDmwT+H5UZjg8MQ8jeQ93/9McXWwKEJdyFifMx+LvsUfRwrND/wvmSP96HB/+qcH0qWZYPXkD1QsiJId/EbZviSSTChE/ZnsJmimx5HFZhIPdTCGsyZ9m+YsYcHeW8EiymqSfRdD7WULl9S2U/UaJ3HUzBMOEWErerMSosmnCzjYjNGeIyOjkKWQe4Oc8q8TS0dMF9fbRiPmuxKq/PASn6eaIiOXvV0wTbg/xI20Scfz0dGExW0WPKlQoSpkquF7aRg09uFaYuwunnOIo3lgF2XWJIGk0xF1bJeIFD2Hf8WFo4JlquNJdaEsyQxH3rI0bpwkO86xgO0yFabXuQpy1HSKZCl893YSTxo74bqFCRpkgZFu7cs1Qwnm4IPx9W0D3EUrc9GBCygtv0n+lxKWVEiFJHkTunNWjbrkKE1/F08UuKuhkOwln/Q3xPU+JxmdM0HlijK63VJCedhU+J45CzlTuHQpnIX36WHzgueNgb2dBvGWN3XydMeedhDvDBQxzUqGiPxMOr58Gca0S27e4CjZbZqFmuRIvLzsLXa/Pwfz7IjbMchSCk/2w8qCI+M2Thc+PbYj6i+i60044CQktt1Khl2AvOA1PoFnzVBj1dpKwcZgRNgYoYTDKWXgSMRz2MUqkHrYX6IEp2t1V0L47SVi6bhxGPlfBTGYvZD+1w7E11TDfP1k4+NIRq2OqofXQXpgQK0F9RDVshk4Wrq2ZBjfraixeM1kw/TQLGaEqvDZwEF6azcOjDUpQ0CTB9P4iiKUiDsZPFAb1DsA0VxFbd9kJLZvtaMBSJZYnWgsmHYw+navGozk2wvlT8XT7ugo2rTaCd8koXOushMWPCcL5J2Yo6KPEkds2Qq9VVviUqETKvQnCwQW2WMn7rSnNVgiLcoDeZBV+PrIVyva6wsFfhe897YTI5KnIXKGCg4+dsCZqJjocVcjxthN0Ts3BzaNKZHywEeYeXYivvyjBlDbCjBuBaC8Wod0+Xgi9vgJzA0SU9R4n5P+7ClojRUy2shJSltlQxu9K5ESZCcV9p1Db39V4NtxSiHGPp9QN1ZjVZiEEmMyD3xAlHG5bCcNoAdytlTBrsRIyuwcgrqcSD7WshNSey3G7UkT6DXOhSbkaDttFXHprLrTXhWLaQBEztpsLMBtPuSkqrNYeIbwZ6UDLdWuQ/3qMYOAQTy2cXSNbRwti1Qp02iTCrXC04MLX8YgU0XhzpFD3cg2abUQ8/DFaOPvYgvwXqHD9gaFgvjmBvi6rxmsYCykXQ2E8ScSkK0bCgSvroMXnutDGWLCbsxHSMSIetA4VTHePpa1ZPFMc0RcyOyWSaTmfF1sDwejVGizuJeKmMX9tEw4X/tn68kFCe/kmGHmLWPk/A6Egagsi9EQs+DpY8F8+lqzzVKiboiu4ZiSSTz8VJtX1F4Y9Xo/PC0XEbNQTovtsRhNfx+sfXaF9y1Z46/N1Fg0Utp+woOCVKtydpyNkfkyiH3G8nhN7CR+ebcFi3lezZvQURupu594l4ufr3sKxAdF4cUGBlj29BOd91jTsthLJM7oKI6rsKFOlgFdQZ0HhkEwzr4hQil2FwzppVPpIDru4LkLX37YhOVTEyYVdBYer2zEgW4TTMi3B7WQ093MFLr3vIRS7WNNa82rIl31lSz/wNdeJaNj1nZ35mEy3/1YiuuIL+6yfTuqFCkzd8IOder0N+fP5nK7uJASqdsBvp4juaf+y9692wshJROaazsLkRku614nnOMtXbKJgR5FzlOhY84a5XU8m0/UqVA57wZ74ZpDvUwVWbHrLZH13IuV3Ebe2v2Hd+8fC6CTfQ8p7tq8kDnVcw3X7vWa3HcwpUFUD9YkWdqbXeGo6pELBplb2c+se6vtDhU3eD5n16gwaVS6i5ssj9v5WNGQpInL1njEvMQYbFyphOOYJs6+Mw/t2EaZnWlhcvBlZ/lKDgao77OjWCeTwQomSfrfZtMxk0stXQZx9k8W930eydBGGj/5k2x/tRNodESWTH7B5F2IxIFAFv5c3mKIqHlIN14o5f7LJM0xp0jfuueZXWF2hLSWX87n+dIm9SkymzF9VMF1wkXU3zKRM3ucr/qxndwbGIMqNfzb7KpMtj0WgpBqPzzUwuwsJUE9QwrUFLHjfaJpfVw2f/2lY3bGJFG+nRPfKc6xzcgxZV1SjuafI1LP2UFovFd6urmatRzJJu0mB0YEKNtTIDoGneLaFku3aOBk3tauh/kNkZ391wYVsFZZ9FlnFVHe4zVGBWShZxAhPFO9XIlKhYIEx3giKUkJ3v4z1GrYTXc4pMdUGzPpIDBaKfE2TarbjSQLODVPi4wIpW3nenHwO8N4eK2VnzCbTwt94rc5VsqVz4+kczw7nL5ez6J4pZPNExP7oEvZ4wj4yqFDghniGOb8cDXe+t9yaYqbSGQvt4yoknT3FAoZPwCzucR/Xl7M3Wo7o1CqiPauMqZ9KsPy0iMe5leyyOA1qNxFiJynbWjcDmZ356ztSZjl0Lgy4LnmkVTKtSwtgyOs8b3A5y2kIQJiS+7t9CQs8GoQMXudO0pPMZ/pWhHHPKthxhnks3IGbPasRE1DJto6NQcrcGhQYV7FydQLuPRJhsvAk69f/NFJHVcPp2TE2sk8JLv2uQnP8MXa33JA6eJbZNDKPbRhhQXV8xjO6HGV9yYnSNisQOf0U+2VVLNUXqlCTd5xdTtxFBZw9fNR5zPvOcNQkqxC+Jo8FDh+NqMEqdHtRwA6kW8F1tYgrTwvYrZkT0YfryYnwIlb+aDK6/k+BeaEn2cvqZSCei5J/L2bOq1eimde8SXOCuX0LgfEv1ciuOMa85oTjmLQahmq+50ERuMWz4ZXjxcxPtg3qv2uwYvBJtutZHDJHVsO+uYB5qOLRp0mJpI1H2N+fT2ODgwqjO+ex8slnEMVr9TEtj125XIZzwZwrbuSwstFDKee7CoaG6azt0lgynyPy3khjzxx2km4uP+/wbJZbmEhlnZT4kZbGls8yQuOfXAPVyWxD3nAkpSox+G0mmyE3xQOFAvlBmazM2hKKyQoU/jjAMhNi4N6bZwRZJrPyjUOv1Srkpx9kfhvj8XKfErdm5zL7QSUovapEzeB0Zn2uFIYQcaM+kz2eWIGQTUqcLNvH+nSqRCL39B9+aWzxHQPy/8B9oUcsm1U6kgz53pwOx7FrdVHUJUGFBIPdrNv/EmgUfz9fkcCcBhgi24nv0yaODZEaY+tHBQbnJrC4aSPh+kiBc3+nMLfmTXj23//HfCCGeY/fBpcGJZ72jWOz/o7CWp9qnEhIYYNvxOCDXIUHERnsxbQShPI618QnMmlCKQL5nifu2M2ex1fgYqoKX/T2siVrKjHzV64nnXYxi1cDKYf32J2/17K3s41pPq/bzsdrWaBsGxldVsEufCtTvoslez7LH6yiWUHwAARuUOGfIStYy+lBMM1SQvMmnE0eYYQPQ0T8Y7OVueetBltSjZ+hy1neH6EYZVQNzacQNilwPdRJKjg6bmZ9Tm6Gh1oJR8V2tqHyNLTOqFA2NoaN2FYK4jyjubWZtc8rQ+B0EbvuhrL5b6qQw5RY9O9GlvpIioU7FOjjuY4d2q5HGWdr0KNqPntfZkhrvVS447uAaXdEUDlU2FUbwIoTY8kmhO//1lr2Udkf+pf4HQX5sReNA6Ftw59ltYA1YCUKeJ2PyPxYfUcIDHYqUVbiz8rfh8HOUoms1JVsRlgpGrn27spaxMxfn0Ej1x/N1gCmjpbiG9ecnU7+rOGwDOGjRRy5+CtL8elPtnvP4mGJK5ulb0AlVrwOLYwtW/Ib+afX4Oedcaxm+HrawGdqbZorCxuii8J/OJ8nCKzjkx7K5nIu9XBn3VVL4WFUg9brliy4eDkW7lZBct+Z6c7gOXeyEj3cZrKDI0qRalONp7Xu7Gn+GcSf5P25ejpTW8mQy9l1o58ny/aTI0TkXy/zYBNv6NIHs1o0hoxnwsdBVOnJa7jPnHl9/43eFtSgz8DR7N7NTeQ787/fkRjBFpvE0N1c3hvlxiy4uS8u1fFeGmHBBgT1R8hhzm9f7JjDv0uxOZSfK9uQBZYEIXo/r9X00Sztv//j8lY1Hky1ZS2DzuAJZx6v7AnsGWeHQM4hO5eNZYacAWv8ROSnmrGyCkNaPrgGVxfoM5s1kfSsew3G/tODtU+LpdzO/H6P6zEjTx2831GD8bKeLHR2b5S4V2OIuR5rLFuGGbk16Nrajz1KXg5xcjXWVfRjgWGr0PeSEtO/8XUkpbD5qxp7Do9k0mp+j0UqLNo/mAXNEtH3TxWejjFgRr78/nnW0DwaxMyemlDylWqsWtiV7UmyoJplKoTVP5eMTI+m9/Nr4BTwWWK7L4E+c1a/su+zZBTbS/njlLD2eSxp3NsTN/Oq4b39k8SvsjfG8b7Kv9CFtdYGo/JQNQY4dGJfD4XgkRH3qelfJBHnw/CI63zBzMeSmvYyvHRWoW/aB8nknAr4F4lok9+V1GpUeL9OiXbbr5L1C2qg+10Bf4dWSfS/Y8iyqAbRwXckb59NIJWowjUZSbI6p5ApZxvbndckb0uzqPmF+N+/8S3Jae6GGS410FutlLhe6YF2exXa/j0v+XBoI25qRCT9uCa58mYrMv4W4e9Kks0+0fisr0SgXpXEsDoW5lxbNhw7JvlfUzlGGfJnBagkJ/ZUItuK13FLlSTlUjXyH3Be0q2TDN93FhtPKKB+VyuZvcOV6mK5ttftk9iFetIkdyVWvtggyc/IIzeu8327FkmuzT1Grt9FWP+RJpE8KaFxV5RQDAyXvA75SUmfq5E0L1ayIq0rcvx4rmw4IKk62AN9ZZyv/MskcQ3j4DuhBl6DfSQx02xwK0OFxta5kok97OHkwnvv8VrJYQtnFLcosXlCpGTqAoY2KDGsJVryqosH0u4p4fV5p6TMaDaCXvMMezBakrzIF1o886YO3irxb1mIB9f4Pe5eJTGYFwCTCM7k/yySVNTEo6uOiPIr2ZITFYlwrxFRfDBNUjV9N1KmKqF+lihZ0D0FDtxf+oRGSILOpEL1kJ89ZqGkKrkCau413o1xksVpVZh7UYFJwiZJ2NUabOca+144JnkzuxbSWj4j63dKFsz67+8VFBiTNV7i23f6//+beitjlkjSauZRyhMlPnnYSDLt5JTI73TIxNkSYYyGrpmqsHKFraTZ9TK1a6sgRIyULJT/Rbf5ucacHir53uMxRT5T4slsE4mz9luK0VIBF2wl5qH/0qdpvIbzlkkmDe6CZF7nT9MjJNETTOHBWSWk7bHrvR6WGMQ5oY+uhWTB0nF42Z2vc3aihB4G4PJjnmvivCQ/pgbhAM+5MHaQBIatxvcGEUJCP8nlYWHIlXDG/u0P15If6WicocLmc/aS4wszcWGWCorrfSTaBVkov1eNzgWdJd0llVD9xr2gWw+JJE2KLr8p8OSnluS90Tno7uD8IPvmavtWjeI/FLw3/nStubCKggYrIbVtdG3U3U4mvbmeR5i5BnfaRdrVIoKzv9eu+DYcgcO5L8yPcul9dyRs/mOPx6muGbEb4f9JxPW9oa7bef5K+cpzSk6uS6jfDqREi/i2Jebc47wsSDf/t/+/XD30D6DSlX9WKXMtf3wQ3w+qsNy8k+ul9gqYlCpRvPy+y9ijVXg2T8TyVwauV/6txco1KnTXaXIxO6pGHM9fyweOcp26Oo3MTUSszRmr/kPnAEX+yZntU7I60COfWrg2Rc/9Qz34jQF8ubdmX6pTz99qhJD/qTAuYplafLAToV68bzt7qz/FxyHqkRL24kV1TmE8rB9VI/r+fXVN9SF8/szn/a/7tfmH85A/j99v7xnq8VPzEVRejcZuUWrTk+WY/wt//8RodW1xJcz/EjFumY86SVqLUBM+23VR6tln1NCN5M/6MEF915AQzFk9X+2v7jWymLR4lpn1U1tTPLaCasxVOBllpSkwVNHudBXujZqjmSLTw6yx3Dd/99aYJwxC+VUVZun013isG4JBXE+uXLyi/v4tHq99eZ5dqq0ZMy4Rl3k/5HUaqIkesBvaUdwrPWdrfo85jOJDIuyHlqk71hVgFp9Z7/wm9cf9R3HAlPugj4lmbtUJuA1SwSzFXPM45SQi9vL93B+jiZxQgg/VKvxsH6wJuHgG4VtV8N71Tt3OGW8Z75Of8d00ykG16P6We+uaEZpGazXyFqhg1L+Xpq8RYWUd1+SmB+rMPRxbTqug6bpdM5Rdpq9pKnh0zdZczrxGdikq7B9UqhlUwvX/Dn9u1yLN8whdHPjC85r/Ls35GQMxzpPzyai5GmPPZMzkNb+8aadmmtdeuPB8yr4f1NQtTcX8KTX4NjZP09R+FJ8OKvC01E1jHnEcfe8qIEuYpfF2KYbHTBH3UhdoHLudRuttEavy5ms2cw78PPo/L5uh0Sssw1uePXc+dtWcdqxFinYN7tUt1WSvOocLnB9SHDZrLt/QYPlivp85czWNI/6i1fws3w6d09zeeI+8ec1T/72uuXxfB+p2fu97GjR+Dn1h/5hnsU8lmvOOqfBJ4zz/9oym64o0dBnP62ao0Gw9lw77JTVYVnxBU7bxLKLDayDf2KC5craWa1g1mJZMo/TSYKOKf/Z1kWZYaDNZH1Yhsq1d453WQoWLuCZr/dCUr+0G673V8JvWla6G98DI0SqYFH/QsJLZaCisQWPqV83yf70Rc5gzld43TWDoHNTX8DVlPzWbb6VBka3E69t/aCrb0pHMe7hsWbPG8/ZZ5GrVILff35oV7ecQOV+F3B6PNMJTDe495xlN3aR54PKQbt9XIXmyDt3e+JhCP3B/LNSlmpHd8H2TCvFWA+iKaw9oHRDhNag3WaTNwiTHGpSZdiHVuzmw5vuxv9SF+vSfj7cVSrgf7UXjli5E31AFXhjp08DjGZDuq0b9MC3qy2pRsJ+/1upBBQPUMOD7b0jsSdefNNMGrWoc/2pKYZVPyGAr1wfbsfSk4zut5PkrY5k7pZ7ojJhi3lf1k8hl0SzcPFENr+n9qeHgbH5efq6bJmS5cSGaj/OsesWEfHP8EXdKjj7bzGlmazrqz/LaJpiTU0oGnjRXw66HAZncr8X3DhXqXw6j7lyjcn+IaPQyoZiKv8nvPveym1PpenAb5X9SIKPRkT6s/U5eXMMNt8+hTLdOePRcAXfJPHJr90IWZ+nujyZSyedFmL9Zifpd9iQmLUaYrgKGJNC3hjTYFKvQauhIRx4fQ6sBz3rhs2mPSxG2ck249XAqTWg4iY3cmwzPCrQptATa3DePXxZo+oszaNjG13/oTrH2FfBeo4TPPE8Ki+e+wJnNqY8VSSO5xhYpoevrRB0Ff1Me55DXDxeT6+Rv9CBMxLDTQdQW2kH6s3m+Dv2VnDO9sbhYRGTpbMrM9ccyrqumCZ5kXLQYKwsU+HFhATnF7kXOv0qMmhhIKw6kou6dElEDvOhrTQFm9lKhclMwtSsKsXIMz9FsIVmvqkLDQX724XNpYrAMOlw/adWv9H6FBp8ylbAZ60eLrhNGxYt4vzeE9OufkP127onDVlF451e0W6rEow+h9KDpPZ16KKK0PIRmrJyF+K7VsNTdQr5lXjC8KmKux2/UFOCPPsbcXwYuoj5Zi2HdwtdUhJFVdAqSeD2dhLW06GsePkUr4WwfS+UT87E6QYlr6ZvI77ACcUY8w47ZRjVzlJgZL8f7KTHEEjQYxLOVg9c6ejoQuMxz2d/9Ymih8Sy4D+P1GZNINhov0Fx+703babV2ACJ55r1ilkDDdu3GsCQlwtJ20+lpyRjGs6qLSTS1Pz2EsqcqrB+RSv2qc2HarMTsnXtIe7YID372lVOSyJzryreDIub1T6GIPzQwTOS5tSKWInoCPqUqRBjvpQL7qQhpV0F28gA5Gk6H+JTni8H7yHLhUrg6K1EZm0b+tUGYZqVE0MlsahuTiPfblTjtd4AK8pLgVKjCCP0Mcpl1CCYOKqR4ZdPg3rlwzVCis3EG7djDtZnn/YY/sikkE9A2rsYlhxxa1uQAPVclbpcU0xcDFxhxVu8+4jiZrHCDvfy/793l0mnLabjEZ9P2eTZtvRWMcp7vuvc8TDPvheJ9tRL7jY9Q0Yn1eMJ7e9qyQirduwV9A7lneReSenwU9F6qcNPsCEWei4FffTXSh+ST39c4XOK6bXX+ECWNy0H3xZyNdQrJyKwazdxTDiQepbq0GlQqFLxHT1LB0Dq0bq1Gzr7j5P2jDuacdd0qjlPEICtIV4vYO1ikqe+toXorYnNVJRnkT0THSCUWR5eQzl0H+KoU+D3kFG2oPggti2oc/VBCLV8593GWmBZ+mrI3ce6eyf13aCWlxddhxmTOryZV1HdHPZo5lz5NKaUXJRageyLix9dSya8HsXJONYpTVBTJfeH1ASXiomup3+B6KL7w3GRVTSVdz0Ofc744uYa+rbeA/3/ZSnWeupQeRBapkODUwOerFm587izPXqQDc9WwPSGiSO8KbT5+HhYXlNBZc5FaNlnBJEaJhUMb6VqhDdScE6pO3aBrupOQZqdCkf5dWmqag60lKpyddp0aLtQia0812n42UeALNSxecO+4c5Nc7xHm7hKRuOQOXdx6Htv3KGEcdZ1GPnRAX87Jy0ofkMUFF7zlPuLRu4UGfHDDlWDu45fa6EVUKOL5fTkrn1KdXThWvlPh705tZPt0M3YPr0bH3MfU4rkddgbViEl7TIN7xqCIce7d0ka+Qw/h3kkVLmx+RJeeH4IDZ5voZ3/T6BwNDHpWo7DxPq0UgC5/KxFccJ/Sfq2HCdf5sIt3ycp9Omr0VPg8/gXVXZ0FS55Du6e9oqJPPng0Xol/QtrpU6Afcm34nKa/oWldl+C7oMTXmjcU3D0Ir72VOB/RTsUBqzHziBLZm1+SnvdabF+ixIrlz8niXiwGSKsxa9pzKm6Kh7RbNQ4dfEV9wpIQeZzn5dPvaFvUboSEK2FQ+ImObebzxXPxHb9ntN8/F8fMVHhcwtex2g3fa9U4s+QrmT/bAzdHFWxm/6Dp/+bBdaoK5ewzhS/JRyfuI0OPfCf/nBTojVTB9a+uaHq+F809lPCb2B09eufDn3tWcfFPCksugBbPoWk+XVBuUIh4nltHXuiGrAV7YSlXocpFG9krU5FxlH/2og7aGo6gkevJ3/LuyHQ6Ci9eq+IL2mgbnIZInhN9ftNFSdsxuHF/iWzpjSvVJ3DZTolNn3TR6Woa3Ft5XtMahNQv6bDjDPZ+owEcK4uRy/vQ9+QghEedQtFdEfN/DMH9hemI3qXC4T2GMLuZgZy9SlTkDYU6+ySSb/33fWAjuHU+DetNSuR1GQ5D9xK8OKuA56SRWFWSiabrSkwnE6jF/WANXKODRsFg5kHIeD6Vbx2DVfGHYPReRL81pvDXP4lxz7mPjBuD9oRTKGgWIRaPRj/TEuxOV2DylNGYm30IGbzflmSY4cbnPMT8yn1W1xx5xkdQx9nY/3dzSC2Owd+az2OcOYTcIqiVSpRbmuHatJNYyL1+yBgzPHdIoCQ9GRZbLBZqw3aTk0SG+dWLhL8W7KW336TonL1QKOuyjrKOy/DPTz+h0jGa8q/J8PL0AiFjxy76cFQGRY/5gu+WvbTwTynmD14gOHReQJdPyuA5e46QbbWKHpAcu6x8hbzuUaTvo8CHtjnCXHk86bfL8VzPW1AE6+PCnSqcHjZHuJI2GP6V/Lk+vwh61wzR5ClDvXS2EF4/h8bkyfHg5mzBcHEglbxXoPW9l+Crm0CM58pWixnCk6qBaNktxaczXsKrbQYIuCcHTZgplNAw9NHmHC73FCJuj4RbhgJdnKcLL7JNYbhchJ6bh+DUbwKlekhRuchN6BrnSlcWyZH+0114dS2eltUpoFG4CT0vDoDefBmG/+Mh9GkdhP9+HlcU7y4UHzKFQiaHpcE0wf6mBbJCFFi20F3Y+Y8NNvuJeObqJsz8wx63skXUHxWEP3Sm4Gwqz2gOgjBChyFrlYicciaE61pT1yVSNC13EVxdHcj0iAJGm5yF99GxpPtDhqItk4X7w+Np9Q4F1sZOEd77DYDuThnGO7oKprMHw/gt9/GYKUL0+/HImSjHDMYEgwGTkHRCjv+1SoQue5wQfk2OMdUSwS9HgrRHcgRFS4T2xKlonKxAwF1XIeGvmWgdrcA4iYsw/7sPzCfx98ucBS3fBbAbqEDNAkehZu1iBPwjg/k6B+HmYisa9LsMUi17QSfMjjrpi3j6yl6YnhtLs5bK4SbaCiwmnq448jN+txekDvqIXCiHcw8HQadkCD7tVqAya6LwwngYloeL0NliJ9jrL4JDT56PLCcLaz2X4LiDAscG2AtbPC1Ix1GOSMfxQun8OBK1OJNvsRaWKeIp64wI3062QkiNIcy/yJBy20o4tnw4HkkVkO4ZL4ztZIqSlwqYbBgnOBy0RNYEEdLF44RgzwkI2iLC7fY44eX8ybhWxf1ihrVwLd4F7zmDpRyxFoKk7rAcpETKd2vh8hFP3J6nRNaa8UJ2khe+7v7v5xfjhUn9luLY7wrM17ITAvcEIW0PZ+xPNsLIPquw2FSB+BPWQlRnC/rRLEfOC3Nh/cg40imQY3DdWOFWQzyN4fmlT6yV8OioEXaPleHBF3Phcowxrn+WYeu5sUKY1WiIU3g9V5kLtdstEMnX2TJ4rNC+1AYGQxXIDxsrBAfZo85NgVMNY4Vx6VMQtFKBMQYWwrPbbuh7gM9dmIVgOsUTIXz2dz2xEKaZ+CA4UUTWHUuh9Iwfjq0QYX5+rKD3YDE2x4p4cd9cqFy2FG+5R4+KMxdmVYVAi8/v8EWWQuPAMBj0UOD4cHPBaOlYatqmwM/fRwrRY+Po5kA5zvYxFeb+E0/X94gYcGq00G+HKdTTeJ8UjRb2/zsWugdkCBk+RtDZOx5+vH/GBY8RguMmYVmLDKmFY4TSE85o/CBDwF9jhIZnArr3keNSP1Nhj+cMJLnJIfEzFeI13ig9zl+XmgrJ2vOxvbsCjTGmwtYKf4xZpIDXH2ME426/Io5ncMNOo4W8wJU4MEJE3Z6RQpByPeLeytGlxyihvGQTLvGeGTZppDB8izkFXeTz+32o0BySSM98RHxoHipUXg7Cy5VyfDg7XFBtCcZqawX6RRsLZdUb0OeOApM+Ggup9zejpY2fvWOYEP9qKwI/ynCh+zBhwxUzWsh776fHYOGhTRK1HVXAIX2QsHxTCL8fBeq1hwiyoLVwncLZb5++4PMlAjOuKHCgbYjQtncbnK/Lccp6iOA0wJwehYpYdlBPKPPfRUn8s51+1RXmDwjHpzgFXu7TE9qXbIDtX/yOrHSFuMod8OVn/NmgJ+if3gmXGXKUdNEV1LwPy/IVyPylj9DdwJqy9eSwGNtT6LJ8D13j2UG6TkfY0Hk93h6T46/N/YTKLxvRtUOO0JG9hfc60ZgUqIDL4L6C6BMDU64tGcd6CeWvrEg2UMS3sdqCR4QtpUbKkZLVTVi/fC91qGXQqtQSDCPT6YkF17H8zkLY1QgkfuO+8EpL0Ou/FYbb+D5ndBE6AmKRr5DjRYyWYPw8DnHnZVjp00VwvjuZtPrJcWXtTxbzRyYta5DixfcvbPXRrXh7WYEv/3QWGoZEwp7PwouKH+xYRyy+TVegTcNf/x3P15dhauI3ZhzpRBcC5Xg77iOblXiAJh2TYVn1c9ZYsQMWngo8Ln/HnlIc7iZyrfjfB2bYNwGFFdxHgl+yGX85k7eVAmLyY1Z5bBpFJ8rwdvd9ljw7h/o8l+Gu4z0WppdP3oelSJZfY7fLo3D3ixzyd48ZHU+A7jwF58B77HYnV8pNUWCgz03musKTcmbKYF17jT2uzqFTR+RQP/yDjeldQGkaKT5OvsiiB0Qji9/jY+/b7Jp3IkI2KXDjZSMrPcgoit+FbuFFZl03m0r7y5B9s4Hl9DtEoQf4GRcQezWzgAY0SmFMtazrvigE/ZQj4vwlduZNIsY8keNGbj3L+seNDN/J4dSjlrV3+YUOqKTQra9hn/ccogYrOVzNRZbD8qnpphQd16uYR/eZuPWGz4iOjN3SmY1rHxVIOCBlzU3boXJVwOZlLWuzSkLBKTk6XinZoZYklBjLMNOogg2pnkobpvI+VFawoEU+ZG0hxczP5azmtwwyzlFgxbFTbJsim5zH8edePc2SnA7TgDtSsKJS9r7QEeN41i0ecoqt1HKBNVNAfv4UUxu4o/SsHJWaEjbjqyekv8hhvKWMZW31gW2uHM0/ytnCO37o4M9N+K2Mlb5bgqAg7iPfS9mg6OWYHyNH0oQSNujub2jimiNvPc2k09fBhPvXVP8S1nxyE/L4jBc7l7Lj/27FxhgF/J2kbJdOEoJS5Rh94TSb9DgJ7KcUfV+eZrNaJpILn5cV1geYW/tUMvGVYUXnQpZj6Eu+WVVwSjzJ0k3SqSNCgeRvhSzu8H7qcluGE5NzmZm3NVpL+d0VZ7Nd121hfJTfS34ey+vkiEn8WfM0R9mtVgku9ZTBO76QyVw8UHBFis9TilhIricuR0lR+KqY2XgH83qLuLX2JDNKCoE31/lbHsVMJ3Id3CbwjHCliDXVb4DXVyXsG4tYdrdEvHbmfWV/hMVklaHLTBHUM4c1lJRh/j4RPmaHmESYSEHpcvj8ksJ6TJBQmxvvebN0dml9KpVz3ykMyWTGYhY94DM19X9pzD/SHIMs+F33TGFxzZbI0OaetTidsdYJyP4sheHZDPZGOhltH6VwyT/Ipu1zxuYXUgTn5jGZfjzW8v6cmp/BOh7GI9qUs8GxHPZLSBlCuc7c9cpiNUfLUekmIuN4FutXWIH5YSL8WzJYpMt4iumsgE9YHEvJdiYLLxlsHOPZ1wHJVKNWYKpnEvP+NYM+cJYYbJnEYkxHwIhrwoD1Uaxnw2g8cJBD2SmRPbOxREc039ubBDZohTVc6qXIfZvMdGsjUcTZ/vrDaLZ6ejQCuJYOHp7ARo+KhfERET3a97Id+mVof6TAMJtkNrmlHG6ZCnRr3MOk3yuQrCPCJjWFhWdYkPV2BZb6hbErDZMpKUYGs+HrWO9Ru8jWXMRG3y0soU8qZXL91+zbwd7tNkTGcgW2bVvNstYZQ7VMDrs14ezClFHwVUsxd/Z61pJghusjpBjXN5JF79uAzR3cd3xXM9+dWzBthQKvd25k78fsgOt0OZ5O2s5Ss87gmrWIx5PjWbJ7OYoPKbCxdRsbGlmFWd/lmJu3hZldlyGTs8frilWs0dKUrhmKuO67gF32taPg9zJshB/LORhN2p4840yfzm5fTiSXpwrYqRYxC7aX/Dgbj5sQyu4sMMCkLZzDLy9ggaeHIuM3Ge5UL2AtISYw3inFdNtfWZd7odhdq8Cd7rNZaFA4JnGG/1/VApb3bhOczPie+y1n07eWwzeP84ztUlYQVYnvXnI4PglkjqEKXHgtw6LGecyVs3Zjfyn+98SH3fh3BB37ImLuPoHpj7Cm0qtylIVK2Cz3aApdwTP1xQlsenMCjSEFTm6YwooHDIIvr8Mdb3f2fPcQlGfJ0GjtxnopVqLksYgt/1iw4JbfYBfAfXa6AzvgGYaAAXL8c3Aaw7sybPTiPdA8mx3eUYFcXsOT6dNZyWKeA3wVODLchQW7KLGa99LTW9NYnxpjiviuxMnT41mH2pzUg0Wk11kwh9k7yXKrEku/jGYXUxKpkvf88tcj2K4pKfSjVo6rp4axwF798d1CickjzJl3wgC4/qHAgHorNuftIOQOkaP1oC2zG7sSi92VeDBpGLuZvRqVnLfrp5qwfz+WwVwqInWcHXPqVAlDKZ/NOkvWl+fdTH539eHj2bWeKozkfeKZP44tOVUNw248A1qNYnvmjaTWfip8sBnCbrRZU9bR/3hAj6WcSqK6qyI0ob3ZTIe99H2YAg8v9mPxP/ohKprnggf6zNt1AOyXyLHzigEL/CMYWe9E5FsPYBcOhsCiXIFFfXuzJEkYbq2QY9j+bqxXXTl2c+ZZGqHPbm+vxKxkOdba9mfPjarh0l+B9MMD2cBjNfDS5rMTq8cUsWNpUpgSfdTd2OR1EynjgwKuEa8lU5Ym06U4Ebu6dWJeJvvoiZ4CkdJ3koODe8HSUIlr/7ZK1ln1RZalArlfPkjyFqxF+E8FuovfJH081+NumRz+Xd9I/HduQvEmzrEbnkja9laguK+IIVM7sS4GVRjFed5/3nPJisE1iODr5w/qyqJzzyKa98+GeR8lBR4S+lHKmQQqSb/TnpTKfapmzTHJBVkONV+QoePinxK7H/m0fLIMDeuqJam3daBnwb9+Rr2k85M+eMAztbftXxId3U1w49ybu/O+5MOmLQh/IIPehBuS5Tt2wJZrWrm+RmKQF4Nj8+Vo7yiT6KRJMfKZDOpfKiWH7eT4sUOKtpdHJCGW5xDcLEVxfaOETVejVZTiyuUSScQGD5rENar4bKbkWzdfqgO/C5cdkjM1uZR4WY7gG3LJ1QHHqJH3mG2fY5JBy85QZLgcDZ6JkrU7FLSW76fxVLCkpbobvIwU8IiNk2yr6IE23g+BG/IlaRm2cOJ1ePB1niRv6mR0XcL5ufMaybGFUyAd/N/36rdKfuPM/+wZz6pm0ZIBLdMxk2ugy8udkvc63mgiOQLOR0tG2s6DzWH+etI2yepHi9DBM++Tx2slWWZLsYFr1oOdCyUd1+JQ3oN7aOIRCQ1PhPN9GWpOZkrMy3Yhi3uTrfsuCfstGUkhcvSJ3Cq5ZpGKMs5gDw4slOj+LcPrGhkUjUGScZzXlj2ogjQxQRJldg51YZxtco5LPp5Rw/SmDF67oiSXSoLIyYmvE24iUb9dQ+M6SeGV1Fcyd6qUlt/neeT3QEkknaViXa4tH6ZLYl7+j7Zz7ioKGi8JmHeDtt6WY2X6CEld8yM6fkOO2OhhElXAa6rnPthYMFqSk/MPjeyiQGreFMmV3Z1xTl+BqE0BkgR9c1hm8Ly28rWrxQZLePD3D93UlZR9s8b1Jwqs9HOWpHWswDBTfhYHe8mnkhCkBHHttdWRdKSHIf61FF0O3nQ9+ygdDz7IoThuKYk13AejFN7b2kaS+nVyLO/NmbxPu6vhJhFes6QQwgdJ3k1S4VZYFWxHX3Ft2ExIOizDkAM9Jb3G1qFksRTSYHJ98utqKumpQJc1D10jijZQPK9/l0My1yCTeHJ+I0Nwm9xFp9cIEGdIr3vmLl6uo9HKs4zd7EWulj/NkPhZjrgnf7gGGW/AgUMy5K7Odm3KjoDrQxnsNg1yvfw4EtNe8ffLXp/N6bkPOStk2Pyon6TFKxPHCuUI2ffNVfv6fqjL+V035rpuHHeQz5YCps8/uOgVy3CP91hXSyPXYLkCzel8TcexrocVSsjcpFi+xsy1lwPBwZZ7fZy1q/lNoG+SDFn5lq7jH6SQ5TX+3MX155o/Z9FmntN/nNms7vI6j4z85f/9G4jqxW3G8OL+vjaxnzpyxQic4gxv5xMx5db1aKgM+J3mTVC/XxuLUp4rxYFy9ZmwQ3DlNff3STx3yDEPNvYKXOmXpO6tlEIWpcC4mz7qIw95PQQ58rvNUD/qqcSnHnzW7rmpf72vwSh7EXY95px7lg/04ef68WKW+tj2erg48a8Zv0ldUXKCvHheu1L9U31mRTnV8P3ccx2lCTJUkipagXsR0zTz7AYjhnOppNhZo59jiMJbCgRffqK+tzQeWqvl2Piuq8bTMBFFZ7iviaM1af12wdmB+2bRTE2bUT60eN9eOftI/T35COIi5DCaNVqzfvRRyLwUMNvipDGOqsIz7heXY/pqcu/I4B8lh6y4l6aTgYizq2TI89LRCNfx/78zY1Roqpl/pB7d82Sw//BZneWoobtVvDeUKzRXfH+nZt4n+/0TNR8ablDrSQX+16lQEzbuPr1YLsfd1Wc0cb79kfZajonBBZrn3gMRY65AivY2Tb8JexDH62nWsl3zP+MUPOFsf/dNtsZgUiH0TkrRK85d49x0FKlneT84+2oeXjyBxTIZUsZt0iR0PYWF3bmuxiRpWleWIJ5ngZS/IzVlR8+AOJtJ/LdpSrjvz+A+8lM3SHMsnzPjY95nxr9p1Hy2rEO4T3Xy0Uw4CFh3FWGasEezPqceBaY8/8at1Mz4cIt8HZXocbRCExl+nzZzDly77JxmoWcrveR3OnD8Nc2fx3WwME3E9PRmjWFLH0Td5xmz6ZLGP24vbANE7J9/WpN2NhXNvvxr7mo0W1tOYdppKbzZQc2jMyWQzZPBKTVLk6Iuw1dnGYrb9ms8UiqR86cUd7cc0Jw+K8XaiVJYdz6k6WwFJI4V0emEqAmxrEfmRt632Wc0xp8fUfh17qc/mzUtKW3kPIFz3etPmsxwHZjO5tm21zdNzZo+YOO4hhq0a2a8m41zbSrcKP6maf3pjfbLIr4d/6FpyPdFEO/zAe2d6K93aaChIsx+bdU4/psOV84/TrkdmilrNPh2S8S8Re81ttuAezynn7Rs1cjS6hGu5D008KamYeoLCtvC2aDTAGpqf00OvWUIiRhKK1O00LFNxIfxxtSo0QaLlyP5yCD6M3Y2TNuUcA/uRjP1vVHwmwJzo7Qp290PZV9lSP1Fm+z9F6GMc5rpy4F0d0E6CnnPiL17kMXYDNytUiJ4ji5Z39FgpJaIspM96V0BIOMzMtNAhy4vfUGtPGM2lY+jpNx2mrlbCruosSRr0cJars+v86zILUUb9zi3N3QdT3uOzMZmznJNm3RJd7T3/3/f9XjiMDJdsxjbN1TBK3o0tc9IR6Aj5yW/EVQzLAPiVBU86oZS/RxCJM9uhjsN6ZcfgL2Ue1zfEaS/sZWiP4gIkc+l7cefUvsYBWQLPanfsW4oapLBZ/E0uhDUA+4L+L0XSWiU+S+oWyWHh64DZU9YAidbKR7VOlLZpDTkeHDfcZtCH48fx/KJvFZyT3rzuAge0xVwinCnSX6n8ESLe+RAgVZ9LEGvGs42PQX67/dYtBLluLTQnfZvrkTBGjli1vM9bOGZ1VGGZUe96e4AwlteW5f91sQKgbed5TC84Uy5h59Q80Ge+04EkHT5CzJNkMMvPYC2Nv5LY/hcJ/cLJsPETjBPk8EvZxnRjl+Qw/NIuP5cGhW1BCGnpEhOm0OZdntRNpuv47+CPn/fi5d8b2WtfhS6+whfQ4GyziuoOfoo2rhPffg0j+5wXgpYw731xlxyipZD+pb7lEEgpfOc9HIYr0nlSvpmTLjCtXHZG3d6swu4y5m8MXgBGY5/Tt6/iggLX0UWi97QDM4tedG/UfHZr+Q1iGfhgBAatO4HyTZI0XQ9hOyW/QKD8TK03g+jaSVLYOgjw5UBv9HIkhQ4hPJeKlxL9/bvRa8RMnzu+Sut65qPMq5vLwN2EgwKEMPZKSwnnDYsETGmg+tV3jr6kqXEhXNV2Ji9mfIu1mGSB2e2w1topMt53OV92Lcxhk5JZuMt16OMP/dQUbUXHjznGa80gT6tDUANZyedQTG0F7sxQCHD5Om7yUQ7GTadFLgREUvVsjx0lfPM5bqH9nSqxsxDUgw4uptaWA2uOVfBf3gabSmqQ5crClSMTqaJ/LnfuQctN9lDTdkz0XxIjgLrDDognY17/LmWMSnk67YUtlxXO99LpuRJQWjRl8PieRY5hCfCle8/IOQA9dHahebjClzKSKcl+w/B1kjE8J+5ZLswF9/5fZnk7qcc12rcPSvHzWn7SbG2Bt2nS/Fm936SH62DfhcltHWyqXTKecg400gssmnFDVf486xxo28RWRx2g60291Z5IQXN8kDLOQUGdcmhOpdgBJnIoVObS3G/hKKVZ2H1nCP04mU48nLkUMYfpYW1EbjNezJIfZSodgea/Dn/hxaS08JYpK0UofLOp7b6eGzne74edYjC+x9CtK4ID9kJMr10CIO+cF/3yKe7ftV4q1Hg69A8GlFQA+LPnd+nkDrl1sHluRIvrApI8rAe+k4iRlkfI2H+OJTzjOx1TU6lShv05fVMnVxFnZk9xhRyr5l/hjaonKE4IcP/5p0iv10SZH2T4vioYsr3zsGPrkpY3K0iF7Na/Pgig8mhcspVnUMMr1u8nZzOBV1Ag48CAX5VdH5/A/JPy5C2QUad0y0R2E2OXpKzdDBqHLpyDvn7L5FqAnPwdR9n0QPnSLG9FoEZ/LOqGkprPoe7i2W40VFDG8suIFipwO8XiAqkDXhQLcPu0zWUXm8BF09+llH1ZC3NwX9/SzJ7zSWyq65FQJiIQwPq6GGpGnY8g9x5/z/S/osQNUUG64FX6ab6Aiy4hqjWNJL6agM6Mvk+cxtopK0VorkOX0q6RCc628CSa9EQ5z/psZY9zv0ux4ULf9FWPSeoBF63d3fIdf0hSDuJCFDcIh3DXGhzhtGW/UWHx2kwg2ei1xlNdO8GIbBdDp+KG7TA8gJauX9NqrtFE1MbsJLP8tmpf1Lgp8lozhLx3O8eDfvqDJ2+ChyQPqDBv7phQ5gCupWPKfrHNNzmfPvn2GfUfD8ceqtEbLv9jPK8N+HJGxHrj7fRj/RtnN1ENMS2kdfLaDSIIs7EtVGj6hAs+evrhs10ITYX39wUqPJ4SLK+dbDeqwA7cpcSLtZjLWeG/lPu0Wi6gOQrUuTF3qbZMdMwYzPvyUPPKHqyJ8Zw73B88ILOXfdGX4Ucv+1pp8CmeVjsx+fR/j2V9vPH7sc831V/oKxOy5DJNTxj0Uc6cDgYqbvlaMt4RxsK1mLGUX6WEO69dzahZrIcVaYv6GtCJI4HyBA95zmtfhELrQcirIY9p6mNCQhsVGDbxNc08/Au9JmhwJ8b35H2pT044KhA7PfP5NLjMBQjFZja8pKWeOdjaz85Vl99R08+LMSHDikS+n+mqKNLYHpOivWHvtC3lcug+6IK0a+/0utTKbjsooBPcQcFm6Zy7ZRjxerO6P7jMCxa+XyN/kQjphRgUrMc+8y+0QTshddtBTKHdsU3wzToS7m+XdFC4e50nNoiw7ZN2jgiHkGvB/y8np3xacRRGNVxvr3aDY230iCL++/nDr3gwdmgqECGkwd7w6/+GMKq5TD/XRs6k0+gic/jhmIdmIelI7uGM+ddXaylDKzmeXlsZX9M7ziOH+sVMJD2Rl1UEYqGypE0vC9OWJxE/EYZPlbp4ty3dLg1KNDr00C8c92H4nO8h/cMxvV9xfBZocCuFXro1ngKs8bLERihj5abJfjv+7G2IUMQlpuJGq75OY+HorHXfsi4V25rNcY/d0/Da7UCZ18Y4nJIKZys5PCdY4y6q2fw8oAUf1w1gc4fWf//d6lzCkywKf8AhvEcEtI8ArWDcqCv4ZzTfzQ8H+YinPtCVusYLBubj3PnZDitMsW9K6cRzDPCa8cxiB5Tiq1FMtR9HAX7G2e4LkqRVTmS80E+VHqcCa+Y4er5I9htyHPHUHNs0j4OAx0Frq43h+lfnDc28Sw/1pz7wCkED5bjn8emOKVfgoKjUmw5YwrXoDhyc6hEleOvwlj5LrI9VQl3tkzYd3MvvdZUYlJ2oLDwUggF89epy5cIl3rsoEmnqjCnd4Awy2c37R4vxZ6PS4SD21Lp8s0qjPVeLAQIcyloTyUUv/sJ1ymIdj+rwrsfC4RzczbSQi1+xvGLhMJFKeRzugrrHecL9wekUemlKiB9ofDx6UC8bChHnny+ULNmEFpYBZyt5wuuxwywbFcFlNfmCstHzKZOq6uws4evYBHrT1+NZFi7a66wPmAXqXU5ixv4CB40AJXPK9DLxFfY1zoI7e8r8fceXyHWwxCR1yuxoP4XYVfvCRTaUIES/xlC95Mu9F6PZ/C1M4UnAxJJcVGKxmkzhdDU/nCorETKvZmCe6YxFhdVwSjEU8i5Y4LLkGFY5xnCCydLmtm5EmVObsKSbXZ0/VoVFLumCTPmxZJHH5737QXBsH8CBf0qw7nnU4WWWF28fFmJuz3chWHPTOC/thIBltOEFctHo0Wbs0G4uzAuyBwXk/nXK92E8L2mpFhQgeTlU4RQ/Ri6/rAKX1uchM4/4qiGZ71Zo5mgK9HFZ3UlvjU5Cx3hZjyXVKJotqvQ1mKJCH5frWddhNdz7bA9WQr6MEV4ZuaIQU+lcHk/RXiS44pH3WR4M8xFaJG74/UPKTYMdhFSPngi3EYKo2FTBKcpPsj5KMU33ylCS/R8mNjz2dzuLHTt5Q+7q1L8ct9RuKBrSi0zK6H31l7QiYmiYLEKC+7aCTML9RDVXIWoponC5WR9lLbI8HTkROELrHH7XAVeH3IQJgbbYnN8JWydHYXtWg4w/VGJqG2Owv9yXbDRpgrT3zkKta1uWDaxCsmxToI6wAO7l1bh7lBnQefYUvwokuKvTHshoD4Yg+ZW4XKOnfAhIQQXz1fif/9OEK6FjaHtfatg4WsjhPTZSW7BUmy2Gie06QzE/3F07lE1bu8XJ0qKUCSlpJSUklKIetcqQkSiokhCUsolkpBERRRKoZQUpfZ9VyS01yzlduTukPv9GikccnR+6/v7wxh7NN79rrWe9TxzfqZh6OEtOWJ0RtKqLfqI1K/A1eRR1Cg2hDM+16tORxpbvBQLuec6BjnQkO6RcDulxNbfdtThfTTO/pYjRM+O6i+zYE28n4tPj6DrViQyg6NKuBcMp8t0BmDhAjmW3xtOLx43gMV+nk2Ch9MhT40xtUKJem9LqnPGFK1RPPO+t6RqoVFw/Y/Pez8b+m7lGuybo8TrGSPo2rj1UL8px9b/hlP5awsWGaxE22JzGnFnG5uXqISDrRnNDt/BDDMqkakaQvMMDXEtSQ7jfWbU+bMxfvdVwP3iUOpmaw6PTUoEppjTFMsRuLuE90MfM2pQZQefaCUePx5KHx4bg5OxnOk/D6XS0y64Fs/nQtuMZr4nCE5QYqqVGXUQpqB8L89o7mZUXuaNtVeUeLrCjLa3zEEezynzDppRx5PzoXGnAr3Lzaj+jIXYztkgps2Mal+MwaHoCs75w6iL6QbEmisxIcKc+p2Jx70OOUJ7mVEWackcZ1bg9B4Tur5XErv1WY4aqTH9d/0O1v5EiRg7I/rkkSksfeVYtNqE/qo3wx81PneyIfRZ+nA06Ck4+w2hFjm2aOumwG6lCa2VOKLupxzqh0xo/0vjEco14UOxCZU+FvD6vRzFNSY0XNcT5vfl6HHGhC7aOwNr+edF2SY0ouccnjEVGMvf02Y2H1vaFRioPoQ2LFqElsEVMORrldxbAinPVk4jjKnZqjiYLOG+NmAIle7ehO88G8aomVCTo1sRMlGBUd2NaEWmJTPoVgFb9UG0aWQKu12mhNW9/nTn91DkOytxaZ0R7TZwOXyalSj8YEAr1CPRwLOG8t0AuvvZFqwfwr97ZyAVNSRid7oCwlF9mjDeiskDKzDOS5fqFKSyBj0lpvv3oe0zIuBqo8S4g/1pWkMUTPgddXnRj95t2grT4AqoNuvRrDXb8IznTNtFfWnPD0lIjFFA3tibFpCRrC5KCZ9xvehaNQfW9kqBDYE9qN7bXawlR4EWYy2a+N9qxHKuiHDsTYu+xoDwLMnuadIVZkko+Y/3aqoWfSPdjplBXLev9qRbe45jMecU2F6oRrd+3sMcBypQGK1Ob/rvY+rH5Tj6tgt9ERsLxrNlXkp3eqg8DreqlTh4oAv99DYJM7lGbQrUoIe8dmD7Wa4tt7rR8G8T2YuDCtT2/k1UAVls+3cZoj07yIvSeITd4jUc+5Mw12T8sFSgM7STvBvlzvT2KpBy6DP5d8U0NtNHjh+mb8kP+4PshpkcJqov5Fl6HoupkOGJ1xvyWX8zMg8osdSuhfS7zHMW74fm0DZyqj4F9qPlsD/+luxz82S685TwHPmKFFl5s2W8J69YPyZ6HYdZTrWCs9kr8rMwnwWVyVFi94j8rNuMooVKaH19RnTrkpFboET30Jdk0a8UVK+To/zAI8Le+DLN63IMG3ST1P0sZPdD5ej++joJ3b0Z0hFK5Iy8Q7wG8ud1KzC32z0S6JyKuyfk8HlznRgxf/a7mu9tcgM5mFfEgg/LkaKoJ2TUJtR1U6L1TSMp35CC9WYV+Pz3ZRK2PBUnv3IfWVBPMobPZ71387k7f4Y4HC5iKV0UWBp9mrwM4NltJq/VkGpydmkcCnopQZrOEOfqFLwbxmfhiYrIFqfC9QjX6jWnSOvGINauwc/rIyX3X+exW5VKzPxWSv67Ush8eD8kBpcT2yEzcKK/ErU+pcToyCxUTFIi8VoZMY7wQ18/fl/xZSSzMQhXling1lFOEhaHwsRVAa8aEdF+EI5sRwWCW8TEb1s0ajYqcGqBlKz/LwYzHypgaK4kujdjkVRZgehKBSm7mIJYGd/zshPENiwVwREK5CaXEbl8FqtdqkDYw8PkqkkAi4+XgxkcI096HGGHXJRYt/womZNaxCz5z70cjxLvsxQaaxVgdbnkxbtJcIrmWb5fASm09oJ+pRyFcwuJ2rxZqM6QQxpwnExd44sP5fzurpeQBMMUuHMWWv2zgBh+TcFuyutgcZRE/JzOThbxut3ZTw5Zz2O1v2WovHSAHJMfZpHTlDDcsZ+selbILA9yhnE+QJrnjIHbFu4pi3eT8UljcZV/dvXfS071c8OLVt4zwQfIL99JKBwjR5TWIaIMnoJqaznGjMkjskPbkdPO53RnOtncsQNzMpWQn8kiJjQFkmMKaNkfJstspzKdSu6/a5PJIfixn79kONh/JzEYepCRXCXst/Gfnylg97g3+TxPId6T7VDCtXpMaiJJcByN3T4KHAhPIeccxqK1TYaLX1LI180uCJ4nx9v3e8jngK2YzPVzkTKBWJkkgaVy/TFJIT++bUc3rjPyzt3kXsIkFnhBgfTGtcRj7mxWYSrH7UOxpPV7Jus2vQJDsmNIUkYeq/ZX4HZbDCn4bgkf3sNDHCKJmcZIKFtkGB+6hoRa8/3IZfg1cDPppzkGP0/J8OzsNjJ1Zhxa7yshiV1GHHS3YHWdAssXRxOD7Yn4mKvAkPBNxPtlBbx7cQZIWEq63KuE6KsSt+MWkX467kySr8BwGkD2HZzBqmfxvV0JJSkFaWzOIs72bZPIPd197Mdm/l34k1PvDjK3VgU2Bi4ic7ubQpf3XnsvX2JiOAyXpsjR+/d8coeze+FszkWvQsiPq2tgyDnBu3MqyRZisYWznyrfj3j0iMc4bwXe2oWQh1oVcK3lTLJmPjkirsKLJAUOJ/uSfttPo4NzZupRL3IpfgJbz33/7fGJxFucxpJ5JvXYZ09u/buP3dWrgNDoQvbPOcTMSnmdg6aQrUeNcZX3T5aNQEoShsJPIcP8l1NItt5K/KyoQPGu4SR6wmpo2CmRru5EJm9cB8MfcgiOHuTtZe63nCcf5AokMIbzSKccG4ME8r2tGrpv5KjY7kKOj6zB/UAZhL8dyaIlTsz4agXmBFmQ18/TWOeBStwWhpGrM/exObsrcDvclOzey/dWwmulNZJkVg9AxaEK/HPLjOQ7DIKnUoHxCisSXB+JyV0q8fbSIJIwcxW0ZigxMGMw2bWT94VNBVrOmRM2tQK6yZzTuliShOgziBumxJYFdsS4rgbOXBuXf7ck3edPZFaOnL139iQazZPZgAY+1zs7BNzIZDU8kz6w1yI1EYeZ5T0FDor7EPG2fgjTrsTlb5pk3qABaH2kwBeqQyYOG4T6JN7zu/qT5iNRyDlWgV0NfUjC1DW4xO9i6whN8jB2HdJDFTj6qSuJ56ztV6/E6ZW9yXWev+8+l2POUG3SFHoOlpzt/3utQz7UnMdO3rdLPmkQNpuyZ3EVaLZ+LrzdMINNT1XAd+p9wSjuIHP6wlnd6YfgNjaf7eZZ6Y1zmzD7al9sWs1ZsemT8NdpPTR7ck2OahPU0mLQJlKiseCHID8Xy7VRAZ2SFqEqZyPu3ZUjY+ErYflv7sP8uynp74R5mZXoXSeHZ/krYeKI//1+HgUazX8I5UG12M0zV0Z7uzD4wxRWPrcCGqpaocsPX3ZIX4mCXSeFc69y2aZA7o/XnglFh4+yOVIFpMZNwum0E+zUDZ4dfp8TlK5a2JdSgZr3pYJlaG/EfVUgIfasUF8dB9dv/PPeR4J5wia8KOSab3BbqOqeCE2ey+If1wqD27fBOUiON5erhI1PKvCytxK3KuqF/JVVyLsmR/D2KsH91il0uSaD9EWZkNN8Hg0e/J13nwkL39XihZTv4dlVYW84Q8UOGTJPVAp1icFsSb0Cj69sFAwvLWc/RspxXjtUkLYXsRJTJXJjKwT3qSKW7ayAy1/HhcRBp1hOHOeK0h3Cm8ZaFnhPjj+nI4W4sO5o2Mp5OCNS0AvVhN5rBT5X7RJeFPVCBOeN2thCoabeESc5q7weOEuIcRiHe5wHLH4sF14EuyLYTIn8W+uE38Ee8Puba77WFkGVPg0N5Zx/nm8Vxp2bhaAUBf54bBVWn/LDnNkK9P4YLwT5BSGpqwJO11cJhw6EwDZRju/GC4S/n2zDqQlKROuLhWLdHej7QA6NqUXC389T8NFFgbXT9gpLD+7C7mAFmu5uE/pE7EHJEgW+d1ki9N94Co2cYZRGB4Sll0/j/jl+77P2CKqzKjzkHur2O09oOwk4LZDhc0C6EK2xnJUc4N8tmCgYdVnNku/KsL6XvbDk7FnWmqeEcWmwoHf1Aov4xPe5cbqg3+smC2QKbKt2EA6lPmZrFVzTWsyFQ8M+sAruBYcHmwrtH3+wCj6DNMBG6Bushpg3vCaJMwWnaRoIiuRn9AoRkneOhFqmAhFf/7jNzhyFRL8KpK+wEzTrliJwiwxUc6pgLg5H53w5qI2FUPdwJWJ28hy6oNNNmLMXp/g9Lns8WtA4vA8+r/nz9QOFOb1PQ6NdDouccGG83Rm0855Pn2otBGufxcdPUkQc73SbK2UIvKTACbulQtufOthMkgP1xoL6uwvwLZYCkV2Fvnc3sC3ZciT5vHJ7emMb+8AZeMm5pW6DYi0QHKBAyfgmV6dsK5x6w/NXncKtoHE1Hh6SI+JilVvG13U863Cv+Rrgdj5gIzo5H3o3hboWxOzDVK4h9Jqh8C1/P6zHKfC6qZuw3/4AbsfzTFRX4pYozkHUSwUcX6i5Few4g2KuyUu+TnIL1j2Ld2kyqNntcru2vB4WNfyZQnc3+vkCbHlOj7BJcUt8sIs5D+a8lHFmYki3LJben/fbLJNavSGck7MUcNY8Vnt2lgkudVUi7BWr9ZQNhaQn16hLqeevbtuC7T34jExoO//wfCLuO3BOkxbUHvE7DM0qJZr/env+w608TB/Pv+tRW1vnfAY1FQpcWzqh9krVWRj2lONah1ltxqrzaJ4iw5tpZ2pPD69H+Q+eQ/+JOd/u04DI7grk+82vdZt8EcW898JSrtda1hWxhOu8hxc8rWVMzKbXKpBn11dlf+4MM/mtwPSKCaqiz2D3xXIYvZ6hytAciDk8uw1/Gap63cUQtWu4b5qMUUn/SsLnudzrJ3VVdVbugAQKBI0aoVJuTkF4H76HrbNUi8ry8Z1nJaPYXqqCfkfxbiF/5v1o1dCQaiTxWWsP6qUyqqzBaw1e25ReKp0H53CLz0KFeIDKIKoBYVwnY746qhyfNMKG88DDfXoqS4PzLJbn6NK6uarczgus1o+v9WqJKtjlFuvkny0/7VKl6z1ipwq55qccUzmc74dazgOBz5Sqx1MH4FlfrrdH96qk7QOh/MzX/RSu+rp4J5TLldDGZlXtpDRI7yq5Dh9WLb1TCKd3cmwd469aNroYNpwBrvbaqLKaUYItT+SwzN2v+vhfKeqHK9GkyFGtqKzE1JlKuMzdrdIeeBohxkost4pQFZ05gxaej67uDlXp/jiLcHs5YqKWq477N6CFe9+zuftUFTMuwoTwtUasUrXOecGaeHaIv1Oj8sZbZjuwAnc076u+pfWF+SoFSmPvqVIO6eHe9v/93qBKVZrrHjixClTqn1Kdrk5HhmMlArfeUnmtKIXNVO65skLVXvUy1Ck4Z7ofU/3VTww73ueFraUqzb+lCL4sx/AKsao3nwnDA/yzIFM9+VWB6Uc4L8WKVEaRpzCuhM/UtWOqokfVKN4sB5EfUiW8qsFtrtWFuZmqTD7Lq+s4NxacU9kaX+QzIYfkY5VKM/ETs4/gP3/3jyrlbiv7bKGA50R19s8Fbdzmudu6XIPFbdfBz14KRFmrMasMH9iu515ppcaar8zBDd6ruZVdWZFHBixnVCA3qk3V2L0exbIKSMZ8Vw1Rb4Apz/JTfr1VaS+7CMYzQu/wLyqp6jNLS1RC/3VvphH3lWWP5mc7bMCcTmrDW02JEJeBTN1UB11qZOjWT5+tzZoF/1glTD/qMOmoAKw9L0extyZr6BYI8laGly/6s2PpGdC5yXNHQh82M74eTk+VqH+oxWI3NUDqzj13jTari7iID4kykHV9mEfBJ5anyTV2uAuLtfjKbD7w/LjCkQWe0kYHv7sKWLHYxt74XSeFx7NhrLNiFkzbFJhjNIzpi4KgbyWD972h7O7iDKinKOHqaMUKv9fjiokSC58ZMffcBmQWcT/9aMZu+V9EjoUMLl9MWfD2lv//Hc+ShzOY6N5XZvqN7/+9J/tdpQFLztv5H6ewcO2e2JfEtS6EsN5zfPCbc8vLHa4sas0CXN0qg7WOA0utSEftE65L1wkbGHEcNz4qce9fT5YzpwQPObd4PHZnhjdPwp0znmc6YfPSRXixVYFuywjzDJEixFOBmCPuLIX7bdH/ZtxkCsvwqIDOa352l1nsXGI9PMfwzHXMnnmMaIB+shz6lq7s1oQvLMRLCZ8NIczOWh0mp+Q8m/uz1RM1YX1Lio69s5lPjQ8+c5a2/eHPxj1agKnzZfDaOo15+uyB8pgM13osYiFX98DMhHuHzzw2Y1IhajgvxUeGMK3QImRxji054sMGWFdBe48cW+TzmbviFHo/luHq+GVsgWM9zDYokaaaxl6duoBWzp+tUwJYrtM3ptRQotg+gukmdbAtExRo+7CSBZztgpPFcjzuGs6u/PHBlhA57rtHMJHlQtz9w+tZGMrqnu7G9GfcT1+EM7vAPdBeoERh3lLWZ1Y+TiQrMdsrkWWNL8DuB9yja2PZg+bTqBgiw+sBq1nf6fXIP8O17kgIczh5AclcB+Lb1rBwCx883svnND+RmV9YiHDuob+XbmS4sxPqM+VY2Hcns4lIQ1w6Z4m6Lczk3hHcDlOgzD2FJRzJR2a1DE3mSaxr9zOo9pUhq24rO+BSgyiecQ7s3sV2Lm7AWjsFYmcls4Co6YjO534UmcWUgd5I/qhAdFI6m2q9CNG8tz/3SmX3FYvhzM94V7KPVWYkw+VfrlF7s1moUypEVAk7n73s6KY82PylwKNpWUzP6iykvD6j52ay1Z6N2DeM8/+VA+z0F+5ZzpyjjuSxb+aTEVLO87tpEYtvngo7cyXEGw6z3KfT4c0ZLzDmALsauAz3X8qRi0Psj3UELj2VI/RKAWs8vRqmhXI0NRYz3eb10PyggNL0OMv5tgmGggIssZiZ6WyDjrsS+0cfZc0Z26HtXIEjm3OZ89HDMEmqgM/BcrbePxd+O5R4kHWMHXI4h6BdcvgHFDAzxXn87JBibc8T7POnBtyfXIH+wgm2seYitCfLcVNynOm6OSLHT46+AxRs1uDx8IQcfQaJWZq7G8z4bKw7c5KFnKNYwrOZfugJtuR1DLyqpLBxKWU+prEw4BySXVPC2hvj8ITnFOfnJ1ij42H09eTZMKSSzR+RC+8EBdYEyZmn6Tlohin5nxJ2Q3oeJ/haBdViFhnWCMN9nLfNZWzz8ov4w7NzzG8l6yIbCaapwLk+59jKYaNw0lcB8aMqFj35MKzMKyFcrmOmA3NRXqyAouo8c/NR4fMrOQbtrWHuOoDuERnGuIC57r2IZHXenw9VzM7BBrdvcw53qmM6BYfRal+JMLcmJh2Uixzujw/+vsSIjQoWvJdcRGAn/2GQruU9tuISu5x2ERqT+Fo5l1ntDRuYcq5o+32R7X5nB13O0kYXrzFTvTFw8VPga+xttspgPPI3KHBM8jdzen8Yfq6V0PO6w2pKc+GRq8Tz0jvs8806pHXhM7v1DjOZfwFSrkVb8u6z3s8aEfZHjp7DbjP2fiLvMQXCZz5koVsp3DWVmCx5xoa1e0JySIlpxm+ZfnUCLJwqMYm8YwNuJEKkX4Vnlu+Y8mceMlyVyM59zkq/1eHlJa5xGQ+YWvkFxP/hucy1mSVqNOKzngL7VffZ06wZ0OSMNML1EzPunI1akQKT/rSy1x3+2OnD7zHlO7M5uxQJ/I5GJ/7DIidE4hLn4TG/vrGg8WvRzplT79sX9rgkDkZaCmhmfGLB2xKgxrPJzVcfWHFYEjY9VsLkzgc2eWYK5vgr8XH5Z2blsws3fJRQqLez46N3w4X7l9Hkn6zKNB9JAr+XuI9Mb0QB8jibjTvZxtQKAmE9Q4G+i36yzzbBWBYmx7t1Hcz3ZigMee6eefc3m1y/HL9Hy7DC4TcbcmYPHPhaVr3+sHT7DGj24HvY0BXzDhzFY17PBZc62MSfhdDmTHU8+z/mu30v7HguqPurO/qd3AfbZAXGR2viw6lCZD1SIiCyK15ML8Lk8woYvOuGMx+K0cr1za2PBpoy9iN6uwLC1N54Ly7Gz0j+/M0ecJt2AtGcSyc/74mZHSWQLJFjaJ9eEGZnQslnX2e4HpYmZSGxWY6RawbA8kQJzLieWEl6AyHcy/6X9Tr6YEHPcmiEyhHd2Q8D7mQisFSJV5EG6O94AJ18XjI6DPDkaBn0uPdFuulhhZ0I3rz+xXcGwNNQgkLurbUXDPDsZBaq/1Liyr9G0JiRjWaecx2uG0PodRCNXCd144fg2hgx3s3l7OpjiE1HJOjGNXBLV2MYPs7BvfNKdM4eCruXhzifKvAkwAy3MvLgxmu1fd0wXE4rgAGfC8U4S7z6txA7I+TY1mc4xu8WQ5s/0/OVOXrelUBtnxyN04dCNuwYzJkSwe3DkXqgGOo8y+eMsYJNVgnSeRbIXmSFsE8n8dub56/bw5GsKULRezlU1pb482MLu1Qswei6ZXTBjO3sZ7gEZzLCqNPkPezWWzHeOyyndkvDmBeVYNOyxdQ7ZQPzSZXi6s5QmrQihal/k2KEaAktHpTBpBuk8JsQSuv+m8mmj5JgFAmicTuD2YASngf7L6Rduq9iMXrcv1KCqZbaXhb1mK9bE0hNDu1lb/RlULUtoOumTWc/V0gRkBtAP/7rz7I5+83vNp/6DExnb4xl+Kc+gJaM2stMznJPnBlIn/TuD+2TEpx+40ejiD7c1kuw0DmA9ks2QFuuBO97+1MXi9Gs22gxlsfNokVRLizoqASz982mnQk7mZq9DINUs+nhXrpYsleC6SPm0Lt5hnj4QAKPIF+6rWAUy3CXIHHcDOo/dTy7d5pz10JvumFEIpNuF6N4/FTaMWgHu9WDZ5zp0+noRX3BHkogGTKTOmAwDo3hNZk2g160GMEa7CW4MtSTvlMksO+PJDD/4UGH2W1nyXx23EM8qUyhgwYtKRxrPeldryFgRIoGYTL92jkU34NksOjhTmtvmrOavWIUEYHq68YzbT8p7rOJtEdTb7z5IUHbEjda4zIU7dESHHop0CpLC3yYJYXxuon0wn0r7C6U4UvJBGqTNgO/B8vxT7wLPWHgg8CTcmQKE+huez8kc+4d5z+BDhgzD/q3OLvqTaCfFw9lcb0lGDJ4HH1SsoGlHeM98MaJLr6sg96lUjzd4Ex/v7VEQrUYJ1LG0nvrbWB9XwLXTGfq/mA0ssuk6JvtRLPHj8ULaxn2PXCizy9PRF60DOWbnekOa3cYbpPhdNBYapI9FZYjeT/wtbR0ZqF3oxSlXcbTksa52NRPhiuJ46mIBiGI7//i73HUaPkSVETJMNzUmXpWRsDprhThYxypumU0tIkE6oEONOOsKfNTSpAZOppGl25gk59IEXjJji5d1hcfz0ix6LQdPdjHDob2YpjtGk2vzh2NzI9ivBjgQAdmOiNutQRBAQ70H8OJaGUSeGs70oZ8ioI3EswyG0NtHSdjwEgpuqxxot8NoiAJ4DycaE+X1a6BY4YUo6LtaIMkFtsHScCKRlLrSUPZWn8pmvOt6akJm9iVTTJY/bKk+kP0YJ3DOaHckhZeGYCPHTJonbCgv1esw0t9OYZMsqZ5x+IwTySFV6oV/WG1BcEhvD8PW9LgBDO27zPPHQ3mNLgzgd39KcXruCE0s3t/FJ+RoIuRGdXMGYi0dn53vYdS+WQjDNCQIyrKlKZbxMPQQ85z7DD65NwWZHJOcwgzo+x5IrzXSBDfNJRe3zqMdXzi/bNyMC1akcTuJnGGuTWIDqjfwRr6KPB040DaNcSQZ0EJelwcRPtFmKAbZ90p1YNp+SgLGHKumGwymHbYjkTYDhnCU4yoqNABgbwHti4yooeejUPkYhnWhhnRulY3XOH8r9ptRJ/VTYKxlwzplUZ0q850/OBsNsvTiJo6+iLiuhQGMYZUJ2Ue5j2SIZW/5+HbhXD5W45l5UbU8HMIkrlmyiVGdKHDVvwIluNgDxOKym0w4zX0WzeYZlzfjtWaEnSsNKIHH1qyax941tjSny61S2IthRJsrdSnsU92MN0VMpy9okebug2Gzgwxvqvr0zDHIWgykcDaYiCdkz0Mjecl6P1pII1Xt4HtKwmmaBjQIfmjMfVvXkNtAzpeaxyqL0tw1NSAGni4IbFRgmxfA7rKfBLPoRKMO2tA36RPRRif5esBg+gyZz9YRErwd8FA+l02D/Y/+V3rGNAb7xfiyUMpqgUDusRgCbbM/t+/azKga3uGI2m6HFtz+tPYjCQYjpTj547+9LbWDoRxXVpGB9ItmtbMfgH3/R596GeLVGbtxvPIKB3a5h6JayfkOHm9H93UJRqZK+S4uleHtt5LQgPPd12y+9ISYQeM+H09LuhDU21GMY8EGQI0tOiBNicWFyhDsrk6XbV3FxPVStFjQU9qY7EGOTZy1Em1aIHWOpzsIcfLBg3aPzwZN0JkMK7UpIvKU6A+TIqTMRr0nf4EFmErQ9zPLjT6/R6WGCpFS1p3qpO0jyWY8Xlx6EI9qmOR9I7n8XI16jtyI4wvcF/O+kN6PUpGA8+JgWO70WabVBhx/flzQI366xOme16Kz8N/ks+NWayKe+e9dT+JW/c4XDkuxY/1nSR7bDyKL8hQ6/+dJC5IQdtGzkJd/pBba1KRwe8r5WcHufrYkzkE8ed/tZCqNm92aawU8i2vSOf2HPZzjAST3nwlZ3vksncVEnx78IEYZ2+CW6UM0knviWZNCpwcZRiW/4MMXczfGSCFZd9WUpA2l7VMliJnWjPRSMtnH/meC8JfkNXXNqEjjJ8x9DEZxVJx30AKt+yXpO+qIJbcV4q01ibSmR/KGmvFiF5/mbRZHmO7KyV4NvA+Od8cjz9aMoR0uUn+9NmJJQ18P0X3SMb0Rcy3QIrWOfXEe3sYm6cU43MFiOzFCXZvmgSNY6+SDXnlTMNfjB1nQGJbY7GpuwSeH+qIz8Y4rJZLYfKnniTZ7YSNwPd84RI57x7KMjdLMWzpGXJqdARr5Z44rK6a/JpRyq4WSrFacZ44hItZ5k0xEvJPE+OZa1CwWgyN/06TqXHrcFaP+0JlDbnrtgFPJDJU4ixxm7MT4/hsmkadJbuXLWNm2lK82a8gfl9W8hkUQ19bRnSLStl2I55TYhVkcpKEzbGWIEEhIkta/SHlObfmTQnJbJ+PCVNliK0sJW+sF2PmcwnsTMvJoeblaLGWYqmVlFRERyOC63ZIpZKsPrIGbX/J4NymJH6+O1H7R4oECynpa76UhSzgZ/xaSnQuRTOntWLk/i4m7ShldoN5nrU6QZzaJMyA617gyKMkIn06TANkKPE9Qm4HzMRUXRm66xSQ+jA/NEdKURtZRGLPL+CsLsYVpxPEPzMEzZpihCwrJc3fUzGnD9d8w2Pks+NSljlDikpJHjEesYbZeYjR8esg0T5dyhZ+lCI3/xBZayJldsO45szOJCnnCFr/5TMyNoP0+eIB00dS/Dmynxx29EIiP6NrQA45HzAbenoS/LDPJQM+z8X0cr5u6hHimp0M01w5yOu9JHF/Cl4el+FGZhbJ+rKMhXHtaj62h3iYxrK2jSLkL9hDareWsupqKexP7CK5LVJmcVeMLlapZICzC5yWSqFlup2kJ7lC/TKv8/BdxLLAAx/GSrDOII2E/u2J7FUS3Biwl4ww346gbnJ0LE8isW93IJeve+DZTtJonQJLriHlffaQs22L2El3KSTW8eTW91XM0ECM9I0JpNqS5/C53F9s15PXtWLWzhl1yug4Ehhlhzk9pVBpLydzjUfj/jgpz67RxOaJM+r3S+D4YgOZtcgVq3+I0ddpGykvIPjRR4KWVcnEcdVWXNnDfSd4ObE+tw1vPGSIWbSOFEi3Q+OxFN2LE4lv3Uzmtp+vq+FD0pbMZ53bpGjvEUzKm8JZSLoYwtJQMjigkL3gWhejGUB0ppSz9dx/0wOCyOCi4XDmWicMnks6e43EvF4S3N49nwxptYdXlRje/4aSNoUj0n7x9+hGEoefG9C3SobSB1PI+rOb4cJ7cshFf2I0NxFufN2YJ0uISclpVNTw/XzxJCfWVONDvQxD/vIg6oXTmFF/OdJrXMjtkkC27CDfw1NXIkoIZdo/xSh19yHl346ytp48+98cS0zelLJl46W45uVGnp4zRTF///Bp44mXmwVCef6JanQn1zhDqkOM207eZMLltTiUKMe1gGEk679Y3Pohxa50B1JgH4/XgVJM2eNB7FpOYdNsGcbfnUA2rziDVs72TxOcSYjXWRQNl+LwjpHE8q0HCxmnQJmDCVl405e5H/sfL5mSwWMLWcMAOdqfGZOO9hOsvVKKeh0rEnjEGHm/JdgYN4x8ezwUD4/xWtnak/SRMXihlMP1vB7xlq+HzywZro8YTH5frILjQhlW6ZuRmrXV8NstwQaxBXnR/TzCv3JWnzmYVMTXwmq6GOeXDyR1fSazySEKHH7Tk4iaZrHwazIU31AjjZXHWLC6HPmN6iQltZR1iZdiYA9dsvumPjxfSjGtsys5vNIQdq1ieMRpkfBPMXj9kfPV+J7EbO0GGByQoX1uD3L/dTw8jLmv6XYn+29UoZH7796J3UjRqdPQ5ZklSleHbDp0HuN4tspa2peo1FWI2cZ7u0KLVE9m+DhWjGljNYm2TRCzHy9Do+ZVIWrKEubxQQKNy/WC3d5iFs7ZuNbmhWD96iQbx3kyY903ocO7H1wnyJHw445wYFR/WH+X4LPoofCqfCCaeA1z57QJEd/ikOAgx+cVbcL6uM2Y0ClFCvskjFdPhLREApdnrwTpkyoYZnGvjH8kXI86zT2fe1n6W2HEpDPIbOHvGX1fGLhOhWdcHzoHtwjWB/meuU8Z5rcJRf8uZMYmPLeuKBROFISxPP7dlJoyIW7vcab0l8Oh6Krw/m45O8H5X+l0UTDLVLDv/Jl4/dOCYUsfWO6TQndslfDjpS7CeaZbW1krzJyZAAe+55qGm8L3y4lwBt8PvS6sHbwdDzdKUTCoWth1/BQ0eR9+dmkQJgyrhsF6KTR2nxKWWdXgJb8v3Y+VQq4zQwb3x/gTtwXLY4C+swTSnrVCcs1Str1YBsNHu4Tqv6PZDe776Yc2CAHdZOwjkaEpTiYcsK5iLs1SNGUcE3ZsqGVqfA9ra3cKc50vslM8dywkm4W02ZowteQceyFKiGnThs1gfnbrDEFT2wmXOuVYnzRLuGM7DtJkGXpPnyeEV7jBibP66+lrBL0/k/AyXwony82Cg9d0rF8thcXDrcKA9bPRzD2id8VWIXtBAJpNuM6LNwmZbxagiLNE79Q1gsmfxbi7QoLXHSHCx2tL0bFRjD+b/AVztgMpQ6UI/lomJI9NgekR7h278gSTAzuxPVMKJUkXxs3ajRt8rYUXNwpxC8/gxTopDMfsEYq1zuK3mQRhkjThStg5GKzkmnwtSvjwvQ7VX8QIXH9Q6DX4ApypGG6FO4RlEzawE1clWM9chLqRW5nWDP552EBh/MkLzJDPxePTy4WXp64xj7/5WtZzhfZ/HrBNEVJ8/zNesD78hs2U8LMPGS6ktbexYu4L29yHCbpx/7FrPLu9tnUQRvRThx/XB+/8GUL0AFsUfpXBy/6L25Z6ezTYybjOGAgJp53QjXPIifEThOT6pfhYz+uTNVtI8liOzPUSDPrHVZBaRSK9SYIqtYGCsU8GNLjOwGa6UPdrLyreSdF1nqUwzKEG7cv5upeXCB1Lz+LDF54HNcYLa2POI2W2GMsejRByltYj/jOvef0qYcOsBtglifFggLvQf9xFeK0QIeLrf25zbm9k5gp+rok6whON7eyHrRRqeg1uIVvTWDfOEt28It3M3CyRuZLXfGfzxKDF1sjmDBlxNMetztgW9UYS5G4+5Wb+KxoZDyRIqn3qdqNjLZ6dluDDyUy36QUbEOUpQcmy/1w7Bu/DHCeu/+eGC4fW7odXBz/jUS3BtiQL2VZSXLFVuWXo5MCJ8+3thvFuf8rPIUxHCod9MrdjFirc7iNGxIJctz1dAMdr5ciK9He76tCIJu4pajsa3Mi9i9CzESPrB3FzH76TafWWwXGjmVv/VfuZ9Aavc/certaZ+SzGW4qoPStrjfqcYLZaEjT1KKg9vHIIlLtkSEi8V7trmBluTJAhquvSWs0Bm/HskQQxgYHnhe6JqOXcey1nU63L2kN4xnugXTb4/LC/ctHOfedU0P7ak5HnYNFdhrDQE669XWvhzvffIWk//+MeQ9IlEVyeHzw/OLkR+TulKBmicO328yKyeb6L+jqr9selQmbTWw79xedqc9ecZPu4ByUsvldbmVbFPnKONZrZX9X9Tx3z45r/MNxFVd18hRXx/q/IcFdd8zTG9xopgr6Yqei7IZg5n/Pq52e1WjpJ2KTPNXDJx9rQ4ztwl3OsduJ41Y/XyeimLcdyNkN1jebDaJwMFe7aKtGOozjFZ63UyUM1p6IWd3dIkeesq3pdw9AiF6NJr6PWs/wSvmvxPUSZqzSGN7JkHTmEyXNVuYVNzOCpFP8ZLVF5f3jCfprJkJKdrco2eMd0eZ+PmXpcNfSOPkQDub7dPKYy1B+EtS2cK7RXqX53S0GwpRhGOStUcaJUmPLMZWqeolIP3wXf43JoFGWr4s8cw2PeJ8tzolSzhxyHQVcpwhLTVEkzSxBRLsG1A0dUL8xrkcN98Kp6tCphAUPiZAmCloarvD5cxr1QCea+ylL5K67CpESExLSTqvq9L1i1uQL9V4hVcWEfWeshGbyvXVTZu39jQZxRLxY9Us006Ie8ZTwHHWpRfY7UwwveP1363VYFBuzCOJkYtopyVV3P3ei0kGF5N6aq6JYOu28KrJtxT9U4/yTMSyU4sKhMVfqmHDr9OEvfVqpu+vFZ4XdamlSt6tHEPeE6Z79P9ar+V5VISZCiv1m9SrmpCtv5nXofYap7A6uR/YLXrfmsqmNvDSbwfltnX6m6/fEcMpr4e1qKVJmJKizjGrIupFilv+YyZo6RwtbxL1Vz36u4sU+Mmts1KlH7F/Z5D2ds7TaVxsRvzFUlhb9LN1Ys6YugiVI4/q3OLlvq4h738fi9raoft2fDeLkMHac0GHs9Fzs5w+/LUmOvI/bA9zbPGss+qHSmpyOHnyFq+W+VdIgcLwzFaE66qcqTKrBWECPK9LZq8+JKRG4SY+71u6quNqdRUilG/D9/q748PQMnzr1zbe+pVAvP4dYiCfpbNqkmRdeiN/e+OyMaVB9ElxHM9aTmZqfqldFV3E7h70loVqkN+84MefaJGG3KMmV9YLpBAnnkINa+3wdqRTL0fTiArR8wD0YnJPDw1WKnRIGomc1zR7IB8/w3HVZD5cht02frOy7B9xln8vED2b0r35mjsxT6u5zZ6lG94P9aCq+Rjsxgqg5Meb64tsuWJfeZjYdS7r8W1szVbgE2TZEgwmQEa2pMh4Unz1wXbNiqzEZk8vyun2/HPN0uIYtrXbquLXv4VyuripEjgvizJbO+M211KYrVZrNmV21siuE6s9eDFeT2Rn2CCPLmCSzw8WykeEmRHz6JSTTnQPKe5y9THxb61wLUjZSgtdWFXXFJx+0irs9BHkzD+zgmd/J1v09heUUlSOopwxsTd1YXUIYrsTxjagssZSKfYzX+2Vhgt7gvZb+XwLy3O7NuVuBSb65vJVNYetdKWHBfbnk5i51rbETv71IYD5zAbP+9iHlVEtj/Q1namnbWxHOThn4ou9/9J4ut5f2wfAmrzdKAMdeQl2QBO7ZCE0apnNXPzGd5Q33R+yjv57lBzCSRnyVfDOfaRcy920IUHOJ+fdyLbfy8G1tOSuGcvoRJ1+1BYSf3lx3+LPBTIZrnyZAWFMQu+RSh6R9+p1tmszXKKvg1S9BlcCAzGXaaZ1AJytkydndeI4qHyOBZP4Ol3r6IzgMSOAf5s93z/mHfb8vwZG8Ec9vxh93gfpc2OJJVtnXD//7+Ya1HGPM/qwG72+XIjg5jCdN8YTtbimdTVjHLujnQHCWGZuYaJnVZCPZbjBuJQeyJzW4YpHBPObOapaQchdVpKTJ3R7Aj6dX83sX4SGOY+c4z+Mj17fOyTSzFtRHprjJ0s1zKxhlewjM3fpbqaLZkji+MPCRo89/GHjfMQXq+CNleW5idQTCCOTN8PLKONZYuwnY3MWZv2sEuNO9EZw6fl3E72cxuaajjunrPaBubwfU8lPvOg7xUNnBCAZYcl8BJmsAuLziDBD4jHR82M+WEGvgacO/L3c7oykaoB8iQ/2Qzq/h9Ec3cj/bd3cG8/pmFk3lSTNyXxjL+BKNmLc967tvZbePFuM8zbIbNHnbsTDLsPLhePc1mEt9UaIqliF62lz0PPoIf8zhHGexnaTvOwidagjd70tnBU+dQtU0Mz5Ys9v5CI0zX8zqU7GLe4y7Bw0AKO2kmmyyejAkdUqy8Wcyeb54KI17/vp1Hmc65GZBydr1PspnFmqWo4jnld2s2szoWjgz+WWaQz+4fjUJalgS+GUVsTo8E+HJtTDM5wUxaExHfQ4qxA4vY3r+246U759uheWxtch5mHpTieU4+OyKcgz/fs79PDtt8/jw628UgJ/OZ7rbLmMPv5cHIImb27AoeLxEh/Ugpe3LeAYE8U2SYKll1n7Fo53W7TqXsZ85EKHm26qclYjMz3PGHa2zq3RJ29uFkfO7F52j/cWa2eC2Kxkpwt6qETY2PxV07Cf5wz0/qvgm+ZlIkdy1lsVUJKDnCexInmG/PPFhU8O/aiFgoVWHCOu4XW0XsygWGN5yLPq1WMKhfRiBnuW/P5exY9BWoGYjhulnGpv07Eg68br4+tczQbRQY15OOm9Ws7WcuPJVS3Bxzhv2cpII3z4CHdSuY4Q8G/YsSPBx2hp3YcAn2qTKc+aeW9T93GSXPxehxrIZ9sBwJ3XMy2K6qY+GVtpjAz96jhbEXo/LQ6S/D6T+XWL9e9TBfw/O42UWm39iAuzUSnDf6i4XVX4Q755Pkvy6zW1qX4bRJgsjJdexEng18I+Twbm9gPk9tMWc/99ktl9jReAek836ObbrOIvzHYwvX6i51d5nNOVdeJzHGD73P0myPoILvf2P4fbbgaR0mL5TDtvt19mbHBexrl8H5921WO7ER78ScCb/cZoM7J6D9Du+ld/eZkRlBm5sU77s9Yi/0PdGlvwzBY18yp/35IA4yrnWvWcLjAqRs5z7u9JFdf3UBzWfkGJf3gJ1a04DWNDl+/r7PdM56IYc//y7zHXt8YxYSmRQ7W1qYj6kffLKl2CRvZ9NZJN5ESfHrwy/mMms1lkgkePT6B0uqjEUH94Lotla25fFmMCqFdH8L09+3DeZ8puZ7f2JLv+7A1FYpxH1aWEb4Tvz5RwqFeSt7YbIH+7xkEE38h8WYZMDHUII5E36xHm/zodYgx+rRLWzojwKcSOKM97SV5ZcG4uVhKXS6/WIxbiGoPcwz5oQ/zO3XMjReECNtUBdU74iAwUcxijd1sqapUfjRT4Jfy3+zhxXp6JslR57oD5uesxebSniuv90F1gX7UaPPdeOPGmpTCjFAT4Z6zV8s/NsxWD/ms6z4j4k0wmG1RgSFvCtOWqxA1EcRlpt3xfd9+/CYc8PB4eqwc8mEY5gUHqk9ME77AArWiPFErycWxxTDgLOQ3m81zPt9HHk8h87V0oDTsCxclclwzKwPdCcdQOgqCf561gt/7yqBR7oU8v49YWJ6ErWpUhwe2gtrN2TBR5Cj/bYu1vw5gEt7pMhq0YP9/RxUXBSjaKA+AivK4JYhRU+LPug3VYQG7q3PrXShvy4bnrdkULs3CCm1OTg5hGfDJYPQ/T8x/LhnHYgZgN9XOHfPlWKAJX+mXo7kk2IsvmyIjg05yLrKfVk5GIVBh8CKOVe4miB0RC6a90pQ18sUY2pk8Of3/uKVMZyLFPCezP1xvDG8zHKRtkWG+RiKj5OPIHwqz8hXzNC0+CgY5/Dgf4fh1tEiEBspPpZb4ty4E5jKdT5p2nA0tHFeEGQYYDsMB3rIEMlZNKliKFapn8DCozLIzKyw0rsUoV/5O4daYWlCGcb1kiG9ZjiifUXIGiXFv7MtsWVjGnv2qQzTf0TRqssZTHm3DCNmRFMNrRzmt7AMyzVW0byrm1inlxjzP4bR1xapLPJ6ObaZRdLwrlmsb1U5ZAGRVNpymN2zLsPz/VE0++ICFvxHhK4VIXS3+wo2IVyEl75LadLfWaxijwjTloXRtMFT2I3/RHivHkjbpbNY2zIRJMcW0oUde1kNZ4bzexZQydZM1pYlwoC/Quia8zxfoBx/9AJpxOiBKOKfv/47n9p8mcguBYtw2dqf5vzYwyJbRRjVZz7NatGFPdfPrhv86AHVALRMEeHs5nl0rZ4BJPz5Cdnz6D49W86RIryeOJNmNoxmwXv5+6tmU2ff7ezn/HJMmTeLfr+Vwvz5d/0O+dLC2r7IWy+CU+psqlpqCAt7vtY+P+p53Iq9VpXDx96LnhFvYzn9RDAPnUF3xySzE2MkGKo+i4ac1caW4DKk+k2h87b1RnBEORo+TKNNkwajuqwc+Rtn0b5l5mzCrHJ0CZ1Er+3ewNJby/DUZzL1XKaNiKVlKH81idYs4L2+WQTDt+60YL8xgvqLYHBsCnVPHcL8c8owYK1Au8hjWMF/5VBLd6MBjVqo4esGKAV6pEIbzzxF2BThShs8hmA6fybekFC1s0PR0SlCptdE6tXTmL37VQbjQS504Zo17DGf6/rvY+nmbC14LylDaQ8XGuHSC6eaRfhgMo4WZphCf0g5nspc6PKr5pxByrF16lhaeHU4/I+IcHrrGPq2ZRoWcgaenOtERddmQOTKmbzDif6+4YvbahJsOulMk6bMR5ClBN/fO9Pg4SGwGyHB8MnO9GpTGKofixHROoaanYjkmszzjtyR/phvyCyN+VpwoFfur2YlW0TYZzKanmvQQo5XGRZFOdLulr2RNJjr3uTRtN3LEh8elyFkiQO9NcQGT3j99QpHUe0ae3x3FWHgKTtafcMJ1hdEmN5iR7svmoDVQ8TwPj6K3utCMS5AjOV/29Pm/lNxazznhw0ONKl2FmJ5bw/o70i3bPRHgoEIspOO9NTIhUjjtdVrd6RO55cg9mE55lxypGtrVqDblXLYjnGkj8NXIcpbhKL00XRZVCy6tZVji4MdFXWNx4dxZfjtaEvvKI3Yu4F8Li7b0Fq2lkVvEEGvagRd26SNqp9lCG2ypYZbddBcLoJt6ghadGAkDL6fRMhKG3pMPgr1BWXQOmhDy+RjoBzM+/mwDd3q54LqDeVwtx9JOyYS1P1VDu9EWxppPwlhY0WwHjGK3ui1EdYLxEgus6H3tm1BPd9/3/gR1GnZNlTElqFL4nBa7GzMHm7kc/RhGL02egOryhAhsnMo3V/TD48lIoT8NKUP9vWHo7cEA/8MoSY9EtH3shhdngyjhkeS4NGdT7PMjEbqJ+PkAd7bx0yp5oMhLJT3Vb3MmEZYJLCOLyLsdTSkI+P0oDWgHJOtB9ETdwagcLUYIuPB9PGmGcjfxdnsiAHNuDMT7S0SfJk5iObu3I7z63mmY8Z0uDIZ7l/LUX3UiLrZ7kRIahlGjRlExaXmbPIkfkYTfWpUlMReXBWh4rIufTEsmQVxNrMq6UsT0B8mG8vwWG8APV5jgJlHeb8t70/zXprgxm5+3kV6dMTsYajrzvvznB7VC7FGlzFiMPv+NOOGPaydxHi6tT+dNWMsPG3E2F3dn/aTcbaxEsO2rT+d8NsDxFmMBr8BtHidFzw3irFltD7VKJmNptNi/HdAn7bNmYfsVWJ8mTuAXr20EN4tYlTw/dzqtQTBPN9dPNyfOpqEYed9Kbb79qdqHcm4e4bXebYeTX6ciqTT5Vh4sz99eWQE+8OzhquRDn0n286Uj8uxfGsfal6TzOJ5fmnY0Js2fTTEnBllmDq7D21eb4IozXIMLO9DJ7SYQxJXjulX+tDgdyNgfrgcb8f0pXMm2KMzm7/nVF8aKnbGpt3leDGsH20e5Ap5Mu+3df3ox60eiEvj/abqR3d9m4YaXkM/c10qzfFBQV050mJ1qb5DAKRPy9G2QJc2B/D8ZS3C2x66dH1bKCK+itCxrR99JlsB7Y0SJLv3oepp0Wjh+WXn1F709rwU/EmVYMnVXvThoVQkPxDh6rQ+9NAFB/ZsnhiF3TVo/NhxLI1nW7/p3ejWHruYL/emQC1Nanh8JSYkiqC2RotaHViN9TwX+PXVpNmT1mEqzz7XnNRp0ckUiBoliDfvSW+N34lrA8VI2qlJa97swupDXD+HatJb6U6sxV2ENOtu9MNf41kJr6dpQRfqdnkPkx8Qweu5GvVW7GP+hOfKz3+Ipd1aBB0ToZV1p76H18G7Sow++9Wo2r6dSNEUo3x0V/pZLQ1vEspheqI7ZecoO8FE0LL4Thb33MsSEstRfquTzHuRyR4PE2Hpmn/IB9EGyA+IsdrrF7lvGo9n+ySIuPqFuBTthLqa+H+/j5gIvbyYJddknfcfyO9+viyG60bY1uekeMlBtqSXCDnWn8nRRXnszU8Rmqa9JW3SOHw8JMKpt19IeWo8NPj8vjF6Qx7yd3bhfF5y5AN5MmI+8z4pQt/Y+2S2fi6bw70g+tFb8tC5gH1sL8ercc+I18547OS8ZHq0mfyU8O8+FeFG8VOS/d8iVsy1917CDeKVHsZmXuTnfXuJnLhQzMxLy9FK7pLRMaXMfm8ZrvS9QTTcN2BCOvfH3GtkSVYcSs6I4JZ5nax8shNt0Xz/a/4mM61WMit+L3brGcmYXMrauc78kDSRxjHl7NY8vjf1yyTq1XpomYhw5XwjuXFxA/5wT6kdepGEtfC91XFfm91EQoeuYW0h5eiwOE1SvkjZ96HlaH51npDjFazo7kn0v36KxAWsgv0MEeI1T5PQd2ugvr0cWp7nyTfvXXC/KMKdQSAla9Jg5VaOwFOnibk4ll0aU47YaeL////Ab/Uqw6T7JeRco4I1vedn764kEU6n2ZajJ+F8X0xMy5Ygo5pr7+hy8nL9cjhwDnmySUpa70eiZaXo/zg487CauveNp2QoJUWGlJSSKIQQ2mshQxRKoZQMJZkSGTKllJRCFEqkznwqKaFSZ91FKCVleGV4CfEaModSfuv7++9c+9p7n7XW8zz3/bm7zhW23ssjpksOImYnZ8Fx+cQwMhbOMgWKoCSyWTtYSpoCLY/SSUR1OLOulEFL4yyZEJrPEscp8eqFmMzzKmR1k+W4l3qWNFZ5YrNDFq7tSSMhCV5wfqWAn8NZkvh+GRxiFNhvJyZtUw/CLD8Lrj/FxHJVLMZxbXngf5bExe5ilYsUcEhKJrO9IljYThl8/JKI67iLzCNAia4Gp8jlFUXsWJIc2yoSSZ5sDlJoFp7XHSFhBvPQPIzn7qyjxOCKB8TlXBPkJ4l6wBKew+ToHJlC3B7GYII3nx33E8RpfCxKJQow4SQJ+LGXXb8tx5v/4slXh0j2WJAhzSKOVOy5yPTXKmG68RCZcamI5eTJ0fAwihQzJ7S8U0In7ABpTJqN+iW8dq9jSf0bF5ioK7Bl6iFSkBCFhmvZ2J+/n3wtjMZJDc4hPjHEctseJn4uR9q2CHL9UyRr/CzF2IvhZO/ki8xqvRI7luwlPe8VMdscOT4GbSKfuk5EE2ens43ryDa9KTDmfSuduIns+Xca6jSVIAERJPnALNhy9h4Sup9UvYqAvXE2dsxaTy7d34/W21k4kB1GzgVFw+alErksnESLwljO/5hQ6k+SwzhnvpJhYtwWcv9rPhuzXIlvB/xI+vliphEkR7XYi1xZbYNpnB8K984j60pG/f8aNictJPrd7PGMs8pe61XksJEDLFwUiO8bSD4f3wv92iz8bnclZ07vg4LryZJ/l5I9GyLRb1QWpHvXEM3cVcy9kfP2mdFElryexfXnvkmnk5rKXGbbOwv18ymZfbCQ/Xglx41100ngjKFQ/lBg/X8OZFKjNcYd52vYO50wP1sY91Xg2645pFtkGP73+0/zXdbEuHE3GldkQaiZRLSOhCP8BT/DB3PI0uRiTLnK/auTNUkJuQq/e1k4WGBBEvz8WMOWLOi8NiUnNdazwPMKZM8bQu63ZrNA7nd7Pc3I1JDLbG0I96yEoeTAD1NYL1LiVLA5ufBjCO73VODjJBty39kK13ktllWNJ62bdyCm8H+/tetPHmvuhkw7C/0fm5KpH4tgyn3chZiRRGkJnxd+hv2NyPTrKrzk+ildYUDS8xmSzBTIn6hHWD8fVrY0G/O6diM+d4KY1SQlxh/vTm6xHKb5JQtnL3Umq34VsBR+hu7TtMnSVBMM533YvUOPTLg7GMWP5Hj0jwnRmhoG5QPOUc7aZGuvPRhzkNdiUzfyJzMcRVz3lvhrkLNdixDFdX7avz2Jic9VWHAdkDNdUmbCEMKZamO2Dgm+w6D9i+/3S1dictObfRySA5MvH4WneYHMKZlrSNADwU0zl+W4ZqPh6RMhcXABe35fibrc90LsBEPsfKBA3sF6YXL/AZjlz7VxRotwbMFebB+djbwhX4WK5H1Q8jXkBb8T3jdFwuMo98dpj4WlIwqheSQLOcVtgmdFMTLUlLDLfiW0lZfgdaYctj2qhGTHMqRbcp1c9kyIWFWO1GkyNNyqEZpubmPzs5SQzEsRfi2OYEeGK9ClOkaI0rvAhp/JRnPDNeFOzRUW4JoFO71Sofo+Y1fyOUsszxfStfQwf7ESZ9afE0aEGyB4ItfwaZeELfsj4DAmGybrK4WG0v3Q4fM1wLJUsDgZDf9rCkh2XRCspcX4+FCJlNjzgq1BCT7yvST8zBXezyvH4oFKhAw6L2T1uYYrnLcrehUJsrPb2ee0LIRe9BcUd8NZEPeFH04rBd0XxczWKxsbDM8KjxXlbMwTJSz7pAo2G++wxjyeJct2CoqoB6y0B5/B7tsF29RuuHkiCxY//YW7k3vgHc93dYOihCfhDnAdxnvPZInQtJ/gB+fPpzM3CmZfZyDAVYnQ3TsFLRcXuHFt/1G/V5i0wR3V3OOeXtkryKYugSnPIzqhO4W4TF+8v8/zpvsmwUh/Ja5kK1DitEK4vycA6vw6XTNXUF2NQk6/bHTpKxVO+R7AM80sbIg7J5j97/+yfuO1exIvvFEcgl+YEgUa24Vzy69Ch/OJrv9x4e6LEjy7rkCOaYTg9U85OlKUsG1LFqb2vo6vIxWoMDgq6IdWYMAwORLO7ROuz9jD3LZyncmYJLg+3c9ylUq4HDcS9vrEMUkB77djLY7twfdYYLdsuMS6C1ZzG5jVAiX8vywS1BQvmWYN36/hJCHtWjMrvq1Ep2cjhLScVtalkp8JGS4U5mhg/VZ+/Y8gNPQYg2Ke/V08+wlTG+yh+V2O+MhxQm3uGrzlWT7ewEYo0FuP+olKWOR3FX5eS8C3TkoYl7oJR9WPIHy9Aj8aJwk6K1X4ukqB0HE2gmEzQxHPm68n9hGGm1XAZCG/fn2doDbqBgKPyOE/ZLowqjWGNVnw/lS/5mjmfISttOGMMeKQ4zaNEyzWWYGVm0c4ztC3wmujbFTMyp0iWWUNT86lK3uZOq6xHgkx523ntdcdh5cEw52vx/kQc/TN3oJfF/mzzescv37chiJrfrb2v6Z4Zh1GeosS/eePF7yNjsKJZ7rqlyaCfe9jcHXiz95977hnZxIsChW8BgmODaEM3oEKpIx95HherQxlU+UYcPeK41n/cmgekmHMUmfHZW9uol6fM5jyquPtZZUo57NZ3XvclCn1x1lOshIVfnVTutunssjJnCeTi4tWKESsgvdhdd9ppTvWZTFLNwUCLGNLa6QWaOK+vD6rR+n+HCts1ZUjwDb7qu57rm88F1eLbCdpRu6BVnf+rMSmdEP1CcQ78s/PZ02paD+F0iD+7L0ppWa7yuDNa1c9YdiUjbOvoXSrDA5Hw0vKDtzC/9h4TF/rkjqjKry8LYNr6qFSk1I50zHNQscPRandoDxmlaiEfe690k/JJayef47boqNKnHaLtRoroR1ppfLdV8dyuYZ7/56geplrDC03JR6fmKZafMUUe7gX2C//Xqrfdx/EGpyTd5eWLteKxHYV95dF/VQRw08j+TB/f8KTUt15Z/A6iT9baqV6YVmOI7MVSBZY6b7o6wjpydc27mbpIMNKdJmjRNPnR6Wd66qQ6CFH1f0hKu9OtSzePAuPF89UZX5/xFbwWdN+tFI1Qe8tezBGieiIIyr/5Z+ZT4EMRJ6kOjOkPzp4HT/uP6OaXTQAcet5fjQLUxX82Q+Xx3Kovnmo/tyIRoQ7Z+OAaFVGSDr2rOJ7b16silBkwMue5yzdfaoz/4lgzM8/IfK46ld+GW7yXJM6aInK1fw6FDpyjPGZoZpRVAkTvsfHGc4q3fjbCCqWo8vVw6rKj9VI/i4Fuy9SmVl9YK7feRaeolT1a/jKbLsp0WBXqBKIIdZz9nC5WaHyWhODxZwHTL9mqL7pxMKD94DD3uuqcBspxJ8UCDeQqD7xd2dyv/i4tEDVMT4b20fw7FZdoXrvcB6OnENSXtWo/vsF+FxVordzhiol9RrGlcph6p2qSjl9G/6cUdWcb6j0B9WgbJMMY4dCpdBvY+0HOSf0/64646mGsiUyeKmpswfbemHABJ6hDHSZxMEAK/L5d8W3qornusP+EtfPExos2MQTKU84k7/SYJUv4+DEe/JG2A+VtOEQji3MxpuGDlXZ0hy87y3HwoR7qgC9XOjZKPC8+qFqzPh8TPgjR/qzFyqXPpdgNItn5Pn/qbJMCtFNUGBoy3eV9G4xNDlPqi3+pAqbXgoTnkdsyBvV/UKGGBHn1fH1qsDsctj14fcvuaMaVF8Jz+VZyL6sy5bOuY0Ifj7ZY/6oDJ1rcJ3nFGm3ZpWTTivL5v2fVjeQ6Wz6y7SHyvEgXZ+91OqFM0VcQ7KNmbqnPn48ViC4qy6r/7wAXzkzvDQyZG8HL8GY2wocyejJ7NZ5Y8Mbrhvag5nVgUOI4jzZpNGDXR8Sj688F7RW67OAHUVQOyjDlEeabO7+YljvlyM8WYPdvFKCjgo5Vr7QYF7uDI79FDDspcZ0U8pg+Jrzeel31eMdlcicn4VLhYPZzgO3YXeV9wb6sAl9amDFc4r9Ji3mNquVFfBcaaCazDTr25klzwijDKxYWEBPrE1RwHPgKKb2yA1HDDhjnxrL0n+5o0Dg3/tAYHFRS+HLmf+S9mh2Z0Q85jtnoaHvKJY7SAm/wzKYn53INvfnDDtQBp1NDqzu0y0EOmWhOmA8Wz79Nlr4fqMxgiX41CD7vAzhHwcx59bfbFKzAqOaFrE+77TxjveV2rq5rGizLrSvynEsZjLT6ur+/7+XyO/lxEbx9URyPR/w2ZWFvliKItX/Mj5hS37GQZtzi729B7M7cQjOnHkqHWeyJncRND8ooWE1k3UMk/I18uzc5Miqv8hhcYHXRTSJrea54T3vh1FHp7DNy3KRUcPfL0xj197l4R8+vxUHnVl2zkUk1ivxPMqNnZp7CzMCs2BTMJu17q1CyjnOAM9nsN1GNbBPkiFy8USWbviHzUjgfnExgH0K6Q5vyFE/3JdlbFqI97e4Vn9Zxdaa+CA/SYH2SjdWXhCHKt8s7j3LWY79IXhyv3OZ5sGKxOlw88lC7KBlLKblHHQ3KeCz2539NriEp5xt1P7xZg7yy9ARKVA2IZBFpNzCj1dcK7K9WMeWKtQP4d7U7ssca9UQWsK9NXctWz+5M4pkvKbd17MztCs6eN6Uea9h74IXog9nvDmZoezldh9kr+b59/Iq9vNaLCbIlJizbAuLdj2Lxdzr7f8LZtP1CxG2nN/jsIXdpUXYs1uBf7qFs6kvbmHMGiWcXq1lVTZVUOMZIXb9FqZ1YQGczv7v73IxLHScOzxTeQ8vjmJRQ3zRyjOmxvnNrM5rGdQ1eNZbtI+1j47Bj0//+1t9HFt1+CAafyqg9SaSpcjS0MxrsSQlmu3lHhFvr8CZLhGsT0wxVpxVYFLYAfak+Cpq98ixcf8hVhZ+C5OgxM5/97CjHyuR7aDAvh5RzHDZfJTUcR5rPszqAt1Qwr370ot4lm+7HN2m/Y+1YtlY8yhE/s3CP9tPsmmHolHGNd/s4jH2QDcNIZFKqFsnsLs8TzXM4+uMSmCLM0uwlXPad9PjzC3qFsLblVhrHsdadKpQNVWBuUuPsGFBs9HxWAmjS+dYU9JcFPlwppWksl9JK7EzTIHz+Yls84TViNJRQPw0hQ24sRYWWxX4/Smda+Y+bI5QoGhJBns6fD9e6ijxR/00W/siChmL5Ph94ATz3HAa75sUGN90iun/KYU3z7wbMk4zawOGKyFy3DuewRo/3ILBTyW+z0pmhlur0GykQJbyDLPZYwfJDs7/tRfYrA3j4Mg9xcf3PHvi7YDcXkp8as5iMR4EEf58pjorWO5fJ9h2z0JzopiZ7wlGEV+/KF3MxtiHwilUgVeFMlZtGgZZjgI9fsnYO7IXDzhHxVMJO16fCo8IJcpvSdixxSpY8uvPb2ey8kqGj5x5XD4q2MSTVdDk/uuxJ4styh0FXZ7Htd4XsM05qVBIlfiVkM8GTSqDi0KBWzk8C74sh4GuAirTq+zgq0rkjeG+o7zMEqePhO4QJYbev8qyWlIRIFZi3hywp53LYfRLiRMBpaxy0HW0D+P1nVXOZmy6gTrOTjFaFexywC04WPGcHgam0B8JHZ4FbIqusbD+o/G5gderqYrtUYyDGt+vePtd1iqbhNCjchjduM/8r52GgmvOkYRaNvJ3GkYFKdBvTAO7aU3h7KjA0egGtsF2JtK53hq6vmAimzkIXCOH65pX7MySNKSUZ6HU/wkLLz3Dz1iJBWGv2E7eP/14/kra+ZqFOrjwuVQi/NxbNsrCHZItSiyc9JklJW1Cxwle316/WW3fUGj9y89Hv4WF/AlDDc/dC8Wf2aPd4Wjy5HP0/SN7fyESKcFKVPX9yFq0DiCO8/P+zx+Zv38sIqKV6FL/mVWMiUcEz/6Pr3xn2onpMPvM2SbwC5thlIHn/8jxrO076zNzMdq4/y4ObGGJ63zQzjXqmqqNXT+3Ak27+PxaquHXkrVw2a3EhmtqOHJzA+4bKpGsamdi0xA84zp2sW8r6x14GKVmXN8u/Gbvmo9i510FNPPU0A3HYDdcjrmD1BEVcQ7X52djSddWrsmZMNqhRFu/DvZssBgTrnDeHt0Jkm6r0WaqwIuiTqi2DkLCNgXePu+EhqXroM214mDfTqjblYg9i7NQ0qyB2PfHcP2tAk6xmijbKYJJj2zkztXA4VUS2HorkeepiX4+Muhf4Ozt1xUFiUl490qBFZO18djgBNYGyBF0UAcmYiksWrKQuqU7lhdw7vPiOrNHG89qlShWU+CSWAczwpLQEcF5aXFPrPmbDD/e20Pe9cI7zkdOWtnYuqsnnn7ks8XP/+CsXsjXPY+8m3IUXtFHYuFJBHAtypzYH+oHUvDUT44pnY2wdFYOEjWzUZPUByrDXORynvHcaghFdh58OCvOH2KEOQ/yUVXFvfWPEYx3n8LT01nIVBnj6NBU6HKGt5WbIGT0BTyzz4L1lUEIqMz7/54vmWsC69p8sHo51CcYY4MqDb48H0X0NEPR5XRUtSqg/tkcZi2Z0P+jwI0VFvi6Wwpb7h2hsZYw4t5exvPXyGILGE/ieZT7cu6yIXgfmAtfzreuXcxgtysPqesUaAgxRVl6PgKfydF53CDeOzLoZmVj88uhKFXJ0Y2fj6vZUIybwBn8WBbejbdEzf4E9qy7FKd6bKY6P5KYZY4EGx230DyL08zETsK9ZAvtFrqHWeZL8XHderp0VQzT9JehT8hGuuJiIsv2kuGj3Sa69Xsqs3aXQrp5E01M9WN7iqRYsyuAjpqymZEfMqiWrKHqgyLYcGM5+qaso88vnGIl2/l5qgdRk1Vn2ONIKf62raMPKmew7GwpLu/1pcUPPVh4kwynrFfQY9NXMbe5chwt8ae5O06ypnwZjMP86eWhacw0VwqXBWvo+9eU+azgzHDLi34pd2Z5S+UoD/ClFj6H2YBCOT7tWUpv3TrGzuRJcW6TH1V/ZwgTLwXye3jRY/V9Ec099/qbJVRr8Qi200mKZaPdaFKYHfvf/88aV7mQuj04yGKCZFgtWkSXmxvA8q4cOtEe9EukIa58kaF/3WKqfrE/ZvG1iXMW09oqazZnuQyFK+ZRp9+2bKU6v7+LGxUu7GO5EhkeWc6jF3vvZyUDpdjU052mG+uhLUCGqKXzaRMdCNMhMvx3dSEt2WvO5vwnhU/sLGr7cjsrXiLFu6nO9GiqNh78jxvfzqBaLjqoaZYg7qEzHahnjLQwKRYVzaNtk02YJEIKb/FUGqG9mr17LMLQFVPpt73r2Kg6MR4unU4ddmvh5iwptByn0i3Wxnj/Voq897PpSWV/lu8hRcmryTTUPIDV2YvRzYHQz6PXsY4yKQxOCjT6Xnc8M5TiSNpkGp1nDI/fUsQpp9JuN/RY+xcx1EPH0k0BvVnaBwm+zrCnzaGr2Mf7Ymj6TaJPLwexmkgZkuon0pTk7nhrJMWdnuNpGzOBS5UUP0Mm0e4Vpmjm53l45XhasVePuf4nRlCQHbW8YsBC9kpRZzua/rq9kj0fK0G/7+Po/SFBbLhUhlFXx1Ctzd2x8qYE/jF2tPn0ILjckGDZSHv6OcsMK3OkmBlgRztKLOHBa/r2ry3tcJuNJD5vPRePpAui5sLbgPup60iq5B6xYb0cJVkjqdWbJTxbyXF29Si6easfkjrLueeOojE3AtBYJIOf1miqvWYdol7yPuk/mma+3gRthQyL34ykLp22oa6HDMuW2dKUxXrM8Y8YJ9/a0EyB543pMjiVjaDOG1ax2KkSjOw1mvbxCWJGL6UYXzGCjjfSgttSKXom2NAbtdqI6SrH/VPD6KCSIQgJkODN7xF0/55h+OYjRViYNf0x2xZt3WS4U29Fu3Qag8btMvgEW9HS0xOgfl2GQQorOqmHgJxucuSfH0Zfa8yE7IActQEj6Oux8+BRI8W3Z9Y0cZ0napOlmOQ6gr79uxRWa3nvTbahsRNW4v4CKRSDbWmfjwFImcNnv8aWPs/YCddgPjtvhtP5teEoyJJiqtkw+vNzBEqZBNVtlvRBkx5zG8jrJbGiWdGG7Gm0DFfkljSwbgNLOCiFHYbQLplaeHtLgvezhlLRdB3k/OQZwXYITT8wAu0bJbA5bElzro6CfZ0Er9Mt6L3e9vDuJcVTVws6bv5kuNtL0SfNgq5YMA3fZvMzSbWkCxY5o/SvBAPCh1ITa1eYn5NgaslQuu1aBIYHy9BziyXVcoqCYqcU1brmdG7MAfgPksA4YzD1zenFYj6LUattTv9a92Pz+8qQ4jqIjtkZyipbpahsHUgv79JGyxQJpsQNps+adGH5Woqb4oF035JoPHgsg0HyIJrzJgbGAVIELzWmebcPofWUGL+OGlH3xAREdhLjQNMAXndjVhAng9WdvlT9+C42ykGGG0f6UONt+mg7yvcS3Zu+TugDs68ynLyvT9/9PQiLDzJ0fdeHRiccwgxTXougvjTgTgKiLomxMrwfFb02Y4oy/h43PRrRGMFyVTLU/9KhKuto5rtCgRClFn1GDCD2k+DhdD36aF1fnn2leP9Jh0b8NUbxDhk2l2rTshBzJPTis1CvTRv9hsHVQo5G7R7U8upItPCe7HmsBy21sEdMiwzvF+nQiTGTEfQff/aRDm19PxWvX/E6Dtelcd6zcf+dDLXrdKnzi3nIaZdht0iXtgR5QttcDtMyXWpbuhRnOHvnFerS92dXQHuAAu5rdOlWzwBUc/b7d6Mu/SY/iDmCAqRAl9YdPIQJggyKZD3a5cph2AVKoH9an+rLj2L+azEqdfTo993WzOiFDCS3G23U2M+mvJPA6lF3ypIOsNgrMmR/6EKvvO0H/5di3N/VjX46YYyPOyQ4dqILpZbmmMJ9cPjVrvTrViskqMvApnajnS1H4lcQn4WjXWnAJc60W6Twm96dnmqZhAY+j/4mWjR66lSkzZVi3lEtWpQxC/O5v1y+o0WHm8xDhrMUA75qUZ88D5SslkK7XYvGjViKikJex+7adPjEFQjgPuL0V4s+n7EG087KsXpPd5qmsQEaFQrsbutKve8fRMwhnnEstOi1NJ7rZ8ixu093GrH1MCJMpFCr1qI99Y7i9WIJXEJ06ZLlY9isYO7Fp9Tpw8UOrIL7spZxG/nyK45Fa8lhkN6JRmSZQiuL92eMOn0mNUeBvwSbCzVo6wIrVH2RwP1pZzo6eTjK7aRgDzVpqcM6zPfkPXa7M3U5GIwxnG/9/6jTcrYFLpxVmhz/kmfmsSiexNep3U6ePOX5/aMMj63VqXV5PN6/kWK1libdrTWNVZfKkDvwMzlqyb2b916wbRtpnXuM+aXz6/e/kpYRIUgPkyHA8Q/R5ayuy+QoHfuT6HeJhYxnGb/Uz8R+9CH0c5GhRtpC5Hfi0XKKz2NvNXr441xmxnvVkTSRxqyFLGE8z7DjnpHracmsdKMMnoM+kKbO22E8RIHjHW8Iad+BWHcl7n15TuyuHkS4ngIJH16R92vjEM/5J3b+f8TPwpv14+yx6s8DkrEghT0YwHvj5ytSsfQsa9KUoWXbExK2Zivei7g37X9OjlzdjpQ1CjwvaCBhmw9i6/96ePwTsuh5LEIiZAgKfUK89i9nc1JlqLx5h+RgDSvbLUN49xtEJ1nE4jlfbVlxjxjqyVnGfSmsg6pJtu1WhI2So/leHYmetx2+sxQYsuAecb1yEM9fymFveY9kqMehkutJb6dasrZXMBMvkWHVMBVZ3ZDFSuqkGGJTQSqTNyJZ4Dpfx4jsxias1JXhHrlO2n4exLc7cojqbhFtmzgcmcznyLaCbPXbxowrpWi4W0A8Tuxh9XESSBblkptjL7Dr4/ksGJUS9bsFLKRIgqCGApLtuxYFXJ+DZ1wmW9+vxyQnvq+0ItL2TzAKGmSYf7mUtK6OhftJOdJ/MjL4dBxcFsrwfPlVEnz5ENy5BlYoLpGk4N2saaQMHc7Z5GjEPubWIcGRZ1Kye2shI5YSVHzOIffnrITfGV7TKzKSNDsQyh9STJ98gbwUB+FKthw1N/NIYmEcjj2TocuJC2SzdTxOcl7q0j2H7HkSyaw5D0tupZHa0qvMfJsE8wUx0VoCFujKvWB/GpmS5I3Ph2Ww9DxN8gKXIeSdFAkbM0jYvTioc96rVYpJeVg8+rhI4Rx3jow8FMX6bZJgYfoxUtNFxTT8pND5fZJknbnGjpmJMTbgGLH/Mg/OPnLoLYgnGefd8cBShp/jj5D6qsVI6y/DFPkJMv73QWSm8Wxy/Di5vCkO/3C9nXkmmViZxsMrnLPi4FOktTCaBS6VoNXhIFFfx1gc9+KngYfIwbUVbHGaGF73o8iwfGf8cpdjQFIUcZa64mRvGRw0Y8jrBDcEqyRg92NJ68iDEB9VwKtLPLm+KBaGZ3kPux8gJj4HWIMb15PWvaSbBlj5Y87hYXvIg7E3WMoHMc42BBOXeEe8fci9ZnYQ6Tp+KhJapNhrvpHMODAbDvVSGPuHE7NzLoi/IIGWKIJ8Ph0FT30lBr3eRHYdOICnmgqcGhpGRvIeLuc94D5qL/l9N5z1yZDBJc6HBGftZ/8sl6LQNJBPM1gRZ9clOatI6uIbLNBEguyDnmSFjh1KR3NmOzCPRNwbi+hvMhxYs5B8GzEZ7Y081/xYRq7rU3w9LUHXuf7kU0EEtPWUWDZ8EekcvB8ymQJ7w5eTibeicZ3z+b91XsTnRDgL55qsSplLZrYeYHU6nMHmuJAGNbCb36TYoTaHbA69wWr49VPzJpOtn0bAM5Y/WzOFBDwehRY+U4NETiRg9nhEcUYtvONCnEod8FpbgvoxbuTOm3C8C1TA5u5Ycm9qBKYFKPBIayY5vCQKsVzTssksYpkaDcvLfO92rsQ+cScjN2TY2G8EsUQUY8clMJ9vRyJrGWtulyJ/+Qgyzf0m83osxuxZFoTFWMKE9/a2pWZk+XxrRH2UInPeGKL9zQbB2zj/nHAgeTQc1UoFzu6yIJrZEfinpxwHsqxJdX0kWngP1E9xILcMVJi6Tw6fJ/qk8a4KbcVy7O1sQGbtY0h5IseyFH2SZ7+DHRsoxx2ZLmFT9zMTDc6HO3qTyV6l7AdnGKFYl6SsqmCuxfz87+iRv2dM8Xo6X//S7iTvhRnmP+Us+qc/2R60Fx1Dlcjv3JfYHN+HfxwUUJnrEjvPUrzdKYcQok3kfRgM7siwaEIX0qoPqK2W42lTF5JZuJ1t53ltQN5rISIhkhlLpAgw+yws9S9h37QVyLv5SkiJus5yL3Ev3v1ZiK/rhwHHZGj+8kjwXDQQ5VzHijS/CpZHImGllCPhzA/hUUsUHvAsUPTjnjD6yQHEcR5wPFspXAosgf55OfrndSIWA1UIvytDXsdLYU10Gcx47hiQ80B45HMNkxZJoWuvEiqytjPXKAWebWRCRmUUc1glQ0NYllD5IYHpHJDAt3+yEHpIxeo9FJBMLBOa991kzTf5PbGFQtuLu8yGc4XJC6mgNUIfH3lv+/YUC/o5faBzTYqv8kIhel5/NMdL4LCgVih2jcb2UQrYvi8WGsxiIFnI+WpunvDeIBZ6/P4ZReeFqUNVuNRJDpMEmXD7DDBnI8+D1TlCkOw63t2U4kxdhuC7pgJX7ktwpi1VsK06wDZnyvHD11so3p7A2pK4DuQEC7bzqlifyQpE650QJqyoYwG/+HkWHhWe/XjKrNdxHRu8XfDIbWKxtVxDloQIrt+6IWEQf0/dKuGFSBfHeJ/7tscLqzZw7h3Ms96vM8Il3cnwns+z/1Y34U3VVFh0l6H67HqhbNlsBPK889prp/Ds/Dxo8us/MvcKaaUeKFCTIf7wHsFknzdavksxRbxNSL3vh442KX64BwrqRv6Y5CPDuLSFgrZvIJp4fnz01EGwNzuIWXsUSPQ8LVRZxsGDZz2T2yeFkkUJeJ0jw1PRViGl+TAe9JTCgmwULh1XoWmKHGkV24RkC8CJz1SYMkJoHVWBCj77zZ+PCBkfKhB0Qgr9F1HCBOtY5mOswLhPJkLx1qPs5UWe5QV9oeraSWbzifvvizuOzqdfsGYtBarz5gsGTu9YPO/tR+PnCrFZP9gs/l060rHCAnM1rOwiR4HIXoiJ64z8A3zv3k6C5fwx6LKY3+/bVWhbMx5JVRKIXYcJbiPW4iP3Jv/+xoLVpA14yRmgMu+bo0f0YeSkyiHWmifUtRyB22p+nvepINc4hsBDUuxTmQjzMxj0amTobz9bMA4pwxnu+6F+w4WWHteQ/o1nscTOgmT2TZhPlyLe1VaomXwLLmsksAtucRS0kxmhckQYZDgmT09jbWtlGLN5iWPhMDHTjuWeXnN1yo6O4XDV49qiY+ho92MkNEUSONtLHHcvCYE710w7ku4YOnMrSt5LcazLGMc6tgMG3LNcpK5TnuxORBPv5/jfvYRMt+MIdOMcNe6j44W2JEzhvR2xW+L4ybMc4f/yjBlQ7Zhy7RrUeVZa2WWXo9miW3Acy2fzvw+OH37dwtNnEkScjXB8GJbB3F3lqG7RvPrKV8EerOD+2PVqSTfDfNYWLoPr68jSFTHFbOo6KZK9MkvD1ltiUicZbNbOKh0yaBimzZCgQRFd0vF7F25OkaF1Z1mJvlU4ZKacSxMSSmO2nOD5gO+32NTRwfcUxFP5PYsSSspHVCCC81LrlIKSEeIbWMz91GbyitKtU6rw/H85+pVRaevC27jE/aJD401pp45CVrmZM571vdKyLeXMmmtIwJsvpbuLa9hunlVT3fqqiksesY/PuZYOHq9KeN7IviklEI7NVk3fMwjlc+T4u320yv+bGRJN//db0KZS61f7UMyZ3PDDz9ITCZEo28XzSPsoVcveVOzm76nRPVe6eV8a3DfI8M1JV+WpeQMe/J0dm4pLjwbdxPavYp4Pm0t9F9/G2oVSXPreUTpcvxpW4yX4+2mSSn1kI1P/JEPV4RWqkOx3bICrFHM2h6rqF35l08IlmLErTjVNcwDC6/j8LjutWmc7EA/G8DmaGqWKrt2PmDt8/VFLVYXa0UjhHNW0M0LVfcNZaCfKsNqTqGTbzsFlqwzec4NUbZJM+PNsOOBbjGrVsBsoGMo5JNJKNXjELRh0lqDq7DzVhM+34Vsj5X7kquoQVcNVV4p7bXEqu9CfzJv3ht9JiarKs52J50gws2+patznftj5QYo3bfmqtCsDcGyFBOleGarZew7AhvtL+KPTqi6fYqB7Q4qhr4tVoW/F0DTi7MGvu8/mmaYH79sR51XLXygQ1yqFzRimuhZxA5qc3wJuJajcNlRC/4YYukNPqCz1b2P9NDGkHSLV9t01aP5PgotahSrvnm2siM9R64BbKoWXGupTJLjx65Uq61YfzOBsfGPHe5W4rztaKD+fkWpMdmohXnOfSl6vxr4ujsXilXxOh79R/RiXjTkJUsx8fEc1e855VE2V4saEx6rxHy6glWeB46WvVB83FeBXb37Ps2+qY56X8fLK//LIL9WqIxVw5VqtVn5L1dPrFiZkSxBWcE31Or0KvmIxeneUq9x33oHaI37d642qdkEtvo7l68/7oTrq1gk2ZyQoCtJm4j762PCWa5GtCRMEA/S7KoPWPD1mLnfDVyZFdmUP5r10EQI5z+Tqd2e7R3jBREeG9UH92c+HcXhpxTl/lB5Lzj+EkJkKPKgzYPYmlxG6TIxRj9RYR8MVRHySIG1pZ9bl1FWktfA80l2PPXuqQkpXGdoL9NiyvDJ847qn59CDjQ27Dru5PMfVd6iWnroJHb736oyvqrbflXirIcHHvE+qWXF3oP2Qs0qLNoubWYvE5ZwDu7WrZD/amTn3lFZbe/Z2uRrM9aR4sNGCxTXooYX7TlDNCOYYrg+vgXyPf41Z8As3kF9SeO0ZzIovu8M/j/dDD3tmbLUUdjz3xWePYis0D8H8ANerf0awxEuHUMRzqF/IYGbPOf3MQr6Xn+PZb65Vej2kMD9kz3T9lDDIl8AnfTzr87cEduZilHw2Yr6nVOiXK8bzA8asbkMZGudLYPrcmNnuuo6vhfzzkn7Meu9NqPMc5xWty5aOqcQ7Rwm2lmkyz2934DlRgpbBo5jGw1rO52LkbpnEJg1tZ60j+Jp7OrMzY/+y+EoJ3j0cz0JOa2PrUb7HBg/mdUUHRtWco9xnsbr5C1F7WIrN/s4s8+tSfOa1s/k5i3X8F4dJa7gvdJ7F9pw4BIsPclQ2jmOze2fiMc+8xp7O7EakGKXco9PtBVYkl6LlNe/DcQ7M7UsWMtokMDjvwP5YnUfTGinWbxTYn6cXkPCFz9SDGaxf6EVopvD7/1nAZKf5jO+XIdpwAQs5dQeb6yTITXViFvJaxB4RI72YsGzjDjaBz2zmlpVMYqqFemvuy0P9mPawHujDuWtasQd7Jl+IB1zDS0JWsQ2CD7rskmFliBcbOjMOX7V4hg1dyQZsT0fxERki9VYwi9Pn8MxYBsXPhaxr6iWs7cJ9atoyNmvRFUTXcj7xXMduGlTDl/eP+YhAVjvkDsr2SjDlsDdzWl6Lm/FiHJntwgY0d4Leas54uhvYQ11NqP0jgduwjWxTVlfM5/xsVhDEisMXouauFM/N9rL2Eh/EFUqRpFzD1myLhX67DJ93bmc5RmeRoJTiuut2ZthYiNj/uFYLO9iDHsXQCObrdI5ge2Ju49kmGV567GUJtAahUTxrH9jMQqrc4cjzTlcWwxpe+yJ0rRSOqTvZuPN+aNkjxbW8aFa4MAZh+nJM2BnH7okPIn6HFCHdI5mLPA1XquToxQ6yGpszyOMae+fFAZY44Sq2n5fCKPwAO3aiBLN8pNjmk8DWmd5GWLUMy08dZB1nqpHD89q2jwdYjdd8BD/hnnU/ic257Ya3ryQomHGEc+UKFGRI8cvnMJvdEo1irsOGdxJZiFcagrheaWgmMvmrNHT7V4z2kUdYSV8V2HwpFl9OZsHbGOKWSPDV+zTbEHsbEZw5a4YfYw8qq2E6UII1e5NYl+TZCEuWI3F4JpMddoH6VSk6/M8whaU/CtKkGP5vMrNYsxrt3EdKr6Qy/WVBSOTno9h6ll0duA8TfGWwrRKxpv7cWy9KkTUgnS2YFYXSAZxLz5xi8p+n4cbfefFaKjv+V4W0wTJcfpnGOtyAgCX8nfNEzPrXbVjys7pbcJpFPqzGTu4X9hvSmSppNByd5Th/I5/tKh8DN86W3R0usA3/jUcj5z3HPzmsS/YUpE6Woaskiz2Ln47n3Pf9e8lZi2IDTu6T8vMRMQ+vzdjO6+jVLGWRHtuxk9euv0rOnrfuxo95UtwfK2NlEafxmPe2989Mpnu7DAkvpGiwOM+2zbiGNBspfgdfZL7sNmpLpZhXL2G5p6qh5yvGmnoFsz09ChFVXB8OXmFi59MIaJJh56ocdjS/HC6FMgz9eomFHLqO59yzbqGY3ZDdgDvvk86vS1lnB16Xmbxve+azcrNq6EOEC5fz2BXtUWgfKkPuLxVz2nkaYeBs31rIHmhwjjKWY0uXMjbvN+cTzgOV1mCFdyvx9bYUOoNL2L9po/CAr3P/8xtsm/0YmGzgvm9Twx4ljMexdglKd9Yxk5uTkMk102/qfdZ9YhrWc30ILahgAeZnYGcrg0nfevZfZ4LqPxL8F/0PMzF2ghfPULXkKVt2bza+hUoR/ekFs1l4Fg3mMkxsfcq+qdKR/1OC979escdXXGAq4r10rImtfb4AzZzfBkd+YHabt8J9mgwL3/5kZfE7YJfGz/zLNxacuQdKznvR8Z9Z0NIINNjxWXBsZt6no5A0SAajDR/ZvG8xPEfKILNoZsnLDiGIe+iauM9s4KMEtJZK8GzVV5Y4JB2b58lx8e4bppCdA+slg0H3ZrZ7uyfCl8ow+uNXZtvuBUN+bseO/mJaL5ah2xWuLc3tLHxiMLSDZOjirobAzptx6b0MMxraWNiRBHjy3KQM+c7eVR3BlHop0v/h6991DB0jpajf1MEcJ2byPCLDl1kt7C0TwUpThrfT2lnoIn+eBaRoO94JcyYHweUV94ud6hhF12Nqbzk27e2E7A1J+HGKs02bBk5/SoamhwR9nmiiYS7POj1leHy/E7I4ww7ge5nY2Bk+0UkI8eSe4tsVrNMJ+PL1nNnSHZ4irk9/eV2ed0Vw5yy8u8614qA2Ku5kQ30A99ajPbDn9EnML+Df1dET43qnwEJdgpd++ph6LQuv58s5a+pCd1MOzN7x2Y/vicpzJ/F0kxzTtvfGdpKC6HNSrFUaIiIrF2Qer9dhAzReyUN8AM8UG/piuv1FzFomg+5qI9xdfBrqKZx5zgzEqY9p8LeX4KCpCea4XcRab86x4SYQPz+Nz75ytD4YhHEvzyCX77P9kCkuL8tAIt+Xfb4Z/OrE2M71eWGHOS6NlCNqEu/V40MwenkW1nKf6mI3BBn7zqNZyXtpkDlODcyDmHOXevZgvNufD0WrDMJiU5QGnWX2nzIgbdxBPb7KmMmZDJzbsIOaWeQw1j0Dt25sp6e/JDCzMhF8HofSOymnWOgbEQx0t9HSJxks7IIIkVdCqau9kvVrz8C+k1tp1I89zGK+GO8HBtNjI2JYIM84o++H0KDFIjYuToRvdsE0YpqM6b7JxAuTLbR57ApG5olxZ+oaauIdwt6NkkAasY5+mJXO0jeJ8VEURN9/n8mMf4lweP5yurWXJ3upKcF6B38qu3iSqe8Ww1u+kn66epoFzJbgp/Vq6tHgwNovi7HR0ZvueRjPUhPFmPbOm3atOMYWp4pQ0N2P2h02glZmJgoKvWnHURPUtGSgfpcP1cowRcjKDBTk+dIlhtbMz0uMC0ZuVO4yit28JkL3Wk86cP8+dsk7E/s2utMCq2iWIBahMNSTSqQGGOcrwWB7D2q/qR9iJWL857aEVoiMUfpIBM1xS+gCiSn6vcjAgVtLabFgzqaNFsPdZi7dPGg3K5GKcMN/HvVbEMEcv4mQ3d+dWt7oibB+YvztNo/qm5kgajbX2Ddu1N7LmIXpi1E7bQZ1rwlkc8IzoGM2g+brBLO3tZn41n027bdaG5VdxRCXOtEhRAcpPiLMcXCmDj+MEaclhkbEXNq0thd72icTYv/J9LBtX6Z2kn/vLELXu/izZM9MlO2ZSlt/rmENHzIx4KAT7XjeHTq7RdjsJdDjp4yxndfFa6sTjY/rySaEZyJk4gRaF2jAUi3FYGkO1FfixyznZ2J9vynUskt36EpEaCAT6YR0Y7z7KMJDf0dqndGTVV0XQXl+LL1g1ot58Gfvbx9PEz75MoksE0WK8fTbg27I5ddlyrFUNcgEjfdEmGIzger21mU13zLh3mcU/eG5jE3VFCHE147aZHeD6WURxowcRZsiByFXLuL8Z0ffFA5GkYsY6jdt6ePTazAtTAqHwJE07sR6/KMuhVq2LfV/FgKzwxLov7OhZOI2tPK+svg2gjZX6TDNO5nYKLWmaqtWsDGeIuQ+G0Fn3VzNHq8WIzHCilo2dsOzfSL4h1jT3wtM0bw5E13VbGnZNTOYa4kQ+Miatn6xQMAkMQ64DqOx3+YhbSvnuuah1HSeO1ymSFDiYUWHb1iCqB9iWI8cRl9/XAbzR2KYTrOmK4NWw7udn8/P4XT4wA2ImilG7Izh9P3DzYhRE0P1wpoajtkBMkqMrwutKTm6B9mHxQhzGUbHx++DQZ4YVb+H0ndddFlKfSbuLLagN2tXMqVDJlIHWdG2H4FseFsm3s8bQqNXd0eMA1/z7SH0eP4QrEjJhF78UBohscLUtSJ8irCga+/ZINGAZ9gAc9r2zg4mS8RIWWZG855MgNFWMX5omtHxEgGXQsR4O9aMfuw8E1H+YrzubU5f57vCcp2YZ4Qh1FDmgcZTIoQ1DqFVj71huJP3wwBLuth6BWxcRHh635Jurg3Eke58jsYOpTojN2J+Ge/boUPps4mhULuYibQu/LrRTlxqyMTJYku6aV04fplxzRlqSR2DIpH6UIShbUPol/RolMtESBeb0b+5MfDi5/B39GAqStdlqacz4RxjSgcN1GeTHMT47GdCpxVtYC6RIvwaOYh+09PCa94DuS8G0Uu/tNE6V4zr3Yxp+LThcFqZifKTg+khz5Hw25+Jy38G0SFvxsKPr03jjwmtmjkJERcycSPchFbXTcWUdZmYY29Cfe87460iE6raQdSjeAGeJfBnjQbTWqUHIvk9Rs8H03K+zivDxFD7aEr/fR2LNBMRNKJNqKN9Amw/Z8L0pREdan4EP2ZnIqn/ABphrMeOeWSim+9A6rOlD1NXFyPEuj/VWLSFifmZWAn96NAOLZwJzMTIO0bUoFAH7Rf/1899aXHdYczYy89Z0p9G5hxF/fFMtE7oSwenH4OhfSZinXrTL0ONWPR6MV5G6NNGjV3Mpk4EN/Ne9OFZPdikiPBjRS9as8cAAzzEaCzRodZpRxDfn2ecCEPqtjQR3fj8eoj06R2ahNStfI+aevRN5Qm4XMtAUqgO7ZZkysgDEUqqtWhh8D5Ww9c/LlSbzn25n2USMVr/7UJbHvfC12O8Jzvr0MbVfbCYz/6NnG60srU/LnFt6eapSdca2aHCWAJhTmdqmj8O6foSDJ+tSbcsmwSnz2Iscu9CZdsoIqrFuPxfF9pYNBMbLonxZlRXSkxdoZstxo2ZXWlA7kKMKxJjzsiu9ORub7T/FCPqURda/O9y2F2WoKh3V6pV4g/7C5xd/3altpFH0eD4P5boSm8OPoZ+2/gsn9Wmw78m492vTLyJ0aITc07BXpGBWdXdaeqaVNSpZ+DImG705YPhTItr1K8h6nSo1Vg2jjN5hcZf8nBALDP8IsYgk050a3E/GKzgPeOtQb37m+BmD66lc9So5Kk5HuiK0XOIGi19YAWNdDGyx3WisStsMadDDIev6vT3l7FI5mfrsaQTLYx0QDr3cb+T6jRvLcGcbSK8HqdBux+bwXuba+ZeDap4PBcvx4rw/IgGNZvujqLRIsxar0FNXi2BoRv3lNfq1PDVcrid4+/8pUbbywJR9EKCFRs1aHkA57oHPBuuUKd37I9gxTkJNlap087jjiH+jBjCFw2q3y8ZCXf4+l00qerbSWQ8ykRchCa1c0tFdGkGwmZq0hM7bFm3okzcG95GGhrt2X2e5R3QQirnHuEzK4ZWj+/Et+QY69dLCnb4E2kOMoU699kZO36SHSJz7DyXibGvfxEnlRW+2opQdKSVGA22hfdBEWZEtBOj7NHYekWE2u9/iZmeP1ryMlG66TeZ2hIIFi3C/lU/iUO/jfAZyBnyRyuxuBeC7B4yOM//STp843FJR4rY1A/EbMFhGO6RYHr6D/IiJRH/7BRj+rxWUi1KQvJjEZyNOsiT2SfhtUiEyqNq9K08BdX7MuEUo0bTZs9g88+KsfVWE7GvnMeSuTe1XHxBonolMqcIEbrsbyZlOkmsRCRGx8d3hL0Igv/9TARfbCbVfhtgxGckRf89mSbZDOtCKfRWfyQe6vFob5RgVe4LMtT3MCLuiLGhsYns1U+EnbYYyf4fiLNXEkq4lyX//ET+nXASBb1FMD3bQvrjFBj3/aLObUQ9dQ7TcBfhwbdnpL1+IUuyk2D/20dEfVUKUwsUwzHzBZlw9ywbZSdG0fxHJOjERpDzIjRlPSbfLDYjQsWzlda/ZIb8EPTrJejIuU+6fkqA3VExvDQaiMObo/i1UYT5b5+SlZbHUcR1XmL0mqS+WskCOOMF/Kwkvs7rWJCaFI6ia8Tpg5iZt4iwanQtebZTwb76SPD5ZiUZ4LERUeUi6ObcIeYjQ2C/VoLagXVEFHQIiz/x771dSercEiDmPmh4p5o8Ux2BHj/biju1xKpxDRvDe29A4DVi/HMjW5klht5HFXk4QcqUAzKRYHKbeDlnsaYCEbRGVRD1kevwmX9X+gFG3o7YgOtcN7RWl5Pw4mAEGErAdlSS5GmHkDxZCq3aMjL1TDy2T5Ygd305efvpMOJfiRDetZzo5exgfZpECJJfIot+hLNpIhGIdw4JKclj6hki3JtzlQxbe5l5LBehI+siyRy6Fi9TxPj+rohYeq6HR4gEKatLSPeGQ4jX5tnNooSUjk6A6XQJatZfIYP43G1uFCE6v4CIGyPZeq7PhqfF5NnaYpbYk9f03yyS+30lSFcJTDcqyPz+q9GaJsKQlDzSVsdrxDVTVJxFju09gu2c085YKUm4TzTT5T3zyvE08c1QMYesTGw9LSID3pSz9NGZ8A04TXL3LsUEKsGQIafJ/Dl+8DrN11CYSdztD2PPLTGaozPJiqwjaEsXYUNMOokYcJA59RHhSNJRUnjwEHv+NgO13Q6RkVk3WLQsA5dnJxHJk4WIuSCGztp48v7wYsRxjtKLP04UzYdQv5NnIusk8mBDAkLHS7DwzglSeP0IwvmstfY/Tt7Ni2VFnNWtd0QTw9kJrKo+A0NyIkmARiUbZ5sJF5tD5PWyeXhrKkFYRySJGOyGvM5izKQHyLZDh/BYkGJLYTwZtisBGdt53649SD5oHAW7nIkD36NI0cNYpv2SM+fbbeS+zhFm+08GbjzbRBrtqlnc0EzUl+8mFk9qmSnPF9LvgaSP5zR8+y1G/qhAErRyJpw4r/a/vIHY9nSFJq97V+NwcuXAAojdMrEqNJK4bj+I7H4y7A3eRuaEx6GUz9GO5N3ENCEB9pw5/9qHkqTQI9DhzBzfPYy0lsSx8GrOP/HLybqNR1nIywwMFZaS8Ou32Qo7fn3UCqKucZel3eDrFDzJEDIFHkXcQ4PdyQDzqdjKGeD3t2VE/ZcTQrrxPP9lFVltehBu/Jz7V64m767FcW8RozrLh7iVx8PGka+5eSUp3x3PfLhWVGvOI00miUz9ewb+vT2DfM6qZkpDEVx+zSLV32uZcytfz6A5xOi/0fjVX4Lq7VPI8Z9j0fJZhH9XCcT60UR8PsPXUDebOBtF452PFNVXBbL41gGEV0kwxn0WOf48FmW8r/bWTCE52YdYCu/bod4OZF9DIjN9nYFvFiPJjCfV7P7vTOxltsS3Sx1rlWZgyTgTIvpsiV9jxdgcY0x2Jw/j8yvC2eNmJKFxJJ7zfS3KGEvsVWPgcSUTyzLsyfTmSLzTkKFQYsE1PwoTtknR9/BI0rA3BsWpYpSMHEbODeZ1+ZOJ9iwzsunPIVbPM12hrxGZ4ZvEXq/JQPYlQ9L8rvr/ODrzeKy2t41roEEqU4kMKdIkh1IRz1oqlSJpUkIRiTSQBpWkqEgDkfDMHomjRCPxrCslR9EgGhxyVNKkjn6pKL3rvP/tz/7s1l573fd9XddXE3sQynnWX5sU3K9lW5JluC4eTJJLRuF2eBY29+9HukzNMIf71Nu/tEhUqgW+z5Njkoo+Oax5ENpjc1D9bDj5cjsO8pxs+LZokY3//b0wVQWEnoOJ5e0EqPIeWOKnQeL6J7D20woUtnwXfHqVxMz3ydG64Zdg9/N7bJiUM4KgU1Ajr2Xtx+WokXYJDtsYY3uFHBUqXwVDx5nChXuTcqMqmR93ABOe5MD1TT9CFsSirH8Oxvr1IotCD6MqPxvOrW0CP98EtPH8oL+xQ2A5/RaCNmRDv+6G4MjCW7iW+d/P2SCYcOAIa9iVDbUhtYL7Y5JZHNeiRzevC/6YncmePpOhXU0i6Cm9y5bxNQf/Wy+wqK5jO/l3OcbcFKi4vGBqu+TYtDlf8EfVcBjxHjPyKRbULzNAb97nHoufCjbMPIIO/7Oo2QCB7fCjyHnEc29msUAv+xh69mTBcnKuYNOPcqgHZ+P83bOCrkO3EcavjWqyBPMuViA4PhuFC08JwsxSWNk9zilJuwRRVRmsi9dU5LNf8HTyU1b5LBvZNumCHvMWFvmLe5xWiuCp4jPLX6zA5ZhNguDhv5nLxixEfPAT3FqiCo9NnF+OBAqyuwcixZ/XKH23QO3cUAhtODNOShJMm6UD1XAFnJ9kCYjMDjcjFRhxxlGQ2OSId6uyYPZgsWDu8zl4yfhMBW0WfLdbiJ7XWdC4tlvwYL0HSv7lM+UXJahc7Ykafj316y5BkJ4PEr/yLCcKEdhPWYeOYQqs/HOh4ES/9ZjzLhuukU6CTQMSUeF8FlH/SxHEVB9DcJ9sON49IUgoOImdPgpE+IUKNpYkw+I818YtAYLOxHLIxNn4arFNYKa8jac8TwpjIwRmg+5gGPffxk07BZfunWJRz7MR0Z8KjteLmBefC41tQwSbvM6xwBo5qt43OP6618G69p7FV2tnwWfPLub4ORsa9s6CIat7I4D3iesRF8GQTDU8AL/O9hSYGk9BI9fGwl//Ot7eOh0ytSwoJpsKAizt0cFZdeUiO0Hi90A075TjteMfgvr+wchN4bzQYiSwxGZec56LPtx1vHw6CR1n+LsG2Qn2XToFxmc/Imm0oPpCKto5Az5LHCBI/VqOPln8mQ2TBS9O34bnyGzs/zhIUN6rEtYfeD9kDxbkhf+FwC4Fn40bjsfWyJmpPBt9nHc7CrP+ZP6zFOhTOcpxWa8rzIf3THXODIc5HyYifFYWzL0aHc4yKxD+rpgZpx2d5m/DhDEK+E/a6Ni5dCe0fHnOWXfeQT9oN07w9Yv+6l/66HAKHPie9R82Ot63OA0nzj76/YscI30rUN2Lv3eqo6NJ+R2s4ozfZ7Kno1bBXyi5peD9+dbBZ1oBi3mf/d/fly99WneFqXDPTb/eXdp74k2Wx/UtNT+h7N7Eeyy1QY4opwtl1r3McdeUZ8sPGWU9huOgosV1rGNg2YMZUQgIUeDXWceyV7XRCBypQGtqRdm8fmewneeoCpcYB9+sdNhw3g8drVEm23gHIn6/+u/QGz9/VsI9gt9vm1q2xvwuiqIUcNtysUxt5z2EbOHau3SYUpBWxXoPz0ZUy6uy7a6PWfgABbyEfZVz1jex2IosrFeMUcaotjGFZxbePJmr7DfYBLZ/ZyPhTwfl/XRTxEzMwl1fQ+WKqBh84TlHvY+eUqf7AHzOcS/+w0W5sm8m0v/h2elmStlagRCKzXwPRu/LRNZV6PRUYP3cwcqbtXfhZqzA7xUTlSPu3cNQD35931nZGP6Z+UVnIbxymzLjVicbmpCFSLcTyn6TjdH/ML+/e4NSoD4K+sEyrJ+9RDl/ZSzSeX7bt3mPclduHEb/5HWXpirnPRVBr4p/72QzJYmU4Cmv79j+bspz+2VwTVCgoWurMlvjLkKmK/Blq6/y5Lp70OK8vC80VKk1pxpR2fx5431Kd72fTJ3ziKtKjvKgmQrS/LKQuB7KgfdG4PlsBZZWXVYO1hyJ8nFZONWcofR5dQgD32fhfxaFymd6R6DFtWWSZ7VyNj/XEjsFzu86pqQ8M16xVEBlUpaSbjiHYq4VibIryiv1d+FqosCpNQnKiKZ7mO6oQLMsVfmyvhqBrxX46H9W+Sy/F/Kz5Vjq8VzpWDkcEfzXPn77TOny0wNaRtnoqv+pDMpYAjvnbL7PHqVOzGE07eB6svCucvmRIzDifNEvrlWpW5sH6y889+beUZ43PA+TyiyotNYpOw4VIPsoZ8+1zcoSjyKo2nBWHf1eaTiuGvM28r76UqJsl9XA/5UCU/59ohQ+uQ/5L84ghR3KPXN7w/Ed98GxKsxeRweePMO7ntFnd1R00cPXVPmizqzdluDKd36G3WrMccsysBkKREerMfVwT3Tz83feqMU2nYlHQHAWamPV2MpBV/B8G2eEhT+Uc32u4SPkEO5WZb8rinHYPAurnIYwC4NqNO3jZ3jurfLBtxqYnOLrxPdlRRMeIEE7G9s3qTCnt73A1PnzjSPY55NacBBkIXSVORvZWxuBZdnwDhzJkks98Ig/U680YNfWLoE/n/HGhgmsrXUVPnLW+1hgxqKnJ6CYZ2YTg1FsWIcCu+/LUV5ly168OQtLrpOJNdYsuSoX6fVceyfasNaIPxF8TYrcjdasS7UUzq/lYNkj2EwNJZLi5IibYsou/AKCAvg1f1ewxW0UX+Ie930Ccz1UCX09BVzrzNixIfcwmOvqqoU6zGrWfeTxGTHpZc4MIh7AdlEWDjyaxgrMe1jhGjkCY13ZpvkqGMj5Jf+DLSsMHYLepXx2XAj7/s0DiZvlyHeczAIyl8DvL87mxwRMHrYa/bnOaA9yZHZhCch7wHs+xIF9rZahq1kODcV8VsGzvGKJAmpFjkwy9U9IuEZ5h05jr2rzkfqL84j3DDbpQQFec8Zf5efEWtyL4P0hC9qdC9jHieVY0CjFO/1pzPrCLQRkyVAUNoNpfLuDz6M582o5sn/230VQqhzm921Z+elq9HyT48uYCWx77gMIA7Jw5c+57PytX6yS55D8m6vZpo0D8KBLjgLhOpa7axA8uKd3/VrKCjWWwoDrj9rtlSx0vjcKed+y754sZEYCEviem3U82ZkfYvTfyVnSNJitDpaioYRr+MvlrCPuMv772Zd3yQpWuOMqLLjvZ79axy5u+wsLImUIz5/PNoyvwoHfMljtnc2M9t+H4TiuId+DWM64BziQmoUtYV7s0gYV5PIarYkLZjkb+8DNh9fo2WZW7KaG92lZcByxic3zXYqPTfxMt25jqYt9cI2zXs3mrSwpIR5tdVzPv4axipcixAZl4aLxfvbT+Trs27Iw+mQY7+0SXHPi3jF0P5s++D5y+/83y7tZddN9WMzOwq89G9gJ86UIUVfgavMhJuvyhfXFLDy7G8P8Nf2Q38Dz8N0EtnHbYYznDHXIJJ71rzwCVe6PFdf3s1EeIvg4ZKG9M4HV9CnFwPwsLMNh9l5SBhmf5UsjTrCOyzXo4d6qf+IYm/DJHSYfeW5sSGO2xkswb0oWdhsks9CF6xDVTwGLxmQ2LT0WOytkGOF9mjmfiIM634P72FPs3Tkhrgg4n25LYz/7izBnQxYWb09icRMZ0ry4ljqdZnyMkM/7ed1PEQvKrMFz/r3b28+wqAkuWDAvGwvXKZj7ZjeEz8vCkZcSdjhlMeJ59k5KTmcJcwIRzXNg+OYzbPDzIHjwnhf7C1kMNqKH12LuJykTRu+HhOt27/FZLHroQUz/g/uOmZCd3x6L3Xx2jv+dxl4TISS8LjMiZSymUIhro7OwsEvOqo6VYwvPS4Hbz7HFU2/Dba0c3YvyWVt6DaLnyrF5uZwtt7HGe/lZqFy8xOJnTMXh3tnYplPE9vxph8JE7iPXL7BxRQTHuBdv35vPfLKckb8gC1aKXDa87wLEZMjRYn2W6dGtmB7D3+WRzUrVtyN7C99b8Dm2+2ckXJdmwf5/59hlzX2w4fz1keawCw2ZsKvMRrhbLrPIFKKGz5HdqDxm/rsco+2yMWp4ATM+eBuuFpy/5hexsWfuIPo3166vV1iTfg3se8kxXJDPAp/+gQPnFPA0LWZk/RRkLJaDBl1lq3oLYbAlGxbTitiNT0LY85m9/OMKs7a4g+VPFdCMKWY5s/5CANd2le4SVpNzF/m9FPjrwXWWvKAaDZxVH2/iZ9JkBUvOwsssypnWWiG0eA6cWVbKotaJ0N4hx2EZ2JpdVdDYng1JdBlrHXkXVWt5HusoZTeq+d5CsjC/uIrdfTaFc3YWqOYDdnPBjP/+PAXC82pZi7UjQrlGrfxWz4pqhSBKPl/Vt9gFpQh2/MwXT73Hol6J4c41fPDZWtb6xyzY0Cy0dT5nujrzUM45Mc/7BQs9uRDdnH+tGl+yg65ivOSZvF29nmWdlWAN74HF1/9m8ofuuHk3C1v7v2WvE5ZhKJ/xa6GfWNz6lQg4J4dR7RdWv2MnrE3PYuinTlZ7bzeu8dlRC/7Kut9FYzv3xFM2/7LlOgeR/zALI2XtLHndIRhxfYjb/5E9OxePUO4R3//9yMIvJyKF761y9yc2NfUEWji/3L3QwRayJGgvkOPAl/8xfWsZrvDZT+jbxnoVyNHGefPSsXZWP2Qlrwn/dpWvrOjHalgVZWHn6h/MvnMt7FZnYcPj32yWWxjabc6i4tFvtsZhO1Y9UGDw+5+s9UskAk/KsfxgF7MJS0K8lwI+0d/Yl9Wn8LyTv2N5Fxs7PBVbtsphaf2bfR4ih8oLBaTrP7P5T7LQ0poF28udzDs3G2b9snAj9idrawiARCnHmZm9EdKwAZ7cR35v7YOqZs4UsQqUR/aGz7NtsCGcDf16Q2dlCgJWKxAQpgJjw9Oo3cq1dHYfvElPg1GCHJFtqqgawHNu/2y0+vWwV4/PonkaZ8C7vRAfdw433bMw6FMfZPachudSBXJ9+sHa4wyquKf/OX8AZo4+h0Teh10jVHH831yk/M5C0A81WJN8JHPuvqg+EJsUadjCNaG/QB0uI9PRyLVa9chgbMi6AIldFpYv0UDC3EJ8VclCeelQLLG4hCs8Y8SkaWNVQAZCub4dM9DBwtpMzNkux3P74bivLMAqU77voZqIuFiIobrZSB6kg7gxl/HyP695PBz6/1xBKvfKk0/1EaaVCX3uaxNP6yHqsxAPuG5MnG2Ao/oS5HCvdwoxhGCYDMVfZBhTYATb2MvI4ef2dIwhLrZdwQO+zsDbI+GgKcbzlZyzhEb4W0OKCbwPfYebINc/C9HjOe8PGYWV784ivzMLqDWFuUUeTJcpIA8ajS97ziPyCH9+/GjE3riI988VyBphitbmIq752ah3M4Gi8DizrRLj8tDdNHF3OjMLk2DRqT20d5OCjS6RIOLyHlr68QKrSpLgvsZu6ql5maUcFiPj70iauCeaRfSXwME2gjr9OMLMD0oRemsHFWeeYhPSZfi4bRd99LqAhd+UYK7aDnpV9xIL0JSgl3AXLTMIYKmdfJ31m+h7le3MKV+KXZu30oglB9mjRXL8YbaNuo08x3SXSLF/xWYa7pXHHrnK0Mc+nK4sWsj8HolRu3k9tapfxeackEJzfzD9vDeEhfnKMflQKP20Wc6GOchw1SOEPts2i2kNluJqtx+tHLCYufNs89fsQFox8zTTvSnF/XF+NEgqZE28LlufBFL9N6Mwegnf5/01VKdyDDw/iHHx5xr6731zhK4TY0n9Gnr+gBXzdJZA4+EqWjLSjk2aJsOzPj7U6PoR5uwrRUL3Sjrg2Alm7SeDVMuHdl4fiY9npEg56U0rVExwOE6K9V6+1PCtKcgWKc4V+tDepubYaSTB6w4f+nvdePaF701wbhnNyLJmpVyTa6tXUovMvayuUsJ71oPmJhxgakVSbKhZRjee08WCFjn8HVfQkUl6GL1dBpvilXSbvgk8/OR4u30ZvXfHFFZ/S3HGbCU1GWyGWe8kaDi7mlrvNWXxnfwcrBdRrTXh7JeuFEeeLKSv/6cF03W8jukeNDBJF5OsZHhycDmVTTXBsAAZNMe706yLo2DUR4a6uKV0WtBIJl8kw7x582kS1rGowRIY35lNa/eFsCB9KUzS51G/dYOgwmS4mTCX7q0bjIZu3tPJC2jQv0aoM5Wh+uI8WrxGi2X8luBLJKEmvfRY6iUZXkTPplFOvszlpASxlgI6SlUdVROkSLrhRFNrB+GyjRTMfS7NNDGC5I0U4xdR2mffYHagTQI7Mzv6fuNqFtEigeGRGXTXi/5YliLFmmX2NPCsIQpHymC23o4GrNZgKbxGTnU2dOdrL+bsIYXymQ299akfYhbyWd00hRZ/MUT/UzJ8t51KPf8cxKrnSRFvOomed/VmAb1lIHaTacC2fmjpkEL/7CS6qtgI9delqNpqRWcJB7Fla6S8dmNpj7EvC3eTwuXEeLr7Yj+QMs4j28fSY+dNkD1X+v9/zmHFI1MkyWTIm2hBJ7UNYoGPpag8bUoDD/izgB4J2krH0MPRG1jHBBnsq03o1J39kfxdiuYkU/peMArzysUwDDan08eNgVEAv182hk4bb4Ha2TLkvBlFW9M90crzmPiZKb02zht+OnJ8FvL1j/pjHq/R8wJTqqodDFVu9NNLTenuHVvQvlGGRddM6eCS7Zi6TQbFBVOa8HYPPNL4mummVPPQfnTWyfBtsSnF0YM43ynDS9Eoem/aIXQ9lsH7kgkNnnYEnx/K0HHWmBpd0GANc6TwNDCi4/uuZ64DJah7aEzHa4SydhcpokeMpM2TBiDUU4pDw41o9llzuCVIELbJhBZ3jEeDrRSj5xnR9HIrtD6Rwj1pJJ2aaQvbz1Io9hjQeR9mwualFPua9elQCye4SaR4uVCfjlHOhYL33qRIA6py2Q1LhvMeqBhJByqWQ2Yng129EbWZ7APrZCmEfkZU+H4dHOdzVppvRBdEhsDbQoprVkbU7H9b8d1MCkM9I9rkuxMyBynGahlRvetRSOBnbjLSiNZsj0HdESkuDDOiLutjcS1dCv8PhtRD8zAmFEhx9rQhfbM/HqoaMpT2N6TH+iXidYgMQ/uNpOKxx1F1kPfAY326eN5Q5hHEtWWiHtX/osOqfsnQYqhDvV9vYc7PJLAuGk5XGKrjaSzfT4EeNTqogUeDZFiSr02dj01CpLkEZm/06cw+1pjaLcYKvRFUdf50TNWWwKppOC0TO6JBwJ9JHE4vlczGsTUSpNcMp0HjFyB6nwQL4vWoq44HYqIlsN8+gmqZrsQaNwne/B5BhZ2+qFCVQLVnBHU/FYjuZ2KMrxtB081CMf6eGEMSR9D6knB4vxBDxXUEXT43Es5DJBDOGUE9lkYjZrYEUzeOoE/WH0BBiARb0kfQd15x6DgkgfzGCHrM5gjSLnCvKR9BTbsTMOk9v582gtaJj+H1dK6r40bQ9l8nUNDMuZHq0eLxybDrL8Obn7r01T+abDfXjfedmnRX8nAWlChDjNYQapsYwW7yWZumo01H+gxB7Xsp3swYQnc2nELZJylUnLXpoWGnwXjtJrUNofVqZ3ClgOsJ06BnHmqzOlsJfN006FrtEez9Yv789wHUP3MPa0uUYnjMILrp435m1yCD3sL+VNNdEy3RUuzdN5ASD220vuJ6taAfjTM+AxeuD17DNGjK0AyoMQkOjBpIjXje7tGTIFymRo1uG7Pmu1J8/96XOtVEMx9vCdQn9qM+E2OZ10QZloX2ofWWWvCPlOD4VzV6c54uCg1578X0ocVlI9Cb90DFot8kItwWc3j2PrirhwwaMwP1N+QYn91DDr9yhO4KOdYM/U2UGnMQrM1zWsBvsnzBAuh9lEES9ps4JC+GQaMMS8fz68cr4NQuQ3tYD7m8zhvaNnJ0bfxFZPczcTNEit8vVanaaDFsXSToJ+lN41dKoVsqRl//38Tx6ViWwL2g6WwXcXGwYt0acvjIO8mN8/HMOliGKLcu8rqPHuJ57t+yrZs0rTTEOx0pjg39H5nTfzQmTJZh3dZ/ySoTC1RDBkv7DlLRNgkmA+QILvwfCWmegt6r5bC694PMCJsJ1Q0ybGv8Ro71moW6X9wXsr4Runo+zP6SIjvxG4kQL8JtPoPxDt9ITeMyEO6nuXs7yc1xqxH2rxTm07+SwT5+0Ofa1anWST7bBaKTnxWb9JUU7hYiX0eGLcNVaFO8BNNfS1B8vJv0apHB9YkYJvu/k5lOWeiMFOOUxlcSlTaB7dSVYLzpvyTjwRRW8lGK7fKP5AY5ySyXytC09gP5a0Mqiyzn+Vz5mrhtM4LFazEezH1PqjRNseSwBIMft5HibnOQw1LEJb0j4yMn4kqUFM+N35HCG9ZwPs99Z2I7cTs0A8tWS2Ek+kR6bSCI5V6/6cQnktZrLrzyJDDf/4m8XO6KjhMSfHb5RDz2LsHLoxJei3bSLF8JrxwJ9FU/kgdP1sCtDz835zZScGE9auplmF36gXRuD0EbZw036TvSe2kq1CLlvI9fEdtjaVBdyXts3zvyMjEDnT9lcJ73hST5ibH9Nq/7sw5i208GB+7Fcas6yNZbctzkff7c+F/ilzibjf4pxcHHTSRdw41ZZ8sxxriB3C1MYh3DJWi2fU2qPM+w0VelGPiwkXS4SVjPQjmyVtST2l+j4f9DjPNRLaTzmjlW8bN6PPkVGZ44DuV9pfifWStx7OUPr7kStEY2ESeL9dDjuav40d/EvTwESU5yRA97SdboJqM4SY5TDx+R/rNSkGErx9LBz8nHkDTYXOA1utdIxgVlYKq3DNtrW0jxFhGiW6Sw6m4lA7jumveXYsuNN+TvQXKoySQYVviBHJ08j2nHSlBf+IQY3PVgA3kuvXSjlpRNz2S63KMLVtcTlzwpW+Uuhe2mh0S1ZAOEKjI0b7xPPNdvhP4I7ssJ9eRYQhIiU+S48vUOGaefAgXv/3UO90hI7zTc5jwZ2fqAOPXKgN4D7psVdeSKmwhtPJ+cGvWM+AyQwGuWFJbbmsntPn5sCc8Jkld3SH7rZmbrKcOqS6XkjSiHzfORosuqkkgnX2DXvkrR156RksPBGDpXjhMny4keNsIiXY6CkffIqsFJaOcaQj6XkB1bT8G/VIaBUiUxXn0aDdx/jQaUk4Gf06HlyLVoUiWZ05QJvYlSrHJ/QL7k7GEmHjLEFxQRvZAYdnuxDKkleeSg9yUWs5/f33WdDJ90jVU9l+KxeRE5djIA9n/IUHPoEik/vh7Zz2UocLlOrl45iS/v+B6cCsnS2GR4q8ih01lE9hulQmOIDAfTLpOxCWdgO4Sfg9lV4mAXy3qCZOh5Lydf82+wlA18n3PzSPU5fwRWy6Ciep74uQUij3ur/vIi0jAvCaIMOcpqzhH1o6egeoBroPAcyXA7DfPdXDcOniNOev/9vo8EWUdzSEb6YVbJdf7U9QxiePgo+zyMz1FbChEtApvaTwrHKXLyYWwFsz8vgbNlBqm6sRppLnIMvpxJ7At8cYXXzqg9i8ysSsJofuZRhSLybVEKnLiGb9suJPnT0uDxWIJU50zyKCsdqZ/EWKcrJj0qR5nNO84455NInMtxpsp7r/jcUVJmf5fl7pVgqUYS0Tpzn3Vyfvlme5S4WSxHKNcxw8nHyJzYlZjTi69vmEo8pyTjeZMMnxckkVX/pPx/bnnSeJwY2aUh94AEOronSUtjEovbLcFBk/1k+5YaVrNQCru1h0lY30dMfp5nTstYknJ5CfTHy+By8xCpiU6GP8+KH8MPkVcrUvCIz13o7/3kj4xU7L4mwfXZu4j50xSWKJRA2SuEDMs8w6qFYlS3+hKHvQ/YaCcp7tjFkC6HWvYyQoIR9jvIWNd5COYs8+PEBmKpsxCRFVKIh0cQgyvuGLZHisjV+0mM4Ql4J8txJmorma2bhMQ8GVY+iyA/mk6hZ5gUyRbB5O9Rp2E0RYIzLJS8O5bKzHiv+vZZxucrg2nvEiN01CJS8+Axe3qd7+2ZDylymYnu2XzNPgtIZ6YAwS94nle4k3SLOSjpkmDXAF/SsC8Rt4dkIV9zNYlfehxu3I9mmK0lbb9O4nUjz4ePPUmNyym0pnEuHudO9ONOs1g+p1/2CsgYSSa7u0OMs/1nEFnNA/affrqaOZO9t2pZNc+N1UlzyZw7U0H6yTHi7XTyvG0Gz/mc6eYT8vOiIyqixLApnEueuCZC97Icgkeu5HzUcZRukSF8ujN50X0SKfzb7zybSXSmnEIc117jfQ5kRHsaCzPm3xI4jpjOFLF3oWLsuzqadBc9YOFvZPA96EA8BzxmYcek+KgzmZxfOB6P/uE539iQqJ2ZhE3mMrz9aEq6u2z++/dg4BpqRXbwbFk4XYxkNoXETUlEbyM5NPZOIQnbjyOSM9oZ54nkof9JdDdKoC0ZTfSfpTP3hzz/dAwjiiAxc4oXY8eeIUT34RPml8XrLtEj3bf/ZikXeZ70HEC2vDMDUed5Y/1AYpIxDkt47QZk65KPFpPgzv1i8mwD4rEpEUUlMuT/YUBkOceRKOMZTF2HaB8/iY/ZEjzTHULOX09n3jy/Tb6kQqq2SJnfbjFEe78Lhp17ygwOSmHs24dUtTexHO4d7cM+CZ4NM8ZUJwlqNF4J7l82RQDX/d9He5HklkQcuCXDj/18HdEJ6PGamhf0CL5sPwmtEp6TpX3J1N5pbGo81+rERkF0ioQ58G9/dA6CtytzWPVCMZq25gmyjZ6z7UtksL7UIjC62MIK10sRNQWCqQffsbYxEmjFXBTQ2OHousuv+xYKtLcZIGqgDJs07gv8JiYijOcHtV8NgtZnx1Gn4No++y+BqXYSVDZxbc+9JlgdKGNt+jIkWR4SfJfksOc8x9p5HRd8r3vJJDzntN9SCCICPjDvKilafTIF6qU/WDHv20BFrGD8v73hxO9H6O8VqDX0x/MvUqhZ7Bd8KxuMjzYyiA4cFejWacPhAedlV7Hg6hNHaN2SYKUvFVi7zcKqA/z8/b0FI6znw/mOFGY2YYKB8xbBn+dhjcpIgZX7MujyHK4h2yWYPsQLqtxHps7aLEhaugZqH/h7g1YKWmedwNShWehhGYLzN5LQyPXc7fhpQeTrFKj/5rw2f7Ug58FppPEMUz3FRWCtLWMtznI0/u0uSPqRx5hciv01EwRjhJfZLM6bZn/1EbzqtkaIqwzvDl9x9L9ui24+I+mPvzqqLrLHVBMZ9r+YJGi4vQ59hFIETLIXdJYHYd45KXpVGAgMFoTChmdL/envHcdtTsW1iXJc/jxa0BqUBvtKvmc2QHDINx0qvHbvRr5wDIk+z7x6yaFvVeL4PfoaczjNtUhjh2OW1002i+dD808/HVpfTUBlmQSBwz7f8JtphZ3cN/usn+9oEGQDk1zOZZ/OOlaPDIPZABmC+55wLDm9HQ9WyhC4542Dh/puVD3lDOubVqp36gzuusnhf2K847eydLT9lvB1djgO8LjBLHmWsAlZWJruU8GKpbw35hSUfo6pY7928H5TLyhLH9zIeqtJcEWnsszD3Rz5o6UYNv9W2WXbcbhSJ0Fo5tSyvPH7oJjHvVslo8wlcD9sOUd7vVBVjp+VjmqjLASqZd8YOjITTdzf0x92lkoMRdDbxmcn50DZvMzn7OVkOd6k91VqqLawAp5jixwGKxvcP7Pbkznn0qXKco9vLD5EjDcBocrHdabI+S5B0cY/lNt6YnCbv+vslhnKAV4HYanNWW93iHKJmhABuXIM+3i1zFlfjCp+JhnWKsp9w2RYM1yKuwtmKEOnyfEafB5nuinNVb4yC84yx/rvV37c0s1O+HLvUCQrT1arIJfzaXRdnjJSzRhRK6SowQHlGYtRKPkqQYbmaqXbx1h86ZKiffdppW53HEwC5Ziro1BaPxajbmkWlGE2ypsOXNf3yxG+dK5yLM9KDUP5nl9sVIa39jAnLTlUPPKVQX174X2tFHMHlCr/LRmBd1Uy9NMoVwZ+MIBzugST5ucpX66PQ2UPz8BFOcpm+0NovsmfD7uqdB2fjakBPLeMTVGOn5qDZX4yaHzKUV7Oy8UEPuNjE4qVtY29YTSV5y7TVuXzM8MRUs31ue6jclzyYRRz3UusaFJGXzsC+xQpnBerMPWh+XjKM+qdMfeUxhMvoIv3/9iUJ0pacBFtvP/XGDcrVyRcQoYe9/3A98qaOVeQztk/1LlD+dqqD/y/SJAYpc5WX9BBm48MNhW6rG+eLsq434W6DWYG3zyg9ZD3fKkmO5G4FPm895zXarC2h8vB7nCe8hjCojbH4zX3kT4LNZmW0RUYbeRZveCr8vj5q+jkPbxqggp7pFkMM1cpli9RZ717emHVDwncr41lSQXaULWSovb4KJZ/TAcHnovwTteQGdp6QG8H547pI1nQ/uVoDpeAdGox80+ekGXxM/EfySyL4vGL97bNdFN24HA2XMA919WGnT+Zg1maUnzeOJnZvctFhJcEszwtWZz8T5TmiXFlphXTGHMDikwp3L/rsh/fSqEfyXP4RSPWrc9g1pszQh8L9jLxPooCeJ5f/wf72ngf1TvkSA2ayvIm9DBDzoNFwYuYQkUFAz9JoHF6Dit5NxQpC6Twbp/OtnxZjByuCakZk5j2GQ+ozJAhO2Ima/D1Qth1rplnrJlT7wRM4GxYGjyVteTKEMHzfGTQfDZ7XRaa+BmmbndgG4zO4/t+rjPtU9nT0QUYzLnAtsOBvdtWiHSRFPIeZyayuYmwUxJEhtuw/1ndQtdO/r0DBYzpVsAhnuf5mtlsUO49JLyVIdGDsKfzamA4in/LdHuW+/o+ps+SIzR8NmtQ7WEufA9DnyxnsTd72ILlYjS7LmFdWQMw2E0KlraOqb8chAqepbsilrIO6WJ87st5sHE2S7nvAUZkmJW4iJlfXw3FI+6n7xawbUMS0DBYhtEXXVnkUAmWnZXiyof1LJrnxJcKrttLPFml5BJKuE/tPb2YxWVewfPHnMuavZn2m9t4+lGM0T/ns5wZlZjK/Tf68SLWtP8uEnifH+jnytJJDYrHyuC+fhnzrLuPNGM+v/WeLGHkb9a9SgrZzgC24nMvbFkjhcH4TYxYq8FrOT/bjo3MvnExbL+IoS1byRSjl+D9JSkaxBtYRIk3XnO/Kyjnv1YZD71wzi/GgcyWa9s73nvJ27az1r3XYHb/v581BbPudcXo5r337uhOtt2oCmvMeU/+z5udtLuHQO7XbOt6tjetBq5cr74vDWPvSu8jfLMcoxcFMcXdJbDKkQK/97OuGb5o57paW7yXLbFbCzUtGTqsDzPzg4dRzet7dsphFll3BJ4hMuSujWIq90Vo4ueoqnGI3fa+gaG8dk0bDrB/RpbBskSKWQ/imbrRfXhpSbHn62G2+8kSDOT8e9PnGNu7wx+D7WV4uPUE0y+Oxd5GMSpvpDA1zUNo4fP+Zs8J9vCrELGRcph3ZLBdC0Vw4wzYoZnCWm4p4cq5PuraSTZ7I2B+nmt1Rxo7FnsfHQ8kkPieYSmWDxD4S4T3R4Us+rA7nAx4PqkTsbZGDyz5nxQbBp5mq3YHQnsXr2NyGvM8EoyvXOvu9YiY1/82ofo4599BWSz9dAyWv5bg+2ApK4g4iHyee8nADKYsEyJ9Qhb6xonZRBsRzPm3mGfIWLplOSovc7ZqlLDIvrdhzjPkxZAclj78PuKXS5Ackc3I+/to2iOGi5WEXV88HUNHyzH1VBGr3uOAJTdkGKV5kWlOmIXnS3gtci6wMqf5yPaSIqYklzk4uMKa84vzAQUblhOOus1SNA7OYWGpO2G3Wgrpr3OsZdteLFvJuUnnHJspjwbjZ27nnM1GHRXB84wU+x5eYPrPK5DL6+vav4D10v0Letxr1tZfZh/71+DzOM6ehgVs2CprDJ0hxbEZZaxpnS0MiiSIGH6N7dphj5QMCc+9l1jKNAG8y3kuCilkm/qI8SuOZ/WIEra+uwpFPGs9I9fYssx7+MrnpaH6CjOJqMajIs412ZeYaO4fCOaa7NVYwTSfifGF8+Oz5DvMi/u2xUMxeunfY3PbrbHTjmuabzWzU9iixEyK8hcPWW2SPWpNpHjqU8cy7xOkT+OsYfSMrWkQg/yWQbW9hnkO5P0YwdevrmW92ucghc+jhX0jI09dcGwvz/++/7BlCxYhhs/OfuVrNnG+DC3cW+epNbNZW5eg7ZYUD0++Y4mKFXjuJ0XJnU8s9ooXbJdKcT7+K1MZtQ+qXNPyhnSymBUxMKdSvIrqYObPYnElnPd/XDvbaXAEIr6H8MUf2Rzno1jCdTXk1Ed2w/k4grkmPOz/iR3rOolh3Ps3nfmXRY05BQN+f5DsK5uWLoc6k2JtWRuT9VPgNa972qzPbNhdX1QF83XedrPUTn+02ErRV78Xel/YCRln56MbVZDfby9seV1+dv5koa7RGM1ZafGYb8yxMwU3ea426N3NFBtPI5rrzOgkFVxWZEOrnnvK6m/M3CwHj+w4m1j1MNOFQejk31V7rw+qL4Qi10WKR29VsXxzGEL53L3xVEVa/x1oS5RA9r0PWn/uQr1cgph9vXAtKw0V76SwudAHK4+dgZqaDJuvqkE04RwOc1aNf90LDfm5SOZ5r7G8D7SHbIZppxgfrvXD7gdboHpfDNvj/VCwbBuaZnDG1OmHltx0OPEMPPfEQFxI/BPNg2Q4FKcG76vnYfOnFNYbBiD+ZAGigyUYljIQy3sysCBNCifboVgeIERzvAT/fNBC0vgCTPgqxfgb6rD9eBFXkqSoiNbA0OBLqOfn7NM6FH6VV9DJuclSWxuCkkyYTJHhbqAO1L1E8JjN+7BtGIJHSXDXXYKbb/Uw/+FlKO7J0P+IDj6/vopH2VIcDxmO8AfXcUKb97TXCPyIE2NgfxlkCn2IOWMlqkpRVW6A5Co5PDhHdOoZQbtFATZdgryXRri87wrU1vCM+toQLR1XYR8ihcOZkVi/sBidKmJsWGCAEBcFdv4lRU6rMU6Rs0jhNfV9aYJP7edQwL3DxcEUMer5GMY50SbTFCX5BbjL+cXU1RR/P7uEd4k8E9qbINHzKnrKxQi6Yoy/gxQsQJSJ6f320ySjXPalIhNaf0fTKVsLmeGrTKz2jKbi30fZvBIhJj/cTQfPPsXa7gnxO28vlVlKmdlpIfrrRNO8q3+yNfkizHgfRcV1l1m1tgh1f+ylll/3ML1iIYxzIughlTimUi/ExdqdtGdPEXP6V4RRsRH0essVFrtYhMUPdtJZ79eypDNCbKjcRCtKNjPvSiF2jw+jnndyWdEnMRpNNtN/A86z4OFirN22lQZOcWHqJ4Vo+LSe1txcxnLPCXHWMYTGd51lXiZiaGRtpD+r8tim/EwcPx1Ki446scNPhBh1ax09LDvN1K+J8HCSH33HROzjDxFoVCD1WDYKGVfFeEbXUreJo1FTL8LtkLV0/SNz+FmJcHLLWvrysyVT6IoQe8qLBv+wZc2zRahd7EurZEfY+SARjDevovFHTrB3IhHKHXzo2fsjIdzCmVfVh7bON0brXjHEjr703XhTmLkLMcltDX0SaIEFASLM9/Wlo6TjWPh8vn4vT9r6Yw8LHyNCv/ce9LrkAJ9zEZ6dWE4X9jVATLMYt+d70UO9DBEtEUL1qBcNLBuD8yckcI1eQYerjYWpsxj/qK2i6zebMg+ZCDZLPKj/yO0smq/ZmLiIVkRp4yvnr62aHrT8hy763BXj36KlNHPDKKj9I8HJ64vozozRaOzPM3yeB92ePxb1YiHkwUvpXj0dNmtWJnLezaNu10cwskGEtMULaF6mP1tmKoRd6BxacDWEufAzP/5tPvWx0ULweDGWbXGjLfk6WHNDiPvH3Kn18FHocJRgjv9CWjV5NIZdF+JQmgvVK9ZkH/8QYs7h2XR+0DA2aTV/ZrAznaTly1rShEiYTGnDZnW4LhDixRdK7/zQwIKPIqgHzaV+8Sb4GimCa/VsamRiipBpQhQVONMyy8GMPBbC19yBrrnqxaza+PqX7ClGDsAaIxEiBzjQs5lG6D2Qs+KLmVR2dhArGS2Cd4It7QxbxbpncnY4P5VmxKliweJM6Hrb0GFz+iGlWAS7bluq/tsQIVFihC+YSt/NHsTaF4kg+TKZBizxYpaPRZjeaklv3uiLmORM+H+dRO0d1VA5SQyzJit6I9UIcTdE2D3PkpbPHMRUQkQoXDyObmHerMZOhFUDLGi0vC9MdmVi30wLGtJbDYYj+D6PjKdTrhmjcYIId2ItaFn0IObXzNdxMaWeFWuZMz//E79GUadrfXHCLhPht8ZQYZIaLseKYPjRlN4abYrS3iKYdJnS+8lj8PSIGCtGjqJP52uwvEARr40BdQsIYh4PhHiQb0Bt/wxls6LFmLBoBP2nsD9aT4jwW9OAtrebguzNxNVkY2qZZo70Dj6PUw1pu2Q8VP3EsAo1oI/XDGbLzEWIrtGh/puCme6yTEQb6NHpbptZfX8RvIp1ab2POmbdEuHEN206Pk4DbRESGE/SpKITFnjtn4k1/UbQ5f4TEcDruMNHjxoF2EAUzet4SoduqLBDdDifxy06tMKOIpav8/WADrWUz0XxG167Zzp0u6UbXn4WQXupLh1fuxR5Dfy6VJd2b/FCxXn+va916eHva3E7WoSkSl16bGcQzvuLMDdAl9423owgbxFS8nRo27cINKSIcNxJhw4V74H9dxEUITrUNmw/bGaLoVWgQ3fsPcj3z/vhhw5dfuAQzFPFWCDQpelH4mF1SQyDg7rU5FAicvgs/7quS0NWn4Af9wWPy7o0oioJC65J0GCvSyv0T+GaBc+cuTr0h85Q5szrFV44mHr/iGC1XCu0rIbQNx3qOOwnxK/FQ2nXLw3EfBNhdIMGjbWbgoy+mTjkrUlbPk+DlywTAzdp0o5nDggdIsTT5Zr0yITZiHcWImKHJp2U6oKd3kLEFGvS/n0XQ2WVEIVdmvRryAp8FwjxcqQWHVrpjZYRXHOGaNFNw9ehszMTc/57fkMw/JszIXwzlI4/sBV6uZkgOYNpxvBdaD8khKn7EFq+bR+0uUesFw2h267F4C6vV+jvIXQsi0V5tghdM4fSQ82HkY//5m4oVdM8ii1ch327htI/6XFs555IwjSp0fIk5AWJ4VuuSf/6eAqRvhJc/aZJ9/HMo+CsoXFoMG3degYR18VQ8RxEN/6hw6qPiRChO4CGWY5gd3vEeHpZjXYP3cNy+Bkucx9Aq6yGQpXPlH13f9ryNAxxaRl4nzmQvpZsR/SoTMytGUgdvu7B8ouZiDQeSGNm7kdemBCRTuq0W/MgUpgQU13Vqb3VIZx4K4SZtzoN3xqPsp9CvMlVp/3vJCJKQ4QFloNo++ST0J8hQnrpINrUcgpC7qG5uhp06cQ0uChE+KWhTi0y0zGHe2XHrgHUOyoTtUSM0sp+dNBIbVbDfe3ERDV64c4IZuIuQlhzb+pgGM0mrRHB4JsqvRgVw4J+iyA41YcWPtREF/fZhJ99adJ6HZj3455ipUJFG6Khp8jE0OZ+9M+gGOSUZUL/gxpNPRQLq++ZSFivRrMfHsYwAyGG+qlR64lHsWmCEHlFatQp5TjXEyGu2vSjuoOTob9SiCRFP7p9cyp6b+dcd6AfvbnjDOwzhOj3UI0uGJGJxHYhDJ6rUtttIpRKuR+59KWi2xLYc93zXd+LVrQZsY9/CbFuURd5rx7HgmN4lvL+TSYnD4NGghBrkr6R83tHYNI/IswO/UJ2HuQckCyCiscvYh+QhYR1Iuj3/UaKvyjg+EKI4PgOMvKCGYsZzNny3WfScnESC5wjRurW98Tp9xEWpCbGutr/kSur9aCtIcSxEZ/J/RsG+Owiwraqd2R7b2PcnChGZ3ArMbg8CTFVEizd/pqU7LJCZSbn0C+vya3jtnCcIYFaUSv5sNoBNVVijGlpJasEs5HKdXLKwDfkyj0XqK3n19PekEet7njJOf/Eh1YSlLMcfofEeNXxmugqvRDKxGie8YpoD1LgfF8x2g3+JQrvbHxtFCKOfCD6phOY2gYh9De8IX3CprJhr0QQrWwhXy2PsfM8hzgOekeO9U9mn4eIcOxlM8ksNUTKWSHv3RayPH4UbF+LsGV1MzHuNMOCZWJEaTeRhs4JsOkjQfO7ZjK9wxqXeWYYyprIu9wZKCoXwcq1iSz4TXCX96rV5EZSOXIerLkPNjc3kbpANzhNF+FVehP5/HIJCveIMOZ2E6ldsBKOJSK0Pv6b7HX2RXeoGPWsgTRJ/KH/g9d02FOiyTMp4UyxqfdLstMwC7sviFHBz/DH3WxE85455vMP2bmUsHnvuSaQZ6SPjQsrUhdjdvIj8igkjVn8K0TP4ackslzI/Ibz+h59SJKOGsN7gBDPjRvIX96jUc2zSvuDJ+RmiQWumXH9r6wnb/tMhsZ4ET6n1pM1p6ciolqITcPqiV+nPc7zsxUdrCON/HvL+wjBzB6T7tOL0cyz5amhz8iCC8tgfkmIpe/ryLwILzTri0C+PyBuPmuRPUWMnsf3SeWnACzhnrUq5QFZd0UMO67hzumPiXWCFC1rJaja/ZzcqMuCz3XeY32ekvqZZ9G5WIim9XVkuu1y1jNPjFMBd4lViD8Lv8f3fBlkcbWcef7BtWJqFTlpnsfief9vcr9Jmsf4QMYz4ZUzN0mD7TpMUpegx7yC5NxeD3snKfQPVZLCU5lw8ZagXVhKdvBc3CGQYEpVFbnyQYbsXrz/Y++RewoFRpfy7+qqIsVrziJKi1/r15Bw3whm3k+MYvll4qgfzdQvSaDz9AJZl1LInh8Xw+jmdfJp2zU2oT/vZ5uLxMrOB+FZIqz7XyFxCvRH6XkJZkdcIyrdgVDljLxKycj61Zlw/8i/0e8iWd8mQuUKMdI/XCM/jGWYtUWEmhNlpKtDjiheL5WBt4nf+0hWs1wIE9kFcrk2hv03j3ZVOaRoRSnfA39m1jmivtYbuUP4mlNySHvsGkzy498b9ifR3JOJ+o1iOOcpyOtErq8vRKhP+ZNMLJJw/uXXMy4S2/IjbI6TCM+/ZJK868dYbgvXusJksu3oTRbH+/z8Wim5Nr6SWX8SwmrjGVKY7IlAXrsTynRiNnI1/JdIkDpMTPyqfGBjz1myWkFWGacjuZbP+60U0tszE2qD+d6a0skZnjv8bEQYliolE7+J0WAoQvCEc0RhmMy+1nAtDT1C7l6uZnanuF/cOEnKQh6xnZxpq34cIXWhy+FsJkG/pBPkxLaViLOUwO7OadKx+TQmnZPg24tDxOnUGWzifPetXwI5V5+B8hZeiyvHid8oERIHiJBvn0JSBWlMwefCd3wkufspg01SycTZwjDy9UsdyyvgmepLNLn92x2WWnzG7WOJ+8QliOZ+WjDkEKnpfRrhxRKYHNxPHkjS4PpCDG3jKJKwKAPa1dxT1A+SmQohwuqE6Pp1mBxKO8Niueb8Lggmsy5msiYXIXa1+RG3o8/YAqEQ+35sIMPkjex9TQbOBPqTIOl8qNSIsI9tJM9T3BAhEKP26x4SunAxkk+LcXBNDJkjT0U57598eJFlrWmotRfjRUcASeqbgVUnRXhBt5IOzh/e+ULY/LuT+J0TswjeP77G80jH6GcskWtmsqs78U5sZNt3ck/XX06Cc5xQ6cHPKHQJMZ3uDI2DImiE+RLB6FRsihdj0ilnciE6Dc51nL+muhOPTfxsqzjbGq0kmXy+Nv3HnulBJG+jlC3L5me47g+y6dxT1rNFjEM/ZpD6/EZmrcP3cI2QxDUzkXuZ13eWI3laJcCmZ/xafx7RX5AM1xES/KqfSAaFpsDIjedGLWui8vA0THjvFi20I/9opsOTe8Ehy9mk9LOcmfNMNUAwkhT2OsuuxHIuGDOCsNnPWP5+fm47zYn+j7+ZO6+FeJcl6bfXCuFGnD0/jiITZ07FBM4+L10mkNY307HcRIi5D6yJZX4SnI0luNM5kmi4n4IJ96n8AGNi8jkV8b4iDGAmRP8p9/RQvodOS5KaJGdbVnDOXTeQWO88yzyrMvElT4Nc7nrG1PncaSQbEqexTWyNBc+rt/XJ1RLOp+B8od+H1O8ai0c8q+S/7keWn50I+4tClBNdMkA7GauaxLCp1iTLrp3Ce65ZiWEaRFfvNP7LvRdK1UjZUQXz557+PLlHYN54jmk/zkSc7b+C5Ttesqfc98u39iarTr9lO3lWSdd5I/D8YYR5H4Qo/vC34MZdUxR3cc3P/SKwXWoOw4E8y237LZB4n4TRMwlqYr8J8jyToOohQairCplWw7PlWDGyL3wSUKfTCOoWwi2sSfDf/2vbk8H14f0/guLfucyQ+8KqkHKBb3UBO1CeCbef5wSNY14zZ57DOz40Caav/sDMFopgOfa2IPrCF9bOOVc/olBw1GA42sJE8Ol/QTBYxwAejpz1YioE5xacxKqhUnTEvxUMliWh/0nulX88FlgbpsBxnRiBvW8LwmJPI9RPhOyDBYLg0HwW6cXzj1OmoG3aJab3IxOOm+MF8w58YnlL+P5X5QkGJnxj0T9EsP5LKGj/UwV57vx+baLAjnMo4b2RtD5esNVtEOp0+PrGxwTCp1rw+sX3f1woEP/pCNNVYryeNUNQNoJiwk3OVhWzBVuTnFFxl+e5i2sE530Wwp9rnIPOVkH2Mg/IOBNNPbBNYL/AEyntIuxdt1Fgm+wNU56xqy28BYnRydiez79rZpFgzoYUpHBvCtuSKZDrpuEBZyjzxmiB880zkO8WQVjpJbgUc4FN4jr/Wj9C0BF0lWlw/fxvP1V9lUzXSYiVdQMEf9+fhrs8k8RkvXUMWjETbjwfwslEIJpJYJudCcU5a0Ftw1qIfooQ0GeOIMohENl5IqyMHS3wUwuBdSnX5LG/HD+8SUPcX2L0GjZLsG9fOir5ufXaYyzw7lfCBnIGKdz51vHpsHJmOpGfueYZx+tOd1mGrxD+84wc8/pOhLc57+EXe0sDqSXy3Lh3n6mYGV9uAw2uw737nHDMub4Z2Zxr0p1zHItl2yB5wvPw4l6ON1N3QqYmQevIrBsZDzNQyPNPelyBY8wkIQ7wOfL/5eD4o+4OGzxSDLUOicO1kw/YXd4/NmOXlrbqNjA1KxH3g91l01+3MLvuTARWnisTfTFHA89mUZqVZcVjxsOKz11or3llcvNJOPE9A+kvK0q/q+1EM/edVdNjSi3M9uARP5PQo/vKPKyjEcRZNaqkrazCPROr+Jlkj37rsIn74ZynXJfWuZVa7PqHVfO6uzU9KtP4/JZt+i7E2PqBygm7/sfKOFfui5qj/BI5Bv/H0ZnH1bS9fzyVEGVISUhCiEKURJ21USjRQCiSEIq4hRuRREkIxZnPadKgCEWG1Hk+KJRIhmuehVwhw6WU3/r+/tuvo733Ws/6PJ/n/eF1VKLP88iF3prsvVvhz/mqeoW2Zu7XbTjLc7RCz0ljGrodjLOKx5e5mmHpaQg7wp95UVEuT8yA5Uc1cvt10kScycL9YTxHd3PTJItbqEepCj3DYzWPs7XgPJAz1c80zZX+5rgv4xwoHNLETh4AA500DBm7SHP+SRwi2pSIfLZa87LPDhzjM6vy+Q5NSUAOKkzTYHY3XlP8i/OPWoVTV/ZrfKCNfJ5D76yr0CzK6I3197gfvrmpuWbcB08eqVDz5ILGQDcBQZPTQNFHNbJ5O1FZq0ZshzrN4wW5WHY8HacMlJo1Vkdgyn1sZ0WmJvjGUfjqczbYXaZ5ur8QQzmfB526qOm0QRe1z1VYXvtDszeqPQpH8ewc+Ufj+6kXZjapYHOiSdOU1RvNnbnvbbmj2V6TiAKeo9w3a5H07i4s1OJz+Xgn2jCkEK4SzniFNzT5N4/Dz4T7cPpNTf33Irjmc29Z8EhzK+E0rMby+T6/XlO4+wxWc30+/PRN43JeBydWqTD5jzGt6NUeHTOUKDbVo9CjxjAN5foTetCy6z5o5cz5WWlM9xpmI3OaGtttjajOfBdfmwpPHA1py5NdGCxW40mZCf0+eA56fH6ltulQv1EX4LmT67lPdxpeUgYfbRWsLhmTdnQ7pHPuyrkxlrak94BOBa/tOxv6Hd4TYkEF65z+NCfOGwPrVPCTDKJL3nPxkOedhGVmNKF6PgKj1KCgYZS6Kgn6PDv7Lral//0OwMlMjX4mY+ig9xHE1/OcvmcE3bhZgAQ+o/0G2dC7h8f4e1QIcbIjhW0ZnLuk4/zr3pSZWw73v/nMCjcnm15ABd/jj2UjKPDpH6I/PIvlupN8alfsFvi7Zkyl+EYvzq0quIePJ7/CAFTwXnNKElHX00mI4B6Y82gKdT6WiW5x3Cv+TKcxvofRulCN2r0TqRMdh9scvpeN4yn3zknsTVTD6qlAyQ3FiCpSY9MZDyo2vYQ6S76GYeNJ/v4yzlvwuXnBlR4KbWQ/Uo1uGxeS3dk2+spz0IZOc8glsxPCZnNPfrmEXj7rgqYFamQ98aOY916wiVWhId6H7NoWgDaoceLf+eRWmISWeZyrHwZQuX06ct6q4TlnJTk6Z6CoRI3Jr+aRfv1pDOWeX6M/lwovn4HRE+7zk5fQpspKFA5XY2CMN5WXXYUjn1/6KwIpKVoLxnwNnx+H0tOdOmjxVmOC9xoqmqyHFR5ct7LVlH/bGymTeZ1N1pDhex+UGKWj1jKKYvwDkVrIs8/+SNL1TsJZ7jm2GWvo4mzOAiwNg1O2UEPeOWjx3vw5cQ3lHC3FnBQ+I5ZupqiqC0jUU2NS3jYyW1mFEJ4RZk5cSd4nq6E+qkJK+Tp6OrQG/vWc9+o20pbv3kjKVME4bgvNLPNB7DE+F1ZtI7+gRTwDpkG7KZa2JAShflMa3r6MJ/eNiTDldU5YtJMMV+6C4wo1OtrFUhc+P4u5Tlzex1Oc6gLs+6Th19o4Wv+0DKl8DVbtEyitSAPfcBXWWe2mhpbrMPymxPmYWJq07QbyeV//DImn2h2++LkkDWWRSdQwLRi+5WmwTNxD9ufioeK6nex4iJIG74QOz79VCclck2pUVKmRcXUf6U3VICA5Daq3e8h6AnBoNZ/Rp1Io0P0SSqer4F0jJWvcBOOa8flnPw11q8U7zoczImR04qQX6rk/pLSpaZPKB57cryZPFJNUuhQ3OCece5VK1cYr0PpIjWGCgm6sXQXHdDVM/TNo0oY4aHM2s/fIoDMjdqD1lgrXQhS055Ya8Tw/FlgoKYku4lV0GpY/lNOA75fhtJzXamAG+a+6AlvOkx0McsnL6SauXlPD42Au3f/nJoovqFD4dyZ5lU6G85o0DIs5Sf0vuOGiVI2CJcfJz8oTUVt4XsjOIasefyEvUo2IPjnk324Dyn3V2ONwhJ46RyPclfda4hHamRCL1PFqhPzKppd8fk7jtXN/mEeRykpsP5yGvwqPkFfXayDOKpXxhZSQXP3/ffSi3QkqN72BoJVc232Pkt2im3joogQ9y6FDnezwyESN824aevn3WARyf4j+UUr+yeMRyc+orP1Zqr7HEMDZb3tzMbWTuMJ6rBLnfhTR+Mw0OF9RQ8/zNEWsSodegQp2n0spRF0F6cx02ASdospp16HySMchm1P0fXkN3PhMuTm3mDZMHQ1PKzUOZl+izG9paInjvXG+nIx/pmMD5wRnrQoqLR+NQH7W2Z5VlBIyFp9t1eh+4SZJbzlizmg1ojW3Sb+LC+qc1ahf/A/FtmbgJc+K7R7epOTZk2HA50LslEcUkjgNQ+dxxuj/jJK/e2IO50yrwa/o+Wdv7B2nQlanevr5JRMFZ9Rwq39I21wOw4znGlX0C2o95o28zWnwMn5LP9bOgQuvZ98bDXTI1B+Nfjy/u34hhzNxiOaeYKL4Sm9VO5DIPeG17DPdTduJR/ZqGL36SDU3k5DJ1/zXtX9J/XUv8tzU2K33kR5+3Y9D3EsFZSONfJeKPO5p84Y3UfFQMax5X6PmO7UdzELIxTRUmL8iM6dsWPActzLqPXl2zkUtn+P3TT+RwYhA3F+mxtfr/1HDn8VYH6hG59A2qjWPQWSaGuON/lBtXSz8+ecPzH+RSfYhjDqUhrVd/qP6JxL85Oc4eUorTbouw8IXSrimauFWfA7czqfB5PoX2vkhDzP5XEj++R/V/ciHGeeQv7600FqLEBg3qtB5hzacC0LxgWdPI0l7+Bf8jVaJCm2hekjsHY2ZmbyXorQhPyhFYFg6mi62Q9RoOXz6p+HKVV0MunEE2o3peJ+vheHCUQSf533hrg2fhYX4bsBn00sdpFwNB21Voy6jA1xyIxBZqMKPiR2x3W09pvEsmdHSAbEnlBBzHmsz74LMcXx2fVHiYZYBJp08Bh2HdPwO1sP9iOPw5M958F0PI28WQb6eZ8B+nUHXTiGT+4xL9y6osFdhdWEaKsO7YR9nbdthalwZ0QMZL9NxlmfmpS+MEKsphr5VOib0NoT53dOIOaVGzxZDPHE/h5h47mmnjTBnbimiB6mgL+8Jrco0XF2ehmaZCe7czICnjhoz3vZC8+Us3L2sxHOP3nD9dA6Ox9LwcHAvpKWVgvGeSn7YCxd/X8DCXkrMuWmK8g9cqwlpEO/ug5jaw0jty/VW1Qely/NQwVmi83dz5F4rQEE/PuvbW8B0/zF4zVTibrYFkvjaBr5XYc9ac+hGlWIe51irbX0QfOgCLibzfHG7N0yGH0EPRTru9hmAM8ML4Pnif/8GMQAPCgpRskaNGxcHoMvpIkTcVsOhnSXsf53Gej5H7CcOwNBbZ3h2VCFxsQUSzRVUdFyGg122CSF0mD42yhG8fZuQf/UEZd6SIzZ7m3Dweym5fJXDc3as8P7fS1QaJUOobazgNWQPuVspcHz6ZmHPEAk5LlOgpWGrYHJVRUu2KxB/L1awuHSBjjUpMPpqtJC78SLt1Zaja8wWIWxyNJ0YoMDqovVC8sYdpG2tQAfzjYL50tN0ukGJfyLWCXH9LlDrZTn6jP5bsDxMVL5MjjWyTUJKSRDFfpLD4264cKhoNa3vosDGGRHCe/FJCv0ix9+91gp3fc+Q7Q057BMihcIfU8nksRwGWcuF6Au+nFfk2LsgTJjaNYcsZijwa/dKYUy/o/TqphzDClYJD685UfgSBV7EBgsfPkjIPFWBZ7rBwiXDNPI9oMDeimXCv92scP8L31f4YiGvwhqTDytw7nKQUD7NFp5mcvzKCxLqJ9iQ/C8FTj4MEJwXjSX1ZQUQsUg4r5VELrxWy+T+QqlmP+3fpECnWYHC6Pv9kSBV4pJ0oeBXY4mrggKtXRYJx4YOx6NMJcZ1XSgcGGKL4CNy2DgGCiFWAylmjQK7g+cIfbptoXBPBT488RH6nNhOOnMUeP/UT5j+ket1PJ99dnOFotJ+0D8px58L84RApQVSX8kxf88C4UT4cLh+U6D3t7lCWKYNqi0UWBkRIFxN7EvWjxT4Y+YlLNsTQWZKBZa3egoLPpigfL0SMPMR3G/1horXrcNjX6GyrxVuT1DhVv4sYUn2MIzxVeDNam8hMKY7mVTLQZenCp9gTB3j5Xj03kOI9wohX3u+fv+pgsHCVVTGvaYg113463g3fIhTYlLAdKHAvCc2pSig0vIUDsVb4XSkAp6bPYS248NQUyyDZekM4VyLIdl15PfKpwjd3gVRt1o5Nq2YLEQUdkbUFAWawwRB3d4Qkfy6aPMU4aX9AGwq5s/XmiykewxEH7UC2l1dhWUHDUhbIkevIyJhzLoFZFEvR7WVi5Btqo/EIQo4+bsIhkct4OCgxOcIkXDnlSWMHslwM1skzA3tQk1v5dg6c7xQ4uxPTl0ViJzkKHT15xlnrhzR68YK6oUdsOG+HPNiHIVzRv2hnqdEVbyjoDboQvbGCphesRPybsynwUyB9p9GC0PW66LJWo7UZ6OE2fvMkddTidiOdkKEWRfKGaOA1/ARwvPj/pQ+kd+7Yrhw+KoOrIy5tv8aLkyoMcfLYwp4fBgueE7pQvf8FDBaO1g49N8CimmngKvBYGHvYx08HcR7XDJYqP6gi5Y0fr4elsKy8v4oX6dAvo+VkBDXhWrmK1ClNhd+DFhMNbynbreaCyOCddFaIENLpYVwfbgejJYqcDOsn3B4wgCE6ikQkDpAMI8ciITrcpQe7CeMetaFmscpkP62l0DhISTfLcfn1N7CoSdhpMd1OCbaWNjl2hF1J/i7NvYSbMKsMC1fDtPtvYXrHa1RcZf39VdjwUjXFttvKWAf0FP475ABdRykQDe37sJgrb+o0l2BClF3wd9ZH1u8FNiX1F34vKgLilcpEdpgIOxIGIFDbTIYUA/Bu3oUDFLk+OdFN6Fgjz2WtciRO6Kr8PKSEwqmK3BslaGw+zXD/v0KzHM0FKKdp+J0uQKDAwyFz3s9UXFdAYtEQyGg1hetpMA4taFg0MEfSdkK+B40FC4ND4L/TgXS/A2FeSNCYLaeX1cZCD9iwuAVr0BTcxehIL0rLeM9/qqfvmBat4EecX0u8ukskKozktbLEdnaRbAKNMS09wqsedVRCBo+BoYbZWgiA2Hf1nH47C9DkVYX4Vm5M3pkylCr01mIs5uCrA5y6Bt0FsaGucPYgc/viZ2FpJ1eyHaUY7lnZ0En0w8fB8sRN6Gz4Hx8Aab1kKPCsLNgKguGWSc5rhboC177VyCbP2dWfiehttsafCjl927uJDiErEP5P3Ko5nYQwhduRFSQAnWFesKbPT3IYZMcDde0hSUSU9rdTYlTD1pZ186xdOIZ1+pbHeHb3O2kX8lZbnY7ocK7O9a+lqPpTDvBekBPrP6qwLqFLWwZwtBxkAzbe+kJJyz/gmu0DJsO6ArnU//GwnMyfChoJzTv2Qr3xVxv4TrCo2vbEVSjwMLidoIT24lCEyVsXNsJXTKSMI/zc3ZgOyFQKxmNXkrUnm4njFxyAKkLlAiz0hbWlR/Ew+VKzIrVFjb/lGDe30rkyrWF9D/cX+VK7F+uLby5rULRvzxD3W4nRC9OR8kyFRxJS/jnegbU/M/8q/6wzHxjMneXY4pbC9v/tg/phCqg3vqNDXoSR1d5j7Sda2bvGnbQ6qtKPPX6zb6YGaHIQI4gz2a2Od8YYVx7zRO+sqvfo2B/X4pvr5tZa8AWeHrLkBTykx11jsOjhdzTuv9ihVfjcYj7jInxT1Zovwu2rgrccPvJ9u3dA/0IBXLoJ1v3Yh/suMbqI36xraNT8XWPArUzmtmMSDGSuZ7PW7ewDlIZ9A4pQJUtLOSwEq289+lgC1tdlIa2dwoEdmxhY25kYvt1JWaX/mLPz2Sj8YoS1gO/stCaHBR0UkH97hPrV29JbT4KjPJ7zy7m7KBpnWQIP/mN3fiwk9a+kyPwwWfWv94UzZYKmPR4xyoj+yA8X4nLC1+zD29icKhQCve1n9n4gdtw11wGw96f2YPlOxC0XobA1g8s5cdOWI6To/LeR5bgshstyXLMDGlkz7cnI6JEDvZvI6u6dgCllXIkH/nEDuofgmWNHAmFn1mkoxR+N/73ndUvTMtGgbOX+BnVNjEazrP1X3I48J+xlmZA/zY/i/gm1nTvMM73ViCh12c24G0uwhO5t6S/Y7b98mHyXIZBZq9ZVF9behnDZ8qyJ6x0oSMNdlfBNvkh63NlL1mMUsDt8mtWYpJK5oMVSIp4xFxieqOsUoYfA1+wSr2+WDuMzxF+r+yDK1o5c94R7rGoIx4wcFMhaOs/bH3vWahfqUKO03122i8e0/7h9Ul+xVZa7kS4owxjF79m/bslwUMmg1XGa5bhtBdj6rjGXr1mL9fvR2yjDPWhb9jFU6nY8FsGXe961vxVjDxdXoeKt2yxuRxOhrxW3RvYhhFKmFvJcW/Xv8ys+xFc7KhEwtlHLEkoQHtLOfLvPmHaXY7B0ZXzXuMD1lY2mgqnynHK4S6zmyWixLcKhEy5xZwGeVLz/3LEmhpWd0tGTc/lsJ5+i4V0SyPpJiXMvGrYHnMLvBuoQMPjW+z8+sGQ+inRzewmE2YORzQpUa59g53JHA2b00qwjBpm28kRiVv4nA2rYQd4fpzmqsS98TXs4unJcBnJ+zGnhv13cDoCZ/GZeO4GS/bzQgvvLy1lLfMs8IPTb97vX6rZwkX+8A1QIV92laU8ykPdZCW+VdYyK50CuP+SY6n9HdbUeJRncxlcmu4w58CpFLSLs8qMq+xdxGyaxH3j1OsKdsxsEXn+p4TJfrA9vxT0xkGGysXVrG1ABtVxRlUbXWXyoblUzPd7479LTOFpgfP2cgxSVbOmfEvcmy2H7cKrbNDHITjPddI8uZLNu2MDx9UKiC0rmOWEsdBaqcDa6sssXOkEX28FLvPrxgsMG/hcEGtXsCFn3BDO5/iPxRUspnoGHKQKlERUML37PijuwFli1GXm7zMP5ryebPBFFtUpBxFTVFgaWcFGBOYiIYP3crcrzM8pH/bmCiz96yozCDyKfD4LDhbXsA0355LrPjnSt2jY92FL6MQvBcrdL7D3OTnk/oDrxvgi+1F8lKiM+8O6CyznSzE5flLi4L7T7NfmwShLkeHzQGImo6yRd1+GQs8ytnfzKMT2kaPR8ALL7DEOjSPlKLxWypoSnaE3kWvv31IWVjIZHv5yaNlcYJ0k07FJwX3Dmj9/9iwc46wye/l51u3xbETf5TM3+hzLejkfBVo8VzqdYfIFWRh+nuevmaXs+4/DyOb8qX+rnMk750E1j9dQu5Rl1ebjBH/v88pydt/lL7rP57g6pJhV122mpM3cMx8VMDOPIhq8l+t27SnWaHeWHDljDIooZGeveUOly/u64iSLNvcDGSqhqyhkA+f581msgm5yAevRnInwaBWsLU+zPR2yEWymhIPxCVZ5IBeJq+W43PsoK14WTzm7OP9MymKbSndT4WTu26Zy1v5qGRFnHvnDHHZ69yW6NJ6vxz+NWUzxQSE/I9qby2L2+qGce+/SMZmsZb0/EmepEfNvJksX0mGUokLDuXSW+r/vr1io8LQ8m5VrZ2OvjgInNqSzQHkuzJUyWFzNYKldD9A8AwW23NvPVg6tooYf3D/XSFhWRC3VXOH1Wb2PLdN4YyjPJg+jFezDP7PRHKLCOMkhFj4iHeG+KtyzVTB7m0wYded5xELCQgIPo36zHKNWH2A9uotp90M5hgzdyeaekpPvBjmOTd/CSuLv0d0znEmmJLAix0c0+KgMQxK3ssgwL6Rz3Tbc2cu27PXFFhs1zoTuYfsa0zCpXolmq33swu8MRG9T4PP8XeyDIT9fPTmqTu1g0/zUFOInx9R2q1nb9QcUdYbnlFPRTBz/hBIi5TD6Fs4WRE1Hi60SU6etZfZJMxA9mut/WSxr2pUGi71KXPHbxoxfZGAO96s02Xq20fQwdOJlePDXBqbpmkk/QuTYGOPHev6VQx/bpPg1cxpLN3lOAbyXz+1ZwJxcJsNHVwlf9Rw2zt4Nl6yUEC0NZqsblTD8zDlkhi/TUqrhOI1ft1vEXoVmYPdBOd7KA9mmm4fpqhvPlR4T2M6gI2QGKXJdHZnj3hekd5RntIHTWMrdiQgr53vZytixOQzrW/geh3iwg0VKbBAr8atYYFn5afjMz3T1VoG935kOm+W8JsGOTP/eYbobpsTAC9ZsTGMeRfNcbKQ/gJkZvabEz/xcwmyYY+47Mi+TYUzkIHbx8GgkD+fP0R3AfnQbh84O/LrMlv1Z5oSyDJ5lfjiwZ9tkGG6owuQiY6bRVyJwkBKyfEsW/FgN0+9y9G+yZie7pcOE79Hg8ximh6O0n7PiStaBBX2op4oVCui49GRlb97SVV7bISH9WdKzYfiokWPLok5sQq4N4rkm5+7rycL2y+AFJeS2LaKKAp4J/lFgqlNnVlTAuYP347EII+bVdIJ8L8jhMuOx6INnCe22kaFHRbVItbmBgtMV0Gxux5x1m8iG5xfzgU9Fzv1/UcevfG4q7or2njPH6bEKVDY9EI38NhAbCuSo12kS9XhjBdVS7lc6f0Qzq/6XFZRwKqgS2fzvd6rO4tze0CAy6KFCdAcFev2ly8yqT1BmqwKGDmUiw5AS8siQI8LqmMgh/Cu5nuT3+kCkivpNWlkKuAw7I3ph3x4OWzjv9Tgierm7I3LM5CiSZ4kGrOyOQJ535KrDosoAE3i94WszOCmyyzdD9SYF2u5eFv3mnmo/izNngVy09oASrzh32W0+KYpcokYJz4mNgw6LehSVUSDP4+unrxHlBVymr8EyPLk1W1SraSNVJvcHa6XohZUOHn5XInmgXPRiWSfktFeiSSEVGfXtiuD9SrSlS0VtKT2QzzO+S0aaKHL0FLReVQCNbqLC3OlwtlOi7HOgSD9wFswdleh3e7lIx2kOmgYrUXNliWjL5QAsof/9nzUzRdujF6GFM5Is3kNUe02G1BcqeIpjRMTP51CdEqqclaIkfTXan5DD7Vu8yO5iOdWIlNimPVJ0cOQVMr4jx/wFXUVr826SP9+LfMZLF5NkR/zgfFXV+6nLXg8XrO+lQLunfUVVywW4mShgcHa0KGFjIKrPy/BdZScKGRUM9Q4FaraPEC1bsAI5RxTYO6i9qHTUaiRWKhCacMFlUa4SjmNVGPxCRxQ1WA2XuQoIH21EAX2q6D5nALuvYhfbXrcpoV4OnVmTXdTHHpFpiAw5u/Kdw8+PQliaHDkB+5wlm8bC6Ksc2q/iXZbF8fxyW4ExH1xd3nivx0zO5/JfH8+pzVSo385zxdwMl2FNanzlmeX2/jCX0qZ0VIjlsBqscq6d8w+dlSoR2WN9WWvdU7r3TA7/BS/K2l98R378emZLSXlz5BC8XKHEzI53y8WXrXF2Fs8Fkp3l/523gdNwrrFhD8tMjDfiaQ8FbHrMLbe7uBnDOykQE3ivPKE4DWfbq9B6pXP5+aPpyI5S4OvUTWV7D3ymun/l6GNvpPl87Dt9Pi+H5oaDxmXyYIyyU0Dh3FsjSRiC9l35Gv77VN70MQaxbXJsNTbQVCTEYjVnm0f9bTVDBqTDRcSZ8EFCefO8DIwJVSLGVFXutCcLVjOU+BreVaOyaSb/+3IEHAvUKJ210ML7MXbbPo0o2BxOF+WY/TRF80/BACzrqsDykUGaX7+3oc2WP3/SEk2e73YY89mttSxJsy0rG/YTlfiT467JKMjFh58KvH23RZNefAT9rstxY0qiRs9SByd49ln38JSmi3571BfxXpt5UxNd0BvBchn8zao1dcF9sDdGDovTJZpD2AGzOgV29svTnBmZAC2NEhZalzV7eh2BQqlEUF2qxjOoAEXfFPC3T9M87F2IDx8UyK0u0vRIOIFD3NNOic5orO4WIWS0HN/elGs8Y3WxZY0SQy7c0Rzf1h4GIgV6xv+r2VRqCh0+K4eIn2kGXe2N/bwHr/Sr09xKi4fVRp77tK9q9hvshPFazkJ33mp0zxzH6TK+hh8XNcvPnkQMZ85v86s0ReJTcBPzGmrqNGu9zsA+hWt+5GvNb9U59Avj+rnWqKl7pYO4Zjnc/5jQoC7tcfsj5/zWDjQpygTW/Cz2Jnegp7t90PaQs72+CbWm8bmsrYROWU+665GIdGMF9h/qTHtG78IlB87DCb2oqP05LNzMObDHT43YvhS+eQo4+OhQoXsZ5vG+M/A2JGGhNkz1FLj0cQilBPbAJf6cnDkj6cbQnjj9H89iR/vT09feKIjln7/rR0ab58CK96bfgN4U/XguMvkMSKocSB0rEmE5iefzuP6UmrELW3gusGq0otLeOUjkPiCuHU3NH3LRyNk+NX0EFefno/oVz4MDrelm0jHc5u8yarGh0MfHUTWE50phDG16UI5NPOu9+rcX/d5MaOB8aBU4kO6pWin9swz3Vs8krwd/SMrZxtpuCq0O6YbJzgosXOlC5395oeM3/vwPtrTsv/lI5jXfe28MzRzD1zZKjlA9npnadiGca9J/qzMtO5YJxd/c2+e5U+2cw6hx4dn81ES6Mek4ijmfaD0bS+qZJ5F5gO/XawKdXFGM2mqeF9q50oCFF/H5JJ99hqPox8zLcNzLWe6EM+VoV0LtIUfkhKlkkd1KN/73d3Qn/ahI0UYm1dyTn/vQ8/xOSJymwO3MJdRwowsuLVZgyak51GeJF26flcN5mBv9SA3AHEfuh3886ItvEiy5/5hE+FDAzHRMmM/nxdtQCl6QgUlcG1kdAuiX92m4PVDAKGgWvfc+gzFQYINpAN0eeQ6uC+TcT4Ip7mkFLKcqkWXnQRPvX4EpZ1rrx3Mp71obBfC5bHx/GT3Obwc5zz49Lq8mfS09BNpzb78dRhYbvFCn5H26dAnprVmIQ5xhBvuGkXjgLpgvlONu7t8088cuROxRouM/oXT6chpMuLfs/hNNWp/OInkXn2sVIbS2I9fkOAWuPg+nCIcyOP7Hc5PlVrpuWIWodwpMGxtGJgbXoTdEAb1e0TQn2xuvviswIjOOtnz2wepaFZbM20lDOwahic/ESaodtMVvMfaPU0Nv3S5y9kvE2q1cD9J4+rhwF8qH8rp12ExuK9Lg91uBT6uS6KWrBib83B+WxlOLOZDJ+V9st4dePqjB3U9yKA/sIMPzN/GZs+jSWcnkua8Whj4yqH6mkM0Wbxzqo8C7rQeozw0f3PVTofz9XvLrHQxVnRwxWcmUmBCMh54qDBiRTDeOx8OYM17zk4N0uv9OVJkqUJe/lwbMTkNrNyXujhWTZ+tFaA/l/aifSgveXkbTAAUG6MjppU8t5NyrHXYepFcra0FPuFe8lPIc7AVpZ87SChW5+vhg7SOe2WccIuq+BI8uyCD9J4XqLJahNVwBy+licnmxEoacGz+kqynFPRzJXKt/ax2m10vi8Iqz092lGTR3wA4+8+Vov1tBX/akQdxbifjWDBqkfQVafBbMPJ9OJy5fQ8eZ/OxW5lLs7mrOGHLsLMulwI434fZShmnBhym8/ibaPnCf186kg3XT0coZcrxxIYnlnvjBa579JIcS+0TCmeu/X3Mu2S+PwsPRCuypPkI3Tm6BHq/Dwuw86iuPhUt/BVZNzCEt13QEHOV581khnR6SAUvIMHZoMemerELRV+6HH4+SeOF1nOU/81GcT3FbbqBsnQLbxHnUGnYT2XzO+vTLoZd/2aEHn78T9YiiXjighOfZqX1L6fnTiejBfXiS0Vla93ISTmTJUZZ7mjrHuaFpLefn6GKKWZSOwBo+N7+UkJdbBqzGKLB4Ryk1ThkNNT+vxrZKcg/MhHo217PuNdqlsUPxMAVaxtTQt0AHpPM9fuhcR71mTID9VAWGvr5Lf29msAtQIHHPA3pzOQuHeNazeHWXWnhmdL4n4+f6gCyzXGHkrUAn8yd0+bU7gvl75/g9J/GjWTjP2aZl5SuyY7Nh2MjzUfRbWm12GKprSiTaPiHDi9mo5esxfPaCbu3LRfELGUJm1NNk8TwY8bWtdPhIelcWoJj3u+zGVzrvsh0neE5PH/qd/hmagK+9FXjw5hMVzduFR7fkSK/8ly5L98CS61lv6weyP7sPAYIC39r9Sz3OpsB2tQJLrRopb/shBIbyXv78hUTHJbjHebXvlP/oXnwOHB4rsdK0gRqd8mATr8CvrR/pueoInEtkcAhrpLOHg6AdzfknoZna8pcgv0SBTb20sORcDKqzleh7Tgt+dttgweuQ4fSbBurL8JVnvem9f9PRmdxrud6MDrfRpolHkODBtZH1lfLF+fjwTo4R077T8ltHIX8mQ8b3Zvr5fhkiOUP2etoOLX1XIny5AqahurBdtQqlnnwOOunBbFEUrAYqkW/eAaq2Tfjgyz1ka3v01o9FIM9F+f+1QwZnyacLuLZPaWMcz2TVcXJ0O9gehtZH0a9egYR9rTRkSiEG8l6r92yHX9tOoGwCZ4ATOmhJXYVlkUpcv6oH30VrEc9zaO93HRDuswHaExQY2acj1E0bkcD3mTKkI25OVyKBe+mvDh3wr60a6/nsG/uzE449T8Nq/szpfl1Ql3McbgZK9EzTRfbTkzDfzefpIz0c23IKsbzmM+51wsNLJXjD+XbTjM6ws0nDJp5xHg4yRM3/vp/F+6LTqm4Y2K2En6MSpvFd0Df8LGKeKdDluCE2DCrFisMKrHnUHVbty6DjJsezzkaQDM5EMdfb+d09ce9oFoJ4j5uJesFWlo1NFpxjrUxRt/ACXvK1Bdf1REpMGcwL5Ziw0QQv/zuMyXyWxWT0htohF042Cnh+NcOZ7vlo6qZAWnA/lNJRTNsjh3p0f+71nHPmKXFqYX/MTTiPS/y9NUPM4fn0AtJ5ptMNNsOjd4U4ZqRAkc4A3Bx5EiGpCmTqWuLcnFMI5Pk3+ecATOh0Fic2ck9OsMDRG+fgtESG5Iz+GPD6BGVvF+PysB1C5o/T1PG8GNYt24UkNw11/iCG57rtQkCLlAY/kOC8zTbhaEkaOb2RwFg7TkiNO0pfD0pg7bBdOPrnLD05LsWF5DjhScNlSu8ixcvCbYJTQzW9aSeBWWusYDV6NxX4S7F4y2ahOCeFTgyT4lfeVuFF1FVq/SHBabOtgs3zGtrgKYZHw1ZhgnQTnc2SYsDB9UKo5Q4KipJicn2UYPegnMoCpBhnsEHwf32JgmylkJRvFKznB5HfYCmcS8MF627hVDVXipM2EcK1m0W0fp4UGQPWCBFvz9Lw+VJsSYwQ/ktxo5gnEiw5uVxI3eNLTFeKCq8wwWVyDoWtlaL16Arh0pGj1MTXfKs+TPB7NppeHRBjfKfFwsy28RSnkGB+1BKh20Ip9dnE13l9sfAuNo3atkrxccYyIWb4ECyJkGPqg8VC6LJhKMuUYULeYmH/PFtI86X458Bioe8SOwTPkmCb+WKhqYMtPT0gwbkVgYKqcAxd/CZDv9+LBPnyJM5AvFbp/sLtmQfIYRW/HhcoeBtYIfywDDZDgoSTRUORWSlBh+FBQlzxKExokuLJokXCwbVj0dFLgoG9AgVfs0GU11+KMd7zhPZTtpCJthTXLvoIDv47qCRYit6f/YTQM/3RvEgC301+wv5Zlgj/LMXx8wHChn9GoIn7TkvDbOHA3VEIeCyF6Ps8obPtWASfkuDWkgChi7URJffg9TnnKVQ5m5H1WCmGb/YWaiato6LdUpRFzxSuFPTC2dOcMXxnCe1C+yDGWIrVjd5CTA8bdGyW4tBzL2G12Si0pfDaFnsLZhHd6OlVCToenSbELe9J2sP5mf6aIXy/GEIfm7lmXrsJn5evpnyun9V17sLF4u5IJhkmZ04VRsqNkc916/FjuvAyxRRhRyXoustTaDwxBF9nyrC8Zaqw/OJwzJNK0M/NXTBfagvTtRJ06jtTWBpkQJvUEjQNnST0s1tE/t8lMH3HhKnju2BenAyhu5mQUtgV2XckmPB2kmBzvAeeHJEgaLKbYLPFCh4mUjQoJwlfTYahvICv38lNaJjfhcovS/Bde6LgPjeAjvFnVnSfIFgG6KPWQIqd5hOFzPddEFMoQVSMSDAYNgDbOW9QoZPwpusgtNRJMCZnovBQtwslvJJgr8peCLs0nx5y3UY1jBXsP7XHQn6mealjBZN7HTgXS7HC21E497Y/TMpkiDK1Fw6YW+JluQSzGhwEH4MuNPwX13/fkcJpyXwarC9FQaqt4NRfFzZc2/mXbAWTyv6IrpBi1NaRwturFrj9WwLNwDHCHJcuVMF7fHfiUGFtlD/F8fqvcBoqpMzkXr9UAseKocK2v/rjWCcZPu4ZJmT81YXczKRwfzVA0C9dQDm3JfDSsRReBuug0pufY76lUDPQAuYvuWZWDRJ0DnUh4uvvML6P0PY7iH7ymhh87yP0LtTFm3MS1NX3ERoi9BB6RYbExN6Cd/EAXN0ghf/T/gIzGYREHSkWDeojjCvtQqN4bS+l9BQquq6gyFwJnq00FjqHrqbKMK6Taz2E0026+BwjxvCyXkJ5ox7Wu0hR7GMs/MgdgooSCUrXGguuK61xiM+muvlGQp2dAW3hdch/ZiDoh4WSY3sxjj3pLljkrCGbexKs+WQoREV2gsJKikk1hsLF80OR0k6MNOseQnjSCNivkMDmcVeBdoxCPaQommwoZAw3pICzEqyd3EF4EvQ37ebr91rbQXj0ujPS10hhfbOTkDzFEEZbpEj9rCvMrbDFlluH8KqisxCRbIclThK0DOksNE93QsR3MTKFDsLrNAEpvN+NsjsIupenIk8sxZD2HYXhuz0RWyyF68COQmiUL/LTpXjb1EGIT5yP4an886IOQvXSRQhMk2Lvhg5C3o2l2HRJilkWHQRttgKbXklxlvSEwe26koelBMU32wlDdWIo8owEoQ1aQnNJV1gMleL77nZC9aKJCN54CE35OkL5RAYzJkb6OF3hjYUbop6IMS5PV7hl4IExQRLohLcXAly94NRPglFndIWceD80d5UgfoauEFy0ADY9JLCAjlA0LhjP10vwtUFHiP6+HNXcw6sO6QiNhathzzVDL9oJcyIiUL5RiohdWgK73p1quW+8Tmxh+W+MqZ+zDCXW31mazzYqCZDg4fNfrHxNHH0+IcbM+u/M3647tLSkyD/zm3WINoLpTCnMlN9YN/0gFPvy2pq1E+4nL0XbAjEaav8wh/2hMC0SY+2iVhY/ay2GD+MzMaWZPT+wHt26SXGCPz9y4UbOCVIkXPjOfnGfLLaQ4POHL6zsWG9yM5HBROsjm+G0naZxrSas+MGmv9lBrnskMHf8wo5lGSNhmxTnr/3L3vlEwuO1GLTyG/M3+Bu+YyRw2PCZBXyMRgPXZM7DRvajUyx2O0oxe0cD690lDmyfFBtC3jG3aDUUPDelNzewDa1piC2QYcOtBvZ9VBbyk2V4rtPArm3IQVm8DN9K37IjbXnwCJGhrf8b5hBoQucfi2Ee9I7JXfrTJT6D1ga8YL7uPItekuBEp7esfnkyJfF5sdbwGdM7wn3eUoqq469Y8PPe+LpC+r//r5VF7d2I0CbOGEnv2Xe3LSgZIcGdT6/ZI91tMD/NzzH5JcvJ3A6XCbxuOi/YDasEnAiUYlPPJ2zRw0T87/uZTiWP2PR/d8PuiRQ9Zz9ixhb7YK4rg1bKI1bnn4JoU77HCY/ZaOUhtFrKYLjiCVvdTob6oTKs2/eMhQ1QIXa6DHeuvOZ6SIfZISliE1+w+MjDGDWCe93a58yyVx7m8NlhMuwZu9+1AAaxUuzwfMYelxzFvTopun14xALnDaUxYfxc3O4xkxljqH6aDOaTatnl1D2UcFaMxi9P2If+KTTppgTlp++xRd59sfscr0nwHWaArah+IYaF8gn7/WobFnKd37B+wDqm7kDCZglcNPfYfJ+d0ON+NXbbbZYTkYSXzyQIf3aL7SzZi9I+Us6pt9i0pv2o4LVaN7eOZQ87iDdcY/V2t5nuEgl+ukrht/EOuw85Pg6SwlbrHiv3UcPxOtfMhXss/3kG8qZLYJtwj92NyMaWNDH0dt1lN1fnwT2QM6HOP8y66ihKuFcnhzxkSa3HsMxIitobd1hw5nHU+0qwTlHDimbY0Ia5EtCKGhbWZyK94Zx2ft8VdmaMJ81RyFBrc5HV/ZHQwp0SsKM1bEymip7z2TroQSVbYtMfY5T8TH2r2LOBltAbIoX+bmI7Bm9H3jExCpffYmfc46FTyGvVfJ0t2Z+I6jyuf+EK03bcg4qhvFaDrjL/6H0wDub7kl1lVidSYLNJghKPa2zS/UMIipEgMLCKNfJzSwjhPRVZzeKvKGD0RozZXatY+MI0tN/Drz9Ws107M0Hcz+8Nvs72cVY/y73rh6yaNU49ijcPZbh8tYIlTyyEKpPXfFQV27fwBA59EuP13UpWVelKH9ZIoBVWziwnzaNle6XQ7XmOWX8PoRsj5XCfVMJMNmbTo1Cu5xANa3I4RloeUqiPlrCUp4MRs0GC59klbPDVEWj/lxRji4uZPGkMnK7zmmwsYpYznXim4Nl2dRG7eI3hK9fbjR1FbMFNN8zJlaFBp5gN/uEB08FyjIotZt1aZsJymxwlbsVs0I1E6D08hEHDylmo1m5kjxQj9EM5C9FLRnSEGKcmaliNzQG8PChGt1INi1t0EPszxdhfTIx4/bQOi3Ej8iLrkyJDVjG/9/plluSQj6fcQza1FbOVP4+i433umV9K2dgdx9HnED/rW+XsrdFJ2M4RY8OEcmZ9YSFl8dlUO62ItZ1ZRTc42z+tOc5Mtm4lAwXf48ccZl9wiib/keBwr0IW+OwcZX6RYYdfPtOPsYKlixj1WwpZy4lhqLwmhnvHYyz450g8fSrGN8M85jJ8HFz4vC7/lcfa7jvDtR+v7cA8FrhsCqRHpQh1z2NqK3f8XCfDUrd85iWdiauCHBbvjrJtJ46gpEUKrce5TDPwKK76SMHmFbL3tTxbcT6J9Sxip/lZG/Oejbl1lmt1J73inux/T81cluylmTwj5GeK2UnDs9SPry1nxhH24u4FGiNw39uXzR67VlBUV77HNCXziBiNIH4W5ovTWZdvYxG4TIyxt9LZCoUT9J+LobsmjZlkCGj/N+8pEznbdXIajB9J8TBezda+80StrhyGWzOZ9/0cvJvHNVkpYXYWR/A9XIpkDxW7d7gAlZyfB03OZB+9juHsOgmsGo+w540pVNBdijsP9rLL2depx2sJak8eZHTgNn0vk2D58T3MqXAyzi6QoKYqiTl2m8bPkb93yQE2r5MnbjRz7h0oZimuOYj9LsXSE7tZ1Jc8HCqWwF2Zwka65+NjEp9BVnL2J0RKpg0SeHaJZ9+9VfS/bOL7M4pNpgcUnyDBlvIdTOH9lPTEEgxpjGLT5kxB6iMJ+j/YwpL1p2HCPSkWBsaz61Ue2NBbjsv1u1jK5Wz4H+Hn4hDLxt7OhWEy98YX8az/rgzaxDPCrynLmeHsFxT5kT9negiz/TQZxhlSjF8VymI/TIWLmRyebuvZsa3usOorh83AOFa/IgupUTLI2i1jc3yzEc/n1NTAVexYt1zs535ioLWOsZ3ZlLNcgqkpfiw/6Ai95HNwiJ0bq05+RVpeUnxd5MMqSl3wlfPzlcG+TGvHJNhy3Y5ZP5+N2+EKx65ybHy3jH09ko7EYjlur5zJJiZmIixRhlw3b7ZidDaieY5YbeHHNizOgZpnkNXVS9mwswXUmWv7Qdl41qZXT9Ii/i5PZ3b62zuazFmof/xEVn3LEV7/y33zJzKnsglo/R+7DnFl/XqJMLRYhkXzPFhdfDr2psmRm+DKQuwyYPS/3+XgKLBSnyw07pHiXI4L+5x/jKQTJbgUac1GPztJsZxzrnn3YYHX62kh56Vxu+1Y6eYGcjDkPGlvw9rP+UytsyU4EtqPdc4YjVCuc53Vlsx7hT1MOfPsGjWK/S0dj5w9MtT4OLKvL9KwzF2OgSsHsykdMpBwVoZr1cPZx7NZcOM9e8TIirl4HScp90zZzp7Mw/YUFV4VQ7JRn7niPV1cK8dqPSNWWfWB/DfLsPFjLxb4s4lu83trpF1ZqWCNZM54S3bpM727NrBx47l1pAn7ryANg/vL8fXf3mzRtQys57OmX7UhE4wPo183zpz7u7GY3JNk/VGK26fbsbLKEuqxn2t4wztR+LUGCuH+uSTNgA0++YniLvL3tuoy49yfJOf57sbKb6JNlVooayeB/5enoql9zfGBM2fgmweid7sHwH+WFOXr3ou0Tluhyup/eVmLWSaoYCSTw+dLgyjujBrnuSYb/VpE6/Iy8HwOn4OfXoi0e2chimuvSFMlutetlNof5/17s1wUU60hK85+M7fliT60tdKHT1I0iutEWat0wJylqDt0SfTpSEckLpAiZ1qRyGuSIaScnfyTCkUHhvZEKj/rZPsSUXcLs//n/+YO10TKLBWmJcnhlPdQ1Gd8Glz4HKk7eVFUdT8DcTw72F0sFH08lYXKz2L4JxSJbvmXkdMZKdpqlSJrg8sUwT0q50CC6PmPKhq1RgyDBYtFY17pY+gtGXxGZYlSowzwSi5HxGG16GrpFJQMl6N3yySR7cip8GwnR7uR00Xh62fARyND6xEf0XcTH6zga/AkX9FCk7mILJJh/Z0Zoo8P0/Bqvgz+IWLRtCcZiOT7fbN2s8hZNwujMngW3jZd9GfzVQqZLcUDM3fR7ryb5D6f+0+hhchw0D90erkYVZaNLn1POsKhN8/mrvdcZJsmwpc/5/u0DiLL5kmQP5eiZqmt6LX7dETulqC37XjR6pGz4GYngTBxosjj62ycZRLIdjiK4lv8MfSbBA+2jBRJdwXhJfeu05EmosT6ZXDZLEXcf79d7KpCYdteBm2vyy4bX6chLF+GLf/ME01Kz4D2BSnm2wwTGXH/uZfGNdykK4pdeofOe0uhbXrNJfveI+rIfThVvcbFMv4VTeC13Xt3q/NKj9FoX831UJbqbNgwFuwL10lDnIvz03A43+AaXhPosv5wBBIiZbCyj3d2aJeOoKFyrP/YSZSemQH/CO7h8oMup1uzEMpzdGqrhUtC9nOK5ZqRl+dO7Hf4HTlLeT4tcygvvvaZzqrEEE+9Xt7UazgmXONM9X1fecYfG4hPSSDv+qosZt1fsJ/Erw3/m2irWo9NfL6s/tek/JjPJhhc4fxsWVc+6kYm3C/LIC/+r+xxu2xI+byo+di73PVlIz25yvvI63F56NEfNId74PIbwzVbJw3GZ85IX1cN1BypGoqhPzgbe90rnzc/BvpVUkQa9tH0OheLS3wWRDr5aELnZ0FxRo6YVZXlk0xy0FjP8+wUbc3iy0egP4Xn008OmptJBWifLYYid6YmcmcbRXG/CnCN0WwSaaOW+2qHqZmarCXmSOL53Wr/fo1TT0ssSZVAszhA07IiDi6c0w56JGvmnNwOh39lOB+m0jjW83ftkkOU4am5mpYHx10yDFm6QNNmcRQveT1DjsRqOmqOY21nzs+JezS08STuJYqxaX+KxmSbLoI7y3CwmTTtsttj6FT+zH2PNN2E3hjMz7dD23XN6dV9UPaca3vECU3A5zioOKOeWpOr8Rm2A2u51536U6KZ0PMY8nzkGBup1uyrL4SY98jYOema8J8nUawrxbGgbM2SpadRO5ln+a0XNNOiz2D1MzFsqi5oduXpglTcu/q2o6D09rjkzVnu4Q+NucYE8/7lbO/fovGtjkcWzxSU/kxT/CcBKzjnsARtMlxXgh6v+PxaWKe5lnIWrpOkSL9fp+lhegHJvKce6jdpXC3KMYez8RCTZk3vSTowTJLiyXET6qbbHgbGMiz8W48OfuyJkIX8c3cjmmPiC6NgOU5sMqNp42fz2SFHUpYppd7ciTxtKcZ8MKGOry+g9hu/92t7MjDVIDZGCouoLrTSFtjfXQLVLSMaeV0L76I5d/Wxo8n53WHDtZT/bSRduWqEaVwzSVcsqHKED9bzLOkrH0LxC+eghvd+1p3B1Cyah91fZWj+NZxsVyTiJ6+DX78R1Czk4NV9CW53Hk2684/A/rIEzq+HkL/bURh9kiA/bAi5mh7HnA8SHGMj6H7PIlSYcd6zcaAzLcVwuSCGw+jxFGxG0DeQI2F4H+ox9iIsuSdP7jKQaNRlTNKVwGm3NQXPb6WAUVJU9vCkmvF/aDJn47ISRof2GqIj5xmngmk0PNMLJTwrRe5xoogoP/zg3Ggyx44yq+chab4Uqd0m0Kb+u3D3GN9vuCuJP+6CbR1n3WIPqnyaCT3uM07bPWiC32Ekc06+vWoimf0uQuwnGUwGiMhz5GmkB0lx6fsUeudyBj1qxdBxcadrIZdwlvu2/2k76v/nMjZxPVyaMo7eBVxB1TA+a45NJ88NrZTKOWrh7UVkXtQJa+fyveQF0fqiLmjkHuV/fw49eTALA79LENnJhwJGB+A5r+GrFfPopc4uuPF+z/8RSN60CzVz5eg2fD7djE1H3RY5mq6tpvdrMhDM9aYasoRMV5Ugka/nxCVv0jI7i3t85lpXzqabNecRPoXnrAfBFDv2AjzfcS9qv5I2L7uGTJ5nF14IoLjnVei4VYzix0tprp4Wig1lSBSHksvf2khZJEXpj9U0Y1d75B+QYNmlMLp7Yhae/Jbg/NQlFPFiAT4ulsDx1VqSPUvk/sSzTLu1tCFiF5ofyFBYtoIqhqbD0EgOk3830oHj6TDnnqCn2kD6taXw/yGFc3gYiaeXoZwzSbNlBD3frMG9SAm8wjeRS8w1jLkrQ8nRpWTqUo2irZyvjq2hon41MPshxruMzZT4gs+mATzjl2ygN5cDUZgvxaSEbRRXuQjdxkgQ1CmRerBE2HbmmX1fLNn1T0e3ABlc5+ygM7fT0fmhGGvfbqPi++V4EyfDPZtYyhoGPBrPPfzrDtquvoSBjWL0m5dEgVo18NCWwcUhlswlN3C7ToKE3ARyGlALkwcS9Bm/jxQjvZDAe/9ORBLFHQpCqb0MT37uoni2GPLpvIa1e2libjwceb47qzlISV8ToNbje7+8h7Z+TMPDEBnWKvZTh/MXEdpdhod2e6narAItWvxn8lIoPegK2ltznSRKyHVfLex5f21zOkTmF2chkWefiuNSat8+GIpvvM6f91HrkSX4wNdmdvEgPWldjnpeK73pKmqsCsNnnp3thmbSt/lx8NHhvHru/zg687Aat/eNJ8pQEZGEpJREIcpYe70oiULmnJKQ6ZhliJIylmrPDZSU0qBBKYnaz11KJzKUMXRMhSiOIRT5re/vv/fa197rXetZz3Pfn5vrOGfIp/chuHdEwUB5kjb2SIC5D8/ao09R7zMJEPPs1rI8kU6JK7BHLwa7Y2Oprq4Sr3hvW0+Jp6keN1ArjYZ+vySquFoNHe4XMr7+bLqNz9xrbgScoqtbXJDPdXtjUSaFeLrCiLOi989kcgjZCHEPvs8+SRSYsAWNJtEI25RCN7z8UNcvGgUn0mhauz++cfZ+mptGgVuD4NI9GmOnpdB6IQGxdTFYvzGZaMgZ2MyMhu2xDJp26iYCYmIw510KZaAaY7RjUTP9HCX2tIEGX7PfaxVFnBwPM23eV8OLyeDOJFTys3cfUkTWfdj/69iosEs07YQTzzJR2NYpj/S7JKKRz+bQnAIaZj8WA3n9V7eUUUdVIgw3RsPZrZSGJ43FNKNofHKroiXu4+HMzxLS6w5pf56IybbR0K28R/7f7LHuaDTStjyiQ+eT0FgbDRhWk1r1WXzezmu18R4d4BlKn3/nVtgTentqJiKsorEttJ4WG7uim0Y0dKa/oFBLd4Rz3Th46jUlBpzA1u0K3PR6Q13OhUNxSYGlk99Q0dtIlJgo4bzvDUX8Toa6azQKUUfLV57DSF6rLw4vqOzBYmz4EoW34e/I6upydPAZL1nxiTzOrEBgLde9im9ksysESZNjcPPJN/LOO4Q6fu+dc77Q5Zyj2JcahRGyFmrxCkP+dSU+/PuOWnZGQG18NEb5vSPpGQncbfj+1zbRrkA5Cgq5thQ00+TvUWjnevVg1BdK4xyh9VOBq3lf6eK3VNzYFI2t69/S5IJ0aLVHAX+1UOnKFfAfHAPtG630xGw1HF5F4Z3QQUey16J4uhL9/TqhKi4Yi3k/631r4/5yCIcDlFhn30ofvTmPO8fi7POfdKX8JJKMOZ/U/Cann3HonK1E73o11BWeR8+9UdiY/JUSN2fhCM84EcN+kbvxWmRG8Flep46RxesRzme2Ia8z3JM2I98yGuseacJsXwD03aIQ/1gTV2qCcCtTCZsqdWiWnEJqYAzu6nRGVWk89HWiYddPAxtvJyBJqsT085p4bp7DZz8ap7Q7wbcyFyGTo3HCrgvyCi4i4oYSq190gcbKHQjiGerg2W648203qtKjUPlXd7jm+8OCvzezS3fEnj6NzHkx6HehO3wvnkGS6n/3qIWK+0nY1U2JWQe0kZWWBwPOb+MndUXW+Xy07+IzdbcrmsZfRsT//my5TAvT7K+gp2cU/t6qjVuPE7HdNQaSn72x4d1Z2F9RwjdVF4EfUlB/UIEdGX3wdH4RdFgsVPU9MWbMVXSOi8bEyb3wb20JTiZGYXROH1guIbj9p0BsdR9Y2Sfh1qhYzGjpizdxZ3HSKAZ3zPvhZ8U57NgQBTOt/jhlkI6KkUq8+2IAg7oSeEyJQki//uiiTvjhp0T82L6Yq5MGNc57TS8M0TwhA6blUbC5MRC/n2ZB/I7ryZUhuL8mBw08OyyoMUZH3GVomnE9jxwCp+ArcHvK2WbnYAzbV4ykoigc320Ig2k5+JYUg5hNQ7G74wLKuVYnJw2FSX4+mn5E4UnKUDTsLMSm5ihMO28M/Y+X0cHfFXyWr5maQp/DZUgfcEjI3JhDn57JUZh6SLB+fpWoTY6ogkOCzdB/6JW9Ase2hAjdmu5QRIcM1RohwvaoaDI7qkDqiINCzalEStipwMXmYEFqkUZVmxTIbwoREjfcoMUSJVa0HxQSHt2mXYMUeLnsoDC9KYy+pCiwaPp+YbOGlOLlCgz1PyA4aN6kCL7OR739wlvTO+TRnX9n8gHh7ZV9FJihhGKqn2D9TwhF9FbgxpHdQvccoqWPFbj+Yafgc6eCHAoVWLZpj5AcspJyFymg57pZsPfaQSXv5TjquF34UR1AajlyDKWdQkCPi0SVCujM2CwM2l1EV0oViPHfJmwrn0lqf+T4/nKtYPJ4IcWPUiB83kbh1sJztOqqAqoB64Td5zJp03kFZhltFFRvxpBVqBwKeAtFLydTuUqOu0tXC2XSGDocqsCX4JWC2uUEqjypQMOP1YKV/Sj0+63EwP4rheDxY2HhqYDroZVCvzJbfD6uwDbXlUJlyzBq5es03/QQvLeHkRn/zj5nD8HLWkpiXttZbZ5Cuo45Wr2jEBDgKUSXj0DtGP75YU+hRWGFmp4KjLD0FnJrJ+L9XAVeNXgJt5dNgWGwHAGXlgt3NAaTHv98evoioaM2iBIcldhovVDIlhyiJkGBjLmLhds5xrj/W4GR2YsEwzxTqG3m+3+5RHAaYwHLv2Q4OGiZMD17HJoCo3D91xJh2iw73NmtxH8xy4QjJZNhvlKO6QeWCPUPetPk1zI+t27CpH/7UbKWnOv/fMHujj+5pSow5co84cTIIXjro8DxMHfBSOA5bpYMZyLcBX02Do2PlPh9fKFgbz4B7WlyPF7mLlzoPBU/+siwo3iBcOZSL7Kyk+Nhg4vwSm8d/V6hQL8fTkLbqK10mN+d7mcXYXqgPjwHKmEa6ixE3xoAqY0CPxxmCwu6WcFtqRJ3CpyFVuUYVJxSYEHtbGFsdzv0mSuDodUcYXukDh1LluN0V0ehz6pVtMZaAcNd04VZUbrYMUaJ7OeCYK3fF35LFXhyaoaQeNEABbVSFPZ3EqZpWmBwjhLeOtOEXt8tIW5UYMLsGYJu0mh8zpWhv46jYLlFm4yK5cipdhDEghctbZIj/I+9YK6mhYIFSpQtnyJIHXuifgev/wAHYRjXrxxNGbrliIQLM4fDcL4S5CwSMkNGoG2hHAmz7YVmfW16Vi7Hxn0ThdAODwptlMPi0wQhMlgTBYISxZ/HC+P1usPjiAKKzAlC611tvB8og8H+SYJlvhlq/ficPpsoSG5YwEAkw8OYiUJKH21quymHRy8bIbpgGfm8lsMgf6ww7LEGjJ0VWDveRii81hX9TGWg/eOEaRJjvBoRBf9Oo4V+gSao+KqA44Sxgr5Im9Y8kMMkeqTgmbCMzB/zddaPFBy+dsaUC3I4a44Ssg8aw+gPv/c9owRrDxMY5cmxKd5SkO3TJrsXfC70zQT1Yx6UUiqHznAzAa/U0bFDjpHnzQTHY8ZIvabE6MXDhX3GJlh8Sg7X3GGCQaI2TXvLNS3MSLB/8Bfl8zu1VB8iDOGeF+QrR5LREMG921D0KFdC9q+JsC/PBC3LFLhz3UjwS9Omdl7DoLb+wg2TlbTusBxvuw0Q6g51Rt1iOWYmGggVozWQIFXg3PB+QkLGMHz6yTXnqYEwNFub+jyRI8+3txDn7UsaDnyd23pC2N2N9H6+HM8X9RLmLuqCKxIZtLL1BEWOJhq4Ttbt0BXKK8wRws/1vXdfoc5jBGTT5ZD10RXS67XJgfdM9KMeQlzGNkpN5889egjrd3bHLTcF5qX2ENhobcS6KCHerSlUS0cheQivg562cHHnGITwPQwP7CbkPB6PI7yfR0JTeOWuQ7Mj5Ojs3UWIl+ymokw5+iR3FvS/9kClthx3sjSEO1o9UTRVAXWtToLPjHGoWyTD/ZYuwrjoiVhzWQbnxerCiE8OUDshx+8ZnYQeuTOwSk+BFeM7CXYVs7EuXIFyv05CzqYF8N6twPI4NcH7xTI4cl19dUxN8Nnric+cqb6lqgnWV3uSYZQcw8zbWITNAZLyM07++oNdvRZMn58q4GD7hR063hvPFihwbfVXNvG2HnwblCi495HFXJ+Ejq8SWO/8xaZK7FH7Qgr9V7+YdeE0xPvKYDnlFxuV64yNsTIU9WpnVnPnwcNHhp0rv7NPz5egYrgcdQ9/sH3/+7fXPspRQj+Z76y1yLBU4NDub8wyfhM8nivgMvUrm9yxFZ19lJjX/ytzm9WbrE7zWe76gRXkH6DQGCmsu/zH1qSFEOO1DX30gZmt7IPK/nKkZDazjN194clnbbLRO9a63R3FNlK0DPjElvdfjM+xUlQVfmKmln/BVZ3vreIjE19fhfzBMrhoN7EbtzZiOe9b5Zwm5l24HVSvwE7vD6zpxy5847whV2tiIzX6k1s959cV9WzGYyNKL1PC+OJjtnnHMSpYJ8etFS/Y4fr+SPRQoHXsEzbH2RALunMOSX/AHixZwzOdFN7Nz5ln23pURUhRsfwZW756G3aMl6NI71/WELsHZg0K9Fz1gjHdAHTeq8Ti2fVs/Ml03OJ3ce/LY/a953kcWRqFhLY6tnNKf3oQxXX1xn32vXEIRYgUKDhwl5UsDadPMr4fx0fMokhKqdz7WgbeYZsvGcDjkwzPH9eyauOBCDnG9dz+NlsXvBGK5xKESu6xW9+2YNoBKS72v8tKRbtRzL1An9WyT+mByK9TIGfLfTY74yAcFyvRpFvD3vucw+C/FfDVus3XTIfbXgW2Hr3LPjSfxyfugymoZaVHs1HPn9tcbzFDWQ62rlUiqLGKjdxgRT1mKGA94Bq7eXYy3TiuhPlrYhXJ0bSuUg63+ZXsy5LT5MR1JvQsMdsOIxR6KdA3mtiPziZwyVeiMegKiw3eBrs2CeoNKpnnOz/oJ0q5tlxjn77vhyfff6zfdea6KBi6MgVSblSyTXcPw62aE8a7UrZLehS5/K5jNxC7uCUOjXc4d8WWsrZJCciaroDdklK2zzEJ8ZBjg20Zc7BJwfI9XGcelLO01lQ8mifHPVUlG/M2A/5NMhglVrKo/7JgcJD3+cAq5hR8Ac+5Bx1Zfo05OOdh9ioZPBaqWLunNT3QlOPihqvsd7+ppMHn+vnDy2y6lgu58FxgbHaZ3Wg+R4HZcvRoKGDOS7LIjdc8dH8ue1kxBB0acmTpXWb5lUOh5P32fMUlVnNyNxInSfG831X27cQ+6NdL0ZhRxGa+C0JKdzm8Na8y4z6HYHeN98P3ImYy8CiMxvKeSbzMyquOY/McBQJ7XWIzok4gc5cCLcEF7HJCJIjr8NaoAlZ3Q4rPpxUYb3WJhfFMuS9egXpFIasdEosb0Qr4/3WVZV6Kw0CuM+NdLrMBxmfQkSKD27VLzCT/LAz9ZNg1/ipz+e8cwpxk6GlL7Fq3dMRz/kkvL2N7euSinfu++dqrzHBGHjr/kWG172UW6iTQqp1cu2IusiHHXCnOW4HQ//235FIfurVFgXtR51n5px3U/LcSyhepzPdCOp0sk8JtxgXW0SWH4rmPb12XxRaE51PESxkKRGnsS79hGHdbDnNlFvu5aDjieR86aaSxHm2WcORsGVSUzE70DsLgbjJY1+Qyz7vB8OOzVmGWw5YdO4xYrvl2XS6wmROPYes2rhuR2Sy2TxgqQ/iajlnso1YEvMLlaLuXyWKNJWiIlONTayY7xvul/IgcuyKymCojClnL+Tr8t0UjTyK3Qga14dnspEs83GbzuXbNYZNtE+BSKMW9FdlsbGI22hKU2KWfxfwsL8DnhgKLE3PZxRV5sOzM7/dDFsvctYXUdssxJjCF5SYEUTn3l4V6Z9ifpmP0e7wSYy7EspygfPqdrIBHeTq7EH2Z3nLd8L+Ywh4OJdLQ5LOQmsAq/jKDXogMZy1T2I4iC2i9kGGD7xm2ZqA1os/J0aGKY77dx8FxBK9bSSxzTZ6A2rO8T2qjmXzEVAQPV2LrNSUbl3AII2Uy3MpNZ3eDjkBTynvAOJVt+Ps4rkTLoLRKYX9tO4FxchmynJJZwb5INB2XcW1JZh7hUqT4y+DAPy/la/svluFrfjLzTo1GQlcZzPumsGF/YuFwWoqdr5PZENl5OD1TwmveaVa3PQv6vkqUDEtmcRUXsGYRr/O5JLZauIh9PWV4cPMc6xh3lPR53dqKY1hxezg9G6hA8VIZG9+/kiZznT87KoY1XLlNlYX87iQSNmrAWLj8kOHSJwV7pWmLRc5ynPsjYYE1k+A5TAHjUWJ2IsEB9kZ8Tl0jWFbfdGS8VmJYhYT5xGeg4oQS118q2eyPWVCI+XtXKphuwgUMdpchMyyKdfRS0FJTBaxmhLIB6ifpioEC9j8PsmkjH9L0MDn60nFW+vQZJSnk6LLiIPu6dAKa9fge0o+zmvApqOulQA+vI8xWj0HmqkT/F8EstCENPaKUuPY7jM3udh7q3+Uo/niUNe7LgtsRGVy7HWcRPE/deSfHdf3tbHOXZBpZJMOX8jXMa/tL0uunQLPVVlY0YSJutcswwPIAC9o7FZlch10n7WI25xiqG5WY2X0r+8s+DRnDlBhnF8i6t6ajj78cmX+2soIVZ8k2S4FJZT7M3iuV7Pfy3NF1EWtb00DhXE9i2pazKQ1v6blSDr0181hC4ERYL+F8tdeXub+YCtlcvqaZF+u4xbChJgorVnizIVtTsKFUiT8L5rHg9+fQs5cS4TqebOeZdNzgM157YQkzP5pJVhvkULlNZe893pBXqBI/bWYxx5kfKInX4c0SB6adNAF3uHaJPGeyhB9TYN2iRIzKjUkmp8BhvRJD6uxZrxlpqJgox78fBNbwIB13nGUI7zOLfb90gRg/Y6+G4awjLJ+0eEbb0VOfpX/7TBY8+4uuD2OOrV8olueOAfkGLO7NGNxX8fuVmLFbO8fDqEiB3Trj2YC6ZJR85HUwHMzOWaeinPeVzvnh7KrmZcriWm01U52FVraSA+/VTX8PZGUzf9Cx8QpErdBlm5+a4fdzGZa902S36kegPV2Bsjc6rNsJK9TdVOBSmAHrEZaEfZOjsL3mp+j5/mScfMLzrFYXFrv7HNZ5y7FkbU+24mMxdeTLUXHokUg9q5TKW6XoaLshqjFXw6PuCkivtYkurdZAzx/8OyeeiGrGdIdJNtfGxAei0EYD2HFNi7e9L7pbOhhhjxXI1XkhyvIzhVWBAkeW/RQ5nDGHlOuVa0ZnpjGP++mcKEgl9aI798/CdpQSHgW1ItGwcyj3kaP+XpOoQE9FPj8UcF92RRRfWUZxR/nnm7NFQSZd4ZOiRM/R10SXl2th0zwF2uIqRO75vRFdo0DHeRI5ZOlD3Ynzxqdy0aKvAzByBn8efVtkuzsJCcZR0LQQi7RHJWPTv9xrzsWLbvc9hz1cl80HFoiOjqki762cJ0NCRdOm3yHLNXLEfVsmanZLgoF7FL4N2SIaVXoW5W5KfPtvgahI9xymc22xORQkSt37gBJWyfHt61DROuVTkvLf2kx77GDBJuEZn+UNl+84VMaL4MQ9d82nnqLz7xyh/luOho1DRRb6c5CUJIfZNnNReS93tB3nz0dMRetaluAlz2udbg4QbY3whPgzX39wN1FR2Cq4F8mhvvSmQ67pejSvVKJKM81hk93fKJwXBZvfEQ6H1yVDbZASufNvOAzUO4cf+/jcfTMUpYa+pCecdcft9nTwqn1LXrM5I02KvaKMGItmrnspY2PsX4ps4chnpGrFIYeX49agX6YULs+OOTSPX4cnV2RYZbfBwXz2Jqyaydlv6w/7mO/JsBmphM4JK/vcJedQGMvXX7fHwcb6I3Vexv3RNagk2vIbDeQ+vqNATZV8zBJeQzl7BMaV9OpsjZaXPCNMay4euHE73tbyvBOgXSJN2o0xVVy3X94sMbL0h9k9BZQ/vpZonUtBT85IyilHS7rd5j3DtSv2T3JxbOhPquDcpbXRVlVVb4pi7mUD549XXRsyHBndlQibqaFSTN0LBZ9frWm9VG+t9mOgugJ5deaq6XMOoI5n5BtHHVRv1c5hwUsl3IzvloizU+HJ57RxzY2SsrYMPOIaK7IyVdW+zMSi7zKczLFQLTf9TY7/+/OKvb6qRcadoFPIGXVAlKqPyAj5mv/Lp8dU1feMYXacf2fD36oHikAEpcqg6rVK9WR5EEae43l/32bVlcDzSJ6ihNboRaqaoCyY2yrwJ3iJ6pTsAhabKKDmelAVFJGHbvxeisafUA1yykfdeu4LNpGq1MDOcJUr0dz5imq+nga0UqNwtEeN6vRlA0Ss4Kz7+h/Vjq+GaOWsqBOWpTJ5fhBmPEe/0YlXWU8MQWYz3+eLK6oBylzEcf/qmS9XZc+5iHoLJfo6nlaZ/FeAwFWcjVUpqgLdq2ibKkd1fonqddNVTOmQYa3ZNZXXm86YWM5nfP0r1bVtGpzFonDR+I1qzxt9ePKz6Bg1qnqcPgRjOwUo/KnqbvthVI5VYu3VH6pZnS6j+gpnuSdFqniXK7g1X4E3kddVofol0OL6Q1Oeq8ZoE0y5nm869p8qN1gdBn/xrOeoRaXWfaDg3hQ7aQB9bNDD7AY5FhTrUM2mw3ilxj1lvRpppx/BE96rmsd70nibNLRukyJ2uxGRczpWpUphv34wNa0/j/ZfPKPdGUTfZ6tQ0EWJoxG/VfdsARtnBR6UdqV6kzJIeQ8H/dKlhr2/KOmrDAuK7Ohwxh8K7qZA1XxLspzXG63/yhH+eBj966EHUo+Cxy7+LhN3+A6KwuBLI0ihsQDPNKOQvsiSLvofRZk7zybvTChtcApKz8phqD+GHjrxfHFXBvudZtSum4FNvA6b6oaSfs8sKD/I0apmSm2FOXjPebj45Aj64p8H33s8L1wdTX89zMf9LBkSro+jdytKsUBfCf9T+mToeg1+PNdM/mcIqTtUYPp2OTy/jaDEyb9o3j9yPHgqkE9mB2n85tkzeyrp52qhaqgctQtdaXW2DoL6ct4TplFx6nwQ91xXy3HUT7QQzzgnhHrY0oJeS/CZ94D/wym0oNMxrLHn83V5ErnqJSGFa7Vnqgu5bTyL9gEKhJjZE0bmwyGH58rek2naskv48YbrxldGnPvhNF2O9DnOtGFtOZb2VMLS1po6Vl1HBr/3eR8nkYvzPwhy4yxd5Eg6Jr8odzZn2kdLqMuuHlBv4b55ajH1PaiNMoMotF53J0X5XMRP5n6UPZOerFoMxvkzVDWDDO4vxfYgPuOmc6h96TFEz1XAZe4CmrIwESWe3CMmLqMH+wvhxrO5fcgcGh9UBIcDCuwYtZCutl5FO/fuALNVVH1QhQA+F2vC11JgVSWW6irh6zaHPE5V4VGxHGXfltC8a38o/psCx56upeZunVG5WoFn1X9Tg1QT+jwnZvznS211bvDx4++CDw00XQpmI8Pk1QvJIs8DdhI5SnV8yW7mMdw4pMD9o5up8fgZdF6jwJ4R20nvXQl0bZQYTFto8zrA6YUcDuG76WtzGXLiZdCeF0R5Hjehzlm30HQzHWmpRjDX2NxZQRS6zQ3zuKfsXR1Mj/p7oaFRjluxIZRl5Q3/Du7F0aG04PBRyJI5D98/RFbnErDviRIOyjB6ueIM1hyWw8f/MDVOKMOmEK45rocoYGIFPIzlMIo9TmMvVsLrpxR93pwgh4G30Y/r2CqtE2S69A7cs5RYGiOht/fc4OTyP92TkrLbChzms/mmKYw++67EkzjORZvEnOMOo0lbgaJKORlfP/L/Gl4+P5wqYhNgxe/68SslWa8/g0Ke/afMkNK+btfh06pAXI6UitL/AfHfOnVVkO6gathdl6PpbyVVaN5Gq6DAzDkKatG7g7rNSmjz5wX2bqjIVsCx02lKX7sGa/gdua2KpQZhPRw541UtOEOBbsFo5lxkV3qG2rQOwaJDjprSk2TE9zNwTxSOxcXRtc1n4HVCgWtvEujl8SpIP/B5DIujcPubMNqrROC3U2Sy7xbCvZRI9TpJz9JuI9ZTiY4RMfR7uwu0tvJ+63+elONc0fSc37V5CgWt2gRX7pX3B6VQoMd2JPKePzYrjQLe7cY0/nwyIJ0K1weg+D85PhukkdvBIGR94/kzO4XqPRORz+exk3U2iVfbwIbP9ZYZRP8aTEA61zHX81fIubs9nqsp8PenQn5f0xHL/XRueT5t/+WE1MEKnDuYS9clSQj6Kcc74Sr9SjwLpZYMXYeq6Fv7GPzgXqk99Dq5TTmL2RuUsLtUSRe6JsP9mwyLisvpr0Ab6Gvw3BRVTY9C7VDE17cS1dLgu1Mx8X/Zp/IRve7HYFDFPXFvHTWcPosW2yh8WXubVjmkwIjrwJ3oGtLRTsVEns2XZT4gxWMR8vxk2Nv0hLqPnI6NfRQwbXhKf97PQskXfvaH/5JH5FwQ542GIy9pQ9hCvOI+GL+vkd4qT6BbpgwffjTS1wWRyCjn/n68gfaelaKMz92L8W8o7ZcCrSYyzCh/Q1npUXBbK8WcwW9Jfcg5pBYpkVz6hF4NTsNivv9Od/+lUrMMNGyQYXbxK8q1XoZP/L5q/31Pfjs8Ucl5T1v6H/UctxJTDsmxb+x30n96GA1SrmkWX2j292Nw42wmy/pAaQ9CuR/JEb3lHbmIZej3Soljh5roC++pjT8VGBr9ntbmRONGL87JTR+o+s9J5JyVobHlMxmdj0PxCyliun4jmynpqJUo0VL1ln44nceRGjlmtL2n5xOz4O/Nc9/0j7RIfTWMNHgvnWyn1Ku+uOIpx/BJaghbHIxACzmG1Kth5q0Q2HRSwMjzJw0ffQrLlQqc6P+DypfEY9UBOY6/b6dxqxNQytdc7vSHRszPhMZVBe4e/UyX+2cjp02OUyat5OyUiyk8h+71a6fCJ3lwT5diwInf5Ny+HidL5Zis1hn0+29UFfP1d2jAon8gWv/IsSe9G5b6BsGd76feTxMpbfH4rKFE46VO8K9MQNwdzpxDOuNJUCJmu3OdKdPA/aJsjHmmhJz9pqe+F1DYR4nz5/9Q/fGLMAjhc93UCb8GXIIaP+/6qi6wbt4KDRHnroqusH3hB4uPcsy/1R1fzPdhB/epAp0e8FUGwsdLhpH13SF5fwZ1ZxTYZtUVl1KT8OMUn8He3TH3QDKUf3PtHaqF0LZ8zOuqxAw/DZhoFqJhgBIul7pia2MRGjgHOnV0h0tYMapDeX401kIXqQqZLTJEntXG5S9nsZX3sKhRG7tzU+DB2SDHohfPKldRsU+Jg+e08XJZCVhv7t3reqI+iJCYxv1ivC4SPVORoMu5xV8Pc7qlI8hRDuc6fTh9yoDrLBkOPDXAoxgVSqO5xnr2x/5/CI2ucniP74sHvhnw53kz+PUAaF7NRKifHBuvDIKNNBuuKxU4+c8QZM28DDcDORzDhqCoowjFnPkTng3GpWvFsM2S49cqQwxDNlpPy+C0dQj3tAvI5X5R3W6MGR/zUMjPOzN1KOznX8KzpTxzvTTG1vJsykmNxF+djgp/6i9SsJoYjmZHhchvKvpyVIxPxkeFi/9WEWWKUXjoiDDl1FnKvy+Bz/BDQp/I89TUIcah7MNC6NpCCt0thbHmEUH71jXSvyPFD8VhwV91l4oHSrFFekhIfP6YHDUl2HQ0RFj+LIo6ODsF9TgoLL0cRyUhUgyyChbKlt6nkmIpjrJg4VPEE5LGiTE16qDwaFE4PauRode6/YL+CBk1astQnhMojKiJoa0BYpgZBwlGj6vJ97YM0Nwn5GvVkneMFOXNAYL7mSekeTcS2cIBoZz768h3UmgU7hUMB4jJA2JgnL9Q+hEUzbN/dp+dQklOJTn3k2Gbxm6h4uMdctwtRqc7e4S6lSvJnffhrIxNwuaFG6nfJikO6G8R8kYepFcjpZj1eYewQy2fejbJMDRuk7DS6ioZG8o4S20Vep+6RlZHxBg7brsQcG8WmSyVYkrfdcKqMcuo/m8pQuZtFCLy11JEFzHu3vpbGLknlU7e5D2pWiuM35xNCZyZJRM2CCNuXiLxejFeNW0UXu8aQ4HnJAjptFLY1zqVbBolOHBqteBheZJ+3+ZnHLBS2HUmifzuSzGzYrWwwzaDNswQY7mxryCttkEDP+OTiSuFaSF2KOP77D3YR6h/PgU+5RLo6PkI29sZKnP5no+tFD5aO/K8FgmZ+krhVs5w6ieWYL2lp5B+8wR1lkjx4tkyIfSLjIL5c/e1nkJekyWqO8uQ6bBc+PzVGurRUixo9hS8oieh4L0MK/maPmn2CO3K78tjhRAxYTreiiR4ssdLeHt6JvwRiYMhXsI0i760fbQYm367C0VqhhS6SoJ+DxcJ57cfpKpJcuDIAmFpj6Pcq6SY/3mR8OibGSznSzHwzkIh+IklTNQkGLJuiXDxrTV0PkZiSdoyQakSwW+zFLUflwo1A5wQ4S2G3hgPYYrzLM75kbj/dbnw9F5vWjxMgpkr5wqK3v3Iw1aKg8vdBW/jAzSZ1zng0Vwh49ohap4jRtoLd+GIzxDU5kmxo5ObEH3aFO+fiHFhz1whJGI4Wq3F+O7lLjyfPhlFK6VIK3QTrq0Qwf29GENezhMORU6HrlgM1c5Fws4aHfJWSuBXNVNw9F1PBlNl0LVzEvq4bqfoRjG6/XAW9IcOxgM9CXSXOwvTbhjDI13Ms+Vs4ULsOMiypfizZaaQfXgiwnUkeFnnLNCoqch7I8bu5DlCrUSbwm5LUJMmCD1sVpNGgQSRcwWh24oN1D5egnYrR2GTVB+mARJsyROEubcHYOQQCb5kzhDC11hBTY9z8jeR8MfQBrYrJGh+JQh5BrawHSpBkoGjwKy1yaFEgtk7pwifNb2o9okEa79NFmYk6GJPjARvYqcIA6/rYcxCCUoDHISzl0ZiupMUxY8nCw49RmN2bwnm+k8VXhhpk1auBM5atkLr4OXkfleC0w/HC97Pe0CZKoGV3FZIvqmDFF8Jjm6aKAQ+MMeaMTKEjB8vfLpmifqREnyssxWqJ1mh+aUYDVqThCIHbcrMkSA73lrI+m8ZGZfxOpy0Fs6ba6LfY/6uSaMFn0XdEO4vwfNNNkJGsxlSzXmG3WMt2LhY4ImfBDIHG8FsvzYF8boV2lkI918tI69MCXI8LIR35zsjNkUCvccWgtuCYajlv/WsGC5Ic7UpvliCZzeHCiaPPMhYKsF3cxNh+xB1bHeUwMTCRNhcZIr2Gfz7s4YKC0u1qVElgc3ygYKNvScl8feq9RkkzIjtBJmdBMZHBwqJ/5niwX0xlvYzFBbf5b8NlEKVNVBwuahNiy5LsOJFX8E3eCX5eEnwZ5q+4O6ijj4O/L48+gnThg1DepgYvfIMhKr/hqGRz7t/1/6Cb7o2ufLaTl/dU9CdvJZaQyR4O6i3sPHj3xRyUoIfE7UFk/AuyN0nwbT6nsIuw66YvV6G5hRt4ZHrcOTXSrDgdW9Bvbsl1oVL8M1VR7Ap0SZppASLPnQVCrpupycHJVDFawqJfTUgtRHD73UPYefJrjAH74fIbkJAjRUCRklQFtdVOHtrDB7wObVN0hDSO+uQwR7eP4c6CS3lu0i6hfd/kJpg208LTby24sBOQsgAHYRpyvA85A/LLbPGnlOROKnTRRgcbgNFsRgTL3QS5n6yg2uGBNfed7DESTo0m/dJ08YfrPgvf4rrIoHmxFY2u0ILyaFieKj/YvaNOsgYJcXZkT/ZtIRxKOgfiQrndvZ26wRsqo9E7MPvzKNhKhpGSFBS0srcPjBs6iKFg/d3Fp3viLf8OWHIN7bltwt68HWsw7+wTaN70u9pUlSd+sQ+ZwdQDfe4W9Yt7OXgg3RFU4o7ivdsfJEueobzdSZ8ZO5n+qB4sAwbYt8xM9NJsMqNgDz1E7s6YirMtvM9HP/EGh8IqPlLjNDWj2xXt1mI2CXG6y/vWb3eXKxZI8Hrzc2s0nYh3i+TIGhXE1uzdhkUCn7v39+yw395IeVfCbwmvWFGTb2I3ZCgLa2BXToRRD1Lxag7+Y55RIXQLV7/s0YNzN67NzRmSfB17Vs2onNfBLtKoTnuBSu2cYVNbzG6TH/DtIbNR46GGI0Jr9mn14thYS+GufdLVhbyF/QixWh1e84calcinOuA9a9/GVOtwTje5x4HnrDgtX0oZa0E3i8fsvMn+xOppHAZc4d1fD9GllMknKUfM0/nCKr2kcL/WA3TvqCPb794P5y+z3rrD4DWaym2Tr3NMmJXgCz4PbrXsR5LVkH/f/WZ8YDlTF4HsTGfWbN7LOzZRnzj9dk58TY7pN2XDh8TY5frDabSH0yz66UI3XmdzZCeoLzWSDQtu8s+acoojM/RBo0q9rAphoqC+B4sy9j5X/1h+VaMYayavbhniJpBUvjqVbCgijX40U2MwAG3mfOq9bBeKIbD1CrGJx7l4yS4eO46u9W0DS4SPuPiUpb/93nMfixF/c0y9vJZJtY8kSJw7DVWnZiDz2+luHi8jD3LzkV5rRTsHbGkvf1pdhY/ow2xBXNNqeEM76uqq2zDOWuynCDD11OXmPWYaNIcKoa4GmzxkNP00lWCI8lXWOPTwSj+IYFb6mU2p8wYbeNliHiVyzywEQ9MxbC7XMpqV23BZM6BwxYVM5uQnajey++roIgZ/b0Hdk18XswL2Ev/MwhJ4u81vcDOzUhCt61S6F/PZYIyBdY9+J7v57P7lhkI4L6ZEnGV7RKy4T1fgjF3ipm+dS4+zeD96VnMvq+8iFg+y/fuX2Y7XQvQ8kiMhMo81i/akBa8EOPs+kK2030YjVssQd9JeWzXxcn0ifNDSkUO+3xhHlVxr7SrS2c2Xj60yU2G0AHnmHVACqX8EMN3fR5z8MikNV95TxplssA+eaTvzGezKo199hiC2A9ieHfOYYunmkCN822Xn6lsHb+XKZwNFo+8yFzW70K7Bu/PV9lsXo/9cHgnQWBBJnNuDMLkSO4Rk9LZ539OIfmKFIZ701jG3XgETpHCbVAa27juDDT4TF2LTWe1287ClXvcPKsMtqtvKrYOEKPtVQa7Pj0D5RQJzcwctnBSPnzmSnHvSg6r170E/0AxDA9nsgHLRpHOcX6WXunsLET0ibO0W1AyCwpYQrV8Nu99TWSNU7ZQI/eR8e8TmMHMg5T1SIIKnZNsvlEeiTn7GWunsoLrl2nrGwm2+p5lT2eW0cRrEqx+cIpl+5hBMZk/J8QxR5El4nfydSKimWZPa7S3SzG4Rs7U1u7AtB+RCOR1bnbdg84zxRhvm8hq7h/guVmCW/cSWJ/KEFickEK+M5F1RB1FdbIUXj3i2cZ7oWhNk2JhzikW/SYcT2L5fLFTzKhZjM7BUvSdc4ptesN52YvPTvYpNumuEt0M+Cy3n2KROTF4UslnRCOetReewjjus+b2Z9gl8WkY8FnuqDvDWkclonK2GNceJzDbackYeTkShuZJLEz9HLbbRqLIKYnF/JOH6pN8pmzjmEHfArzczntPdpbdvnUJuQ2RKHBIYQZOx8nhswSHkuSstIuEbgmcn/3CmfPuG1STzmf/goJ1XlFLkwP5b5dEsONDLdCaKsazJzJWQiPRTUuCTGU4q7Ifi/RK/lv/cOYrG49PfjKIq8JYbOAeZB6OhNwmmiXpB6CVa4tHoJypTwyGw0/eh2/lbF3dYYQdkyBhuJy9nHUcPfnZSSFjBRtP4MktCSb4yJjHhkiM5Ps5ZCljjzlXGu7n2Spfxn5YKKDrxBm1UM7sXkRhXpIYnp4y9r//B0jNCa7n/aNYuHk86ueJkZMbwxaYJSB5ohj39E+x/yQ5uPKI33V8OCt9mguDvlIcqpUwg3X5MH0nxpguCvZh/yVMNBHDekg8r1sU1e6SYviwI8w6MY4SV0iRWR3AMn48Id1uEvSfcISN6f+alnPmqV6zlxV3e0saXcX48p8fY51HwUtdDN2Ww+xl6GiY9ZEgqvgg+zl/PI60SLHW7DC7ZRaI4JWR0Hkaxmb8F4SttZFIcA9jnosPQcb3UDT/KNv99ShmcxbSPX2cbTAOgwufr/5rQtn1jnC85Htorgxlia/EeMR9p2uX4+yFuhxawWI0PT7BhrUqcHgvr49TJCvZmwlbOxkWJAcw4+xsuHMuXXIghJ1uvQB17keZ6UeYemIe2rlun/tzgg15mkgGbznPzNzCHv19jvwSJBCpezO/743kbCzDucQ1rGbFO9qVLMa42g0sK3cMgp+JcX34WnZ27XjUKqT46beDuU4/jBbeD80xAayj31EEvI5EqGkQ69slFBMncA2cepDt0QmHg4cYfR8Fs9NdIpGymZ+9/hCbTOcRdFOKIWVrmMv8bNRE8H0u2M5uxOcgdzXn9qwDbHNdBu3YxeuQ78rsrd7S/VoZ1v6zjG0d9oFaukvx5tYC9jVoDOz4HC7oOpdt8hoPRZkUVm3LWOno8/A9IOVqM5e1TM3Cb+6VCxZ7sC8/cyi4QYw3NZPYkl0X6UFyJEw3jWH6oV+oJ79rnZYJLGXwD+q4GYlXUhvWojUGNpwhZRpTWKdF49DKe+yxjRPbVpeGEksZsnuNZqGLMpAewHPZlCksPyQTy235WYqmMZ+9Fyj4gRRRn8cwm+P5NJvPXcCzYczIvpWMEjj3apqzbwN/UqaK7/+JBfsZPRJ5nG2KX5mwOr3RULshxaRqS3bqvg2sP/H7vWjHmsLT0E9HhrLew9hY4wzEtfBcMNGEnVKdR2d+v3n9x7B3ny9TIeO53rUn26VZQl/uifGwoQuLW9BK2wNl+Hl1CFtl20bqfM8jehuyh4lqqDbnvfGPLmu4Mwxf2iSI292DhXW3wL6PEowY2o+ZFI5Cz3syPHQZxLRmpiFLQ4Za9f5sW1w6BvMM8tBHm9V0Lybzf6SouNUu6n4DtIrPcklFo0jvYgcZDuP7r+/BfKI6o8FIiq5zOrHcFd2wjvOk9aC3Is0JeqjmWlGy7qnIq70fbiyRomf0M9HefwZix3kpIoqaRDNDhuLwaV7/zWpspGYanN/z3Nq9E9vzMh3RPE913G4WpWhcpyB7CT7vgCjwyQ1atIEzzOwMkUdfbaQopXD/8Uh04YkuAku4lobfE3nU9UWtvRy3hlaLWvmaiZelcDK+I+r4mQ49IwnqMi6LrO/+Q+I1/Pu/E0VVXnfoGV8/d+1xkUbcQ6o04/o5fblIOiMNapz5JwcrRVYTM+DFc3SulVhkE3+f7szjWWCbm8iUnlLOdAliHgwQee15RRO55rtcuOFQunQSAt25Dr6sdjBvnopySymCG7855OZPwxTu12YmPUUmX5yhUSfBgAf6ona1ufD+RwLblL6i8paF+MLzoKtld1HbFQ8sfi+BurzF4cvoFai5KIX66XsOTVpp8M6UolOCSPRuRDqcPkgQvlJTFJL0gmq5Z6lnFDv473xDLnzuOs+yc1iePBZTnnH/NTxtvyvfFvY8C2y4F+zgVOeJ+ttiqC+94vDt90rkifi70qUO1Q98Ycoz+6qdug5+BRtQ/rcUKbWn7C+9ToVFPxkMP9Y6fP4nHTs4R8VWhznEup/HmEV8feVre7+nzVTG2axu8+1iv+wvxKIlaHRQlVjVmeFzWyTcvBtK7OwskDycf+5YVBL32Arzajjnm90vlnluwCt+v9Ur5l/1O7wZloWcc359Lt4XuwP2nA8DwzNLelqloWi5DJq6D+3remSgcA/36PbrV1ctz8Q+Je/zaZ1LVu7IRrquBL5mx0u8HX7SW97PqjuWqi+Tf9M+nvtEz7xV/yYYw6MqEqIrItVhH1Ps4LnsZOtgFWWaY/AZGW54dFKlqu2GI8/XT5ZpqqS390LjogQnZ41RLTmeho6HMsR5Dir545UBTe6njcXxJdPaMrGjVIqCG00l/17PgYzPfoeivWSacR7MwyS48be5KlSSjyNTJRj32UFVu/8XuVjIoHV8kSqs+g81VEvREn9EtbT3EBhWivHnp6/qg+lQyCbJsLz3UtVA2o89d7mWHvZWVQwKwnTOA0dORaim2mdjMZPhwIHhKrcxFxBtL4OobYaK2vJQxFl0+YqNKvHBS1h+hPPhh4MqaXAR3Hm+858lUQW+vIrq2dzfj8aqNsd3gvp3zglbr6gu9TLAOjMZEgZWqo7fNIT7NgmePzitquk4iFs8R+vcUanG7w/BqkUy6BjdVbmEX4bZHxlmfj+nMnx7BeJVMgSNzFXFDlfBqF2CridLVA3WQC7numbHapXJoU7YyrV35/bvqn9TeyOFe6JajAapFffF1hFSqKV8UlWnByPLTYygzfUqehyChhLeV2dbVJoWRQiqlqM5o1DlXFyEaUvk6FpZoOpyQ4U+W3nWqK9XRb4DHFfxGQz+oPLtdQ3PeL6WH/muMnJtI0fe87+thlBTyx96VCHFAoN+5HVZF2UzpeicaUA9XvfB4R3cd/p0p5sxh2FWKoHnWD3ahCPQkslgencgPXROw5Nr3OtDjKjuQQaMLou5XwygRPVsBOyW4MH4gfR1Wi5SHPj+ywyp6UseluZEIuC+IdXfKcW3CBk6b+9KL/TLYTqbc86EnjTI/zp0O/H8mN2PEkzbKN1aCmWqLV2Z+JumJPKctd+MpMZaSOf8b7x2EjkJPTEtX4p5ncbQz6+HId3G+bzFhGweH8F0YykaB42iT+opMOfsvdXJhvZnnoPjTAmsZpiT0b/ZyDsnQ/oqE+qWy7mC+1r6OlP6ee0i6jhjFA03I9uVhfBO4h6HcfReUYRCXzE0q2yp15dyuAfL0LzQmALsKlFiK0VcrAVtDKzijMM5YZkN9Un4ST3MeL/dcKXpE3rgZTyvs+ccqj+mjeSq//2bZQ5k9G0Ogvdwjto0myb6zIP4kwT6KwSiwgUw5Xu4UzaN4qOPwornI4+tM2m9TxLyUqUoi5xDc7ecRbQL9yYTEcWOvIyNo3nOus3oddQV+BtK8SXKkVb4qODHc8q8Slc6JgIssyMxbuV8qmqsxPIdMvh/mEyumVWo5Hqot2463Yj9RTu4H3kmrqA9O7pgI5/ZHgdW0Rffrmj5VwrLq17U6/hseN3ljJT2F9m9dsVLVymCaAGtM1sMy75cMyfOo0UvjiKM917s1xU093Aiko9LYbp8FfV2v4rt/eSwLFhEx11KkK8mQ4HuMlrdvRQuzhKEXPOh/pJr6MPXbzq7jqzu3sT0NAlyKleSeWM1ojMjMdBjA8U+VoNDXxl096ynK7md4d5bht+KDdQQrwH1r9zXzq2l3EoX+HB9i/9rO518OAeH7aTYc/xvOrJ/KfK28vzi7kP1jR7oSdyPLPfQspKjmDKce3TwbnpunAjf0VIkqu+nQlEZnC5IUTPcj9yvlINxXb1i50/Kj9dhkRSJG8cCqXV9NRw5Z7rU7SC399X4zddf92UfLY9zwZVz/H5HBtFdqzlId+T6OSiE4np7ooU/7xt5lDovPAo1iQRO9Yco+M8ZaHGOtRsSSsl1FSjjmm+/7BBZpFRi4C8x0v0O0zjFDdTzjHNE5xg9OVwN3Zc8yzcfI+kJV5TxzOubGk4me73g/of34aJwej7ZG+PWS9CnTELz9h7GZj4Xvsly6n70CH5wBrCThZOBRiJ+P5QguK+UBk2qQtFSKfSnhpPU8iZK3kpx9nQkxXe9hZzrMtSJxVSVNhs+nXn2WXqaxtyfg/sOUjgglpx3rEIC3/+Ih9G0tc9aqFlwbsdp2ugYDC/OXc4tZ8irNQSGnaSI8T9JSxwSkdeT+/XhWNqX7YLSJglqNifTpIo5//93r2zSWQr4ZwP8hnG/vn+WtNZtwSLuZSY3Uqn43k74Xues2JROdsf94VAtwZuV6dRpcRBcGiS4rUyhaV8TYTxJiqEnUunMpyRYcH4rMLlAv+6OhY0e57TfKup6dTziekjxqlcx+U+fDBP+/Dn3MtV5M6zj/TAnuoDe/uWEPnwG4zJzaNr6JNzpL0Ovp7m0O/gscu/8j28LyfrUGM5uUmSZX6PWhGRoHZXgPy/QrYoUPL/FM869CpKfH4Nmzjx+/1TRtZJxGMjz/sqfd+iY0ST4cI06ueUBGU5LweE4KfoV/UN9G89hejj3C/lt8rzImSdMjMqd92ltmz1cnkoQX1pH7lUCxvDfPhr9jI7cd4KU76e9tZ6u0xxsqJJAb8ILMtJ1h+FNCTa7v6beASfg1E+C9faN9GBWBFJ5RnuueE2vh/I5G8X7tuQVeUySYw/vN13T13R0fBS+KMRInd9APjtjMOZhJL6eaqQuxmmI3SrFf06PqLk9HbF+EryPeUYnnp6HGc90+eEv6VX1YmTekODYh7eU4rgcJ/l5H4W2kOnIFRjJta5zwRdax3WbcU64rPGVDAuOooT7rHbQR6qQheIZ5/8HJ99R/5vRKE/mmWXDW0r/GQsnMwnezn1PebvjIBsmQdCiT7R512mUOYoRPfYLyWedR+t8KdJGN5CldRbGcQ6UVbwjlyk5KNrHs/PEFiob7YNqXiuJ/Q+KmLwGsaG8nnt+08/aYNTyWXjYpxNM2CEMLuZ1U2sn19J45BtIsbr5G63KSkBVCF9zVhsFhCUigee13v3+0OQN2Zj4lxSf/D5Rf68LqOU8Zjz7K1WszIN0lgSPTX/SusZ1aC+SoG99J+QGbUKJt5TnYQ10NB6EFV/znaQLSuPPYLOc91KUGhRBSdg8lOt5bWfgWDJCasUwMtbE/tH52Mo1xOvXb/LNvoQNnNMO+KjDqLEIPT6LcSmoC/4KKkbQSc51DpowbdkOBe+TA6bdURO3B8FcE3oXa/HZDcDGXAki1bUREhoEZYEYXoN7wLJ3Mqp38jxl0A27mriHDpHgyMEe6LLzMkyjZDgzVRP1069CvUGKpvquqLJUIaeV97xvd5StBnb8J0G33dpgA8vwwFuMKD8d5Jrvh6wkEp8zdODX9wDiAyJxOVwHnpFB8LgXAXNbHWTwLCZ7IEamny6s89KxvIZ7gWcfjA4qhcW/nBsP6kLtcRkqT0aiIr8XLNPSECbjezDoi9zhGVhkLcHfg/qh25pMyDhn+qwYgKs9CW9jJHBQ9kfXZZw9PoqxrlIPS3aWcf8Swym3NyTXsrGU/7bH48EIHXEBPjsiUTVxCKSiy9BfzvnQdQiuzroKTRnnKM9B+DG2BFdyJJg53RBaF3KgxWd2wzhjRM/IxT4LCfJLjDF0Zj6SeD66tnsouoy8BB9XnhFa+OfzcqgF4Zi3+6jwXbhCCUYRaJ5/TPB6fZ28N0Rgxvejwu9uDyipMgIf1h0RNv5TT+Yx4WjTOSIIdmcpyFyMpU9DBPPaVHIaEQFXrcNC0v7H9NxZjPN0SNh+8TnpB0TgdnuIUNjeSCb9+LuMQoSiXQm06lYEbmYdFLzCzlK8dwT8t4YI6ddeUL5JBBKfBAmJOxuoVB6OQ77BwuHbCppdEYkpM/YLisCTtNg1Ak86AoSNXo/I7W4ElunsEzYMqqc+K/m7rAOFmF5h5KLH86P/rv+j4MzDatzaMJ5IhiRRyDwlpVCEUGuVkjJHKCpRiEIpY6Q07DlSKJFSUioqoWg/twhRHOQYQ8jsZIqTU771/bevrnev91nPcD+/+9oX/JRuAuV3U2LN1U28aegBqmtVYHXxVj454CY1NilxMHwj3/boDoUWKzHk4CZeFrmZcl8psUV/HS+9F0M18Ur0LA7mFR4KmifOkTzcyGWFanr5QgnvfkE8wr6SoguUmNZ/A3d6P4OqRE6qH63kTiu9SDlOiYK2Abzh8FpKsFdCtX0tf/lvIemfU+Kb4Spus+s8hSiUMHgfwPtuGUPPs5VITfLhARscqHyiOP/HCr7802ya90WBFwEr+clOqeQlOKra0YeXmGVR0CHxzDZf7lR1ksLE3d/18uOaq8fCxFzsIEsf/m7gRHydGw913DKucLBF43UlHt5cxtsYTkXKGiWmD/Pl2qudEW+nRMgHHy49M5hqVymx6asHTytQUqhbPGZaLOYRtfup0wpxd+0l/JXbEbKdp8SzVd48b7olspMFe6xbwvs3WuO+iAEmXnzVPhvE7VDCPMOH31C5wk9Pib9ilnLDfrNgMkSBMV88+Q73HvT0XwU6+7jxznONKEHct2DYQq5pIaUiLyXWnZ7PS7Piqa2xEn/7LeLhh8xRKWbzoL47z+kwBl43FOh9eCH3f2YFzyYFNrR68AF/OWFChApPny7gQ7e5QGOlqKPFIu40aCai0xUoyPbgmjFdKX+9AgeXz+K+r3eQoo+o3aoZPOdoFK1/IvJ5Yg4/cdAYHp+VmPhsFs9vNYXrDwUmbprLU5ZYYEGiAmVsPh/vxPFylQo7p83iPx9OxZx60ZMv53ALU2dkJCnxr/V8XnOzC+2dr0SK53SecjmUKkTMe8umca+s/kgTvTdlgxMPmTsEhqOUmPByOr9fPhwGKQrAbyb/OtsGwb4qDBPP7I23RctgFTL9XfjcFfY4kCr6Z9hMnlukQ/rOQh9GTuWOjX40RXy+dIXxrd/WUKaRCi//deClW3rC45sKuZsZzzlrhN8WKhzfY8+3JAxAqUSBuNtTeWa6Fd5aCj6vZNxebo1f0SqYOdtzSfvJ6NWsgNmMqVzhqEO6t5ToUmTL38p9qVWc7x02hQ870A17OwgdS7LhieYGCHNVYc5/k7mmkRGW9lbAxN2Wex+xFFqpQpfetjxm7jiw9kpo6UzmVsY65JehRK/hE3joPi/q97dSxDqe1xR1xjWDeASfGMvtrboifKEK6R3Gc+O2PWCpp8C3CRN4TL+R6PVGhUchY7mVchQudlWhtt94frliLIJr5Hh2Yjy/NEGHIvcrcTxjDL+k9qS8S0oE3hvDI262R0L/eGx6Z8G3HumI/OUiV6PH8F0PuqBFaFT4TEsevGM4nATnkK4FH7HEFL57VFi3bDR/qTMKaZMVYJvH8IYgHRqYooSjnRkvV3lQWKYSP1PNuOy5FvZOU+H5GzOeZN0BqSMVGKUYyT16DkfaWJHnkWY8J20EfF4pcK5wBPcu0KEQkYfMxqFcS+pBN3YpkbByGG+e0Ba6UUrcDRnGHTyNkbpahbNhQ/l4yxGCteSoqhvK3e7r0IIsJTpl9eeXVJ70a6kSlpMG8NF1LVQ9Ro7ClD586W4NhAYpUPq+H7/+Ygjsp8Yj9akRf3JhKBJfqKCR2Zc71eqQ0RExC7N78Q8DvEh/ihIPjHpzzYIWSlsgR0tAb/5hsAZGRyrx/O+ePKn9UDSNjMdOTSMe2XMYAnaq4NytF/8MHUpTiTy/7caTdJZTp5GiZyr1eaJ0FfVzV2HRMl1e87GFjLfL4TrYgNv/o4FHQicHJnXjHd2NMeyouOPf3fmeUSaIclBhyoOuvH2pDpVuVwqf1ZnX666kSn0FXvfX5R3Ua2mmo7g7deSGXzXh5SJm6npn/my+Fg5MEh5tbQf+Q24KqUT0QFMnfueqDnVYp8S89lrcsVMwPXcX2hvZll/SaoflXAEtK23+qLM2rol8LrzclvesHomKuwp0mq7FEwaNQrDQtPqfbfjZ1zrUFKZEu6ktrFdSKA1zU2LO/t+s14WOmHJUiaaz/zE7Kx3E5KtQ0/knu9PNAk3H5Uic3Ya/MhiDKh8FPv/+zb7ZjkVzDyVME5uY96ouVPVHiYhl/7AFy7ZQ0wIlNgZ9YcN7dkZ8kQKGR7+xLvN0EblOhduHPjGbeVbwCZKDfL+xI8XWyJ6mgK3DP+zrMRvBDgoEHfrAyN0OZSK2/I9vWcmdqaAHSrz/u4HJ3HTp6XoljPY9Z5nHdtKPG0p83vaWed+LooAlSuyb+4zltOmG6CEqFPepZ0dvdsfdtyrBcw/ZgAsTcHGtHDYJb9kXl8mI2ymHoe8rlh5sj7qTcvSfVscmrBCaP1WJmMI6VnXPDfPOKiHVeMyaWhfj1EwVdjc/ZI9nLIVHiQqzPj5koSO6UlOBAu/j7rAtLI4aRS2M1tay+7+6oWiXAjU2D1jP0QbwK1Filu9tZrpkGr65yrFi8N+sztcVWqvlyLl7l33uMhfDyuUwjr7NosYtQv1tBWIe3mZtG70wTFeFpL532DWr5fBVqtD+5C22Sq1Hb48pYNqugmUld6UuLTKMDrnItn1W0F2hjXXDbzLNhwnknKPAYXaZpWv1wrj3SlSdrGSfjxuhj40KPZIuMt3KeRj4SIaYs9dYxFh3pCyR41XgNZbyZglkv+XwqKhgV/JXwOCjyPmeShbUfzWmHFQh62AF+2loQC0TVGiado6ljdGn6o9yKGPPMiOHZKqoUMDi6wV2cMJRCvypwPrHZ9ila31RKvbU2H5FbK/SC83D5Ng3qJSVLF2OwlY5rLeXsLTEAPweoEJrYCnrT0H4fU9oUX0JG1Ofh+YbKuybdoY9+vcUPskEu74qYauqi/BWpUJAWAkzHlqCyJPimboiVj/uLDrdV8HQ8TSrS+9Njn3jUfxXEQtW9yGDGNFL4XnsyLxsWvNLAevuBWzhqgLS+iTqOOsEG+w5AMZiFu5PPc48+wzGj67xSMtIZ2bkh+WOcpw6eZyZrQvA478UyCrNZbIe62A4WwVpeAHrtDoHtlfFvB/PZsq7J+EXooTF1VxmoCqAu5USuv/ls36BhZgXLXpjXT5bE3IG9nXivWUF7FHvcwiyVKJHYw77ffU8okUtetRkMauxI8lxsRLxGYeYtuF08vdTwSYvhc1y9KW8ehUuP09hDn030VseD5vsZPZTL4JcfePRI+8gu3mrhNaYizPDjrEv7dW0KlYJDZcj7GvAVTJKVGKp/kFWkz4AmTMUuLcjjZXcHoT1i5RoFO9K9/TH13syHN6ZxmrXB6BRKkeleSobFroBo0V+nF6msT7/hWLN/+fiego7fCkDFZqiFn1S2LhhWaiWKeHy5hALS86G9XIlWNBRluqXCxd3oQl9jrK/duQjsY8Cl/OzWPuoUzAX2vh+bA7z+3IOrflKDB2TxrIml6JDlRxhj44yl7+NqWaWAhsXSlmno7akVCjwylXFshYspKK2SuxX7mN38oMoQbCc3vlEpmcUSY+CVRhun8i2G8spa6MK2muU7JT/LUoUsU3x3sv2Nt2na4K1xp6VsbZrh6G/yInPm3gW4m8CtwoVPvkpWYbJWvTpLUe/LvtYxur1qP8iR0THvczhXiia4sR3vfex22u2YNE4Fa4+38usdQ4guk6FTcZK9jb8INZkqnBRomRvCg5hjZUKCq14VlWQBqlg9aGb97GDimOwDFNgZexepnHuOKIWK/Bp6QGWIz0h9rkCHsMPMZeZJQgSPm5OtIIt734O/QYKdrLYxz6uKEWkeKbTrv3MPaAXvVYqcPVPKLMZMZAitiqwZWY4u71kNDX2UmDTiUj23+x91KxWYWFxLHvqm0zxS+Ixdk4k8/r3Ce0QLDowNYbpvagnaYIS4XN3sed/NVCAlwp/NLex9lrGWHNFPKMvZasPmyBHMMPwphim1hqJSrHftWsjWMn4YEjPy2EkkbGvtzfC1E6B1HgpK/fYilCxW7f2k7FFM3bid52okWc087m/C5VTRI0GR7FLwt9rfBX9nBDFjJ/uRVmZCjPX7GZvKpKgFaTC2Mg41rQpGfozxN4ZEsN22xzGrI0KDN8aw+5UHUXINzm0kyRsTodjsJgvR16dhDkdLETpuXhM7RPFxowqxuMZ8XDJjmGVI87CXHifpW+iWXDWeWQKxv70Ts4W6/YkY6HnKw+vY9YL+5CF8JixZ9czl13GNHi8Ag/3BzOrOUdo/SHRG+Wb2Onrx8jaXoVphquZc4c35NtLiSOt21jcuXfkLPzIxL+CWeY8U3SfpER3983MYqo5XLxVSJiygXnqbkbIJNH/BVFsnv12pCQrcKTfDtbrfATWOCnhFrOFfQyPgsFTJeykm9glvRjYaAm/77iBpVfFIZup8C1tPbPVELvUR4WQ+8Gso148lGLPmgdtY2N77YOhv+CiV2Gssv0BNK4Q95oTyvqnpsDlkhznp21h8Z0Oo8tgOdwst7Dl7qfgeyMeVibr2YTS03CPjceR5ZtZsbwYnzqqMKDrRnZ4wlloJCngPXI9S1rem6oPK6B+FsAM/xpAQUyB6icrWccCU9JfL8fKm35sncsJyhN+Yfh2D6b/5RP55Srx57432zLUDI1Gwmc9XclKhpjDU+iGXeli9q3LTry3F7WIDGKr83chN1wBxQJ/tjZsNw50EF5PtZwFjIuFo8jnwTE+zMhJis1zlai282bHTyugb6HEzvE+7H3MHsSL7xZZebF/nBKx9ZkcO92WMfs7++E2Vo4upj5MZXkKhsp4hBT7saPDC7F3hQqLzb3ZwXfFcBXs1P3NQta05Sx8zskRmLCE9fySR0nCS35bPp096lRE7r+Ftzo2gR3Y95U+t4j3uroy34s/KVJoyLPOk1lYzQic26CElbs1WyeYP3io6JO+jE3WicLojgokxC9kNx2jUd9N1D1yLpO6x+HaOAXeXJ/J/KJlSBwl8hk6g1kILax4IYdikSs7aLIHMm85EsY6M5uaAiT2jsf5azNZcadCJKcr8WmrA5uwpBiFgtvNayYxCjxLrsKj3Uo0YY3F/9EUoXXvxliw3dvbgF1VwOrWELa8xzBMEf69Yl0/Zj3QBP7jxSx3Gs4kD0bC+GI8hjiOYh5fTuJteTxOdBvCDDoU4BypMGS5OdNkhaguUyDPZzhbbF+MlAw5ul8ZwSKul9Hh4SoE1vRgxZ1Bd4Tvy5vSltlP/kPfxB6vsO/P7qe1g7PQkJZb3VlgYSf0F7o9ql9H1umwHjxE36ZGtmNLygxxQ+yspxfbMf3ivnj9RvSMrAN7Zz0E/RuEX27UY0MLjBEzLh4KdS92uHsevgmPEHtWh9lMOYUGX+HH3fVYn8hCpH4XfS7RY2U9rtEsMe9Gbx/btQyqpnl95SjvV2l3/5k2+jvGY7hag7n80IFNfDwe8c92+S/0kZQVD+PA93at43ujNToeled/2A261h++N+PxzrkNC/IehMzv8Qi/2Y6ZN57EQBHbPLtau/4OBTAVWpovvht48DSumQq+rW2y8z1ZRduE37TJumj3qcstGiJ09evNk3YJM3ThkLUHtm2e2MXkdkWN/R5YKJ7ZWf59EqxGhcM9jtrNe5uPMweVCLIptkvsfhrPhf7HqK7YJf2qpV5PFJg3O9Ju77QnFPxNzE4Ns/tzKgeJc/Zg3AxPu7r9J+HeKR5Lbf3tKgvzMbBCieTCXXbZ907BZZPw+KYJdhfH1NPyvkq8PqJpN3DpG9KcqUTkAZXtpHE2+CB8U9W8a7YjZ9thjvAmAT6fbU3aOuHGOyUe2ne0m6QzA5s1VMD3jnY3MBdGXVSIjG+1dbu3EKNJvKu6ytZP5ok+/whOWALbJ/45+Jq4B8P6mdpt/ZCLmup4QLOjne62fJhMVqH37AF268pOIUXk50eyvV3duI+k2CPO2fhhsmneGAy5qUTW8NQplZnj0ThZ+Mc+KtvZVpOwqqMShaMrbFMaFqPqrRyRW+Jtt2YtRZGnEpqBMbbnfJYjL1p41ay2tqbHV0IaIDTEfcGFONeTONMUj+R2cttC53wssIjH8kJuu+r5KZwT/tRo1TnbkvAv5FMk+hPby69taqIHL5S4sayTupulMRJ/CJ7cfKV8VDczkPAOLYF25X17W+CxsQoe9gkXw26vgbvIW+rcMeX+7TfA8bQSNfo15Y2ZG+E1Kh6tm/8t12UFqA8TMZwtvejSehrrhcdvmdmxXKPlDDInKpH0M7G827OzKC9WwD/yXPmjgb8pcYTYBVX+aiptpRtv4mG3NFy9OmMAGsSMy17bqT1vD4btWwVCXHTVS2OCcUqwuiy1h3pHThjCNirx+Ke1OkG6FamCdV0PLlRfPlyIxMh41GS+Ls9OL8aPRhWsTzeXf1QIRrVVoShriNp96wVkC215U8rU/eeXo/mQAjvvu6r7rP9Nhv2UWKlxTF0R/4c+iT3yuT5J3ftHT+i9kuPetCPq5P194L9G+KygWLWpejNqiuQIMQtVf5Nsx2jh4xqKlGrdyRHw7ByP556Z6o7y8zjzRewmxTr1YHkZIoTuFT3dqN46SQ0/0WPP6yTqz3cvYabwTTWHE9V9iy+jfIQCM0NS1Ip+v2mSqaiv11/q9jl/SPZKhVLtUnVVB33sXaWAz6k6teYEQ9iLPD/aWqG2GdsbF9sL3piTrm7rtwN9quVIG31KfX5qBKoHKqFgZepnf9QoF1rRY16OujENCH8pnh99Vj2PLsNhsBLzH5SojWsrccpRgR6rL6rNtjXT+0LRPzt+qfPL/9Bn73iwkOdqh0Q94XuUuKrdqk7t2R33E0Vskg/qx1d2ITJPiXvBj9WDnkcieaEKsYO+qLf1u4S0+/HQ7nJXbfh3BRy6x2Nl8yN1e52rOOwsdv34OnXkrOvQ+qjA1rf/qn//+kyOvcU+fWhEn7p/JzM9MS8G3Ulvcgs5hsfj/kdtyj/WCQ7CJ7bE96N3Pl3QVvTn6L3d6eOkSAwMVOD5qX/V0qIoBBxXonJUJzo7/gTmuSrhEd2fah7lYMdwsROH9ybj2DysHylqd6sHLZGfgrN4V2mzPsWrinC7QYEI8+6kPaoEexcoxF7oTm1SzmFcOwUeZfWkMdFX4GITj+r/fqn7Fl3F0nwVwmdp0zdFFRJnKzFkhi65hNyERZ4CNo5GFJf3mSyHKlAVOIwWjftOoYYq9As1p/ybWjgwTcyglzVdO90BMqFj663MqedvHVzZLu7bcTh5tolGwG4lns8YSC0GMZDFqHC7izm9/paJO54qNDuMo5f7jmPrGSUGbh5Bt0zOoLa/8OBZRrRj6lkcNhUMTwPJNrgU78WeynEYTgt0LiLuvti51hZU5aqG1EKBLgetaMC/15DRMx7+/XqR6dsqPA1TwUU1lIJdqqEp7mJUbEamA/6hPFGjNCMbuqT3Q/gXFZJ3O9CyonbIFkwTf4iRaqQ2elWLO153ohC7GVgjON/8jTPNc5mFHKF1F10d6fGCuTA7Kbzt5Km0QxWNePFM2igrapsTg2vCd2S9taOZiRlY9ELEM2UGJR46Bv1KFXzaOdLPxjLM2yO40dCadnctR72lCnd7TiHXvkCypvB6eQ5U4luBzcJ/DWkzg0Z2u4kIuQqN9ydQv4ZqxAmdsR5oT1/zvhAzUsD963Sq+vmLOncSurduAW070Qa5H4Uevnanq1Pbo7TtHiQlLCT20gW3hReuODGPGm+7QZalhPS2KzH3WNQJ/m+qnk8FqzOQvS0ep9q706vRxxDdrIBe5WIK23oJS+vF3cvmUX32ZXgNEvN1yJNu11QixEOBKPUK+vv6TSwQPs660wyqNahBnNDPu/mLqcMEoUsP45Hay5ckH9vg0YI9kM72p5It09FZ8L9Bth/d5e44Ixc+qKcXFZUvgkuyCmV66+jCxlikCE9XNimAnIdkIDBaBbf/1lKIzjG06Ak9aV5NO75ewfrHSqz5K4Ayda/BtJsSt0eEUCfNKtz3VeBb4hYy61EDn85KfEgMJOXg6bikpUTclXDyyHNByBYVehjGUHLJQrQIVrFZt54SnD1gKjTB1XsXDZ4WC/9NKlg67STLi+nI3qfCyANR9G7sdZSKnX4mcCdN6nQDO8Ts2A7eRXqdquGiUOJJlwjStpqOVQZKWPwto9DbrkhZF4+v6+LJsmwprklF/ieqSD9sGcoyhN+csp+2zYjGxQmijnMTaF5xDLpvFjt9kIQG306Hb6AKx4fuocpr01Er9rVtUwq96zYDd8TuKBpygHyv+mDOHgWOaRyk20v8YCL6c/dfRyj+0Cp8DoxHpmMGdTSPxP89wuANR2nEsyhktFNhVu8UGuubAU3B5AtPHSHv8Kmo6yrufiePBhVMg+kpFaa8OEHznFbh0b9ymK3JpA4Ja+BZqsS/2scpzSgYJqeU+OmWS1s/hiEwUonlOblkZhyO6DtKjBO+RGNNBEIFT7pmZlFe0DH8Enz+peUkfck9BtPxggN7FNPgC2Nw54+oYw+iXgnjMeurEhsMS2lw3hTUCE5+HVpCyW/tEX9OhfEORRR51xGDhU9v7nmKUhaFoLZKgQcnT1LY0I0wEDk/qTxJoZ6ZSBDMPPr+KdrcmolOxWKndDlPg1OOI6JRjttG5RRsYI7sSDlel1ZRh2GjEPFB7JSkq9QnMgv5L1QwKwO9v3schUol/nG/Qh/MzLHXWI6ih9V0x3g05oh+u5JcQ839rPFI+O7zM+/RqPZT0F1wflj8Q8r0Y+jQVYH1qx7THckJyI6Kfhh8i0x65GKSqJHX7vu08IsdKlk8KsY/ocrJDggWrB647ClpfpyOcrELXjg9J9eE2bC4qIT/f/WU4j8fSpHbhssNdOmMHAuYEp97NpDmNRXqhF9TNtdTE+1FgrnoSc16citLRH1bpdDretqWfAA3KgSr7HhJaadS0PhYgQ/3G6j9kVQYHJbjm/kbepx6ElcELwVqPqUC63z4Cy9Z2fkl+d5dhPY3BH+2+0jN5UsRJfzSy4avVBjmA1eHeOTf+0FBC2IQInzZi9rvtLUpDgnCm/da8Imyz0jxQOyyb+vfUXDBITQeFD56xQdq2HsYzUOVmOX4kT5nHoWVeKYm5Dud3pCBkF/Cf9k3kV9jAbYdEufcfEvScYWYEKpED/9/aN2nIsT/kCNqxBdqPeeNl8J3rH7eRLnMF1dEzH1O/0tN+/1RLe4S5KMBv35R2PtG+PqHbZC0cDdkgmNZTCtpe6ZD754Ko282075Zx7AtUAkz/1ZasjgLBwSTkFYbRL8txLBWFdp8+E52KcVoSFbiVFkTZVYHIE5o6dHnbdGSug7JMiVonzZGe0fCx1CJTqnt0eAdhRuNCrQ5pIm3RpkY/EMF441tEVWbhf//Ti3R1MJYvbNweiI080gLHVefRx/hO4z7t8GHOxcQMl/w9rS2sDElZF9Rwu5Mewyddgl+YhfYN2vD7NZGpIu8Lf6vE4IztqBG+JFLUV3wj/MuGH8VPF/YGd7uJ6AU+6tTfGfYn8/Br3Q52CMdvPtOyDsUj7vSjoj0u4RP3kJzJnfCgW8VGOgn6luuA0NZOPSPKVB7RBe6FhHQyFTAN0AXhx5E4PllBTLOdkHN4xNY+k1428e6ONU1F/atChRzPSQ5nMTv7go0/NUN07dfRm2WAhK7rrgenIv//y7pwrtDs+kkehkp0fqnBz53KUD1Z+EjnvTCBGfCS1HHdoJnFz0BcpKUWHLZAI2oQPkUJf7/fwzrVOQjr5sKfXoZYc86wUIlCmx53Bf53c6j0F0J0/kDkKJdhvAwMfuSflCYl0MjTYkH842wY3QhtuYqUNc4ALqTi/GhvfCPcwchrPNZOEwQs4aBWBFWQFsfx6FaKuWHWwop0kiCHpelfMvkC+SYJEHjUymP8LlKhi8lmO8v5X9OFdCaRgnybCQ85lIJ/QqXYatcwl0NL1Fmkwy7d0p4+MbbZF0sw82ncfzarqf0vFaGli2xPHdmA93JlEJ6LIbbDT5JbkNk0LKJ4VqrXtKEZDk07kXzdLN39DpJhu8rdvMOu9PJTTDeuthd3PpkFmWMlkO9P5K/tXlFX0UOF46L4IVeb+niOxl2zt/Fh/Y/SoOfy5E+IIKvepVJFkelOKjYwSvHPKJsJwXWfNjC7wY+pyEr5bgu287927wjFyMpzjwO5xs8Eol2yFERHMaNehyiT5AhY/wW/kmcs2qWBLP7beVbW6tJITyyKjiELxpSS9tkcgzpFsbLptTR11FS5C3ZxN+v30arzBTYMzqIezVF0pTTcnQMWMeNg+PJWS7Duj/B/IRtCrUskWDDxI1cvQAUYKnASrNA/uHCNUqOkGPAhXU8c9Ad2mwiRUHHDTzs8HKyvyRy5bmaG9zYSJHaciQareWqHTFUoy2Fw71A/p+2ijaXx+HN0yBekVssRlqBK6YrecmoC/RpkRwXj6/m6e+uUIWBFNc7rOGmGWPosVKOTRt9+PtmG9KQyHCicRmvS3KjNGcZZq/15336ZVP3+0JzMpfxW6sKyLObuO/N5Vxz63kyPSfB9eF+POS6LRzsFEh0WsYt33BY+skxcckyvk3qjKXnZDCoW8ZTF89C1lIpnnou4zuS5uHTGQlaxvnwq4Ej6U6sDAsNvfjA8nE0pKvISbY3738ymSL/kWFxB0+ucs6ghm8y/J3rxQ+l5RKLl8Btozcv7zMBTn/kcLy3hD/TmIzuG+WYu9mL9xjJ0W+GFJtavDjVu2LmIZH/Iz7czXM22oo+6ebgxX8/dcN9SykSry3hzpY96NdoGRw/uPFReX0ptK8MXeoW8pouckqtE/Gvc+PpHglkdkGGpbYL+ZH+ljhwQOR/hDt/Lx2HBltx32uLeKWjDYzFHXsuX8x/95mBshXCIxu6c2PL2fCwlKPs34U8OXU+lot+Czm+iLdN1qNHeiLnsjl8zqxddHiZHMEhM/i4m9HkdU+GZZ1ncz33kfBdLseZ9Nl8/7NRCLovQ0ifeXxb77HwEvsmsMmNn8pwguZZBRY7zeZm36fjtvAys/+ey80+zEKfUimsqmfziNoutPyYFHNuu/DPZTupaaEMt5Omc/0Nu6lPqgRW8135sC/DkCTuG9jPmW+aZIqGjTL4yFw5m22B1q1S3Dowk7euZHjfKsfbkU48WccRBloK3LJ15ZkOrrh7ToqFDS48YOAspI+QYs2MGVw3UYcOi7tsmu3A9x5aRUaeCvQyYHxpVDA1CH3Y5uvAr+r2R42nHH7tOA+dPgTvB8vg2eTA9+gOx+0bUpgbTOO7DW0QLt6l0dWO37lsi2sd5LDbwnn7jw6w/iTFosMOfHLsNEz4KkXRmmnccrQOBSpkUMgn8c33/GhglQwVPpN494Q1NMdbBo8xdrxLU08EmcjhHWXDd+X3xRqhFVuXTebSjgPhkyeFxz07viBzArJ+y/B8gA232TsFtSKfQ0ZN5lkvGIzEM54ZdrzEQoeKdsgwr2gsr+zuQ8mvRd70xvHIk92QPkSwS+BY7j7NEO4SKbRax3HDg72xLVj0p9ZEfu2hJR5NkuNlhRWfsmc8msT5IR7juNlpG/glS/FGMYEbLNYhIzEjuRYW/LbJUhosdMnyvQVfub0zfgg9HJ9swRff7Yr1MinitUfzn8bdcWq1FNOeWPLxruaCmYVOdjLnvc6OQdMHKdZ/tuDvisciRfTPo06WfNhBHdJKkeFcw3C+qOMSmiTe9eCKCf98Xwv1cXJMWWXCcyQd0fakFL6TTLnlKR3khIk4O5rz+uqReCRmZ5S2Cd8xaBRmilqs32bG59/RIdPjopeuDeKRbZfQnTky3DkwmBtvawujLiL+d4N5z63tMVrEEPHKmN9JG47QAQqcwgDevsYUxs0iNqfBvPyjDjkekqEwuw9v0F1K/QbK8DioL7+/sJVGX5ZC260Pty7UwLVWKf5R9Oeh94zxebICrl96c+OkETCpkcLRqy/3eKdD0VEy2PgbcDPypvy3Uhi5GPLq7P+oaYcUk0IN+bEmYzjHKJD5rAf3/mGCu/+JeRlryKlOh+oCZBii1ZU7/1hOv4qkUCv1+N26FtK7KMV+Jz1uc1wDMQmC5R514dc8hqNWX4nZP7txvaEjkKEjR+jxrtz/lQ5ZLZJBP6EDN1m8mhbdl2L88s489FIQ/TYW/aPdnqdHtJBhqAQaPjp8yQMNDBH3enqnI69vb4aceTJ83dOBe//WoUXzZdjfVZP/OhBMabPE3z01eNrodljfSwaaq8nDTLSR0yCHqZ4Gd0sYiV4iD9XmbbmybxdasFYG27ImVv4wlPaul6G54gczvdgOZVclCBj1H3u9VRtWQv/f5/5kj5MsUHdAipg1LayN6RjoxkjRKf87e+TdhXz8ZXB685YF3dhKH4pk8Mr5wKJ3dsZblQxh3d4xx826mCVTYFabBjZ4+1h8S5LCad4HduKaNaLKxXuXvGMeF7qQiYi/6sFj9l9wBCWZy+H+10v2OTKKzIUOj05+wmbl6MBYzAszfc5e/6ULe+FNnhs8Y/d8xyG1SgL/rg1sxdfxCPUTPdP2JUseMwVPm6TQ8H7Cpk5kmNRNhuJlD9j8+i6U4SSDtP4uOySPoeU6Uvik17KzffVwqaPIm18tW0L6ODxejkrn20xPZoNF4yS4//0Bc1lmizMJgouy77I54xwQeVuKqbPvsuleztghGKbU6RbrmT4DikgZYtpWM69SXXIWOlay+ybbWt+VdojZ8bl5ib1YJyWDVeK712rYxysqsoiVoqqhkvls6IZSOynaPb3JjF/1gKfIZ/KMSrbMohe+aiuwu1zN9H8whPeWIOLlTabV0xHm2yW4ve86u6ByQdZAcWZgJbMqnI0bXWXwD6tk9X/cED5VhmN3LrHHWotw56QMRneIVaV1I0+lFKcazrNvBkkkS5Gi1UfN0n8cIvNyKWZZn2PB7wzxWcxI6Y0yJq3tjT65IufLz7L0iJkovSVB0lxi6x3n4oOWFKZFF1jY+wXwOSKFV+8ytuaNB8xF/wSMOM8cn3ohK1GGz3bFbFaKAU0Sff5qewH7aXiMWl9I4e5/mk1ck0se/4r3jsplz1b2gnWAmM33hSx1cx/cfySDXpeTzJncYJMiwdBfZ9i3iIUweSTBxoOFrGrhEvh5S6G7MJ/lt1sGIx+x18acZGlUCJ9VciTr57BHxsUwmiHY0iuH9XxRgqUD5Rj49ARz/3kOho9lsK49zvaZ9aWMNBlO9U5noyyKyKOn6P8nmaKfy6jOUQbdbkdZTHMF5Yid6P42hc040w9fL4oezjvKht8S/L1ejrqfKWxSlRdWCWYraZvFzHosx5w/QpP3H2VB/v7YulScGZHC4k7lYoLw40rnQ2wqy0Oc2EE5RamsafVpFCbIYGyWwf52PQOZqJG14TGmGHcOuYPFDOocY955pTDYIGah/Ci7mnsB0iAJpuoeYv2PDKDB50Wu2uxlLqWO5HZLjtJGGVv1bTZ55Ig8mCmY7V4/cpbK0c5AxeIObaPsR2Iv7FaxAVUxFL5cAb0GBSuYeJMC98gw/lci0/W6RwuOiLlYo2JjEvsj6m8prroeZCq3QeigIUfEwAT2vK0PfEolSLuVytqmLAf1k2J3z/3M4dYq/P/fnLezS2DXOgTiVKYMV9soWYxrJuoXyOGTKGeT2x5HOpfj0y4VS96cg9+d5PBoTWQzDPLhsU6Kmdv2sYN6p6G7Q4Lqm0nMpb4MbmJ+/S2SWdqhi6A9Evyt2sdk7w3JV3iE7hUhbOuWvnRDsJb3PztZQ5Ej9Rspx9VRMezXyiW0w0yGjRGx7L0ihFa9F/1/P469yN9NlguEJlAcy9iooqeCh5uXx7BPYw6S7LECK45GsBtdH5P+AxmmLpUwxa3ndKZVaK/lbrap3VBcM5CjsWcM2799OProK2Cn2sYM6vxQfVvw7V4lc/AOQGNnsYtPx7AH6zag5LnwNf4xTLYuFBYpIv9no5imWxq+/pGh+u1Odq4xHUXJIleOkcz+QCa6L5dh7OQYNnR9Nlx/SXF2toTVDclFU4sEP4dK2PSEPDSailnwlrLW4+cxqVGOnpG7WHyfC/A7IMObLnKGZeUIUIhngmXswUQj0nwjh6J5Dcv5OoDMDGRwuxDAUk/bkIN4rzbbwIbq7SdPCxHDku0scl8avRb9WXR3LXP2yqIbWxR4U+vLphx9Q4YfxfMPt7FfVz5RcEc5VioC2KE+w5AjetiufwALuG+C5cYKVM9eyzr7BqCqPg4zjbaxsEvrkJopgXnoBlayZhM8xTkHc0OZ8+jt0CiT48+mdayrSTKsf8hwXs+flVw7hIbNMkzctJr5OR1BZyMZpv0MZKtOHoV7rRRum0NYnfUxPBgteMl7I1OPOY4QPSmOHN3J0oacgNZ3Cd6siGKHt57HAxs5DnYOYN1Ky3BbnPnm381s6reLMB8ixfeACPZwc1+SDVGgyxI/FqAwpiqhmb1vLWIem8ZRySSRq7eL2RnNY2Q9XfCPvQ9zqMomm7MyrAxdyNxk3ylH1FFxfQEzPf8vjVsv+Nx2DptYMxSuMnFO/Ax2Z/kIzBR8UvSfO4tUmuGXqfDsA2exXO8NMKuMw4B0LzbHNAxXBAOsbFnIgnV3oET03kzlUtZh9y5Y7JWjd8FCFlSQgLum4vPgmWyWJAkkWPqZ8Rx2w/ggwmxFnNvdWMjeFNgLxpjYfRGz1DuMxrFifuWLWc2lNLj2kGJx5XI2MDwdCR2k+NclgPW6WgJHdzmOP3Vmh/TOw1fo4fDk+WympAw5t6TYss6bXW6+AMUeweS717Efh0ZT6j4pBqwbz2ax8VSlFrVYaM9imgooO0SGvJ/2LKn2DCUL3v575xi26GkTLXdQ4O5pJxbW0EJOhcKzt7NjIY81MWGaqJ16AtMcOhSd9OTIC7Rmut4miA9VQDtsCos+ZIrEh+JzgDMr/7gJFTvioNZwYhlHtuORnQR5tYwle0eiaIMMD4c6sZX2MSj9v1faMoV1EvqRJXzr8A827PhBOWZqydE9bSL7IVfhzlXhMV9PYMY+e2G9VdxX04bFuCTig2APN60pbHuXA9gmfM2fnZwlVSejob8Un1KmMq8thxDWV8z181ls+qASbH0mg/csS5bz/hweiJwvbrBlJs6lyBb+ZXHBLPatz1gycxDPLxrEarTs6LHwntOMhjKdI65kmSTBcQ9DNnXuBQoTPZkwrS87bUkkFbp6daY+q72sAZ8aOc5eNmcVz9qhQ4kMBX+bsIP3O0O/WorZ04Yy3bH6+HFKipdBg1nwvF54LTiwn/8g9s+Nfrgk5mvTwEFM12YIYjwUMDcbwjStjJGwWIE/ryyYbeQOuM6NQ+rdUWzPyF0os5agqGUU+yzZjbTnEqgujGB/smLRWXiTf/xM2Y0MwSzvpDgRb8JsLop6vpGio2w4m1YVj7IrUkS9HM7SHyagZJfg5CMj2P3Z+7GgWYJRriOZve1BZGtLEdt1AvM+UASNVDm+WfVjo0zPIEEw4cx/+rPTe87CXHBRwprB7IzdWMoYJ8XwV71Yz/02dLet8F+L9Zl+4nTSyJdgYVV79mmAmjLHKPDvwq4sZOsl+i0R2uWhzVwfaMHzmRyS8X1Y3d4OqCuQ4+7eXix7vi4oVHx27cH+BPVAkEKOinB9tnKGEe5+lWN6kz6bOG4APNIVGLDVgPWPiUFLpARLm/uxptQ4bBafp9v1ZnvEXD4oEblaY8jsDVQ4JzTf/IUBCx63F56Cpa9278nMzBPRKrS3aFJvFrx6P6rGShAeYsTady3GU6EV73T0WU7ZGVjVSxF+WIdZibtX/yOBm4ceq2q2pzMRErQm/LbrMHoGvRW85xTz2u7hrKtkIualvfFXO8q5QQMFLzlV3LNrziyC7nuhjVFt2EeHM2gV3ipL8tbO7Z4zhRlI0Hz6iZ3+1LnkcDMOlu437M7dvEWhIs+2xSV2EvMihDUJTjtbaxf0uxjWYpYt2Fk7l0336FSDFMYz99n5zn1EbfVl8Mv1tit/U4jlfeXIunfM7s7jYjQLr1R5K9rOJug5JdsJPd/Uyy6n/jXp/p85vc7a7rBh+PFFcP6y57ZHmhxQKzjfpfN320MR06EreMBI0Wz7uedstHjJEfnwre2sLW6ofSm4RXnH9smdQlQvlWNp0Eq7Fo0zeCQ81JkHpnZfg0rwWkucOfWdbUP/9+TzUgarlbq2ddrmkP4WvuDhrguSqFEIeS28z74eUzKjx6GPpXhmArddazMZesK/aPoW2BoMn4eL/QSbXbtg27LJHZbC60WmJNp6ZXiCjZOh7T0LW4+XPpiUIdijR+wUercCjjIRm9u7sr/qClFeLfbpgY526z4Vo72huIvJadv5/CyyhRbdPT7TNr3feWwbL3q72WrKYd/PlC2YM1Vfr7yX/jf6ITTcv/uj8sltjFHeQ4YG+2PlO7xNkSBibjHSLX9/3lz4VAW+nfW/aKyzApqXpLDpqbzoZLMKU0Sfp1Y5lQ+7vhZdYuUoGZZTHtO/CB/WKLD84TLbu8Zn0L6HAkayt5Mdas+iRfR5i3Wn8ph1pSjPEd9tsSqvy7+A98IPlvillMvvlaPkpxQ7movLM3WbyGWWHFZPxqp97/VH0EMpHhdZqSNXDEaJ8BeeTzXUBzatQXOiFDUHq8rf267DDg+R25ta6q/fg/F42v8ZwFp92fQ87g9VoMboXHnWuDK4fBNxZjSWt/19EUrBzFaW3dWFZYQswe3q97rq4EMVsBd3/3bIWF3ZvxIRwjftDHNWW4xqojjBnA0aceoxww1xWPDh1jGH1LUlRmDJUhTVBas9h4Zhs/Bcnd1WqlMnbEG08IBj+8arxx5Ww7BZ6P8fJ3XwLaBe8LCnl7e6+43L+NFHcGynCPWrNteQ0F70amiM2v9iFWRBUmgHpqhtdD5SuqMU8y/8pWbbvlFwqUywK9QOnfXwa5AMj578rf4R313kX3Cacan63Lnt+JEqfOjQc+rPNjthKLzk1gZSH15WCYuj4l2DMtTbh1/HUsFUx9ur1e9bbyLBRYri26T2nXQLvTwkeN7vurrz/pekKXQy/FxH0njzkYbMkSGwtkltXf2drmgokHf5m9roSyf4D5fhubcWTVijix9b5Hij+5/6/egd2JErmLy+Vt1teQRM1ojYs
[truncated: 2,053,826 more chars]
