# Supplementary material for: MEBRAINS 1.0: A new population-based macaque atlas
Source: Imaging Neurosci (Camb). 2024 Feb 2;2:imag-2-00077. doi: 10.1162/imag_a_00077 (PMC12235559; doi:10.1162/imag_a_00077)
Supplement: Supplementary Material [file imag_a_00077-supp.zip › surface_templates/lh.MEBRAINS.smoothwm.json]

{
  "name": "lh.MEBRAINS.smoothwm.gii",
  "type": "MRIS_TRIANGULAR_SURFACE=MRIS_ICO_SURFACE",
  "num vertices": "100988",
  "num faces": "201972",
  "num strips": "0",
  "surface area": "10271.840000000002",
  "AvgVtxArea": "0.10171344",
  "AvgVtxDist": "0.34864480000000003",
  "StdVtxDist": "0.08499240000000001",
  "ctr": "(-14.004081726074219,-9.34431266784668,2.814462661743164)",
  "vertex locs": "urfaceRAS",
  "voxel": "(0.4,0.4,0.4)",
  "OBSERVATIONS": "-------------------------------------",
  "info": "Left hemisphere white-gray-matter-interface surface MEBRAINS template",
  "source": "use FreeSurfer + MEBRAINS_T1 + MEBRAINS_T2 + rescale to fiducial resolution"
}
