# Supplementary material for: MEBRAINS 1.0: A new population-based macaque atlas
Source: Imaging Neurosci (Camb). 2024 Feb 2;2:imag-2-00077. doi: 10.1162/imag_a_00077 (PMC12235559; doi:10.1162/imag_a_00077)
Supplement: Supplementary Material [file imag_a_00077-supp.zip › surface_templates/MEBRAINS.skull.gii]

<?xml version="1.0" ?>
<!DOCTYPE GIFTI
  SYSTEM 'http://www.nitrc.org/frs/download.php/115/gifti.dtd'>
<GIFTI Version="1.0" NumberOfDataArrays="2">
	<MetaData>
		<MD>
			<Name>UserName</Name>
			<Value>u0064917</Value>
		</MD>
		<MD>
			<Name>Date</Name>
			<Value>Wed Nov  1 00:25:32 2023</Value>
		</MD>
		<MD>
			<Name>gifticlib-version</Name>
			<Value>gifti library version 1.09, 28 June, 2010</Value>
		</MD>
	</MetaData>
	<LabelTable/>
	<DataArray Intent="NIFTI_INTENT_POINTSET" DataType="NIFTI_TYPE_FLOAT32" ArrayIndexingOrder="RowMajorOrder" Dimensionality="2" Encoding="GZipBase64Binary" Endian="LittleEndian" ExternalFileName="" ExternalFileOffset="0" Dim0="360276" Dim1="3">
		<MetaData>
			<MD>
				<Name>AnatomicalStructurePrimary</Name>
				<Value>CortexLeft</Value>
			</MD>
			<MD>
				<Name>Name</Name>
				<Value>lh.CT.Fsmoothwm.nofix</Value>
			</MD>
			<MD>
				<Name>VolGeomWidth</Name>
				<Value>216</Value>
			</MD>
			<MD>
				<Name>VolGeomHeight</Name>
				<Value>216</Value>
			</MD>
			<MD>
				<Name>VolGeomDepth</Name>
				<Value>156</Value>
			</MD>
			<MD>
				<Name>VolGeomXsize</Name>
				<Value>0.400000</Value>
			</MD>
			<MD>
				<Name>VolGeomYsize</Name>
				<Value>0.400000</Value>
			</MD>
			<MD>
				<Name>VolGeomZsize</Name>
				<Value>0.400000</Value>
			</MD>
			<MD>
				<Name>VolGeomX_R</Name>
				<Value>1.000000</Value>
			</MD>
			<MD>
				<Name>VolGeomX_A</Name>
				<Value>0.000000</Value>
			</MD>
			<MD>
				<Name>VolGeomX_S</Name>
				<Value>0.000000</Value>
			</MD>
			<MD>
				<Name>VolGeomY_R</Name>
				<Value>0.000000</Value>
			</MD>
			<MD>
				<Name>VolGeomY_A</Name>
				<Value>1.000000</Value>
			</MD>
			<MD>
				<Name>VolGeomY_S</Name>
				<Value>0.000000</Value>
			</MD>
			<MD>
				<Name>VolGeomZ_R</Name>
				<Value>0.000000</Value>
			</MD>
			<MD>
				<Name>VolGeomZ_A</Name>
				<Value>0.000000</Value>
			</MD>
			<MD>
				<Name>VolGeomZ_S</Name>
				<Value>1.000000</Value>
			</MD>
			<MD>
				<Name>VolGeomC_R</Name>
				<Value>0.0</Value>
			</MD>
			<MD>
				<Name>VolGeomC_A</Name>
				<Value>-8.0</Value>
			</MD>
			<MD>
				<Name>VolGeomC_S</Name>
				<Value>3.2</Value>
			</MD>
			<MD>
				<Name>SurfaceCenterX</Name>
				<Value>0.007999</Value>
			</MD>
			<MD>
				<Name>SurfaceCenterY</Name>
				<Value>-3.284035</Value>
			</MD>
			<MD>
				<Name>SurfaceCenterZ</Name>
				<Value>0.209356</Value>
			</MD>
		</MetaData>
		<CoordinateSystemTransformMatrix>
			<DataSpace>NIFTI_XFORM_UNKNOWN</DataSpace>
			<TransformedSpace>NIFTI_XFORM_UNKNOWN</TransformedSpace>
			<MatrixData>  1.000000   0.000000   0.000000   0.000000
  0.000000   1.000000   0.000000   0.000000
  0.000000   0.000000   1.000000   0.000000
  0.000000   0.000000   0.000000   1.000000</MatrixData>
		</CoordinateSystemTransformMatrix>
		<Data>eJwsendcje//f4k0lOyEZGdvMrtfx97Z3vbee2/ZGSUiKQ1JEpKyU+d6RrR3IUoqlVEa59z3sfJ9fX6P33/3437c57pe1+t6vp4jlj99Lj33zsCQJwoiDodLz00zMHumgrTy+2L7r3TUuawg2O+xOJibgVZ7FXxvnis9L0xD6D8Zs/6kSBPfpcNhn4JEz1hp+8AMDP6soFXrF1Lm7gyEVSuoGnpPCqA0OPBvpxveE3Ns0mCxXcHYciFiDTNxZYuChB/x4qpvBiraKKjTJVt85X1buciYrM0Tj8amY8VMGU3VJeLChjQc6C0jer0BffiWiAH8fpbBH6nPwWT0XyLD698Paei3FKyDjIbZxZJFZir8eM2tcQ+kZ18SsaCbgoe4J3XrnIKfUxW0aBIm+u1ORt4tBb9aPRKrRSKu+ylYKFeKnb1TMWG7jDr+v8RSwxTM9ZTxy0kfu18n4ZefjEX5ZuSRHouRyxWc8TAlq8I45NZX8NzIiLIdElDD3xcveCH5WMXBui6fd2GENFgXj2gDBS2Dnor57gl4fVxBsSZSJG6Kh9sMBbM/1UHQ1ESMipARUG6ER60S0Iq/z/AxhfQtDo6/ZVhdaEiBV2LQY4SC3l0sSNrwGkPtFVgdS5Fqn3wF1/EKrh6Nl5ZfeI2lnRVsGh4jXB/GYleVjHvqRHHR6jXe5Mro41Af+ytewzlSxkO5Iebvj4HZIxnXqhrTnIxobLmpIK6mEU0e+RLN5ipYvD9XGrr4BXbwuf6YZkl2k2Lw9rWMN+syxXOnGOyeI6P1rA/iedULTFnKZ6/dBM//vEBIDN+XXVNUJUUj+ImM//yb0K+nwPJuOqSnf5XmvFcj+ZKM3eeKJJUv4OAo49LsQhHrGA3naTLShnwXL/cJNLonY0J2U7x0ALyOyuhZrwklFgn8G63DZO+G1CJLjeLmOrgb1ie3fVFY+1bBgGJTetUvEudfKoht9kMasD8K8zJk3L9RKcp+RsGb8XBztCK6jomEcRMFx4ItINpFIW2CgvmxjTBwmBovgmXMrt8U+/sL+F3le9lpRMO8IhAeqOA/o9+S8+Zn6Jcko6K0WnplGoky7uG3pX/E27/PsNxawTY3YzQ/HAGbAgUzD5phB3/j4akgancdWhf1FM8DFPQtr0WXgx7jd28F3W1rpIbuj3GEsVSY+k/03PcET8tllPvVRtPeT/HqnoIn1Ybo6fAMc/8qyP2tR+Y/HiKMv8mJ/CcdGfEIcxsr2B2vhzu6R/j3Q0a3NrVQd9hjLLBQMHlgNyrVD8ARxsbVfFua2zsARq6M/60d6L7vdehlKDgxrT0K6/pjmrEOtWM74W30dXgOVmBW0w19E66jB89Xm6Z9KK/MDzb5MoKcetGdW/4Ywe/PjepAmQd8ofbVoad3G6p94BrEXB3qP2xJboHXMGSmDs1PNKey3X7wn6bDi5E2yDDzQ+lBHZaq22Jzni9auOsQhw64P9QX/cN0GFjQCx6X/RGcLWPogz5IyfODUwMFP2p60flyHzRjzJvodaO21j7w6a3D0a229OeUDwZc0KFBUGuy/ecDctFhb+8WNMvDBw336rBc1ZyWjPXFpXU6RA5tjYSlvki9pMOZ2TZ41NwX2V46dH1siz+HfHAgUIetQ7phflMf3HDQ4dva3vh2zwctTit4rLOkEVGuWPBewZy5jclv6nk4QEFT1waUbOqKkCsK9o5piN3yOWxmHIYdaowek1wRW85c0c6KrF674HO0gtFPLalzQ2dkHmX+HNWAXh10QdurCkZebYD9+S7wuatgUOummPfBBb3eKVjj2oRy5p3FgJ0K8hY1pEslZ3F3uoKvqxri7w1nTNmlwPdGYxwOd8acZ/zNyFS6eP6+GN1cgcXbFGroEy6OLGXeCElBQEm4kIco6PAmBZn+D4TRAgVHY1NpcvM74jrPeJMdKTR85n0RzFx0yy0F5V3ChG1DxkN+Cuze3BctP8po3DaNhjoGCut4Ga3ik8lp/i2R4CCjv3MKjjS+J57xjAyLSEGtZiGi7V0ZSbPS6M8KX1HsKmNht2SKOnFVBJKMu0dSkOp3RVw8z9xrnYrn3a6IIfx8f0sajYx0E5lDZVR/S6K1y86JhHkyYrqkoOPsC6Ivz/Wo8alwsrkk/txnPgn/BIv+p0SKqQ4OtQowbY2TWHtdwag2JVSRt1+sZz5p16eYvu87LJI2yFj8vYg8Bh0WWhsZX0ekUc2XU2LNGBnrtEn0ffRx8eI47zUqBe6fzooMifvcJhXig6uQr8twq/gEzSgn0SKZ+/m8AHoFx4TCvaJfRdDoHRWOE2S8bVCCfNUu4XJZxsC8Etp9aJNYlCbjpqqIatdbKZ5UaDG3ZxHZHNstfn3XwjA3laT8w6Kql4y49skUe2+HGLJRxrajKShucUYM36zAKCEFT3adFY76ChqbFaLb+X0ihvtv4VmI1NsbxDrm0uwXJdB8WCliximY+reExvZdJNoyL734XUR2f2eLB+tkGNRKpflLt4kW42UMqUomy2brRA335PzNInQrnit2sLaqUALbo/OFla+C3ydLaL3FFDGqREYX+TMZNZos+vrL2FCSRGMndhcV3LfVpknk0b6faDVAxo6CBHjctRWl2VrIOYnQ9espvG5pET2gGN+vTBHWCTJ+LylB4ojpQvUfc1FlMTUeZykq9shwaldMb5Maild2jMMByRTgYS0ezJVhl5pA7SPaixUWMvpOSoDtKitx2FqGaUwSXOu0EW6+WnwqLEbmSEvRmnWky9cS6E1sKqJDZAhfxsB5E9FmuYxU02JKbVlH3GgjI3RSMnlEmQgMlOHbM4FiZ5mL9NEyXr+LR2h/Q2E8XIajfjIs1tRj/dBi8JViuN40FEH2Ml41LYVuWz1hyNo97G8xSct+qcsZq1OXFFOF7rd6+SQZG02SybVfmTqTMZ/+MZ6CzKrUHfl93ON47B7wUV3DvzWqSoLD+Ar18MYyGlQWwyKqRn1vgQz9yBI4rdIXCVNk+Psnkd76RHU5Y+lFeTzZ3XugLuL7WhcXj1L1fXWvDzLOLkyCbeJjdXM+Y0RIIgUNvK5u4yyjZEwC+TXcr57CmhvzM45Cy6ap2+7ku7ONx2K71epWO3jfIwl4O/Sw+i17PDvHRKx+dUlt+03GU7cEcjjdSP37sIz4TXFkcbGduhZjY+fBOIjFXdTB3WWMDk5A6PQh6pHMz64zE0hvwe2oWXyPf+bFkU2Lj1G/ZS0c58dBsnkTJR5qsd03AYvvV0Rpr8l48iWepBGtorbxnQ77FkeOayyinLy1KCzg9XcZR505r4VkkQC9WbrIiwVarLDvS2Zmk8g2T4sWZr1p8IHxtDFLi/Q+3ZgrxtMIMxnTguuRxfzJtJg9qscpY1r4cRKFeis4vrAOLX4xiQYw133oXQfJlZOohn3amNfGMKw3mcp5xs+MM8elY5Mpqgd7tvHdUM9yAtntllGrpBeuvBxPT1rI+NKgLzZwDQZ92X/26UsvyIH0/mmx6HhH6h87kcweytj0rw1ZPZ1M69hHBZk0JrydQkYqBV+u1qf9hlNoA2N+1xg9SqLJlGbFvmKFTprvMYWOrFHQp6xCGvtlKo3fz7zd+Yd4MXk63d6mYPxkndhRx4GcurI/X6GPD2snk+kbGfUSG6CZ+RQ6b8t++14TrPaZQrbtFfhrWFtTJtP0MAWG7TvhSdFEesmeZ3Xtvrjf3oGGHJPx16k3XRo/gx7/0OLZiR609+wcmuAr49DNbnQwYS656ykwL7KmOqVTKDFSQfnuFvR+mQMZ85rrDS2p4pQDJav53sd9kZpbzqZPWQoatvwqug+YTQNZg+pOssKnMQ7U4YyC9MhWCJ3jQIZlCl7Z26BSmUKeRjpkG3aHw8W51L01+3CbnrBSZpOLIuNoSm8sT59Os9fL6L2iCynrF9DLW8xX3YqlSy7zyb2PDjbfPovqFfNpRbiCtzO7okHgfFrAPHyxTSdaGbOE5jJHWUW0pwm2KylYLWPr6SLpw59FZDVMh4LoQtHk0VKKqlBQcaQjLHctoyZnZHwc3xm/Ri2iSMZnPW07qjd7PY19oODG63bUq+FachvAdzG7QKqwWkanq3hfXZ40ImwVuTOurvz6KG7eX0vPbitw+/JJRPxdSfNYu+HSHip5FW3Uyih61g7NHq6jSZyPzPXa0+n5G2kt9+qkqj2Fn9xCB+Yp+Nb/vfS870a6liNjfpdc4Z2ziQLmK7A92w53F2ylOosUnHVoh2/xG8n/iII2Tna0Zv5+KuU72mHSjyLT9pLfC84XuT3o0YI9NNddQaODnalqyi7qO0vB8sEd6da37bR2ioID7d9JOyy3UzudjJpnb6TPVnvoNHuDZZbvxdzVO2gs607Np/YY8Xc7teDnozM6YZrFLmq6lTUxrSv6NttDem4KYiJ6YYXLXmoRpGDn9P5Ymr+PWvDcPQixp2emjuRzTMEkt6FktfIghXA9k2uyJcOPB6meng6q0W+k9wX7afUrBRvavROna/ZQNp9Xb9Mg+N06QNOmMZZeD0NeM0f6Wihjc8cxFPPnCEl5Mn4cVNHDPofJmeeiQ2yWlHDckYrYbze8mCHF1j5K62QZia6ZIm3FEZrK8/KrwRvhaHeITrCH3C6rMOnNYTq3WcajzWPx5vZRSl3JPY+cSovCTtC3aM6hMZPo1sjjlFPAWIofT+07HqOdzBs1xumSuekJGsz+v1aDDLHd/ji5ZzFue0+C8ZDj1JY5v1XDqYhdfIKOfJURXjIdZ0aepA08gzm3Z9OwX07kvJ/z7LsZdPHVSWrLe2UeTZPmTHeiBYJ16neaWJd3kjxuyqiqNwu5Rk50p5ECl81zIBudorXMz7cnLiKfd2cpcKGMM+7z6HfqabrDutm3bZpUdvU0nT4o4/PcNJGw8wytPsIa9GQe7qw/Td3Zw69zWoia4jNUkcjPectoo4Er7R3O2bPFUmrh5kKqFBk2A9Okda+dacRgGdN900S3ahfawRl52r/F2HLHmebx2ctsliEj6xwJfm73YDmt23Ge5qxSMNRyBTUJvUATGSeuBumS0YnzZJCv5VFIF4aLzlPkVvYhicsx9e4F5hZeM3oFxa93J71+3NsBK6hmyEXK48w70zJTmux/ieY14XO9TxdPC9zobisZ3r1WIjrhEql4plZcW0m1CzzoOee7XkNmUcVuD5o1lPlk61TKSLxMjfj9yE8TaLv3ZRJ9FdzTjKTeVZdpSTsFilG2NHaKB6nYcw5TZ4qE8Mv0+qsWNfoT0HygB/3m74OuOMBnnAf1/Z/GdZyBwMce9IvrjO64Ck87edDFZpyXo1bROEMvyuMsabF6MSV+8KQuvP7tjfPpbuEVsh6pIHPJf9Rs8BXqvJb7vMOeTshcJ89v7W2DyauhJ1mx//c8OYAw0IsyeZYH+L2Xqvp5UzvWi27H3kr3PnpSoyL2lqZvxOtrnnSGfeb50wMw082LljHP9L86BL8dPOlXPO/1QcLhNVdoL7/v5DkKykMP2sy85DB1Nub1ukJl9RTMDZ2H9AaedCBXRr/xS9B5mRd1fcUebNxqxqsn/e7A3KVZRz9a+dL1ZQp6nFlNsvYqzWV+uD59OekV8/et+CwL+5BX4FWqjlJw8GAPin3pQ16czUeczZMK83xoFecOB8070WmEN8Wwh5nv/kGEN/WlSTYK1GU9EV/mTa0+cc0D+mLu06u0QZ91IXgl+hRfpUadmAdy18Dbz5vucfZZZrUeSa19qZB9qeu1TTRt4jVql8RZ6cRGuhToRy9YC741XE/Xe/iS/QYFpx92oxZd/WjrAh0SvbtQ9Nlr9H6wDqMLSiVP8+vkVi3DWSmQFnz2o2Wco6fv+iiynf3IrFLGjewiIYL8aeozGXM9bPE+3p8WsMb9/NwVPWp8aQP7f8fSdRhW25dcLnKm67AJayv8qOKDgn39t2K5rz+VDdWh34TNtP/uNap8y/kxbxN93HSNFvHziGOdSLs6gIwtdbjwX7XUJv4GqThThziVSa3WBZD9W/bS3t/EkMcBNOqxjO0JHXGy+w0q/66g69yteBbuT4HE2bn7dig3r1OjkzosOLgDj6YH0KunOtQ9a64atvoW3WbeOBZlppp5IIiG3eCe1+tIJi1u0u9RnMff1KGkR8GUyzPSvKsBvXO7RbsZ580G/pVS82/STK5ndWqFWFArkAZwzrI4I4um9jfJhHlSuvNPRBnfotPDZETX1EY9TTD5nZVxeGoHvHhykxoXMca4nqf/v55mq3dif1wAffiog0GpSXTM5Jv0UKvgoXO96OEJgfQqg3NKrln0+Jk3qcdkBRudzaObHwmip8yfbjnmqhUHbpM3a/rgT/VUf/4F0ec5Osyxqqea7niLfLx1+DLMRCXeBNNkDx1mdjJWuc+8TQatdPj1tT1tH3yL1qr4fVNjGlDrLjkaKeh+vi6V3r9NS9k7NQozwueNd+hhG9ashSaovekuCdagaafb42v/YFrCWl9zzSjaa2wwuf9gjdtlHH1aE0Q69g9uGebRG9YH02f2vdbPzVW9su7S5E8yFjmZq+q+ukdlnIU/TzFVjZ0eTK0ydOiZaaIalBJM4e91+F1aV9Wr4A6NS2U/8NVQtXLQPTpayFnSrR1lP79NsS10cN7Xhv7khNDmu4z/KBOaM/IeVX+X0amlKcbGhVDt//1tdlhbhLnzXoHMV6vawXjTHer56n/abRgdVHCXmvH6X/PrRg+5e5tuM/YmrDePLpwTSovDZZQ+N49u4X6Xxq6WMbG9ucpjexjlsu+9OddQNaM6lJzbsEZH2pDhrTB69FDBe2NTsup0n/z/x7drTXF3dyhJtRg/IW3QdUQYRYcw3jzqRB8xvE/TshkDbQ2jC2LuUXqxgoQ25tEXWoXR33QZeY/MVHvvPqBDh2Rc+VJHtXUM72uvg/vcOiq8Cqf0cTrkRNsQtXxI4wqYW26a0OrLYTScFDS9Y0zDBz+gCuaHvEfs4bPDaTTr8qYiE8zQ3adXXM/q1za4Lj2k//3d5la1QfT2Rw/oNtdcWV07etSqMAo6q8D+lVn0xGEP6A374WnTzVSDbzyiBVN59p/XU0krn9JMzokRvrVV0tqHZNFRhwmZBqpb3R9TMXvXn4ds6K36Mf3HPHB4ghG9mfKIfnCm69mrLvkOfErX2QMc/q8uvh18QqnnZGSsMYLXx4fkwhzu/INra/iUpiew5xe1or8+fEzdq1hDpxtEr57ziJxnK3AvrRe99PwTyugj49l0s+inhx5RwiYZDfvXU+28GEHDOOdGSgaqt1ueUA3jc/OdWqqGLk/p2UEFyWn6quabIqgtYy9UsaFnl56RXK6gyKoupRyMpBYDuSdZhlT8JoKacD3PKwxxrOgZTQ5in9CmLt4EP6fg1zKCndpg4pEIOsfnHVxPP/pZh+d0hH2FQYV+tKJ+SkNPcF6YVi/6TO8IWsd5fESUqSrnXCSVT2b8W5uqutoJej9LRla8nuqsTRS5cZ+PF7Sl0HI1rZJ06HqrDQW2jiTvOswJL+tS/iY1dWcenvSvLmx/R9El9iqdm7XF05ZRtKEuc0h4O2SECZrJfP5u/z9s+aimK2tlLFmuF21TGUkfvWXssTaNHmgi6PNVGfMemUYnhUZSB87R3U+YqALjoqkLZ+SBZnqq5SMFedyRceJVDU0YG01iF2N+UTs6FwHKn6RDxGRjqhUE6mWnYOA+Y6wYAvrGfqPX6vY41C+aZmzV4cerP0h79oKWf5Yhcv9id59o2scZyircJLpBNOjOSxn7WpqoJpx+SUMdOXOFGatyJ7xiTMqo9P9LYd9e0FfOOI02/aGdXjE0dzSvn9iW+ge/oNn/FEwsakBJ1q9pCBRc7Vqfxlm/oi6sNWuWmlJknZd0lvGctMUUVo4vaO0HGf+05jAsiiETft83uyHc1r+mCub8mpp2SL/zgka0ZV24/RvLzsWQWRhn/2Dj6J4HuB4H7skkk+hxN19QMfvSzRbGqn3fYqkTn+Wa6y/KNY6lY4u5ziQdBTaIJ5n3yktrQ4sfx1BH9vyhYTb0MvcVbWa/p6Hm9MEvlp4yL710a0wZerGUzXmnU6em6DU1lrTMCW3XWcL5cSztZt1fF9YWufkxNOKEgl+TfuJLRSwtY12esOwX+sx7TY/Zw9epNor+Nj+O/vd3qj+njFR1vsfT9DLGhqWRKuR5IjXkLDD7vkLLxyTQYM5o/cNlGnE4kQYMYx6waE2rw1+T3mgF4fdbkt0e3pcxtszcChFKLL1aosC6eyvE34iljezh9wbbwNqD+1ZbgV1DGT1GJlET1qAXgs/ZKYHGZsugr3WjezVLIpizL5plFJ3km0ArWSsjttRVvViWQoXs22/P1NKAocl0vC17ksRqequXStXsl95MqEbjQ6nU7BfnhSQNzJBMPvw86EDd6LtZyZT/lP3tK0PVgIQ0kso5s0wzVDVdl0G/uAbnJlW0ID+NnNhbjhpdQaV3M2g1e8ujWytQa3YGmXF+7PSwEn9N0+kQvz+8yjC6MiadLnE9Tb8ZRp96n0oD2VeYVNVRpYtM+h7F+cXiB+V9zKTpMzjPFpVRZJtsemGvwHCfG93XZZH1CxkxJhfom30WBXOdA9q70t3LWdRnDGfMJWXodyCbnNjTnswqh9IsizazdhsX1Im2u8Dr8zxO3lRH9Yq/MVjKGHOqrTIb+I50w2WMtv9ONV/fkGEL1vo9X+n0k3d0gPupf96dan6/o/6cx09XXqRP3m9oCP/2wQYXiol4Q5f28CzYnkOj0+9oGWfDN7fOY6D1W7rIWjZqx0XYDX5HXXnGvde6w6XueypmfUkd8RXDrHLoxkcZ23p9R8TPNxTeUsGXQ7Wjm3V7R87/tPhvYZ3odiuyyZ24VwEGqrL97ykqkL1NZS3Vtum51JV/u+JYKZn5v6dMrlO1o5iebM8lw8EK5py6TA193tMh9icDbzjTijPvqUOMAnmACyzXvqeGrJsXMi+jLT5QHcZJZL8SmBZ+oAwTBeOvlCLq8ntay3jTT64V/Tskl05zz+NdDaLX3nlPFWvY82+tpZoalkfJPFMhOn3VTPt8CuQZse38maou51H5VM4OBkW0NfgjuXP2MTDxpKMz82kxa9n1gx406WIubR7JZ3F3oeTG+fRipQ51ertQB7c8sh6mQ58yZ+QczaUBOQqKp7rgnW0+FXbRYX2oBzYquVSLZ/D8qitoMfMjhXOfM0wKoeeeT2Xso/6M/YxtXFsQc+PhD/rRfpvzyYz1t+H4WtG/TD/SZz6j/hB9VRIKaCJrzYg9BbSz8Sf6asDcFZZPds4FNIlzaLuNXnT9QAEtZaxecXYh1+BP1MxCh25qF2R7fiLH2TrMdvbEEr9PVMo5N7p7PsZnFtAJU+7z+U/4iE9kzlg6OFw/WqcuoPzbzMO79FQVzT6TeX/OAn/+0TnHYqriPPVgZx41GFRECutXf4/3dPzzZ7J5IGPlRMaUVQlJpYyBPd7Uy+QztSqW4bfuKv1KLqTYv8zbh13IsaCQfBiHc5JcqB3jwIJzfd8gFyxf/ZnsmHOWvHBBnV8FpGfG/jPMC9m+hdSDaz4edxXXF32mChuuLe0dtqYXUzBrxwnn9whM+0x9uIdJf3PxYhnXxrms++d/cIsppkTG6qCtetEX5n4m1wwZCWb/qH/fUop4L8Mx9A1VfyuhHdxPn8bZZJhUSp7MGwZfMqiq8AsV65iXqm5QfP1vFM9cdOlSAJlM/UrDfvNvTa/Rf+1LaQX7yfB5vjT9bTGt4Kyhru1KR5p/pbu9FOSsOkfTdpVSCmuKbtk5uO8vpUlcz7imrvg+8Ct1Zux5zfBB9LYS2stn9DyagTzbr7Tli4xLRtmY8o9nxknGQnqLno9LqIyxbVRQg48bSuk5c+k+n7+0pO9XKub3vfr/Ic+/3+gXY8xhyy+6VF1GXfkuFpxLI7vu32hqjoxJPVJox8rvdIPnxRVJFDijjM7oK3DyvEknWn4niTF26tx1+vv6C1Wyf/Af40/9f5ZSzh8ZHVqfp9QN36nCWMGGRFf8rPud8hnDkzr6oXLnF7o1SYZulD90U7/Rsy0yvm8NQFbKdzoTwHekDsTp0jLSXpch10/GHJ8yKnZUsLZOCvLefCerSQpWTUjDbcdvBOaK6+8/oNG4cvJq+hO5kbkwSCyjr8N/YplBHqrVZfTfyJ+IzvyFIbPLaLU116P6g43h32ixoYLYQ3+R2fkr5fJzVMeftGTWD/Jkzdo2NYd6bKwk75E6eLZ4R+XjKun2GB3u9nlDC6ZUkhfPcpUukyIuVNJenl9Tr3Ta2Zs1Q0+H5XmJdK9XOe3l/gy2SqRGG35QDs/ajFOh5HKrgsqmy4iaEUJ1wn7Q2pk8y39u07Rr5WQ1jrno5i0KX1RGg4+zn1x/nayXVVGMqQ4u9f2pG1XRDWsdLL970m6rKlq4XYdF+69Qk5+VdHEVZ9t1Fyl2SwVlLGN9iWcdyS+nCNavvMzz6JFTRlMZJ2493HDG+Qc95Ny0c5oHHGMqaXxvHZYdvYK5KZU0eIcOhp39UbCrklayH3PJuo4n6RWUpMi4OPEW/NXcZ84szz7chuu+H7Rzh4z1LUIQ1LeCurBf3Xc3Ca0elNMyxu3ZNxlwXFZJDl8VpPpmIzKrglz66CAGvIN5pwo6uEuHyAXv0bHnD5ISdeii+wC7vj+o4xsdWgfkoteYctaOn/C+8RMvCsvpAte/OkChJS0qaTXf11ADmRJvV9GmCQo6BORQdVElVbfWodHwHCr3qSJDzo/rTFPp/aMqKufMe6RHMjV4UEV9nrPfYC8z4HAVXV/IvLo/gb5tqqQHzEvT7j8kb0lDl9iPPfN+QB3+VpEN57XO6jDSca/yh8oInBtIJVeraYWLgskfAyhGqaJR8Qr+8/WjollVVMp3dPGfD1lv4ztiH/hKfZU2LKii04yfosYelPe+kvQZM4Fb3Sn8VCVZP+L+JF/E15gKCmM/8OSYO36dqKR4DwXqQk8UDq6io0N1mFbPG9luVTQrkTUoyxfPJjDeVikoXHEDXUsr6RNnPf85N7HMsZpimX9udQhFI20FaVnXUruGoQfvmzWGZ78mHA+r+ezsgZv1fwhv0lCfjTI2lCWhu18FzWZ+cDFIRerxSiqdqaBlfBoenK+kmnD2KudycKJxFdUx1sHo+3usdayglezPQ19ocVmqJpHKfM5++kZ1BT0LYY7draEzEzWkZ8kaZF9FLWrJ5LyGuTG1grY2UmgdZ8Z033c07H41reQeZrx5S6Z1tNSf97Ioe0gJ1lryZu6yO/aQgrK1tI15xvP7HbqwXaaA5go+G94mbaWW3JjDjzQIokq1hpxYr71eBcFjrYZi2ZtNHhkMnUpLpV3YG4y/g71tZerLvFRj+BDx/7T0preCV9sewnyZloLf8V6H3uJbby015XsZcvgdWjyupuokBSv/q8C5oQp1j1LQ1bES87bINIfvaNa2aixro6XTvH7Ozh8kFuloLee+c7rv5HvoF7lx3uy+7A2VjZJpoifvZZBFpekKDXDi++3ygFY8lEl5zthbdJ/CbBWqui+ja0QIXf8m04tCGYvdQ/CwWKY3zAmehfcRZKVQo8PsV5s/wCh3mRpVyNBOycKc5QrlnmSNmPAGX4bKtD5Agd/IMszu94tus+40nf0DOTN1tGy6ggXVX8hiwh/6vUHBvpclNLfPXxreQgdX32LqHvaX0tcxVtnnjq77k57ymqOi0yh5BOvELgUehqn0QvWH/q7ndX4lQ33nN7X1+9/ZUzF95y9KvcB68TAdoeY/KYln5MOWYrQyqaFpzI3mpqXYzHsVsk8r3PQVgb9/UxPOEbmvP9PoEzXkxll15rEiyon4R7f5e6sfybTMtYbGr2QfWC8JJQ9rqK0v8/OzJDg1/EuhnNFy/iuEdzM91YH6OtDHIqyx+0eLqhWE1SukZGc9VYfbjAHTT2Q9U19lxWcfsi6Z2gTqqTLGM8ZyE2HQQ091m3OTkVsSvFfoq3qyzpZ2ykfd3fqq+3N53zYFsAvWU3nyvT83ziPPAbVUjdiH+B/KoX1va6kO9FAw/OgbyulmoBrFdR7Rz6J4BwPVhcusKZnpFD7TQGXKzwmaZHL8p68yWq5g+osUbFhWSxXCWpbknA6v77VUG9ljv3DLwtD2BqonjB/btLcw0jNQ+XCWMTf5gNXHa6nCbRSU98uDXZ1aKutRCjpWpdJgSwPV7rMK6qWm0MLgWqoO3JOEh20lJ+/3WPypGoGPLCXPj+9R5l4Nl2EW0tm/77FsaDV+2pqJgF0fYORUjZDFDcXQqR8Q6FgNS3drcdHoA3qdr4aRz3Vpfq23WPRMg54/faTdDd+iQaoGF4ZekiyHvUXX3xqsiD4tBR14i/yvGnw2PSTNyn2LnQEaPKtYKa2e8Q5J0/k5a5I0wzgH0aYaZO7pIx3Uf4+uH6qxcLC1tLzReygWGrRt0VCasYefT1djVUszUTH4A8w2VWOAQxNx9fh7NOb3h892E7aD3uPOu2osuK8SoYtzUNmEa6v4TyTfegfjURqcerxdhMa9xd2zGuwY5iQ0J96iwFuDaacviokjuafhGgxf6Su287mqnmswv3WgsC16g9H+GubFKGn1oSx8stZiVPkDafW/LHQdpEX9kTelgJxsLO2pRYPHXpKdfzYqw7XYtM1VMsrMxsHrWjT/d0zS6/kGQXO0uISt0rGgN4j/rkHjBf9J/s3fInOaBgW2krR69Dss+1eN6kedJcsmOVj4thqfJ7SSqnbn4GFBNaa+byNqO+bg39lq3HLpJyxevcOq8Gqc95ggQsq4z3zeEpulwrbjW9zy0uB8k+2idMgb7PumwZXnR8Wcmmx866zF05fnRGpENoSjFkM8vETivmzcfKbFlP03hcO6bNje1KLX5nAhyVnY5alFv5vPRWp0Fu701uJ6k1ypR246jvzR4Ou3bCl5WQZ6cU9qx8RJmdsyYTpLC5vDz6UnkzJh8ZJ9iyZEerY+E7uPyshvdF36tTsTuhEy5nW6LIUiE1bFWjQbdUZyHZ0F5RD3dvchaX1yFtx/abBv4Tpp/81srDnIdzd3jfDgfh5bpYHhkYOiak0WgtZoELP5jBjaNAtXpmsxqN9lUeSXCa/PWiQl+4vNUiZCWaMD190Tiz9lYAJ7+wjn56LoQibWc97Rv/lK/EnNxKtl3BPDDHHROBPFjIHUqHfC5EIGoodqkNutUnLtl4rCUC16DPomPfueCn/uz97a+ZJep3SYxmlRZ2eGlF8rA2vceP0zryWj0xnQzVHw6ImQAh5kwPWJgosfgiUj9zR0+9/fSbJ8pK+z0kHVWnzud0ESZelY8UGDGfYnpA9jMvEmQwOfXo7SeO5PhocGfeYeFakzMrHAQQPfiU7C5kcGzHdo8CvWTexPTcf4Mg0OxviI0oHp+MVrHkkPEnoeadgUzzkuQQipZyZWMbfk9IsR/awycZCz4ba0FCEHZqBklIz5oz+K71fS4cv3G7LohwgSqRjFd7H9mk5svpmC2zO0qPxPn86mJ+HvUS3GvpClqjUpaJelxRi5XHowKBVFi2WYBJVIb8tSIbFfktuESd18k/C2GfNk/xBpt3MyWrNvXzAsUHp5NgUhR7Sw/++q9F0vDRdLNBhs6i3Wh6XCFxrcOxkoWm5IQV03LdrMuid23k3GUM4OK2s9EP0WJuHRUeV//x9a1PNLwV32XZku/0TU4WRk5mrx4IYBEgcl4WgvziBPzehCViyGV8oQKSa0nuIxpztj8rAh6fQTkQUtbCeqpf3f42Dgzphs9EgKqZUI0UFG/ZI70sLwJKzZpsWczrekkROS0XOgFgGdgoV7aRKmMT57t7knEicmoYmXFuOcn4jYWwl48ZTPGKcWC8vjYMtZ9fY4Q5ydk4g5LbnO/4yx3zQB//s33Mmh9fB9exyW+3FtogG59nyFIWbsc9pY0PZer5HLOejTfjOa8zUWjr+0yIpJlixuvsKlbzIW9YuVpsmvUdODsX1WLelux+HXKC1K+z8XHqvjYbdOi5d50aJe0zg4vNPid4tE8YfX/DmW/Y9sivk/4hBZocXBd+ZoPC4WY+O1rAsNsH/qK/wgGa57GtPO+dFYyHlhXNtGtNjmJQas4zwyuQHZ/IzBGq2Gc3GONMf8JQaVabFzZrq0My8GHtFavPuTKG0veYUE5s/xRxLEr0Gv8S1XA9NFGSI0IgZfhrAfnJwrAjNe4M4+Lc7daYCLfPaaIg22hzTGyrUv8KlACy/Ppki1i8bWPTI+WDahljuBJ1oF/T40pNp5AukxMsYPrU8fk6M4e8gwb2xGngWRqPKWseJnqZQvBCyuabFkzyfp7NFonKwvY8jbEpF5H9jrrsUWwx+iY12BVZ1lOG+vEikt1Lh0RsbBD+awQyQCDmix1aoB6uZEISVQi8YejZG4TOCYkxZyVlMktgKSfLVo4dCELDUCoaN0OGremPq5CujXKNB8tKA289UoZx940qgeNVsciWns4WVnI6rT4jk2PZNRkPpDiveOQjvueSO9KjHKUI3JnGXaLZVFT8MoLOIM5S6MYGP5HF6D2OPlmUIu4ecBjJ9eFhjVNwqlSXzeOY0xzVuNU0FafOvWFJlGAn9eaeGXUJc+ekTg9zgFlrXq0NfIZ7D2ktF+mh69dHoGB+bhc+cU6Ubkc6T/0CK10z8xelQElnoyVrsYImR3BCZxRrBrbop2y55D/Kege6AZeveIhPawgh+961DrH0+hx95m3S99+mH7BB04244a9E9qveIJ2n2VsaRcDzN+P0YAe3VPUwOUGj9FDGfP3tmGeHzxGQzZswWG6NPfEw/wrLmML2P1aPg09t+cGYeb6yNt00M8s5FRp14tWMkPIa+SkdNIn7YtDIM2RYtW4TWSxZD7WMf8vGPcb+nE33uI0miw1++v+DQmFNfq8uy81MOfVmHIe6RFsJM+Vpk8wAbeq/srffLefhcjFC188mqk4D934fxci7pHf0seK0OwwVyLes//iDMzQ1DPSIvxEXro3fAe7jB3Vd6phfpf7qDRHS2GTmlGststOPBzT6kJGV27hRuRWpy9bURjk4LxrKGMGyF1qMb3Nqx5lnP669Ooo7dRl7/Jz/4jXW92B5Z9tKjY9VtoHe9iJmtQous/sXP+HQzifU/uMkCzu8EYxDg0qDaEs1EwnGvL+LqgAc4F3kKWmYwm9o3w7+Yt/CjVYq5xZzLQC8TwITKkpx1oTY9ARCzg7KBrTS4IhBFnuvr/LEkMCMLxZjIm3WpAT0YFoSfnvrBnJtTW4BYW2LJe76tNoeuDkOLNZ9/2T2pSegt3WfdnPfotfTK+jV7JGu6PPm7XvoWfoRrUz6kD//5B6H6fz/LWBJFrg3DQTkblTws0mxqEtsxpLraWsOkYhD6NGBverWFcHojItjKUvA7oeTYQ+15z3+Z3xoVjXP8KLXSre9N1t+u4ydg+L/Ug6wEBWMOY/BJpS0+iA3DEXMHvlW3JNOU69l3j+arXkl7w+2zW3517mtDkZjfg31TBPcWceg28gXacpzwkYzrS/QY6N5Ch17kOGbwOQCrrDqXq09PDN3H0nAbSiFrQrbkJe0cNWq+ujfn9AuHA30zqYox5Y26gf74Wne+bYyOvf+myjLb1mqBpVQA2lsvwK2yBiAsB8OGsfXxkO3Qvvg4vScEkxy5oZHgDepYyHL17YeDB6/D7rUX7Lv0wor4/7Jg/x56yo/HD/JDUSoMPv/vSS/NrMM7UYs+Q3mT/1R8blnI2n9OBJvX1hWWgDhHv21Lzln5ouVeHyBhr8lzoj3ftdXjYqTlFd/ZH8Q8FLp8a0tM/19BksYJIAzMabeyPX8yTl18aUUJdfzS7okWX/LowbOOPn+znG/jUwyTlGjazXqyb0hD66dfwhDN172hLjFZfQy/u8+VX1sj2ugZrzvRDtrdD+Wg/vNqgw/rnHRA9yBfuITr8Tu2D3PxrKOW9Iur3R6Xii8xlMkwb2yEqwBdt1zKufgyhjE9eSOY+S/UHUYdV3ij/qcGqk31p8AxvmEfJGDy4B5XIV1HJWTt2TycqjfLGiW06tHjXhmZP8cbgIzoYRrSkuBHeaLVeh0YbmtGw1z74a6JDq/kW9CTLB0b/ZNxZYkpT//NFnL6MmPtGNP2zL9Laa7HBwBgGS3wRk6LBABtTNGvpC6vbWkyIqQ/tbR90YMzkpzaB9roPhDtnrgGt0IDXLBitw5ZhbfG5kQ8eH9fBKaITWn7wRuRhHYat7oER5VfRWqNgAPpitK03jBsp6PbSDv9d9cbIMC1E7aEY63EVFlkarCsbSnW7eKFXZw3KZg6hxGmeaJ+kgXrPAIoL9eR8IONW497kEOAJDOcc164rjbjnicsVCqbod6BvkZ6Yw/X0bN+aRj/3RJ+pOgStak5dLbywuaEOzbc3ooObvTBppoKXU83oynMvzGf/Y51kTAfr+KBaXwt1kjEsvbxhHaKBq5UZto/xQj5nmd4vGyJpqxeMbBX8zLJE88VeMCxSMMKiNZrbeeG2vQ4363XAoH+e8Burw4beXVEQ5YkNtXTo2743nLw98XeVAptdA2D9zBMJO2XcDBuMqT88EbRSi427h+HdYC9YDtBgTrAd3e/kgW+ss+sK+lITYw98OSVj28AelFp8GQsncz9b29K0D5ehpCpo8LsNZfD76CY6VNRpScLQA1WNdNg1pimJnh6oH8Kz/9OCuNHwjeDZGWFGbdt4YMUqLdxLzJB55DJel2hR64EFIh94IB+8l0MTbLX1QJijgiZbW2BNFe/F3mNsQhtUVVxGa2MdkkxskVV0GRaZCtRteuBR4WUcWqpg8du+qNJeRsptGT42g5CdeRmLT2pRtG8ozq69gpTrGox+O4iSN7kjVY+xhwH08dgljLikxcAJvWlml0uwZK+1wq4rDSq5iE4NFKTltafY8ovw9lGQH2lNOywuYdZ3Ba41luQtXYJdgYJbVxqR69BLWML32/iLORVOvQRTaxk/vOvBMfkizDdoYSk1wLERl/C//69ueL0Z9MZfRBVnk5qN1mj38CIOprMWR7fH4oyLMLnI/FnTBRM+XESzFgoMP/XCnLaXUJc90uwhA1BnyyXYs8cY/8QOpzWXYMCz/Pp4Pwr7dwFYzpob3YNiAs/jdYQWVkmd6EfFeehHy/hJbaj+z/PI2sxY2tWCIhZfgHWWgj2Tm9LWlxfw9wXPV4YFNc09j808syWX65FrBr9fw1l1mzkK352H1zQZ9341RENe//kJBferm2JhgSs25vE611pg9tnzWPFAwYK9bbAg/jy85yr4dacTjmaeR1sh43WDHsjwO48w5vBhE/vioaEbtOzlJmm7U+P0c/DspUXri12o5bhzWMb+/2dRO3pmfg4hrJvHA1qSr7cLdk5SMP5Ec/p75ixW8jy6tbegmSEuWNxGgYgypZhG53D2hBYPv5vi7yIXWDzQwnubBabansOpLgoudW2OFQUuqLiswK+/NRrqXNDKhv127fawtjyHIbvYp23qArc/LmixUQvz9d3RMvQcsiZo0a5zR3r05Syum2jx96QNafLOIOShFid+WFHrrWdg4yLjv9tNaOnwM/j48X//17Q+XftzBq7sqYKOm1DI+jO4u5/93r26FJV1Gvk5GmQ0MMKoDadg1ZC1e78Jxn08jSac9Q42sYDJzzNoyflo5pEmCEg7C81YBeXuVujnfhaeOTL8W9tg2PizGMFatj+xAxzrO2Pi0v/xRms6sfk05vbVojCwFS0YcBpNd2thsqoxNcs5BbvlMr5/bUDnIk/hZl/GVW49ihl2Cr7Mvc3GGNGfNqeQ/VWDJHdDzBnohKePmCdvGONDSyd0HsNnn2UGyyGnsIAzzg9qhuaZp5FxSEZnnRVMeS8nxueBv9YYkXoK4ZxBVq0yoUM3TsKM+2bvUZca/jkBy+2cN9/Vhe7fCZzkb5p2NUaW5gSeNOWMX7dYamu+HS4VGvTSfJKWO28DMU+Gv3kjra67DbtVXOfpBOlRrW1IYpxUdlBLXfS2oWYKezwKl6Leb0UD5vCdrW9JW99tQUg/Da5E3BK7o7bg3DR+fzdUjP+1BS71tYhSngq/CVuRd5h5L/Sl8DuyFdXBWmwyTxW/Lm/9f5nlcFmOsFy5FV4z2SNpPomAA1tg2ZJ54/FnKfH8VqxJ0CD9Ra40a+ZG9OGz3NyYIh3ZuBEbeZ1LCdFS5v6NUD5r8fXaIynAZSPWPNOikdcdqSJkI5wmc164dEMqNd6IVrzOLqtgsTZzA/qwL823DRdXm/A66Vok3YoUz/h5EvvG823jhEmvjagyl/H5bqbI27MR5i+5J1YfhUfXTZgxQwuHMYUi024zXtlqETPinfTk0xpEpmoQbpwudQleg9RFWmTveSWF5KzB6GLOZcVPpYuv10DfRMYg/buSptVaZLAndzlwU9K1WA/LeVqk3AsSx6asg5Zz94nU28K8y1qs4dq6uz8UTjt5ndYyshwgXOeuwRTWzR5jk0TLS2sQ9kaLboHvRNChtYgfxvzfNE2aMXslJPYbL/vES7qjKzCZ+3DkUZT0ctIKbE3QYvu2UClv2nLsYq5QWgVJHhOWYDV7VEP1DTH05FI4bdcitN9tMefRchRyP0NSn4i3I5bjeg73XD9GPDqynDlJi2tRqeLBvuXIz2dvP/G9eHt/JbbM1eCJ5wvpw96lMBisxSOjZ1K/eYtxnXtVeuiuZFR7EVLnc82X/aU+tRbi1mwtnvy5KrnunQcn9uF/PLmGsYtQzHlnn9V9UWS5CIsHcd7/9ly85N/eKtdg4alY0a18MVrEMB4uJ4n2HksQ56OBUUK4ZGc2H/oLNahVHSQFaufi0CkNlpX4Sk7/zcUsziCN+12VsnvMRTz7Im/PYNHt0Dws2KHB32X3xeo18+DFz87/HgoRNR/jBfs3TQodiwwTGQasF6EptHFyuNjHnqGFOgWraz8QE9j/rM1JwXzbByK9FXvInan04EWIyPirxfuDKVQhhQprPRkNV6fgw9ZQ4TVeRtLTFOwNuy/+Mh5G9ksja/8bosKYucI3mV6mBItBrAv356Xg7a4gUYdzxOLqFFytuS1cPmnhdiiNlpd5icW1ZFCLZJLs/UVH1lm3wSnIXOkj9HtyzjVKha6dn0iXWcveF9OctsdF0X/s/XoX04Pi48K3P2dq/c8UYHtCeDAX/fZPo7yFF8VjRy1WP0iiHtcuCcsQzpUZyfBPchfRrLlz56Vi5UZ38YSzXuqnT3he5SRKo7gnRwvgMcxJvL0qIzy7EPsfOgn70Zwx93/GyqKTom+aBkd9SylIdUBs/aXBteUl9ETlKBonsU+48JnOzjsqtjCuwloV0cWWh0VqMy1mrE2jxPdOYvkxLS5cS6I+F4+LunlaPPuXjFJLF/FtroyraSmwdHUW6Yzn11QAv9CT4hPnEY1pIcYuPy7G8frhn4tg9ey4mMA52mJGCTx+OYq0jswJVl+QuGmPMNqjQb7dF3IaskGsGsBZe1QpGTluEk+Yw6OiC8mvZLlY/F0Dp6RC2vx+qzjEc335ZiqJst1i4FUt9n1NovzqTULoeN7npKB87xlxdyLnkeMpSA89I0qNFfjWKcT6PXuEb10ZRk8K8eHeClHIc922USlWd1gnBjO3h3X6gtoh60VyG+bn2C9Ub5ODmHlai5KD3DefBWKJl4wdaUX0fdo08eWxFh4bUihfvVp04L6VmyfT/nPzRYd6jKteSTTx3jQRwb5l1udE7JZGig1qDWzmJGFz5FhRvVKDnLlFGPlzjpiVpeVZKoHF+7kCPRRUfyhFaoc5AhYyqtO/kMW/4SKQvXTtS6UUsJvEqxUyQk4W0/Ibw8RWzlBNNUl0dvNw8Tpei45uiXR1pL3I50xdz573vTxQvDLW4vaZJOSnDxRXvmhg1/8zhu4ZLwL4+7rrSvChepQYxZqOLV9gd3a4CPbgdR5+oYq07iLjhhZf5BI6e6ONsOH8fqRxMe0ubSM2pDEfHk+m0ldthT1n583rE8i2r62Ys4Qx0CQBsf2tRTpr6NUByVjt1E5IvO/20s+Ize8sQjYxVxuXwuF6R1E9Skbwxy9w3NZO/M+rm4V/Iam0gfDpxjOyqZQcPI3FWZ7foec+09hAU5HH/iThdjI5xhsLo/FanMmJp/zxZqKTixbNz8ejV2Qd0dxZi48TkrF4pYloMZY5s2kxHpiZiVjWuBnhvO9xcxHSXsb1Dl9h+81MOPxlfq7zhfxG/1EPHKeFc3YJOdl9VQ87qMUp+2LaXFOhXrVXi5k9k0mnK1bnKVosOhZPjt1y1TYpWjTcEY+giDx1S9aCEw2TsRnv1H3ctCgIK4Zf9Q/1atbcCztLsbtluXoQa7d27heIq7XE9cXch4clpBv8Qr0lQAPz6GKyFa/VMa4abPFJImlHpPoer2m0iM9oHqJ2Ye1rGh/HeLiiHt+dz54eh9JF99Qm+7SwHRMPPYdQdU+VjK7BSQh9cle9hT2h7aZipOYmq/Wea3BqbAn8/F+p1zMPr/1WQmOTwtSnm3EeHFFCc5rdU7821ODE4CQy6u+j3hHLPi0sgSwjXdSfJ8n41TOeUicfUZv/1OJlchz07rmoLbif4X/j4Zh2Wv38CWfYK4mQHE+rJ3O+uDS3GHOeR6h/tNQgN7oYsXZ31QnqajhWJlKvbrvU4Ye02NojkVz3DVS7/tCix4I4Ct3RXS1d1OLY1DgIqZf6AGtW0Z8E+HW1V39wlTH0byJEn8nqSr5rs6cJJNXxiirO1SLILo78ZvpFZZdpYEn827ULoi4f0KCvCX8/NSCqSbYW6XoJpOdgNLya/cw43zjSO6MZWu2kwYwF3DezMcNb/NBgW1ECxLV7w5xbMyevSCSLqYvtC7lvF9/E05yRHe1v3dXgpGE8La6+N/zcRA0CE+Jhs0PPvl2EBgalCQht2do+J0ODwcuT0Mttpv0NXj+tVwo5DbtlXxClwaeuSeT4wNs+tosWjUviSfifs7eo0WCvdxxVzA+w78jrJ9+Mw9nFvvZbmXs3Tk3A5tGu9m/Zj6FDEp50OGUfw7z99UoKOaiEfbipFv22MSb/JtgnMkdFFPF9dY2x92a9UI7F0THHOPunvZkPV8TS6op8++jaPMtjYlGvZap9N15zt2EcOA7Ya9ljHN8UD8u4KPt0NXukyETUHhVp/4J9Rdv4ZHIo+2Hf4wv3vFsS+bWstN9qJWNPVDxtLqy2FzybN57H0sWmf+17zGKeMYzF4uFF9t2mM867xeEJFdpXJXP2n8G9/frVfgPPXYB+MsbyOgHlWkw0S8XifwbSzGjmq5pUsvvbWBrJ9zVsTwrV/j8Wzjoqqvfr4nSH3Sh2d4txz5hfFcRuxU4UC7tbFDEQREQkBEElFAuF2WMhIp2CgKAYSM3MvRfFeI+/9f5316yZ5z5xzt6fDXNnnoVQwt66mZIosmM94QHr3uHs1+SdVU9YZithyeYEqh7RUAhnr0yelgCrYj2hmHuqk/Y13H+YCU87S7CekITq31ZC6xMSFj5JxsWRDYUYVwm7a1OxflMTwd9cgtvDdKQubSrMXs88H5FBDh16C2c4R3R/mEYlZh0FE9b25a2TSdmxh/D0nIQLXEtJszsLLXZISDR9TQMi2gu7RH5/vQTa49tGaMRMO/JBAjpcbS8c4HEmlibCpV0noZY/O20R18bFLkIA56YaKQW2f7sKD0Il6K1MR487XQTHvyI0PzJwonU7oSPXScrgbHIJcRBiecyWZplUHEyCzB666XEqXWwxWvDj3HRhbDINGTtByPwg4Yt+Ek1+RcJGLwmv37wml6yhQjCvcfSGBBqQ0UdozOxhfC0B1ZcF4TLrw/XC1/DYOFIoXilhf9MkuIwWBLcqCd8SkjF5OwkvmbVORaWhYIkgjDsm4UZdJh4PHCYcHSwioSgbF8PHCrs8tah9kUOnezkJXQK0MM7LpltbFgjbR4v4a5dFOncWCJ24TxO80qmZ/3zh5xkJk1QptGf/AkEWmWe6vqVT4nzB9rWE51cTSWfTHGHMQ84dXxIoqPFowZS9uPcirttzDsL3bawb3bnHS6YJaxpJeKZNhMX92cLAYGbyg2/h9Gye8MBaxvZtqdihP19YweMPu5iB08PnCllDJLR6m42AA/OEgZxJRy/PxZzYtUJtZ+bMvrnU7v5qYfpILbpUZdPz7i6CL9/3/PBM8u66VdgocO5bmkbVPbYK50oltA1LprjKLcLGOgk505Mo9MMWQfewhOZfEume7U5Bl5nkRUQCDDYuEOqxF+d8fY0Zj9YL7XhdjdmXoztuEX7GSNjTLAUTtNsFVQMZ8wenQ7DcKqTHS5yPsmDitEW4wZx5NDoHxW13CIa+Wrw5novJ3zcL7UZp4fgzi94nHxfmrhMx6Fs6Oe8+JixiH4/plEoNco8KhV8ldLzzlur3Pyr8+9uUfc4bOh94RKhiLtX5k0jtThwR6vmxJ7pyb54+JvzlXo5Y8BaqsqOCT54EU57bGtMTwmeeW/eWaVi45ZhgyGMuS8jAQuVR4S/z848W2bgWcUQ4wrlpXl4WFUddEuovFNHPMpO+lJ8XVNzv406n0bXH54T3/hKaGqRQyEcPIe+8hPCcJIrKdRf+tpWwcc0b+jrDTajbydnzyhvY3/MQjjLLWd9Nwnw6K2RvkuDSMxkVHdyFg/lc2xUp2OrqIZzjmhnknI4ZEeeEhYslxM/Mwonac8I41p8GWVlUN9xXaMo1H6zOpD4Drgp9OavOzUmn2CBf4f4gCfd3pJL/Dl/h33MZjU2SaY6xr+AZzsxgk0Rd/T2FrzasgWvfYOWfC8LAOJ7boCQsHHlJmJLBPtUrGR2HegnDmcHaRqZirv8Vwb67hHqbM/Cw9zVBYnayvJyF19v8hPJSLR4ZZNJsVZBwlPt3sHE6TW4TIszL5+vMFBqRcUN4wxxl6ZBMt4eFCkrOAnuGvkWrsVeF+by3xlXJGHIpQMjfzJ47Kg09DW4K/V343HdnwCnnltCBeaB+UAbtaXNLMOH3d3RPp4EtI4U65v8LU9Jhvi9aWMx+sX5EBlYejxbGWYto9d9Qcs4U6FNPDWwXDaXd90eRZT0NQsIGw3QZ0Zw9GrwwH4qSZaNIr4kGh4QhNGe2gtRzNVBdHERuP0aTOluD1AYDyKfxWJpfocGkLl8F2WsSjbrKmfFcqfBg1CTKGqhFjHGxkPplIr3z0eCmYZFyfo/J1KyJFgcrS5Q72vF7GmiRkPdJabZuIm27p8Ezm/7QdxpPAaIWmysGwtFvDGWbcP3fHAIYEU0Zq0FJUX9SWE8k2w4i2m7qQ227T6B2SVqsWN2FjNdPou7MGNXN25PwdzJNZAY2OmNLYdfsadkFHmeAOT22cSDlRhnrHE2oSY09ObWTsTVPj77H2FMXHwkjK+sE2c2eThZxz06pFlYdtqe/20XYrSgTdlo40Fr2i6cxhYLJJ3vq3FWLJkMLlatFe4rk3F3nVKL8k21P7wu0yH9QrvwbP5nOn9UitrxWGfnRnv797/h7rS4CdRyouqsE553GeGPuQCngvjO3wLqpDnThmwTLH7ZI2WdPk25pMWVTB8yKmEx8E0zt1hVX1kwiBWeZFY9648+Q/+jVYREtmg1Az/T/qFpfxFbFAFqyZgrV/dViQu9OVBg3mb5x34VNbk8GEfaUy3p16LgN7YpwoHWcp463b0JzQ6bQVM4dKXGW9C3bgQ7skbB3nxFt6OZATat5D9U6pPhqT7M7SViqkIUw2yn0PlvCk+nfBG/HaaT3XkJV2QchKmsqfckTsbC0QOg6YRrtLdZC1bdQecByGrkw625aX6aMWDuV7n8R0UZRoyxZ6UhGVyXUT/itXBHmQL8DJPS+YoC+9g50qJTr1soc7qcdKCBJxA23+qiocyDbKeyby5rD4vIUSj7Lmde1DfJuOVDcIu5rhw4IvmdPDrUSFpV2QmLSZPrN132C+mPsmSn0N1fEl6H9qI/XDNpUqEXjO72o+405pHITMSGhB9WFzaMnnKPVr1rTzr1TqPcgGaZfWlDCjyk0REfGlYHNqOUCR4pfLWPTkDIhN2w2hZ+R0S+6ROiyYxbVPuYznVcoNJwxk04+4Wx45L0yetks+t2Fs8O6D8rMvFnUlBnG8cwX5d62s6ii+7/nwVug2tGRFm7m6xOtQE0c6fcOGSu62WLg2SnUKVjGtG89cenaXDKrlPDrZm+8yppN75pI6KbXH3OOTKfqPqwVH3uQve88iuT85dyvO0WOWEBykAidN58EQ3keDZRkhB4vEb65zKdqzsh/g94Lc93m0VbmnDazi5Qzb8+n7+0ltKkoUT4yXUAOzADnP3WHe5sFFD1awn82vRD13zzKkbS4k9WZLI2dyJz55xl1pPhnyyjVRsKQqaXCuwOL6W6RjC+vCoUgjRO9uc2+3y5fuHdzMa0bLiLyaqFy0boltId9OfJUifJd9hJqvF+Gp0cHXE5eQVl1IsYHdMbdUieqPMG5zLU9bYpZT3cXyHi9pB0FjV5Dxbz2ZFtbsvRbR0+PiFgys1h40Hk5rdokY0iHAsF/zmoqns+10bJIOTZnNZk0k7FwTYnSc9AKqkyR4d7PFvf1nWlHhIjV9drj4s+11DyXe/98ezz9sI6GHZQxy689hdVtoL0HZLzv347q1m2kiusSAgr4vqnr6ZChhNkJuYJRykbawzV/d1u24DF4C03gHBF9J1e5xnUz9b4iYntBvtIRG8n0CXvipza49HMjPbZihmzSDuGtXGgZc0Vnx/YYXd+Z7m6V0f/MEGq0ZA+9jpKR5zyImmt3U7NLPOegvtTl0y4iJxlOFd3JctZOSmkk43FeBzJt6Eq/TktwqmtLB6buoBbsd0vn5gknRm2mBhESDJrmCAOXuZJbH86q9jlK24uuFBsg4qd3njLV0pUCEvgswttCd64r9WUmTPVrD13fbTSUefXuwy4wLdhBjq1kmBT1REvvXdR1tIw3xf1glLab6mbI0JQPgmflHvo8Uca11qNoER2g1h1lhJQNJRfTfbSgj4yOjwaQY7e91JHvVdq+NzXrs4e89kqImNGVzv3cRceY289u7kCpzruolOf/sH5b0nbdRXNaimiWmC0k3dxHb9NlPBiTLThk7KEhzCfLsrOUVsm76AfX+bEuOcqvVXtoKGvRxMK2WBa7neo3Zz7U7Qjlk51kzOMPmtwN+d67KYZrozy5N0an7yGPgxJymwxEUcFemnRZwinHYTgxYD8dCZewrf0o9M46QHFzJNSeH09Dzx+mHsMkODQfTaOsD1Eoa84uw2zhZ+B+uv/v/3pWmUKj3wco1FPCxyMZyl9tD5J7DHPF5yylesMB0tNyTrdRwIU/6/JWxKou43BqymFSZoroljGVwrKO0TLOvANqHOhe/WNkOpwzdflECth5hJoz8yvPpQlX9h+hyT9FONSkKT/vOErHuZZ+x0/EoKwjFPxJhEqeglGHj1Gr+pybbk/jvHGMAgslrI2ZQ22enqQnrKXdJ82g+R+Pk/9QCSX7p5L5j2Ok6iLhTkKq4OR4gpbxmKs+pCo3zThJriacxSZOg/f947R5KefNHjOxstMJylggQcyYi1E1JymUr5+NX0ghzU9Td86ht7vMJ+f0UzSNc6XPvFThsuFp+vf3omFxqcoJJ9xIaMo1n7sAG4e6UQ3nsk4tFsPl4WlSj5Qw9s9Sanv0LJ3gfgzf70THRrtTf9YZj5epQlq1O6WeY17KTlVeenCGzjIne3gvweAH7hQ/SsL4Lcvg+NyD8uexlxkup65ZHmTbUIaO63Ia4Hee8k1lzP6VKjj/9qAtzAbOV9OUUZPP0eFYEc9DlmHmpguUmCJCbbgcxdHnqZz97mHSCto8xYv6WMro4LOcUvZ40gbWtFk7p9HwxEtkbCbh+6YpFOx2ieZpRExy/Y9StJ5Ux/w5pstYGnXBkzyfMc94pgun6SK9rtTifUq60ruLJ81tJWJn5Wgs2uFFW40kxG2agC+xlyiOGaPeQHscHHiJpn7UYmy/5dje25M287lnLF2BimcXyTCIPTrEWpH6yIfSZmhx28paYXrOh6qPsOfuWkGBPt7Umb3V2Xw5jau6RA17Sjj4Yh4pr3lTeV+uq3MzaM85L7LfxvmrwRQSF3nRQNYiueQ/KuzsRdOusZ/2UVAJeZHfH+5Bg2FUfdqbAthDddT9KT/+Ms1Rinh/sw8d3ehDiltc55lZQpmrNwmsq6U7M5VB5V6UOJLrYXR/vFp2mSKY60KXDEZ9+8vUkbk6J3Y4Aoq8qf52Puswgu5Wb7rBcxiePQ7XbLxJT1fGHHcHDDvjRQPsJNxeMwNzePxK1lL9RisQoL30vxp+M2AlxiV4UWggc5S7tarsjw91+6DFkEJr1THekzI3LTyfWytcXXxpS44W6gbWirxtvrSgCfdCQyvF9PpXyXKSCJNTq6htiytUZybD2Xkprel1hc4WSNi6fRG1MPCh+Djuo6tzKczsMrUw//c8u0B9VnhT956sz3+HU+f6l2lYExkDFYPoZbQPqdvLCM7tQycvXqFW53jPN/SgxUG+5MtnYXLhneB8xZe2sa7WTc8Tqt9foX+/jzdAP0eZmOZDHZjnD3TtgUO2VymQazvdoC86r7lCvzhr1HQcgjEnfOjkv99H2jUSu10v09KdMiIVo3E5n/fHV0bs0rHIue5NHUJk7Pg5B5O6XqbCU+zvAxdiRHMfarqF+3f5EuSW+FBn3lubi6vgwvvWn/Np7xJL1fYDvrTKXsTocivV2Wa+VDhIxKOf1iqXgb7klqpF79fWirpSP2pVocX0o1aKvs2uUQkzz/tulgr3Mj9S3xAxboqFwij2Gvmzns8vXUf+7a7RxC4y4vevoalXrpL9T17X4xU0vbUvmbAv7JL7Uv54X2q/XEbnxJ600MKPGi+W0S6+M7Ut8KOjLXh/GnWgx/P9yYo1Uw54Lxw940cn+VyEtvnC40dXqbYr83/3fOWjMX70lvXh9ocCZfvx1yiBx5/5pQMm21+jIe4iNJe6IC7Rj06xnkcpeqLzLD++t4wGCf2wdLsvPb3AvLR1Bd6s8KUR93n8vDWY++QqObH3hVk4owmu0UF+z95j5qrSH9dI68x6fttCFRpzjQ5zhr1rYqXKe+JHId9FTHGwVn1d60fXPJkz9eup5g3woy6cMeckWSuGxF+nBu3+fffbWlH+/DplvRfxA5aKt6+uU/RS1uTpFoplWddJM0nCvmozRXBmAH1indFkmirSDwZS6VTeBysXCj51nY4nyCgYvYGmH/KnI54yqlzXk+G2a/TJUUbQtB6cG/zJ2aYWLuZdyW3Ndar1kvHLrgNFnAygf99x7TDOloz7B9KSBBF/SsqE+bsDqGEyv367VPh19Dot4Vz/PLVQWPfsGh3dw9o+q0BZN/wanZ8tosykWBld40/DmNs3+H1UbnwaQEOcJRT8soXqVSAJ7CM7zTrgyo/rZMXZecrQrjgr+dOdJbzngd2heHONJkfLGDthPdZOu0a6a2VmrQ3IzvCngfe4Bp64wCTvOk2qlXHY2VRVmR5A235qYe9gptKLu073WGfaJpurWqwMoPnH2KMXW6q+8B6WXpCwTGml0qXrNNpcgl2RtWrfSH/y4fw4zddasexSEOkNFvFplpXiTVAQ6btLqPthoWjqHkSujWVMv2SuuPopiKYayNg93EyxbXkwObBebSw3UWBrMEX2E3Gkp4ni8KobVO6pxejNLvRbdZ16P5exJ3QjTZl6ndY9kVHztyOlTgqiNYEy4q60p9bHg2n5GGakIltqPj+YTvCYTjaSUHfsBj3bxMx29bswcH0QfWHNj5tTJpQUBVCvySKcOn1SWloGUh73mtL3i3KtfhDdHMOZwrYNjm4JphjW57Nt26FBp2Aq9JbQyq0jvLRB9HmbjLaTN+FnlwC6bF6LVje34NOyQJq6thZNm7pij38QeaXVYqHSRJXHcxs4Q8T9Q6aq2B5BpAMRb4+aqbovDaJxUewRp8xVj58E0ftZMjY+sFD5jwmi/KEyrNtbqSqHBVEhe8cuD2tVw5ZBNJizyeOz1ooZt2/QIp6/7XcrxdyOofS+hwTDQ1zn0g3ScWb+722haFcvhGpeyziQZqYIOBlCO5l79yw3VZRYhFLPFAknTUwU006EUuIUEZujO9C5zSE0vFxG7qG21OBTCM3694xepQ0Zl4RQcEsJ1/MMaNesMOrCPlINPSp4dZNMF0pwHfRL2PU7hMK5HpqOFIULoTeolrP5A7NqZSNNMNX/IcJw+A/lgT8hdOoY13MDPXQdEEaHNoo4v9wQUr9wyuZMVDnXFpYZN2jYCglu3dphhXEoFejJKHTtgBUJIeTP2tuI93bv/+9tWJQr+lcG0anyWrTXM1GtrwuhjxNFpDmZqroH3yB73lvvCK7n0Tdou5sM7Q9zVYLuDSqNkzHJyVI1yeYGbZkv42y+lepJQAh9bcZcetBa9Yhrz4/1WdXJWjH4eTj15dxkfctC8edYKKUNrMXa9eaKUKebpHatxR1zM8Um7U1q07gWk2ebKE53C6fzI2WktjRWJL8Ip4OcWfptMFJcdrhFZ9ZrYVnWnpQTwyi8YS2KbNrRrjVh1Iczr+nn1tTLM4ziwiSEVJhS7p3btIbz+/hPRtQiOpz27pDQPtWAzNLCSMdaQq/nhjC8E07NHvz7P6AJ+m+4RSXMHratzWC55DZdtZYRdactjjII3Goq496V9ui1IIx+hf5bu5HKZvBtOs/agnbGqsMrwmk6823RDhPVzLibZGUv49FrU9WjzyGUFykjw8JadaE8nOasYG18Y6UYNu0OJbCHNtxtpZh0JZKWccbZOdRcUewYRv1Sa7HrvZmi3e4wiomthXOWseJ+8C0K5D4N626scLp/mz71knH0o6Gif/kdyuV+H19loLiyIYrOMkMe2NWOPihukXMa60NYG3oWfZtimQ32DrGhiGO3aO80CX4bzWlO/QiKYp4c2smM8oJuUyHX27RBppiw9za1ThZR8MoM3YQ7NLethCPb2iIz9DaN5J7aPao9fvW+RQtYG9vVN1TNLoigF1u0WBRpqIr4eod0rrFWHzBS9fjD9zXk3llprDox6haZrpfxZ62VSs83klb7S/jhY6UKjougjrKI4zetFBXjItkjmHWnWCl8p0bTy1PcU6ZGiltNomjgWRknmhsqeg+NJrPVEpbvMVAMtrhLjrv4XivakO/9KApsLUMt21DIiLsUzrm4/JkZ7XKPIkfWz1UlplSSEE32auYrtSlWX4+mTwNZkyeb44BXJLmyXoVX2iL7axRlzZPx+66BKiE2irTLOF9cNFR1Ox9JBoM4yzsaqeK6RlC9WBm6I61Uu4qj6DxnsdMbrFSbbaJomFbExXhLRR/jGFp7W4RZoKHi56doyu5ei+F/DRSTTe5RB5WMov4GCs2De9Rrxb/fYNdX7LsRQ8O4r/272dL0L/w689Ir/9bUufoeszvX1UAzshp3l1rYyGjdwpR2ud0jt0MSdtib0N9xMdSCc83TWmPsSI6hfVyHmRUmuOt6j2JdJIyaYIb3iKbAJAn182xQTDHkPZMzlNAGd3PuUdQHCWlG+qrZvvfJZZOIez76qiSbGFqXKuLSeQOVvRxN3sUSNB8sVW8b3aMFeuw1/SwVCdceUA/OVhG5FoqcVY8o31FE/2sGijvTY6iBVS02tjZQrGx7n2qvsNf30Vc0WvmAPDibSGP0FO2jHtHGLSLMz7Yh+9EPaNJKGRRoQy3yHlBLzps3hplQQbP7//u9RP+zxtRkxgPKfyEiarkxzC89oF2s/y0+GiN19316y+frsdEGs0Y9oKXMjaMftkFF14c0wk7GkwJdVfyPRxR0VYuL+/VU13o/pLxE5iI7fdWCLffp4ycJ1fctVKZfH5HZSq69JZaqIw/vUwFnQ/8hFgqf37E08rAIm1H6ivCeD0nvqIyWznoKr5c8/zusIXt1FQlNn5DDDhFLUtpQ8+LHlMqs6PmuFdnIj+lAOwm3PhhR6sanFJwqwfi8Ea1xjqUJzEubMo2w6Xws+bwWkTjcGJ2dnpLArFv51wbfbWLpFefQMyG2KNkQS539ZWzapasKtI6l41xXe0Rd1anQR5Q2WYJlfQvVtNgndH+BiFfHzBUv4uPImj33RXtzxYoNSvJ4IyLcVUdxvEs83eXr/9roKKb0VlJ1gYgtRe2oeU8l5Q6uRb8TbcmqUTz9eCnDo1Frcl8QR3HMe/6+rcj6aTwt9BbRs86IbvaPJ9MpEg5tMKJ9F5/S9MYSGqiM8PTLU3IPFnF5lTGCt8XRs+kSjjVticPj4ijglxYN69tg4ow4cua5JY+2RUFUHN3tLONKeDucmK6kE79lDLv1F79fxFP0JxGHt+io7NRPSawT0be5ucpitJLKnSRM3mKuamsUT/MrRIS8MlN0LwdtqmHeG62jyAiKp7LjErKi/tJYM1CljgRlUDuy2A4aZliLBsts6egR0P6/nKPfsC8fB7VMErG+tCW1uaekcOa3DedMSFCB9tzi/Ktnii0bQZd5LfBsiZ0R8ZTF+bf34Nb4eQx0knNlz1ttIapBTmNlLI5qD9O+KqrXuRYT5V9QRj0jNetVh01/MDwJNJK18Z7KTGWZhv/lxPSeZorCJ8/p8UURk4+aKkqHvSK7QRL00n/T6d/PqPAqn2NJHY27+5Js+foSc8XGr8+ozxwZnazb0NMzz2kf55qlZ2xo9/hndKWbiM5j61P52lc0kDm281ZLMu71kqZbyGjCnvj28XNqNlXCvN4WCI5/QQ6sFQ1/1UOnIa/IbbCMPmUN8PPKKyryk1HfqTW2fXhGy61E+C60xdPzz+mevgSf1Hbo2+U5mXAv+LT4hWGeL2gWa3XhsN+Y8fgZjb0swiXSVDXL5yX5s7YndTdTtXz7nPK4R377mipCp7+iJyNEKNqaKoxav6YwzumrTv+k4o0JdPW5iMiVP2i38jV17iph9s+2VNnqBX3h+u8W2Ybo6Ut6xblgRreWZHY6gRyWSMgzaUyHShNIBQkWx61o2/IE2uDIfZRgTk3DXpIwV0LpGUvc6pJAevk8fp01EnwSaAi/R57aCOfWJlDScPbHyqaoTUwgU/aasDm2GHjgJc3i2nC93Bb1eQ/dOHcIFbWIjH1NJp4SaO5PHEh6RQ/ncXawN1XFjEmg3SkiKMJUlW/0ipx7i3hyxERRPf0NjWE209cYK6w93pIF17DzS5mmnXtDUpCEIJKo+9S31LeE83j3s5S5PYWaabXofs+d0iakUKmfFg/O2ZBvnwSaXcFe492S+lQmUKumEh7faUpVwxOpuZeIQ8H1yf5ZIq24KcK4hRUVPX1D/joiTsRYwNEqiUyOaOGabYXxzd9QdV8R9u0aIqxhIrV/KyKmR3O8W/+alnPeX6XbBk0bJNDLpyIGnW2LZi1e0S5mSOVKdyh3pVDFZC0OfHRHTlQKmThr8e83Q10ik+iAj4SJf5l3974hk2oR6/4aq7b+TqLrzN63zpmoIke/oWB/zpicTR7ZvaX6XUS0uWSsGLc4hdzOs399kajxkLfUkj16Yb6WWuxJoQn//fv9Lg2Zv06ljlUS/nvmQZqENLprzZl69FnacyiVpjHz9NJxpybvUujdVi1q+zSiynZJNOK2Fq2M6tEb/bc0ltf+tJkllXxPojxBi8UdLOFYmUT9FVqcMLSGdDuJrBZq8bfIHX+TU0nJenWxtQcqrNKo9U3Wrm7ncCEnjTx3ajFvrQa776bS6ousIaNEpL5NpkTO7MHPOWM0eUuBf0RsfWWs+r4gmVy2s3eMM1FtyUyi2mdaOJQZKa7fT6OcVqyZR4wUu1PS6VSCxFlMQ9WURhmuzMweanJol07Px0no/7uafgzJoBq1xFx2jk7MzaBJmSKsvp2l1tnptNKCe+HUGUrZkU75O/mz6W7UrSqDmjC3FPe1pob5b2lvPy3stlvRHLyl3m21qKdviWWhb2m5rhY2ty3hdob3/IcGso87Kkan02PW+Rrfs7h7I517jHV17Dlsc8yg4nItqn9WoZ1BJkV3kzHvRg3MbqXTGWatNY81iBiURseZ31xdjFTq/HTaLHBdaIxUdxqkkdiZdSPKSNGvLJ0WcS4Y2cFIsXRzJj3jOpnVoIa2xGaQvYOEwHVV5NY6i6Sb//5vVUEuujkE9uhhjS9QqzlZ5PuX61b3HA3bn0nrnkqwiXanvuOz6HuahKglp2lEeBbh3+9Dim44cTyLnoWL+JhwBsX2mdQkR8TLGR6wq8ikOkMJcxuch793Fu3YLeLZoQpcVWVT918SYhZVYevqLBIW8/7/qkboqkw6c0lEpWiomhiQSZ8rRQzrZ6gIjcyh/py/XM4YKCwv5VFv5rdtfyqoplkOTeE5+D0vp/sD8uj3CM7C+V9J78g7+vccgZPtJRq4O4/+fXe6t/YiVd7mNTJ7uH86Tb2TcqnGSMbT+FNUNj6XPrJH2605SZpzuaToJOKCwSk86PyOsFnEsfduUMo51P23COdOZxF0MIfCorlfdp6D9ZNsasOe1fXGBXh9zaGkgyI+3/VEyqB3ZMK8sWPyN5TPekcPL3EmavIdV+VcCusuYV16BeYMzCGXXqy9pw1UaRfz6OBfLXYMMVQ5z8mhFWNF1FfrK5Y0yaeczyJajddXtAoroC/OrKVZ32h63Tu6OZPX0vYrnS/Ip+YdJcwZ8ZlmGL8ng/e8tw5e1Gd3PnVtKMH64Wma36SAek6TsWGiGzX9L59ucA5aNeok6bi9oyAzrsNWp5DRv4A6sj6sWuCG6a3zaQ5rqfGiM9g3Lp8ad5Qx294LaVMKaCQzQJN7ZXh37D2VZUp4+fgL/JsWkCOzykqPb3jGY15hzTTqqa/aYP6esrkG9n3SV3m3z6em7EGaC3qKQ+8L6Ref17oUXYVFww+084yEw3afKTz0PT1glqtb/omSCwvJk9kgf18p2cwuprZcn5vGX6YVG4vowUkROvW86e6E96RdxHs+151WNyomDWfem3vPkHdUIUXcZZarcqMHfQopNUJCQeNTZJr5no5xz34+ehLn2hbSidda1J10Q+rP93SJOWH+5jOwnFxErbez5/Z1h8OTYupnUIuTF7yR26iQ9q3i3L3/MjaXFZEh89KO6lIcaVlMAwIlPLcswzUU0iMDCXcTPuNw8ns6OU/EhKe6qlyjDxTzhD1lhp7qyYoiGjjn32+W6immtf9A0atE/Fyjq4hMKCEP1pn0X6X0bn4xVUyUcKBdCe1Wf6BcPsdnHYrJu30pHdvPvFfgQ41+f6A1kcx4Bu6EnR/o2TUZ+i9PU+TPYlr0SMKTX6coYmAxOR4Rcd3mFBXPLaKiHiJW+5zCfttiyqon4tzs05gQwePwfbu/P4PE1A/kuIPX7uaOjCcfqGWHWkwVfDDzyAfaw7r3I6IIN2eX0jLW0opHH2BXr4SMuJaK9T5iQnwxPWRGahyuq9pX84EKlSIeTdBTPR5bTMn9RSgjdBRt5I+0mPfwcnMdRfiqMrrGPThn1gc6NIDP2JL14VYRjdD/SD082GtCC2h4wieSmA2GT3pHU1+XUfudEmwTr5KXxyc6NYnrYZUv+X8rpbztEsoWuJPPxxKy/fesWcwZ+uv1kTK5Nzub8p6EldDgbexlj05jzMpS8i3hHvc4g+pxHymc599/rTs2DSsl2xAZWy9fQcz7UuowVcT5VVcxYlcZDT4uovbyO7RwLaMtL5iFOhTAuOQTufWTsDumEJfnfaQA7sHAlsUwmllKJ5h5mprpqPKfl9Fo1oraUB3V2I2fKJDzTj9PHUUv8zJK3yrirfSXmh3/TAs4p/Sb846iF32moyuYXctzqFWPL2Q+jcdslEUePl9pAmfY1OEZlLbgG/3l8z36K4ime36jw0WcK08FUt3fr5T5Q0SJ63VyO/eFznPuFhpcIzG7jKZzlrw62IPsVd8o2lKGpd1ZWmj0lSo281qC3HGl1xdqzZ+NqTyLsCnfKLhSwnnZDwtXfiHbaBE7/TLQeuE3quGcYm6djaO+X6mM98eR8tDz6md6xywxb1g+HvN6K905+/v9hUG3L1TInw0YpKM60vMz/fueWPTz35QX+I0i33Pet6sj22MV5DVcwrR5P+lju0r6j9nv7iP2wGXfqJj5/Nm4dHrQu5ze2kiwupdC5/d+JwX3hc+sZJr35zt58NrNJ96gOWvZAyKZSwcGUabDN/KfIeFOeQB5rvxKtQXsa5s8KE5VTksPs+Y8PEseOuW0kHNNzbezaD21nK6x31We9oDqUzkls9/NMvGH1TFe4zfmjr7XMefKNzJJFjF6UiAGX/xOc7JFdF0ejBcpFfRro4ScVsnIeFFB1p1krJuWghyLClp+kDNRRBoi75eTw1cRPZIzkJLyjRr/J+KNQwGm51VS1NdaGM57D9PeleRn+wPrPr5HeU4FvR/+A3dn/YRdy0qa/0HCI9c6nDWuoG0n+Ezdf+Pe+W/0mH08bN9PWupTSZk8/6zLP2jF+CpqsUvCBo93lB1dQy161GJOcR79eFhD1dzLgxW5NP9eDV1vXouEetn09mUNdTavxSYpg0yaq+lLrQyX9GQqm1BBY/nsbFa+pX0dKunfM/XGG5ln51XTpSIR+UsjqKFdNXlz7hvQ+zZtZ54wdmFfOBdG55pV0krW+WN2ofTn/nd6zAym/hZAw8aqKatRLRouCKAdq9Tk/EdG0kwfWldPTfO218I9+zLld1WT3fRavDx7gXJrqkhlLWNMh/Pk/7uSdjTinuIafnH7Ow1lHjxezwPmx75TcB8+O9dzmNGqktx4PrX1L2D66yqqZm7s/8Mb+R9qqN3UWlg8vwxlBzVNtqtFcutA7K2opo7lEiICgvDUo4omlYnwfxgCnQeV1J1Z/b+4MLxzqCJn1p8m/W9jp3419xqf+5I3eD+ohsybihi7+C0eTq2iRN7/8hvJWFFdQbbM3vPeZGBkSA31SpYRtycLlutqqE4tY7BhLowb1tB2Pgt3v3dorqimQ9tqYX+hAJ/H8nrf1GKL93tI/SvJtu0P6CT8QKejVTS9lLndoQ7BpRU0klnr6FWZ8pNraDlrztiOEjVLU1PFFwm3R78jq0Nqii2WoXHKo5B0NWl5DlUNcujCeTWlx8mQ/TLpyis1Od2WYeOVRo8maMjNS8blZsm0dp6GDq2SUXPvDXkYamgt855yfCJFrlFTVbwIN/cY+vVaQ/slEbot7lGEr5ry9oq4sSqKXo+soYXMV397R1A9p2oy0RdxJyOYDt3TUIMpMrKOBtI+PQ0t4tx3KNyfNuhqaN91vlfhVXIu4vE/yfg2/Ard47mpf8p45+JNc0+oKeiRjLLfFynrSQ0pucf7Tb1Ae0fU0N0QPvfv5+HZo5rOMGO0uncRw1xrKIt7/OMAb0SeVFPrEzJsu1yBQysNebAvJI/3Q+UkDX3muhqYcx1rXdS08rKEIVeCsOeDmhxZM68fvYGrszUU/obZrHUERgRW00Wuq0eGUbi2tuZ/OfrRoLtw2aCmLldEBH6/h9RADSGM6+dvInql1dA29rITi5OQoKmhYcEibhqkoJj7KzdPwpWvaRjGdXjXVUbFiEzIPdW06oqMPp7Z6N9bTe+jee0z8jifq+lbpgyr2+9wP6WGPv2WMYlzb5MVGkq+IWEU6/jjbWrKbiKhXhuZ7lhqaCn3Re14kQbt1VIcv9faQEMBKSKdSpeQUr+G/PvKdKUN3/dzHh0YqqE7D2U07ZJHC1dpac1VGeaHcyl8g0h3AmWMd0ijQ51EUjZgjmqaQp7vtVRST8by6jcUwq8/4X3etCORNhdq/vf9Istp96nFMZEzrISR62Ko5wCJ1t6V0PbrLXK7LZEt73N7/TByGSnRlUQRA1/coJ1fteTD+cu+LIjsf2lo/GsJZ8f409DjWqrP3pR16ypFemipVSzz4XAf8r+lpaLHnE+3edHdBVq6z9lh9yZPms/XMVNEtAi9hAW8FhvObgdPXUaXAi3Zsj7XzfNF41otPZ3HnLzrGlo3FWm3M78/6DocqzR0lWv7+KUb6NtPS6HMrlu8QlF8X0tKnv/4vuF4/EOkv8x4KVm38GWfREqeT3izGFhz7614JqF1RQzGLBP/9zfPmZSMfCcN3V4koXpNKtJmaajzN55/aRo8e2tIzZlu5fdctH6opUuRvP+L87C0WkMuvtwXDd7BNlNN5U9lRO6uRvflMtWuldHPQI3mxySqqJHg+kSLcVFayh8l4SbvaVWshvY0FLF5k4bGGkr0kHXS628NDRzOn+W1KJdX0cn+P8iFef7piApyfPSTuu2R8Dg2l0I7iGR4WMYd41zaGiRS23/XlVm0rkCirPXy/57R0NSK1I3n3+VvCuV3lug3+1Huj7f0aaNEk2MkSH736eMliUJfiBixO4bWfJIoTZf3/GM0zT4pU4Y++1FwBMUelGnnLxG/5VtkN0mmrZzZL/64Sv2ncG2wdzQqu0ItFTJ1bMaZOsebpiZLNIVffyxdogdtJKrhPPt40yUoekpk+FKLiM7e+DNZpjy+3pLvA7G5TJWOIh5U+8L+kUQxtiKWtg3Hrp0SHeMsdvDnLdQzk+kzM3Pg+UhIz2VKZCZZ8P0uHHvIJJrzuW+KQdkprtv6fK3JRHK5RDqTmIdDcnDVT6Q+e2UEvM6F+T0tLWKddOY8+23mT2rsJeHixSpsNP9BvsNYN8LUSNGXKSFIxIquWhSKItku+ve8SQXd6VRHDfl1w8HlNPLIL3JmH58z+AvFuf2mwQeZHx6W0fWvvymEvbtZ4wwaeqmWOs+ScdI5lczf/KT/RsiYWZxMb3r/pgYDuWY8L9Pqm7XUf6kW1mu9yc+llpbu1sLb0gfbUmvJxkELo9ZXEBtRS/4btXjplITZZ3+RWy5rCHvW/O51ZMj6vN0hDckrftA7JxlRzhmImFBLXbkGBkeW4c/QP/QmVMawL1+g6PqbZnMe/JZcjkNf6siI+7dXYAVc/H6SZQ8Jh+yYH1v/oXasjSdWfaHOL/9Qy9mcL15/olUL/lLH4zI8/5RS4hAdxY0YGZ9nJtP4+X+pbriMat8kpPn+oSUOMhrPeQunL7/oJc9n0uJS3B2qoziYIHMu/giHr3/pwEgZoxd+RuvgP6Rhbmy25yv6PPpNA/pL2GH4hfo30VHEcn63nFZG81fqKGL+iNjStpSG6Okq/DIk2DkW0xvoKnZLrEvJbylkvY6iVl/GM4ckhIXwdUMZTUzf4vFuXcVIXm90r2LouOsqSnrLuG1QAgcbXcXo7xJGX/yIF4GcZwazPqiLWcd0FV7M/5pHhTRzp57i0oZ/vwOWTy/L9RTd7nAue5hLY6brK2rKJNyQs6j/Nn3FJF5LVUkGndyhr5jJ/b5LN5mi43UV6cy3rWYl4d4lXUUW+5Gr9BaK2XqK+ZyF49SpSNbVV0w1k9GzKANrZukrTujISNfNwZNj+gqnmxJ23XiHxRZ8zX4R7FuI3SP0FDrXJWzv/gHv2uspVnM2nP8wm1q811eomFd3d88k1yJ9hddzCfPC0sj2iL6iayOu82spVO+NnqI+n1GuYwpCtuor4tczf9qm49BrfYWZq4SHJZkQvugr/JdIqD8gG35f9RXHmcMf/2o96jQVQS+oCsfmh46s9SpCR51q7LbwsXsZX8SeV43XYkCce3IRvAZVI2Zp8/h394pg16ka3heE+F+bi+BhXY0VC+yE1UsLUG2hRhezzsKTEQUYeEuNnicaCCPXF+CZoEZaPTOh+EM+YoapsfCRzagZ0YUYnVgFdWryyOUJhXitX43kbfdGfM8vRG2XaohlB+Kq9YvgLFQjdbNlfK8hRfCfzNeu/eMvLixCk1nVUB4xV9ZGFcDCSw3DBi2UDvcLUHNWjeEjeimrBxRghVaNWovhygWdC9AnQQ1qHiR4uOci8oAGC7tcFibY5WGRmwZ9jD2EWqc8DJE0+B58TPDPyYPNZQ02lm8TUie+Q8u1GlRPWiQIqe8wYpwGkXfHCSYn8zHOSoM/3wYKawvz8bC7Bi0vNBF837zD4ZsaLOljJfyS3qHvRTWatDBSFusW4MZWNQaaWSg9JufjqZEGVwP6KlNj8rE3XoODq+2Uyz3yMdZLgwf3pijPW+ajcIcGnmtWKX3d30EzWYM5iQeUnVq8g88gDTb5nFFyQkQvGw0Uey4rE+bk4aitBqZPApUDEnIxZaYGssVzweRFFpblaxCsjBWcgrIx2FWDbopI4Vd8DoL4s9btZwqP9+TgrIEWx75OFlJjc+C6VwOjvEGCRWwu7D6r0UvXRhigzkNysBqfJloKD13e4fORGsTnGCrn2OXDX6HGb9MGSh3m5m6P1NBJaq90cWfvPKOGcYcRyjC7XHjtV8MsfpZyCN/rYJwG+xNuKf3u58DtlwbbBz5Qbv2ZjXEvNfBuBqWTXTZongY6IwqEOzMyMPS1BkPfpwseRzLxrqMGgyckCn3WZiFwogYbErcKet2y4H9Fg4iBCwQ/VTb6HNVgvjBNSK/LRnqpGqKHo/K5nA2TlVwDy1co6xlmY0m5GosHblcuiMuEt0qNe4OSlNrpWZiXxjV8NFtZPToTX/mzuYMLlbkLMtiH+F5uGiF5dSoayRo8i/gs9MtJQ7e2Wnz6WCxs9UrHhINaHH91VphTl4Z6qXwv7XHBZFwGHnA9fIk5KKzumoktNloUxx9Wbs3NwKH+GnSc4a48sTwdxk01ePXES7mnNhWtt/P43T4ptRfTUdtAgxWdK5TC8TT82KjB7QpJOUyRihuZGjTfZkQdipNQGqLG5Rl6dMcmGfXu8lm/+yUUGKbg3EUteny9Jqy+mAJLFw2G7PASDFqmYapKg8Toq8rqjBSEcz0U1QtQOo1Pwf56WowV/ipNLFOgq6vFiwGG6NbwLe6v02JisAnM6t7g4WEN/A5ZkODzGoNnaWDT3ow6vEpEpakWc1cYUiskQTyqRfnqR8KX5ER49tVi4J0o4c/UJAi1GtywvClE6iQjz0wLlwEhSsWQZPww5j2xvq10afQWnS20MJ5yX/lkxxu8JC3+BhrjdNUbtL4pIjHLFB/bv0HLfC2CJ1pgQuNE2PJ6302wIrPJCfBupcWiIRb03f81LowXkYuXwonWCbjUnsfPixcCNr6GV0+ujd7xymEhr3GK55Bl+FI5ZEICslM1oDwLnL70GqVaLX6JVjBwSMDhKA3KwxvQmF7P8cpWi6F29Wnloxdo1kyDyUPyBMeTz5HrpoWlZYbwMOEFxHANzvglCbfqXuJyrRpbTr5R9un/CuVjNBgxIU15r9NLzDqlQfTrPOXzsOdI4F5bvbI+btm/RCnriTCvIUIHPUcn1h91+8Z0aoASTTarYXSkIen0Azbe0eC/D9Zk8zQO42aLGF1sSeu6xCF9qISWDcuFUBMgOEIDj4QPQovXKkSu4rld+ahcDhUWzdfg0PYqpc42Jb6O4P3vplG27BWPH8xgz8ZYY4LnU7hbiFjjXR+G3nHI/aCFblojPCxVwpnrtpFpM9RbrMTQLA0OhzeHVleJPn/VcHNuRIuPxqNHoBpHD9YntxZx8BjI83xlScK7JzjK/DPezJzqJz3BnDciXEca0+97sXC0ZJ+d+lPwfPkU81kDvaAWBlTGocFmLcRtonKddzxSZ2vQ7/wP5RLbOJy/o8Xy2yYY8TQWly6KCNpngZIFT3Ca5xzetB7cBjxF9Hwt9O43wsvsOPzQ16IsuylOZMZjPddzl7nNsUOKx8q5Guj+tqbs6Cd4tk2Nn9cs6WFwLPa31CDWxoxeZjyGYTstbuUYkI3mMRKvMqel/RbGzX6CrpW8n81qhVbrn0KvTAufIF3s6fYEt/uIaN3QEF7GsYh14Ryw2QTfRjxG4DbuoxMWOH/xMZQnNdAsrI/Qqidw7KXBMncLerPvMT6dYyZ9Zka5DR/haZUaze4a0fL9D9CPvSnWT5/uduAME6LB0nd6aPArBiXv1UiONIB74gPMZN3TeWEMk8AH2NxQCziaoSrtPrp10KCBtyWpbt9FM/canF5iRpNaxyAmRo3g5ob0a9w9HFnPfXFelxKr7uKkUovrb/8Kvp7RsOmlxZDxv5XR+6Mhbub9f62Dm63uoVuYBsa39TH8QAz8v2txeKoxEh7fQ8ocLabtMMPHD3fxhGus9eOGFD0lEvcaqfFcrx5duxQFnxFqXLM3pRBEYQNz94QqfWqSEYVdq0V8CdShU8VRcDogwj7rl6DoEIWDh7RQjv6lfDU8Cn/SWBun6mDA2mi49RLhOUUfS0qicWi/iAmRJnAMjMJaDy22G1thOr9/dScN9Pc3xNHCCBSx5/7p05GeWoSjVbganTe1pS/F4bjPfPJ7RCs6nHkLG5LUsJvVmL653YFPphojd1pS/O07eMjrehptTA2sI5A8WWTP1aeZ3++gKElEzWUd+rwjAtuKROhe+Sm86BCBhg20cPL8qZz29A6Uw7QYnKyLvwZRuHKN+XalIRpk3cEhDxEmNeZwmXwH48q1+JJdH0u+3Mar1lqMed4UsxNvI8FEgyZjbZDb8jbWuqox7mI7wPsW2gXXYItZJ7wZegsNm9ZAru1OFQ6hWNNPgyfoTL2338Sz1axjbu0ov0sYRrK36jy0oYmpYTg7RIsB1s2oPDcMnzO0WJNSj+4PD8dHXtfg3mZ08mc4tt8TccrHiPrNvY2StyKe3qsTIvzCkOmohnPxT8Gs+S28LNDgwN465aLsW1hap0FM3z/KKPNwHNVqcG2fIYaWhmNbmYjTf0zRaHA4/lSKWPLbGl9/haFrIGf5r42xpms4ptRp8c6wJTy2hSO0uxYVe2zhYRCO28xmLY51xqCDYWjXQ43dvXugZ3QoRq1RY+2BnmQ2NATRSg2OVnalT51CIFdxb7brQPYDQmHfTcTCuNZUYn4TsRNE9JrSkha+vIkMzqddlljRlcibcDeUQKUWtMY5DFc+i9jj9UeYLYdCXqrB/ca/hPerw/CYs9jQir9KtyM3YTqBfb+7OfYpb6IRa2xVhQXOPLiJ6d0k5J9rjtUNwpA4QMTKmTa46nwTo5rwfae3h54qFDbXtTjboysO5YVg6iDWwNqemNk5BKuY5VwP96fjRYG41kkLhxG9qVFAMOb7arHgWHeyuxqMPM5EQQ8MaPGxQAxmrms4R4/Ofw9GzCj2iE+6OO0Qgss7NXg53AB6XkHY15UZI6874tfdwOIkLQ4064MOE4PxbagWlycPgN6sQLyarUV3aSg9Eq5Dw31hpx1EW5wCELCL97zEiHqvvY4p7L/ZXYxw3CwAPS+ocWzmYKwdfh0veW7mPYYhcOM1rGWNdWgzglyX++KvnQZWJ+zolOiHr6xdm66ZULehfgjkOrTraUJjm12D3XgtWs02gdtPP3gv1KDkjwkObr6KO/+pUfTGDn01V/Fpgxb2N0fAzOgqrgdo8NdoJN1JuYzJDnwumuG0YO5ltFBwjtaYkuUtX6ziGkgvNqHvn6+yy2sRoGOKlNVXMYVZYtxpUyz+eAXHN2kwVn8Uil5dwdgcNSwfjCSr/t749ksNB+/h5BnnhcRGWhysMiPp6WXIz5nHzpthViC/3kEL20vD4XbcC8qevG/fR2LU7ssw+qOGVcwwWjL6Iga20UIOHUy/PC7g1A9mpAIzchM9Mewnc3t9M8x7cBH9+rOu7h6EOM8LcOorIsV6GGIvXIRmnhbOn0diqeMlqA+rsWi8HZ15dg4TF2hQNmcIBV44h0zmlj5GAyg93ANKby1OlZrQi5Hn0S9Wg6d6ZmgunUO/A6yTcX0RaXMOHh1F9IkZiE1Tz6H5Yi0M7gyDxRwP9I9XQ6M3kpKd3HF+UQ1c8+1o0KqzcNmoRsXnwXQ3zh1jmvC5rOxD3UPcYVaqwd2IbvR92Bm8Yt//PMKIFq04iwruhSt9DeiI6RnUduY1djfg+j2DUAvOHduMgTXueG+tRYeuPbBLfQZrA7W44NEb4V7u6NpDi8fzB2NNG3cE7FTjo8oOM9PO4NnzGlStGImH7c4gqlENgtaMpNv7zkCYUIOlEXbU7cQZuNVX40DqUBqZcAZmfmoEVvQgJ+fTyGIu0v/ViTKt3dC0EfPGg/ZUNtYNZrxXewxb0NOkk6hifX7ZuhkNEU6hbLEE44PGdDTwNFbs43k+NKAYp1NY9kWDYd8NsTrmFOyZORt8NkGMx2n4/dLiZOP6eLznJDo2lFCa0RA6V0/BmvP4i/vtEZJ7Cl+ZVZzGdYPHltNYXaHB7s09UfX1ND6xjjnOGoY10mmEnK5BadZwNF5/GmKDGvi+HonX+07DOa0aW1xHUjeez6xRNfCPHUGFqafR0KcG1u/b01OHk6iby0wVaUtRh0+ihcgZZ2FL2nLnBPo+1GJ1fGPa8vYEpnmKcI6wppmPj2ORQsT67Rb048Bx2PZn33llQI+Sj2M394WZlwHGTzuBQb21eG9igavhx9Fko4hpbawRcP04Gi4VkTagMT7OPQGXuSJ7aUuYVBzHnDFaHN1oC+2QE/jA3kqtOqFj5Emc4rMwmzYCVTluuBBZja+TR2KjJa9lUzUunGlDfnnHcSaRz26kDTU/chwRvTWo2tSMvJXH0OWcBvYDGtDyt0dxsliDgRvMyfPuUcxknXxySJ++fziC/+PovOOxev8wrhRKpKG0pL33HnKup721taWlrd23iVJoF6JIew/a27meInsTaSopLc9zzmOk9Lv7/efV63Sf+/7cn891vS89MknM78LB5VLxTk/2ElmpatW/cuVaXtzXXaHDH2P+qrmTWYUKy1yr0v+PF8efUXm7Qg3qtnoxobXKvvXrcq2DFyvZKrSb15AvOu5k0H49221szPNrdvLzAx3fxVrCcH87R/4R3DWrCubd92DqIT2Dl1bE7UoebGCuMGDbL+lUY3euEP0fuahcnhHuyR+CFXesM+GWTE9eWy14vpMF39CTF+qL/D6lFget285Zp/R0K7Lm23vbaTRRz9EfKqH2kK08v0FPSf0rfZ6/id1FDm28UJGCO20iRE58afNZ+jx9E0dXVPnf5VdSwJNNnG2msmBtsrQ1ZROPC/91qv9MquS3icUiO7S5eE/KareJjbP1tH4QLlUz3cTEznp2+3ZD/mi/gZ0WK1whP5Anr/2PIy6I3Bf7TD7jsJEPxYyfLEuSvRM28mq+wj/tX8lWvzfypMja57p9kV3dN9FyjcJb1sUiO29hTHVR/1HGlGO2ctVdPadXqMKf+905SZzxdZty6dXY9dSL7Lx0VJG0ddA6zhB5M/LUFyk9by2fC20/7P9WKum0nt1E31rVS5cc563nO+FTXeOeSzPmrmfPSyrDpj2Uwgav503BA8+Tr0pRfddz/nc9u787IyWnrubDb3o+STgv989dzbLewhMHXpPj66xlvsiVYT3vyK2freXjPSqvZUXISyev47V0lSGxsbLZxXVcna8yd2WmHHhkHU2iBbuW5cr3dq1lkvB6O0+9fObmWqoTFWoflMu1DRs4P1xPu4tF0pmNq/i8gsLKnb5JwTluNM1R2HJDntTy9lI6Ct3Y7nhCahu7gtFzFTb4EiBtaLGURbf0PHNrn7QmdBH7VxPZPE1kfJfF3DNRR/9H/rJR3hJGNtBzyYKT8gaTFf9+Jzn7dX0v7/u+lCVCc5x65cut41bw3jLBaZX08u/aK9hK1fOyRpUudFvBymLuouZ/k1z3LeH9e3r2bf9WetDRleYiX7iqGVJtl4W0uKJy9/rzklH2fK54ZOCOX6GSW/dFtHys8kbfQ9Id64UsXyhy4nRvyfvdfLavrmfBHE/JUTOPJit0rPh6h1zSbh7LRHYYfH+f3PPVArZ2EwzvclQuWebKa6kK9xmdla9cXsTSrgaun3BBnqVdyAuxBjoO/CBX6raYXdsK/5r9XQ67uYTva4he6qOXBwQtpVWgYNrdOdLWivP45o7o1c6pkmo6l91vKfy+LEbas9GFXZ+rPF3tglQ+ay4DPhvYqP5J6Yq9C59vMvBseIDUMM6FR7xUWt/YLR21cOEQ4ZsDvnhIZxzncGpVPT8v3yAFFs9m5846lkW6yW5GM9le6Grh4i1y/4OzefCdjjZZ3rJf/zksfiPydVs/OSDUhdXThA9anpQTv85lsImBddufk7O2LuDVkwYOHZcl7/juwk5i7iw3vJe9b82nqfDNYbc+yzPGuXLPWz0Hd0mQvP/OYlieuPeUSCls3Wy6W6v0f/FImqibwRU2Kkt7hUobl8xm1kYDf9sckzZMmsVb4l3DYg9IWZdmCg0Vd3TVS7pgPJN/FD1Xh66ThvWfwWP/6fj09zL50sDptI7VMWLMOvlM2HTOH6rnf47b5cS1M9hMnKWybq/8oPNMpuxQBH8HyZ/zZjJRzNSIx49lZ78ZHDpa3Mvip3JP05n0SFB4sWWS/PnFbGbsUthoqFZa+nk6VTHvGdsfSJ9KpnJZoZ41NlyXnPo5MddCoYfXaUntMoWjxgnf/BAoDZo8lbvrqPQ8vVs6d8GJL4U+/5rgLnUvmULncXpWGbhMks9O5rB2OtbzXS7v+OPEtvd19Ny0WV6zwYnvRF/t/7tLbr7ZiYfFjB9bdVguEet81ig8EXtC7j/SiTliNnUfrsjO4plD4q7H/r4nl8+bxujtQrsstLKR2Kc8Xs/3LYIlO2UivYUu3fQ5JLlvmchjYn0fzU5pjMlE7myu58b566VgjwkMF/2wdKur9PvDeK7XF9L87Eq5xGgST63VsUo9T3niuoksq6znBOu98pDhE2nVRc+KowLlYXcnMtxJz2qnQ2SXZpOY5qHn027JsOscLudPEDMYlQh3h+vyBKHVxoWJrK8Nk7+cU7j/dxKPGl+Xxwu9dZyYAnePi/IikdGM3yXA/cZ5+a9gzlorEnlv60UZB4WXBSZzcuw5uaPICDOyUnCrXog8aY3whREJGFYeLOsmq8wYkshHl47LZVYG/n2WTMdJIfLnf5+XrpKPsI875d2jVLptz8O9hT5yZ8HMV39/wKBFu+Sdp4UnVkpFmPEBeYKDyrEv4uH+Yb88caLKDRXiEf37gBzySs+Db+N54NRu+fUc4Qv3Ejim7JBcScxd9o9klozyk2tYqpx5+T1bh3nLlw162sbl8pmFr1xX+Ffc4490itwtrzyi8NLdT3Tf6iNT5IL8sV8Q9mKzPKNYof38z2jfarvcSHD4UJMP6L3FUx4pfKfofQpGFO6SN4nsUEvszejzdvnPKZVNdXFw2+Qt37VWmPcznnWcveTtaxU20yTSbNIu2UXs/8a0ZO6J3ikPWaSw+5r33Nxzl+xUSaHh83seCvaS/a8IdtV8Zu6gnfLsXgofDPrC9r/d5SzBG6OGFyD5+ir54Vih8z0+4HPD+fKNLIWTKnyA49PVspXQhy37U+Bt4y4vHKLy77wEOBWsk60GGRg8KB5WV1bL3+NEf36Mp2PtjfIRkV8WXEpke9lN/iQ84vHSZG72XicvEj3TZmauYOetcqKryh6fcnlryTK5bYDKaJcChlVbJVdbIPK1/zeEeY2XfwlPPzPwK9ySpsqR6xX29P+ASiUTZf9ohXsCkmEVvFCuK3KZTa9ETPwyXc5rYGB6YRxe2U2Qr9UQ3nownt6Ok+SZlxSu9U7kjjpj5BuCW66f+MBbD5zkj7tFbSMLKJk4ye6lCu9P/MY9u4fLH0U26XnnGwJNNbLNZD0r/C1A79R+8ssNKutc/4hqR/vIH7aLjNkrGReqOsq74hWq7kmY2KO3bCsYrLJDHHo/6iV/Hyn8yBBL76O95Uhxv0FPEvnuchc55bHoq68fGOhkL/uGCyaZ+ZWuzj3l6TrBOa+/0S2rl3y4jfD9Gd/gZtRS9nqp58IvBXBu0kxe8p9YP/wjpIKG8iWhq+6zkuB+pr4c3VTlivOxiL7aWL4h3jt7RSzXHLaTSYUJ+YkMrllPthTM0HDVR1YKbS7rxGy+Gf6VH081lGuIvBO97RvbX20mN7ogfMRPnL25tdxiqZ5pO7+i9TlL+Z7QomeHP+JATTPZTfzdLl2SsMfERI4Ts6CZEosd4y3lZSLfGcbFsreLpXxggcqSV4k88NhMft1D5feqeey8qobcSdSnydyvvPK4qmw4pLBtnW/sPtJaPi48ZVdT0Yc3vkbkCh7r+Oszsi59jLBJU5nWOg92Sw0R20WuvP44EXa9CyOmPhH9YxyLQlUf8aWvyvQtMbC79zpCLtLT6FwMHaOzIo6ZqBxWKZZORfqIauKuf2kT6XzuZ4THeJVTvPNo9PF3hLxNZZndFw4zzo1oGK5SW7uAWTMLIw7XU/nK8AXJpxMjHjoo7FAo9tM5MmKIYIChK/PQeVFixPpgwcCuiZDmaCOMZJWH6sWi98eECEVk0l6HY5D85H5EA8FLOctieGDp7Yg9HxVafY9hoGtsxDoY+GZpIjeceRJxYYdKx4A8bihOiZgXpXDy28+Ux8VFuPwRjNekgBu2xkUM/qLnjYJ8nKgeHFFTp2fTzp9Q8vlYRD/qGddGaO/FPRGLR6gcIok61NsS4Sxy+iYz8d7GmyLuTFI4430CjWJ8I+bcEjXMy2Nrq1MRM87r+ftKPuWmxyLiRGYZ1iofVqNdI3yDdVwVn4cTs8ZHHOyuo8OZBBzo1CUiStTtyN142N3PfmJe2cAbKdGQB1hG2I8UGhsTzeRzVSN6vhPrxMTT2cU0ovUsA3fnJ1DSN4xY80Nhq5WfWPjOOaLxOB03RuXT8fSkiPcjdfwS8Any4E4Ri5IK6VmWB/lbk4jIkEKeDkyAPOTGk1Gihp4UenjrzuMrQjc6Foj3epg9SfitZ9ewaLpHWD5xFmzp7ZRAuebAJwOF74d9T6B7xUdPYvyF10j5dM7qEVFb+F2hfz7DIrtH1K6i49UVCQg7HzUg6rYi5ige0sBFA87PUDlGE4N3PbcP+CrYvqBlDJ3tBw3I6aswuJNYf8zRAeXlCtcJDwqTUgeMhsIPd5JgtGWUw5+m4u4iEtD6aGeH0WKWJ2+PQ4lLA4fbc1XWeBUDM4+mDq7C31c+jaF7mI1DXq5C691xLPGo4+Apsvm2S2LPrk0cfESmNtmdDKOjBx2sNit8vyoRj1q7O8SOVVn7Wiw+z57qMOKcyuPxMTDa5uXgJvRwVbUYGpXscuj3UuGYVbH83Ga2w6ZHKn/8TeSejR4OucJ/y/yS2Xmsn8OxfmJv5il4ZPvUQRW1Op6ahPb9Eh3cWhn4IT0aB47fcyi3EhlhUjRcrdIdbu8T3hrznOkZaQ6Xs1VyWjRnvLvr0MZTZe/bwoPaXnOokaEyoXcyL5hecPjz4V/N02H0xeBQaCze9SkVg+b9cEgUWqQbnwyzGz8czEcaWP/Hc8gZPx22ijudf+o5Xdd/dQjYr3LJ9kR6V0hw+DXHwJ3ByYz3znKYFCSeyUvlqAqqw7G/4oyvMtB5SXWp+LmeZ++lw2qEmbTEXuHyTylo6mAp5XQyULMjGTtCK0suZw1ccfg5HvSvKQWIezR58hyj1ltKPwW/lV9/zqxOVaUkoaXTTz7nvbhaUpiYtbM/UmjlYCK52xjo0z2dWyMtpDYdVZ4xyuSwybWlRYINprTNRFGVhtK02mLGrdPxe3xT6dR9lUcPpCJ2TUNp8FwDpejnsDnfUFrdTOSsd88xsVcr6fIklc/SnvP4xCZSP8FCvYyj2fB7S8nSV8+UpRmUVzSVdgot9VEz+S25idRR8NXSDVk44zpEOip6fmB5pvDEftLMZwp/MB117nSTbKoZOHl4NILjukp76ypcNioa8Rb9JPstgm16RLPSVXvJaozKaRej+a2DJO2vo6exJpPOXh2kVRpxrt0veCi1p+R/RuG2kix+vDVQapYjODwyC51/OEkmjUQeXPUCbnYTpJGiH5zrxqBk7Chpa5jCzO3RODplkOQtfNx0RTTNzjpJZaIfUp5Es3PvKdLtaQpLlRf8HTZCuiJm+ZljNq36T5MSheb0lbNQ+Pk/KVJwSI+AF3jS3EMyD1V50zYWyQ2WSgdFnlqTGM2q9vOkxwMMfNwphoPmLJU8Bgu9Dc3i6xYektknhdXaZrNhxDpp0DCFiY2zMWGSlzShisIXfbLwO2mX1Oidwpl142BfYY+kSRKefjsWfqt3SHOE/i+eEcuzu3dI2k4qD0bHstdPX2mA6IFJzbJo7+orOd1QqK+TzQYzt0vOA0TGn/8CdZRD0gDha23PxOHn+SNSdAPBY/3isHnhAWmyk8r3HeM45NIB6WR7A417xDEx5qCU562whsML3q1wVDqZrvDr6kzYVj8hFe1U+bhfBuynnZbWjTcwTWjsspST0pqvwnduxOGPVaDkJe6o9bY4mkT5S17rDOxkFE/d0SApP1Dlx4J0Hhl1TqomcvRq30weH3peuik4PMEvE5/cLkpG3xQuHJqB9D8XpbVxoraNUnDhwDWp37/fOyO0q0dRmLTxrdAf60T0C70hrYtQ+Gl9AltXOyctEzqW6pDEOP1VyUbM4PTwZP75eENqmCW+tsjg0j9XJR8flZPqZ7JBzE2pt8hf7eaKczUKl/xXiF4alo4DQbekfkIDt+akYHPve5KF2PPqrCS8qPtIKhD8YH4wEY21T6R+kxU+bZXIlC63pDJRz0N7k1jy456UZlBoMzOF+qwHUs5MlQui0hj+966UOkf09tEM/nfmsbRezEjVGpl4e+iRFJ0gGKBaOmoFUPLyVFglPQV/70dKu8/+yylJmLTsuVQyRXjK1EScexslnTqmZy3BhxojWYoR/HPKOJkjqz+TPonM9bVJKp8ERUoPLit8Oy2dXVMjpaOLFT60zWRYhyhpi8j1Zi8yULjmuRQ5XE/PCekItk+RdgmGVNakoO6+VMm5VM/TTkm49DRF+uWnZ6t2iTiRkiAFF+o4MDqRWXdjJU0HPV3/S+a81FSp3049k+umcbJNiuQgsmdb+wzO/50k9QsSPbkyk30ZL/2y1vN14zQw+p20cayeX+8k427D11KNFXpeHpcE700vpWfFIi8fS+b7Z7lSuzQdHSek8uvh19KTg3ou6ZNOo6fZ0j5/PX2npqGsaqE0JV8ntCsFPQ5/kRaa66nVJ6Fz9gfplI+O5c+TeXP1T6nFSh1f2qVy/+YC6ajIldsz0uhpnSfN6qfntFlpWJVXJhnv13FfmcgLKQbJ+6KOcf7JOF67UDpSQ8f6xinc97dUWttexyCTVE4+ZJC6pOroeymNNZ/qpTbU8XbvNFhsrgCbMTq265mKKcONENdW/Ll1Cqr3LpPGRQo2GJLCKV2MsM5I7LlZKstHlkv5Ljpm6VLZ8/gvKeSyjla3B6B3gx5IbVzIZw/tYW3fAxfmFvLIentuPtUD/i0KaZoygKvKu6Eo6ierfLeHSXBvPHxdyMRd/RG7tTfWdxH7b9cPBaP6oGJLHd9278uS5H7IzNHR5VY/3qzcB5Mri6/rD+Dp1J6oMrGQ4dvtsWxJX3Tvr2ORth+KsvvjaraO7zb0gdM5e3gKVmm4qTd9ogaAq/UcWd6Xp+rYo8N7HftVG8B33/tgUctCenzpg0q3gGeir05m9oTcdSAq5OkFn3RFzamDRV7V0+bPJ+lmpxFoP09kt3a5kk3mcOTeFP2z6rU08OcI3HHRc+3NN/Ls7BFoVl3wpF2uHBc7HJoQPbs8zZffNx+BFNGr6527Ep2HoLfg83GJPejzZSB82gjfadKHy2cMhP9CPe0LeqOdPBivJ+h51dATQbOHw1bw1dHQ9pB9h+Fbup69XFuiydqR2Chy3Cw0xa7vo/D0oJi1SY0RljkaMT4KB1sY4eCi0Wjd18AM4xIp5NIo2Ir82OLyd2lTu5EoFNnWZEm2NGnPaGjN9NRPypFL/UajsqynZPpT/rxgJFYN0vPEwhI52G40+i1VOGRLuXz50mh4F6lc2c2Ow5xGo8VXPbf1bs7LdUYhQfj1gdutmT9/BF4UKhx/swMbdB+GCyI3NQvvxZrThsPdVHj0qj4c12Qoyl/pOGVNL2Q4OsK7kfCLnJ5oO2sM3JxEnY0b4vapMXAVvj9mcV00mT4WZX5iTp9bIWv3WHwVfjT8QRWcMB2LKWUKd5RXRKXaY7DNTuSj5+XSwKmjcVVkxk7LsqXHS8fBX3BLyu8sucxlPIaf0nPjonK5ltUYuM/Rc/boinw2bgzyHgp20pnxeekYdBL6XDW0OgNbjoVGMGTnG3X4vPJYFAnmX5bVkIfWjsHNTSoHvenBxzljsFlk4cw1vdj5q9h/VYXb74teWjse20N0DHjRHQUWE/Bb9FLJ6864OmYKuoisfX7hS+lyrcmQhd52z84WeO6EoAsK12x/LUstp+L8AgOt5nZhtZFTUM3mXy7ozi9TJ2CK4NvVGT258KAjrj7WM2l6e3w2m45TglXcnrSE9vRs5Ag/Wt6mGRJMXGA+WGHowSxp343pWC+ecdqbJT/sNAvb/lOYXJoj59rOxFFTA2uebsVfO2ejcJjoB9e2LEmciQuCe8MrdGJWw2nYsVOhR2YLREXOwR2RO/b0aYZ3pvPgeUllNys7lOXOh8UtkfEb50jvvs2F7GngwfMvpIFXXdDuosLb1zPlzuVz0Pu6nvmVXsr3xoi9LVZ54EZjtn87Hxs/6Lk/sRn79ZqLZlsVpvduxXqhzjgk+GqsdRNINRbCLV7weZAt7HYuQl77f9/LbYANW5ai1hCFuwdnS7PtF+J8nsrYdpnSrOaL0EZwUWJupny7yUK0bim8svCl7J27EFf7G+jnbEN53lIoo/RsbNuIyemLsGagmJ3HTVjJyxWn+//7f7bt4DzADV4Nixhz31aw+gpc62hg6wc2aFtlJSoI9n64oTZ83q1Cwk8dpa1ZUsiKJZioqoxokCG5mLrB87TCJYmZ8vjmy2Ek8mnnopdyaL1lGPvGwImzavGz9Wp4ftXReFpdXtzvhhb39Cwd04jP37phxTuV6yzs2PjXSmxuX8TbaXb47LAKa/8aGGhqi40r1qHDQ8Et3etgTPX1yBD+JWXVhPurNfgUpOMlu3Rp+/h1sOgp2L5tulzzxjr0iVVY70htVm+4Fn2W6Hl/bD2+GLgeQwMVBjxvzFGH1qJplIHrZzSh68TVGOhXxNb+9qiZ647hNYrYxbg3htR1h1eigRzeFcf6b0OSt4HXt7ZH8rKtKBxroG2PVjh5bQsW1TbwamJTdG6yBcduqlyVaIvJbTdjrdBA3wb14XFyEzJ6CG0ZkCYd+rYZr8tVvq6VKivft+DeL4UDS+uxdO4WBAi2/3ClMTXdNiHxvMo/NVsyZP0WVK9pYKxxe+4M3wqX4QZOTe/Ca4e2Yd1yA+2W9mLUIHdE7TPQeUd/XvvhDjuRU6YFOPDPMg/sfSCe2TUY93Zux73FBtpUBmomeOJaosqm6Ie/Lz2Qf1Clx6IeaDTKA6cmCt1z7YSWBe4oE/t/59sG8g53tKwp8rJVC3z4uQ3t6qnsUasJynXboD+scOLjhrAX9fETOjbvZrI0sbEnTp5V2fJcorSruics6iusOCxR3vjKE09/6vlDTZKbbvTAigCFVn/r8dTJbaiaqqfpyoY0CtuGWiL/Pn7dhHvauguOFM98bcX9593RQ+RBw98OtKjogcPVVNYv7kZfJ7FOZ5X77/Zh9RQP7BK52zbQga99PXFR1HCCOpAjB23H2aoGbiofjeXtdsJqv4HnXUcge5QXOgqu7pQzCNFLdmCx0L3k3CRJ67wD+2LEPNZJlPwG74DcWuT6egny/LY7sBJ62nokyRdG7IAi6uA9fSAzGu3AbZHl24QN5XHdDjz893tbBo3ilBIvHPurMnqDE6QCH4Q4CD1pPhl9R/ggXifq09oR5+bugotg5gxpJPZ934lbQjNjJyZJmw/uxPRrKjdWTpA843eh7LSe09Pi5cWvdoKL9SzsnSSrlb1Bb5X9K42kxaKdWC3qs2HCWLYI3oVr/z7PaTGRw3TeUFaqLI6fwpIIH+RNNzB0wkwkz9qLVeNF/gqcirMlvoJxhZ6cnYyOjX0xSfhO7uJWqJG/FzGCtWo3aQnvpL1IMNUxPy1RWmrjCxdR55bx8dLwDbshC65omhcvn/b0xdDDejquS5JHXNuNYZkqQ9q14o3te2F6qpDW2a15JH4vDt0u5ArHKTT29sX6EoX+S6Zz3IndkGoZ+Kf+bF4U72rU1cDlq12waPwBhA8oYtLc2Vh6aT/sdqh085uJWw4HYDtReEH/Vtg5Zx8KGgsG3tgS1l33YYNgwm+JidLV6fuQEKQwZECCNGLkXrzxELlYlyD/ddgLp24K+5xLkheu3o944adbrrWkT899OBVWSPPiVlzWYB9GRhUyNHwW9x87gC/XFNp5zWGzDgcwQ9Sw97y5PNzxICxMimgcNBdjth/E9/NFrNDWBVP8DuHRfQO/7JiF4tcHUVn0xvZxI6H8PQQj4Qs/Q4eA8YeQtFXP+e4DMafiYez8T89xU2vB3e8wBqQXssWhmuhXzw9vdIWssCRZGpFxEMNfi7n4nCzHHT2ESh1VJlyqSS8/P5xtpePg0pocfN0P+mE6dsYoWj45jAWegt+CRvNPPz9E/RAZ/M4sbrQ8hMtipjpGzeHcm4fQuYqBP8zm8t7hg7j5yED/ajU0e6YfgZKlY43LVpqRxwLg8UbH+bnVNaGxAfg6Uc8pG1xwbbc/Ek+I+yqdjYFmfgi+p/LGqAkY0TkAy4YZ2LPaWESd9MMkczFTp4ZhxAI/fBCMUXZjIOzH+6Fgk8Jhng4o+O2HPFeFgTdroczOD+MsdCIX1wCd/dHVWscVtSwxs+IR1GigY17DFCmm/DDQQqHRuhS57KEfZgs+dF5vSaf9AcgVbL/mjRVvxfkjf5COqajF1T/9sGWyjjMW2rNkTgCMcxSus9HwnhSASYJJPp0czl9xfhghslgbV0d6TPTH/DSFj/ZPpLWnP5IEI5W4zuKs44fhnKDw+ao5zNnhjzbC+3wsLbVbBgdAV0XPHMVSeyJC7GGLnkEtrbSdBx7BD5Gh2hnV0IbbBiJf5KDCWTU0W88EQj6o46tlVprI/EDsEmw55relpq97IMxGKOx/zEJjszwIG7srjNlbTTNg/FF0/6yn88l5GHQ5CKt6FtGs2lxMbReI5kLbFz6bgZnTA9F9s4F3rjshUReAhq0MHLwEOKD1R+AqlZY9+qOFawDa1Vb5vlpPVI88gq5DVXou6YSYYUHY56ZyZ4126OAdhKrvFV6Ns0S0USBuLBIZ7bU5Dm0NxLh6OtbZmSbJ44/A0UbhzLtp8sTvR+Dp9e/fnS0YnHkEyzsJ1nWwYoMLRzBgr45z77UnmgYhLUShlN2FV3sFwnBDYXlsTzZ5ewRL+qlc2qo/c/yPYGSByOCdJH5/dAQPMww8QEduuhiAO80M3Ht1MittP4IdGgMHfpjO+YMCkVxf+F3jeZz44wjuZhu41nIB+80OwogJRXRfW0273/oo5lkq3HPFQrvjQiCshTcdQXVte98g/DYVfrfOSpv8Owgv9ikc0K6GNsA/CF6CExIb1dB80BzDhEN6Foyz0vj8PQYX4TWBTpaahOKj+Pe7zrs0sNCMHxQMUy+VAQXmmte2wdgl+nByR3NNZsEx2EzRM2rjApyTjuHhxiL2qT8XLdcfRd3mRWx+ZBZquQYhqFywWbuOGNzwGPICDZQ6toHL2WN4Ga3ygfDZJ9nBOLpfeJmxJTxHBqHxOR3/ZFVDB5cg2Ivs/Mn1hZRregy12gmvGZ4py+lH4Sv4U65mwWr1g5DlpmPvqZb0MgnCRHEX1XQt2M8mGAcHq+x5uA37fjyG11kqzYZ2Yk2zo5DDVWbtm0aDbRC0VkV0mjmTKyYEofZNA4skF75KD0LwGQPdzs/n5eCjMKki+rC+ubb6pmAkNlbodd9cu1t/DNs2KEwys9A6HT6G7q4qb7W31IbGHsU3f5VHT1tpR74/BpPfCn91qqG18D0GM8GBhv9qaDA4BJdVHXulWmnmNDuOkQtFdntZTXMxPATVBIuOtK+mGVnvOH4IT2maUVVzyPI4ljoobL6/isbobyjORes54u4S3KoZCreKxTwb6Qq7cSGY5VPEQ1UWwGA4hsltivi6dUuc2x4CrbWBR72aYlricbgnqXRxs4XHqFCctVK5ZNJr6W9+KBw/6Tnrm8iPT0JQ8Y2ex9Kz5UvPQrA8SWGHeTnyzamhuF9Lz+oVGtP8Uyisl6iURjfjuCMh6LBa5dyglizIC0HOeAP3X5rHlcHHwGpF/BLoyobdQqCGFvGSxxKuencczppiDj5eRXtuSihyE/SsH1VVa+pwHGFCfxyaV9M+SQ7B2w8qD7ax0JqcCEHWegNPXrDSXml8HF4mop/n1tD2bHEcLiJTj5xcQ1N8LxSWjfUs87XSHEg8ibwTCvf+Z67pixMwE3nZ076qRu56Eks8Vf4wmGlC4k/h7AOFmYPMNKXrTyPvvp5PPqyA66qTiLlSzAHfl8Fz0gl8cy1mrfVL0P7TcZyuUsy6V5vgvONJuAqm6is1wprIkzARPBnZtR4e3j6FyDyFc169l/4cPIl9Qn8+2L6WMmaEYvRAldvNXstnH4TCNlvliOA3coW7J3DEQ/SSTT1GzD8NV8HGGbtt6Xr5FKrVEzlRacIVQ07gmWCDff5LeX9PKIzHFDPYdDlrTz+BrzuL2a7bSq5sdArxxcUcecRMG1n1NApEL8V3r6L9GnISzpcUnvheRevc9wSuGqnUnLTSli09iQt3BCfY1NDeOB2KphUVnppopakdegbTRdYLumKmGT3mDFIXqIwZbqa5l3gGO6MULtjrhtiUkzh/p5g1LNwwyfckHolarRzfCMW1z2LdSgPvWdbDlJ9n0GiyytGJteFmeg5VDog6D/8m7ftzBk+3q6zX7bM0/cVpTO2lstnUD/KNkFP4sFxlq3Vf5O9+Z9BPPHMypha7WJ2DayeFfy3qsE/4WRw9K9b5XZ/3b5zFEcHznf9z4/2HJzE1p5gvv66ks6dYp2YJI1qaae/pz8Bio8I3H8y0HW6dxhDBeyZCA+c0OIO1nmKOyqtrxmrOI1h438891TWH/lxEp6OC/0NMNbu+n8MRF4Wvg+rDYuF5eLc1cNzVOnDsfgFvp6k0ql4TNQ9fQOMp/77fa4QtuIiPoucrWPySMv+ch/0zlWP8ddJSx3Owa6Ty7UudvDD1HHLLFI6M+yXbRV6AhZipZaVG7DT6EmSRHzversWXG8+jnZPCtNN1OdflAi6Id0081Ij7oy7gT4pYf4kdjZ9chNmlIn4abqp1+u88fqXpuXJpde2VkxcxSTDJ26LqWtNZ53HhnMI/f6prvMIvQbNRz6Qd1TVNzK7AIHJNRIKJxrLwIqx7iXxdUllTduoK7hj0lMvroY7hElqsMPDI7lqovPwy1kLlvE3V0Vl7GXMmiFzwwhSmz69gWAsDt82vBI8Ol3FN6Gqj8krM7X0FvW1Vrr5oys0ZV7B0nfC1iJrUjbiMSOGD5x/Z8LPnZUx5oXL9qoZsUX4ZNmEGnlrQmCe8LmPWhiJ2aG2iPTj1CvqLrFG5gqn2T/xFtB6gMulGde3+XZdxXuhSYXsrbdNrF7GgSMc+Z6trble9CsMtPZ/ZVtdYhF5Djx4qv7lU1vQ/eg2RQlssvlXStPYKw9e5CqcPt4WuVxhsrovMe7wB1qZcQ8OfBjZNqY2YrGvwWqNy0w8LTJ9+Dd/PqLxSUAU5ntcwS5wrZ5EpNphcxfexgjHemlLT5Bq+Cq47FFKFe3gNo/xE/t1vyVMXrmHhZcGHQ635IPEagqaoLGtfn7M/XYV1dwOv+TZi5dHXMN+iiNGVKmvfDryOuW0Uqm6VtR2WXEN/oRv7rKprj368hoC7Cn8HW2qGHgqH5UIxF86Wmk0HbsAiTeVHp0qaIwE34CYyxRIvW2zuEo50bRFHtGwEXgyHx6QiVq9XD7bp4chsYGCzFHMsNwuDxWkDtT5VEdU2HAtklf30Zng36SY691R55LoZ6y+5gc56sZ/bVbjxQTgOGBs4dLE5Z/28DruegkMC6rBOn3DU76Oye4367PkpDHebG5g1z1awaDiuLiuiiX8lbcrPMKT0V+hiZ6l1qXkTmVcNtF5rqfUT+6kp5rcg1FJTbd4NRHZW+Kq/pcY66SY6flb44aux5r7zLYSKvkoZZaxp0/gOVoi9peQ3wO6rt7D/g4HRt+riV/4thIjaJphXwdlnN1FzkYF6KzPUm3UbMeJc9r3NuHP3LTglq1zVoQp7utzEmAgDp7nXZYPtN//PY/PiGlC6fAt1DxnYztKW49vewtpZRXxU0Vjr5nUHWUVCc14ZayP8byKsj8iJBgttjUO3kHNLzNFUS223szeRLfg8dJmFxiftLoz2K2z3pJrG3/UBMFel14aKGk34PYwRfnTlZwVN1zUP4Cj0Lb5LfXg430MrSwOfNKmDjdfvYqHoz9IBpjgy8i5GC2bba2PKO7734P9c4Rc3G95sdBe9xSxUHtOAP5rdxWuRy9YlVNCWt3uAVbEKh/asqE2pfB9bt4pcXNdCW5J1DwNFz/TaJ/Zc6y4eZgmd/1RN0+nIA7h+19N8nmCM5Y/Qw0fhg8YVNaOu3od/ez0rX62guTLvIZwz9Fwo18d794e4bWtgak5dlFo+RNZ1hXmjTXB68gOYvFDo09WEKZUeCY9W2Ne/LpNyHiD3kEKdaQNGzrgPTS8DfZZW0LYPfghPZ4UeKRW0qUMfwKia8Kbz1bT11j5EpND5tgMstIEm9+FTomfdB+aa+glPUGOUyseTzTVRryNwaaSBU58ZaVpeeQJvUU+Hpkaa3IUyIioauKJhQ6yMfYRp1w2k0O0Jw5/g+TmVTVJMkPdOxpIQA/PDK6P2pieYJzKCdXcT6k2eoGiW6I06pjSKjIDdKAObv7fhgSVPUOmC2Jtan7VWPsIyCwNPmxhpo+9GIPOIyleRRlpr18dI2KOyTxtzrfFaGaME0w64KvhwVAR+PBbzuMdcM2CcjDBFzxrm5hr5NjFgtMqZzY00Qb9k9FikcHOPvzDaroV9X5Xn13jjqVkU7u0s5PWN3mgxIQpxJwp5d0FDLJuixYtIlY7W9QFPwlZkt+3HTfE5UQt/kbsz1lXG2vla5LVSmV3JhPenyHgnMsjkY6asHaXFg02CRVmfUYHEs/Oi/ukN+bf+UwQKfrsc602v1lHQzirk2G4+POkXhdBjhRxs/JfHIom9bxUmfKmqHdVWiwn/qRwyyFwbsJYIK9Nzo1dVzfF1z1BltHimXTkq4Rma1lHpbvkHth8iMb25uLtSbzR6EYU+KYWckOuNw12eQ66r48RBtsgaFYXTIl+sD2iISjuf4XCMwhed6iM54ClKxulZTeit3bZniGxqYK1hlWHZMxJrs0VtKxvD5nQkzvrrOW64Ga8nRuKe0Off5xrwxpKncF6qcIR1I47iM9gGiz7JtKXWMhKNYlXWfO7NhtJzPIwtZKu1PrQc/ByDvxRy6PjfLJ4qzv5NZN7gP+zY6BnSBY+d21RVu3fFM7Q6I3TpRxVNwZ0odBWa3H1mFU32r2i8Ef0/vFUZJgZGI2O4yjtlpShaHwPbBQa2Pu0DTWw0cqDj4QJvRNtE48NgHZ/l2SKqYzR2hyu8HdAICy89x/JuKk+/MkfW1BjsXSx4tWIVPFr5HN2MDJw7sBIWLHiOSpUVLpQqwvlQFKys9DTaZ87RMeK9cSr/zrHk/QMx6Cx0LHpxI57TR+Lf5wRuZNny05kofBV1K5zlwy//xWD8Lh3nffDhpMRoNGqr49O1pYwJiMGgGwaO//hLNGo02ovebj+5ijauVgy+Zir0L62inbpL3Nc9wUWRZprFLeIQ4KxyxapfyPKIxQeh4VvMSvFmXhzKL6qMM9uP3XOTcGWjyvEz9yJuaCJGNlfY1cMXbS/EIapYx9mjfAQbxqDfAR019Wzh2CkWT/307LitAZ61icW1Ciqr+NdF6Nk4hAkOuXrVArsmxqJki4EJjlXxsHIcXLqoNLQyQfLeGPhqhBfPq0aXBnFwFn0VkludV6rGYdVblW4frenuE4cnOUIDLzfgCk0sJj0VWu1nyxuNY+DwSM8xET4M3hqL6W90PHPXl86L46At1DF90V6+m56IKyL3zay0n0duJcHJXGSQKaXU/4zF0k4qt1z/xdOnY1BoL8542Uxbnh6Hf5+ZvOlqptnVKAFnJYVD3plqcqsm4ViKQs3rIqg3EiFNVFm9kwHGU5PR4pPK3rUP4ui+FDzYrHK/YT/a/5eMzaL3PnIvlnZNEjqssLjFbti+SsQTU5F/F/nA7lkyhpXqGb7cGj2y4jFph8LVG2qiim8CCoW2G5qaw69BAg4I/3p2pip7bYjHuVkKA87WYJ+n8ThwSuGqKrXZVYlH2hU9jxd4s11CEgJC9ByQ7cvKcxKxRXDmHcNevoxJQtpLhX4WB3jbNxmVuirs9/UAOw9Lwb/Pzvn7G1ijSjLmTlJ5X2SVPycT4CP0ts0dU61xnyR8aqPycH0zbci3BLwTjOrXz1TzZU0K/itWePidAcmrktH3jbiXlSpONk1FU1VhTmMFYZ6pOCpykMufg5j5JxVOHVVGrzyIWnkpKH2qZ7/He7B3fjL+/SztjLe+ODU4FXXF145NfbB7Yioshyu0nlcddjUSYT5J4dUGFpiXloChqxROWlKNla4liCwt5sukOrPPJSC/icJtAT4MsEzF7d0KL9ruYUvnFJQJzSx6updTY1Jwup2Bc2oepIlvCrr10XNeyEGO25QKP7G+63Y9i3unoUa5SlfRu8ViP0bCoy18TLQ9qqWhWxMDvfuaam10yVghiRzkY6LZapyOpwUKHV9U1tRakInV4vlu5xRsyUrDSDFfw0/oID9PR+lelX0n/ITWIROHxLz7vDmM6a0zYSnYKcTRFzMuZ+Cs8MTkQ954NTEdJivF7Hv68G5JOsInqDzkvptVs9NQXtnARhl72CNS1HmogZ8rHmZBcAZKd4n62BSyx6MM2PU2MOawjlkzMhAn1q/VUnh/dBpWCR8ZaWSi7RqUga7C6y/dNNFmDUyD2XiFlVtU1uiuZWGL4IRfCZU0T7tmQ34n6nCyEL3mvUAtoWPdfH5g8YgsRAl/Txv8DZNsXuJsjMpbL/xFLsmGheCiDqP9MfhKFraKfOR30gcG/xcYKDjzdXVvlL9/gTidwmxpJ0rysoEs4UfZO5lhloX68xSeOeVN85cvsNVJ5bMrvnQyz0Se6J/cm37cFJmF7M1iRib7MywsG4tEbjIO/0aT0dno0skgdOYHN1TLwlAX0c+vCllk8wJGIiM3P1hJm5+bjfOCOfWC223fZeHfz436FlXS+GZno+I8PQ9Or6QJK3qJDcI7uq4y1iz6/QrVRZ/sqv0d97e/RHsvoT8rvsL3Tg6G/1BY9uMLvg9+hc6vBRtcCcCQgTk4Knp76Rl/NBLvmvVAz3Puu5Bz5yWmpCrUz9+J0m85CPsp+mu3OK9fNj51UJg/zpudd+eg75B/n3X054nJLzFaMNKOXQEcdCIHRiKzXOnxhebfX2HzB5WTfb7yZd0cOAudWX/tOxuuf4m/QkOW7DXWei95hZ1dDOzbqpL27Pgc7P2i8PulStpaO1/iqrOeX8KNNdaDXuOgh8L2hRU1lVa9RZuHCt36FuDOl1dYJTQ2bPpnVDR/g1rrVSZu+YTku2+w4Zxg7AdBiHv6DvOPCa+cFojFn97ALlThoMhdaNbsNdbcV9g0dCf2iHXczMS81NjJrXgFMy89m17aRbMZbzCpqWCYMYF8c+IN7MX+DV5B3L7yHTQ2ggPVT3T/LZ6JFzrj9Jnx695garlC79IvbD7tNQaJmjyobqxt6vYG+7qrPCYba6Vur3E2SM8tVhU1F1xyEXFUYdVLFTTHz+bCtpGBFhPyMT/sLVoKLa05Pg/Tl77D8uvC17Jy4RWeC6O2gvODj8LcPRctRW666xUEx1bvMWOmwlF7fdHAOReVLVSum+KD0e/fYnEjlYvq+tBOrGMrtMVtny+HTc7FbkXhWf9A7rZ6h/pv9TwcF8Su8e8x+YDQ6vJcGu3ORWh7lcMv5nHe1nfoLfrkSZ983vR5i1XpCosWV9BOOP4Bn7eqzGtfUWsa9B6GYwovX6yg2dD8IyoKfWvUp4Kmx6aPyBEe/cP4PbYN/YhmgmeuuL9B5+d58BM9+bXTK3xI/IQTe//9TPFxzK32CX92GfjWJxjWpz6iWHDU8oZ70TAxD6gkZkq/G0V183BbaHWe3R7O6/8RHUR9wnvv5deJnxBarPK/uceo7PmIWNGrC0KDGfwiD/tnqDzb/RV3zv2EhwMMjLd5wx3X8uAsePWY5zs6aj9gr7jTfVUraKftyIP7doV9jlfQMuED+omz1NlupNk1Ph8lYtYCF/9F3Kwv//6fQVplvcK7Ufn4WVfhj6SXmFDrM2rIQhM2ZuFH2WccFcx/0SsTbZZ9wZK5Bi7scRpWzQrQ6Y3K18kncWzjF/j/Vngr4Tjm182HkciJHT4Fo2JYHr6LnNLcYy/2PMjHGeFx0+bvgVuNfHwSfvG22x5e2f8Jo4Yp/G/hXiav/IyvUQo7+Adz7/RPsEjXs9T8OOOf5eNhvsi8OzO54OUXSPNVdh2VReflX/Bwr8L+B3PovyAfQ2upXLziNec//QT7KQobhvxlTtpn2GULb+1qpF1S5TNO1xDsV9FIkxD+BQdEXns4uRyVn39F+ViFYw/8xkLdN8QL7f3BTDwo+4K5XcU8+qYj+1EB3NJVbh6TAuvF31Aq8mxIaBIyxfPt5hloM+0c6rz7ikXTBBM2P4N7SgHa2qg8uP8UBvsUYLrg802/9uHy3QJ8EndtGrGP+ppfMcugsMvHUDoe/gLfCJXbjp5khSFf0bu6yGKep9nY7js+fFBY0jiZtnWEJlobGHUllcusv+GticrBXhnceqcAm0XdFOsXtAgsQOZBPXue/s313t+wXmPg4PRyHp5QgLU9VH6O+8tr3l+QKs57IeI3dkR8x3qRf3sm/MKQET9xIFhoddNSrN5UiGlnDOx4Jxl29t/xWTCPfZUkNHj/HT7ifp+nxeF+rUIki725rI0Va+vQ6LvKlhFXsHX9T4wUeuW94TJ0xT/QUmSNngEXMHPDd9gLnvGZdA5n5n/DBKEbr68dgP7bD0zLEDwzbz+Wvv+GSsIj0hod4OKb3/GkpsoRdge5td9PmIs+3N/iLB17/cAewYqVG5/n+o8/ECS4VPf7Ihsu/4kNgouUQVeY//0npjxVuSctlhFLdGh7WuWgrDgWJRbijegfB5dEGkf/wOGGKkuZzP57vmPzUIWLe/6iVcNCvBQz1XxPGd9d/4EzIms8Hv6HF/K+4YPIR80q/0JAFx1cRY99uVKCIyk6TBY5d0fHl3ig1yPkUjF7HsyGWycFvYOLWZD3Au22K6KmxewTkoEvVLB1ZjHHj0rDg9Yqbg4qpv+QWJyx12F1Bz13fIxG/3l6PBLe9/R+JHwGqjgg5qhugRYHrA0Ykatn/zsyPi4z4PFOPQvS72HJThUDw/UMu3IHYTYqfoictbz7TQS66DFH1NNucBjutdXhx9x/P5tzFVXKf2KQ0NIj9y/Dc91PVDyr5+ik0+j8WYHmdhEbTDmFYfVUeBwp4p7Cw9h1So9q/QUjjT2EjNs6ZOQpXLb5EG+v1+GU0POFvn7sNVVBZB0Dt7w8xS37FLzPNoj8eJrSXwXDNhp4beYVXh5ciLvFei4tvsaK+YUo66PyQbcbLLDR44bIwlVW3WLVegrqimxYweYOq/ZU4SR4b1eFx/x8X0W8q44+uiecU6zijl7HZb/JyB8qdP31TFoQyVOzVHS9r2fcvRg+vaj/v5f1lOKYvkmP11VUPjRLo0+ZHurIYr5+n868Pgq6ji7m5AkvOGyYgtw5xWxjn80eTRU4ehRzltlLakwUzDpYzKffSti3ph6rRB65H/6LS8YUwlTw8CHTYlyCiicij09wMqDVTwOscoVvpmcjcK6CKaHFdPfIwvFRKg4vK+bnmZmokibu3b6YR6ulQ9PBIGpdTLegVPR1MGC+aTGdx4qZul8E4wIDx2yKRp0hBnxqLLR3wzMcH1uEsn//NuFGPDxXhHKxh7SDT3D4vyJYq3ou2PwABw4YsErUOTD3Lib7G2Av8umQBRcRll+EAStUTul3Hnazi1DRW+XUvmeQ292A4R4G7hl1EllRBgR1NPDswFA4PjLgW4iBuujDOCZ6tatgqgU5h7BvhILAxQpD4w/zWGdxrtsKY/v5c/dwAxYuE2zmcoJXDhQh5bjCSutO0b2ZAft2qLzX5ywr5qm4KDQ578t5LgkS5xXnMn19kde/GWD9ysAehrs8/1z0tqjh2DsPmf3UgFcees6MjGAflyKcEGesMugp3ZYU4c0ihS9jozigwIDbQm+n5sYwAuLsIuM/9Ytn9esqSi4aqF+RxMF6FS/di/h7ayqt5oheKi2izjuD77epYH0xp7Ev6D9IhXufYs5wyOaVHwoezy9mp7ovuVT0Q/bxYjabbaDZSAMe3FSZX17EjGkqWlwRvHFLQQUWwSxB5bKHOtiklCBomsrpO3+iv9Mv5CerdFqXhfs2BkxYXcwhtV/A47gBlycWi/qk48fuImxuV8yB2hQs2F+ED0oR9ZZJaPetGG0eFdHcKh557Uowf0QRG9eJgYd3CSJ8DFxZJQqKTwlmPVN5OUaLtzdKcMFapfOFCPw8UoJPQYKZuzxCjn0JBq9QWP/nXSzZXIwOW1Sap9xC3twSxJ1XmZEWjl+HSlC4X2VO1DVU2FKCnpYqlaWX8SuqGC/ei5yVcgGdjhcjt7rCN11OwtmyGIrQmYRGoWBcMe6kiVnIDkZIeglGiEza1OsIRscW4/dGlWtv+KOueP6HyNq9VH+WniqG9WSFrZ2PsEQ8P/qCYOY6wZynKUGLuYI3rI+z6dgSxEpifYsL/HGkCCVC54dqLnFqnWIYOqsc9f4q24eXYEYPwc/FYdyglsBasNmmmTdZvqcEc6er3D33DlOPFuOjv8r6Jg8Y+rYY24R3LA58zHDxrqciJzo2Ja1PlaCL0EOjC89YRazTUayvNI1my/klcP8p7k5oSGp0MeRwA4+0TeTPlsUwcyriTPMUfg8qwsmYIq57K7TFoggWYn6nrsjk4c0GbOpQzKDmWfyQr6L50GKGPPvJ4w1+obfozxcPdKzcvRRVRK0Oi2x2zKwYi4WWVnxUiOfnf2GsOPuVsT9wY+BvOH5VmKn9BvOFv/G4jcie+1Lx8H4x3tQp5obEZPx8VYKxRsU8+TYBO7qV4dnVIn7yjIWbUxlmiply2/Ac15aUYa/gc89Jz7BefG0qfHB1ByKqTRl8Be9tq/kEMVG/ULO3QtPDD2D96Rcid+hpl3cHu41/wVdkxqysm8jNLMXfl3p2Mg2H+4VSnL2qZ8vu1/FkQymMhB85Lg9Bh9RS/E4WOlzzGOQhv+DTWuGKlCP4JM4+M0rPZz/9kTigFG3N9az8JYCHY0qRcE74wr1AtprwC0OtFZqcOcbnU35h7ns9PWuEcPrvUkRt1dPYIYyd0kvx015kkOM3+La4FNIWPfetuM3c3FLYP9Kz1657dPpYisXiXUmPH5LSL7x8quf5RhF8XL0MGSKfysu0PN62DI1Fhkpe84xXB5Shtb2Y321RNJ4inpFVXvoRwzKXMkx4bmBL0wS2flkKi+1F1MQn0fdpCXK+FXH/mlQGJBbDpFkxy4Z/4w1xR50XGDjp/XeaHyxDyGeVjU0K+fH1L/idUXjD+zs6/vcHH8U8Hjb5BrlSOXYLj7u/7QtGbPqLe6UqLfcmQL5Xjk6ZRXx7PQ7NXMqR3LqIdyrEwM61HJvE+kvMo5C/vhyTT4pccFeL41vK8VbMkfZmBPrZ/8EwRdwdHuPMpd/wctTzg/ExNDr3G7sv6fj8P5Ert/6Gzwsdfc8H8n8UnXdcTX8YxyttocysZGdnpWic51jZyd4yMyJ7Rto0VEpWJGSHMiLV+RDtvUuJQqR7zzlX9vh9f//dV68zvuf5Ps/n8/687u3epdd+0+xTEtJbn0Gn3b9p00cJxp+TkWz0h9axc6sVAkyv/aHnaTK2jk3Ftdt/yJjll8zwNLgE/aX17ZvRPi4T/hb/qPuiryiwe48Fump8ge1XtJnWgNbL/1HfQ80on92IvfIfCmScuSy8CXOd/9DpUSro7ftE603U+H2nVHA2YjlAocZvYjlFv66eHA+r8/76zdjn9ZYC/6nzQ/7/LaSobMo+qca77vmKK4cyac8NNb7rw2Y8KE2jN0lq/GzVF/g0p9KSEjX+D8sFEdbP6NcPNd4lR8ZXizPkVfWHFv0R4TTgNCUZ/KWMfBGd95/Gko9/aN9rEdyaM9gU84cm9pOwds0zpOmp8aGPZLwyeYGgRjV+EZtZVVM6Ctk1j+5uRlG3LIxppc6Pcv6Kwug6/PVV57WGNEN91XsEJKvxm5nfKaw/InO2Gl9zRYW1LRvR8tE/mtGXadq/d/RYXYP3DmKZyLeOxkODd2U6dsmhluTXGvzDrs14aFJNNxa04P//vVpdu0racrEF37b1V1i6ltN8tOA3zv8Kxy7ZVKOrwYe0+Ir8Uxl0qr8GP2hCM05UvaSrjhp8Kx+WR/4+J9+DGvx5pnWD+4OcbmvwvnkSRrxJoWXhLfg/PSRseQekzW7Ba6+REeqdiuE1Gvwh5iNZV9KQFarBVzz7AusJWfi4W4Pv9KMZuRtzEN2uBR816yuqplVgWUYLvupdM6qGvEKkTwtex6UZ5tNfI92sBb/23hcU+7xFSbEGv8pNhUjXd0isUecjNqtw5NgHLLRV5wNZ5p307i2diWzBZ0bLaNOf5fLrLfiHriq4u9SQWhtNvpnlzSqHKpo9TZO/lPAFlUPKafA6TV73/98s1imhqHOa/Lg7zZj/pYBO7tLkdyubMXtXLv0+0YLv25X15+wsspnfgi/aztimKJ0yElrwkwq+ICb3BXmqWvBtBjNGynlGvYdq8qYzVKjISyHrKE1+mokMtaIkyjuuxVfVS+hulILjgZr8xlgJeZEC9hzV5H/skTF04nN8XabJn3Zh2Y1eQsmuk8mzTOeXgYR2mvzDf1+wRT8HSV00+ZFsT/dNyIcPOxfXmjFlVhHe39Dkq06wLH+2FL/2aPKhh5tx51sFMk6zNfh+wS/7ahQHa/JhDky3+9aiqbwFn2+ows0bNTQ0SZO3SJdxOP4VufbS4j9+kDFtcwVZOGjx49JV8J1eSuZHtPiYWV/wU6+Iwq5r8Yf+fy/eLY8eHdbiBeZNroezqMRIi++d+wV4kkZbnNi58xmzuaWSzwkt3vizCp23gQ4XafHeLFO0iUumbRba/NlXMraMeErcGW2+ZXcZovsTiu2jwz/5KyGxKAGJb7T58iUSmvY/wXEfbd7hgATn+iRMOK3F29dJ6OsKBMVr8UtGsmwVlIouV7X487UsJ6ak4USEFn/bga1BPwu7Wf2lC1/QyT4Xd85o8StYTy5YUYBHd7T4loxngjcWo1OqFv994hdYHi9DYRXbrz0q/H5RiaFh7F7MUxq2vkK/g+xZHGVYnamkiYO0+fd6MjbcLSNapc1HJMjoeamY4q5p867dmC6J+eQxTId/2l6FEfo5tK9Bm9+TwGZ5F+OxWm3esIppQteXdPGrNh/CWEhD8Yzm9dDhk66q8OZjCpU66PDjVqmQOCCJzI6wmvyWkVn+hK7c0uErt8tY0+oxjbutw3tslHD4wiOqeqfDD3EXMbz2IX4M0OXdoiTE/EvArBAd3ruCzazjU5SP1+FPucsw35uCQH0dfqUem9MLz+Ctp8NPOazCnuIX2Kalw/95yNivbwasW+jwG5jXL9qUjdOftPkLmSrc3pOH2+na/K9UFWJWF2JGqjZ/jzHS+AHFKA7U5lezHi7zqMDBRdr8wr4sYz6rxK5x2rz3ewmBDXlUPkaX92ZzkayfS6H9dXlfbxl/rmZS7726/JrzLFceSqNJk3X52aYqjFyQSr/W6/J3LVTYPwg0+bQun9JfhQ19kkntji6fpMk4Z3ci3bipy89hefad1WPqG6XLl3xlPbP9EZ301uUH5orYsioO+go9/lmsiJbb4/E7SI9PaxRxLvoB6rT1+OxwCf0dE/CiXpdvN17GuImJaHdJl398Skb9xyQctNXl1T7JuBbBZnalLt+B1e1G7nP8WqLLD2mlwrgOadi4TJePZ1l7bkYmxh/Q5T9vkmFblYN5DTr8e+YjN3zz0XRPh99yVUblywzKG6nHa7aWob0/nc6O1+O7sFoVXn1BLw7o8X68jKMHnhFfqscHzJBxslcKre6vz68kGZGmT6nytR4fs0xGTsxjxh16vJEk4Zr/IzI6pceb/hShbB+H2aTP52wR0fw6Dg7L9fnrzSJWpN7HhtH6vOUZCXdmPcIIbX3+XW8ZfaY/gc4vPT51m4zWv5PQpVyPj58nY38B4H9ej48cx2qr/gJXw/X4Nh8kVHZJx5tjenyOn4QEy0w4+evxu80lCHUC1Ufp8+szJVxiyUr7iz7vckyCaUki+l/W57UsWS77+RTe9fp893IJo7pfZVmjIx+0T4mesTH0bWtHvusmJYamX0F+fEf+dJ4Sy0bG4OuRjvzsICU2F8TQ5vUd+WFrlPC+cYXeix350JVKYMJlsjvZif82V4k+xpeRHNaJX5GjRN/Pl2E1pBPf74YSD1vFYHN0R56RIMrXXaZtoZ14qxlK3HC/RE/+dOKV6kpMvnEJMys68fmhSqg9vISY+k58C0clju4MsxuVUIMxkxSQ3Jzs8g++hp+7ArMmGNmdalmLDU0KtLHdb1s/vRZP7JXwdY9MurasFsbLlbiUUJhcblUL0xFKtL82MyU18jVqfivQJ8svJXX9a+T0UOBy9Dwu2/MVnHxErBo+mbtbwLzQRoR52QjOXr0aWx1F+D/syuV2rcbPySIGx6pxQcpXmFevhMvKx3Z9Iqvhf0wBs/iVdq5LatD8RYHDMTp2Gu1rEL1aiX4B020HF1dj9EYlRlkOT25fXg3FWiUW1OunPLSpgb+/EjXKxSnGSTUIOqpE2egbKa/a1SC4RIEPD+QUbnE13tiJ6Di/jaC/txqBISKqr/cVas2rUZPI5msFJzTEvMKrLhJyLjgII6JeIW6jiMj4G5xu+wqsqxFxJT2SO1RcAZn1ycK2wVz0kkqcYTyZn+XBff9ZCY8sNoMTt3C3tlaxfpEwf8EiLriuCuNqJejdn8o5O7yCX5yENppa3DnDSgjn2V4kqXGvhlRhDlub0FRj5+D1CsFzlNjj98DmoG01llcpsKOPMG7U7mpwQ9n+/hVSJmx5hfJPCrjHNaZkowoNy0TMTVAXiiMqceC0iBkuk4SnyipUMD3Z2Guh4Py1ClbXJfiWbheOuVRh0n4JrVv6CKZ6VShrK+H47VDB+lglbpeLmPP5vFBTVoH9f0VUpl4X3L+Wo9xfQrRtFnfNsRTPCpWI9nzBlR4oxSlHCe0eJHBtX5QhbqaEig/3uM+7y3FjocRy4hIutWUp2u0R0e7OdG5wizKcZzpf+nood3BHOZxYzXtbtuN+P65AmamI7Od6XMLWSkyoYjNeqSXoplRicAib02lthJ81FXjVJGLdg97Cubvl6BgsonXwaKH11TI8ayXCVeSF+1WlEE8rMaxHnHC/SzlajGazP/iJ0MW3DGVzGKvovBBWni5F9BkRaztmCwvbleJetBLaa+o5cUgRxtqK2N+uhjuYXISdJux5+xVwS/eU4NwGESMNcrjcYyXo10eGY78j3FTPIqzoICFy537OoV8x3Nlzudut5hY/KIH1EQmrM+dz98NKUbiX+dTBiUJYnzIEj5AQGjlX2D24FHa+InZWbhbqc4tRHikiRTwo7L1dhIQyJRZ3zRZCa0og60voFFUopA4qwdFjIvp1rxYmyUVYnSSif/d3QrpZETK+KbFFqUbJsXm4BiWc7/zkGmbnQ+uRiLMpn7hVloUI/cjmruEtp5ZaiJYtVOi28BTXMC8fvXOVuNommPMKLICTs4head6cmmYRyrayfhhxhHN/VQTpJ2Mqm0NC6tsiTDzK/He/n7AwrBDh80SY/I0QDh3IxzgtCe2jLggT7PMwyFrEJfc6YbBxEdokSBDzG4WDYwrRp1bE76ffhYAL+bjC+krhpoZb7/JguVeJNk/06dSyLDTcU6L3WR1y/Z2NHj1F2BZp0LX7uRitLqG2y1/OfUEe+ooyXP1juHqDXFQxX9BIucBNt8yDR7IIqSyCex+Qj1nMR+Z/OiuIn/Kw7LiMIS8uCRNO5aLncwmuNTeEg+sZu28WEWz0RziYkofdJ2UUQwPGubnYz3osI18XzvbZeDFJwsnwllhlloXuLMvOfWZAo7wzwK9n+ei+HhmHZeHIfQmjtQXO1D0DE58p8Wx+AmdZm4nJgRJ2693mPquy0fKwhKCQK5wm47Ys1j9VEdeFXn4sVzMW0ttxR7gbkI1Ulk8/2yYJ7oaZODtVQqPyufD5fTreXVFiWrA+7NkaBumrsKnWANz3DHxbw4552YYGZ7xEz9USJtplcyvnp+HwTCUUR9K4wVrpGMJm3LA+hbPekAH30xI6338mmLP8ZsoYb8+VdMHyXRoEawkrD+UJO6++xO0GEY80DTF1UxpiLRi7JrSl6Weew0xNxjdnI5o+6AX6sd6ubP2KWzg7FXdaybDrUMCZz3+Jbq0lLFqbza0xSIP2Fwm3nuQK3W69xCwzGeP3lghPo15g3AQJj26/FjQ1UsF1lhBr0xYDR75gGilhiHp7OOo/R+8TzGeNOpDAGOXOi/+/N689ialAbaSE91U/OffPKXg2S0T7iyrO2knAM28J8tIP3MH1zyCw4ydUvRf8ap5hmzabHcVnITkRWMN0z+27SjCQBPwqENElsQMm7AP2uEjYdrsTAkIEFA2VYTK/M162FLB/Ecv+UzrQsMAUON9jdW7bnmZcSUZRFxnlcTo0sV0SFMNFhMzWIlf3JBDrQ22Nf5yhRzJqXCX89f7GJdUmo0OVjB4GKmHhZgGCs4ysHz+F6gUpKHkq4fkVDTTXJmEJ01vhjjZ+D01COuv5gu8dMONgMooZq+/T74SaV8nQOSijRafOiIlOgTZjZvtN7an/7WRUzZdw7rcRXbuUhGPxEj65tKLQC4lIZte3u6pLXrmJ6MX6+YemJrkqE3HSiq3njhr53XuKo9sZn69SR4+6p7jKuDTAXQsD4p8gSF/Gi2p9xAuJcLwiwvlWG5we8BSaj9iMJ7XH8s9JuD5AxtObHVG/NxltD0kYm9uSQvIe4wpjPBNDfTpokYAD6RL4Mi1KGJ2AiFUy+tto0tiBDxH5T8bkyRow+HIffY1laOZo4kzhQ9x+w7zjsi5qTRKgu1zCyISW+NnmMRybJTw1MqQD/eNRvVfEpkkGdPHlfZTvFtEzQofuLnyA/keY3+lq0L9T8dgzRoaH/V9ubpc4XDqmQtO8P8JizTjMiZXx650aHv6JQxzr+brwFthy4D72XBLRdooOPs1+gH1zRTz50BLFH+7j2TgJs2s6U4DJXXxexLSxvAP5pt6F+VsRfzPbkueoOOhtEnFk318ux/IuoCnhdN5v7k3eXfTVUuGVxi/Bef1dODD2nvn5j2AYcRcPe0hIKzTCRvU4bGDXaW5tjAbbu/jF6nz7eFeY+t3FplGMhfb2pWHTbqFFLwlm/0xp9+3b8M5nz3i7K9l/j0U3lQgva2PqGHkH/FwJDjm/OZctt/GaREz5+5OTF8ai7RYZytofQtTKOxj9/2f4J/0SfG/HooDNctHPLtgYGgubaxKOqPXA6r+xyP+lRKlNX0zccRs6jFcfZpqhtcktGHdjeh43iOalX8ebixKmDDCjd19vwDmfzW/gb07SvonyOyKuvvzJ7Z18C4N/Mo3t+1MYXX0bfYepsGbCH2F65U3sGiIj+MgguLa7iaKuInJ3D0EP4TpyY5hPfRhJxzSuIpOx1oQN5rTc7SrONzG2d/nLDWp5HWVj2UzdUgP/5BpifdlcB5gj7OtVbO8qIbx6JB6dj0Ftioi9/azoHF3GT+aD5zpZ0ME3l9FzJfOCnSMowvMKrpioYJzTgprWXga3i3G7hToteh2DA3sl1JzQwMuhMfjD/n50tyZMW1/GbbZfK64Mx58NMdjHckTM3NGoz7+Mna8l2E+3QobuJTxtydhv4ViqeBSNL4xzbnhZ0o3CaMQYyeiwWZfaWUVhxxgR9ECbUg9cRJCXBBNbbaTZRMPznIjugg7EyigY92D8EzQGF5OikfRBxpPnYzHhZxR2zZVxdqktnfgdifWtJOy6bU1bpkUhuYKde0mfqsdF4tJmJW7Z61Gj3XlsNpPgDB1adf4ChrBZuzlHB6ePR+HxOZZrZF1cf3ceLRNEWI/QxxFEYlGYEvsyrXEz+zx+qKlgpLDFp6BIDE9jntWFo5aWZ5F6QoRTH31aV3gWU6eIMCjTo4WbziKgg4xOG/QQMv0cWmpIKJurD3ifw73OShzfzuHE4bPo/luE3RaO5iZHIHeABNtMWzJZEMHYWMYuM31aJJ/Bw/NKrH+rS2/anMYfScT2s9r0/tIp6IcrYblOC1O6nMS7myJUarrY/u0UFGOYzi/Uw6d2Z3H0oxKG+wnevqew5ZSIpTU8PbYOhb+hEmkzibp1DUP6BMbwu23JKSAcrRkPWKZpk8/nMLRl2r71vRZdsIjAShMRYWpa2HIuDM56En6QDky8w9DORUbiElvQu1BMMpWxZCuPq9Vh+CsrcebaBKziw+A4W4Gb8Tx9mBCMVu8UkP046v05GBdWiPCNt6H1+qFQZ/k09bMmdbsTgqGNEq4maFCJWwhCf4m4rq+Jon3BOPWJedk+bTh2D8HF9zJOPbHB+e7BcE+UcOIzB6V1CE6zvSgxnoD8IaFQOiuw0I2n93IQ3r1WwG01R96Xg1A7kvHVAWs6diIIHt8Zz7cYQydCAjH0Lsu5K4dT06sAjIiQ0GONJml3CkaErQwDf3WKXHoc5xjbJHT9xXnXB0Dni4iWg34LOycH4dgBETXT1KHYHIR9QRI2PtPEu67HsfUu68/YkdjTEICY9kzrAscgr0UgujLeyE4cix8IxEnGjVKVLTr7BuEA64dBE3mo9TiObQuUaHTgyMUlEIaflCgKG0cvhgbCrw2bqRtW9OJsIGxYZn9aMJTCZH9sSxUR8XMg1dUfQ7tYES431ajogj+uzpIxzfQbd2fFMegydioJVXDXTY7Cic3IssHV3Jx7R7HtnoKdW8Y9uuWH3okKVHeuELr3PooBGxQwb6oWbsb6wZ2x0+puSmGFlT/uS0oMnv9daKMegMJCxv/W6tg4yh8J4TKOLxqIbTeOwb+/jHMLh+JTnT9yTWSsV7fCgE0B+FTMfGTwWBw8HICZbGbPOXHY3TkQ81mWPzWSh/qrQEROVeLwKDuyiQ/AKMYzI67YkOPNAJgMkrB4RD9aZXEUq9heW1n3JPuLvhjrxLLGtR400dIHjryIO+pq1KfCF4XvZPzZreI2L/NlmUnCzIYGTmuSL1JYppt1o4azrPHFht9KzPMu5mz7+KJ2nRLhy/O4LD1fvLivgHpqluDm7o1xOkqsKCwRZKUPuo1nGaTjW+H1cF8ULRXxeZJC2Bzhh+WM4S9Z/RLmXvFDig3TqN4aeHTUD0HbVHDLMIV2vDeWMAY+eb0XlrfxZUTN9LDcDDPHHMXy+yIGSIMgrzyG20wzx423QtYKfzivZ/pjaI0RD/wxrkmJzjm2cHrvj2ILtobrJtTF2BcmdjKSZnejwofeGGnP2DuuA83c7gXtUTL6Ska0rtYTHjEyorup0dIsb2zvroLV6h/c0Xte6FDJ5vdXIzf0kxfiDWVk7Knlzo7zxokpEh6sKePO3vfGzm0i1IuzudLh3thyXIlr7uCMDnrCfr4Sz70ec9uOeOAI65lWfg+ElIYjcElSoNf4J0L4Wg/YNCvgQy8EoyBPrA9QYv7MAiGzqxf67xCxZGS1EH7TC73VJBye91Hw7ucN03CWAa9+FaTx3ljLWO7Cin/Czks+eNxFBWlEF7jFeeEaY6GDSd1xo9YLl/xEvP/VAw+7+mB4dwl93nalUi0vJHkokWtqTLe7eeL1aBFJY41o3v0jSBzFcsd0A7KWD2M+ywg70r9yj5qOYEd/5n1TFNzCpR7QYWxZFfCWa4z2wJkVMrZ1LeFq9D0xhc1pj75pnIuZB5Qs011oTuSCJh/BVicRjpvvcYF73LFWpcCcr9e48sVuiKxX4JTTDcG15hBGNzbhZkGcEO/pjs5DlAj6lyycjHJHA7vOgxXZgvmpI9h9QIL3o3JhWGcP/CuXcOVivaDu64H+vWT4rVIK1xQeWLtbxoy5X4X5Gp64Ishopd0Kd8zcMbdOwq9jRrBk65nPajgrshM84jxQy3oyU+yCtXae8GnLstuo1hTg4gZzpvk3p+jSrVUHoDtNQrOaJi39sx8dRsuYtUDkvjcexvDNKkRsfMdRd3dsc1Th7pgKrnaCO46pq7B3aTaX2dsdh1g2PDFM4ESnw7jZltUt/gHXr/chtGZccT3xJtfQ7wBe/BTxS77Mfdm+H7dClJgx/rrg/mo/IjOU6JdzX9AwOYhVFSxr/EoWDtYeRMNjGRs90wV750PIYVls47ZiIWrWYQwrZowUVyu4/jkMl1cyFq3/LHQLdkdGmYy9GV+EBQFHUFwrY66JJgIs92EJYzlhkh7KVQegwXLQ4BWGOKTmBkV3EXyH9shzdcc8xrS57bXpt/oevGTa+3eXBjnm74bJBwn3d/7mXEt24kGcjIOG1zn7nXthWyBhzeNobmnAbrRimW5i7jlOLWInTi9mdZ5xSfB7sxNHF7F9NLglTHq4BwvWyFj79ZdQPm8XWl2WUbNFHWqmu8AxLzMQtZEdvgtuT0SMGWaA/D57EfBViUkTNYjz244cplEzO/7h/h7ehs/ME/26RHGDjXagC5v3HQZnOF2/bTjNuPpqTDC3+clmOD8TEdU1UDD8sxHbfUSsXRciXFZsRuxOpoebTgsxj1xhyWZZO/qn0O3JNoQyjWpjr4FRfVzx9Brbo+06cOi4DcEHlMi6zrSi/1bMYfxvYPuda/i9Ces7SKD2Iie+ccZE9oyt3jdwSz3Xw0aUUJt2lLs2ZwNGBop4G+PJGVuuw7ENIuIlD2Hw9rXI9RQR/NBPMLN2Bref1aqxSfAw2ICF1swjZn8VzgzZhKvLmDdZqSNhySZMYFqRU/iFq+/qjDeciH3vmrjtT9ai90oR31RvufoTq9HXhuVizUou3ccJTYw5XQ4e5PY+X4V2TFtqz7ly02uWw4/5ZmGxq2D4ZjmerxXxoP9BIfb2KtSME9F0qVS41mclDnmxXJZdLcwd7wSHGxLeLf0kxNquxeiBEgbZfRFSY9fiwn4ldL5Xc6dMVqIry1nbbhVxMTOWYcFzpo0jM7j6oqW4ekCGPN6J2z55Ec7ySmwaNJcLfjUf5t0UyBm6TFi4YiGSCxVomeosvFdbgtgQEdLmTOHcrSWIYzw89XWxsLB5KUayme1365WwZdNypI8VYdshl/PZuwjJ7kzzB7/gdOcugjfr1fyqR9xTn/noPpqxa/oNrj59DgJ0JSQ+vcjlfp2DZE12zV3LOdd2c2Gow/Lg6Tmc4565cPNW4LjnAiH/1hyE31Gg68I1QvvV8zGc5Ys5uCoYuM2D1wgZ2ofvCl4d5mEl84Kxm58KUY3z4cr0ivv+UnCOWgjTkyLGp+cIXmsXwyJahMbuq1zMawdo3FGi3c9z3OdoB/zcKiIlM4DjpzlA0YLt0XV37kYHB6xTl2DxwIXT7OaAwhvsvi4rOP1gB3Q1FNHXfy5nedcBSW8USBswV9DQmAXb4Qpsur1G6OM4m3maEmMG7RV2Kh0wv4bV0M1HqPVwQDWbhSdLTghLWzjg1VERZ0ZHCZt7zsFOxgatqq4JmRvn4Birz/lzpznjmukYmsKYJzqEM6udjgeMbSZe9+a8kqbD5q4SzR92csGN0zHlnhKBBqs4hwszMGuVEt2XL+ReRs6Euxmb0/ZzhadW06FR34TbT1cI9/VmICFTAe9JWwRXvZn4kMJ6b9phoX7lDDwuZBx+/agwavwMnL2lhElAPhWaJQozfigwNDmPrF0ThaFaSuy0ziXXzYlCbZECecuy4SUlCu/HKZAuZ6P8ZKLwYIcChsn5ZDnwkZDwVwnbulzq4/VAmGQsYY9RDqltfSAEByshsnO/30kQxqcyD6rKwTWLh0JnGxHnw/KQ/jZeWM00P6KkgD5/jxVamTMPOpFDAzvHCkIbGQO6ZdN9z5sCz7graDi7b8RdIeaDEgnrchCw+ZbgxLKq9ut8+EXfFn4wXR0TUkjmrS4L8UwHzqZn06sBl4W9fjLeHsuiWy2iBK6UzW9tFpvzK8L/n6PQ6ZOD5QkXBbWejEPiC5CaHSU86itD362BEhSBQjXb3yl17+nV2QAh9I6E7eb15DE/ULjJPILf/JbMDfyEY98lNJQXUoPPSaHHOhkedtn09/UpIfKpjLGNmfTFLlRYXSTiSkMGabzwE8IZtyinZCI0PURwYfl91tMsVA4NFyIeSHg/Ige7+58R/B6rMNWtEDPdQ4TZLA9Wh7xBgk+AUBsiofvLOpz5cVzYztZz3vA9Bq85LjSxrGq/qAFhYf7C3EkSvHp9QliOr7CX6W1a6kdS6+sl/Fgr4YBBA2nO9hUWa6igUfGGLnc8JBwbw7wgtpByY3yFF4zNjJMyKf/wEUG5nGnazQwyTnUXljGGOd8nEzWWPsKifCXufc5C6g1vwW8py86tC3HwwBHBl63Tw/wNNvbyEVJXysg//AaOc92Fu4UyIjZ8xIQ6byGd5Q6rZ59w6q67MPiQhIX9m8jyx1ohup2IstBGuqZ0EQaB+bXrW2p/ZrUQu1+GhfZbcjDZJkSvl7F8ViFdxnbB7qaMgspMspy2Xohk+2VWlkF9+rkK1/uwTFqWgeARG4RduiK62GeB++Iq/P9Z3ENiHvZ2XS083ML6yqkA7XM2CrHHJMzQfgvOfYdwvpcK9gfeQm3yWuEae73wXiMsX24TMmMkFO35jFvu2wTTXSL8zjXRua4OwpN4EScOfaZrg5cJKwQJF5Pe0ufHcwQnY5atbN5Srf8cYfs85psfCmhl2ALhg6eMkHNszU/nCN0Z27h/zyDdHsuEppcixvllwK/TbOFEG+ZTlzLRsHyusJL5SCuLfFg+mC10YD3G5eUj6twywfKShCrnNwheMUUoY5ll/uK3CFCbI5xje3FgWyMuh64XPt2ScTTiM1b2dBKshkloqmsirtROuFYpImRUHZm/IMHLWcZ0p7dkdmGaUMKy5PNeBRTsbyMUM47asSSfdNeOEl61VWFrYiYZD50g1L2VceRFBjlPniT0fCwifF4G2luPF8zVRMR9zEC2OifsXSwhMD4P7uNthbL5MnyWsHVa8sLQHBFZvVidW9oK41iv7r7ZBFP/yYIb0+qIyiYKcBomhP8Qse5KHV0rHSQMuCJjjk4h1Z8bLtiy46cn5lP9037CZDe2BttM+u47TGhzmvXS3AzS7GwmnOkhwmZiBgbHjhISmL+MV2Qg//cA4SrLERN/5uHp2z6CC8unXUbWIbhqgJBpxnq+vQKi2yDBZQ3L9UFN5Lejo6DHuP3E1c80YYa+sOYrm8eVdbS3W1vGMWzWDPLJIdhAuMjmemsFu29yW8H9DMsFP9NJOKcj7DqlxBHLDBgP6yp8XcS8siID5m/aCj8g4/aTPJilagmHs2S8KaqDpV97YdtOGbW+jYg69SflfLkMtfrPMC7WE7Q3S7jn2ER7IzWEQYyjXrT6TH4PlSnarMfSPtZR+sEPKRo9ZcQdzSN75w8pqR1VmLAzg4Rv31Kumctor5VB9pMLUpSsnvzUDKQPl1L+sJnaWJuBU+maQosjKrTYmYeEfvkp90QZLWbWw6znt5RVITIKIxoR/LI6ZUm6hD9vPqMh62PKV8ZvVUWfKOF7ckrsZZZtHT+SaUlUSgLL0eKCehLtb6UsD5UQ9DCPzPNvphhvk7GyMp1MFSdTqk5KyE1JR+2Wqyn8WRGDP+ciP+VyynDG8Nf+1sF8yOOUrYxtOu/+iOBJN1M6sR4WL30C5/M4pTFBgoP1J3IuCkl5xPL1lLwGWtliZ8q1jyKGldeT3xbPlI9jJGSsyiPXwKUpP5hWHIhNJ/eZC1LsdWXcCUpH8D7HlNJTIj7+f9+6PSkzGauvC6vHyrGHUkKPi5g29CMaFnumfGGeZbziExpOR6Z4SiwP3vxAolH/lMJWIr4H15Pajpkp9xjvHW/KJcHzY/LP8zJ+7EmnqLY9UpR9JKjtTUeUUX7yG8ZIK7vnYWXk4JRgRxkf575jzzMspcN3JSLiGmC4dUaKt7eImpnvyfSQesquJ8zrzd6ROKRzyrHWIn5MzSW12EdJQX9l9NnEPNQ9/+nnOBXeeLDnmnI9WVtPgim7l/uy00n3q5XY65gLNbvdSZ+MVNCtzkVUu/PJqREynqe+R+3GzilVzL9qmj4gePmAlIvj2cwuzyfTkzdslY8k1NzNJfeUZbaeLLu93JpD7t2KbS7eVOHc3XTibG7ZBJiLmHWR3WvHQtvv70VM/ZMD9xaHbLxXqHDULw+cta3taKa9XfsVoHZApu08Uwlb4/IpyreLnVpLVp+OeRS8Qc3u6GsZUa0ySPxnYDc8TMS1arYvuX9sE39LyNPLg2mkpl0Ay1Ptz+bj7oMudgurmHfnFZD9gtV2vxg38oMy6Ps9Nzv1QRKc4tKRHrzM7kSzhCMb82B+0s7uxx8ZLk35cG/YbRfJcnpiQTGtoUd2gxhrPe5dRPcjr9utspLB3Usns9gndg2/mCYbpFPtvgq7BncVftxLg/GfXDsvWQWLHumYMPWu3VNexvFuhXAIv2EX8UCGaediLK14YXe6u4zAy6X0xeSr3cZNEtZblJDp2bd2IX+ZDusVUcCAPLubrVVI0kunvbc+2VWxTBF5NY32/v1jt2CxCk4n0rDQ873dpn4qHGtIQ4NRvd2BASxfNxQiO6TErs0Ylm2vF8PZvsluazK7l2cp6jd+sXuQJ+HTlVLizulx5kyXWnuW0NKh6lw+y3TR9Wk04UVLzngm01ufNNreXZdbMU2F/mFpsLdowVl5y/jZMR31vq24j39FnMopwf2t2lwf5sseHmVwmGnAdWJ1NveoIJ8Kc+75UJYl3crp/V4zbi3TjdID6VRzpQ83aJ+En4Xp+F1hxv1jmjmlthxrhvTiNN4xfXaoRDe3wZzEuNp1egW9DLPlGl6wXl1cTi8nWHCtDjHvQwZNSp3A3R0i4s3kDCocaMu1Ygx/Ji4D1nrjuatNSrw5w7yvYhpnxZgzcWIFbq0YzRkwTUs8Uwn7+xy3vivT4dhKGlu/gOvMeim2TSa5z57NvWE5q3pbBu1UzuIevGe9fSQDZ0IXctIOVreQTJbFF3NJl5Q4Mb4KZifmc84sC4Q7VdKENtu5Du0lfOyYRat2bOEUA0Rsbcyg9E1OXLmlDOdTGahf4MJtOSHjZEAmMu22cl0SRDz6Von7E125m0yXHqkqKMzdl/MNkHCtfwXl6hzlSusYYwRkkVazD/f/d3JGhGfS7+aD3BmW76LTM3Cs5QHuj4MK8Vcy0XacJ7f9G9PPNRXYMew4V9pWhpNhJWLa+nLzNkrY9baCfE3COXon4mVTOdkvO87ls5m1+5xFQW/DuKCOEvYdyAKcg7lJTLe7fC7H9jER3E+Wmy72qsScDWHcaZZ5X4ZXkOOwaK55vQjOtZy8Hc5yNheYVi/NptrSi1xapITlC7LxCpHctqEyei8ux4F9lzjdkTKmpFbAf00Up8uLSJ5cQQ35d7g7NYyNa8vorsV1bhtjKjX1HJqx+Q7H68nInZaD679vc0XMF1bklGHJozscN0zGFusKHCu9xR2yZxlcq4Jk/SQueoUS83PLaGLNQ24RO35xdA6tdH3K/f8+jkVyDnxtnnKtpkvYNqkMjw895QoM2JqvlMOl+SEXckFEenE5jd74guMtlRhyuYw+tk7lfjG9CorMobRNLzm4SND8nYM9A15ym9nMDl9cBru56dz6FRJiT5Tj53BwlQYiDPJKyftcPmfRTkKlooRGdy7j7CMkdPPJpZIbxZz7YwkDa3LoyMZ8rjXL2p2McrE6IpdLbBIRkJiLTXpFnKs/Y7btJdg0rYx7N1bGraelCHUt5n5MlhD1uZQ6r6ri/n+v1mNjCaW71nD3GDPH3sul7+5V3PEYEbv0cun5pxLOjrFEgG0u4jNLuA5xIqh9Hj5kVHGxjSIKt5bAIqCG86xk/VZRivMf3nCRzFO4rFL6Nvw9Z7pCxDbjEuLKP3GLnRmPbc2j8dsbOLPXSqw/n4chSQ2cA5vfm0tKkNf5ExfJdPJdcSk2zVNwC5jfVcaU0rxQmdtqIuKfqphMyr5xuj1YnmX8Uyh946ZYKbFSPx8JU5u5NsNYrllTgvBRzVz3WhEFOaW47P+LG3BMian7SulmzD/OOEeJHm7FlOWqQX9Y3QrKCmlJoyZtuCOil04B9ZqvSRqhSuQdz4feKTUq/KlE46cCaLu2oCHMo3OHF2PhAnWKfcQywqVSBL3XpHFjlUg0L6XHFdqkWsoysmkxxV3Vo1q2j24mhVRj0JLs3iixJCqfRpQZUK8MBVY35CP5hw7ldVAiyKAIfZ7r09bfSrg5laBrR33acZv1j24ZWtzUp01XFMguKaEVZ9pQyVMFLIYU0YAvhkQXlBgwroAybhlR6zlKPB6YT2MXtKU12xQYt6sAJqOM6FhnJQoGFuH87LYUzvJdUFIxFjw1pPns3GtHS3HnXRtSxSrgXFpCXhYdqJ+bAk9HFpPdQGOqN1FC60YBjX3Riew2K7GDXX/t+k6UdksBj8p8fI/tTNf+KmDsXYi0t50oI57txeRirO7ciRrZ9a//LUHtsI7077kCb4UiqhhhSu8mKvHhdQENmWdCrcOU0KzIo40uJnTIWIlJNbnU8mVP6vhLAdu+eTh7qRd1qVRgyMR8FNia0kZHJao+FsB5sgk5ZCjxNr4Ia9t2p2uPWf1Znw/07UaTRQV8SorIuUM/WrFQiRSDQlqwrg+VpCgx2SGfpjn2poo7SsQzHrgY25sWTlXiWQWbnaf9yHy4EmqJeTAZ2JesbjFWsS3A26596JGohNyjCEP69SaXYiUWohiB6End2bPsqS4hyz5Dqc8uBTQiimnBzEFUZ8TudaiQciwH0ug4JbZG55PhRjP6/3M+Bqz/i1P6kX2wEn3PcXSvpzm9nKZA340cvc4eRmqGCvRbw6HR05w6jmSvtxG87YeR+dUmdEvJxdKSAeSyWIlvfB5yYsyoka1zmEs+jmoOoEnv2NpmFWLAwAH0r06JbReL4fbSjBx6sn38V0Iz9IfT/jAF7PVK6HmCOTX2UTImL6KbPczp4kkldLQLqJ3BMNLbo8Tf3XlE1weS3Xglgs9z1DN1OI0/qMAnbTsycxpBel2VOAdblBSMIJ88Bbrd5hCSP5w6BSiw5HIu/loMomWDWR2W5KFj+GDaYM/2q38B5vgMpTGxTGMti5DuOYxGRygxbXIJpsWZ06FMBc7UlVAXh1G0LkKBi0uL6dC20TSTPW/8mkJKkUdTtI8SYzfk0/79FtT9rQIfG+wobddoGsjWs/ekNTUbW9ANTRHnR4wljSYrMmUeMWKTFcqnjaO/CpaXk8fB6I0FPWFzWj2Dw/5zo0kSFGg0yMcPx5G0PE2Bd3kFuL51NH1fr4T2uyJ8cLOgXouUECpLkDx/DO1xV+BlWAl1yrcim5vsebOKSD49jk7PUIK7X0D98qzpIve/j+SR3QUbqvNX4LylLW01GUuDWaYetsea9P7Z0konEWb9x1BRsy19vCGi57JRZHeL6N1QlgWOjsSRFUR90pVYVD8aQ/PsaALL119OWuPrV1uKZww/cp0dws9Z0Qy2L4ZsRvhX4+jDPgX0VxdiU5Y1HZ6uhE9gMUpH2tDWXkr8OVEKg782tEpPAZsxJdTqoR29vKtAjzlFtOzMeNLSVsL/cT71XT2ednxUIL9nHuk/HE/B1grMbhxLbxdNoC77WB6ZM4p07vBUe17C6bHDKeDfBHrhxzw06gPX9swUeiwyrp72mvu0bApNPMQyY0gFV20yjT4MFKGY90qItppK/Y+y163rhPH9ppDdFhHL6j8KI9pNJSWJaHo0HOfXTaC9RRKid49Cri9PWowBHjwYi2WLJtILRxHZj/Lxe8MEOv1Sgch+ReBnjacrrP4RI0twhr1+znpD92YpzFtMoNo/TbhpXUSF06fRlhcKVK4ooB4LplDeGwVuLcqjW5pTaMoopslBuXRUNY3EC00w6WVFCyym0vatEh7qWlL0l2l0qEpG8ZvBNGO2PX1hzBASZ0a+u6ZSQUsJv5mupB6bTq+WSlB8NKVWE2aQY4AMjVffuLf7p9O91SxfP5M527PTKNtDQpV2KWdXOIO2ajDvcykXcl2nUyHzlww/URgZP42ujRThu++LMGP9dBoTJsHkbQ84zp1Blm8kjHrTC6N9ppMWY8V9y8wQOHQqnfGRoLt9MPb9nUwVU2R09LZE6Pdp9HWBDNsZVnDeO5VSGA8PTsvFu4nT6RTb01ApD29bTaMlDxT4oSoAt2IKKQYpMbtdMd5E2tMZNlMmb0oQGWFPDbMU6NCriFQ6syj4vgLnEgvopf0sGsq8I0gtn4arz6C2ixUYVptLj/rNoG85TXCIsqSzi2ZSRT8JayZZUl3gDLo9R0baop6kmjyDem8XUffBhCobZpA8TEJzy87kbj2LzjAOv9i+HY34PotGD5bQ1deA0rs4kB/L15sStch/0ywydZSwpN0fLv4Ku+8uCZ0av3Cap6cTJinxYGgpt9PNgYptJIRvKBUOp86iSta3lTVfhH6p0ymOMWdb+YewuGwG7agUoeOsjpThs2gdY4Z/Kdp4WTiLjNpKcLNshXLVLIpgeTxxSns4HpxF+rYSFqAbqsbOpGuzJMxY0xNuu2bQEsaNu3LGYPOYGVT2T8biPpZY4zmTYvLZszjnInjrTFrf2IRDXfJwuu8s+jtTgb+1+Yg7MJMSshUI6VmEo21nUvo3BR59KoZnzHSKD1fgQHMh1W+ZTZ09FDAfUEhaNY4UtJn18LMxFGsxm3ZsFDEyZDTtdJtLW5b9P0cjqLfPfFrIWO55aQm3pmQeOaZIqOtTIpg+nUdJKSJc/prD4upCyk9l/D9+JDacmU9f4yU0HbNA90OOdI7N75SNuZj1ZjZde9IEXeaP5vPmkFFRE37/K0DY1NlkWqDAstFFWODiSObMUzqVjqCR2xfQmPtKOP0aStsDF5F8X8SavmbkMWsZdWBrswnsSY2rnWgRm5fxl7rT7sZVjI1ExCiLONWSZTSf9We3w8XCfs9ldIj1wPz5PRGzx4l6uDIPzeqLnx9W0NMjTE+eDkSd9TIamMb2MXYY7PUXU0tewu2aEYjKXUCcKePnRlM6cnM1/W6UoTjUje6+Wkuv1knoN8+YdOespyTGWodXFnHbB66lvv0l1LoVCfrFa+ijUoRTRGc4HFpHVllK9Ao2AV+3hvozdj1s2wtT+VX0Z5GEhE5dySZhA7U4JsPfvyMpIzdRzAcRpvlG1HG4C7XaytZ8tJC7WLiJXCZIaKMqFNLXb6KXVhIezWoHO24zdShivKTqBDXNjfSezYhW/64ovbWeZMbtO963p+7DXKnVJQkDNhtS0r1tdNlcROP+lvRizg56UKdAwI4CTtV/G42ZKuHmoEJh3ZttNO+ahNHzWiGqcTsNOq/E0sFtMfa+K/1h3rfkdgc0u7tQHy8JEc/a0fbf+6jdT5ZJPxvSo8F7qXVvltci9GnnkT20xoade12benP76e4OBYZ/KuC+5e+kGY4y4n3yhZZFu6l2iwSziXr4d3wPpY9UwvNpS5TM203dXilx1dgQHwx30x6WkdPj22Gr/14KZxkw70sHqk06QJdmyDh/pS2N6+FGFv9/N75RK5rk60auvUUMWqdLZosPkm8nJYzX5HN7aT/lL5Fx6VMON7zHIfrDamjYM0dw1z5M4QEiqkbkCbf2HyS1Uyz7m+ii+659NKNZgZsDW8Jq/n5q/VGJM8MNsc7jAKUPlGBk2wHJoQfJn2WimESi1upeFBqpQritLTle8KSqhSrsCrckn06edKmDCjfcRtCVRx504qMMud9g+ubkQUUlMjKm9CX/zCN0q0zGpjsm5HfiCFWz+kgNnejxHnfSrJKQNNyIXGYcIRO2zog5BhS56Ag9T2XP5ZfHteniTkqmFVJFNncn9giljJOQ3DZH+LT3CLW2kLDOM0843NqduIcyIlUG0FpziAb9/78e/YwwysWdBjHtqhtkjEWP3Gmcrox3n7sjjq3n0CTmO+96w9TWg7p6yzijPxBLvT3o620ZnYeag0/2oJfZMsLNLFCo50lWooyEvHHw8PKkxB4qFC3n0NXKi4osVRi1eTJlvPImdScVWrnxdOy8N/VaJWNOC2uy/OlFz9RktH07moae8yLjbNarQcPoxRIvEuPYvv82oxc9vKjnFQmFM3uR/ntPctorIS22K207wWrbTcLjrR3IycmTwoNYTjxnRDPXelJ8NxGrO2Rxmy28adM4EVJUprBgpjf5yCy7KdrhWLMHvWVe+f53Z/QI9qRkxkXH2ppigJ4XNTFfGG3VDzkTvGjKYQl/nQdDb50XjT0rYaH3CNgHetFDpnXmGy2xvNSLfEvZ7KvZYvxcb9rdSkbigQnQGe5D8mEZg0/Yo9HKh9rNVCHdbQ4NOnyULOapEMx0Wv+fH83rKOPks8kkHvQlQZLwdcwEumjqSz+3SaC6TK5Nr6PUMEXE8KBMIbDUj3wZ2wyYNBk3vvlS20AJK+On4udDX9r+/28qhcyCr9VRmjdAxovns/Hzux/JY1U4eXUpNeUGkqOdCqcfLKJbfwPooJOMquXzyVfPn/5dZ7new5Gyjh+jnJsSpmna0tWAAJrWXsSsPlZ0jgugOqaxn8xGUtScAPowQMSZksE0kh2z7//PIfD9afm7ALKOZ8c79qHHWwNpNcvFcZZZnNoxf9rB9PbNh0zBx8efurPjDWf2w8yFATSM6XmnToOgfSOAfmxmLKc1Amk//ekvm9+njRbo4OtPfX4o8V1jHE5rB1BJjRKLY2yQtziANmYqcb7GAc4mx6jVCQlnt83BuTXHqDWbnf/fP387L4AMImTUbV+KNWsCKeqlCguHGPF+XiF0qbcSDpGGPNUHUwHLiXZf2/DDRwXTDsax0VnLaNeCILp9T4Uty5ZS+KsgKiyQWX6aRFmDjlOprQiryzztPRZEuxl7T95kQ60aAkmtr4jWAWMoplsQLWEae6PdcCp7FESzmLfWNw6gq+x1/3IRYzr2Jd2ux+mluoTNH3tQRO1xes1qZVWZwylnHadVNjL27cjm/LSDyLCjhBFzsgWPpYHUbgfz4twc4bPNcXpqL8PGtDssVx2nKz1EzHTqhf4zgqg3q+eSFQOwa/BxyosWkdvNHMOGB1EHBxHp1RYI2BhIo7VEaHlZw9MhkORS5k2NtrBJD6ArLAt/0V6CvGdBdKCzjPwDy1FeFUTPNb5gzlfDZ9rrgsnsqAI75ho9854QQuYsv0/0NuIpLJTqWUYzzDLka3JCqbRKiU0H2vAb24eSO8vvq2e25t9En6BU1ku3axfT/bxgsmU8OS1uPj0yDqXQ3xJeHnWg3VtCKV9bxs+xUyjqRjD9bfr/sw08tZkTQrbLGf/cs6H9p0IpeL+Eto+G0PyEYLJjbNAn2owytEPJlvnOnuOMCbuH0ulBEvQMu9JOZQj1yRbBW3Ugy4xQ6hEqYsExI2o4fYLOM/Yu3ZnLjfUMoe3uEixnZnNJC4LpAMva/uezhTZJxynEX4TF+1xh/NpQ0veTgAdGeLM2jHYkiShr1QG7Mk5Q3WsR0726oUNcCD04IeLZlj4YLYSQbjVjwpcDkKYKoaslIoodJsKlOZSy2HyZ352CB29DyT5Dgp8e62HzE+TJtHe4znxMZff6dkFCDtsLr0Mh5Gol49f/3zvNami8UYmgga2fnd54gub2F+Fj2uZZRXwo9VMX4bjN8FloJTt+kxKlDkbPbp8NJYHlx33uRvyhG+E0nfXtCRtDXigMo+OM+W81tubrI8NpbiTjuuhWfHfPcHJNFtEl04Bfvz2colk/9Oq1kprNT5Leqy/IzV5CJ9uH0aHHKqyaNY+me4dRwDUVrJNnU9qbE5Q+SgXlEY5CvU7QJFfmZRvGUXRsGA3ZLONYP0vKaRdOzW1kTGw9lM6sDKeV1YzfNg+gZstw8iiWMOdUb+quE05vn0jw+NuNsrTDyemohH+XO9D23uFkPVbCvMltSKvlSYp6JKLv6JaUuCSCZRam7QH5XNPfMHJeIkHUKBCcwsIpnDFz0PhWmGV2krawfUkXDOFRHU6bOzPmN26PI9nhlMhyWaN/ZwgTwkl3lYRLa0xxuyiM/Bnj6fc2w+f7YdTeVYJz9SD8/BROgwokBL60xOfoMIpnPOz11xpd24TTg5MyCm6Ox6JJYfSTvQ7vNBmp8aw3ZrO9C3fEkxNh5NFWBXWbeYicHkYO5TKemi/G2Xlh5DhcBfMpy9HvYTjdG/UF9TUGzwovhVOql4h991s9E3+H0aZvIrIut362+EEYbZ/Ieju9zTPzK2G0u4+EpWZGzwpHhJPAZrxFtRH/cMQpMl3F/OJWa76fVgSp+7KaG7bm66wiaJg50w1fA74yPoL0fzIGntKSj/h3itxZL9XqOtGNxghq0a0Z0z8vo+GOEdS64gtW/l1E0Snh1J37ArezY8nmZThltVeBM7Wk/F/h1LaGMcOmEbR58Ulaw57dJH4QpZ+NoHbvZOx40Jd+lUZQEft7rxU9qF/HU/Rspoxtccb0tfUpiv3EWPFUWyrrcop2hEqYvFqPspNO0WXGOV3fa1PftadJXVL+x9FZh0X1fV2cbpBQ7MJu7Na7r93Y3V+7GwVbUAQLBQklRBRFkBRBhLsGQVoEkUbEoGbmzgytqO/5vf/NM8/13HPP3nutz+JxZhCS+5FzPnCfjNkzcqa5wpF79ylTT4llG7WQZO9JF6aLqNTSQ7m5BzlliVgQaI7b7Pqqx0p4XLOEU8F9sspjnODcDUM+sTNhvDHMrA8K392nVE6FjEWDcLz8PmV7qWAybwT6R7tTnw2MT/LH4vI/NzpwRIVB3CQc8nSn/ffq8SZpNbbCjUyLmY/L18P3lzv9Od2AnC9bUPf3Ps00bMSkOgPJZC1Pyi9j89jDSKI91IPGTWHZc46xZG2IO40NY/2TYCZ50dOTCgIVsFGY8QfLvejmbgVC/Q358nVedCObZfaDBrzJCm+KPKyA4WF93q7jQ5onFTHWdQcVXPGmTo2NMErbRntyPUl1rRETijdTeH9P6n6pEVFtA6iTrycduliPiDVWZHXdmwzdWB9qdaWqnt7U4ZEKl0PaU8JvL1KaqxAVaEJjnb2o8p4S89bo0/dgL9KNVSDOXZOWTfMmYYqI3E1qtNflAaWfl6NvTD7nZOJNoRkKHO+QL1wL96KcMSwf7VJHRMAD6lgoh5WbNsYu8Cb9XBGLwg0xcpsXlZgq0T7RDC6WXjSLPeOEsE7Ii/CiaRtV+KfVE6NveFFwFuMZ9X6Qwot4h3qsshqEK6In3fStR8yhzZgr96B1QxtR8mc7pod50VP3Rsgm7oT0rTdNqGrE1hh9ScyKB/RqiAK+3w0kJuu86UeWEj/eG0qKV3sxDlPh+AczSfaBB9TrtwJhlWZ89jYfOsQ4JCtNn+9Y+5ACHJUw/q7Hn9nlS7/jFJg1V49fE+RHplUidC7vpAPWD2hfUyO0F+2gbDtv+pPYiId1PWlR3UMqq6tHsm032tPBh8J21GMJLOm+rg/Necz6LdSU3Ex96BLrf6s8A5rDrt9irkSHu9pklfWQqrWYvnVXp4rOPnStUg5j1xIu5KgvCTVMnyWFXLHXQ+rPNKFPUqFwt4pdz7xyeV6xkL3NlxpfK3DCVB094nxomFIOfNLEOW0f2vJSxLPReqhIfEibGffOqTTGjpiHtMNOiRNb2uN92UM6vEaFeWbd4C5/SA5r69E3rxeuT3xABy7Uw6NpB+zVHpAjO9tOc3ciW+cBLShrxJlwPclrwZdOvFJg0TB9yertPlSTp4DxH33J9IsPqaRJCS7JTLJ0jw9pdlBiU6QZr3rpR29Zz1vMNeOdVP60/5USzyv1+KZGP5o2T4Uua/T4rqI//XeU+cK4bmTX7EtbPtbDua4TrY/3owP769GhvwW5D/Onf44q7HcwouXx/nT7OGPXbB26/9qPbm9g/uipQbOH+ZHuHhHz/L9w52f706cMJTo6lAnJSX60rUCBGR4amH3Zl44dF6HZXRv9//qS4peI1+X6mFnuR14VLEvWt8Pcgf7kp1Kifo4lbtj7k0u7ejSt7gqlqT9xrfW4v15PsqfGn3KWKnFApSfRHe5H21uU+Ck3lZzMfkTlzxnnHzeTmFb5URDL/tKHZnzK/UcUr8MYpsWU90l+TB12KDE3XJdvcXtMzxn/r/nagdwOBVAhq0WCqymVWQbSS9a39T4GJIkKpLFzlch8Wsc96hNImsPZjP/4wdnHBNAe5mt/Lb8Lv/cF0CiWZ7lXdcKB2EDSW6lCz5+GsEoPoB8rlVhRYob//S7SQ9aTa952QPefAbRlST0sz+hKrOsfU8VjBWJbTSW2EY9Jj+X9Jh8zSfzWAGo4I4JemvIvjwXRrIMKdK/R4a+dfkrLrJRQO6TDlwQF0YFerMdmGpO1xTPay3ynf7wejQ8NooGsB5Lr/nHOe55Rd6MGmH9o4UYPC6KjJSqM8hS5sJ1P6MpQJe7713BH1gVSBmMY64gaoe51IJUyhum1QSUM9n5KNtkKjLX9I+Q/eUb1tiyrhqtD4+NzGsb81PC4Ic6+ekqZN5XYvs8UfU8FUVCECpMG60he2j2j9DwRMyQ6knz7pzSPMXzZK1PJ4HlBdHihArM3mfJ2HYJJ3VyB3pd1+FXWz6gXq9diHR0+PuU5PTukgG2zEd1b+4JsmbeO3m1AeeeC6bqghJefOs1b8pzWTlHBbEMzV2IVRBPCFDj7S8nljnlKo+6JMD/TIMyeGkTBiSImPv8lqDo9o3FpCrwepoHkgcE0t78Ka78YYG5DMO37pcSs0yb4KnlOu1kGj8vVlnjdCyZ+jhK7LulIDoQ+o4ixKvz50U4SGPqCDIYpYTbeVNL9UDD13se04lc7PrvoBVkzXrp1oR2/TBZK53cpEbNPmx+4PYQUrP91S7X42eEvaX2bAjt6mNO0U2F040g9plUzL6gKpV5T66EVa0DrvUJpvrcK0Qd0qTU0hGK61+N3kQ6OnA8ll2gVrLUMsKrvS1rG+tymwgQxq0Mp2ex/v9FphlfrX1JTTj1aU7Qkd0+/pHwLJd5t1ZaMCw+hys0qXPFrJ0m/FEpbIhSw+9VOojcohHTGKDDilwmvpxFO//sc3IRZWnxTtwg6xTy9/6P2NNcqgnze1WNuSTsyNo6gc09VuNPXkDyrw8g+TwXJLn1abh1O37vV456aHnpUh9PgIfX4OkkfbUfC///34zLvGGOTGE5T9qgwps4cK3zDaeLGevSZrCVZkMDe38j896uJ5E9+OHVxV+IyY6rDfSMp7ZwSacNM+EfPo2nuAqZdrzX57AVR1PGdClWmmnzv469I4wNjyBgLOpgRRZ5/mbc6m1KRejRNZexxL0qfikwj6dgt1ifH9GhN72iyNqhHtIUenGqiqG+xCk4NeggojaQQTRVktabIXxZFc1luij3cHh47o+mZaT2GLdCUDLGLpl5sb/uSNSWXfCJJPlOBf9omEn/XaMphPf9un4lEfWsU1e1V4mWWMX+vLIa8/Vh+sdfg5zm8prOMh7tpWdANoxjqyNhs1UlT+lEYQ7cY94aY6JL1qte0y08F1yhdFDbEUL0J04qHZrhtEUMxCiUaC9rDyv01TY9lnB+pIRmXGEMpjHNGRhpLQh7GUGymEovmGvOm0+LI+qECWyKN+EPD4ul8FON/XQ1efVYcqX1QwChYnZdlv6Efngock1rQgsZYKuvJ9OqIKVn4vqF9jAmTOB0yuhpHO9hcDAvXQaLNG+rFauTeyxzVnePoF9Mow9D2iIyIoy5M6yQL1SVrKuPpREcl3qvUJcud4uiElhJ/PhtJtPLf0HPGz4tmGUvuasXRtEYFivOM+MiKeFpqK6KluxE/MCuBKpcroT5WnZ8R/ZZy9JXo818HKryUQP0fKPE01IzaD0qgVcYKOA3Rpqt93lIYe66bw7Xx/XMCcYxp+08yQ2HzG5r6SYG6we0xRPMtOYSws636h+XJAm38qYLKQ01SK0ugRzNVWHLYSOIre0vBU/73fQjGkisZb8j4tYg+qw35ZnUJ9ZrPdFhqwA+2TKLBkWweT6jxkd1Ak74pMCHxH1kuldAsNoMj7K6R9ZQUctjLmDnwKk3OTiaPsSIOHHMkQ7tkOjZIjj3eHcl9i4SiTZQ4lKdBXceC5jMWqpyrRk3tkqiPN8uP6uqYJ0micUyHq25oQf2BhCa+Yxltkw6udX9HMxbWw2uWJQY+E2gFMf/yc8SZnGRqvSPH2bar2FKSTO9YbrWQXYNVzxSyeC6i4/x/eJEgIVUMy/Jd1SS/GwV6FcvqqDSQzO6VRNcZh0hdDCUdbECP4xWIMDXk/z1Noor//V/ojwb8eat39IVlNLGzGs+fS6L+hWz9lL+0NvUdVbxRoiKtjWzmvqcpL1Wo/nKNNoKdA9Pz6UOv0dWmFDo0g+WdE460KCCFYt/JkTewK6WkvKM8AxW2nulMpvbv6AnLwsmrNMn0exJtvK/ChvbqNN8wme4z1nK6r4Yh8mTaI4iwj9bAHP1kmiAq4DBWGxMuJ5M5y7+zjbuwuU2iUpZhq7huGHowmZw7q6Bz2BHt3FJIMkoEv+oq9uWm0IXvIuJCnVB48D3N6KbAqJY2zFUl06g25vUVf3D0v2SWu5UIOmAguR6YTEOZhn/QNJSUJiWRXncFts404Ef9l0LOk5XQCdfn9+xMpasWTJPX/iGb4vckaCgxJO83WTql0aYqlnkfOlG2cSpt7qHAhgPXSK8glSpYnsp970h5Y9KYt4o4bGtFUfvSaMwsEaXTe9Hy6FTSuqDAxcHd6BGXQuPzFWjp1pnObkmml51FRLzRpKn6abR9kwp8pDo9NE+l20uUGLjin7An8j3l8yLGFWigk8d7WqGphGa1Dlx7pNJ8po09D3eFkWMyWdcrsKBjd6y4m0I1jAHG1vRAwLJUsmG9nTfPEVa/3lPwMREbS65ianoqTWTZpP2E65giT6U4lo+mTWvDn06pdNOUzVHOHzxtSKE/8xSYckpf8mZ8GnU6pUIN9CVzp7M1S5TonKPP53mkUm9TBaTm+vz1cRk07ocCag9/UcuNDOJZZrTIaaUnURlU28Sy4b4b9FrMoi1s/2i6TkOnZlCZI8trFddofY8MOsgxPRQc6b1VJvVlc3fE0YoaC9No4hIRQzf2otbr6TSDcenfZd3I4EQGbQNjoWOdyG92Js2OZzk9T4cqe2eQoojpsKBJz5PT6T1juR1j1WhGfhoVvBexN0kNvw6mk8t/IhZraaPL4nSaFqSE0U89mNxNJ1vGiv30u+B2XAZx7VT48qw7LBTptKCbEqPtemJEURoF7GQ9M8URT4Zk0Hcj1rcdnOD2O52Ey4zPH13Hc7MMGtieacIRF7wJzaTLvVgPf2nBp+xMOvtFBfMdv+C1M4PcRCXuzdGXbJ+TTvNWKVEZri9p0E2jYsaETX31+OfKbDrINCH9lS7fqX8ORaaqkBL7i9ZFZpJ1EPOCxa30ziWLpCwj5HvfpiXdPlJH1tuz292inW4fqB1j6fBmJ1rolkkzPytxfNQ1eueUTXNYduZOO1D09Wwy7sn4zaw7FWllUl66iPllncjuWya9vcy0wqQ99a/MIhvGZveDzIifkE2jglTo/V6XRjzIpIMaKozbr0V2eex6ToGqFjWaZpRJHjly6Pqqo7ElkwZYihg1Vgs5OzMp+hK710xdvG6XSS+ZD9IHMzS+yKIO9SxDnbREtUkWVTLe+7ujK+70ziSHdQo4tzlg4sVs8me5rJSugYvPopVJSgTEOSH7ZCapKZn/briJPsXZtGekEsKi29CV5pBQpMC3D03I3/6B0mfWw7pLC/Z9zqbVjB/qV7fCYQ1b5ynLIwm6kqywD7TLRYW2w3oS8suiAcwr7T7r8pG3cqg/6/+3brp8QIeP5PNQiWVmzeScnUMb2J6/WDaSxDaPWsqU+D7ElYbV5JJmsAobP96h2tBcurGF+en9q7SkVy7lMM68Ms2Rlj/OIQemFfxqc7rokk1x65gOB5vSlMvZtOQeY6EWQ/o8IJusWC9Fd9Glc61Z9Px/39n1TJOSH2eR/TM5Lqhr4N2HLBplIKKbiyaeJGbR190izg7VQ2ZQFkWnM4aJMIZqXDatea/AxAwzrOjFXrNc3BRwBf2e5dARxrcLFY742eMjTWQ5unvsHZyqyKWzdQq8vO6KGe0+0T9tFRq2NOHN8I/0hmnvtNhm8DY5lN+b9e0YXcmmto90jM3gJ3aGij059GOQAud/6/DRa/Oox0klHi3X4dPO5FNQFxVeHainv2PyqawHq7u6iuzdP9PWtSpUVLjSo3uf6BXT1csjXclbmUd5ooixJldpw+xP9JExW7Xcgd5PzSchTcnqZkvcqM/UNFiG+s+nqM/Sz3ThrxQL+pxCnvZn+jREhnY6tjjV/zM5j5Bh9IxLCDiYTzeHKJBSdxktRp/oTY4CLjOuYlfzJ7LSrscpN1dcXvmJzjI9/DXgLlwf5ZMv06jACSqcv/iZblmqkLutAYYnPlH2DSU0BuhISnPzaai+CnqOOpKVSZ9oPMturx11+I6H8mlIbwUORmrzM8wLyfKeAlMN68m6XQFFShSYN1lJ1omF1NFQiaRkkQwzCyn/Euu9Xfdo0oBCymRs7/DDkWK/59NMliv9C66Qa2AB6bmwbP7gEj1MKaBtjO3fVNuRaXYhtX6TYe/I01Q+oYAqbdjzHj5F3XM+k0WlFBPkp1B/5DOtbpXiUfkZ9G8roCGbZRg5/jw+7iukUcFytF98CZbLC2g801XrvQ54vLGAapYxH//niIddC2jGunrcHHkP2n8KSJf5UbuBIuzyikibsaWKadxe30K6wJhq4OJ6xLDrp69XQL9SW0KdCqhKR4nDNjqSIaaf6XWxiPMPtHidqBIaFK3ATUst/uf9UhrMMuBPfwWFLCumy8yLp0fJ6UldMX1g/PzNV0pDwkvI4q0KfU3u04RxZcwTVdBWcyczrxIaZ63EsRdXyKxDCe2xV2LV44sUmFFEby6LiOfP0d/uxaQ/WI7eOnaknlpIC2NkaNpvj9p2xTR6tAz7l55H1M9iGtBVjkE5F5F9pZh8WbZ1n38FtpbFdM2Nse4XN7y9UUIfjioRanEfduZlNMyyHj8lUvRLKaG911X4vkOOyZISaq5WYBybsdlbiyk6VAH7jVqSof1KScHYdWMXbYlrZhF9e8e8eJgWv/dtGc12EdHrmSafer2cwjYr2fxq8jlPv9Bo1ndlWTLq1aWMDlgq8Oy/OtoeVEZbc5VYEV5N0xd9odgHrEYO96lKWk42PZSIT3CnfufLaPtXBYIPXiWjU1/I8KgKhmx2LM+UkRfT6qFLL9OJ5WU0xJ5xbNMFUo8roY635RB2XYBkTSnNY0y7/tZFdC4qJfcoOZrll/FNt4w87iqwR+WAd07ltJ1xu/Fjd5S8LKM+bgoEHrmPQQ/LyeW5ElknapBjV05zP6tw/FwdpN/KyOYM03Z/Gbz3lNFOpQjVRw2JQ88KGn1FhZaDmpLytnJKq2B1P6DJX+9WQU8qRJyr0eDnWHyl7+OVOHCihqpMK+gB06XF/aropqqCljA9uZL1nVyfVJL5EBU+lFTShrffaKWnCie1vejJkkr6FaaCV6sHNe74ShFMY6+tvU5TY7/RkxYVFj++RrMdK8nYXwn/RAfaYFRBvYcrcNr4Ck2z/0LmIXLcn34ZncLKyV8hxwotByyOZWf+U0TgrKv41lpBHRYrMcLYCW/3VNL+2SpcC/VA9/5fadRa5q2nPCGZXUl1hUo0G3/DqnXfKKVShXLX79iUXkltTANNO1XDckYFrfynhEfvWhS3fqGUXQr8eKQhmXHnK/kUKnC1q6ZE81kFya6KcDDT4Dv++kYBA1if2Kjzo9//oNbtKrinfyPDxm90mfFDbLdKutn3B7Wfx3LEiAo66viD/vd91B6dvSll4neyYnmh2cmT7iz6RgMfiZjEXyfH3O90n2nv13lOlOTxnZa/UGDJnGvwtvpGu1l2mN35OhR6P8ic5cT+xJ5rbyUFKtneTLzQ1/YbjZ/IeDi3HBvX/qRYfxUGB35FRep3cprEGDLlG/wWfqdTmQrUnleXJFr+oLesH6r+qkuGLvhGp/xYBvRR5z0X/ySOne3VNDW+9mA1/Wxm83L2Kw088pOm/WbZjfX777afdILx+d6bJXTYuIaGHFFiqkcRbZlSQ8k1KlRN8ieb8hrqw9jm4glfuu1bTSbsXg6LHpJNzE/6zbLkiqcuVHK0mjxZPjr0nzP1//OTptxUYl17FwySVJOc6ZnvoRuw+VTDMqYKwde9sT70B90qYxwy+yEqQ6pIz1gJxaUizJDUMK9U4q52CfZ3raH+EUrUbCiDW3gVDfrKeOz5F6iX/aQjzEfGVqpJssdX0cRzSpx68Y8m3q2j1ggFsh/9pYGHpPS4nHk9FZOeey2F9FHA17mAMrTqKO8lY4x1eWS9RkqbWc694P6RbotSGrehHrGPAujpjTo6ytiy5qs/HUmspejpzNMP+FF9YQ1Vm7B+TrtBrVZ19F+BEqd7u1Dd0hqaeFGBgfdd4Pi+luy+isg9ewO6Hetoia0ShQ990ZxTQ1bMZ3fQI/TuKKWVzOs/0WMU7JXRMcYJjfM+QU9aRydD2Rx1/Yx3GXVkz2ZBSCiE9EYt/Z6kxO6Jxbjwt4aMpQpk7fsLh4lSerqAnaehmuTwuFqazZj2icE/stsoI821Ina/+0OjG2WUPJ1ltPFt9EQhJ8tkFeI3fqa31VKy2CliTe9P9HemjFrtWE4x/EgZtTIqlTN+65JN5qdFamPspMjNIPGigjaGMy+QPKPVKXK6xnxhhMVTerpGRiGM8/vODaQhU6R0vpMKyLxNss0Ksmb59MGWW2SoL5Idq9f5wpt48URGvB3bz9nbGBArkpqvCp7sHGS2MjK3E1G4+gnWnZFTBcuGNU1B0NkjUghjNqOY5+j8TaQsM1avokxsu6kgJ3MVGis/YG6VnJJ2KJE2IQ8L58jowiAlguflI1Qqpe2sz1O9f2NquEi/E1TIU7ahMF5OVteVWCv5ixflUqo+wfyl9x/qlcW4IVHE3TO/ye2rgo7NUWJzj1YyrVNRwBEVLjLeP+KnoCIrBdy802n5DiU9YizdJyCVcoer6DzzZSxLoZmD6+ngAiXuyJMoTbuBRrxTIiYPdMKzgXplK9EkxNKv4Aaq/KOE6dbXZDG9gSrYvdboRZP1qXry3K/AAKdwOjdMRZeYx63zCyVjUyWtYXlT3ewFzdNW0HjGWiPqb1NsqZJcWN3PtbJs0lFJd1lueutzC5HDFBSwimXGkts4PlRFeq8UiNzyHH9+iXT3pQL5YjC2nVVQAdOQqtmh+DhcSd6LmG4bhMOVceRqlmtG9YlCiWk9aTQrYXUzGll32eth9ZhcFY+UEw3UP1iB+9sTIDnWQK9SFLCSCDBe10Cp5aw/C5JgpKynFubXZPQeV3vVU+VU5nEj0jGzvYru9GO96t+KxhgVSXKUGD78N5zZM2qeZu/btMGxvYK+Virwu7yVBqOejnVR4J1bMy0OayTnDkos6t9EFjpNpBnNGPLhO0r2qieO+aZHnoQqejRQ9A4F/pueSOV/G2iAmhJ2q99Q+qcGmsvOVnkllipYLWYuExFwK4ZGTGJ7XigCvk+o6/lmEqNUsLjzmC40N1HMznqc9nlEU+410W6jBjh9uUta9Y30hmldz3uu9LqxnqZYq+DwxBVraxtIYMz2dtE9+NY0siyjQuQQPxi9bqaJjP1CKvyxwqiZlkxX4dzdx+hR0USTF6tg7f8Ew7gm6uVXj9CV0Si+U0+LmVYbWMdgAdtbYyTTZ8036PeogWo2sTMf8BYhNxtIvCDixKVE9GK1WLZRxOUiwHRsA5VsFvHrcyPqhzeRKkOFE1Na4OfdQPuZX2/o+AvWrD8PLVWg8VETxdk1k2UvBWYGNpDv1BYaFMf4fKuK5H6tNJ9p9aT/Qqh5WivlD1NBceM5LTNrJdUK5vsPnlL90xay7anE7S+Pye9QC92yUWJLpj9dWN1CdiNUWN/djwIlLbR1jwpdT9wjv8kt9F1dCXe1u2TRr4lOhCvwqP1dhBk0002Wl6/1uYdtB5vpNMva5mG+MOjYSj8GMt9R94eeeQsFM58afy0QD1KbKaAv84KFTzEntpnGM52f+eI5VP9aaCbjhJZ3L+B4s5X67GV7O6DCJqGVxh1S4Z2iHp5vW8i+RIl5F5vQc1AzbT3CfFmtgRao/aJNqxVYb6eiHnW/qMhAiTfdFWTBdPPtSJbHx8WRx7Q2OnxIiTDn15Rv1UY+LA9GBEeTps1vOqFQwFAaQWl6v6mzvwI60S8pzuEXpT1jWpH8ggYu/0XjtRU4c8Wftn9upUieac5tX2qa84uudVWi15sH5C38pmqmSwO636f2z3/TtK1KaP5wo6TJv+nHLAWOnHOD0ugXvWBzUTT/PnrE/CbffUpsm/0AwuPfpMM82sj7IWLH/KbTjQrs7/kCoyf9It1OCnTZHIpJ9r9otacC4zeFI7/fb1I/9T8micJ0l9/kfVaB9jYxOPrtN5lAga0941Ck0UY39jPObIhHsFcbmRYrYTNBxIpZbZRfrMIqxhkum37TGZZfDjfUo5A9i+0HlmOSFDS68x+6coflvuVyejT/L3X4oURITynZ5f+j6nsq1HkKdMPnH3U7zvpqdwIVvPlLikDmd+ffkIH/H5r5RAHtA7G0ePsf0rEVUZT5kFyK/3dfEW9jvcloyV/aJRehiL1P++gPGVxXYNkld/q14A/tOyMicbk7dr9oo5bbItKa74Of/JcCX4vwC/cG1+0PhTHdK2l4gL2D/9DnWhFqarGYNfkPfaoUMbHPG2xi658TRHy6mYDHv//SDksliv0FNPn/o2EKJeIcpAjr+I9WnmSsaCTix5S/VJyngG2uAumd2PosswtmMrqxUI3vz/hnXGwtrWynziewrFFSW00Td6jz5c+YPkwUqOyEOr/RW0RwaiI556vxvcIUWLT7LU0/84/0JinQcjSeln74S45dFVjwyZNau/yjUe9FWEV6UO37v9TrD+PnG57I6vaPiGW0+XZesLH9Sytmsn5Ojcei6n/Uk+XLY0sSEHRQjT+9VcS8DQISqtX4Dky3D4dLMFKhxgdeZDNiUQOXQer8mMkqRPSpg89ddg2ry1wNGXy01fjZbC4Of66jrwUafGeWayw+1lK/FRp8/v8+X99URanWGvx/v5TQ9v1BxSEavM1zFXbfE2hJlDrfy13EyV0CDZeq8z2YL4/OS6ThogbfUyUiOTQBvTZp8kMzRbzoLyDIRYOPPq9AobME16vV+avrmI7d+QaflZr87lbGtwY/kJulwZf8VUI/sAqDumrw5heUEDNr8PWCOr9I639MW0cb52jyam9leH+zloLmavKD7eWwtasmt6Wa/NsUEYMNftDMBE2+mc1gTsNXypqpxUcyvwtq+EL+e7X4pYwZ9l9JoOPjtPgNv0R49EmgykYt/vAEJXaticesXC0+leXrL6/e4utmLf4p850tKYmofqfJazKd/HTvCxJDtfj/GFP9aV+J3V21eCnj5/JH3xHtr8mvfsN8/NBPjDbV5N94KKBx6jutc9Tig9QVGN7jG7kma/G1i5mevPtCnI02r2HFWEKrjBZo6PCRM5meL3hLae+0+Gv/+yzhwXhaeEebt2Xz3mlFHPVM0uEv/O/vTs9f4Vq0Dl8cIaKH+WussNfhYwcrkFsbh7uHtPkqTcYbSfF4aqjNX2azn7kpHz/36vCZK+sxbPxnxAXp8P/7vad+70pgqKXDf0pWokNpGW5ma/Mm3xX4e6UCDv20+dPOCvSyKSfrbTq8UYaIoa0l5C3X4d+z+oZ2LKIjVrr8fOZrzYs/04YDuvw55vXWoXkkhujysUyTf+jHEbdHh1/8T47PE17TycW6fNc7bPb3vaITI/V4z1EixoyKpmfxevyzM3IsyIvCmDm6/NQuImK3voL6dF3egrH65L8xSNbR5b1ZTe025KLWSZdf5aACHfyEoim6vNMWFabZFqCigy6f4KPERFkxOjbo8HM2stkdWQbJax3e64YI3UnFJLzQ5fUYS+c2FdDHdnq8u5MI+5pP1Gyvx1OdiDq/jzTqvB7vYaHEP2k2jf+px2swHjvkmUl6hvp8jrsSsvhomj9fn9dYJaK8PIpyOujzlVflONQzAjMj9Plzm0Sst4iCYqEeP4Bp0VCPaIwZrMermbMebpeFZxF6fCHTnC4dP+BlgB7/57YS20flgpbp8VUcy4kb8xGxVY93Zey3fmkhOqrr8ZddRST9KsJqUZev/yrH1bJcKpynzxdIWQY3yiErB33e77yInN5ZNP29Pr+D1ei7bjptSNDnn9UrMLY5hTZaG/DHzJTQEpPo0RsD3ugr0+T2EuofYsC/usoyy5F4MvxjwBeyvH+pVxwNZa/bHWBn/jWGDHMN+EqW73wtXtHTQAO+6p6Imtpw7LI25G8yHV5dFIlHsw35w/8UUK19BRMrQ77gqRLpf1+jXDTgkzVVeOIVh+FZBrzeGMYPzowtvQz42yyfjhqchElpBvyUAAWOrk+BzRO2Pst3o53TMGuXAf8+ScTwhEz0vK3Pl+5WINkuB0Ub9fn0xyLCDubhaXt9PslGxLiYT7Bp0eO5YSKOR0nonKshLw8W8aVaoMr/DPnm+wo8NEqgKGdDvkTOeKkijoKXG/FVy1ifm72mDgOM+NfzWaZe/YpkHwx5D+YXy8+Eo2KkEf+bZStP9wj0dzXiP/0T0XlrNHqsMuLri5jecq8x2cyIPzlYiYDVbzD3piG/geWX5SkJeLDbkJ+XxLi9LxAwzpCPu8y4fdh72HU35Je3Me2Svcf+7wb8zvls/4Zx5GdjzKfuYvo/8DWFBxrzQ2aKMNsRTWnzjXlvYxEbP0dSU6wxH7BfDlfdCCzrZsJvOSXCf0MUloYb8xsNFGgdEgOT1cb84AnMr1fHoX87Y/4488F5zPd/njTiF9Sw/hwVQ5bBJnylpxyOR6Kp6aMJbxHG1tSPpN9pJvzqqXKY7Ain7sfa8cM+yJDu9BLbv7bj926TQ/QOQ+H5dvyQdDneD4xE/JR2vNkiESvFaOx5YMKv2SNiashrBE4z4SO02Z41okmIa8d7jZODXxtJbeamfHIfOS78DKOne0x5++8y3Bv4kiafNuPvxMuQlxWCKbZm/LjRclSnh2LdR1N+/ng5jqiF41C8KS/EyHFrQiSGrzHlez2XI8g1nI6bmvHHCmSQ+L+kZW/M+DPBMgSZh9K+Neb8My8Z7qwIwVMzc97HUg6cC0XICHPefI4c9vZhmFNsxk8ZKodN/1Aqf2zOR+6VIeziCwq4ZMG/mi/DsO7PqU90e/7gJBki2p5h/Zn2fG6yDIl7glGSbcGb5MtQvSAEs+Zb8HNfyKDv/ZyuPG/PP9snw0PVU1pU2YGvmCWHoPWETGMsebm7HOf5J3hxxJI3apZjv04QWj078L8Wy+F36RkcdTrwXIIMpwqekPFlS37gQXbm3x7TyTUd+bQbchR2DyA10078r5NyLE4PwIG4jnxOrRxzfjxG6OyOfGkiexa2fv0DS95wrRzu1QFk2dqRPz1PjjT9R5TzphNv8l6Gy62+tMapMz9mgAxlPn64tKszn6eSoZPKH0nlnfiOm+WYPjUA2vM68UfYfXsX+tEy2878j6kytH30pQppZ35VgRSPXj7Em29d+AXsnBf/88Hbk114tzgZenB+eNXQmT+cKENO0AM43+vKBz+RwU/5ALdbuvK+7Prxdh6QB3fnxzyTItDZE17Hu/PuE2XY090bnwu78atvyXC89wMornTjl0bK0F3mgXkfuvOT26SQp3pin3t3Xn6Unf9ML9za352XsWu0vVKn3576BR9ldYj28pgudf0Cy2wpju5ZOr3TnAokdpXhiVnttBzfCky6LoPb607TrkRX4G5nOZqc9RMMXlVgbYAM4SvUE6fYVeDyQhmcum1KvNe5ArbNUtgdfJiot+cL9rE9BB2ISxx39ws6aUnhlevC9X1aAvXLMgzXc+Dm65ai3ScZnA+e4CbsLUWfUhkMHNZzQ/NLMX2aHMYbZ3B6s8uwTiZDgesQbpl7GbxyZFgZZ8aNKS+D7j0ZModWT89cXA7rQaxeOWHTWwzKsclPhnNqztONVpahRiFDg0v/6dYdmM81yVAs+zCt/wn2uoD56debCdLuZfA7L8dt7z8Jh/uWod8qOZTC1sRrU8pgN1yOlX09EzVGlWP4AjkcGtITO6WVQ+u2DC9Oqwk2m8pR1E0Of+NOwlzzcnxrL8exI6OEvffY+mPkeN3VRjipVYaxR9j7l/YIFxJLcdhGhgST88Luo6W4GSVF2TwHYczCUjjMl+JOYxR3L6sQdpwcIY6hnNH8IuyYL0d0bQC3jnnbAaYtQ764ce+KiuHNeEDywIlbt7cEazxEbGqy58pLS7DvK8vCBru4TK4UWzsrYPJTnVvxtghbxssYP0qnz3QsRvljGVxtkqcf71oK7psMQ3v4ThdSSqG9XwZzc/m0oHmlqPsmRcbDE9M83pdiIatL4eRnb3MaS7F7iRyPfr5IWOHE9n+GaYjGlcSG66VwucTOeYlPYubtUpxgOpO/OTNxy5IS6AxgZzuzJXEDX4ycOjkCm1cLA11LMYH515fH/wlNm0sxXCJi6R47IduoFAO7i3CKdRIqIkswQCrDotz7Qk5KMRJ7yGGFQKFbehG2MR0Iu/VSaN+rCN96yfA4KYurtv6MZFbTHTXvOeu0z1D3k0MnO577/LUAa7ez2X8RyfUKLUResogbeTu4lPn5iGPnHHZnPbehIh+nPsnxdBXPWXcpwLjTcmjUDeCqJxbiBuu94M6mHN+5CANHyvDvnImQa1YE17NyxB7pLZTqFaIL67Hdg8cKe7sVYCzTVb0Fc4Utsz/Dv5y9vy5caIkohDXz6P2qOOGeWIAa1j8nbN8Lu4M+Yze7fsD2HMHvWT4WpMggP/CNW3MgD15OcnycUcS9ePUJH9n+LwzJ5a6F5sOZaf7QsAtc4a08TBijQMDaI1zO3U/odk+OuIvbuKG389GF9UDOrA3C7YX5cGqVYfPDo0Lfdp9w/IEMByIuCt+H5WEF066l44qEMQ8/IVmTnVvfSiHOOw8v22TwCq4V1gTkovifDI+eatJ/iz8gI7cO9SPUqL15Dm7HyLB2RgPXcvojbpvJYepax8U75OI30/z8R4+5LdeyGRPIMEn+kHvn/AHvSpiOBd3lTNU/4ks409JXjtzrxFwUML09s/8Cd9Q1Dz36y9D7+gXh9vg8TAyUwrbzNUHYlgsuR4rTJXeFlsYcuIfKsMnQTyhd9AGG/eTY9i9QyD6fjVUlUvQZ1iDoOX+EwOYxovGPUH0yB61fZBAvaeLFzA9YnCVDRn8dTPHKRld7Kb776NPhrZlYpCfD4T9apHY5G+oWTP/tNMhlxQd0mcSyz3/PuYW2WXDezXq4MYBrccnGzP8xyeIAQSs+GykhrJc6Phe2RGWhy0I2Fw/DBNvoTKz7IcViHy3oIBsjf8uh10kXu1OysNZYjphWA+wOykDBSjkupxpRj9o0rH37P50XuELPNEwqkgIdYjmjknS0Y577u1sEd6VdJjrOEPFqT6hgX5CJw9GMtQZFC0FvM7Bwohw9PgqC7YM0uLPnrWwywqcF6bjMfLNHlQlpLH6P68eZj//M4BQ332PjehmSIlK4V9tTsfYU88qOacLt9qn4LMrQoeCjMOViCuL95VhdYgKPy6lw/cj6pKcF3b4pQd5hBdpaTalh/Tv02Cuivk6Ddv8Efu+uwxI3DdJ7A+Tk1KHXju/c3I9J0Lopg+mfYs5GLRlPWA7tHPWRe3Q1BQWsH/p8LhV8Pr2D1U45KgZXC/f4JJh7yNFoLwrWjyUYwnyqJloTpteB76NZfVu0MM4JcPxaB71/pihsTEbpUznmxZojyuIdUp+JSFjRgQ6bCujTTok2pQX9ly/gHGPXdF1z2t1Xgg+dRbjO0KILacCMLXXY7q9BHjsAu+NSdDD9zS1WB+LZ3MXMkHEb9kuwWmAz3vcb1/5eEhYyjQoIqBVSLkkwdpAC50YohApzCWSM666t+CWw1sJChRw+f9Th8kdA7mSmh7O0sHATO5PeUryINcO1kiS2Z6a9ggXaxkvQ0k/EN1dLuF8XEDNJgZnXOmHq30QEz1Miy7M9LT6cCD5OASMDc+qzMxFbI0WM0jahsrAEqI0X0b9Gj661T4A3y1MuPTXJNS0RNq5yvHr8l0vPTkQW65ORr9SwWUhE4CER/V5o4f3KxP/3jo11+hg0JwF4y57xlgm6X0zA6UC2/0xzmPklQG+FiNfVlrAclohlbgq09O+M9LBEnHVVwnikBVXZJ+BAjAL7RprS+Tdv0eOsAlO7GtFSs7fYQwrsaGdApjXxSO+pwNZ8I3zZ+RZHD4hIvtsOhjZvsfgvy0Q+FpiT/xZxbJ0zjR0QwidgQi8lTNU60Pw5kTj2jPnRczPa/SgSOZPl6LbCkGq7RmGOpwwuM7TpW20Epq1nDHZFnTqcDYeus4jtbhp4ax6J2ngR7Xtpo21iJH7byjF+jgHUWhgTz2aebmsK6b5IrJrLPHRMB3xl62xnXtZV1YMsx4ZjfQ/GGPVd6Hm/cJxjPbYrpgNpXGb3eixH4gVzsq+KwK8LIoRnGvTlbxg63mEetEONvsx/iUbGEv9U6rg0PhzRzIPKSjURpx6BdFs2X/L2OM0ycFlfESUdOqNfDruG+Zo4sQcsm8LQxtjY42dvfLkfhkXMf4tHDqVg4QVcl8lwcXp/cmwOgT3jTEO+F53JeYk5bK77zu1G2bphWPNExJS1/7ilY0NwlrGTVe4/4UFrCJzvs3tV9EJI00tUM82UneqL7zNf4qGvDPbOg5FBIVjPXvseG449N1/g8BUpBmwZTUevPMNodl959xGUPu453o8W8axpEM1/Gwx5q4jal3+5HMdgzMtlewhWg8G55xh9VMTFV0OQUBEMR1MRfZJHQKvkOfbKZVjPjcHy0GeItJPi5+KJdHDuEyQmSzFVMZZWD3wKPaY5zcGjaOqKICRdE2ExWIO6f3mKYcxbY9P+cdXnnuEUy7BG0Rrglj3Ftho5TvFaSFr2BCfnypBSao3Abs+w74aIA3PHomPEU5wZJYdb1EScSA/Ez1Ypdg2ZTEW6j+GjlMHh2ARqXBWIt/VsXux1aE9sAPYx/qk5oknBTwNRNoZpu1SN7sQ8Rb9SEQNvaGLp9kBEaCvQLlgbPbs+xuxlLLNo66Eg+xFCDkqR/G8sNqk/QZffIgq1J8L39WNs/CXHl94ceW72hTHjcHnGVGrZ6Y9qlvUuWxnQkB1++LaO8aqRHrlf9ceTNMYePtq0emkAOsaKyB2uC+cWf+QsZmse0UdZtB90WZ5S3DHEhQe+qE2VotxwKg4E+aOzjogJp6ZD87kftl+UIcueo+DrDxERLcfLr9NIvsoXaitFFHQ1pBA/H1xulGGNgz59T/HFYaZFIz9rUt+BD/D9Sh2q7mvQ6ypvWGyuw4zSP0JKhDdi39XC5Yoa1uV7o7S69n/7x8kaH1Rqsllbb4jggz44fUWG26lTYefsi0BNJVoncnC74IPMJJa5jHny9ffGhjQZAqcaUrDTA9gwxtB10aeemd5oZHnh51JtsjzrjYFTpXD/oEbjpnnB00KK/Yt+c+3rPaBfWAevL83C+c+eSOhWh9yE38JiNy/87VyH8Z4aUCR54ZGVFGszdFBi5g0dE3avawa4ZPcAa1lGmHaVx3Jtb2xkmVHzOU+uYzzxp6ccSd76xKV4IaRajoSduqT71xNubnJctdQiAzcPrFjOGOzFP+6J3X2Esty6y6yFm6p+HwZdpDg/plkQszyQsrwObhv/CFt5D2T5S2HFZp/r4YG/TAfiJuqh32kvPPzGMmmJPtY6e8O0VA7PDjOhK96HvR7jvUezgCh3ZAZIsREzyL75LrLY+xVXZ9DV5e5oYRw+01OLrrjfRSc9JcxFDVoxzA3aYSK8V7Zxesn30JGd58Woei7i9D0Yz5MiNadB8DNxh15VHXY+aRMcLN1wkc3UAVcNaOy4h0Yp03l7LTw9dhfSIUrc+TQTrwPc0PxLhqOKWdDaew/TNklxdfxMsjR1xdUpMkTP0qQZWa6IilbAyUGNFix2xYZiEf/6t3A7LV3xbBGbuwMybs6VO5jF/u1Flx9cW8At3Hldh29clRD74Dawvg6ONxWCefIdTFJJkfKqTfhYdwd+45iGj9VAtMMdOGUpYNqmhXfjXXHxgxKno2Yh6+sdhM2VYtumGfQfdwshDVJMEIh8et+Em1KOIm4C6VrcwLwaxic/R9O5yy6Yq69AZIs1NQ5xQe0cBcvabVy+z20kJTBNc2/kxmfcREc2Fzfb1XBT293ENsbJxtwX7u6iG7BSlyJ9ZxGXtdgFQ2bUQdW/VOiwyQUH8+swYcFPwXv4TTwqlmJiiFwoP3gTS1l+1Jc1CefUbmHCZhH/LfwrbPhwC/68AoWa43DksAtapitxYeME5u0uCJmsRGe3iYxzXZAyVQmTmTORk38LxR0Ye1/iKarsBtYtlWLhdI5KrG/gmbUcs65NJpdKF1Qxzdz6bSyZTXHBYpZTVkWOIOcVzshwluNk+0H0ZKUTrGbJMa7TAFINuoaK7jKM3tLI9dzM7rtSgW5NUk653xnmrH9WtXzlAs86I7Yry91bP3Oec6/jXzjT57hsLnaUExyf1OHCmRzBc4ETutpIUTC+QJg95zoOyKRYIq0QxhRcx9WZcnidrxWalrtgWaYcZy8qBe1m9rxnRGwcORraz50xO0iBgavHw7i7C2ThCiRUTsBYOxcMZMx2YhGHmrUuOLCV7dOeR+X3GzjBZvPLxelUesMFF5iXnRg8jfhHLjCWieh9pz/ZxF1DHPOmhWf7kqXzVRQzhhw3tzc98nSEECMiPquKe9PHCe+mKZD84hv3UeWEZMauyetzOf8h13CHZcD+4zO4ykNXcUmTZYRCcF0lDqjYIcXJ3xJh7GlHzGbZx7F3urCmz1X80JehXj1PuPv4GhJfyVAV813w7+uE7oKINK0aIXL3dRxzY97Xpxf+9HNA//kixodbYf8TB/Aj5biJASwLXsUaGzmkA4ajR7MT/Jh+9osei43azgiNl+ObivWDpjMWF7FzODoVg7Y6Q/sNu+/0PmSo44hlLF/cTupJoywckLxPjpyz77i1cxwQZinHjJFvubUDruDUIRnTr2jOPO4SfrN8lDE4Wpi+5RLusOy/Y0eCYBl+BRXfpaj/lSw4rnSADbGMfKYnymdcwcRjctRN6o25m67g7GgZ1DZ1pd5zL+Eo883rCy2pi/8FWLBcoL3enEy3ncMpEmE74CVXt/Miup2Q4lLkM+72g/OIE6Xosi5IKFx6Hjk+Upy7GiJU/bkAGy8pjoZ1Qr8jF7F5nYi4+12xgr8EGWPX61M6U/t959GpVIrhWzvQ40N28BvO8rKdKe3veQa9WH2rVhqRmuZp1HmKOG8QwHE+dhh+QIaS+Iec3m1bxGySwWj+Y8HDyB6u1VJkTbWAoG6HNywjj/5nCa71HPQPsD7R7YolMy/gG9OQN7w5RTmewv2xMvSrN6Yx149jfB7LsFv16OjiE7hXKOJhjha9uHgcO94r4DDLjxsTZIuhzC9mf/fifIaeQHs2j2vy3QXbR0fRcxRjwoyHQqnJSdSMlaPfYUP4+R1DM8tl/1JNMQYn8aI9y4YZ7VF6/TQeMD5cvsuI+vY+CN2tUpyy1qPqwEM4NIftc5cWVagdQViDiB+Jt7krBofQ0FGOqXJnbuHjfZiwj+mYj4sgvb0Pb7aJGGDkKgz9dxBWa+T4W3hfGDrhKMIeyLEsXxupnQ6gNUKOgbsNIDU9hKc/ZEh2NkEOdwSPhjLWijIkn7q9uORRh5gSXdog7sGUo1LYuKvTmHH74NbA6m78i6sw3YPdjLHnb3Hm/Oz3I+wC46tyB27S2934+FGG+ZMucK4jdmDcdBGB+peEV/Id+MOJ6NHnqtAwbA9GNciwyNZFWGO9H11ZZp+6/48w7s4uXGD80wpNDFbtxmbIMOa4PrT67cW8Bawflhjjv40HsGSyFO8+aVPb1p34/KgO67qxHDpsJ7ZGS9H5eTNne3AHik7LUfCnlqveuPV/2ozlh75x1i+2MF4Q0eHqec5+xQ7YF9TBp+EEd2nBNixns1w4cDdX/WEjdixhXKd/VDBh1/+dKKJ0ka1wRXs7/mP5unH3RaFl3E6MZXqbd+mbsF+6GYNY9qwskQktE7ZiK6vXU0mLoLZyOxoPy/BsiTp2G+/AyyAp1MO0Ef98J0ZqSTFIt4YrbNyEdq9lSNCu5MZUbYTAmOS2XjEXFbIeFiyL4cEuTuvCJlS/l8LVbRPXdGo9tnRlLF28gqumNVhswXKK1lrhxeS16MhqtyxslzDz6kZsK5YhrvNhITN5CyxXSjGlMV+wtFyP9zvZrI0uFa68W4/JZ+U4nPpD+F68EUXseu3lZdy1sHWYvkqG9pb5XNSotdBhz6i/L52LclqFSaxGVvcSuWvjVuJyTxH3GqO5/VeWw+gU44f3C7lc5QqY5kvxaPIyoVpt1f///SfpZJjwoHEZxrWJUL2NFoSry5Fxj53nEokQ9GoF3FbIwfnkCMLbNbj5So6dYwsFnddrkNFZBnHKO+5w5nLkjZFhj+wNd2/gMhw6KENd1ktuxT4bnBooh9mmJ5x93yWIZfXNT5jLtd2zgSHLTR3seU6atBBLdaXQuTBN8Hi9BK/H1SHq2FzhcbulKN8pxYNJ7oJP6iLk7RJxdfYDoS1pMU5tZD41OFhYGGQDb5Yv9O7ECKqTS9E9WIaDPgmCNHUpbgYztpzxnLuCRbjYR4a5c/w5xbWF8HWSYc4Fd67aYD76sdnPunidW/NqHoqr2DWPznK1CfPQn+URh0G7uKht8xHMfHZJvA3XzWIhyk7IYHV7BtdeMR9CR8YS66YJ8X8XId6W8WTRbGHNxgXgFktR2HmtsGbgfOw9J8PkuwcF7hpbZ50cB7WvCBMWz0cZ85TEXFeBG70ABxg3Zt3xF1JTFyLNnjFw9yChU/IiVLP6ttO4xUk7zcHz6jp8ybnMKT7Oxoj1Uljzh7n9RnMQ5yKFx9h1XIs4Bzybfff7i7jUiLmYPIv17dolgnX0HOT0kKKu41ahE1vn9S0pulvbCm1mc7D5jRTHll8TUm/MwdKHjB923BL4tjnYcUaKoMdZtOJ9klAUXIdOUZnUkpckbBtZB4vaTHZvicB9rsPJ3Cz42SUJi2/WIXNzHqm5xAqJd6R4POEjXTkbLzy4IIOTMpuOnxSETUy3D4WydfgEoTSDzdecdEyoixGujpDCvjED1bJ4IY9liuLt2biyMEHotUGGEJ0cTOuRILxhvhAwtRDxpa+Fsx3q8GNJEdIPxgmRV2thO62C9M49F2zZfl7ql9PhMyHCAaYzuUYlJO0dJmQJdSiuLaBC5wjBwlIKXaN88rgQLfy+JAWJuRRqGi2EdpFjQucMymmIFAaw3ninm07fHaOEprFSPI9NwyutMKFLBOvPvhmwzokSuv5letL1AxZGvBb27Wc8cD8Hy/xihLqTcmQuzceUyJfC5Z9SlgoK8PhNhPB6JKvRuWJM2RolvDtWh7OqMgydGiEM7f1/FJ11WBRdFMZBpaSxuxUDxVYUds6KCSp2YPCJHYiJhYIKEoIYKAaIAWKDgVjsvKsogizdIWLCzswuFmF91//m2Wd35txzz3nP790dGDV6vXuDHy3j+ebt1Zjo8Y4M91ziy1nNnx//lswcL/NhrEc+P6+gkqkxvJWhiGM/S8nucyz/rpmIAHUR5fyM48uZV+rqm0+z/W7y21aLOLMrlzYb3OD1Jmlgdj+N2ja7wuJnNRz9iu7V3+DHM7+2cf8rGPpd4bUzRdx6mIaqCdf5okcSgqNyEL/4Ju+XxjzX8TxE2V7lFYxVSmMLMOpRHN8hWMQOp2IUrbnKj7YQUbOnDB3Z8dmbAuzMK/FrETs2YR7wUBVSP1/mRw4UEHSgmlKNIvjmN9ToZvqZCgpO81ovAc32fyCT/yL5ROb7BqZWEXf+HL+fXStJp5Iqpp7jS+0kTGlZThEp5/jhJhL2ti8h27hIvpb1y6gehXQsJYofx3LuuyqPUg9E8QsbNBgWkEZ7/p7jTVZrYBfyiuTFUbxiJfNZX1MxaVc0v4Xx2N3xaSgbdZ7fbKFBRVAuZj84z08q10D/eD4mmJzn/ZQS0hoK4RgSxT8dKMG9tATn1kfx+e9ENDGvQKpdFN9fxXTP+i10DKJ4f6WId23eI5q9frKfiPg3H7Fj9hk+vkHA/A+fEcaH82F/BUz8VE01W8L4rYdEbJr4iQz/O8Fr0iU4PX5PTWpP8NMuatD9+Vvy+XSUj5Q0+O1RQQevHOVHtGUza24pndQ/xl9l+pntUUTxnsf4IYzbg8vzqcrhGH8zjHFsXS7NDjjCL/2ixUHLNPpmHMHHfpfwedUrKgo/yp//KWLRsFdQpp3guRwRB1zSYJZ5ki+NY7q6Kw8nw8J5r0oN1vgU4PDe47xRRw1qRhbDkelUh6sSNo0pw/I9x/i9dyW8CnyDCM1RPm2FBuMDq6CTHM4fCWbMP+ADKlXhvJblv+/pT1hUc4w36q/Bgu/VqLEP5V02SXj6WSTnM7786ikCrOQCvS88yL/JEBGpfUOvkw/yBpu12BddRnk3/fiVkzXYFFVMEQ7+fAljb+PaAhr1zJ8PYtdVF+aRtt8hftbkf8+8zqWyOYd47cBa3G/+iqYM9eOvFIhsXanwHBXAn7olwPJ0Hlb6H+Id+mrxOKIQu6768xHMjwQEluD1PH8+upkGhTvKkfrXjx/ux9js7xvY5h/kTaq0kIoqMSnWlw8qq2U9q4ab8iDfcEnCWravzgP385fOivB6I9L83Vv4UYypbPsJ5JnKWKRUg3FP3lJZ+FK+fmkt9qdUkufadXxFm1p455aTbZknb8fYrDC9hC7/2Myn9mPxCIWkk7yVT5iuwUavfPrVbQdvbaFF/P1cqm+1jzdmPtS7/SuK2+zFj14i4VJWKuIrtvG7LzIm9MiF2/WN/ILdWkR2L2B+ZQvvEaDBW4tiRK/fwrdje5pkWAbDVVv4CbMZo6ZW4JzfFn7gaC0W1lRi/qmtvPZWLe4UvcX7nPX8Gfcv+GolYEeT3fz54VqsHy3ivbEX7xIkQeuopXNvJvPffgrQq5UoKXIhP9VMQqf+VRR3ewEfc7AWv2e8JdtfM3mDdMbhVRVUeWguvyNbAxf9MjqH+bwTqw3OqJjiXBbyqh4aSN0KyFp3Ma/K0mDe61xq2XMF/1/LWqQaviLDyUt56wUS3rNe7rloCe+7TMJURRbLlyMfMaMWa41y4Lx9Nl/6Qguv4jy4tJnPd76mwenEQtQfXMAnt9Ig/VEJ+CcL+B5mGhzIKIe2dAG/47oG+b6V8Clz5R9W/3sG9Fs8P7ecf/enFjuYh0ndvoi/PFOCs7kWyze78DZvBAzZrKX1w8fye8eLMOihoddh9vzoXxJyNVUUsXEYH3m/Fs6Nb6ltwxh+uKDFXekNubVw4PVTNUhdVE4DDGS8dXMNBm8sodTzMn4p82g1UwuJ28LxDyb+e557LnEPiL+YrMWOh6nE95Lx/WJE/HmRioCrE/kWo1kPhmXh27gR/Pkltej3LBv1n+z4LQFaTErNRdJJB35NggbnNxbAU4fjLXQ1WLuwGC4dOD7wqYRV3mWwHSHjdxpo4NamEvXf7fmvfbRYlfkW61cM4JMytdjM9sawvZxvHSmBYrXgrRx4FdP5xlAtLdIbwIfKRTzupCHDk1150+4abA+tom/b+/ATB9Ri4M9KSv3Rh2/KdKxEVUFb03rz579KSOhURpWre/EbGT+vNSmmePNevAOrpYDSfBKCevJGrOZjP+TQ4fNd+JnHtbCYkE1ZrS359e61sDyYSvFxXfmG9v/8cioOpg3gNz5kXswhG8N29OW7FLAYK3PQrH8fvorp+YXx+bi3tQ9v8FOC0S82i0/04Z/ukFDH9Hz2x168wk2C6hPr92Xd+aFMSx+Hsx5f3onfzvIWu6UKn/+05VO0Wjy9o0FenQ1/inlDV91a3HjWm9ccFLA2Ukvzz5rxZeUC7sdIVDZEn3dnvJ3w8S2d4Frz5+dqUTeukir1LfnbrLaV38pJyDLhq3pKaNallBxdDfm6dKbDYPsuNuebT5BwsySPXAYY8kkdNJi7K4faLm3K9xikRUl2Fnn+alDke9Riu1MqrZ6rzzfpKsBtayrmvzfhiyeJ6HkjG/fqzPn5CVo0jMxD1/7mTOs0aMgrQP0tc74DY3jbVcVY/c2cb2CebtqfUmj7GfGVTCd1Wr2BzocmvMkcCUWn3kJI0ONtmf+60vId8pL0+RP9a7FkuYaxmhW/coqEY1tZT9aZ8RvvqfF+r4bmDytXnPwhoMpbJJfXFYpF+zXwtxcoLjZbYX9Li7zit/R5ZqPiw3cNHpx+Q5/NNIrhJMFlLNOEggbFykcing4sJh1DrcL+HPM1LwvILaJUYcziHPw5l7quLFeEW2rwJiebom1KFCpHLVz2ZFGYW65izr5aGHqnUlvTMkVrxtuPdrNZ/zFX4fJeRNMW2YibXaGI7FKLt6ty4TP/syJnowZRn/NRr9UoPGZJ+BZXBLcYjWL8DRHyqSWoN9Hlp7EYXO68QdzJd4qTbO4/0H2LrqfLFO8PS7iQVgU3/w8Ku/latOQFtH2vUshYva3oIiF63ifFX0g4ZaeF9rZGcXGmAGsnDcU7JimaMNad+VUkbdQtxT3Gt6f9WX5SHyv+3Ud6z6GK4k88Ujy+rEG/hkqa369QEZnPfM2FAorb/kBhHC2i1+R8ik65pdgwSEJWcQ4lnYpX3NymQWXvbKpflqgwSNLimi/Lw+wYxVwvCdLqVLT1vq6IZrxqLc+C9bwLijcRtdA5yRgv+6ai/jnThFv5sNBNVNSNldCa8WrYwVzFmDQR9dvfgt+iUAydwbznpCpkLXqqULLZ5HdBjfmFCYpPo7TYytZg++eaYk6KiA5tNIh3e6lIuSxg9wpWAx+OK4J1GBeZCRTw8IjiB+u1lw41FH9rncLcVYOfPd9R1g9fRdgjDW4MriLPwTLF43imA3pFFBa4W7F9jIj8EwXkcsFXEcf2pX8nxng+PorzjM0i9meT57YDCv09bCZ6pJJnT1eF5wbmB91T4XLMX3FcEFH8NRM6Ye6KcftrUXEkGzqhnoqZDlpMGZ4Hz6Stis/Mw76ZWoB4eyfFs1IRJX3fwvbOdkWhLvO2dlXYcfewwlXF+uVANWwLlij+mGox4m8NXD7tUxRpmb9OYb238KDCjXkWg9oais4fp3C9KuIqV00WA/srJpdJCLn2jny29lT4TdXAYBDj29wvyfxiCSbTK0knNz85okyE3ZkS8rzQUrHSjvHP1yJymzNCsXce07TsfKqM66r42pVp9dBcsq3uoLBi2ji+Iosqo80V29icOj0/lbI66Ssu79RAZ3kqogd0VzQ+EfFhfRbcbrZR8Ka12HAqB57hFgqbcA3qLPMRJjdUjGd7YRNfiEp9XcUSxi35acXQ6aFKnsOuu8TpDTxDWiuyN4jofKWSccxYRTTjmVU73sHtxSDF+R8S2s6sRqX/SEUcsT4KqQFPvRQBzKu+aqgmrt/v5OOWIvw+fiLe/XhyZQTrqQ3vSSc9ONlxq4SJM9+STlbXZHct84brK4gL+S+5D5tr40aXkk/h9eRUL7b2fYx/7q5J3sD6993HPNJZtCS5804JXzblkI5yZfKcAjZDHbKIv+KYXOdai6Yr2Xw8sC/5/D7mrxnv+exYkDzcTcT4Dtng5g5MbsX6Yh+biTrr7ZK/9NYgeF4BuJuDk/PMWTxPiuBztuxp5wusx6tKwfnOTe737zvt7xVw07mbXL9GxO31VeDHxyQ/+CRi2/IP0BH45OC9Eo6v+Qy+SW5yjxIRRU418HlbmWy2QMCs4g9U+WyqQ1W0AN8Etu+z5jls3i/icyRjgNhpDjfZHhkGllH0394OtYzD092Z7rXp4GDFfI3dvgLSierjYLmWxTYyj3jhk30omx1rw7JJxzrHvuSiFotfZhJXedJenVaLJ4Gp5DO8l/1Ztt5VJ9na39g7vLSWsKsqCz5VJ+z//f/53Nk5cMt0dngyTgubp/mo3NzdIYbN9KfyIuiYLnNo/Cuiok0puo6f7/DiNvOPwyqg06uHg5uniETPt+BaltkbTxYxZ/l76HQtGRvO5v6Ooo/QeXH06cevApzwgcL2NZGd+aiG0ft3pF3aR+a1hfk+xrr1h9vLaj1EBPPlZO3TSnaE5dA1qYQidC1lvSZKmFFZSNHnjWWPHkiAC6v5qYayTpuYBp7ModVPdWVj2d7tKWD761XoUMtqzC6W8bx9Z1nlOg1eLMuBzu0WsoVXtOgekYdJV01lUiTjkOmFaPvISqZ6LOForxJMUrSVJfWRUGxTjixNG1kS05PE5ZVMRyxl+zqJkKR30InXlf37rep1c7Yug50OI60FmCx9R6O67Jf1byvgUMRbCni7U9b1rYCpHyooYv0OmU+siDE1pVSEHbKVjA//fCqi1JwtMg/mI1wOF5BFzlJZxHEN9GblkdtqL9mkRC1O9XxFtquXyzpYSghks7vZ1kOySd80eGrJNHnJDFn+hFpEKXPRVblYFu/N6pYx/Pz362VXGaP+qS6C4cAdsoR3Er5XlCKrxz6ZNfOnUkMFbK/4yKawGnjUvwq/BvvIZo0X4JfxjtZPC5ft9VIzzqyiUccuyWY0qPHKrJJs11yRDWwq4tOEcno+/6bsbq2IVIsScqN4WYKVBksCCuiJ1U1ZySotlJfyaNHdi7LKjrVYZfOKLsfckh3PYQzgmcq8YaLMzY551cQc8Ov9ZZ67GYteykPRmyjZ9b9arNtciOguV2W2dRr851SC1VXxsgoTDd7NKIdb0T3ZM6a3O7dU4uC6B7LwZAFz7Ktg2+SKbP53NSK6vKWiqOeyln0ETG/2hlKvlsh+VAuIKi6l6C1VsuNbGKv0KaKAx2rZzJXM0x0voPn982S5lVqMzk2l2U00MkdRg9FxqdjqK8hcHkmI0ykAL1fJAhxrYedVhJbKKpmhlxaZ20pxzvqjjGvJPJd/BfZkqWWPj7BaHVaJy1ElMtPHAgbdKKdd5fpc4kQRSeal9O2yKRfA+Lm3RTG97tyaG8x6c/s3No8qWnLuJRpYj3iFGzqW3J2NElaUFiN1YnNu5nYt1vQpwwmVCbfBXIPP9hX4OLIF9+OoCPMO5VT/uRtnuk3EhAMlNPt0fy6f1YZ2ZTGNcOvB9WK+xqlzGlmPtOUq/JkfCXtF16YP4CauYqw1PA1uM224mU0kLPVOR5g4lFu8X0CfayXwudaRO+GqhdmgMlSdtuY6TmJ+h62R6zuAM28QsOHLG6x+0ptbuI/1b5tyujFVzsWMYrN9aCnxg8Zzzjc1qB+VRkVu9pwPY7CoiFd0ceYoblkG8y/bfMnaxZ07PqMG3RU+1PXzYk53VA3mdvKhtPaunGljNRKH+uDErmVcrW8NXpn6YjMWcyr2nsBYX0yCKzemthrb56Xh3ncZd+0iY/Kp6Vjt5sgl+IvIzC7D5VHjuXrmEY4nVKDjB+KaDhTwPfkN7vUewr1zUeNFD5a3x27c5NcCDlqUEb93Dnf6qoQHy9NprdlcjmPMnxPuS0VnNnLLbtag3zUf8gxfw92srsG+rftIKyzjUubWYMTxfSiw8eBONlXjy3cfRMxazf35WIMvCl/EPVzG/Rxdg6wj6Tg2fQEndmTn3808lJMbF3uK9X51OZb/msOlRAnQviqjg112clM/CvhSXkoW6rVcKWMJzdwMEobs4kybi7Bc8Zq0mnXcRsaW+ed8ybSdD3f1dw2CA3zIP2oXN2+eGk0P7yXn1Vu4mVU16LV3L+bO3ccVzlJjRqwPLNbu4IbaqzH6gS8qvnhydt41uN6Qjh2rPbmOrDam6GeAz/HmGgNEFC4qQ9H3LdzYcRJubytHye51XE2YgOMny6h25AFubaOAo0mlVHbuAOcUIEFdkEG3P/tzS7IEXNj0mnqE+HJPj0v4xOIM9vPnJg5XIyrKhyra+XMj/dlxqDcNWebHDVyoRnv93fRrZCCX1l6N39m74OAfynm4qjErfQ/2dw3iWi9Rw7WDD0a19Oc82BpPb/fFwOH7Oa+4Gixgdet414cbxzwCHXmN92MPctn7JVwsLEW+5gAXt1vCf9/KYNd3Hxd7VwCvW0qi5RHuAdMfbFOR7YVjnNdQAZvUr+nVpTCukcU8Jc+Xtr4I4EJ1mAaa+1Km7DBX212NVvl7yeRbKNd6oxojw3fR69ijXDzjO0PfndB3PMYZWamR4LYbwa+Pcz3WqOGXuRdbdY5zRnU1jPd9MKJpEGdTWIPeX9Jx/X0QRyZa+AzLQKPHEU7bV8J951Js1wvjElkMvapL6MK2M5yW8Y/f1wxa6xXJ+ZiI2F3xmkZvPc8NmqVB1od9NNUlnPueUoPxyXtI8/E0J+ulht6AnbTMMprbWVGDQfd3gMs8w20XavB4+m5sNojiUoao8fWwN/pMjuY0T2vAnX6NgIBTXI/PzI/kZ+Cq8hxnz7zDxcYSFAac4+a3kjDyVAm17R7H9eXZTE/OoOrW1zgLxoF+ehm0bMxNLqJYg5gWe2lcaSRXyfgucMpu8ngZwx09XIPc617ku/AGN+QK64sPXuj1OZbbW1QDg8pd+D3zGvc6oQbvJnnj+bIY7nhQDTLGZEDdPZZTHtOggFRom3idO23ArrWrBDuLr3LmjL2HDy2hu96J3MJhIto8yqCYqgdcpjGrw8kZVDPgCbdiqRbL6nYwv3OHUxjWIGX9Ntq86CH3mTFX/9TN9Kwe3PBBNVhrshXapw857RHWp+7bkbPwPrf7BePTzB04PeoB9yGgBtKTDOgdfcC1r2P8H6rCyPqH3JthAiKfFuNIchIX++/73gfFNPHHC+5KnYAWXkX0YXIGN36CBol3M+hWqxRuw1kJ17dn0Pg/L7mYrlqkd/Gix7OTuU3Hq5H8cAudMErlwprXIF/cRAsnp3KduBqc1d2Czb2fcWH9ajDv3nags4I7tLQGfxx3oE39Y+6Ufw26FmSgTf5L7kUc83R2Kny4n8J5ODAOX1oEfZ0MbuJpDdyXFGOWMoU7x/ghp3cx1R8q5EYxvvr2p5CCnxRw9SzPYaNU9PtgJrf6voiapAy6X6rink3WIGHaJpp/MI8L+VGNwCOeJMvP5AaZ1UBuuQmq4TncraJqDLXaijW70rjtZdWQzFTo5pzHbU7QYJqTCs335HCJjHW9hxZh785izrirBn1mFmO6mMUtYDPxZJtiKnn/geuhLyKkYxFxuyq5ckMNDt5XUfrFMk5gub2uq6IRYXlc8ycSUt5spKJDJRzPrlX6eQMFPy/nuPxqjDm8nvwXV3HP4qvRomwdkhZ+5NaEVWNqvgfTsTLu96lqjNTdjBbpudycs9XoNEuFu3eLuRRLLd4/UYHOveHCnzGf2LUI6uUfufvM6+X0LYa1RwUnfRBg1bSYahO/cBVM316ZFxEuC9zZJAnt12RStLnIjfv3PVvIOtLf/5H7fbIaRU3Xkns/NdeCXevPjNXkVqbhmiypxuQ+q+AkfONWrahGTO4auPQRObPd1eifsB7m299zl6OqUb88E+1vs/cflrDNrAgxz79wKzdLCNUvRn2VmhuVIKDhSxHJKv5wwXcEXP9dSDGzG7jr2yXkxmdSZFU994kxaos1qyh91Heu4Vg1OrdaRYcCv3FeLIatnVaimUsDp9lXjQsJq+D+8xvXfWc11qdmYr7QyH1KlhBuUoT8zEYuhHl5obQIXK9GLipeQFhtEcWNa0pBMQJsdYpYDTelEMYPK35lkqxTE8paK8IidCXpPavnyidV49LuFRTU6ic3y7gaO3RWYMibX9wYa1bzqhXwOPST62pTjSG6WaiOaEK7WP8qmhbhv6O6ZGsioYytd9+RZvSiqYAhqUW0LVOfTA8wr3SrkJrWGFH9CxG7jLJInmBE1YNEeJll4dkVA9rCPIh3iyKU5RtQzTUR074UYVxGc/r3m6ZpZBEFTzYm15kCIooKyW+YOfWtFTCjMJOce1nQwvkiciZnwWCgKZkzliseXISeu8xI1VKEx/ciOHw3pWA9AXGtCsnjdUtKIBG9GvLp3rK21L+/hMjITHpW1YrCme84MCgLGzJb0mfGZiuPFWKpWSsqHCeiXV0BzeHbU4pGwFKffGozohPZTGd8Ls+kiec6kuNBEYPKVTT2eVcqXSHB4OEUmmXeg+6yunpuMoWq//agrKvVUDydDMf/etKzB9WITp+MQfN7kms029/3KrS41I2Kmb/ovjUTAWM7U/lJlh+rQtx80oHEjSIu3C+gCRld6SrT1WUO+VQ3qwflMuZ5+lxFV9O7k8g0xP28itrIe9JFNt/XTZ1Cr871IGPWXwZbJtFL6970WKrGvtPjaXlIX4pU1iBiwAQ0eWZNrmtrYNdmEm7l96YShxpcWzoZ6eqeFMtie/9MhXe+PSlDX4KXTibsLvcgvVYCFu0ugMGyHmTxUsS1wAIyUVhTjiPz1Ob5pJrWh4JYP35kmvD0vTWdPCPidJqK9A71oeRvEg4K42lOTj8yu1SDR3Pk5PzFhg4cFRCbLiOrobbky/z4p9scTLcNoizGAI++jkP+hQH0qJ2AFTQBDwL7kc73GtwPV2Gv1JcuBUpYxaswfHVfWnydeYekAri+70/lXmz+CgUUazKYHs0SETc1k5ZOZuccIeFxnooUV/pRSKyEze8cyfenDbVgOTl3T07GOoPp6jwBbUvsqanxUHJbIOFtoD3stw+lXk6sxlqNQ9BlW9p0VcDuT47w17OhlQlqLElQoffCAeT9WkL9N6btvoPoQyBj7LICvHceQgcY604wKKSGlJE0h9Wt1TuWE8NRNMdaRPpkFVVUj6b8AQJ2uHH09+0ISmC96fl9DN3uM4J+Mh+tP280pb+0o1xXCRMPjUJsuR3Z/fu/kSZj4Ph5BKWyPqo7Rli8ZDgllQsY55SJ3LyRZDlFhMK/EF8DRlK+WsBKvoDGq+wpmdXY2nMqWucko6KrImJsVZRwYiz9uSlAM8OBBumOpU49JAQfGksj2xHZH2F7pzOCvlhxtMhFQt+goWR7RE7RMzV4tnkorDkinX/31O0bjrMPHegh4zqdJQ6IFMfS75UidszlYJszioKvCdhln4myMfb0Z6qIbk2KcEUxliICBcSML6APsnH0WSVC1SafbDLHUe9zEj6vVtFQN0eazzyUa1cV1V8iisgW8CRkDM0OcqQgXsK838PI4qKcgrsyLRWHUPIIR9pjJWFH7kcuRj2JlsyX0I1/y+ntnUSuHSSgpoRLmDaZmr9itfGhmL89ZjL9KBdRNb+Cr/GZRE6MWxYbf+CX6U2mvky7Jl8YjP57xtFsRw22dBuLlFtyoo8iWrupoB02kQLWs338oULqu3EUvUSEdVohZn0hkhUJePe5gIpGTKTUSgFuQ/Lp1txJFMH8RdRpFaWETKIOrB4OzVbRoJRJFP+JeWRvO7LsMInKP0hIpUEUd3widWGzdfudfjR22hRyZjWwa2ZvcnntRP+5aXChTOBi/JjusLlz83we18vfmdb8uy+lWza3gqbT/EIBd/rm8MfuOVFjpRqGZ/P5Jh+dqCRZxN4QgVcNdKL125nOjO2JyDPOdL8LOydnjRVDnaiPj4TeOTbYMmginfXVwHCYHZK3T6YlTPN/LlNhgeMUuhPBdPiTCt1PTKExz0V8CS5EWLdJtJf5tRcnCsjvjzM98hewb3keHYuaTnVaEfHjsuj37+m0d6SEqwUq+pU5jSzMWQykIoMnLtQ5Q0BLg9F0HVPpZwNbl34fCpziTC+Zziyv60ZVu6dSqwMSKi53INvO0+m7jDGATyu6OsWF+k2VYOxpToPrXChxPavJE4b0evIMmlMpYvuwJpRi4kJqVlddBzZyPz5NI47p/3enL9yCS87kaSPiUmgOt3L8DBIPSlg5K4v7autCNkxbikdk86UlU2mTsYBtR7L5ghUzKdpHROP3b/zxQ1PpyS4JlRP/8AtNXahVo4jQkc0wpMiFbP3Y66ua44THDJqXJKLJFEuMSnShXUyLhsvaolP6dJphLWHcw87YkTSN/BJEbNrZE+5zptJ6Fpv8TR9s3utMoYxnfuwcheZdplPPf7/rTVQhTOFC/SsEXNuYiZeHXeg1Y5tbP7OwzW8G7QhlNZOQh8E6M2jxaIlpagH8t06jgNHsnIYFpMyaQ/JGNeYNyKWc53Po1AMRI55m0Tfv2TTwE9uLYhW1DZ9DD1uLEHRU1G3IPLIdLKDNyJEkFcwkrxQRQXuGUf+wuXTyDpsFYfq0cOZM2pCmxrvVTWnt0RnUsFDALU6H/kS50Nw0AdPtcrh8z3mUOleDBXOy+aFjF9DOvRLMFH/5JjNnEE4KaP9ZF4YxM8glWMDpH3q40W4mGaxkfrb1cLjumkMtNBKqO4/Ej/iZ5Mb45/kUFYyy59GTPAG97mfirOM82hIvoiA1Gwlec8igO2OeIXn4mjSH+oP58fR8nPoxi8Yz7tr9Pp+2fXWlgCtqJPXJI88ni6n0jIArsdksJ670abWIJdczKbOPK73rK6JolYpavFxIBtsE/LluSz96L6AFTJeM/ftTp+2uNMOb5T+mNxVNXEwdjUUkzepO62yXkr9CxOvkjiSr+o9K60Uom7Wj3jru5POI1VJYFnd9rSuNWsg06noWHzNiCV3YKcGpU0cYv/mPXHWZhqzsit/ubpSTKsBpWC+cfLuELrFrWVj1w6k2i2nzbxHa6wNh92ohzZwm4ZnbEEyZPp+OMU64+S0DU5OWkPsmASOHZOL0gcWUPpDFPDwbboWLKHqnCMvjubh2wpVM2RrbJuXjwrgFdHG2gNTgXIppsZxqLwn4zyKHZqxdRrG/BRT+l0WTgt1oKfMCptdVtH/Jf/SujYBWZR2oIMKd/Pw0uIG2FF64nHZ6SjgR1ZLsE1ZS/RARP+dkcVuW/0fhZyS8a53Np4xYRk/aMV/TrQVWNV9FltVqhKS1xhaXFbSF6UbohY5IHutOT9l5nOZnYPejZbQ7R42shSq86uZOledZnQzNwpQV7rSGMZLTxxwo77nTxcsst4vz4dnbjSY9VGOPXh7tfrSKRo0T8DU0hyaPW00t4gTMm5NFz26tIt1TAmpNVXTAeS25HlSj+n0rslCvonBBQpsESxomW0uP2bw40dGUfPj1dAMCOp7P5OxWraYptyQ4z8ngWn1fR2NYf12se82/NFxHez4KOPNVxT++spqmdpWYLzZGv7/r6UCpGofnWyCDW0t2TFsCPVph0sPVFMyulTaB+cRYFg/rI4cMFaRma2hEkIByvWz8mbCWTjMuuhCYC1vf9bSxhQDrZ7lUGr+ebPQZ6yKbrod6UPAaAZc2ZNKP5p70jK23n2sG+bpvptmH1bCyNKdJ1RtozyYJyQXN6f5BT2rJ+DlYqU9bPmymWQ8FlNpkcmvyPMhikAbXstK5kR6byPq2gCYZr3l5+ga61U2E0dRM3uLgRrJ20sD5sR6m5G+h7Yz5pZ9GmFDjSY9HiDgrM4ez2oNu/2RaOiwDod09qMldNT44ZiI2aSMFbRSQ7Z+Npbs30QdvATe9cvFy5BZq05HV27lcejBxK007rcaqZtlk9WUbLSYB98NUVD3ei6rtBDQuy6Alo7dTfIMaJ2INyWXIVurbTMLxGc2oYJsXheqKmGqsQ+v67qD3N9Q4vkjFPey+nS5maxDcLp2bkelF9weImGH6mp93ZyuNOSBiZ79MfsycrWT+k7FNtS4aOu2izr4CKk7pI69mO83LFaH/zQiX326l+ApW23kZ2Hp5CzWIaiy6ksnmmRedY3HWD8+BYq0X3Z0voEtiLnZ6eNEnFueCCzk0IXcPGUSq8WBMFs0ZsIeOjBdwOUlFm47toU72AlZvNqSQjT5k3l4D91bN6MTQvZTyTkQH99+c9sUeCq9VY+ilH9xui310qbEGHtoMbq7pbgo7pkXPc+lcn9PeVJjJdOBAOh8T4E3KSAlPmqn4Txt2UNtyDZYZ1fMXhvnQ3blqZC7XwZzp+5hnFlC2TR8G7bypmYeEpbbNMct2L3kf16BNYSZGRO6jDqzeru3PxuiiPdTaUUCdYy6kw7vp6zs1Tmbl0OCB+ymlrxqcaTalFfvQFa0a3fZnUmndPnreX0CBgxnZLz9AwxM0mOpqRIXtDpChvgYfFzUj2ryfvNtJmFXym3sPX5oQK8D3Wx1XGu5DIaFqPFyYxo0bvJ8uPWXzdNMrfoZyP41kDJZc+Z2fPsWX1ONYbm808s0c9pNVB7ZfUlPMq/alr2kimpoYw3mNL5mt0OBpvDlOrd9Pif+ef9EjC7P67acOTHPG/JeN8118qZR52GFPcrBR2Ee+2Wp8fcq0outBUqlrcHFFNvG3DpD7OjWc4jLpDfvsK6Ytl/zldFDnEG2YVIuEOTIqLPcnrm8tog+MpiUn/cn7mxYLnYfSsYX+5FmsRdO3A6jFGH+SZ2rRZUpvqrf1p49Ptbh9ogt96ulPnwK0KCpuS966/nSrp5b1lCWZXfaj2dGsJs8aU/NMP2peLaH/Wz3atMOPLBgfqtx1aFIrP0rvIuLuj1TuFIu58N//hdiTyleM8aPoMBFbXjbwzYsPUl9nAZitC++PB2nSMBFP/xjAPeMg2bhJaE/meJpykGI3aDC5X2uYx/nRXNYLDns6QmvuTymuWly51h0fHPxJ54wW7gXW+DvJn0JY/H4/B2LCNH+6xta16s8wTNvgTxMrtbiYZIctif5koVOLickyoNUhCh9Ti5iSTByKP0CBwWrmC7Ix49oBWsyO26pzkOS0n14OYbXUO5tiXP3Ix0CN3vWZdCruIFUbq3FENpWmlATSZ0GLfUFT6G1cIHmw3D4wcCTT5wHUSqlF40Z7SlcEkKWnFsPtR9KbtQFUMEuLWw22NHhiAGldtDAM6kdD5gaQ+1wtxlT0oNhTAVQ6Xgvvtx3pYnIAhXzXQCpvRap7ARS4RoPb18zIzTCQQhMk9Gk0oAfbA2gx8xQjxzeh+p4BdN1NxLDKBm6tbgCtnMq45eFXLlwMIPOtavz9kMpFc4com/mv+pGpfK/nhyiaed4ok++88fNA2m4ogEtt5KsyD9HHzQKUhnoI/nCI+l0T8Z/IZkf1IerhK+HAfSt06xRAmj4auI5oh6xFAWQQo0H2ui6g3QE0oakWg4J6YYhHAF1x0GJFbH/0Zevl5rDjO4NhNzqArNh6b4eMRPWCAOo1X4u2zvaY+jCAOrNcdc0Zh8qqAJql0iLm4WRcWBZIZ35qMb/KGY2yQDq7rhbhnlls5vnRf83V4Hdl48wSP+KM1Dg1w1J+6lQIpe4VENzTQn57TAg5sTl7Y6u5/LJDCNncYuz0ZB59XhhCE1K0uF87m+S7DtPQYC2m10yj8Z2DqdU6LdrVTKJpnQ6Ti1aDfbOJ6q8G0/K+WvRoN4a6nwkiq9ZahHUeThtcgsisrRYzKgdS4MIgOjNYi9Y+1mR2K4iypmuxLbAbNUsOplvjtBh4sh09DgimH0zTvvdtQdv2B5NxMfM4S8xolRhMLTjmRx4ZEbcymDZ/EFHdtRmNaBVM5WxPB5n84VzzgwgxArrWfOc8UoLoGPP+vv6vuBvsPGbs/Te7vOJb6AbTUzsJ0ko1P6/gMClza9BWVst3OhdMftfUKJ3byE9YE0x/jzG/f60JVpsFU4ODiKWdjBBbHURGNSLMo8zhVBNEq4KY95/cGqQTTMX9NNi0vyM+FAbRj+v/nmPbHW+aBZMl07GlYdYYuDWIGsZowYcNxM4xQfRsmBbWO4fhpnkQcSw/i9+NhnJqEM3Q16L8tAw9FwfTqh8ajDCahA1CMB16r0FIq+lQiUEUf0+LH4WzoQ05TGGn2Hk6zEeXgBDyfqeFXoW50nlqCLmHCvgpWCivuobQ1dMCfGIslT+3hNB9dwGKU1byq4lhNIrx/JgIS/mm/8Lo4nsRH/ZayDd1O0LGFSJ6DjaXLxp2hFYxJj+VbCp3eX2EAoxE2H0ykU9wD6MzbObKds8nh6OhdPqtFj+T5tKpYyGUMlCLNebTqNnTUGo7VAPd1lPoeWkoTcvVIFAhpxeXQumnXAu37DF04PAROrlQC4t+I6h3/zBatl6LyA+DSfUijDr6a2G7pRvdMQsl67NapPXtSJ18QqmxD3v9QCsaNiWUrEZpMMXfgkpfhpDBEsYVW4xpgVEonX0mYn2JHn3UhlA586SbtujQyMQQestYrtuaes59YAiVlKth8zKN884MJWcvCeXxafyT4hDK6qbBBw81P/YdW8vXGui21PD7B4TSvc1qPHau45u3CaVeSwTY39aBLns9X0+EyX19GHUMpeoAEZtPmuDpoRD6YyHhyxsruDWG0H+vJTjebI8TaSHkEafBC70u2O91mHp81CC3oD+sS8Oo1UUt+lQOhMOcMNrkrcW4zcMw9dURWjtBi/jzdmgx8ggls54qWEa4bR1KzdQaVDtPxrXrodTnNItZPRVm047Q4H/33ifNhW1CCHVoosWSpvPx8EAohffTYuRjE2VFlzBqwmbok6Wmyg13jlC4J2ObdDPl+3Oh5PeNzdZpFsphnkdoUVMJbw5bKt9vPEI+m5kv2G6lPP3lCO0MFDDKuoWcPI7RpQdqHJtsJdf2P06b6kQE1JvJ2xWFUVuVhDq5mTwy+CgNZext+9NE7ll7lKrPivjYYR7Nbx1G7le0+HBoFqlCwujLai1eek+jEO0R6l6rQZ/lTjSl6Aj1YL2z45oD2aSG0eyXWqjyRtNT1VGaxubItV3DyHvQMYpmGrX/+yBqPfoYdU3X4nvWAPrS5hilVWgxJaANabaxzzbTon2HFqQ0OUrt12nQytWcZow7RqoGCUXdDKnPySM0abGI27p6NKN3GLUxF+E1vJFbZcPyUKdG9I1vXPBolodearh9ec35NBwl5TQNerqlc8emH6V9sSIqpXQ+KuMo6TWKsKnJ4L/0Pk7rj7JruX3j038coSfGAuStfvPawUepMEXAzktNMc3yKNnMFhF5xABX1oURxxjAW2YFp/PHaGCeBjN7tsbbC2FkdU2DznfaI7v4CEl1GkRvt8GqDiz+h1rYdxmCi4bHSBurxaQfIzE8/Ch9Z1pdOtwB442PUu4BLbpPGo9P7FqBrMamt3PG3uowGr2GzRGbmdi/NYxW/NbgwZe5KD8ZRv/um414OR+vHh6hU5u1mHzBRLnt1lG60iggvJOZsuX6o3TXW8ILX3Ol9a0w2s5LMOxqodSwfezzVsLkllZKxwPH6D3LA9e8hTLIh603Qw27r1bygVHhpLknIHmelXzJvnAyDZTgMMFUfjLtOOmO0GBRjrG89PsJGlAmopuquXyv+UlSJwjQP2xHodOP066NtfjWYiT1/X2cxmyuReXbwdSq8wnKWVCL5q1taIXvcSocVosJi00p3OAETZrBeKzYkMJ7nSRbWw34/GZ0LP8kPZoloaWUwd25coJO6EpYuDmdSys/Rl9ZbUvfX/Nt3f89q1rEsqaZfGdZOCkNNXAK/8sf6nqc+tYJ+NGhKfq1O0Gx90WUNRjiXNNwmmnM+vqgGauzE9Q9X4Pufv3RXn6c0uu1CEkdiBWTTtAQqsUZu+EYZnWCzbtatGkyBk2446Qdxbj0OYdxX46RIVvj0nbGyvMPWX4WifBrZaL8d37v5xK6TbdSlgw9SXZbJbj9tlL29z5B3Zh/+fjNSn7n2Sla8l5A1DoreWLZKfK5KeHPPmN50PZTtGOyBi32NZerZ0fQcZWI8jtG8iFTTtOXbgLm/B1ODQvCqeFvLfRchlFZk3AKS6iFZydDmvfrFMW90+DX1WaEAxHk8k7CuAm69Lf/aWr5XUR0dDZ33+w0qR6IKL2czUeuiaDIf/f4Wf3iG1xP0xmWw+blupDqTtGc7hJ+bNXDwhknKfKehPonQ9DZOZx2x9XiesQwyAeFk+OFWsyKNlIObnmaejD/+NypuVLbJ4L4vSLejjdWBtqcotfNWC+EWykte56mRAMJrX9YKdHpFD3993tEmJV88ZYzZDhRQp5Vc/lp5zPU9yHzLJuM5A/cz5LdFeajTxvKFzyPpBttRPTt24QiGk7T5gAJRjv/coPbn6Vh1SJefs/jLFueI26niFaaHD6enUchl2C2/A//u/EMGWSLyFzSBJN9zlCLMsYSjw2VG7+eozE9ROiQkTJh2VmSLWA6MKC50nHNGYpbpYHbeCtl4JKzZMPq3HiDlVzPJJJazZHwtspQHsJHUl2hhKQFhvLJ+86T0U4J70J/cnVpkVTAchsf+oOrdT1PlXX//ta7lOuVfZ6WjNQwDinilD2jyEGU0FaTzze9dY5O+Uuw0Svhs93Ok+K+hIRpP/iUBeeprVJA1b5GfmivKOrvKaLxqKEy81oURS6WsKGTkXJ770ha8e9vkK2tlDdlUTTAXoMzva3k889F00EnCf3SDORlvS7SoDgJubsMqN/+S3SU6cycLU3odN9L5LZXA27HT26QwQVSt2C1t/cL16f3BbJeKSBWXcFd8r1Am0mDYqGCf2x4kXS/iCjeX8d72V+g4YNEnOumi6IeF0grSQj8xrh6zUW63k4Lr0xD2P29SAtvaeF600A5ec5F+nuIecYOVspW0y9QYz8JaS8s5eGKy3SW+am2Iy3lnn6x1MRJgzytvnztwxhynixh7mF9ea+MWOrN9CRqsh55D42lhTItPO7pUAvEkMZNg6wxjdzLg5fp2gEJFy5/4Uaev0R9uorYJb7jFLWXyLC9hBnP3/Pqo5dJOVxC1plvvIX/ZcYDIh6k/ubnO7LXj0u4eaopZm69TK2YbtNnAyieXqb8I1r0X6avDPe9QgcqBWiq9JVvk2Mo9LmI2NWWyruFMbSSzU2fekvl32aXaXdb1lM3LeXzy2NJ6SRgkbOlvKb2Ct1fLyLxjL68KvAKbV6vgc1EffmonXF0v1CE1k2PLifG0U0/tq50XdqZdIXqGCdMdmnkvF7H0gU9DY581HD/9WDHQ5n2HvzMzVPEkMEGET7ZNXx9TCx9YF5J2a2WH5IWS9s6SZjj1cgXp8SSAeNwj1ZNcOZ3LB15qEHFMH2syYol75WMMZrpK4NmXyXVPhHz1ugrXxVcYTGwXE20VE7rFUfyZWx/kyyVB1xiqcd+AfuSLeS2V69RJmNLzyN68paR12k287nTBunJP3S9SQVHBNj9e25vFXtPj1oEX2lKD6uv0pp8LUyDfnNv9sbRl/ZaKLkv3HzXKyRtZntRreaGpsZSqpMI+0s1vO2sK+QzSmT6JvEmLFdf7CWsq/vBW7WNo0vObF+e6cBv4lWqZPH3WqCPUe+v0tCvWgTa6ykPPbtBa9Qizl7SU0ZNuk4bkiR4ZlgoHc9do6LDIvpPZ5wccYOK9kiI+mQuzz5zi06dkjDIS0++1vsGHWe9eUlfTx41/haNb8P6caERnV11k17drUWnNga0588Nikirhcl4PaxYcYO0J2sx09YQFcqbtEVZiwPvmimHe98i3wUSrEhP2dD/Jq34q8HDZ+bKUR1v039s1lS1t1BGvWfvb8k8yBRzucHsBFrNeHvXwmZyziuB5txm651rRi0n3qXWb5iujjemzD/xdOxXLc4NMiLno7cpaeMXyBINYHrqNjmM+oIXk4xAOxLIva4Wb22NgR53qUNlLVLnNVOuGpVAXU8wrttvrnyYEU9SWwkTJXPl+YTbxHkIuJ9oJg88f49k7iwnw83kSE0kv54anLvcVN582T06xzxRsm5T+ZmvibTJmnmla6Zk1OY+Re+txdQ9zemi8X3yY2sXnAypzvMB+b6sRWOsIV4NSqT0xFosW94cUxfcp+HutXD/YIqJB+9TbXAt1jg2VZ5vnUi2Cgnn85sqG9LuklEy83rWZspFzRPJ/jnruzgz5Z479+jXaQlNV5rJnbSJ5GYmYtEnU/n7iiSy/yli+PYm8gnzHpL8mYQ1OqY01DOJjNK0WD3JiLQrHtKyC1qETzSgV+seUv7qWgSMNYL8axLVf9Ti1n4TNC5Lon6pWixbaY7Dbkl0vHstxlxuotzb6iEt7CHBss5UGZz+gJq0Yz5ogZky920iOY0U8WKFqdw04DFtkotIaNSV1/V+TL+6aGBwSVc+XPGEPv+RYPLGmHY+e0xnT2jg62xIN+c8oZgFrK+j9Ek//DHpMsabOMsQLQc9oaInGkiPjHFg7WOay7hugZk5bt1/RMXHtRhyTldpwD8hrpMGaNtEGeHymN6PYbHtM1W+WPaI4gdJiBRN5P2PPaXU8SK2+JrI4/OS6VQ3CZfG6MofP04m+x8SFtlYUZFCQT13afDpohk9SE5ms5vNr6dGlDEqmZTNJIza1IyitcnU0pVpWhtdevpJQe59BKRM08G8hzxtPCcgM6oZfBuT6XdzCafmNMedlcnkxs4z9pE5vMqfklCogVmbFvjbRkGlQcwHmekqHcqTaZa/Bh0Yl0b7JFM71uP1RqbKl5FPKJFxuF21sXyjyNMaVofHDXTlhXE8tWTs0cLxEJ0Yl0JtmK4+cfKn69XPaVy9AL2eLSk6CRQylvWOsSWF7QAtyGQ+xawJNQnm6dYvCRNa/OUGXAGN9RAx0KCBW3tISQvPqTHobB0fM/05+TYTMLn0F697Q0nlhYwP+zbF2HqeIt6I6N7GEF0Cedr5UYDLCjM02QQavkrEl1VWmBrOUxHzI38D/dDfPYUCXgqwLPfHGosU+vtVgPH4AGSdTKEF4yUsSP+LgY1K2k5ajJmlo7x3FiQxr6TT1kR5fQVPkdfZ7HM2lsc4PqPEVRJ2pDaXuxikEMfm+ORIHXlstZLS+khYaaAjPz4hhZYwTjg2MpBSHV7SKLZ2ySOAfm17QcsZk8TM86ObZ1JoEIuhaG9rWtX5ORkdk/BqrhW9TnxG42MF/Mkxpw9fnpHtPjVcw35zxhue07o7TIc713NLG57T/q4COt/+wZ+7mEIvBgroue4nr0pKoRylCLPH5tia+JwceqghXbPAI9lzmgo1Tha3hCz4GTkYSbgX5AdlzAs6wHTGxjgAPodSyG+3gGybQKTeeEFTf4l4Fv4XHg+eU+wgDQb56yjnmjwjmyoRhonNlea+KTR3iYT5K4yVLzs9o3ULRThPaS5PsH1JC20kfD/3h570TqVbTCd1xF8Uf/8V1X3XoCw+kHr6ppLzDREeVwJof/ULqjwp4NCUg7T070vyYKzyJG4/OQelkWW2gHk9etGUQWn0KJRxRUl30g97Re5PRDS06EwqxUuSl4gYktOO+tq/oFeMP5dMa0P1rilkMYvNa2sLypr6nNwXqvFI15ziez6nrt9q0KfqFxfs9pKGlbP5u7OOO3Q0laKYNwm894O3nvuShjAv+cruJ//oYSpNShPRYZ0FrEX2WWs1mqZbwPbjc7rmqMb1fu3hl59CUxkD+53vhLkvX1IAY8tPpl3Rfe8rsl4owXFbN9h4p5EPY8K9TQ7ghTaV7i8XYLP0IEYWptJsxienVwVhVJtXZJggoWu/3xiyK5V6tdbiz5I/mGuXSuOZH8m2aK58mctiYz6rgfmL8ohXdN+PcWYPI7l9bTrlXBEwZexvGnsxnULYzJrI/yTToHQ6O0CLZ3GHSfvnNcXlM1bfGUzro9JpS6aAGx4Hac+tdLocL6FPk/1U8e01dZ3IWOJzL+pzJY3UxszL6PWkMXfT6NY0CY2R3al8RDr5nJFgHfKTs+TS6PZ7EWOu13HRz9OoxUi2R+3q+Wfj0uhskRqP9X7xHqFptPmOiI6GnTEILB7GjZOnd8WNmjTqz9b7NrYbtpqlU0fWs8dm7sfTfukUzRhy85CDWMCu1ZwxgI7OYczOZjFnS1jSLwStHTNIzNbg+oJf6JyYRt/OavD7529sskunve1FpPQ3UkatSqf66ayvI42UPc+/osxeTJOPGspf6qoomPXpuk+/KG1uBrm7isib9ZNOj1NRzTXGuv0baPyhTApepoVB2hF6tSeLZiWw+ncOpaFmmbSO7UW+dJj2hWfQda2A2xYH6KFaRVHXmT6/9SGjKZlkzGqPG7OPLPpmUpNZAjbU9CK/jumkN0lEWm0PurY4nTICRaQ2dCG5Mp2KDCUcndKexrx+TTvNmI8ra0HuBio6m8ji+WZOU2JU1FQhYoLTT+5c09dkupV5sbI6bnlkOj0R1YiVGvghdWxfnqsx3OIPv557TaHjRFwe2QJhRipylwQsrm4Nh8UZ1PaaiJ/+HXDJ8zW9m8nmyJ4uiHuQTgPZPlr07oYBLDbTeOYHld4weZZFOyIETCv2QZZBJl2xEdEy7wAefcigpiYazJ1xGBHLX9PFAgHJESEQuqvoHPPsHSYewY02WbT0owRDr3qkI5PcbmiRbtmIlctU1JvNHdO5vzDbPoNasetW3DRUjvXMIMFahNjMUP7CJotCophOBhnIl5VlU9J2DVw1jbTnaxb5MX2wbtJAZ05kk94nCWMyfpCncy7ZGGgx90sYFTvmUGN3DdrEHSHhYxZ5M73SeeFHLv45tKJTLb71OEh9wrMJTIvEXb6kjM2mzmvYeV5607lp2WRxUUDEol0U+oedP16N0VZWZB+sotWntMhpY04Rd1T0Yq0G37s1pyGJKgoNYT1+WY/W7lDRaOaP/rrp0ssrGbTKn+VcpYtbT//n6Kzjoni7KE4LkjYGit3dBXPHbtSfiYHdiopdgIrYiKgooIigWAg2qOwcREGQUOkuYXdnZhcBFRD1fXz/m89+dmefuc+953zPsuwkUQ/SoLLCAEbjk2llV5aFFSaYeDyZPBi7thxuCQP22rqrMj5dbYa2xsnUiHl0adg+LA37TN06SoizPAiTR5/JlO3jbCtXXO/xmcbVyBAOuqMg+BNFMN6+3fQ8/gSl0vdZEgweeaFk82d6+Jvpw38/4JnwmU5FVkLHuBYuRz7RvjTGiq3qYTX9E6W8kpE6vFFM0MfPpH9Ag0Ij45i/ZSnUnuX34RaN+ICyL/R8jQbRRvVkOOcLzXZm/hv+k4r+pNGzy0xjrb5T4Pt0mg0tNvz2JqfEdPJ10+JY2QX6/jKNNu5k8zjUg3YqvpBx0DekBRyjArc0qvxcicdz3Knx9DRKOcJeu+0IXTmQRi1YProwcx8lSmnUZr0Eo7rdNJbLoHwdCe66e/DLMZ3sd0mYOG4fur5NIxumFSOvHoL3+TQSMmSEOLshe1gafV2rhfK6O2Yv+kLnv2qx96A3zo5JpzssR3TxvYgVvTJpzVbmRzd/QGmcRrRCi1+PanG5bxpNYJn0wI56TM37TAnTJWy/aBTTeF06dV6gQbv9RvykXhl0lmmafYMh36dLFm0rkBBQ+J0Gb8ukKetlRM2rpon9sunf/SB+e30j67psestq0nbkRToZn0kmyRI69PCmrU0y6O1nEdOaHKWdszJIZ2oljIzdaItJJnVjXDHt/kGK2plJPOvhgxH7yKEykyKzJXQ/s4dGzMikrGFMf6TdqEhPp83xIgZY7seuJpm0epMEvrEr7s7IoA2FLC/vc8PRknSamaiFzbaLCI3IJO4806IdPvhyM5vmHNPgZMtqVMRn0WAjLSrTv6P1kExq7SsjvG0tpg3NoPSeEg4FG8b4ZWWRJdOo2B5GMQfUGVTIvKPnNEPe7GoO1bLcnXC7ij53zyUPxttb5EoSXuWSCeOljS21ZLs7j/xctfCWfGiNSS7Zstn3eH+Ejt/LooxgDVQfD1Han2xqxjjwztUD1Nopm3ozff5lewDJQdnURE+CxuMQOmzKpYhFEn5uv4QpffLIYIYGZfVsX63y6VmtBuptLF+tyKV9gzRwSK/G/qvZNPeAjBdeBjGadXm0Kk8DU61BzFvKJbuVGtw9asD3H5dP18+xNX/R55tuK6TGIzU4tKOShnP5dIOtYa5SQ0aNCqiXoQbVDRI9nltA0We1mBp+hdxmFtEud9ZLbpdpx7QC0rmkwRZyo8FD88me9cOQT0dI5ZdLop+MonmuePQ7j6Y0sB62dkeLwgK6zHRv0JLLGCHlU59WWqzUXkYbvwIaxxhg4SIRZnIh/Z2lBXdWRnptAZ2ZrMFZNm9XU/Op2Wr22mEGMZtu5tPoYRrkBBvEtNmTR1aMjTFKn/+9oZi2sPze4qEeb9i/lPaxHMeP0FDX4EJyZP7lrBWpzeIiihihgaODkjILi8mLnVuzsZy67SmhoymVSF/hS/FWJTT3jgaDVlyhjh+KqOi6jOw7HnTVrYRKWc0Fv2Ok7FJMYczHiz65U5B1ITnYyzhffRS9zxXRqDDms3oe+N25hOaHatBnxgmsf1JCrgVaRHldhkOfQjK6JSNjzRUkWhTR6kbsesvL8Ot1KT05WIlRbuW4V1VCDqaViHNRIS+9mMxYlmxWKiLkexGZ+8hQZevFpBcX05AzrB/26se061FE0azma/rr8ed/lNF25tEh+0Xq26yEsq4xxvZS0aSyEnJkvtz6yldaOqGMnrDsrGooIW3tV/rKuH3GymvUPKGMHHI0mD/kKll+LaXJrD8vak5Sn8qv9GhSJcYv86RNZl8pm9XH2saDWvqUUvUN5tEjPTD6YikZ9pKx+tkJ3F9WRvNPaPBL/yQ0iV8pRGJe/8EXodtKaF9PLVa1voZB18uoO2OeUpNSbBz/lVr0rESfR2Vw0pZRz+ZaVPWtwJ9OZRT4VUZuUxX035fSrocSmq/WjZloV07mOsynrPRiEraXUfUtxqUqXf6dSzmtC5XRbakuH2KjpJast5UjyyhpajkJgTImhRXTg7AKOsj8QjmqgGw7qahfNathdi4t/E9N5gO12PwhgIZoKqjsrhY99fxp8ulyqk9l/LD0FDUdrKShyzWQ4jzpYtcKsrwn4exmT2zpWE7L98jYkX4SynMVZNeLcWO2H9zqyikjS8a01teR0V1FM1iGbROaB7lGSQcOV+KnZwG6b1RS1D0t3hiXwMiwgvbf0OCyfRl0ppdTL8b5eS10Y/S6KelZa+an8boxj/aXU9d8Eaehwxt3UtPhnho8TiskHbWKKhZKmNGBzbdGTbO7suz5M5s05hLl/mLHOZnkulKiElb/O2+DaJVSpBpLDSJvBdJJXzX9YDmo8vd14keqKPSFBqEZZyl5oMw4SovY7Wfo8xeRYll+Lz5xmvGimtJdZPS2P4tZRyWy47QIWBiI5VYiWY//93lgELLuSMQ/kvFfRAZaPJNoxAjmC5ey4PBRpNJxWsxKz8Wq02pKYjOyM64QG+xVVD5PhtfNYugcV5Ih85oXi3ViVvxS0ybmC39a6vCqKIlm9WY6M/cPreiipd51MsTKLFrsLVPOBAk7l2VSor9Myatk7H2VRqcdNNS0pQanfT/RpOFaCmGcub84hQaN0FLtyErcqbhL/V9pKZAx59yRdyhzmIauH9eAMwyhlvESzfZiM5t0li6laqj7bhn3i86Q4R6Zfv5grBJzBlvYcc8ECdX8OSxZoiVPxjn9ZwSjQ5xM7b5JsB11GxtCNaSKlPH4ZSju3NaSgz9j+yb3sHthJY1lOmc57yMMhn2jS1e10A9Khjy5krpN1iJY/ITNa9ia9Vl225iOjVUyJeloMGtlFlKNZPrjwPJIsxwct5BoDtOTNyv/YEeQhn6wTKq6/Rf7Vkv0KEmDI28bKJed/wCbhc/rf9Gk71VUzzinwiGV5nWrpB9gGRPJ9MexktYFsP19nUjvvL/RXId/96SIp03Hq+jERQ3Oz40jOa6KxolaPF71lAruVVPBaMbtex7Tk27V9JR53Mvzj+hOsyraYaaBofCAAn9V0k22d+vme1GkUxU9nKPF86Xnqbb9N/LewzTh1XmUGFRR+SHNv79bIpSd38xOixd376IkTUuvarRo/PoeXFdUUv9SDQ4MeQj9md+oW4gG0yzC0WRQFa3RY/nI8TGmv6miDYaV2Br+DsM2V9Ocp0xDwuKAxtU0kOWdaSkJ2DCwirK+s1y/KQmH13wj3dns2m+nIO1uJTVvzPr/4C+kb6giw3+fed5uQM7qStrjwTLRgnrKO19D91n/L7Gto757v5OBMeOHnDjqxK49Y4uM9x/fEedRTX2ZNppbxZDsW0MTmNfUBUbT7v7faSTTnJUXX9GPUd9pYJAMXvWSHitrSGC+5mX7nPY71JAJ0xDzlk9pUXU1NWJad+jABXp+pIZmOrLc18yL5i2sJlvW22tZ3crZsTXrsQfwwsEuNdRnvQZXv9zEd+VPavutEibKIFz9+pMccypRkROBFnIVde6twa5DT+FzvpruN9GiWH6B55traOV/jCWavcIktp4MlolaN7zB2Cbf6fRGGdcKBExMraF/v2+/dUwsHretoeQilpvwHi4Z1eTD+KRItxYX7X5QZyctpKg6BOt/pyWMH5qH1dFB5Xf6u5Rpb8NPmjfjJ1XMZfrJnlvoX0spfdn+Vt+j0AH11O0KyzJ/QqnStp4GdtGioDSE/qTWUWo/1jNlQWSqX08bNjDt2nqTCh1+UfA0xh4jfEjvUR01ZXoS+c6bDn77Se72bAabeKOi6AcdZXnk7c2L6JtVS2NZX1Vm3UCLXfU06YQW++/ehO2gOvII1+Lj82BsblNHLdn6L+TfwYTXdbS+vRaTNt9jXlZPY1jOSo1SoGFzLS1qrEZqkgKr2fFfSQXJ5TvO6tRRCGPsvZt+IrlHLQ3dxTh2Yx1esMx2QhAx+vcP6m5VR7bMT69l1FDp53rq0pxp7MIqmocGKm6pRfOI57RregNdv6nFrgHPKPFUA51kXqMY9JiKFrPjRBkjLoXRr+Bf5DhFg6AL98nh4C/yiJehmHmXlrOa/LvfwZTJwRR8vZ4aDdEgrEkQHWr3i9xZlq9T3aAH5xsokLH9qYKLNLTVL7rTj2XtSG8afbGOuu6Q8DXCG4prdXQlUIL+OR+kF/6i3YxnLnS+gVn1vygyUQPNnyD8XlpPqQUyThgG45RDPc24LWNw87vI5n6R60IZtWseIEq/gZrekDGv9BHGjmygemcNJmofMx3/TRVpMvpZP8eCi78pplZGKV7AcfZvymL+u6OdgPV3aynGXA2/lgIOPaglw05q1MyphvWNX2SYq4HVku/I8q4nmxnMgy79ABddR9FXJDgYV9M7z990rIuMZvsrKXDJX7JjmXeYm4aOf/9L+gMrceDPK1r86y9ZjJQxdWAUPTnxh4YzjQ1b+YJ8xvymE6xuj388o3Vtf5PFCRkRxY+Ii2ugRMY5ow88pJbHG+jRXQnC6Afk6tRAq9lx01kBdNDhL31mPd/S0J/STv6lqCgNHqguU/jeP+T5ifHS7Uvk8+o3LX0uY4nfZaS3/Etea2WMuXMFscv+knI7Y5hb/rg/9Q8Jtlpc07+OfhG/qTHLquG7HuJ45m86+kBEreMjBAT+prU7JczqHgGPZb/JuSfThLrnML//h3zPSFge9hJd3v+hlqxnCvpEoZ3hX5q3T4Nn57VwOPGXTkcznsE3dL75m1r00cA3qxoHWjeQwJj2up2WJnTX5Zczbq/W1VBJgg4/htfC9pJEgyp0+N8nmJ6MFOjHHV0+toUW05spSDFGl+/KejI76A2dma/Dn2cepzf+NUUN/ktvBrDs4O9PIy7r8Pf0WJbs6kc5Tjp8TKmMmBG+NKSxDn+c+aby7mVas5Ct7ZKMtiuv4NBeHf7HcQkdr/ri3HAdfsa/323e44epSX9pFcs7vQYHYFj3v/SQ8f/4uZF4nvGX3jZje3onCjsNdPgrjNt7KV/D+b4O34Exc88N0UjqqMtf0NXAqKmIoJm6/OnJlejM2H1vog4fZqGFpUUlRk7U4d89kZD8WkPcc13eyp9l3h0y2TTW46tZbhq8TKK4bbr8xy/MB3cKNCtdl/d20ML4qoI4Gz2+0zgNil5E0/nR+rzHJxlmff2ovZcub9pagpP3VbLbr8u/biOhkcYX8Ta6vN84CacnX8OF1rr8PF5C1wXR+O+VHr95I2P429F4/VWXDy+X4R5XAeNsPb4H8zh/jQr9JunxmolMD9dJWDNej898I2EF47t3nfX5Kpa7xzYVqeVTff6dmYzYwSrqZWrALy2WYd23gm70NuCzdBn/33pDvwYb8IuPM20puEbVnB6/V19EYf5V2r5Zj/91RI1B71+hdLcB/+ndv98pfY1eO/X5lH/fx9Ytwe5cA35tj0p0Ci1FtyvsOSwnJlSWI7pYnzf2Ynm8txpOq/T5sy8lSBYSxN76vBerfUpSBUVeN+BneMiw/e8rxdcY8Kksn2YsKqH9oYb88QyWWwcXkTtvxFuzXO8z7zXltDfkT3BMW4a9or+fDPnUThrsbvsULVYZ8aP8JOzNeob5W4z4/UM18C95gXnPDfmDzTRYoROFPwUG/EGljBafC7E4y5DPva7F98hirPcx5DXFzDc3l2GQsyF/ZiLj1VPl2GZgyE9nGphZW0o6kiFPvyT0k4vpvIcR30gtISuzgHaPa8QPGCPjwO9cinrSiD/JMukT21fU/Jkhv571z0RtJL3pZ8R//yOhzZSXNDnRiC+aJsPh4nNaf6gRv3uCjMvTn9HskcZ8vrmMAbEReJTXiL9gJMHs0hMc7daIX3tExsPcZ5B2GPEhXTQY9+o5ktn6vWbKWJGZh6EjGvE3GNO+6VqIz+z84VVMBzaV4PgkI37xRwlvPpQiw9SIf7hWQnpsHqW2NuZ7H5XgOjaHYlYZ84OdZTQ0zaR7zU14U8ZCg7+kkaa/Cf9yEcsaMU9p7AYT3nYAY6EHT+l3rTG/1VGG3+IITJ5gwtcfkGCy9DHstxnzZ42ZT3XPhDbKmG9gmfTYgGw43jXmhf1M/y/nolrdiNdJkjF/RT5cjjfiNWzGx87NoMNRJnyb5yJilqRRUpwJP/aRBO8Jn8i+XWP+HZvLzpOTyXB9Y/7sR8YkDxIoVtWY38c40y0wjq7lNeY7r2O++eUdjSpuzBe0rsQQ8SnZjWvM71ojY9b5p/Te3YTnGVMlm0VgWFFj/hHLpynKt9AsNeV/79CiLDIW0W1NeedoLcYcTUDnksZ81BINurf+CPlSY/7lNg22DUiB36bG/KL5LDOGfEZQngm/Z4mMMxfSETnWhHfNlWHhm4ndlib8faaf/i0+0Pc3pvytYRLkzXHU67EpHzKKceaNWOp8x5QPe8hYdwJo2U4zvoD16tdD0TSLHW9fqUV49Gsa5mLGj9KwrCQ8pbTuZnxXPcbtX59Q1gMz/txuCRMeh+PgSTN+018ZzvMjsDTQjF/M8te09gq8OWPGP2B5NmFMDIbWmPKvnmiQ/uEdgk6a8pmTNHDS+YAb40z5ZYz5J8YkotzGlHc3lBE/Kwl5BY35YU1Zv+kIpFlgzoeEShi3KpoCFpvz45g+ePm9Iq+d5nxisAZ+oZHUNpE9XqKBWf+nFDTInLdgrJLW+wmNv2nOD2G9/dA2HGtkc96eaUVtxwgYsnNWGWhh8zQK8m9zvs01Daps36B5kDkfIzMNdmOcOcCcD2fzNehPFIVutuDnd5Dh8v0lPXpuwVtHsx5wfk6/1lnylixfzLoZQfcKLPg3LA9+9wqniW8sebmtjNA5j9B1mSUf4yXjw6VwBG6x4AdEaBBc9BSrIiz5RjEajOr5Asu3WvJv27OZPRQFqcaCl3Rk3Jn5Bt1vWPC+qSJmjXlBQq4l30Jk/m71jDodtuKvMF5aU/OYdE2a8LlMuyxWPqLcr1Z8sSzhwtow2qZuwi9fLuPs+ofofqYJn+IrIyfrIU7et+LfRErwGvIYW0Y14U/30mD+06dY98mK/8p4ydXgJZ4NteKvDZQQPzIK8yot+ScWInYFPKGA7U34SKZFi3ZGkEZswq/LlXAsJoyOtGvKVwrs8e4PqSiiKe/8QMKkYQ8w41pTfgPr87t9H+Hzy6b8KsYbOQci4ObUlLfNlqC0eIrDNU34WVdELGgVTnnvmvLhjhKCe4XR3PXN+NfnJHQIuU/f6pvxNw9J6J96l+o8mvOV1SIuD7qLn3ea869MZdhNvw+DL8146zoJns3CMKqoGX92n4Sn28Jx1K0ZP9dVRAfbh4wHm/Oz//2fF+P8Jb1b8HuYbpyfFkqd/Vrwq7Yynx19mxbMbckHFEuY2+g2qha05JfPkZH1+w4GubfgQ+xYfrx0Dyu6teDPBklwj36AuOLmvNUXEdNK7lKeUUtet1bEi/N3qFd+S97pkoTQrGDSLGzFZ5swDvQOor1ZrfiavxL2bQmkxmus+YZeEr7V3cD2Fda8F+NzqV8Q1nWw5qV65su1wTAb0Yp37SPjreMd/J7Rkt9VwmpeG4oKriWvw+rwfcVtuprcih+ZKyK16hZN+GzNj2opoSD4Jk3KsuYfdJbx+8QNetu+Nb/wiITsGf/uR9ya39Ob7e/LG7Ce2Zp3/810WH0Tjb5b830eyjD6cgu+q6x5ebgMQR1EX/Jb829bi+jzPpBGjG/De30SMeheAFU7teE3/RLh08aPYr+14dtuYMfz/VH/pw1/rELCypzr+G9nG/4Qm4tl029ifj17L9Z7RcFB0BnVms8tk9Al9AY939qWd8hVo61/ACnL2vIhOiL41YwBytvye/qL2LzUl/y3tOPXf1Xj/JaruMeOldNY/U39oNuhHW/KWEu77zrqrrblj7lIcIy7gfqcNvwzNwnNvPypeX47vnyTGj6PrtHUrjb806NqVLb2pW22Nnz7a2o8T71MMSE2/FtLNRxPXsGvgzZ8xX62hjRf+I2w4Zsy9it9eA1BrW34D6wnS9b6I8uzHd/VSMYG36s0NceGP6erxrxtvmSTYMNvb6/GxSVX6CFs+KWD1XjS0xdtq2z4uLciwoZfRS+VDR/AfPCZ7TXMPGnDT2FaMWWSO6pvdeTTs1UIcnWH/dWO/N14FdLfuiPdqyPf5qoKyunumBbakd+brMLG7e7YcrMjP7tQhZ4P3fH3ckd+11sVDjaus/efXogpi1T4GZ5jv/p+IZ6ns9e2emY/WacIw7ap8SbJ015vVRHeJKqRnNTP3jWyCO/aiTAO3WrXvLAIv4JETMicEu2eWYQLPUXYWrRS2IYUobKIMZTfbsWD2UVYH6HG8qF3FCMMimB4SI0hV9MVSy4VYsw9NU7PqlQ0P1WIOVtUGJh7kvuvMhehbC90io9ye/vkwY/N+91xWzmL8Dx83yxiRPQ8zrd7Pp44iNj7eiw33zcflv1EPJG7cKOMC2Bfo8bKoY2597cK4HWZ7d0ZyX4A44yOViKo7LS9s08erJke9v252V65n52TceaN8QaKgn15OMBymadOP4XvgTykjpPhWCkqxjQuxCZnCbtmGgqp9QW40lzErVmdBGFGAbhRIi7VjhH0IvMRNVZEYM18YfWofOSwnjSx2CYEJueh7rYamxPdBE+XPDizOty38xTG2+ZB564I0wNPOSE5C0aXJdgK97iqC9m4lC+ipOg6V7YmB0fdRWQmenFDVuTCu5uIO4We3JiYXJguVOHZbEPOaXr2/+/dNvJPjb3O9WxszxHReM8He84hB9+XiTCTLthvPpuLA/UiSs/0s3d+yo6TReidu2Y3JCAXMSEiYge+fnM4PRcm7SUMj9BXPAB7/I+Ij8HOigEfcrFntgTt2fuKcxk5KP0mYlNOhuKpTQ4ae0hYZV2nOLYiG5UJEor5E4JBe3ZdXdRo0/W8cO1ILiY3EbHeyV+4fjIHYYNEVHYNFZzDs3H6lxqtDR8LQ0qy4PaRPX99Emc7MQPL2L5ElrzjpL8ZOD5Swp2Lrzmn7EyMNmSafHA1Fz4tHduXynhyZh7nrErHZWMJU/qM5hLY83eeFLHbqBNnW5SJAHb+lQEmnDI4C23PsR7OU9ovscjGjgAVfGa+sxemZaOmQgn9uDeK9TnZkFkfGqblKfz7Z2PSRTW8eWPBf3UWfKaJyJrZUShYlol3JiKW1I8QPJwz0PI728eoGcLkp+m4xLR0R69IYXXTLMSUq/DyQYywxDoT1TlqDB31UVhikoGqLiI038q5aPMvaL9JhHZQPmc2LA0BTBub9EvjVq9IR8x4CaZDD3PxN75g1w41pP1buM8BafDpw/z0xDJOGJHO5lyF2uyJgrt/Oq6tU2Ho6WVC9Js0NHmgxpTx+4Rhe7/goJMaLf5zE0q+fUZMsRLFG9MFg6o0jBvIZudUgRCv/YILTHubLagQBvz4jKvseMEMAwrqkgLziyocCdIhZdNU7FqnhjzoJ9dt4CfMGywir1rDST0+I43158zgm5zUJAWfmAcljbzGpbZJxTSmk6MOnuWsP35CazZrE38f5WItvuCct4j8QQe41+Vf0IL5yO4ad6FM9RlrTrH1LPMQDPZ8xoNqFaq+egk9xn3CDTc1UjIChNXXU3BGoUbauVvCwtJkPO8q4cS9SuGP5hO8Z4mYu7Be2KFOxb6ZIlZc0kVWZQoWzhbRpqMhQmuTYWguYrnWhHZ4foTreRUOxRrR5g7JUBmL0KVQLuxbErp8UGMdbnJKyxTI09RItAgW/rxKhqmtCq2f3hXuFSWh/JYagxeECWVdkuDRV8L31EbwTEnCBtZjXS81xvgmH+HJamhx3YxaHkxAFNM3u1ngfpz6gPOfVOh0JZKrL07A1Eo1LPwiuC78R6x1YowqhAsbH3/E3I4qLNF9Kkzv8BHJr9R4m/tGmD4lAYns/At9zOHw5AN8Bkl4f8WChOI4JDaoMS0+mTvYJw76nIiRx+K4JevjIT4TMb9HnODgHY9Lohojh6UK5fXvoWgm4sZrS7xcGIcXmxkvDbakmppYlPqyvjqmT2N0Y/CN9Vt0hA7V2MTgToYa15794FzCYmB1VY3yHiLXZcNbHPpPxOP4Qs7rXiwG7BTRNi+D2138DnRERK5ljvDfrnfoNEXEsjFfhSEGsVg5T8Tp8krBKzMGNY9F/Lr9S8hqH4Pvd0S0c9KDdBFo+Ml85JIBqtixa5aIM/etMKTpO2w9JEIR3IQCywQMjdOg9XULirKMwaQaCdSlEbkcAoo6iHDZqE9mvYDEgxLMO//h4jPAMh5jxfQabrpDDPZFSHhl8UOI6hCDDozNTAb/Fbb6AAPTGPPs0Ee/ZkCMCWNFlREedACKnUQMC7ZEu3ygpYeIPS2bI9ZPQJET4+3pLXHpkwLZ87WYccySnvYTWKbU4OUqU0ptJaDvPRlW3kZU00dA9HoZC10N6MwaAda7Wf7a3ghrfilwl3l3opUZLkkKXOgk49T4JuifrMDxAhmfzFpg/QkF3tVrcC+gJVbvUODDRi1ePu9I88XHyPmsQpOS9rRg4BO0XqGGJqYVZbC8HaUjQTWqCc10e4oQNuOPzMyoqMNTpCxSw3meMc3o8ASTskXcb2IIxzmP0ZblghdxjTDk42NMZDU3Wm2OzrFP8HytyBigGTwqn+DEHBH9DFvjSe0TVO1WQ3HFBp5hTzAun+nPou7U5nM46pjOT5zbmWb7RGA48/p6dTvaw3LCe9Zj8Ytbk3LlYzRzkbHvgTGFFD/Gi1cqXJhrSAYTI9CH+UKv3Xp0wPcRzi+QcGa3HlwPhqOcsatmqAEstOEYyzyrocgIz15FwPWeCtkJrZDe4gmaz5SQk98WL248hkYr4oFTR1xu/xgnStSYoegKa+cI5Juq0Wz9IPL88wDzmc6vWNSfCjY+xMxVjDea9aS6DY+QxpjhWk4XKo98hIR4Cfo1+tRrfRj6mKjRY7UueT94iMiTrN+66uFQ+0f41FhGUo4+xDZhsJ6ihvJMF+iGhsPmoYjI1j2RVvaIsRdjuXX9ICc/xGM2O+dpEJxuPcBLQQVp1BD62fM+jndl+3J5AB3fdR+2riyDFOrRt9n3wTFmOHVdh9bU3Yfrv/vPdtPDhw/3MTNWwrJ8faxiuSWSseK+pwNgOegBUn1EbGg+BEV/7yHinRoL+FH0eMsdHGishnv9MFJ4hGJLNOMBRyOa4nsbGUEqLA3Rp7NHQrH4ImOJwbpU0uoeNk5lWaO7HgI23IXHdRmHphrgTotQDFwiosDOCL1X38b8KYwzFw/HW+O7cE9VY/LCUdCk3sYlIxHpXe3pWcAtXD3EGHLJGPpgHYIApv+XYhtR0z+34LFfjQjJgIaZ3EYB073fPQ1hERuCfjsl+Pw2wvSDwbAT1LjgPRZyzC0I90VMvcBh/64gvM9TwXs9RwlSIN43FuGkGktDjG9By/hkGVmS4fQb6DtVBbdfprS6XyCa5Knxq60JzRRvwrBAxNbuemQ97Dr+JCrRd+hfrldFAAasU2LjFV0cdrqOliOUqF1uAMX365h5QQkLyQQjMm+iPIQxW1tzNH9zA1nJamxKs8SpYTdgN1qFc7Idbr+4CZHlvlHVHPb4B2IP41KR52nuuQDkRYgIyLOkwwOvIyRMhdcHzOmNw3VM3iUiKqgRHU4IAFWqsLKJATWp9sfh82ronP3LbdrgD75YhdNFvwWvNf5490iFWzkGuLk+AD/M1fja2QSpGQHw+qmC4qE5fplfhytj4ANWVjjpex17bv3j9nFYOCQAC1LZtcePo8bHrmGcP2Mntp59KQGwUqhwZqM5bd0Q8H8+v7behM7pB2CtWo2/Xkbk+tEfW/8yv+vyi5vmdg1fItXIH/iD29T2KnYtUWOqyQ9hR8lVrJuoxiHdWuFSfz908FdBp9AQzjr+CI8SobY0QWaWPzBOxKE25nh4OABNWX+GvLXEcJ3rMM5lGnJxPEpmXYOqiYQ9JROwavdVnFymZl4wgcQvl6E/W43OH8ZTl0dX0GW3iJWjvnF8wWVYDFAj/MQ3wTnvCr78YLU6OwGD5/tC/CGi28GJSO14BXfWqNG+8wRy734JvRkDuySOpx6rLkPgJcROl7iz830g/6dGw0wlZ7zlIpR+KlT8LResHS5iTFcVlvURBe/lPihRqhBYNRFTCn2w/IMK5c0n0PEPF2DLWHHiJxX3N8EbEx8z1rIr5wzvX4C1jRpq16/C1p8X0MxXhd8ZKuH5EG8cNhPxx28iEtjzmzJNbrV6PDkI57GFPf/zrSIuf9N5tGaaE9otlzM9fRZqltE6zc4WBn06g3JbNdrNLxT6pp3DFLUKz90nwPOsF8LYGvbz4yh74Tnw0Ux71xG5OZ+FdW+WKT6MpUnKM/jL9NwzfARtWXkG21g20TEYTPc8T2OihYimRn3pjPokgpiH3pF70NYrnrAylTDodzo3Puk02ter4LUpldN2OYXRTHOc13wUhtZ7Yv03xoSnvginf55CJtuv93v6osVrT9y9psL2Nv2xvNdJFN9UMc4ci+mHTsNnoBqdxtrju8UZPGUzfqaaR2Lzc3hWx3gbPcl5gidi/33Wzncj6ZsH/mMzMvlwAvfinCfa8moUxrzl9qZ44OVaxsNXFYKNqQeqWS+N8H0nzPM4gcO9GB/6dEPLdR6IsJXgldcbjYd6YoCsxqCcgVhQeBIPWP9wFcNgfvoUCtNErHk+GjGdT6O6kwjrXXZoy9bpxzLOx9RO5LP2GAKZprVq1oFmf3VHCmNyx+wozufGMQRtVONkbQQXcsYdxi5qjJn9RDjxxx3Rn9QIPB4l9Kg4hvhZjKMUHWDX+SjavpCQRp2RMOIY2m1k51xhSyZd3XHLR42+9jYUecIV22awfZl0n+uW5opppxlPfgrmRhQfwhpWq/mj7gjLDhxByQs2d68fCB02u8GL7bXXpvaIMXRDCKvVo3RbPHNzxy6Wrd5HtyavW/uxpEyN0rKWlHZoH+KYP+73CuBiFuxD5g+WWTKucZf192DVeQmaxTeFstsH8JvpucnxVjBO34c1EyUMHtAWebEHUc0YO86qNb086YLEaSo0ntiCztjtxoDLIl4qmtDHny7ofUuCodU1Lr7/Hqw/qsJo38tcQ28X5qEigi2uCjq9dqHeVETFzuvCa+1e2Gb94/OmqHHcgQ02Et5MaoH5O3ah2XuWR3q0RpeE3fjDqdH8ujWFzdoOm5NK2E5qQQvjtqERyztbLZqQ5/LtKHgqAv7nOJfwrVhcpcY5zlsYMc0ZVcwTO8dbIctnKxaw7LYpsznKmjhjAtPbB3wrBE7ciWU6LHtub0Y9ojbB9a4SaXqW5Hp9I378UmFLU1NyXrgBRowNPlZ4cq61G7GxVA1bxVHOKWgd1gSz1048ITj4b8CiziLmXTwjbA7YjCYXJSx4YYpTDuvhzjTh+DcL7LfeiIeWalxf0hSrP2+GVaoKl2LMqGz1Wpz+qkSVnQnVzlqLw5PVeBejTwOOrUIl85r2mfWcQccVqLsl4rCmimtYsgLRw2X03HqEO9h8DfyYVnx4tZvT816JnbdZn9zeK4yxW4V+LGNOO+Ym5C1ei6MrJPguqxEeaJZj51gJV7/+FvICncAVq7GaM4D/slU4xzzuzE4TRNuuBc+yT8twM6iXr8N7xipb9H9wwW7L0KGWzbuphlOnLsUXAwkLn5VyoR0dMXoey2J+mzll4XKYrRLxQuHEdTq2BEnpzCvj53NdhEVwZb5z6OccoT5uAXqNkrDj3CLBQ16EXYz9JuhvEozlZfjYTY1nHqVC8FtHjFVJaBQnClzUEvh/EeGA74JL+lLI19Q42qeCK7u5CCHealw5nM+9Vy6A+3QRt/nP3Kjl8+B+l83yzATuwc+5iO0hoXfhPM5sxyKkM171CZ7OTT4wHzqP1MDo6cKIA/OwlelYdYfZQoP7ApxprILR2kRh1Jh5+Pc3r243vghjMA85rMcCtxcJY3IW4iDL7HKcWvBdvgj7glX4tjiJW6idA+enajx5H8sNWjcbvK2IqiaRnI88E8MXiMg6Es6VxcxAMNPV75d47rPjHHTIYrr0azSn5zETujfUGOs4UjBgxz+XqvFHaSd40mzY6KrhrY0QambMwilWk2GHI4VlA2bBiunY0KZxQl7dbKjYXu/q8FmoOTQHY/9ToVnxEy72xnQc2avGq/b3ueb8NLjoitBk3+D4V5OxmLHl2P1XuOarJiFgvIilqyZy4Sun4KIoQrowijOLmoJl29R4aj9MGLF1Gioc1BCKRgqefafAW6VGVZeLgmA3Gas4CdOb+QnK+Mk47ybCd959Ia/rdBw9KmJW+XNBapgG5XQVHp3y40I3TcSh7yocmefDNe8+AfdUKthfOsmlcuNhN06N9Y4HOB+d8Si4r8bNjqu4Y0vGoz/rn5SBU7mY7AnQsOzfM2oYd0Y9Hqc3qPDdcYBQmTkJmRkq3NaOERzmTsTHu2oUHHUQuPHj0aNaDc8p64Q/b8bhJfO4W31chbTW4zGB6UPe/HPCmD0TcJJ5h7a9r+DSYQJ2MabdNi2FFma+FzI6qPB0bhJpRr8XzrKcsmJFIi0OiBFKzNQIbpdAaSshhHRSYfffBOjYxQpNIpTw0k9Czrx3QtcyFYb2TsHLtLfCndcs++9JhTAiVmgpqyBszSVX69fCitlKGF/JorzBb4QXDUp8z0wnZcobgXujgnHbL1TUTCH8fKPG4oOpxDfECCnMH09GJpOLwTshUV/Ed0UCFWW/EhbfENHHOoEGBEUL/Zm25LVJwOaoN8J+5qGJTxNRNilGGPpFjTWvU+AaKAhRvSXI6z8xT4oWLruIuLg8Db6vo4XebF/On81E7CO2nssqLIrOwUGd10LwPBW+uOahocMbYaa9EpX2paTDPxQiF6gwMqSIzFaHCz9Z/dcvzqe9uc+ETTfYeaqzaXzYC8GKcdcBo0wqSnopTPylRrc7aRQ48YWwr0iEX8s0Cp/7TLh5ScIjLoHyfF4Ib1tJmHLgA/1n+0J4wWa86494cIqngrunGivCPmOYwXNh71s2O+PT0PTPc+FyhQj9ZRn4rz5SsDYQcXlyHrxCXgiPj6hheTsfzedGCnfnMu0aXYRj2ifCq4cqDE4rht6sJ8LF00pYrqgg/sot4burCqu7f6WEo7eFormMbZaW0OQHd4WQoSI6bk4jr81PBF2WTcL00mihy2PhVXumvafiKXV+mLCuVoW0yXFIK7wp1O1SYf/UeBwzuivMY7p6rPcXDHnzWHAulWCW9wU6CyMEP7WEll+LMCAvTHDIVsOqrgRjJj8QPNgsOE/7Cv/iu0KUQoklKokcTl0Q+mxX4V5jkdqNuyzoMR88JynJ40WA8JpxYGyjCsqbECik9xHx2SWedLoFC53fqlHTJQ7t9AKE3xdYv5XFYU6Uv+BsI2LL31LkNAsRsg6JWGdejvGBt4RdUxkvNVXhR4Cf4LKD1by7iPpnV4TZh1VoGSGTNPCs4MH0X3FZotTUM0ILxgCHVsfToNIrQuN1IronxCGIvIVG7HXdmX59/nJRWMt00nwLY+ufXsIIazbXMVrKGX1UMBukws3HGiob6SF8asTywmqZ3j/0EL5LInL5eOLmnBb8GEsEHonDgNSTwqqDTLviRaReOSOkHZOgDJPhcva4YHdaRKG/Fk4zXYXCAhUyh1TSiOwDwlrGG+sHaEnI2i3kn2VMOyqe0rBXqE8Q0SgqDsp3hwWNqMYUMy10pB3CTn0JvfIr0WX9NoFnfVt7qIryWjoKynolbtRXktee5YLLEzVqJ2kpfMQG4eg1CRcr4ig8Z75AzNNPGMTj6VEnQZd5TXrTShwrchJi//0uX/A3lOXPFY5tYHpF1fDfOUHQ+aOEu1xFCwdMF7xtVdD1/UYGH8YKX5lmPlLHke/fIcIy5mW1VXHwqiFhDuNAr25V8Fo0QqjOYHobXg3JcKCwmO3VtsPVFH9/oPCM9fbgdlXkSp2EwVNFRJfFUdnc1sLUQWqMLI9DZb/uQlga6xmPKjic7SjYML/7mVuNysdthOWWjMkfVNP4WdZC4FIVPi6tIifBTDD5rMaSvvlkdeiP4uElGafX55FyVLXix3oZF/LiSOeZgbAlSAWHpDj45zURpv+7d0OLPAiR9Qp+v4ynDXmw9f2hWH1ZxpLcKiwJsBDWt2Ue97Ya1u8NBYskJUYerKbQIh0hjOlnj8Bv5HRSo7BRslr1KySnWVmKf9/j7V/w7z7LhYoxHjJMxudS/O08xdAZMo40z6YBUrLi61wZ9mbxpLQuVZQuZjr5jV3vb1nxobH63/+dwFebrei2TEbTabnw3ftVMZet/8SGArysSVf4sXPOrC9EpV6aYmmcjL4+VXD+plWsuqiCNpDVp/tPRdUdJcZWVJHnni+KVmweAz1ZP3wLV8x0VMPGQEsL54coHFimvje1mJwabiomXtTA+Vkh6fhGKWyMNVj1No+sHz5RCCRj7/gc2usdrjBvJePZ30zqMSBc4TZdxjwhgwJbBylOu8loNDiePEMiFM5t2T4OjYfD+3uKGYw5nZZksnx3TXGK7cXtLtmo5F4qDDfJsLuWh4UUoXg1WEZsbgE8m9xT6M+T8W4X0xa/l4quSTJcbxdjssMDxaMZGpw10CLr2R3FTsaQFWf//dbYa8WtLWo4GlQSpzmpGLVZhWBbDem8O6gI6CjiLbF57+SoqLwnwbaumOKPX1YkaTXo+K6IdE4cUnQdr8GmrHx62f44e62MS/NzqdbplOKemYyvfbLJtfqkorKZjIu3MtlzvBXnWR16To+norG7FYEaEROXx0Pn7SLF2Vw1li7MwPrTJxSRX2R4+WfBuX6tglspgwvLRWi0m6JVTxmjhxTAaqWnImaIjLmLiiBsOq2Y8kjG84nFGHDguuKaoQYnF0gQ1s9RbJouYfS/e4tGHVG8TFQj45oWVslXFRtZxr+3XSarRraKiW9VaF4kkk5nK0XdfMZRuUU0oKKLotJKg9VHC8h5s43i61kZtmG5pGM3XDFpkIxT43LIqf9qRVZjGdvmMb16b6XwaCQj90w8nPzyo+NK1BAXZKPoY2vFpckyGlxyUXm8leIP26P23QowoMMwhft4GearC+G6ZrUi1EmG+q8I59GNFRvq1UhYKiNwkL2ixxk2s3kq4qxWRd+4KsIiV0mu5xpHRzDvzhmdT0Un0qJDWT8rH+ZRqpe+Yv9MGS0T00ln1Oo3vdtrcGpyOrn2jn8T2UED6/3MFx6uiD4cKGL47Xi4eg+NrmQs9PlUBnSyjo0+2yDD0D4TOr5Wby6+l1Eisfmd/ym6mx2b/RX5EAbqKfSGyRi7QwnX+oY352ZKCBrJWHDj1Oi872rEd1eTjnLO61orNVzClSQ0DR27h/Xw+41sDZ/mjI2ar0GFLVtbrxZvzkzRoHU0q9sLS7vhLAPuyWE9sOL+WJ3hIo43zYRgd21soixjfgJbT0WLseHRMs6PZnkvw9JuTRsRs1m2dx1RPtZ6FOO9kRXkEP/NLiRBjUlxX4k7PtD+Est3aWYfyCm9yK77dZa7TT9g72Y9++WFIn72+gproYv9kxMi2nqWI1Dfyv4EY3Xrd+UU7zrXfkS0Cu8rysipy0H7EGMRW+d+IE8b3t6P5ehJjT7Ayuaovapcwj5FGVJXzLc/PlbEyRnlGLDRxT7TWYV9+uU0ZrS3vUkvFfpNK6Oi9DD7PwPVuOBbQiPuvLN/1FPEqlMJ5GX82D6WZZCMmg+099F1e2O2FwWzP+DYJ9jfdJcwti3jgRGR9qdYLj6aW4rm7e7a7/ZRY3SXchgsvGF/d64Sf11LqdYs234QY8VxLsUk6ansn3QVoYospMBwPW79NxEpJQm02SvRfkdrNf7qJlBZ/3z767cljCxi16L7w17VTYKnbiJ0gvW5Ac/VyG1XhB46avvFdyVsP1kMV5dce6uXIm5uL0W4pty+2o1pfmkJvaz4a9+zrQrqrsUUamHGuS9Qo8VEptufW3FcqIhBBkn0fFdzzv+sChW5ibS1TSNu0E414rQfyDXAlPsVKSPyYAKOTWrGJY2XkN3uI+79bc4Z8Grs3JeErNiW3BCRsZlJEYr663H710oYfqsY3KFG3LZQpr1tSjHiqBm3dJ8Sg5eUkNPQptwixnJ2P4vI9l5XzrCLCjsLC8hBNYBTrWd7PTWJNh/uzn3swrLtB1b/qd24OjaD9S8/0PuydtxOVw2Oj03E5AFduBSWy7Zs+4iC7D5cK7YvlkeT8GNIV07jo0LC70KcC7fmRmQyPtpcjJXnO3MuW5kXB5YgKsOaG+6sRHhBIXkt4riFu1V4FVFATjt4LquXiDrdZDqTNJkbxnLNFMuPtOQqx319wHhyrxvZTXLkprVTYfIGV6ZFC7l9TVgmunqY1JmOXFhvFa4VHEGfmY7caAsVfvFuOGi2iDNuocKsOjdsvrKUi2B70SjqI5zfEocnIoyqkjB+0UhutrkaXUwK4XNjFic3ZY/rFSF8MM+dr1OhJLGQyjbN5JKKlHCJLqDg8fO4EJbv9AemUtCFTZwdY/5mh5Opi9MKrj3LSv0qP9LkNYu4vYzBqhu5U69fa7h181XQKT1AFsIGbt5EFc7W76Ufdlu4a62VmDv6AAJ3buK+SUqYtDmMmCtruO3sfZ9PcsfCxRs485asl15/hGfrBVzKBQkzkYy95/7jTo9Xo61jKhrOLefG/VRibUkBZs5YwSXbqTH0VCG6lczhPpeqsFWbT06527kJV5nebkqliHw3zpax3/moZFoyaz/XZraI7JNs399v4kY4SbAY5U5Cyi7u5CUVZu84QKlWR7jE3YzfsJdil+7nZuUo8TV2HxqaHOFusT6vTTiI/667cPGuaphOcMfHZvu5GDsVwg5+xO6w1VzOChkdY5JQ9t2Zix4t4aQyhWVXZ86VecoV0wIIa/dx/b3UTO/zaXLcMW7jFhF99+bRzFYnuP1lbMZDU2nht1OcsFIF8w0ppBxzitvJ8sIgG3eqjj3GmTCGGV3nRlvbn+LE1yr0HXiAPI8e55R/1HAq3EsBhz25V4yfK/324d6SU9zEw0zH8g5gjbM7V8fOo1PihgETT3HdW6lQ3+CG6H4e3BzGeAPeJeF32XFub7GEE0tSMGfKcS4+SY1Lt/Iw9e1xzuKjhKHj8tF7hwdXOVpE3Jh8Gm59lpvB+P9QvzzqV3ieC9srYcyEVKq75MVdzVUh9mQKNZy5yNlDjewUN7rvd4ozO6dmlXUjw8/nuWkh7H0/7KG5Ny9w+mwGn7fcg/6jfLgCrQoNg9yQP/gcJzHuWnbeDeH2ntwpxleud5JRUnmBCzGS8HxrKgw/eHNP/FSYuj4P5v3PcDevSOjYLh83p3tx9sMZN4bl0bz8K5zffhW2v8ylkfNvcEcesZzC1nlh2RUui63/3JwU2u3tz/nLLL/XHSFhuB9Xy+rjtfgwRfYM5j7OUKLm9m5q9/AaN9NYjYBBLvTyWRB30YHpyfSdGPMomCsxUOH+Dxeo197kHINVyDc5gmGrg7ipiUokPD6C98H+XAivguWqFOz6Gsjd+c00rS4Vufeuc0OgRBvrPHyzucK9Y7lj2es8tF3nxzlvUeFBhzyyUQVxb3uokMfnUucnD7lQlnlXJSTTl9jb3LdrIr6EH6Ksxbe4Z+xanKsO0JF1DzjDAiWuV+4izdnbXPgkNX712EnZv+9zg0kFTt4B5cl7XBt2zg2fXBC3KYwzZvwj3juEQ+m3ObvVKjykwxCDgrj3Y5mPL0xBjFs41+MVO36SC4stwdxGtn5b5zyYPrnF6XooseBeDimrXnPXVqmx5X4yBRg84UYwn0q6uI9+jn7JzTunRIuvLrRqRTh3ZLQajwbsII+El1w9u8bR3A4ciXvBzbyiQshaFwz1fsb1vayGUaMD2N/yMTf0kAqt96TA9+prTqevGr6lOei+9AlX0oqxyuYc+rvgAzfgCdOuB8n0pzSG+89GwrS2e8nUCtzKXkq46e4mbXEcZ/xaiU+DnKl/4XtOuUeFAw+34bdnLPeyRgkrYTfeZcdy5m1UKE3aC9uaV9yqcBUKqpNRteUd16iDCLsBOdAUx3J3GAOYmuWQ5swXbkSqGt5LUqiZzxdu2xQRO07vpEWfU7lVTKt3BW6hvr5pXJW5CuL9TWTbkMVVjlUid/1mrN2XxRU4KTFp8TZkCylc1ylMM/u7oHxfCrd7lhL9UpPRqDCFK2U+G5aTjQt9M7g4QY2j8dlU4FbI2ZuL+H4zhTodK+NWHRERym2nihNZ3J3hLDct2UqGdflc5RjG7Vc30cxJxVxDmhJM81D6ooTrFKtE4sWtOMnlc03ilHg0djt0zbK4cdlKTNBPwQg5l5PbShgWnI2dE8u4dWwvJl7LpmKNyB0uU+NWegqtM6vm5u0QMdNtMwmWZVy+Vomj3hsoOFTk8iPYOSPWkuf9Ku7vWiVG0zrM6f6Ni3BQAsUbsHSxzDlEKuGjtxkz1lVwa4yYZ61MgWm2istmnD5ubzaWt6/icveosWhnNp2Mq+Vmp6uR/iOFPij/cjLz7j3yOgpdWMN1jVFiRtRqmtP4F3e/rxKxGavhlVnP7durxIl+61BgXcvNPaJEsSIFNUV13JTzErw2ZyPeSIde2Kuxdko2+bXQJzQScUE/lSZNMqJ5q5hHrFtDw50buMdTldhYvILKDfTJ2bsCQWuX064bRjSnfQXO9XaC5pkBiTMrsLX/Krjb6dJxY1ZDlzXoe+43t2m5ElfqUnBroQGtYPyQ6ZqN7YGGdPe7CjG22dRyhwnNf6/G3coUsjtvSnUjRBi/Xk7JL4zorV0FNuYtJcPdJuR4sQK7mi+hlw5m9D65AmcXL0GRuSll76rAiS9LcTnXmGz2VaC+qxPsthnSlpsVuKifikvFJvSRsZz+2mzctzOhX5FqfI3LIsf7FnShi4g7k7No6tOm9O+7wa/fp1B1pAUlVYvIv7SE2lw1JflQBSI/O9LEFDMK+FSBk9sc8fytGeFSBV68dsSEA2akel6BEptUbDhnSamXRYySshAcaUkO/773NSkbKey9HjO/C0nJoum1TcmHZYE2w7JoRXIrsvj57+8RKbTNuxm5JojwO+NIN+ab04jgCjiYOdLYnmw9iRX4aeSIfdHm5P+0AiprRxxINCfTqAr8j6PzjqfyfeO4mZBNS0N7l5R2nM/dTtp77733/pYiKSEZJaVBu5REKc51lL1lpzRwnuc5VlIK+d39/juv8zqe576v+7o+n/cH5xzD8nQ6tq8N2k+U6HRSPu0KMMPDZRItmldAQ76bQWeJQEXleTib2xFjOf8b7E2H+tp2COcs9C13KjZadMNJXYHCvKcixK0bVqYpqSJ0Cjl6dEejjUAbd02lDSHdsCBKSW1d0glXOkH5UaSnK/Jp1qj2WHFCoie5edi9vhseO0rkODIdSfc7Y+FpiSIHTcWm1t1R80FJK5onw/hLD9xSF+izOBHPUnshZJ9AvtMm0q8NvVHL+WTPxcm0xLInVFx/7g+aSit6dIcl18wDi9JJ5doNd7kOj7LIJ6saK6wJkahz93ycHNwb24pFStZNx6q9PdFnO9/X5klY4NgH1s1KKmg1Ht8T+2LYMpGqhgER+gPRaYFE641A708OhDWfZfnjcaRxux/68TzilDuJapf3xi8XgX52Sqegqb2xn5/dVIN86mvZG3a3JRrbKx9p8gH43FOihU1pKFMbhAcuPFP8moAdp/ujxUG+x2njEVE+CPd0ee7bYwfZn8GYxlSU3s2efEcMxhee6cwOjCP1d4ORwbOb28sJtLOsP14PEam3fjqd+TwQleEiFR/Kp/XMGpodeUa7UEDHJg+FtoNAg28UwCBxBDS7CBThno+hsbZgVSLFhqTBn41A3EXOZl3SYGgxGmE838kcGNJ/DMEvf5EyBozBhcfD0FZLRQ0rRsK/5xhs38tzzeWRZLx2JHzaqKjrzjEUMNQWJtxb5QRqOG+LpJucPRrT6PIl/niVRONq8qnp0wik54o0TyqgUM8RqMlUkmWvAtxbPBbuZiLV/8xDWOpovG2nooQNaWjRxx7/+GFi+zR4iWMxMFSia3n2CH8yAhnXJRqydSweGduh92YVLWgzHDfrZKibo6KL/W3J19Ue866r6KnNcNp3bgyKq1Q0u2IMLaqxw9gdEln52dNCm1Hod1gin5o0CpsxFj/vcR37lE8vr9uDeFb9msl19ehYrBzBmXx4Ado5jceUeIHkxXnYNIAhhTNVqmMa6Md4WFuI1M48DR/7j8PTAIm2TRkN7WPjcc28gmwGDkVawQS001HRvKDBGH9rIuK0K6jN7lKZ6YvJGHlKosyxxbJRKZPwUYMzwIlcmcbKKdhWzpnhYr68/aDJOM2ZMGB8iTyzZhJqOEvUXimT9/GdgmM/RPpkakN12eOwrnMF/To7ijbaT8TMaol6r0mjK/cm4cwvFV15mEY9Ho/H5J0SLX+YTytGT8DovRJtfFhAuUHjYOUk0BQ7ru2xU+G8XKBPHfMRXDUZi0dxr5yZhuWXpsKCZ59RlmnYUDAR1byHf20fCeuqqYi+o6JjL2xweM1UnOFZQOhjjan9+foruaatGgCnt1MQW66i94kqWXJXByzj2rWgNFN2a9M0qLeS6JJ6pixy3XTY91CR1Z4M+QOdaYjmDLZuWrY8ZvBUJKpJFJYnyYeXOyBok0jRJX0o5q0DAniG6nl4IBWGTcHjKn6dX9aUc8MBCX1Fipw6kkrdHfCSz6DeyjSa+HwKRtlX0OuLafTGdSreDFVR2zP5tL1xMnpyXQofX0AHue5c5Oe4ZnQBloY64tVggXLn5OPnjRn4YCNSr75pmJI9A60+iBTaIg2xubOgxbVl0dQROBk1A53XqOhbPxt0MJ6GTtECaS60RlaDA7z5XJ9f0g8PjabhVw9e//fdsfyLI4alcW307ITZdjMQ3yDSgw5tsdJ3Jhb0k+iBZIIXD2dhKc87mcMNUPFnFt715vkoul5m7DMDQ7l3WM+rla3tNh0veZbv1C9D9qFxBnSaJcoR0mS2Q2YhtLdERf+lya/unonU6SIZ7EyTb2+YA0veA8GBNfJ2GY6YfUailapf8usnZmCpo4rSvPRp/PjZmPZdooeBhnTacjburZNoxV9zypw8C/esJZrtYkkJS2fiQgnPTdpdadzkGahMEulzbG/q9tQROz9xz9o9kPbnOOK/W9xTWtjQlDeOKOK570TKCOq2czreHFBRFs/XI5xnI8dPotGL0yjOcSYmpXCPW5hPq9c5wqsr9ymuYxUrHCEzE6hfbR5eG8yHj5FI4z6mYsGmOZBxfah9lgq9ZfMRyTXtrvFwyL7OhryTRF8CbbH6/TzcWMh7dYUhPPxmY+EEnu8KdLExdjYenBFpqbcWil7OxnquP/smNskm6M/C9yMiXdpcJ3NcOBP9OBedvZAum1wwD5lvVRR/KUWWNXQBAnjm8jyeIp+imgcdnqcen0yT749fAFM+43maP+X7/sxAtrVI/X42yasPz0KdOq9bkSY9fTsbioUiHYjRpeKC2bh9TKTN7QwpwWIO/P4oqdvmoeRjMx+r9qloaPwwuifOxvRu/Fwold7dnA+r1yKVm6fR0JS50I1R0uX9eWTHHx+fxDPa8jzsXb8U6yx5TXJzMDJqBeZtkajf7VSM37QUHtoSLZbbYOzEhZjURaIOlwZglddinLATqSa3F9a5L0VLF5Eq33bFhiHLEcT5Z39mRxTqr4RTrUgbR7XDcN3VePNdJC2fVFme4zKMzJNIRy1Z1n/vUtgOECg9Plketpo/3yxQFKXJx+xcivJEFQ3p2Z7OvFiFgyECaezvTMMDV8C3p0gtD3WnMqvliI4Qyf1EH9J8uBTBAySKGTGQ0jMXYwhn9YO1gylz80LMSZQoaFwqfQlaDgXP78/35NHBT0vxL7cGPshFo8tazOLnm171HmuUa7D9C/eLXqn4HbgWfUoFmn/DAsZb18Kf938LdxM4jd6ACbYS9ZmfKptJazF9Bc/sV5NkE5avxrmjnGdmJcsD+TV1TorEuqTJDX6sQqxCRQbZpnTbfD20rETyXNaaSnLXYMAokdQup5Bp1jo4cN9sZ5tDpiM3wGO2RL51uXTLfC2WaYjUJjgXNse2YLXIs6QsB9uXbkK7+RKttktBgWobUooEslufjNR+O9FRn7PWdQOc6LIZvXnNv8W1xIPcbdj5UKTtC7SRk74dM/sJxCamymT5G/GM92fXsiTZ93Gb0eeFSJ0PJsu1T2/GyF0SKT6nyDtuWQ/DYSry/tyCDh3ehiXlSpoZqE9xtZshU+PZv58RnXPZCHeunwM3JJPrsO249UmgU4NSyGbFFvzl96UtOfQpZCvONnM9jMglvWWbUV4g0JCIXLSbvgth5wSaPTMHent34L4k0lWLFMSW7EEtZwynbckYPXwPzm0W6PtMHQS92gmHnxLFr9BE1bzdEI+LtLJvs0yM24MrG3nuHpooG/t8J8qVAlkGJsmNjXdi6Un++nnN8sYJe9B0TEmv+mmRza9d8OFz5Hy3JZUu3I5NWhKdWJJM44fvgl8vngE/JlPJph04ECOSY8V7yrDZBRvOt5Hrcsm1z06YVghk+iYXUZr7MGypQEbPcjBYZx9KZoj0aEcqSpQHEGTAc0FkCh4eO4BZvH+0HiVjctVBqDS5R7uoY2zhPpxylmj+6r+yPT/3Yc8Wnvve18vGVx/AlKsCzTJPlAVN2I9rz3ifdEiUO3/bg0k3RJow/of8wrjDOOyvpLGhjXJP7wNoz9fTpqMmtanfh/MNfE7tkunJ1z24zD1lKD8Lz3F7cYBrr/qxVIrsdhDVnLucfd/Tk6X78Ibr+UfKIePd+/Dvfwbkl3JR9vggNvcWqJrPxd+Hh7GCe/R2r1QYvTyMldw383xSYPzgKBxNJHqUlIwd24/DvQX3uBENsjETDuEIz5I2n+pkDfVHMIbPUfzYRFm3i0ewis/+Bp8E+X/XDkHBPXqGdZ3cr8cxhPAeTtZolJ9ZexRGGyTSPpxM06cdRGUQ99NDKbS99RGEPhCpzjCNEk4ewyFXzmAR7+n+iUMo4f6Y1SGXHHodQSTnfLXxuYiIPY5lPBfoOL9HVfIJzBzDGVIvDYltTuDMQ4k+P03BvN8nUHWeM/+bZJzqdxLqK3iuj/8pM2/jBHaesxCrke2echL5ZQJlOAsyXX8nxPdRku+SBNmozidxkGtLv13x8vLgEzj38997BiX56W5OmN/q3+8HquXnfE/ijiRQ+N0f8rL3p2DFdXVFVjKd7Xsc52YIdFgtlbaHn8CFWSJFRaTRkQ5O2DhZooR972le/H9YFipS0fBcMk05gRk8g097a8LcmlwQe0JJ2V1NmOXAMxjMM/5Krts+i53QOVhJxvbvMd3vNDR9uHY5ZKHC2Rn9/ERaZpuGfVqnoFHKGSk7BfudTiHuiECJr5NheskJUTeUNP5OnWxu5mm04Yz3/IAkS1V3Rl4PgZxTSmVL+p1G+rpyCusTL1N8PI1OX0TqsCJOThbO3FNEuq4hydWsTmHrQIFWRlXKHxs7Y+tukY7Z1slDrjoj+DVnqvEpFJN4Ek1JSnLPSiWfNaehdUCgHv3TKSDwNDYWch8JzaLA6tOYdEGkzM/vyfPuKXxYJJDx4lwKKHTCQGsl6Y4zUfS+cAbjvitJL85EMa/OBSX7lNTnmynbEeSG8skC4YsJm1HmigtzuL84GjODLFcceiHQekMjFjHxLP7cFejNYkOmo38Wq7lmvmubjSOXzyCN81vZ9wz8KHTB1vYidXyVhv8+OyOJ92f12VQsb3bG6ttKSl3wQzZsxxmE8z50G1El2/brDA4sF2loWZxs2RNXlB4QaaxdnLzTQVccTBbpi2G5/MKhs8jk2Wp+QqV85ixXnOLZ0KpnrZyHO5hynpzvlkZjr53BuVwl/QxKp0UlLngkCDTpXiYZVLvgsIFIS6RsKpVc0EdU0vZthoqQ6rM4uVeglreMFLV+Z7GNa3J9ubFi3MyzyOF+6iQzVRyPdMVEzkLfW5kp+uafxZBSJR3vYca267qjT5NAG7qbstQP54BUkUzKjJk4+hyK+0i0f60Ri7x2DkeX8CyZacDG/3FDt+cCBRxoxbxenMcxzh5XUvVZ2WF3zO+rJIe6LCxMPIvDY5U0+nkmLrc+i/vf+L0+pqPvUVf8eqKkOcfToDnpDOJq/v1tYi6sLN0x0aOKPurNRkHZeVgdr6LIWdPxRHEe3iur6NSFatmP1W54+kqknDXxsjtZ57CMa+DTOfHy6BVuSGiUKCSlTN6//hxerhOo2UCS26S7oS3vnwPGDpS2wh0tR1VRySNHulV5HrrLqmjWlVl0rvk8WvpX0bq3aRRd4Ap33j/XXdIpzvgsfrxRkndVBj2pdIW9MdfhsCz6/dsVqduUNNzQQPHe9zyqOaOeKDFQ2D88h4QeIhmVGiomtjuPuukSLZ1jrBi59xx+L5Mo44aJQgg8h/Fco/7kmyom5Z2DzV+B7tibMfcwD9zlOtljnSlrt+MCXnH2qGhtxC5Md8e+85zfFhqyXk7uCNJU0arfrdgk9wv40EuiC3J9FrfMA/fXCHSzOAsTnd1wTSqnBlkWNs1zw8iycnLomonZNWeh34r73ZX5aK3jgcqKKgoPm4tWOhfw9XIVPdwyE38M+X3NquhE/jSkP3eHrV0VSbdM8PSAB9peq6THkw2h5++BcUaVlJujh2MWnuh2u4JeztfACU/+fKqKVj7+K0vU8ETUPBUdP1Ute9TVHUUHRVqkTJAtTrsA51sS1Y9IkM/2c8f2EomMPQX5t9cX8JFzeKhDlbzTYE88sON6u0mP1uzzQEBSBW2fY0gvXntAmlhJW5Um5DLeE5fzKumrmiP5dLqAra2r6GbcTJq49wIsBlTRAdVc+jD+AtieKnrbfgHdHOyB/uerqDQunW7ruyHJinvlxQzaMMgN6v2UZJ+SSSZ93dBRKKfoy/qKmx888HiHQLrTWynchnigdAHn8DQDxV8XdyzlrJVz1FCRO8cdBb8kcmCmipfx7rj2QSJPYzNF78wLiOX6X/7OjMWs8sLvTM4GHVqxl7u94P1NIv1J+iyn0QuZ60UKNpyHwPUe2BJZRdXWs+HN1/l3VRXNrJiBTloeyOpcRS1qjHCKPPH5TCWNOdwKe5290L9DJTms0sHM515Yv72CVhxTR/BXL5z891nT33/J6s54QXMtZ5jiCllRoSc+eguUramUXS3wgoO2ko78SZRlXfbC8OMSuU5MkA/464kkzgyhr1Tyn/VeyLDnGm5cJ8/sehEhORINUWuQ48lF6PE+DHRsQbsELzhfqKCatXqkt8YLr5oraERnI7KJ84JeUSUlHTKlYQ5eUA6uIuNDc0iP1zDftooSD82ji5d5PbdWUdCkBRSe4oE3d6qoeIy+YmiAFx5+FujJZ33F8o1ecOfM+TTATHFttSd0Oos0NdGMCVsu4XAkz0qb9ZnmEG/kZHDOf6LHQs9eQjbPwoPN9ZjDKh/I/+n851YISb8Ih0uVNChHF75u3sidVEl9Xmhia38fxO+voEk7/sgG1l9CVLhE8ifVsvkzL8GU89g5X0HWu9QbPlOVlOiZIqsL8EHCIu7F+UmyjunesOIZc8KWZHlwwiVYy0UyvZkqn3rfBwFvVGTRQpRb3boEm7YC6bT8Lv8YdgmzdSRynNog3935EmoPqqifmwZZzfRG4JQKCuumQ5b9vBHeUEHpDvp0ua03lA8qqfCdruJIhi8s/AW6+J+eIretDzTKObe46itmrfTGqSk8a9wzU9gZeeM7z4lt1pmxtaf9EcC5/R33vsT+l9HSvIKiN+uxMFdfDFBXUfo3XdZjvh9Wcract0kDOXf9MPx9BaV0b5R1iPXHSy8VBSVXy/xb+qOQZ0DjHpLs11xfbLmlpHOWabL7WX4w5Hu/55Uskxv5cpYQyHt1ity1tx+qHwv0gKXLYwf5YzJnTitbpXzmVf6amUpyyqmQ39b2h91X7u/dfstfjfPD/pkqGjtZjS6u9YFkXUGKWboKk+mXEcfZsnOhrqI52A9+qyV61clModXvMp4KEpGHmWL7S180TxLJfpYZGzftKvplCRRcbcqyFwbgyWoVDRiky2jaFTisEulMYEtWl3cVA+q5tvz4JTu34Cq8g1T08VyNbPnTADzl3LLFJ1OmPioA93h28Jay5GW7A6CEig4fqJCnzw2AC9fnfeV18uldA7Clg4ri/FsqwhquIoKzepzUUhFnH4CKGn79ZFPF3vZXMSFMRVXHzRQPk6+gw26B+g42Y2Wzr8HxskCKHFO2we0a9AO4vqm3ZOfoOr5N4Nz4/Kdsj/41WCWriOl+l70MvoZ9ct5vdkUyd9MgHLxRQW6KPNm099dg21ui6cNy5cPGXEMvzurvLhbK5ZuDMKCPinpINfIOF67hu69EHsl18qfTAnFlMz93o5YKiwvX8akd9wtfU8WgSdex9IaKvpubKTa+voYfdQKV6Jgx06rryOA+ssvdlB3Wv4m4Yn7WE3XY9s234M71ZEyzSnY6OwjBPLstOPhRpvpwA0eduOcuLZL5PgqC4rxAT40K5Eu2BaH0N+eoYcXyyak3sJn7r1O3Knng9Jsovc+977KOQifhBmQjRJp71VQR9PUGesWJZKdppmhMCsLKUQLdm2rKbhy9jdQNItW+bsFm5wRj/hyJdNa1YKb77iBzpESmESpZbtNN/HKRaGDDV1nI3dt4lc41bdFn+Ra+5nN8ZiP6VMgvtg6GR2cVBV9todDbHwIXzjM5XXUUt7rexjHOXfYDTBWlPYMRzzX5cY0JG3AuBMfP8hn3M2ETNO/CaptE/n+12Q3Pe+ipLlGds0rWp1cw6mQqahbKZZ7LQuDIeyZrUKk8aFMw9qvxeyVI8u2JIfD1VtHqni0U6wPvwm68RCNlJoo1K+9hOj+v7sEmiiTru3jH+XBLqAnrvOEunqQItGakCfNpdR83X4uUf16btXn9ABqc289M1mZ+9x9i3g3Oz3NUMrodgjWvVDT7iyh7pncH6tdUdKutUn4/IwQTlqpoc1tR7jrlDkZz3T7YRlsxdv8jXCtSkZ6btmJY1ANsu8r7x8ZEsXnxffj+y9p7TRTtiu4hdq5AxTuMWdvAR7j4XaQnKUbsbP9QrNqhopCp2uys+BA9nHleNtVmBrqPkcn9utMXLcWPnk+w5ALvEwdtxdm4R1Bd4rP5yljx6OhDNPO6nReMWPOpUJjxmapZYsSWRj/DfkiUeV2L9XUNRfsIXtspWopeXs8w7D+J1icaKY43h6JfuEi59saKnM+PsfAaZ7kUQ3YtPhwTy0Qqq9FkeX/DoM/14c5GTdY+NByBwRXU3FtTYXEyAqUuvM6hmopz4eFgnhJNGcmvuSUMnYZItHWCIcu/E4mCW5zZig3YJZNXSDNTUadYTZZWEo4ltjwfDdFkGn4RmM01ba6apuJmj5dw28/rtkRToYyLwIIPIq02NlQ4PI/Ef6JEl28ZKpqHvkCojUS5XQ1ZmuYrjDYRqF+CAcvvEoX5o0S6MFmD5RRF4e42FRneUWfznd4gKqWCvEarYUy/GHTgmaWuvkk2piEaaoKSLER1RcqH1zhiz33WWUNx8moUZr+TaLCHgSK6dxSOH5PIvLUBWxv7BssVIp2gVmygfzRfp4qud9NgsYNisHirSAf91NlUIRplpSpqpzyFjUNjYX9PSbFzT+HjewXemCupOUwfJZ9jsIP3SbsoHZ59YpDhJtHKQA3UH4mBPmfvGbGNsm0VMUjn2qt25pfsi4Ec822UFLy8Xv7ohxytvws0qKJJbj9YjjAXkcbZatBOKznsud66nTxFpj1i4b9USe88TlHPZgU2ci69ekpd8WhhNJ4/raCpv9UVw1yjYfaUz8uRVgqDkBiY8Ux0TNNAUXT/DVY8EuliRCvmvi0GagcF+m9nK1YtxeAr1yIbXQ3221iBlUyg0SvUmXM6YWKqRN+HusDK/S2SRZF2xZ7GrPFvYeYl0o5fTlhVHYs2D3hm3GqIOUaEB185b3duhRInQmvGM532H9mt44RIzu1i7zpZ4UAFlHacDzf/lNecVcBpOteQdg1y/2mE/xZL9D5Em6JaEFw3iySfrU8rdylQ9Ukk3WBDCj8Ri1XBEs3odopinsWieIOSfvieptu93mL4TYFSIl1oVsFb3Doq0p8e6orG73KM7FNBL0rUFbSN4OUo0vxGfYWZL6G3B59BD86ob2OQ355n7Qh91nqbAn/4Gq4p9ZjTqHc4E8e59IQ66ybFYnh/kcakqjGTye9gmCBRlr4a29IvHolNKvLzPYNPSe+wZLJEhopT6HX3HYYNkqhXNyfcYXFIiOCZMboNBnSNQzD3/VxfC+hav0P2IYnWJBvj5p5Y/Pko0YNUA3yeEov4FSLP/t9lR8e/g/Vq3g/5tXKnVe8wbT7v/zRDmj3yLRreiVSdakybQt/iM5+X8c/NafHGdwiO5es80JYGh8VhpqlItvlOtHvqO/ReL5BVy9Ok3B+Hfl85D2i6kkbJO7Q7w7U6zZUc18RhHOcceXkzLQ6Pg+PQCipUqilWGL/D7+0SzU5XVyQExiLjAGeVUj3F+mnv8JT7muVmfcWbK7GIWCTSZ2s9ZtQcj93c05/MVWN/gxPgOE0iW/9mHPROwLxsFe20dINjQyKSxnLWeumKZv94vPIVabPWKURqxmPNSn6+BSeRFpUAK13ek8E98MQ5CUN6qGixrBt8ChPx2pH7+LTO8AlIQGx3XvOu7eFQzPdbIVLXxRa4uOId9nnxte03QYXbWxTw6xgxIzjavUXPeVxzftTKJt6KR9FykXZb1co7jU7A6yuc4T8Z0ddvb7H9Mu/JHyZkY/sO0c9FypvYmj48fwfZaN4PRpZ0enE80vhMnbjfiaYnJ0DHVkUJX6yod00iSg6ryP/HSRrRMQFx3AetF52itn/i4T5WRa0zXUktOg7rSkT663+Wukjx6Ma1SF7bTIcqEqDGM45vlpriwMkEJKiJhJV6iogO8djiqyIHH13WZk0SwjjPR7TnLDotBer8NSM11djpyclYx7WlZatmxK9LwivOya8XnsNJgxQstBDp0dMTqH6ZjHdci1oWH8fQtGT8mShSo0NPLK1IgiXnnDHm3aGKSUIdzzUrp1ghwjIZR57xXrrXETvmJcPZil+H1cnGxiTC2kgik/ofcuuFSSh3EyjAviPNmZSMKSYSTTWyomjdZGQlS9TGrQt1i02C3xkV9XI/RmfcUlDxTaAVfU/QlOQkbB/JOdnyHJ18loSu2RJVj2mmMenJWMrnqGC1miLHKBlWSp5rOuoqjn1Lhl1fiQLe6iqyFidiwmwVaT5pyYLFVMjMJdrQV42F+KXgFZ+1o73/gnqmoWqpRJt7NIIlp2P5dRUdu+8OdaN0aPO5K9h5HiZHUqHgutpxzgncKEiFvaOKVlQdxRX7NHwgkTa6HcKcB2kwcBDIOLQn2lokwylXRV5OPdBpZDKucQ70H94Vu48kI2mqilrc7AC0TMFqfn1/7dboODQVPZMkuptiBMk2DYdyJepcrI+Z19KwZj3v8y+NMqvfKfi9RqQr23/J2qxJRii/b51XvXzQu2TsniaS1vJG+VFKQcfZEr0YZUDuNakYECBQwUJjWtecCvOOPMddtKCv41Nh5M191rA9NUxMwbS3EoXO6UQnk5Ox6SLnWMGKylYkY7Gkor4LDtGDIRmw4TpzdetRmpaehuc5Ii2xOEF5+Sl4vYn3+bbzZG2dCjnnqC2p7rRlZzqOHxRpn18DWa5Ix6M1FWT4pInkx/59f5BERW+b6ciSVMzh/tXrVEvFvtFpYKc5A9i1ZA8C0hHG+7/nfR1WlpGJFTYqMq5qwsScTNisFci/ZyOeZmbCaaxEkb08Mco5C9vLJUrPvYAfRzIw05zrUpcjaH0nA7Pncx8xO4i5OplwyxZoxNp9uPwnCw4/lRTzrRU+8b0stKygct+WGP8mDd3SeJ1baiHcNw1yGWf4jur4O4CvebRIZvvV6UZ0KgbqcP43akHph9IwoEgip976VLwtDSVqEmkNNyRXjzSkSBLZzdhHx0dnYc1igS64HKCiTlnQvs9n+clhchiciTWPJXqUe4E8FmXCgffhEDVPqojNgg/XkAHyBopelYmpKn6dlU0Ucz8TndvxLLlLR/FsThb+/b9r0W8dxZ9pGbh3TaBzGjrs+rb3iOSaY/C6EeYvszF3pUBaJg04UPMew3qKFGv3G5ohOajfK5H2cC88KH6Pr1wHyjL2I/BUNvZwNv6Rsw/rNHNgxrP5zQv7qFLzPXy4lwX93k9Z5u/x5wmf931eJG+Rg5ChEgXa/Kav93LgckqipeMaKPvAewxYKFI3vubeS7OhZyYQy2uhEEPf4x3f76HtLVjN61xUPhHp/idttlLIR3sbkY6E/oZnfS4W8X5Y8OAXNqjnw4frw8JtdZjhWIAO1iqKUvdGQ1I+/D4KtK3bRQwWchHFa1KjdxCmK/Oxic9CycT9MKrKRc8JvD46+8nIJBfO/Nwzuh0grdA8BE7hWSnuIk2Ym4c8rvmLorxJfWHB//9fJeTRT7pYkg/t6Tw3pdRT+p089OS6F1L0h/Rv5CK3u0B9wrQVR8wLEGPLGXtkC0W9Xh6yeT+MWqTNev0uRAJnoYBeP7FgRiGOcq90EGpRFlAEl7MSfZ3wHU2WHzDxuYqW61zCkvRC7GciuZ88iqaxRRi5VqS7lw/Dx6MAP3kmPbjwEJ3/rwDP+TmG6h6lLuuKcKqDSE/fXSKnl0WI4AzwIuk7mbp8gMj5bZlGHfVvKETIb5Fa9/xFtu4FCBnDz3SytiLKqRC2PAeNStdil798wP5TnPMHaDHJ7BNutuZ7WVSL2W2LoRUsUsKBGgR/K0aPexK5zKuCQ49POLZVRSvX+6CfazHKDST6PewkfPd+hHsHiXzO/gds+oCFXK9aZx+nXvw6USf53vVO0qDKj5jEM0V4sQ8t+FsM58cq2utQRZ8WfcKv3irSWFpDyxw+os5eopI5teSzuhidx4sU2U5L4XL7Ixp4Zrd+o6XovP4DbP5wttygyW6nf0Y4z6dhfzWYadYXvDOroC1mNbCI/YT1nGFq4ivh8bYEcVzn97mo4HjnMxr43n81+GGwyxc0DFPRnlhfpJ4vwXQNrofLTuP63i+oeilSQaETog6VIE8lUkq2E21LLMGsXhItTz9NITFfEBol0c8CXzLfXoI7/2Yz1Y/mBH7GwA0VtNxUotgnX2A5XMXzcgUZLf0MvxkSCZ+ryHhSCcJ5TeolDcWuo18Q90miOe6aCrpagsFyrqV6muymx1d8jBVo3wUN9iLxGwZG8jkdXImuR75gC893V/VVuNr+K8L5On3slJi5tBRzB/PsllSKyaWlKH6tot67ruCcvBSrfFTUVu8yplz7hr3+Iv1+4wetT1+gJQgEhzOIjy9Fki+fR29n7Fz1De9ailR5woUufPmGlX4S1dw4Q7b3SjEvhPfqMD9yVnyGM1+/wVJ/OtH6K3z+/WynK/R7bynU+LmcuVNKrZ6V4uCwClqzr5wsL5Xy85DosSjQRZ9vSOB+0aytonGeX9HQm+eC5RoK5+BvKOF1tolUZze+l2PxLV4/mTo7N1LAfDm/r185FpaUQS9MoGrbUhRdLEdJqUg0/gvUegn4wWtruSEQRdOU2HCrgoaZXsX+1+W4xLN2vyNX4Hm6DA+4bl87ehbGF5Q4xn1Bc7MrtnVQYvEMkcL8XDByYRkcipQ0d5cLJZWXwum+QPvrz9D8PuX4957Z+IizlNpPQNMdifqvv0wxzd8wLlqgtHYB1KhVDnN9vq+yqzTuhhLNDzmT+H2hwJ5KWHqp6KPnNwrcVA7PPIl2lZZRvGU5ogaJdHaZumLxcSUq+Gya1qsrbI+WYSfXFsvr6mxspRKlTwTSNFRnR91E9ON1e+X2FRnpAkK7CFRu/BnKtyKSVdw33T+iY6GEDZt4//T4gH5rVGjLaxgXeRPOy1QwX6Yi1603YJEpYfZqiar2XEPeGwEftnHfeXkVnjlKjOP9ULrCDQUxIj7yOZ31yRVF2QLOblTSlkZXMl4hIMVVoPSJbmTTKGKikUjJX6/Swm4CBicoySb3GhkcEZH5SyRDsxtk20mFbp0lOnr/A7X1kvBmpYoyfD/S2wkS2nBv+jHoC2VsEPD633vNJn0jn1Ql1ncSKe2JmsLgm4jmJs6o69TYvK4VuPVboClbmvFZvwpZ2SKdv/wB3ksqcMlToLdcXx3jKzAx7t97w/MQnleJP9Hcy47mIHN4FRblSDTCNhtX71fB0V9FlpPuQfN3Fa78x7Vr2x3ED6vCxTciOf26hVibCjx4IFHuoJuYc0eF0rYiWe5wxw6DauTxrLF+43nsTq5Adz5r9U/PkWuXCtzZIdIZXXda51+FDGeRzrFbVOZUgZ18Nu0Cgmnq60oM4GuuOn6XzPWqYclZJSHwHvlPrEbvLBXZ5WbRPtNqqPF13vd7T94nq7DlPs8mHfIpIKESrVby3P20iEqfq9B7JNfA38VkcVCFcfkCaag3U+H2KmgeEynqTzP1M6/AJyMVuV9vwoS4GtzlecFicSMO3v2OgAwVXVflILtHNdq+EuiaazZC71dj+gKRtp/KgOpzNWb+lWjJhFTcyK1B3kjO3ls512d/hwb3tRlJCSjWqkXqNxXJVoZiW8131HFW/Bn4CGf7f8fyLSIlXb2P8pfViC7j+ajFPRRZ8Gty9gtLuIBnVt8xgfNtj+sXqHuf7/hyVKKcyffJhev1zwKBOq54QD271mAd19LJZY/Jest3TGqQqPJaKHlHf0dqP54rByfSslG1uMjXeXRIChk/+46d+f/e35dONS9qcEhPovhlmbQ4thqOvLfVjmST5uNqbONskJGfQ5q9q1F7UKBDLxpo2u5aRCxXUdGYJrowrwbnR6uo+kkjNKkWxUUCPdrcgCs+P3Ccz5Hm20R02FWLcL6v8d0TEHS3FmqcfzLlbxF/5wdCQiT6eITw0rMOczZKFD03Gt3n/8Q1vjaHulfYXVaHk1M5L/2NQN3pOnSNEcl5eDjmpfxAFO/V/fueIaixFis4JywqeYKmmbXofEqgvsWeWJpVhyncp5xSPFAx4AdynSTa882DfhvW4aqDRDNLPYmp6uD8lrPulye0XLsWGgqRaq8/pUULavHjhUQ3RodTjwU/YMz1vNPRSNrSpQ4Sz0oppVHUrqkOpokiqa+PocSOP3GJM4DGCAXp7auDxwru+81v6V3lDxzO4twbEU+h035g4VCR5KZJ1BRZi6PpAm21aqDr1nXw8xTJ6n4jvRnKa8V5ZufM33i3+RemXJFoWMt65B6sxwRvFS0aHIPWFb8w+piSXMKjMd3zF3a35Lz3/jVGafyC+kKBUhe9gv35n5BNEOjrmDsI+PUHeSEVFH41GMde/8Hd9ApKoBvQ9WpA69wKWlwbhLF/GxAdz/tE7oXoafU4dobnza6e9HDvT8yZJJLrL0/6fvEXrnE+n5oRRHGT/kDzbSUtOXmDip3+ILF3JTnUB1PLGX9gl1NBU8tD6E7zH0jmFXR2xGvKTf6JkrkCqR+Kptanf+HKA854WnKaOqcea8YKpPtGTs9f1iPAlnP4xXqynlmPjBqR3qn9IWH4L1j7C2Q77zcW767Hymd8jzd/IfrDb/z7vKz2f+uQ7dGAN6N4Jhobg9D6XxjjryRjwxjEaNdDOK+kAf4vYPKzCa9OcGbYFI6VZ5vwo42KXsWHwXhCE6wn8vw+4T6e6TQi9ZmKfly+C4vljZjLmSd0TDCSO/DnPTn/XL2JjOeNOHuFs5zxDdhaNGF3rYpctnjjYEEDbvvzvONzEZaFf3CaZ5DCSi+acvgPTHgW6GftTbtKGuA6XKJ1B4Oo39wG1HWsJNu8GzQlj6+/krPlrtu0MaMBZiYqqh15h+4ta0TzMommvblHS7waQQV8XnaH0QmDv+i6RkXThef0wOsvtC5I9N7sBT1p2QwtzkJjpRjqtLIeyy4I9HirnJZE1vNcybPMJzld/FYPt7MCub6so799GjAtRaJLxT9p2Pw/2FzIz9rjJ75KDTiyR6DXL36g3e4mLFgm0l4vrhmDmjGF38tcjMLIgWpsH69P35hXmPmjGXauEjk8jkC/DX9h85xnxlnhCH3UhEhNFY0e8gzLo5pQP41rlNoT3IlpwncjiRLDHsBneBMs+DW3OtzDpaYmzLsh0rimW1inbEKGnURTVDdwcXQzFJyTF966juVdmhF/QEU7Pnnj2/YmdOD5a8j9i6h70Ihf9Upq8+AinbvXiDoItNf+El1+/BfHOS8tarxOF0c34bFJBY0vu0EPu//FhFqey57fovueTdg3QKTJr+9S8Qm+5jUinV7zgEx7/cVy7l+mysd04XMzwhMEqnz0jBI+/kWsD69bmxeUt7gZrywkmmcZQVtWN+PgQIkK930nxdlmTFAX6U/hD1q9phG5xhK97vaTevo3oN5MpBe2tbipocYqq5RUxfU7M0qN6UWI1GVoNO6Eq7MDQRLl+7yG+Q01lpwskWx5FPovUWNbb4s06ed1jN+jxny0JVJWBWKVujob5cGZZOhV7LFWZ31m8h5O8sOfnuosmPP2XDNfdJ6kxr5bc+267EveVWpMsZF7t54/DW5UY3e1VKSyu0qd1dSZxDPRtrhrtHGoGpt0nGvylyC6H9WMjNWcMUaF0oJYNXYwQEnnZz7juqPGDnUUyHlbOHXZr8baLxFp9qVIiuD8kXZToudTouj5YHXWyLn+3dQ31GOqOttjqiKv5jdUclmdfR+roqnXKsl7mzrrWiTRk3XVlMf3ck1DpDjOF/M/q7NxXThvRFbA5JsG+/cZoY+XRCP+jAYrc5Mo9cwbGDppsl0DOK+6BmJmszqL3CySy/KrmD1Eg+XxLGayzR9XNDTYOVeRZlj44fp5ddbSXKT5p/1o90QN1iZWSZGGl+mypM7qTou06kYAjbXQYLI5In3sFkiTtqizJS+4R7uFEfNQZ9l6SvrZNZy2T1Bn814p6XBxBCWNU2dtH/KM6fKK2nfQYO95Xnh74zWNWq/BfsdIFOz8hib+Umdw5vMrVFDHAxrsuoVIAXZV9Jef9XYrkeosVdj1WZM9435h01tE01It1tSS649SibG+WmxUjIqGJ7/Go3VarBdnsORRgVhnrMVSxyvpQlgA0m00WUUPgayGXsbTFxrshJFA8677wWOYBkv8oSTHIj/yLtZg3lI52dX705YmDaa9S0mPPl+hSzwTPn+upMcnAqh/nSZbWFNO1dciaaSzFhN5fozf9Io+Zmiy6nSJIl9HUVQdv04LFdUdUlLIGS1mx7PYDF6jXAstRpylqy6pqN8lTeaixbValBA0VYtZpwr09KeIlZ5aTNdQpIFzlbjZRZttn8hnPK0U7jHaLKxUooYfUfBQabG+vA6aHaLQfZo2O8PPoicLRICTFoszUtKv+KtYMEuLOTgoafPyAGri13ePLKf+RQGksYL/bH45yc8/JauRLdiLEwI9DHlGj8a0YB84P5xVPqcJEdrsO+/PSeoRpDtKm+Ul8eyfGUm7irTYIF8Vdb1ZSrX+fG2tOMtVlZHfYW3Wy0SitPYCNfbk69kmEOWU4VCjNlPTFmnC6W+g0y3Y5/MipcZ/Rqu5OizEQ6QmnRJEhOkwf651u45EYdtmbTbhEffQoa9QGafNtnLucjkdichlLVj2GIlWhL7AxG8tWIu/nI3tw7HISYd9ChNp2eBALHupxXK+lJN65VW0ea/FhheWk+77ALoTo8Ucd5VTzx5XaVupFju7uZwi1jylR6oW7L8ygXK7P6PcljrM8x7n+YpwKv2pzZQaFdR/3gvqWsZr3rqCns//RI836rDQcSr6UFZCBrN0WAPXq8Ad3+j6tBYs5w+fa5NyOqfXgs3SF2jLUyXlJWuzMenl5P+8BJ9EHRZ8T6DbMR/RbUhL9nOnSEe1PkDKaMk8Oc8fuVmADu11WQVnwt75z/FRbMlq+/BMev85Vh1oyUw5hy9vCqWje1qyRySQp85TWj1cl51cqiRzjwLaraXLIm14HqwspC15LZnchfN2YzHl/tJh+0Ml8vT/RAONW7KsTwJ5ny5E+RpddvezQHo2+TCM0GVz5ok09WwOZjI9tklPpJBdWZj3RI9FruW+vCsdTqV6bNRpieylFCzroc9G8Jw75sALrJuuz/qEK+lcYTh2aOkz/eEC7TYJx5MqXfbehmvFreeo26bLljiqyNT8Kbnu1uPaKNC+rfxxgS4LLCknVcJzGu2tz8bWltGayud00l2fJQhldF8/gxo+67EhW/h9B2fRped6LIh7jd6GHBrcSo915DVnofnUYqEuSz3APXdFIXWQ6bIszootu2Rg8wp9lsPnPXlnKnyC9ZnPN4FuXk2C6Qd9pvFNpIhT8Vh6shXzvCrSnY9vceRoK1YvU5Fj31jsP9yKOQ+vINvjL7B4uz4rWqSks5/CYeupz9qplHQy9Dmuv9VnG3+I9GxMGAwGG7C2/34XhFDaOaUVs6kUKTH9Oan4fVvzfX3RDqe3V/XZY+NyMv6poG/VrZjab565Wr+j3N2t2BeuFUPmJtAYe37f1yJ9dU+miWH6bH8x97KTaWRnrc8m8cz74kwGdTLWZ53WiXTdNg45dgZsdYOSfD3fwnKiAfvE/bR7EeHwHAPWz5czqls0ftobstJhEklHX8OzryFbq1DRHNen6HnKkLUaJ9GJw6FgHYzYv88Cnbr4CVlaGLJY3odGO2Ioy9KQfeHZynSgggw/G7CgOoHUlG9JZ6gBmycJtPFMHFnFtmIhg0QaNuMN5EZGbCJ/vp1OFDDPiK01k+irfyR6hxuxwhEqap0RivIBRoxxNntmEAr/p0ZM2CHRkDaPqXe0EVMMlShp52safdyI+YDrfGU0LftoyNrw3NT3qJz0thiyrzzTPc14iZ9rjVn2XoEOTIyAV74xO5YuUseK57B3NGHPeL57EPgY174bs0U8W127/pCCHv/7TiW+96aHVPrVmNVUi7Rj8Qvym2zCInV5Nv8bSXvSjNncp3xfFlH019aY7TokUJ+f4dxnTVjZE4GmZYTBaJIpO5XBvenkU6x7ZMqmlkhUNeoRpujx53k/LP72AK7fTJnjv88HG/eAOjw0ZXZLJepv/JCMnpmwXTd5rjz/jE7rmzGPxSKltw6nT/yaRecEKukZQfsfmLB1/Ey353AmnGTG1l0W6OPzUOR6mbFxPHfPuPQYG9qZs+V3Of/Mug/v12YsmbPH8Md3Uelpzg6P4tl81F2qeWDO6r0lauN/j4RMM+YwU6LzC5/QkI7m7OAQiawuh5IVf9yUIVDWxVB4rjJnPhv5jDg+hqlgzt5w/lmT9gA93lqwas5vz0fewaF+FuxOpUBBNcFYkG3BIniubFoZTN9Ya9aZZ6KpwSH0Z7YFW6vOecPoIf13zIKt7Mk5sPdj0q02ZxZ8nf4RT8j7jzm7uk9JXfQeYVCtBVvHPWh99H20C2rNzMeI5OZ/F4mebdgUrktblt3GSo/WbCVnuV2PbqLJug1T8j5Z4RwE6QV/nMb1s8t1Gt21LRvH/aV1QRAZX2/Dlp3kHrH5Ns0pb830vov09/IdWmTGr8nP+tzU+7R0ZWtWxlk6QAjBs41tWd9eIu1RBCO0aztWzFnFUwrE3i1t2W6+5snXAnDPqh2z6sZ5yf4qHd7UjnX/KFJfi2v0OKUtA+e3/n7B9KtnW9aoFCnj9B0qqGrDbKMEemN3G0hpxz7HCdTZ5yZeeLZnPZMEmmUWiLj97di0GRLleF7B4cHtWYdQkdoc9UeB1J79mCaS2qDL9DOgPZvOucsk/ApVbmnPDvAct2fqTfI40545/Md17Mot+nSoHdvVh3NUXhC+L7NkdoUCKWyuQ9alAwtKFGjR08sYb23JNv4WaWSGH55nW7KMbZylO/li9e4OLDVNoNXjfQmplswymvfACH9SXLBk35NFGjT9CtmfsWTqw1S0xvo6denZgZUuFansXBA9gyWrU4kUGxyIPRkd2IAQgfZ3uAppa0cW8Z9ANTZ+2H2/A2vcI5Lzax+UyToyq2MCmVpfQkFpR/ayv5JsFd7kN7Ijq5ivpHeJPhSW1YFZPBdo6Cc/uq7owLae5fXh3HXMsyN7s4PfyyaQLvN7Df/EZ8H5Co6IHRlbINDLJ/5oP6UTi+H67M580X1QJ/biE/emwZcQsLkTU4sqp3eDL5GJ8t93Qinpc6QvlRl1Yv8+J8Qj2p/ybToxmbVIfu2vUFF2Rxb17/spzjlR4PUubKOpQGtaniLxfBemG6ck+fBT9IY/3pKspLgtTlRyrwuL4Dl9RrQTNYR0YcY6XKMkJyoO6MJ0bAQ6+V1pX+n9iXpzDtGJT7Q/r1VC5nuVZOoSYt9hegkNWKuk65nb7SdfKqGO/ynpy40W9iUxJWR/S0lRiTljzVNKqOi6knqduBr9LaqEXHYrafhxmxhz7xI6NI2zBrnGpCwsoZgBSpodGh6jalVCsW2VdOB1ccyIyE9kxn3WZJua3H/OJ/reSkmBm4/LSkZ9IN1OAu2cu1629eEHSt+upCNtZsjGjyymgX5KUosYLjtxv5gswdd5uJNs8+iPVFVbTnt+6MhUZR8pzaucNHuZyz8qPlIx98fExn7yDh0+kt8kJd1QjpefPlVMeWOVNH/dMvm02g/0Xzslvbc5IM9f/oEsWijpmc4peeSED3SQM8Mel2eyxrB8Ci4RqJfZHZnWwQJqHamkg9sCZHtXFhLzV9LuaE+ZdX0h/cksp6OdXWSy/4roUJ9yujznoOzD7yL68KGMzkZct48WCihwokDFnZbax/Gfbcs17bdcZWfoXkgrdgg05939sd0fFJJxkEA2HXyircMK6Tqf0y2jB8W89S2kDZyvdqu7xbx3KCRltUDGhndjVrYopG59eY7ed1xu+qmI1t8uo6vhLvK/D4rofX05Id9bHplUSP78LLSrrssP1hfQ+llKqr73QG5uWUDVJkoK/flMnvvo3/eyC3RvU6osqG0u+XFt/DgnTtbqTC6F2nHf8XslSzidR3ZtlNTSLVRW7ZhP3xzKaU7HabJLP3Mon2f2hNShsv4P+etXKcnlVnvZwG15tE1HSV9fasgGNuTRLc9yqp1TaH9/XT5V9yunY6dC7TvE5dOFijJe91P2aX0KaJhURpFTutlH7ymgij9ldPLxIbuBdwvIdkg5BdwIe9PqSwFlR5dTiH9mtPxRAZ1aVE62V+bErN1fQOWbysnt8d2YMQMKqD/vjTVCScxslk/2f8op9oyefNrBPDpgqqTLA7rJW93PJbkW76tUW/mPjrn0a6uS/qg/lrcP5tzmXUbdxDB5/4H5FDOnnNa9jpa31cujUp5T/ALj5e8n59JZQUnrPpTJ3P5kUXK+QNl3PstUe7LJaq1A21a+l6399J4udxNo2ZskmRXnQufSMkoee0j2PjGbMk0Eut9qqyxt1Xta56ikjz2XyLpr5VDEwnLKPTlJ1uJJDsnCeE3E/vLTrXPpM388SRwt33sxh9wKyqjjyZnyi0XvSX9xOU1su0H+viGb/rteTquGHJYvHZRNP0+Uk1pUnPxEPL/O2TJaVZUu/9Muh8aMVFLYf4Xyvcpsmrya61uXr/IP1tnUbb5AP320MF0/new2KCnZTgOT16eTA9clr+Z62e3bGVTRjz8/UZL1HpFFx8qVtFz3q8y8PIsu3C+nkuLLssnGGRSztJyGnPeSpfTMpC2qcjJv6yy79jSLhnMN0bl1Wj7mUBbN31FOidPd5VvPZpJlSDlVOvrJOy3OIJtc/nrrL/KgxCx6ynuj7pQkzzDKooQFSu7VP+VKnUzyCFHSjLfNcmudDJpwQUmLvDXJfGY62c4Q6KuxHkrWp9CsruU0b0kLnG6TRm/eldMiNS1YRaTR35NlNGvYPdnS56n02a2civ1vyDLq06itpZJyBgXJt/ZNp/0efGaD78hV+mmkzfVwnoMmPRfTaM7McupyugW17JhGPbcpqeamLindUsjvBK/DxlZwUyXRsSs8Lxwg2fh9idRxWDmNkr+SHb2TRBuSymnLwacy86kp1HBOSSh6LP/4OYVa7C+n0H3h8hNvk6mEn53/utfyENck0tdV0s2IVjTdJolM9ihp1T1D3PZJIFve88VG2TKZcxxFBCvJrH+i7GHXBFrJZ63O9a18tV4iJfNZm5mdKo9eGk9t+azNe2BEhwfHk1JXoMDeJqjMVdC7nFIa/dkIbY++o0WvyumWuRZ4tKCtzUpq+KoGlwkK6lSkpHExv2VqYQoa/orXJ7tSZjgvlq4qysnpyxdZ9c63ZBSoJP3sQlnJhnf0PxLOOy6n//3jRSUaKiEjeyuzJFHv61ZGxgeJjBAiI2TPtEuSTaQkREYysnWf101L20hlhe5zzl1RVrJ/b9/ffz163Oec93mf63pdz2fjGEzR4Kz3M2HeswyEm8tQn30jxKx9gFv9ZLg3rRWO/lEhi9dDWJcfwh57FZwOa1B7QwvjBcAb/961a4pJf+8jqEiCf5IZTAbcx5APavzNak49ZgKK12pE5hiSzkgV6lvwPnXSo5gQ4H6whJ73tOmoGtisJ6HFlp+sYQ1fv5GET1Vf2dHXKviPliDnfRG+8OuaNBGRuuSHsLYCyDaQcKW0EfrYAD25J84XmkFvvgAFr/lKbxP8CACKB0qI6mmG1KMqnNsgYpqhEXr0V2KMkYinr4xx8o0SdTNE+DzsSHfy0nD+u4iUBe2o0Y3rGMhzLPxLS5ow5gb3LRERCWZUvfMGVi8U0bFLC0yYfB3e9hKq17WG4/XrePlFRLSOJcYeuQ6LbSIORXdCbsh1tC1SY1l9Dyq2u4r2YyVcP9WFRolXsXmojFl729MK7nL6VTL09raipG1piK+XcXi5CR15noa0Mgn9tQxop9Y1jL4iYW3PZkh1uIoNChkqExMs+XIN3p4yyrJaYu7gNPjkyxhr3w4GXdKwYw73ytFdYLL+Gm6vkVD/tQcmVlxFl4ki7H9YU4uJqXBoLeGQc2/6vvgyPGbKmH2hO/nsvIJ1l2Skz21C509ehn2UBIOtuvSjTyqufJUxYrsuggakwqeBZ69NE2TPuowE3l/pcd3QPuQKqsw1QG4v+OpfQdldCWXLrDDT7TJ8EkVs2GRDH7IvoMhLguP3AbQpMAVzeJ3/NLGmnb6X0LdWxtCbejRheyrq+on4/UaX1lhdQh8zCfpjdbGxLAXjU3lO9tPDL4tUSNzlj/v3wYSkVPzlvGTlYo1uuqk4UCvBr2Ag9vy8CM9CCRdH2NO4xedwa52IRjF2tKf2HMp5VicM1KOtp5MRfEzEn5W69HrmeegOkDBTWxfrtlyATaiEkWG6GG13DjvTRUyMt8WUVheQoZQw0MgeGy6fg5AjYuzaYTReOxkyP9bBYChdXpWMUncNltboUdK7M5zjRXj80iHqnoyrfBa7PdXBnsbn8DhVRvcfurj/8QxOnOcZdc0OfhPOoUbJe/OQAwZtOwthrYT83k741S8JF86KUFsxSlacgkMTCcEJI2ioaRLC30kQ7xmS9pZEDF0pYqPUlDSfT+LBdAmTpCYoFU8his/B+5ubQRATcZP3guHJEejw+jRa83rrvJehU/lJNP0lYVYk0cFOiUhLk1AVbULWB44j7Rtny91GlG55ApWPJMQFN6X5KScwx05GY0GH1jdKQDdXCXN6aVHp53ic6C7BcI0Wes06jsfDRSxP10HQ4AS06iCheZU+ApQnsJ3nZM0MQ9h7n8CdtxKU/ZtjRd1x/OGMJy1ToNbvBJrw/PQ2Hknb+x/H+nAZ63TNaUC3eETyOb7hrinpJcfDtyOfL4+MqUD3OFSc/ZI6NqNjW49D7i+jQ7IuuYfFY0JjDZbf+MGuh8WhcKGEVau/sCONj+FnrIiCIV+Ei5HH8NJUxJk73wXnOXHY1EyCdEAPT3YfR8dIGQ+aNMMVxXFYnZfRdIsxtuXH4xKfs75tTOF3Px5F7jK61ZnhhFc8PJ5IsPkzEurn8Xi4V0Zwugsmph+D8rMIt3oX8h5wFI9LRARnOtPQqFjs4zz8NqgF3bCMh65GwsRCE5pnFY+3Khml5wyJOsZjhrcG+sbNqKNRPC4mamB55BvrPzYWK9UyGnLq2JNlRxDB6/wCfRKeRhzFvHAJg0wbhLFax7CUs33zLoY4/zsOW25oMGxHc0zuEI9YzsZuPcxweUQ8+nJfjjrVAu35dXdlSphg7YIWd2Px3wENjoeOQtWZI+h3kdfDKxeqOXcYOXzP++q7kKPnEVyt1WDJ7SpmNO8Q3G9J0G0rsaWhB5FrIEI8Jgk3yw/iw2rOz5+qBX2LwzjDn/s7/dFovfQQhGMStJ+4UOvy/ejXm88vWWbHtx2AC78vw3Q1+xy+H6v3cyZfpBaS1u3HhURen2dkwWfkQezhHLv+1Sj43dmP7A/cv34505TuezGmsYxTuW/Y95978GWQjL/BFYLnvT04fUBCqMsoIHkvzibLWPRJQc6aaNh0kbHPmahtv2jMsZawMXYwaRyioOklIqbrIHr/fCfmPVDj4aCXrLrZbljzTKtVP2Oqb1H47xT3lD3PBK+KKOzgXHqj3wvhZ240Os2SUFhki//idmISn4OfptqhS/coqK6pYVGswNzoaIx0kdDrrDMSbu/GDhcZl2YoaP3rXYjlnnuwKyOfQ7tw+qgM6+UOJH6KQmiEjOxuQ8hqdhQCRAn93g8gfaOd2HlIwo71VpTxNwJmHfjnPR6xrS13QusCZ7CgPHbSeweeveQz1DZP2LZpBz7MlWGSWCz8tNiJlpyv3jTux90gAjPHyBjfaTDmDYlEAp/1TTcPhcH5nTwjOTPojUDmt504dlFG5EsGv/G7YLRIxsFhI7FoeDSG3uAclduLHsWEYUVLGWn53WnO/lA8P6NBRmAm+/YgHEOruCdqCexIqzBM4qzolZwuROuFwd+Vz5FXGcL9p+FYyefUbVVPvHwTisU5GjRu1RfNzMKh20NGa8EGjopIrOIevdvfDgF3IvFytwbjhgzDKvud2NNZg+3de1GQXij0b4iY97w7zRwYAi3uR8HBt1ntpRA4z5MwRSuNXZ0cjGiemTY/LwsKnWC8z5MxL/+60LxnCHps5fxzqDv6q4ORy+uwXNULH/+G4PAECQsedKF2VkEY+YSztF0nSkgJwN8NGrz3SGH34wLRhl9rxJ8z7O6N7RjCeTv7aZJgcW47tG7JuPzugjB+cyC+8X5Mf9MRfZIDoG9Rhcz2XZASEIhzrhrMmdkDgduDMK1YhNCyC21+sx3JCRKSr3ag7AnbMOs33/PwE+zC0y24zbn3pBDH1rbbhMd8DorP44ReDzeBXksY73NCOFWzBeVLZFzv2xEBb/zRhufGmA2dsSpqG4LiuMe17ExTw7Ygn/uI+TlL+hK2Ad68xy3WHWN7Hm+EFc+l1s9iWKdd67CEz8pB3rGCx/4N8HGWob0zTrDptQnHzatwsMYSx25tRL/uMnSmdUZ2wSZsWSZi8KB2tEfjh/0j+exYYUENzisRkCeha7+97JXJKlys5jl8fydj7ZajHee9P7eihWPLffHcRMT+n/sE/fer0MhYRuy0Vnh4fAWO7ZLh6dkGBQ5+6FrJna5JW5rafwWmcn5ru6YVbdy9DH84g82KNqPZs5bgRDmfp7d3si8XlsOzkQZdlWFsldkS2PWR0TUtiOX1WoTcyRJ2tQwW9nzyxrv/uK8pIoTrZ5dgHHeBv5oowcLUF4cHVqH/eRMMve6Dm6EyVq8yx92my/Cd91eLwW3g08kXxt1EVBa1oKicxejUV8STyOa0IsUbs/l6BuY0o+hNC7Cf95S7pR7FJ3phybV//wOlTTVa86AJ0WBwuyA2dfwiGJXLmOm4lb1Yu+B/s2z53K3Ck/ULsLyYH9sxSJgUsggN+lUYmP1XmNZ8LjaGa5Dm0Qg+tXOxgNf//ItNsHz4fEzkNXxmojEu7PBG+BEJAblmmFa3CCv42k7YG1L2My+srFBjkLU+Db87FxrGsy6tEVnN98SAn5yxbzewK8Js2NtqYG71gVnVzMDiGRq8KlnOLHrMResYGcvOeLJTb2cimed5ir2nsHDwTGzg/ds311dwTp4DJy0+j7p/EoaPnAUpUINdWr+Fu49nQ3+ZjOpKHdQ0noMu20WcPNkML+y9sGWmiCHGRmiInY/kCSI6ZfxiFhdmwLJODXnQJ/ZLywMzuCPc3KZmXw65w/cVf76TSllCi6nouliDBW+LmY6LG96aVqEu6D9m1mE6RM4VQ12c2IWkKXjBveNzGzu2MGkSUjhHFdUMFTb+mYSMkyLSol2EA52mokjm3n18kvCi7XQkbeOck/1cWHRuKnQtNSjsJAobQ6fh/QrObO8/CiveT0dDpQhb699CzYcZOK4t4vYQbaRfnAWLqSJ0z75he+ym4FFjEbv2lLPEM5Mxge9Jyo0CVpM+CfNiZZi3AGu1eAJyAmVkfLzJRj0bj22nNDA8bs8GOU/CoVkaXHpuzXw+jMczzsld6tuyGB9XOGao0TS6k7DxrivutBIx22WQcM5kIpZx5vnQxEHIHDkZqdwRvN4Jwo/SCWgs8rqdkieozP7DID5zc2xLhfEOk6H+yJk8/a3Q/ogbnqfwvrurEVZMd8eIJBGbve6xylBXWL7k+eCYxubNc8WkGTIujj3Llo8djVjuC5UzEtiDlFHYNluDWN+eLGX6KDzjvr+veQt27fEofOYeFD7tq5NNtTPeD1bjpbrcSau3M47urUQTx6fKA3cUmDqV1+Gzz8pKM2e0vMVn5SEToXLlKPzmzLAhqodQajwWTydy3pATBee6USipkfHJLFVIHTwG4i4J5yPuCmPWumLJNxEVnTKEbu7j0SRLRPrq00wnwxn6b3ltb4tj7bc7o4mBjClf9zBBRdjEPbFoVAg7NIlw74iMJnqr2Nlqhg3fZKQ6TmdTmxNWd9DA0ZqxAUMJz15xTpvTl133JJg4yrCgVizhCsHbW8Kdrb+d5FWE19wNGyyyna7pEPJ6qbF+S7STSaYjzl6rxJpRnk4Wto7o4VGJfcNGKydNGY6IiZwrVocoU/1HwI/vwxCnG8oHV51wZrcau/a9VPayJxTyng0/qy28PUiIqxVxrltn4RGNxB/ObAnaDoJPS8IRDw1urnMTBCuGJZs4151cLtQpGAwmaaBrHiz8qGFI5LMsYeduIWoBXzOfEe67YoWQGgXiB/EcdkoSzto647CbiPt3d7OgMie4HxLR4WYkq7N3Qks+T++5bWdTujiikHtH46febK3ZCBgq+HkaxjP/USMQdpmzfdwQtrVhOD7zzLl+uyNr9HQ4LNy5F3TQZw33hmPRBxGbGr1yajZvOHbNF8G6n3Fqf90B4eVqzI+b5KSzwAHV/dTIvqlyTLxljzt2auw0GnBv/HF7fO/O94S0lMeODsPEUWr88HNXdmg3DOebiJjkcVR57PcwdHQX8cvlifJT2nD8uct9fH4TIQbD4btVQjPtrkLljuGYqCNjlNYIocFoOE5zroj/ME1wvu+AnHzug5P8hGulw/EqUoK9XojwdvwIOHB3+6a9Sxh+cwTmNaixzdmDrXUeBstAEXFzR7EPzB7fwkT0iOrHDOvtMHOHiC47W7JFXYai+uo/N/zp9HafHeoOcp+NyHIqNbZD7FLuHTl7nCIuDEEbGxGvcwc7DdUZAhiJyHePdlwbaAtHfRHGFRbpqQm2cG0j4q6/sXJPuS1+TBfxtfVqZUTHIbBNENHb6KKy27UhePNIxK3Hb5UJP4dgNM9JqcJA2NPKDrMG81mf0V04Vj0Eudy/7H45CgEZdjjNc7621yRB54AdDgSLCLDpwo4F2kCX54mLvgm7MGYw0FKEIvu9k839gfjUVUSidN1p0deB8J0koupnsFO3RQORNpHPzdr2TuPvDoDPeBFeUTaOpyIG4LOHCO3dwekJOQMwgfvmjnt9lVqmA5F5VMT0GzuUdxcPRItrfB5V3FWanBoI09siluR/UG6sHoA/+0TIPZsLe0IGIZR/3ml6R+GU1yAsmMJze+NTp5o6a5RWq/EsKsXpZqkVztarUZ61wUlR2RfDDEWU6uo5DTvaB+P5+oNsjEZsnNsXuxxFxG7KT7dJ74tZPJ/vNJui1OlhBd853MXeHVM6X7HCUT6DGsfmKRd6WePkOBF+d98qi+5Z49dIEXoXC2nt9yzhcZIE9a98Yl7ZwgFJhGNZLi2cnSn03CwhxuohOQaphICzEg65PsTC0gwhc7SIVT3z4Dg9S4joI+FyVgH26WYJ7XgPWtcWQqc6Q3g8RIO/qlfkfOau0DVMDbvQF3TubLowzEKE95sy0jcThHqeya1/l9D6kRBOjJOwf9MTyu6jEnbxLPp9rJim+WQI195LWPOkkH4ZZgvfPXndjs2hFbPuCT9Wylg8PQd7+kKoWyxB8aUQ5tZZwotOEgwWF+NB5gNhWVcZq3o9xbR1Kn6shG8rS5H3RBDcuQs3nfgc3fyUwsmHIuqNX+Fs/l1hE89VecdrrLK+K1go1XiFt7S2zRVBb5qEY20q6NjRG4KmPZ/X915ShNMdYcBaCUY2T+hFxzQhzqQGu6yf0Jx7aUKnFjXw18+mgG3XhBXc0WwdsijP96rgW6nGXpcs+Jy9IoQ0lrB3XDb2LL4lpHyRcHfUYyxPuSboTqhBwnr+dUGakN61Br5Or1E37JYwwIt7UEoFElxuCgf/iuin9Q4P0q8IsqGERl9F8pDOCBNyJUw2UJPWkwtCcBj37pZPaMyfq8JStxpYNn1CQsI1YY1rDZbFZBE7cVZ4PUXGhl+ZNODbBaGW92Zr3Sx86ZEsTOM+aP8oC6uMLgtnXso4tOkxxmy8KnguqMGas4+hf4Kv07oGFfWVOHvxomDRVcJjzvfXD54VCp35Go7XkHDjkJDM3dZxXxWlXooTfDjzPzwtU9uwk0K0wP1ucxatOHJMyJZlhKZkUonWCcGPZ92P+EzUOxwTxj6R0L5fFlotixHC72ogXZUhJyYKVWncs25VwaNznJAUK6Fibw2s+h4W0pbyGgippYCnkcLtQH6szwcqio0WnLVk2ERlkbm8V4jdwc9zMpPGn90nOD3lfjE+E8vXHhDm8/Ufe5mJmSP3CkVlMlRzP2D462gh66qEtOZ1yJ4WKeyKE/FgRB1lvw4R9vE6bzuylszW7xAU3ty7WRb1sg0T1hZyJ1qcSTGlYcKMQSL2DsvE0jW7hOxsET1fZyKpc5jw7IyMY561EA3ChU2nZRh9qUPUsiAhY4aEd70/Uy/T5cKmaBFTun6iAxGrBQde291H8fNHrxLu3ZMxySkTFZpgwXYnz7o3mYgRVgthtjI6OX9Ct4XrhJjOEib1/gzh11LBjd+jc9Bn8tg+RzDrKaGD+ye6WTxf+JwgY23bLJqaPlsoVUv4yfd5bW93Yd8lGe6TP2Hh9EWCBWeeE0c+wzBthlCxinNan3rSdxkuzDuvRl+rr1SXS0KPGBFTe/K9VbgI229LCHPOgo6eg9Bzo4yQFl8Rcl0hFKRxBptWj+yqgULsTTWGza0n9naAsPK0Ghs6fKXStd2FK+skTJiYRQnRvQSDQgnlE7MwL6eL8PK3hHkdv6LhT0/hzBJ+X4H1GDC+gxB8Rw3b8Hpq6NFG6JusxmSTryRUGQqTNvDnsiyLrPo1F5bFSKj1zIKFo4FQtEiCZbOvmHrZRLjI76XNuHqkjtYXtC+pYe5cTybBjYUnsWqe219IGCsru/C5cyg2i7LVtcofvMY6bc4Cc3+vDODM4DD+M24GvlQOGSPDctsXaHlVK617SNhoVo+h6q9K431qzhNfaOMOpXLxBc7JWz+R4J6i3PBDwtHn/B67CspY7uk3nmfBY5+gPO0rIST7E/asUSpvQIKH1RdEDMhUjuG94ODIn50cp7zPa+nB0o90s2e4cvF6CdcKammP6wKlF3ci3W7ZlJ0cqdwzW4b/qGx4jA5XXj8lYUS/WsxTLVBuNtbA2KcOdQNDlWNGy/DbWkepJc5KxlniXvYHSi0zVO7h+9P/XQ1pfctPf9xEg7urs6lC1Uq5s7sGQl42tCxNlVZePBN8ec9fPp2+10yDp3c/gK3prnz8V0KfgXWcO/9T7rOUML+Anyev+N6tryK6z68mrfKB6YpgDXKf8DyM/XbvPa+9RW1yoHXg970j3MeHplVDK2XuvWdjZdjPe48A1ynpoXwGpejUUMDhHo6NOCtOD64iocbf8U2ZhOhcmdjR645ByRrYN35Iq27lOkqLefbY5pCJVqCjx1EZVJKDARHXHDWtZITlPQR7+dOxWuZ53laDTl3yHR2fyGjqVY2A+5sdF3OG0Q2tgZb/0uEViSIeb9OQz4UhThMHizjsL9PGee2dvI7JGL3tIUWkKJyGcVZcejiHEowsnLyeyZC+5KDo2xSnHZs1kHVy0aDn4HSZnyeNO3mDtb1TE35fk0s0ONuhtdND3tcN32QK2OTn5DhfjZ4PJUqwCnG6wbnlc9JDetIQ4qTNnVqsz6Fek32ddg7UYHvvh3zmn3CKa1OFT+Ny8Stol5M/zzeTNxIaWgY5PX/B536tjJt9xzmtuMPncr2arPbdc0r79zvoa5Vk5ZLn5JvFM9Ailyyik51quO9vm/yQNqbtdVrQS4O3UQ9x0/Sx06yxVdgSnItVb+46nXaV0We8GhElmU6nG3O2/CRio+0lp8b8Wey8r6aGgBdOJXNFvHhQSZUrZac9PHtjk/Jp6tp6p+T5/GvPPOrU5KWTi52MlkUPEXGt1ilhYRV6TM7D8nufnJ7w3PtamY+6Id+cWppzjn1YiZriL05tv/z7nzwRe/DEaTl3+TEP3lG3Fs3YFl4Pv24XkqDTjl38I0K/aQGZjW7OkrrJmF+TR3WP/jodDJMxxCAfW6casj9FMtSbC/DntCEr4v1y1bAISftaMl3u5n0HVKKohwGTeH7uUr4ln+2WbHqBiAm/39D4JdbsLme2vQlFtHSAFQstFZFrWkhXLLszw/Yyzi8qQEVoBzae+/7D04VYldGJ1fK+aDn9LR7M7Ms2qkSou7zD2nFt2VReJ1Ht3pB+0VC2gWfI4PBiihrJ2KnLIp7fLaS8XSNYh0UyriUH0qn+nL9d+NwxCqRR3tPYN872Z4/4082H7qxJWwld3baQxVQP5jSCe1/AFugd8mB/OLvaLd2GUs105sXX3OZsAA4Mm8beVIuoTgtExfgZ7PIrCVVVBejSrB97dkrGucAibNS2YVgo4YjrGxi+G87+/e6gx8EKkuNcWaSjhHWZr0k/ZDqbNUjGAPaY7lZ4MXqqhs3fYjJ8N4Od5LXQOaWQLHa4M6uxGkTWBtLsg7PZ68MS/HYF0pcj3DNT1DAYu5W+LJrN3ssSNg/ZRE/MF7C4MhGqqM0Y5TGP7YEI39qtmGc5l8X+e0+4MhC97GcwZifi+JQgjFrtxeJbStiyvhB7ejHmUC5D37IYE0Mnshk3OJfeeISEYbOZ0pd7yobXGB+2gL14yPvAvAKzAz3YxA98z4dV8DXPZLe4szd1ek3dzi9hrdMlrPd+TDYuq9jBEjUO5RVTmO5G9lzJc8w3iKYuX8rmca7TWr+ebJSrWdN0EQN+bcCD+WuZ42gJJWeCoKj2+99zMQ4uRtRnH7axirOH3WMMneXHJvbgM3HsazxZzs/flGeAbgU8mixhTbhH/7F5RR+aBbPEzjJi6h5RkF8IW7BLxPyzxfRsRThL499P3xhEFq5bWWvu8v76QfRgcgTz4DNx+rx11C4uhI3YIsHp22rqFL+LDT0jYtHQNeASyDZ3EDEK69C8IoJNKJfwti4Ql57vYN04a+VuC0LgnwA2js9Ej93F0MsLZsbcE4emPEZEZBh7y+epxfBXeHM4jH2ZIcNrz0vyXraHNTWR8Hz7IzJ8FsUi2kgw9y0m3b37WKeZ3LtbB1L/rvtZs9cirkxeR1/X7mW3L8vwGbqaTpw8zOK1eO05rcaL2/vYPl63wSPX4uawGDYiQIaoH4ibFgdYX17nvncfwXP8IXaPZ9ej9k8w3383u+KoRljsS+DlfvZ0l4RBZ17QnG9xzGi3iLy8IhptdIIFlHDPPVFI/d1PsZuTq9D69XYaOPA4m2spYsX2baR6m8x68n6Pq1lDuemx7AGv/06xfuT68yRbuI9zadvV0GueyJ7y5/70zhrURMSzkTk8r4ZsR3xGIgvlnH9idgBu+8YygzmcfyKL0MPuHHusr0Hyr2K0/n6afRzLs+vvC3h6x7NH/SUsu/2cnNLOsSvLJHgaPKf3z66zxZ84n5sWk2/7VNZ1sIw0ZSH9pAust0kVckdtod6VV5kD96CU8avovpjK/M5LcHFYhdM7U1lxvITIW1uR1SqF5czlz31aESzsrjPrjzISdxVjlt0Vps33cPqN5ziYcYFFF/D+3fECOu1Os4QhEoJPl5NFlIrt534xrBuv8xf3mD3nkMjCQgobe4vdkDUI78Z7My2dxXMn/TNqI4m199myk2oU+aygTWH3WPRKPkeGL6fepgKL4X7a1nY5tiSA5XcT8axkBYIP3mWv+B5OCNqEiNB7zCRIxOiNm7GiyU02ukKCt0sRtqxRsvZ8BsU7FCPZ4x57dpTvVWk5tvS9zf5LkVG8qpwS/HLZt3sSAlsWk1yWzbpxbk//XUh0KpNNOKtBqPdG+tBHxQb5SNi6eAPNTcpkwznfTg7ypc+pD1ntMO6Mbsvpdf9M1jhDxGm3ZfD5/pCt2C/CZ7kvvAMzmB3nogTXDXjulMnOnBUxK2UjlMeVzKefjB75heg0L5NV+2mw7HERBltnsQmcbRwWlmPs6fvsTC33yrHlVPHiEeu+U4b3iWKapylmbfy4I/gVUXhkEQttrEGK6Tpa4lnIWvKaea5eTmlmRewHd7cO25ZRh7IiVmEv4XjYUiwLesK+cweMtvTFyCv5rDN3Ve/m6/D6cCFLLVNDZ2kh7Nbms+VWVdjhXITy54VM4HPtiHk5FHsLmRv3Dt325XThczkbMVEDJ6tH9M3+BfvMWaLJjSJqZv2SnfsiY/XD1dSkuoT9vCJh18FV9NrrBVtlLMO8agklPHjB0nmfenbzobpx79g47vU/bBbjl8c7VjlDRIjhErTvU8FCzbhnLV6Jfqsr2LhaEe1++WHioDKWx/vrQ3whluWVsFfdqqC5WwTbmnK2YTXPvZIyrOFreLqK50xRGXkerWSWDTKu/y6mPy1k1jBPwlA+Z/U/1zC7ORpYLF5BSaffsD2hnIefLKXmdSKzd5DwPn8Rmb6oZkvOc84JXYRLFzWs915+3b1LsHhYNXvA8zBXWI52aRJbxr341sdCOOm/Y358PY/6FaPqrMT6OMh4vrMMO/dVseNuMq74l5HU+yMr4jVpWVBMceb1rOEYz/+jRZT26gdzXa/BtoVLaJD+RzaGn9PgwwJK3PCNnVkiwiPOi+Lu/mXdV6mhP8IL43//YomP1cgwW4Bpd7+xRnwPDwb4YF3GF7aFz8rB/Nld+VXHsnpW4QefF/4XvrIgzqWdZ5Th0YMG5sYz4e+EMjK+94dl58uwPVVMgZnalH9cws4DRXTfTIeqV2gw0ngxKed9ZysKRVyNXUDd/tOi/yJFXDCcRzfW889kqmG0ZB5Mw7SpD58FL3vNB55pU2ysiOXLvfHl2h92KlTkzlKEW1pa9C9/kFIMt/GNaL0oYcrsMmh/aEy3f/F5PYCvx1mP3FQyLsYU05d8fUrg+XNofRHN2tiMArZocM/Nixrl6FDpKBFOnnNooVKfnLnvPF48m47mGdA67nQwno1Bowwo/ZeI7Zc9odNen6KUIt6emYsbn3Upgc/WfVFFcI3Qp2ffNXB7UoxvJU1pvqeES5vL8OJsMzI5wZ26aRk97GhM75N4nyqKSQxrTuoTEuZ0K6KR902oplEVvBbOptgPBrT6G+e3UbPIKs2I4nguFfebhQ0DjciY92OyPAsv+hpSOa+ZEdlF0EozpbWcK64Mf4QrZ0zo8kDufcvK4OhiSgLPzI1/S+lbdGtiZyREXCmlKLf25LZGg8Evikj5vRVtfc+z8U0hqXe1Im0b/nw7zqJn5sbUO1jCtkczaUy0MRVxLx7ybiYWWRiTRyTv96az0LneiK7y9U+fXAT1trZU906GgX8xfKXWJJ0Scb9vGUa/tqDSxRr88SnDAKvWtJjviTevE6zpRHkBEsoOldLVTZ0oLUsD5d0i+rG7A9nxPTd7W0iJv9pRywsaVHYeRx89u1KBIc/n2a6UObUbrXbh7nnSFffediX/DhJeeYxDx0ZdiXFfi/5ViBNtO9OiezJu/ShCoLoD/XggIlS/DK8bOtAJfw3GbuF93duSDpOEWelltHhtTyppKqFfaSl1+t6NMlw0MNlTRE3+607UT8JFoZBK47pQy3kalFu6klFuN9L+j9/73DEkDOlJ+09KCD/nQv+59ib7BTKib42C86Fe9KtEwpNtYzGppDu5+UtIrHNFz4tdacq/n+/dK0Sfuz1oDJ8dD+N4PffpTiNzRfT6WYqD/bpToxRenwfL4ODTlWYs59cyKaeZgdZ0iWfjhzZl9DKhz//eA39mZhE9P9mX0up4DZ8sJJ9Dvakvd8QKs9G0QrsvreTs5P9aQes6WVEFv68m+xn59+lPo/9qgEkE58b9aZ+DBhnCSER0saLntjIcakZj+9je5MZ5/tbOQmS3sSK3uzIeuRbB4E0fOsdd5o1ZGT607UsVSg28D5ehX3IvqjCUsce1nLxbDqbmFhJ6zi6jc/sG0Hs9DQ4MLyKXxH70tohny8VC6rd9AIVwv0xxc6FE73502Iaz+uORdNZ1IN2MlzE7y5GWbRxES1ZUIeiCI2aMHEzFIRqsn+IM124DyOqaDCvVKFQ+7ksZLzlLBxSipOdAOrdExrPfhXjStD+d4c/ukFUZguutKS6N5096GWyu9aOg7jzP3crp8ic7mrlNwtTUMhrQz5aO86w4vaiQrn2zpee/JZx6qqCXqwbTyZcy7AIdKbynLR3mvBFnMpwcJtrT3598bSH2eNtqGK1uVo0lAQ5wdxxK/aZU4ZtCgdwDg2mhJ1+PVSFCyIZ2BGkwybsc3ybb0lFbCZctyql3pgNVc8f806OQvg13oI66MvhYo4pEW4r10sD1kCN9EIfSVbMqGE8bRsqPI2ju2GroL3nB9LVc6LOniBMXytnNji60hs+7gpoSwaS/Mw0/q0aIV6nwOcSZWqeqMaPKFh/bONGghGreB3YY22QEhSmqcSrfAT5aw6lbqQZFF5xQ1W0otRnDmap3Iebusqe5yzToGFuO+Z0cSLu3hIf9y8l9F6PGXyWk1BWQ7W2ifS8kzOznQCeLGMWvrkarH3aklT6Sns+sxqLNleyR0xhqwnOg9vBr9r54FDXjeeLy6Rk7mz2KdnAPGregRHh2xIUaUkXUHHohnFk9iuw4l56PfStsmTiGtHNlnOlmC1sDouxj1Uj/OQTT9RUUk1yF08Psof12JPU8XoWUloV4PIXRuoEaXD5WjorRRFdGShg1tJx2NhtNqxMlnLldQM9XjCH/n5yLaofS4vDRxNyrcTjdlozXjaVv4VVY4dCTerb7jx7zGT29rjvv6f+oCZ+b6QtkljfKlaI4t7tFvmNeF8fQcXvuqpnFzOPrWFrLZ2K3ynw2K3s83azhnO9RIPiljqfvJjK+nC4W2ijHkMS9ZvebN8Kb+WNI5v4+bYkkVBS70vLnEmoXDkZuJxc6O68aT2bZoKzXWEodWYXer+xQetGV7Lyq4CAWQF43hky+y8gKLMcry7E0hTvdhQqeCQcmUrsHEu7ol5HXHzca80DGA68Cytw8ib7ryfC9MoQCvP+jMt4Ltm8GUcK+CfSgGX/uTfrRgIUTabC7DMGyF6UUTKQdVyX8970zleX+RxUDJeR8bUuZVZNodRl/dp3M6efYKRSvL/PeNKF1+6bQY56NY3Z8YM7zJ9K/vwdo3q6QHewxkVqv4vmgzGXPLabQU5636s25QubGyXTxoogzu2qFyosTKaSeu8wEM7yKnEKBhTJUOhYY1nkKfefzmrp2RJXVZJJLJdjP7469pybRxOYyznbqiym7J9FvU86TgQPwcvdkatpExtJHNpg2dhJ1V8qY5GAHq2OTqILXtue7AvSYNYlsZO7+ncswhl/rlqMGj1zKMZ3vT+lECboG5XR8ynT6zl3GJa2U+i/0oF+89qZcyqdeCR7kz3s5d0k+Gc2fSbFqDU4OtSXTUHd6dYc7+0gbip83nX7yWXY/ypQ8J7jR0PkigjoYU9d5bvT0rIRnwU2o8Ikbddwk4fFZbcr1cKMOfCb2GPCdpbWdQkmc04K3fWbqp5OomSCitD6HHf7mQaTgfnc/R6iymkF9y0RUrGsQ9idMpv8kCZ81Wlg6wo1+QkKDQg9nq91oBOfPrfsNYCS70bYuEkwWmgAb3CgwS8QpoQVafZhC7i9FGHUahM3FbjQnUMIGIxvUlU6lbZM0CJRskXR2Kln/lLHkaj6O9ZhBO/hcezShAF2uTaddO0REPCpF/40e5KOtwbyfZZjuMI1WT+GzJqOMgsrnkIU/v9aHUnqjmE3vjGTcmJJPQv0cus5nX61DPrmOnkMdG2nQ5/Bgqto5ndJ68XVuHkgG1zxoVQcZNlut6MnpmfTUWkLs5F4U33I2zdzL62RsV0pI9KS5jyTULexAdwbOpTSemZMPtaGmBl4Uy4+drp/DFl2YQ0eGSbB4ly0IhnMpi/NbmktbWO+YR8WcOf+c6IDDX+ZQrq8E06SueO/rSWd5Lf3O7QWjLrOp+rCM1FvW6H5lJlXVyzjJ9ypokQf96KiB0QkbFGydRimRMvqPyEfTzZ4UUCnD7HI+/Hw8afp1EQsrS7HW0pNyZsiYerkMtVkzydNDwu+9ZfRq7nz6zNdw4FgpHVg1n+40SFBZ55PLEi+S4kQcbcgj27/zyX4Nd96v5hQ3awGd4/417qEpfQzwpu/NNfianM18QuZTPe+RiBU5QuDN+bxOuAuYtIDdhoX0z/2P+LTCmm/zqaw/Z85TeVAlLaCWtTI6ts7HzRIvOjtcwsCgUohPvCic934OyrDZdS53UREJxc8od4APeV+UUTE9j64HLaGbPBM2xeaS+fQVtGWuDKdZxjQseTEdvCSj/HgzOt9lKZ2eJePdUT2qjl5Oi65z5/LKZivTFlFzzo0emdmCPfOhqzNlDGush6Sg5dShLXd5h6Y4tG0pufH1yP7GOOW2mA7/+52RQy5c1b7Uyl2Dlzm5mDV7GSmeyHjbpxQGvxdTIWeVQeIzCkj3pdqhMjY+yqWmP1fQq1siFo/OpR8//egOd9KNPxtR/eCVdDteQmriH6Zju5rkNAknZzewGzPXUkwTCf2PZzG7Gb5kelDC/r7ZwpVBK0l4LuObQb3QdO9aul/C5+n8H8K9/msofqUI//WNMGXkShrPuaundS7i56yi7v002L82F+3a+9Ej3oOBBc8wx3YFuTvK8Lv/jNqFrKUFnMk7BuTS/jdraT+vAdEul6LHbKDiCTLuRf9gXrbr6GOaDPe4L8z+8Qby5M4b8D6T6fZfS8efcm6MzxS809ZR4GQZNdFfhNTOG+gC7+XbE38Irh3X0VCejY265cKt7zqKiZJxeEku/MLWk4rnRgvvZ7Acto70Jspol/2MasdvoZN8PiYsySWv/7ZQo6siFFNz6Uj1NmrL6//cvA/sjbSV/v287vUWmV203E5pfUWMu5XJRtRsIYEzoePoDMF95VbyrJGwYqYoeCsCyMKE1/CBGoFKt5GrnQT9KbkwS9pMnTtxvorPRVmXrbRmuoifqmco/LmVznGGf77DTFESF0QBq9XIvWmq2P03iMr/qLFxvYnCzD+YvvEszfBqrogxDKH7y0V0OfiM3OcG0pr9/N7jc+llh0A6/Jz79axc+vJfIJnwGmu9tIrdvBVAdeckfFpSyVzlQErRqOG6NIM1dAuiId8k/Ph8XxgyNIi6LpHgOkYWbpcHUqNrvM7fVgsh/Nil3ryvlbl4uS6AbnNWedQvDy3kAFKeUKOtzzOEfgyk8i8i6leaqCyjg2nLGBFZhaaq4gPBtG+aiGStFiqjp8FkW6dGl0stVJ06hVDqVjVevDJTzH4WQouJ53mgqeLAilBK4841+ndzxdMhYVT9V0JBiLHizp1QavtMhMkcI0Vj3zBaxz094Z6h4umnMJpUXYkKuxIa3D+UyoZIKB/ylDpeDKWQIBn/zcojj9/BdHgP59iIXAqcGUQu3PXcv1SybKswClzJs8W6gvmPC6XzEWo8vPiCtdkURtuWV2KkZQYTvoTS5loJvifuC4fXhlLOCu5lXq+FqqFh5PBdjeFBojByYChtGScjLLZKuL0hjFIfa/CjNhfVjYKoA5/FR4/lIXlGMF2zl1C04SnC24bR7rYyOp8rQciFEEroIcF8tZFq4ccwoktqTN9rrDKxCKMU7kFaQnNVq1uhVLqZz00LU5VtVig9L5DQZZ2ZqtI2jIz38fUHt1AlJYbSar7P0lRzxc6cHTSC++91uxaKhjkRVM37PWOimaLwcRipOa/q7m+uEKrDSZd70+tXxorf18J5T8p4cdNIYbU5gubxeWqWY6i4MD6CnrYXMTP9Kc3pGUFJ87jPvntCk1+H0SfuKeecCqg4KZyC+oiwmZ9PfReFUQP3wfMZErPrEUF3pnPff1XBEudFkK6xiMSGlyytTTjNbKlGxpcHrOxuBM3gLPps1APBs20ERfPsesReCf4F4dSrXo0697dC0cdwGrdTwrwKSdjqF04vRnLeqM/H4Tq+/+N4v6QWYMTaCGL8/Ab/PYXxxXCyjJDgM7YELarCSHgkwqPBUNVk/g469VREuxoj1Ve+Hpeb3LubN1fF5oTT2E08w11MVMbh4XS9gs+X22aqNonhdG6QjO7zW6gynSMoNIZzxRBzVfSyCOo1WkTmJnPFBPcoSs0W0RotFDeW7qTvXWTMXG6kWFu6g/L/5cZzQ8UPRSQlP5Mw54uBovXHndTJTMIfToDr9u/g+yBCz/0Jre2zg67zutL/r4hm6URSUIgaTS4U0ppRO8g5h3Pa4gLqogynunecG2Or2Di9nXS8jQY26ZWsankk3ZjEGfVpBpNuRpJfLM+0mAzh9Y9IkrZo4PLojSDsj6SJ3Ltn+hVg0dIIiu8lo7F1ISI9d1DQAgmhC4owNzCS+vIeTPN/gpgmOyiW84ZxmxL47YugAbIaJvsMVHvX76KWInfeboaqKH7vest4Zs40UnU+EUlvj8pAWAvVhSeRRP4yJFdzVU9EUkGKCNtcc8VB3Wja1VvEoNbmijFp0RTkwd3Bw0Dx2zKaDHgmf3R6TF03R9LXHyLMIovJ0D+SSoaIWLW1iIzLd1BRrISgyRq2wTmabPbJeGwmshy33TSOP+vuYzLZMp9dZLqa+5F/hvBSP5rcRnIe3vBWmHOAr5nzQ4shRdDZEEk+nDm3BhUjqjySLseLuDj9MeaERdIIXtslKw1UB/V2U4AsYYpooLrQiq8zjvfFQ14Dl3bRiQJeG6fMVXu9o6mnr4j3meaKTNs95O8mItXNXBH3ei+JnOH/3Gmm6HxgL21Nl1Bq0UzxOXw/efCZcmK4zFo67yEayDnwdyW7UrKHuhtLyC7MYs/b76X4szLWnMkQvAL20AyeFY7PK4Uv6/dS7b+87dlMNcxxPx0eJCE+pJnKvsU+SnGX+Mw1Vymr99BXPjdNMsxVO2P20iFdEUtyzBUzJuyjnhacAbaYK0pHHKAzH0R8tm2mWNv2AP3738+bWU0VcTcP0g9eA5POVDLH7vupHWe2h21ymHD0ADldlKC3IUvY1mU/Zfjx+/KrFOzbHaQ/nM9rDJqpuoUcoK9PJMzn61ntvJ909TS4NtpcZehxgJ7wYx/nmqsK6veTta8a6d3MFaN+H6LcXRKGDmuq6FgVQ4KJhJdDNMz1SAw5GMt4druS1UYeoqIFIk6PL2Dbzh+h959l1Eblsn3uMeTblTtsVY7QJusQ/fu7r84O+cJzxNC/9x6MO6kWTO7EUCLvr239q4SizCN0/aWMPkubqhrdOkzrbCTc6G6uOm4cQwYteM3ILRQGIUdpYJUIq2h9xemZx8iAO2Oao74isDqO9Py4O+tWsStTY6nimIzQWZVMvf4o9R8uYuSEAhZpFUuOnKsNovLYFXaU3vuJsAvLE0LSj1DlN55FO4oE9Z1YmqGW8f1PpXDf+Bg5fOWuFy8LpcaxZLhQRidXfdXLqjg6yD3d9r6+qjwyluJdZKz83EJVrBtLpvv4TPRroUheGE9vGfdZ0ldcyo2jknUiVjbTV4xodpwsORcNPqdhfd7FU1EY5+G171jFjzhKPy3icdIj1ksVRzMrJFw2eyo89jhOrZrKeN+hUnj+PZ4EF+4U+zRCG984Kv/Bv9/QRHVAL4FywnntTePryY6jV7w2Bh1podKOjiNLvv8hX8wUUwcl0gEHnkWHzRSLok9SqaUGiyObKFL0E+myq4yBzSXm3yyR9r3h8yX6NRttf4Ka8DUI40vZ75UJ1D1JwkF1uRDWMpE+REnoN+WNUM8/n8RZReijES4FJtDc8xq4Lm6i+mN/kjrzY3s2mKmsn50ghMuYx1qowvwSqBnPzP05ZopvNqeoVZEaM3zNFIppp8mBO6ZBlZ7CeeNpilovY9NBPcXtA0l0+q0G/uUS6+B5iubkViFmXwUz4+c/+YDXyfvnTPvzCUqdIGHLoRdCjM9JKrITcaj0jZD+6+S/dyKjsygJuxefpBHjq/B7pZ6KHTpDycs1MKjQU824f5p28jo5fMdMVR93ku7dk5Bv2kI1v30iVQ2VsOibqSIs4Qw9HiFj/TU9hdXHJOq8UULKKj3FzLdnKJ3n9qqJGuZSf5o2nqqG+RyRBZw/TebW1aiW1AL9PE01VtXwbJCE6IzT5N23Gjvb6KkiLyRTzFd+j7F6qqL6M7SlHa/hIWYqL36/r3juNY0xVVwKTaYFvLa/GZsqHr09T8lJ//ZTVxEbdI4SomUM1dcwXE2ixy+qodVFZsZCEolPq3FQIwlNi5No8pVqqNprhKW1SVTy7zPQVcWPuMD7kffFQFNV73HnaR2/d/vLpqoLc5Ip21xCdZyJwubHRfLkThG9VlfRY8pFUpyXcf2zjuL+jks0OUaDs2a6qpAhl8h3HK+fpbqqhu8pdJXX24/rJqqzMRepqYY/C2sTBZVfolVbJSy/2FwxyuoKVd+SENNbV9FcvkQdz0vYeFpHEdz4CvUXZWi91FGNH3uZyjmTx4/TVS2cepkkzqKFe5ur3h+5QoWLZOyxNFFtnZFK98fzXLVurth8/BoZ/eHzxUZHMePMNVqRJyNtmo4q9+A1WvlWxnHD5qpnTdKodQsZXjeMFQmWNyjxE8+9ksaKictu0MjlMvb1bqywfH+LlvC6NZzYWPUn5yZ97VoF+6zGqhDdmxT1QkZKnZFqSt0tavVLg8/TjVWvZ94kO76HWtONFfOH3qLTnM8NfhspFoi3KfyShAVJjRW1trfp8zTu+L8bKbRL79JVzir3F/1lV1+m06EI7ko/frIb59JJa7+ENW+/su5e6RT6WY0xrT8LXR+nk/k1NeyffBW256fT4MtqNB7QWNV41W1yP6GB1unGqmHt7tCEvZyjkoxU3X3u0Fw+l9/8NVK9H3Cb2jQTERpqpEhNvUsJH/iepzZSBP9WUj3n5+WJwdT5hooseS1lFXKHuKKixGoRG6106YVGSecPaJAhaZOnu5JKuF/4Cz/Y0Kx0yj0pYnj9J5aepaTcAyLWj/kiTBsn0O6OEp6G/xFGJCrJvxP//LlG2Owu0PsPMqovB8Hnq4ocOMud8QmGXoOK7nMX+KXdWNXTLp3KubO/Ot9Y5Vtyl5be+H/eazswnQ5358/ou6Hieko6DbrLa97ZUDHwo0CKEt4LxxopVh1VcU6WsNg7jAYWPKAZFhpUFIeQ/6X7NO2RhFm5gXR/zH162UZEXZE+TXMA2fCavLNah+a+UhJjnIU2fWAlAA2azDm5pE4oC71PXa//+/9BbbwsUVLyGDWWDdbBrxsC7eEzq/qzPn73VNHONjIy/gZizYgHZDlCwnQpBHp/7lO/PD77skKhN+cBNXDeGBLaSCXPUNFqAxlxnQ1VW21B7adLWLbHUDWiXEkH+QzaMsdA8aPgPr3tLKPXoWaKwSszabupDNuv2ooF1hnkPFbGQ09tRdHCDPpao4Fgz9mfZVIBz8lOhmGUkPWArL35vB4YSNctMih8MZ/1XdvTxYIsMuCzPndzGzpZkEnT+Ux/p2hJ1zdm0D7OV8v6m9KdTQ/o5gUJuS2MqUfMfdofIONix1p2mD2gCm2+t8PrBNsZmSTwPs1PM8K6svuUeInnxhpTvBUfUCTnpdIBLeGdnkHveD3bfLTAFE0mTeJ5eORRW5T4ZVE1d41bLoHw7JtJ9d1l7GwIxcUnDyhltQjrB2E4ODuDYrmjXZusrTJ0ySKXyZxDfmmrLqdl0Gs+T/c2MVAFZT4gUz77eiYZqMa+UJFyAfe12qaKh8XZpFcl4aJSW0FLs8nyNvejQdqKDyyL5sRroPNqB60a9JD+vUcloiaCNO+yqdFJCTV122lcQxbtHMBnR+5WynDIofO9JdhO7EINT3NoGO/9ZoUd6FyLHDK+JuNLz/Z0fks2fZ0qo0eGOam8M2jN6Cp8/m5Gi/iel9zVoMbbhFpEPaDzWzU4cquO5Zhl0ZijvA4v1QknTLLJkzvsOZ3mWHDkAV39yD+z2IQ7zgP6e1iDb81bYLlXxv/eh6zTuC2+/8iiWdzpWrZsj6Rt2VTH78UvoCMSDuZQE5tqeAX6I2ZrNp1YL0HpH4Bt97KoF+fnZgciMH18Fn38y3lM2oFv43LIer8GcQ7aqj9x2bSmQYb5OW3VlL3ZVNVYxi73Zip5bBZduqxB94NNFaNGPKRW3B9nOTRV6IXl0u1/7xQ9pa0wHv2Q+nBera3SUmjFPqTkdzLaxkdS5uZcSh8uQ6d4Bx3j3zfl/N/OIoBGD3tI8g9+j9JWat8ul66ckbF/4yb6+DuXBo6UIC7oShH9H9KoK1UoDuhMMfy6x02r8MjNkv56PCR1Iw0yEyzISCeXRLWEvstaUIeCXDrx72fI7Y2JjubRBM7etl8/s3XHcmgX5zRx9yfBYWsOTea+rM41QA9lHm1dJeJbM2MoV+SRkMy5rs4MLsm5PHMkjO3eBqNiHlKJjga9J3XA2JEPSYirwryLnbB8Jq+Z+GqULd8Is6A8aq7PGSBqCxaZ5FLWZQlj5O34bpNDG/h1P47cgY68fjr2kBD+OhJTTudSx4/cwTtpqybZPaT8GD43BW1Vr0a5tLpB5F6gr9K5lkertsvwiWiqevU7hwTuqtW39BVFQfmUPU7GsTBthVyfS9acb9vEaCl+jS4gY57bT6b/pb4riig3h2eF5S5Kf1FAcfc1UJlEkWFFPq3gudHaczPdccinlQLvwZEbyLlLAY0N5JwZs5YCexRShKeIBxPb0dZNubQzSgP3Wa3pqU0eDQrUYGyoKS1rl0+PZ2nwzrUZzRPz6aSuBquSdCi8UQG95P3SyF+LfPfnk/s0Gb+CGlgi38/7eRI2xdcLg1xzaQXPuhq7P8IRdd7/cXTecTW+bxxvDxkhVFZ2VvhaWfVct70zskf23nt9JTsrIyIlJDNCCI3nk8qIJEk0nfOclSRKIup3fX9/eV69nnOf+7nu6/p83p+X8zqHFnC/tTKYYtSOV3SNc9lC42pwX/qKenIm2ru3Fm63fkWzuTduTrbDpZCXdDLMgPSDDVBv3EtKXl3A/65Fn8zXtJm96ajbBoTFp1CXPzp8abcF/Qe/InVzA0a+PogAx9e0f4wOn0wOo7d3Ks25wXUYX4XuL1+TdXv2ylyj+OOn+Vlk3sMr4/ga9q+oVSstYvSW8VNXpVLRTB3u9rGK97F4TdP26LC9tZWwyX9NBb0MaLraUtTYlUazxuih6mAkfG+9oaN/taj8WUm926VRREvO42Z+dGD7Wxoz0oDKIYcpr8Yb+u/7GaZeO0jRB15TeU0tTFPXkfj0mkye6jCy21qKavmGkjhruBrM6eXhFDKwtn+NMKG2q1OoO2eB0W2NafjkFHKbZMB1d1N0sEqh5LoFGGpviQlSCu3mWt0eaA1pUMr/fye6x/01mHDiDS3srkP/W+sQ0eENOXJ/Hlh0CHa/Uml4XQ3KLxzGQLc08viuRf11RxDwOI0Ss/SYGV2Jc1PTaPREPXoLo/gZPd5Qvc46RPtYxge8e0MHLukw7ZtlfNrCVNpmpUfDlxaidbN3pO2oR1Z3I3HvzVtack2Dj20racSNdJpPOniP/kNGw9/Ri6t6xD/xo8SN7yiLOWfGmSMk9r6lEtbGpufWcI5MJ8cMLcYFroHhfDq1YN6ufvQI2jVJJ19XLXpN8MOdK+nkwzmiuO4fPG2XQTVYh22sK2H1Np0+z+VMGliFMy3e0gUjHRrOtYjf45BBf4foMFdvET96bDrp4/SwcrMQJlPf02Y1z8JDczFq9gfSL9HhWLe/1K/le1LN1aKFewUtjn9PdswbovUv8lqRSWl9DUh2P04R3z5QAPNn1aRjtHtRJu3gmar0XU+1e2bSH+aoTP1ayuyWQU62etT5uBYV6RmkddBhhbweMWGZFMX5ffzwY/j49T29n6nHrdbHYZqfSU1qFuDCsV9ob/yB2s3Sw2NUBU7WzSST7To8Uv5g8/UM8mnO3lFkHn/OPJO82I+6/2sRv8kugxJDDbAeZi52V8+iqZla7Onym6Z3/Ug1bmrxvOgntSv8SDkd9Hh34wctvpxFZ2IM+Pv8OBmWZJFtY84ajY5TRZOP1KpSi9wDW+h0eBbZeOlwdNMm2vbzAx39pce00I1wbvOR1h5ibf+1Gdu8s2gRs/cNq+OYp/lAFm2YXVOPY1/mR3r+iP20Vxla9Mym8hPsXy7lMPf7SL7s4+U1fiPm2AdK4fO62Ms8fv6DjzR2hAHPc8zE8ofZlHWI9W2pmWi/OJdydnK+vlXG/ZNDP5gDn54spZzrOeT7intvxXca0SePFo43YEPECUr+zu/FWrRmzg7yv5tHPlO5PrW3U87cHArx12P4lG1Yk5dNV7hXp5p6wzQolyIyuU82+iOjZy7ZHTBg9ePviInKJedlBuy5Uwpfj1x6wb5TZf4T+Z+y6TMz7XSNafydfXnUZLEek/aZxXd2zaF7rMMueabCdWU+dWYfnDqrhL6H5tFI1v/HId/oVE4+OfCzzzv4lSwbqyiQs+rIJH/ONHk0zEQPd2kX7R+ipmaXmCcrfWj+nU90aBWvn78DW/T5lMBcNGvbTuxfpqJu/Q1o6HcSjkn5FOHJuv3xJC5u+0QxzHVrZn7FHu9P9Ih1o/nmb2iYmk+ijx4tY0pgKudTfkstFr40iZcWq6lutgEOrqbxEyo/0aogPa4PNxVL7qnoipEeD2QT8QsK2bKPtIkuJv1KFaWzDgRvKqJF59VUwny1ZfhnarVDQ16N9ThibqCjh7SkMOs2mhBAjR0UWuqih4/zKYpspqIjrKVNf+4iK14zZJkOp7vthOUPFc1kTrhZugtXgxVSMf9XTTyF7t1UpJlsQJR1AA70VZPTax06ceZUOmnpU5oBX3QFmHJeQ72WMH+KIizYpqZYruFKv2IsGaemlb80mBhgEj/EU6EvhZwRLE3jgx6q6EcjLbbWNRFTPXSUwPnrbJ0CamykowfNmG0KdPS+TEftk3V4eFdDf6wN1G0069XBQBr4WUer3umx7t1p+uaopeFXdbi9ZS+1mqKnq9M4C2TvpqLLWlpQpcEAnz2w/qKlmkk6DMrai34v9WTPmvDt8mlc99PQmHY6bBscCJ9rOjK/p4UVZ7kFA/VUGsTswc/gptNRMWfSvscKUHuajkIHcHY7bhzfv5eebm9kDrcxia+5QUu9Wmgx+F/m2xgDHU5kPcw1Ev/+U0i7eB6vp2vpkpeBpkdq0b9UoTqrC+jAcy2y/36ilbmfKbcP51OnfGpiUUhTOF8n9ThP4cMLqZ6LAX1DztHRkZ/p6ho9CroFkekhA3Ut0eHB1f30yf8z3ZjK9Zm0j8Z4FVAvRYPmrfZjZkoBubPnevn64mJ0IdF71oT4s9g400BHyjXI1QWjpstn8mZdGmIXgtyEz1SnkwELx+bBdUQhPWRGzdryCU+38N9n6/HPPQW7cw30jjm/K3tYzzsGqvtDg34mxvFTthfQataHA/ZGYmJFEU0+xvWvXUW+E4tpahue34J8mtruC0030eJASi4dDvpC3e2Z2SyzqIHzV1ICddjs8YHsa3+leGJmOBpGY3kmv/Vgnb8SSjStiOJr6pEtXaBKiy/0eJgez9JCKJXrM5C5peL8Qaod9JWstXoE9z9Ae1sX0RLOXDO/HkDgqK90jHv1cvRBzGlfTMff6OF5KAQBCYW0zkyD86nnkdDqC0Vv0WHylVCE3ygiW2aYUXUuIyT7K4H1ecraD9iz7SvlN9Gj1/osROuKqO9+HeIX5iJowhdScW59NTQf6wMKKf4cP8vkKtR59pUWbuBc2cEoflnBF/LV6lAiV9GkocXk9lWDP28qSV7yjfw5Izc+wN5yopiKuH/+fHhPy1cUk+6eDknX0mng1m+0WNEhtd8bsvb5Tn3+6nDTPIXSgr7TjkwDBjq9JO/n30nzpAD9Em/Q/QXfKayGHg66axTJGteBe4MuX6Hd/L4TLuoReeAQXTL9Tt24bp4rD1Jax2LKmKVD3aEH8SqrmDoe1uJdu0PYevkbHbTTw3/dVWjNv1EXMz1eGd9ArN13ivTS4+P4cGT0+U4Duxfgb8ZLFNiWUPkUA+o1SYH6xXfyaWmA7/A3uN/pO2kX6rE6Lx3vF3yjDyE6ZDXLhB33hgP7u6rRR4S8+koqzsLLBlfi+NVvNLKWHoPWVMH191dqxbr0r+dfcj5QQr+LdWjZ4Q/tLyolT5Ue9mWvyTemhDo218KjfQr9k1hCJzknLn36gnKyWOs7GqDv/JRcfpRSmJUBIY0SqJPuB+EPZ7EBoPSqMjI7xz64MI66zvlJs8r08Ft1nxzP/aDUZgb03h5JFdt/UOVkHdaVRJDHwFJqxl5/vMFNUjnw+qN0sNzENd/5nSaoeI7i/SjM4ifZri3A4SNHKGzzD5pQx4DqRw7jXeNSWpTDur0oHOFfvlM8s0crl1tw61hC618wh7+/g8PTS8n7oB6/qt/H2F4/KIyzvN+rKDwyLqO6PuxH2Y+wcEcZdX2vR4ufMpLX8zVn1TfZ8TgVUUapzOrD+yShE+/fgn2tS/3nWP+2lK5y70V0e4mWqSUUWV8P7yavMWlJCRU34me5m4rrrfnsYrUYM60Crj3KKPiZDrnBfzBrWCmZcy89SfxNC0vLaEeIHvnqODpc+JMGcG/Y5sWSxqicNnEmva08psrgn5TZjz1xWBSN4v0sHaaD8aj7JN0poyGeGtz54kd1d5dTdCNmNnM/6hr0k1JYt51OHYHlozL6vlWPtdf8oF75i57UY1Z5/RAlAWXU8LwODvJjhLf8SXOe8LzPjYP94580cp4ek4tl3FhbTltf6ND2i4yHqeUU1M6Aez/K8TSrnFbl6fFh9G+MiPtJNZgJ90//RW4DfpFrEHN45k96MaLi//mivxRHFXbl9GaOHsb14yiwaTkVMu9dDLpPUW6VlFxYgOOZ9yhoRiWd3liA8nGX6anvX/I3+4xXiZeoZdNKanuvAHlHjpJ54woalMcauOsorj6oIB1n3rnDQ1Hv0l/aY2PAH6NLCJn2l6adMwBZYYi4+Zd2RbLufb6Hmp2ryLV5AY6uu49o7yr69Yp7eLCMiBnl1PijHr6XZJTcLCcfV37GDzLmq8qpu68Bk1qXY0Gf36T/77uPxpaRxT9/qRPr58nnpdTAsYrsi7X47fSQPEOryLlPAZote0A9l1XRhd4GnJodSWMXV1HKNu6rnAj661JF32obUKMgnC67VdGKUQaobK/T4mNVNGawAUUfLtOCC1VUsNKAD/6hJP2qogmPDFgac4H8FhmJefcN+MfpONnaVNIaXz3qS8co89pfckvVor3/Mdj5VtJLZtp/Qo+j6G0VOf7mTBd/ERsaV1K9ATx36lDEL6ikKp7HkMArmN2liqRQZu+WN1BtuJHQmLLOV4SjcJmR6Dtdj7sj7qN9VyMxn/dfVHgfif8YiQ4nmT2kEqi/VtHvgzr0ul+Ko8MqqQGfdZ+AMkzPqqBOzqyT+0uo+hojYcGevqrLd3IsNxJhfL/T7RjaUmospqawjsVFU95mY1FvgwGhMx7Rm8NGYm2iHmPGR1GKm5Gw38T52ugOtefrQuax8Khb9Gwee+E6Hb67hJPLWSNhwxx4fO81atnbWLznuYjZFkaj2hiLJik61Fh9ke52MBab9unxo9Z5ijI2FrViDYide44OtDIW5py1b706Tnm1jETlfB3Ue47R3UVVZL5Lg2YrjiNmgJHY9VSLObtOIO2BkbgTwdkw9xxc2huLL+bcPxYXEN/fSGzhvPkoJBSfrhqJK2ot1NfCILcxEsWL2e+qhaOmibG4NlKLuk63MJjf9289HbrnR2DsP8biUl3Wn+h7ODvGWJTM1+Lk3wcosjMWoes5S555hFpn+bozc8KeaOhO8Z5nsh/tiWEdNBZGYz8jsfAbbHVGotddLQaiBNstjUT3VA1GBxdT0FNjsduVs4P5V3oQZSLiD+txxSyW9rQzEX7cq3O+R1PoYRMhW/33/V2PaV6wscipxp77LpzWTzAVpzpp0MvnOrW9ZSI+R2lQ1PoKNVtnIob7a3BlbShhuomoN4Qz1PTzFPyPiQjnDDg8Mpgzlom4fNiAMwOCaNB2E+H1zICcX/709gYzHDPkdrOTaKkzFl1Hc74uDMT75qbCcF6P0Z+CYGhlImy/6vHnDrOT2lgMfqFFQdYF+PKZfnnFXrA7AlEmJsLjmQanW9xBZR0TUdyCs9WTSJhbmIihei1mVd7HsQ3GoudPHZ4PeYSOn4xF02A9iksfow2vv6WWAYXjY/At0VgMeV+ALe2KkOxkKkptdDh/+ytaFhmLVr30iDvzhXTbTcUXYwMSnj6m9BZmImezHhEjH9H8DWaiq4kOuokRVPu5mWjYTIMuUTdpb38z4fFXQdCfG7RFNhVKsQLTK9doe29T4ZehwOHORbrywUS8Dtbg7+fzVGZlKlZ10CL6XDCFcM0deGYHhZwlyxWmwn2SHl96niGf7qbCgrmr9vdT9P2aiTB11mFrk1NoEmEiFBeeqa4BqMbrB9/R4lbgGfRONRXUS4daa86iTpqp2LiW53RIMORKE7GIM3LcowjscTMTnrZa1Kh5B7bJpmJgshb9vkUCm0zFSk++3zYKny3MxP1SPSrOPkJjlYlYwjXZsfQxuoeaiD2KFufHfEbCQTORzJzmFVuI05WmIoRz68oZheTDdchfoIfRmgJStTUX3rIOnefp6e8LczGcNWeA52NaXGQmTPca0P3lQ6rG90zy1mNX9ANK4HvWtNHjDt2lNCML8UNokbz0DhU+Nxc+zCQpzhHU75eZ2O+kQfr2m7R6hZkI/6DAP/QcDb9vKv77vFmhEkSrx5sJ2yk6/I4+SzF7zcTRHNaNOYEIP2QmDJwX5o0+C49wMzGHWa5Dp9sI3G0uko8wF+28i5AvZqK3Gef0/HswfWAm5r02YMXf+1gYaSa8nAvQ2KoAs8aai3HczxXNDXToq7nQb9KicYmWXLwtxLd/dTDrrdDFKZbC6JQOOY4qepBuKZ4v1aNtXBT1/mYujrJPDa31gO5PshCuXQwYEBVJZyIshPUn9tPWkTTU1VKkNmBv6hRE/T6aiUcLdAhTnaW/GjPReaUOdcoC4VlqJgI/aTFuAJ+1Ce+nnDPmtQg07m4pPDmnTH8ZgUc6SzGvpxZ5LdVwG2YpVmYzF83VoPSDhbBiXwvi/XWZYyHGRGvxbIEBy96ZC1VjLbblqSjbwkpU7dXCLzKf5i61El6sS1NNcinSylq80eigMc6mJ5OtRU4E+8i5SNpYaSn8OVOHzIokf4OlsOHsEJMVgWFTrMTOuzyPO27jTB1r4fSPFvcjs1GUYCXmtC9Al9m5sLxuJfyf67Gn9Sd4NrAS0hcd/t7NpqFHrEVHMx0m7f1IuXnWIpl9/9aO93R8XTVxyFsHq07pVNHMRryowTz/5w359rIRUYu5zl73aWojGzFtsB4tc+4RTa0mxjAXNe92j1RdrUVgAp/L3tuoGmojhrFW7Nh1B5pH1cQB1hnbyZHw9bIRPuuZ21Mi8XmfjfiyW4vwvm/xypTX36/HQ3qHJjHVRFN7PQ57ZGJ502oihfnw/sksRM60FnP+/52oOdjS0VpcYi4NSk6jQ9dtxLhQDQY6vqHNMTaifowW191TaHG96mIW+11Kl2RKO1xdzOZzCRn7nB7tqy7iRxtQ88x92jnRRiSxnre2uU9YayOsec3PDyPJMLm62HaGM/ubu5T4rLq4xHp7+kkEPvSoLsyd9LBsegc/UmxEw1Itxn+7i3kPbET+XC06xEfC+66NaHVKi0d7nmPR1eqiaLUezfcnw3dOdfHf/x333sS5I89G7OG8ttbvDfpMshEvh+jhap6O4R1sxOWWvOdbz8mGaoj+Q7V4UPyUOrjVEBse6HDufQK5/q4hlnCWd2keT9Odaoo7nH83z5DpkWtNMe+3AV+S71FT8+oibZQGw99F0nXew9QeWqSduEMOeTVEGe8/yOg2rYmrKUL8//s91ltYcIvXPMK5qWYk3tSsLqIOarBjSSSOqGxEHxctTL7Eo/fomqIjZ1spNwFNq9cUoZyt7QqeIrVFDTFYxX079wVe5FQXN1jDf7x7QgGhNcWjUg2S+seTKrGmsGU9rF47jt50riVKODd1eBJNjutqiRaSAQ9tb9NedU0R3UgLi8e3KOJCLTGW+y2t7U3EtKglGn7SQ7cuGp/r24paPO+Pt8SC4mqJP0t1eDgdWP66pnjKXN190BPU3V1T9GbPDb4YQ6KZrbCYoMWHN48p29VWFOdzvhAP6UOT2uLqNx3iTMLJYV5tsbetHmfYlz2LaosnU7Rw+HMdsZW24sVtZqS64Uj1tBW6HgbcfRuFRaG1xTAds0f/x7gXayvyZuhQbh6Di0NsxW9HHQZ3f0AX82qLVf/osXT/PXqwsI4wjtND1ecGJfetI24GGOCWf42iw+uIXZacoc5dRcDZOuJcOr+26XW0qKotntoasEbcQOcutcX07Qacd7mDAXF1xfzXrOef7sJ5QV1RsYKzwL/3MXFZHdGUPeK0RyStaFpXDOyrh9PCO2RZWVfouulR8OUKJSfUFe9+6XBp5GUaftROgDN19+hL8FpiJ5ZkaZF05jI2mNuJDTf0SMq5imVWdUXpDQNmh9xG1212YimftZH9XWxubCd6NNPisRxBfRQ7kfGKPcjkFq2Lqid+/fe5hduXqJWoJ1ZW6HD55kX6bVxfVHNhTog5Twc31xeJj9iLL56k+YH1xbPBCrrH+NPgP/VFJ4OCF2eOUq+ZDcSdfQochx+lqXsaiHl3FYwsv4B9N+qJ/z5jGZgYimab6omg3Zx3ZoZhw3c7oV7DrLvgBkwr64l7Qdz/TW7i2o96YugZHexLbmHebP57nha/2odT0bH6ovduHTaUX6PH2xqIm5zxp2dfoXUt7UXD43q8j7pABy7XFzW8DbCxOE9e5g3E37oGGHkHU585DYTXAM6qCYE0aFADsf2KFpbTA+hYkwbC7V/mt2X+5PGwgahvqsWGE8do9dMG4jFnydg5R2nN7QaiY6kCn45HkdDIXsx3VtC+zTGMc7QXw/0UDJ9xAhF29mLJbA0e/z6JFvXsxV5nLWrnnIZ1LXthsNJh8Y0gyKkNxLP/skPceRQuqi+Wcz3tr13Ex0H1RYCTAdVsrqLufL6H+T996HUU2jUQWVk6NHUKx/Lk+kI/VYsvuVfpirAXo+O0cHl2mdJ+2gtrZqGJTy7RuggH8aCJHseSztKnjAZiG2f5/e/OkGsfe/GSM2z+zVPU6QDvLVQHj9gT9CPbXsimOnx1Pka/S+1FuTHX5IkfPRjkIF6O1SDC/Ch+37MX6zYo2Hv3GAocHMTnZA3+dfJHq3YO4lABZwGcwpSODuLXXx3W+5/BPMlBvNtsgOeFs0hMthfHmAumqcLgssteXHdmT991BZsn2osN0GHh2muoxfUZYKWFYV8YxX90EBpJi2MjQ6ndfUdxIY39xfkCXZjaUHx106P2ydP0hteXORt6NDtF5g0dRcufevS7e5xadXQUzyfzsyw6SptrOortvGZJcz+6meEgdn1TcFX2g2Gco9g0UYO9y46jywxH8Y79omGRP9yHOoq7U/WYKQXg5ChHMfe0ARFXT6OihaOY4VaAX5EXsW6So7hSzQDb8kvIXesgMsz10L+8jBpODmLNNi2KF16gr48aihq+WnycHkK/vRqJhatZr+4Fk/2TRqLaA9bnlqfoQeuGIl824HZLf/p5rqHY9Yz1XHuUTs1vKNr7a3F3rB9dv+YoPg/UwHy9HyqXNhRF+Rp8yTqKE/ENRVYOa2zkCZQcaShCT+lx79xJjGjaUPzdyhl5WwjumzYSPf/qUTrlAtZy3Qqb6/FgRigcLjuK3U11GMhZr7lLY/E4RYOjE4OoV2BjcbKnDv6BgZTxubHI4NlslX+C7pxvJNpbGHAr6hj1MmosbkzXoajEj8KkxiK+PrMu723kqCbi4mENylRHMWpSY+GZwee18zgCTzYStl31KKs4i6GHG4vBkh5W0jksftZIhHPdvBqeR2a/RsKMdelaQCCd2tpEzE7UYEvvM1S+o4lY2kGHoZan6JRtU/EjWItE1xPU9E8TUe2kFj+mHqPv45qImhu02JnvR4WRjcV57kmrnbuxsUkzsa2+BrRyD7R5TsJtjoKPvM+iD02EdqQGot8x2GU0EYPeavCriz+aJzQRxiWcNf6cQuzTJqI0VIvge2fwu3UT8d9vQk0v8KfeoU1FTj0NNv4+Qbf3NhVnD2hQ/7EPXl5qJuaN0uPlsp0oD2gmLvz3OxeTd2HAomaiuqxFe7EH3Xg/dXMVxN46hvQDTcXsMAU09gRGezUVQU01+Fzmj27dmopttzVos9sH8VebiTPsNTVdduLl7WZiNvPtGKNd2HW6mQisqUNs993QLWkmWmRrkLNI7R7slwc/rttOi6fuUdl56Oygxfux/u62bfLhWVuL41cGuid45ENvxkw17JHbsbn5WPhHg9nne8f4zsvHi8/MGNuVWMcJ+Rj7XgMfZ8+44h75CH+qwYFlp+NU5vl4F6PB8rCEON+YPFjf5Hzx+WtcoZSHjis1GLvJWi7/kYvdpIXN98lS7+fZqJH9328JDZPs8rJR55AG/pkuUqNNOXjK/VyyyU7KbZoLE86D+WE/3TO+52KcpQY/Bma5287Pw9xIBZ1crOSlF3M5Mym47tRQ7tw7F70madDJv5s83ycHKas0qP1wuLyrMBtOfBYTNs6WN3bJxkw31qvTa+XqqixUf6zB94bnpdILHxD+V4utdc5I0bEf4BmmgW+jQ9L4dR/Rz12Du6u8pRPWWZgVr+Df53Okl7+z8OG3Apfb46QEysbm32qEO66Q7T2z8LBcjVGR3vIL+yw0/6ogfPVB2W7vR5Tv18BDc0o20nxACvdVo28X5O9OHzAyQoM8+2vy+JRMtGFdXXYNUumEDLwN0qLj2/vSn6QMVHBGC14bJq3dkQkXocG1NcHSgMJM1GVv7YFekmODDNwbosUKdTup2tIMzErXoFuD2tLBjAz8eaRA3Pzunrr5PV4316DmimfuIa/f47mswKN6oLt380z4bFVwTevpvnJNJnptVtBmbK5byzuZGHVKQVuyjkn5komjNTXo/vZvbOeHmXh6X8Eg+5VxEWszMecZa36fiLh95e+xPU1B1VNt3MFJ74HvCn5TDVm6lQFDQw0COznJdv0zkH2J13lyWV56NBMBOgVLc8LlDOtMrOL1x117IPc1fY/I2hr8XBknrx2TgdINGlRczpa8dr7F0fHc2wFvJe/stzi1VYPJVQlSiPk7+I9SMHnWY+nE9Hf4lqzCCttN0taDb3GP9WrgyiXSiPK3mHSez/TYBMnsYTq8eM9zo92kyK3vMGyAAvtBbaS1P98h10ON0e8aSME9MhAcoULfCHu5ZcMMDNep0aZFe3nX1XcYwR5XLZzk+QXpSDmtINl8kjykVTo03BsjU5fL9T3ewiVdgXcvb9nudhomnmO9soqW/ZpnYKOFAl9VvDze8x3KWnJ9Cl/JWwemoznXbU9iujzFIR0+B7XQNTChhZ9T8JZrNai8Qhqx/zUUVw1W2BdLTm9ToTqtwdfST1Lzdmm4MIx9Cu+lhQvS4N9VjSFD/KVju1Nhz/eP/veAJN94gxldNAgZv12K0KXhXbGCkPWrpIRlb5H/VY2U4dvkhX5pyN+hxs9d++SNiW9w5amCZ/bH5WlhqajL6/ydHyhXD3yNi7010F57Iyv8jOW+asj0Qe5cnIbx7xXsfK+V00+9gTHrqh1K5FDegwfv0+Xqb3n+gFT0KWPNPGJDAZ7J/+/5GTesaN/Cl7hWoGDVXjNSMl/h01sFT6uMKHRJCtryHFmoQqWwISnwdtFA1zJI6rzpNWb30bBHX5RDvVIwleerqP8NOcXmFbw+K9h89qfc49xrfGnMfXunUk5v9xq7ed4t/M3huuYVrvIsxw+xwtY/L/EPc+abLzXowmLOb5kK9q+0Iae0F7AtVKNubrRk7/QCZxw1OFwaKU3am4w3PHdG729IZiUv8XWQBrsHRsql0cmwsNLAe+JjOeAQv3aBBl0t4mW/mc8xfYcGXt0tkT/zJWq+V2PGR2s4eyWjVzMNnlyqSy8PJ8BvphrnjWvTwcAk/LmloN23FMnb8in68pqpYQnSQjxDvQYa9LN8Lu+xf4Za/L7WeSnyWaun6HpJQXaXWhgf8RQlzJYBNevA6EkiXNQqTP/HjqLuxqPHczXsu9QhM78EqHmdhbc+Sx7uT/AiUME/Z9WSm1sC5M0ahJd+kA5uTUQx997zVu/kwxZJuMIzGHUnRy5+koB+y1h72+rkhb5PENyVtfSXLWarEhHI3lofdTBtVgIO71BwtqgOpdWQ0Wq6gu3eNUiVHYfurTTYqrYko1YyBpYpWF1lQuXFMtYVsd/lVkjz3wAdeV7i3pVIGx/Fw4N7/vDdYjl1SjyMghS8avJLzl8BLHug4FCKEZY/krHej73mpDnnzzi0SdPg8tXa6FZNRlPut2bhdbE2GDitV3Dkmh3llURjf3MFG9fXonejYrClrYJmm63pxrEYRHuqsW2UJQVPjcaBL5+gfWyBLodi8IB1wLhbNZzuGIvkH6yxPWzRvFcsNrbWIIy728kQi04eCqovaUzzuj+CxwM1nDo5UvbXR/hVS0H57fp05/0jqHwV1MmqTZ/xCA92cU9W2FB390coG6WG8wcrajnvMQKFCv+WmWNGejTmrVZhg94KbzIfY2NHNRbtrYnrRx/DdbWCrHb14fHoMd73UTCmZmP0MHuEdafVeDmwGTq+j8LSkWqIlq1IO+kBBvIs+353IqPYB3jBfXL1twMtqYhC6w7MJ9vtaEtRFB7yueuPc03+PkBXZvj3DW3oZOR9jD2rhmmYDYKaPETsVTWC69VB7sAodOAeuLfJAeUnojBnKLPN5ybwL30A0wwF9xJbwC7zPj4PZ91IbwPp/j2svKRGVFY7kk5EYuwWNcKatiGzVvfQM1/B/BfNaUT4PSzuqMWUi9Wp1vV7+JWlQbanNc2+eBfHQhRE2FbHp3v3cIB9tpqHLd6Mv4/UHVrMG9Ya7Y3v4RPr3oE67aBk3oUX+1Sjqx2h3n4HQZlqRHp2oTZOt9GjSIUFazpSXrc7MOI1XWe1paUmd/FiqBbq6ZZ0rddtjHnCtf1qQVu7RcB/lho1HSxhyq+dzHu+WWWJVm3uwJ5rXtikAw50uIOpZzUIrXBB6d8IJHI/zPX4B1szbiHHoMahhT2pTtYNDFygxhznbjTH7yb6ubAXjO9MZwy30EfNzHnUgiKyboHasrYPsqCKBjeR2FGB11wL2C+6hR8PFbipLFAWHYHvrzU4PaAL/ky/hRHMYPVcusPzVTj6Mv+8f+GKba43sGaPGhPtelFi6+vYGcE6sLsHec29AblYgw3DLcjs+FWshAaVTS0o7PY1tHilxq0Sc3zdfh3VPLkmzhY4Uu8qfvL5Nm7viiD9ddxao0Fv0QfVvK5h9hIFuqf9cKzBVfy6rsaL+RI9/HoJv4er0au7GyVMvYzZQ7gHCixojsMVtBIKPrlaEKVcQYtAFXuqBeZ8voI2+9Uw6WaJPVFhuPuC/bdFP4z9ewU5FsyolW7Qnr6Ml/sUZDgPINec86i3R4Xq34kmv7wIaysFRnfdqfOKS0jKZL/zqk7uLS5iQUcNLCdak8n2UFwcpsA91oJOvL+IgkncAyfMkfDgAracUGPeCmtUT7gI7UAFrWfWwJYZF2DE7BFiIJgkhiJrioKwgP449/EimtzgngkfQKqqc3jNr6VV/Wl8RAicqzRIc7ClD61D4Omiw+GtNWnCsfPwYLYcHGlDc7+dRzxnxhsV5uQw8QL2MmPsH2pEmetD0J553t+sQioaFILNigrPBpbKA98GYXB7NRof/i3fanMOmrp87ltMMN72PKqNY27sao3lSefx5yDnu7Y1UftPCPrzvPyaYYvi8+cwe4cO3Yf2x92WF7DE5L/vzB+A12sv4Op2NbyyBtKo6LNozV7W/T0/i3kwghto8Q/qUlz/YCTe0cGzsja9VQVjfLQOO5vb0qFH5/C2nQ5SaA064BmCTSla3Pznj1RcHIzN3EvpI39KL0cGY9RIrpvZN3mT7Vks7a/g6KEfcuNDQQgwZU2YWg2Lo0NQd4oOmlfV8dAuBOv76uAg1UaR8Tl0PahD0uq6KBsfjOGndNhc1h/P9oYgiNmgbtuB+Ln3HC6wj3cZPYhaPzuNDs8VTH09kJpFBOIrP2PpXDtSWwcj4IoOW3bUpX4dgzHpvQ73woqkH/lnUM9NwWPbAqnJ6dMYPFmF3kMNcsTKABweqMar6l/kAKszwEkF5ofr4PT6YHQ36BDsXhdzPILxmuvQ4MAg5KcEoqiRgqFLBlH7gaeQxzPl07VQanM1AN6cZ58m6KW03acQOpT5jZnn5vqTCGqh4FR8gVzNJQB1HnFWyhuE/d0D8A/PstxyEFk6+SN5DnNvjiL9l+uyxrMmD1bkZf+cwOU4ZtcNg7DYiO/hrPd1yUByCDuGMWc4dyzOl06V+GFNC86hWfly0zNHschBgx2+A6E2OgYt12TOvf70/LIftgXyXByVSGNzBOmcfda97kcTog9jzxHW5L49aPjoQxiUreDzwq70+/BByOynPc98lF5XHQIxG/T2eieNUh0AmNXHTfsgP0k+hA/LNWgxJUc+f/IIBrPuzRzYDXl7D+BEU14zsQdyNhxE9ygFuXI/pNQ4jCzmkITGEhpNO4xSX54Ln/4oKz8Cn3ANtreTaH/5IbxK1uJQeD9qlX0IxUKLmEO9qPmsQ6jNzzJybhcy23AAaf4KTB+60LeP+/GXc6gRvZY2PN+POPZij0vPpQ9r9qFPkQbPfqbIryf5oi5n/xFL38o39h3AT9Kg458OcI7bi4Wvteh5tBP6btyH7AoFM8pdsffjQcSz5lTO7YvqjQ6hc5wGGQlu8DA/hDJLHQJ7diLzg/sxTq1G7ZUdyNtqH2L4TPNOvJD6t9wHqUiN6/MSpDk398CGM7vHmxjpwtDdWMLr0PN4+c61PbAezvnrWbI8qcZ+CGa58P5vZFPeZ2f2lIbq9vCfvQfP2e9yXTriYsRubGSWvn62I/05uRdePmrsON+OlqzdjdWJCiwT2tDVlJ0wlLMXlMZKmsJd+Mxc9++KKMlz5070Yi2dlHJbut/BB41/aeD64I68tMwHW7rpsPfPQ3nSlF14OkODsjHtMOfOTlxlPd/ZuwMC3Hch8K8KAdZtKT7KB8eZmW2Ot6LQGzuwpQ/n0DN3pPcXduA6a4j5t+vS147eGNWSz1S5JD17sQ1GPbWwf35ZLj20HaFOOuTk3pJnjdiB7wkKFqoeyBOb7UTXlcw5ri0hBnljXpQWWT3aYPMAb4ydr+DNqTbk2cUbM9lTEru1pOhr23BougbbTC9LkYO24fd5BZXdLkiVBzfjgDH3v1GQ1PfaBnxgbpk9NViO3rkJUWY6jGoRKo9N34J37TgPJl+TG/3dBucCFfIyWyB0w1asOsbP/qAVnLpswYkENeL7tia72C3oJ9jf/ZtTnZMbYLeJ/R1NqPDgGniH8vzKwZLisQGat3wue89IN56uxS/WZPfhgfKzr+vwcpMGBVEhcjY2wKynGq3HO2HAjA3I7K3FmOfNsXHMBuj2c+5ObIW+vzZg23kVKl46UXTYKhzdyPVs0Jie/bsCAUYafDGckK50WIUhrHvz/h6WvDsuQxLPY0z+QVkxXoJfMxWcbH1Cfvl0Bcq7K5hd3ASN6q9F62catBnXDEbOq2G6W41WvP/qtZZh9zEV1mx0pBPOS7CH9flIZn1aabQQPxYyi5buk0bVWoRuPOPTK3dJFgMWIGOJFs3jvOWI3DmImq9BZL09crbXfD4LnpfuDghYsRj5zFfXpzRGhM9y1GEPvRPpBKvJK/DkjgrXh9Sl77/nonMH1jSXWpRUOQuXqth3bu+RBo2aj4gDfD3SR5oUOBeX2K/t+22UV7p6YfF/2jhmhzztyWzUi+T9D66DhXvnouq4gicp9TB3wQJ4sW9u0lUjC+uZWPVUjW/+5uSbMBXBsWoE2phQyP0p8K7O57tsvWQ/wAu79/Asj18o9R46DReOarBk/Qz5yulJOLuOGaxikexVOBX1WffWMPMc3DUNB/iMlgdaI3TsDPxqpiDdqCb8Hs5CN567N/Gm1HriZFh1UGHLcyOKmjcJ23uoYRNcKj1r4Qkn5qg1S79IQ/h653MNrhdPllpumoRyL85NrYZI89uPx/AmnONW9ZUy64/FTmctijf2lIvhgdTBGrzrJckth41FWl0NlOse8pRCT+ybpYHJyRK5mtYTTa4qyHn/W/ZZPBELy9Q4UmCC8oAp6NlOQV4tS7T8MRWnmqmhrlkk+V4bA7FEhe5xOmmIagx8Ril4IOVIZndGI5w1f7JDmtRy30j09GTGM3shqYJGIqBIi3H1+0sdPMdi+RU1HvztIYW080Ad1vMLbZtLQ7qPwL5zrO0FjeS+94bhW5waE8pcZLuRoyC0nNkbuconV3kgn2v7q3qyfGLyCFTwrF1rnS7bDR+JBdxvbf3y5czDHnjCWanh/kI5IXscBvDsO9j8kG9Y8/O2U8Mj76VUeXwY1lWq8W5SolQeNgw913MdJj+U+h4YjN2TNLjtcFsq2zQY199qcVWqIa28MgQbOMfd3P3ZvTB5IC4/48zSK9ndJbA/dCFqHFc+xaWuH4CpvDdVdRN5wvhBePGvgq+fa8sHg/i1XNs32TdlRTcAp/pr0KPZQ/lP/0GwXcb9YJ4od74/FNF3OJMmv5QjGw2Hhufu6/p70tywAXD6psaTHuHShWsDELiCffP6BUncFjj3RoOGPc5IqTsIeSO1CDl/0d3MlZC8nM+o7wr3hM3ukCeo0b9va/ey4n6Yy9x+w+yRW8LMfnyGaqha14/bZ8kczPn942UR913TDzF87oeLz8Z5DJZg+M0sWpkQV3lCoEJScKmev+z0wB1frLTo5hIsJ/i6I/G0gtPWV+XQCsIr5pPdE27LZs3740kw14SCpYBqEnrdVxCdclwKve4G73EarDm4T3JO64OwKma5CZukxWG9MfWQBjvPL5BuLOuFqFjO/kl6N/38vujFeiJu5fe70acvijnfXf8WHTsefdGB8++bCuu4EQl9kbhWwe06s2RlWC98OKVFmyer5SjLXqjkLJMgdsvHOvZC9VAFoxofk+N790XeGgW1jE7LAbX7Ys18NbBqpzT3oSvIToFhxzpJftUD+zsrSAqaKtlv4GtmoQXSAOnaq26IZ72q1/0fSdnaFUEnNYgb20mOaNENk2Zq8byxJEcXd8VGjQaBHybJVx50w7VRGmQ5rJKVmt2w0khBaa63bHa7OzZe5v4ZvEQ6uKcrlgaqce3rJGnhsi74lKqG7qYkhfh2husOziCFbaRRXzohtjazx/pakoepC/4ZokGvk+XuNwI7oPtWDYqXm8ohIzvBU2IPfWIrH8txgRVntyVvnWWjK53g+68GY29IcvnuTvjLOS5h2kS58w8X9AxTozJ1gVx/RmfU76/GOHMPKTK5I+yHqbFhk5tU1qwDlh9RY9Lr1tLZ123Rhvnk8rrq0o3nzvDh3hb9P7kXHXCG03/ft3P3qrvoxDl8Jl93We4e26U1Nvmx5kxt6j7tW0tcD9JgyL6DbvuyWsHxJZ/vssaxN9q0xuUcDYJNGsTJx1pD5muHwB1xG73aoIJ7O+jw/bjmh5yxnFkoObI4zmt8exTwdYqFnbz833Z4WKLg4L/t5YXr2sGxr4KVYyR59tD2mMHa8sV9hJxm0h7mDmp0imosrZzXCotmqvE13FqKbd4cB1azL5e9dZ9r1ByGsQrmzAx2j2rRDMasw5dNJrvXvO8E1/r8vu1K3KxCnGDNNb9/PbCfY7gTWjPbHJyVGBvRgu/hWTb/6xmXHtYMVq4a+Eadi7N/2xwtamnw+1R6nJ9bS2xKVdDvpKnsurYVvHnebTc7yjNetkIVn/XKcc6yo6Y1wo+pseDSN/fsPY3RzIM1KjXe3e6ZI6y5T55V7nM/064hRk9QEHSqnXvvEQ3RnjXzxZaDbn5TGyKXtbHmYUOMzPeU8PX1XXmxk7wcUfuRgrcn+8ZZqRvi3BUF4z2PxA1o0BjPlzPjvZDjipY1QRR7UN3QH3HPTjZF2AU1kmJryOkNmiNzJ2d21xj3szPqw2qAGj8/B7u7frBDmjf74Ksx/Pd6eFNPQUnRO7cTD+th7GL2jjFW/S4U1sOZXQpS3K/GphrVR3d+3vdDXeIOrqwPz66cSRvtiis+2ACJBjVK992P+3ezPWJWqBFimxN34pcj5vB7newe4D7ltS3i2fvuVSxzv/KpJlLnqKFRGbvXv1ULPp/UsDxb3s+kly0seQ9T122NvRBniyJbBTG3HeP6utXGzEyuZ9T2uD1XauPODDU+7bkYt8/GDiWcf3c8GeF+pY0VhhYyI5lbus/2s8avyWrEbG/lVtm8GgKOMl9dGRvbuaENnIOYn89Ui4vsUB2qbWr02D4truhZdXRuo8aiHz3cbf3McO+mChuGWLmXfjKD31cVkgvc3ZRLpmhXocLp+56xG9+ZYa0F9+S+6nH2FRbQ/WTfTB8eF51ihZa5KphmtO77fXqV3DVIhb1nvsaE6o2gi1LBZcUramT/XL7YXIMp3V7SjcynciHzv+ehF7TnSoIssZaOff4cC1slyQ6DWa9aJyP71VP5USH3s9Mr1Nc9lZdwvnuxP486mMXIvZgDm4TkkL1lnFyfZ3mwYxblqmS5V3sFgW0zSe8dL9/ey2x/Pp0mjU6Q9/Xk3OfxhsofJclyCGtsSApZ9X4mV27nOnd/RUPOPpMdeyrQnXpGCVei5WWdOMf5PqXowQ9lZ1s11+EpFn+IkSfXUtDm5zP8iYmXsxprUBL7GktVSfIoZpKp+Wmwb5so149VENYvA1HbnshpPI/b131AZjbkmT0UWEzNxp/COLkP/90rLBeq3Bg5dpKCsUvz4W3zWP7rpaDrFBWdHHJfrmDGW7g2nxJ2PJJrXVDQ/uBTanf+vrzsAXvl3yR66XhXbv9XjTtzn+Jj+yj51GoN1D2foWW7WDm1ijVqkQrjT92XW29WcJy5cNiV27LpdQWu2/S09dtVeRsz/MP6OvLed12WKhV0uatQqd1tuasZn0WbJDIaGSYbR6vhGJaE+YNuyWCPm3xGi5ToG/J2zvULs/QIrQyTd1xU0P91AUJ7XpT331Kj/aBC8r57VtZ9Z/4JNVB9Xaic/E5Bu5Z62jP8sqyfocWCV4nkWxogB39Qw71JEoIzL8q9fykIGVUAW/V5ufQ257UuhbhyJkh+y37X0L0IzgtOym04H7X/8ZVcjQ7J1c5pcFQqIm9rfzl+Mufch4kkLT8gz6hQo25KIlrGn5SHmGtwzKwY2l9H5Ju8Txufb/jTf7+8nr2+/qASck7YIQ87qcbEWt9ppbRTtuP7y68lkfPBbbKs0aLZ50RKuLNFbsC5LzAwER4zfeV2zGbVDd+R3XmHfP+JgrW9S+E8Y4O8tjlr180Syi5YLXf+pmBx+HfyC9kk/36rwfyTSVT9x2J57CQtjlTymkaz5cmsIS9fJiLAcZO86KSCuSuSELlhtmw3UAuvaSWwjVorn7ihwft+pVipWyQnzWFeiikjVx8Pucsd1tvEH+RhPlEu2MbadSqJsh9MkIP/ajC3dRKtvekhn5/83+cxEpGZNEPu/lCNbb5JOHh2hOxfW4vqi35g0uPJ8ndTDWocK8OzfWPlLsYKTKLLaONfIbdaoWBv6Q9ydRgqC/YFY98k+uM8WM7fxvc7cG9sJ/nLRzXK83j9gwPlurPUCLichElTu8m+8RrMsCzDyrQRcoWtBigqQ3aOkPePV/DoVzldCXWSR2xR4bBDOS0d1kbuvVSNTVeTqNvs7nLvwxoMbZREJ666yI9nq5FfJwlLyzvIY1nrLickQb7YSBYDuT9TfqJ8ZEfZr0CNqWnlcNrQWq6KVaFZbjmFzLOXPTaqUPv5T9p4qpo8O1SN1Q+SSBrSSN71mzWndhL1PdRENvVXocPQJESY28tdtCr8/JCE0s+m8i9mp2ONyxExor6cvIszS7dfyHR0knM6qpATzvX5kxUXxdl2Z58ftHB/ctw8ZpIp1Z7Svr4mcqINe+Wsp5BOsF8yQ6bbcR3qKnEn/nBeG/AT0sqKuPHlagxcUEYe8Q/ilr9TIbfGD5K2Xo9L7sLM7/WUMrumx41hbUypeopJ287FpXIeWfilBB4Xb8W1D9dg+ZofKN4TH3dgroIrZWXY6PMxbvc4NZQv36n46ZK4lu4866u/0cobY+Iex7EOpD+lZykhca3V7LP3nsFJ9ohzmMH9HPsd9k2Oxv1gPWmyspTf60xcez5T5xnctxed4xwVFVqgmORyyzjrEQr67v1KkltO7LslzI1znpG8fGyca1cNHgx5jnyX37Gp3M8FNsWQtlWLe8d6/nv6NxSP7R93n+c6YX0J/II2xuXsUGNZJa9z3jd2enPWisIikg9Pi3Vgz2326DkZnfsR0yJZjX9Mn1PIi0exXqM1aPTmObxrto2t94HnK+YFjJ7W6lfPkb2191fk+wbG/jjPfs3JUCouiW0UoEZiTiF51R3vllKTOerWZ4rY6e8WdkaDZTNfkNHh9m7J6cyHG/m9jtfvZ11fi2spzyEXBff773O2BZ9eIPXWfjcXXwV+cwvh5H3U7QzPV+CWL/A2zO23iz1lp1shGT1hpg9WoXmrz9S5tJp7vRYKtFOTySPG1j25roIPuckYsrK5uwnrRuSuz5B/W7g3Oa3GfvMvcFKfdNtZpUKvRwbKnzXX/ZZGjSWX9RTdx8/dujf3SeYrsnp/2r1/nhp/3yVTB72P++tEnusvL+E8xtvd5DB71qIUSN2PuLvV5+xwWo9p0in35af42U8bUHzL0z0vXcGQrTqK8rjjHsR57fbDVEo1y3DfxJnR9FoKTbuY5N78poK/H1/SSvv77vv6aeGe+BKdE265m5MWuvQUnNXeco/lvZ1ckIrsvgnuu23UKO6tg+2+JHdtjBqPJ2ip3C3X/Qbz2ItQDbkmGtzN33Eev/qWFrY3kdqbq5ChfkP5s42lb8zeC5a/pgEbKtz9rmrwJfoV2fpkue9f/t9vQ7+E1d5X7gUjdChWvcIQJdO9bTctGlZPhVGNfHejiXyOr97gRKsyd5m14hVra7WLZtLOvRqkqzgX9Stz38Q+mOXI+2n33d01W43gqRpK31vlvpefcdvetzTEuJ4UzD5eOfkN5TZwkGyYgRODX5P8opYUuE8Lze8U/JlW7r60rhYZe1ORW2op9ece3nAlDd6bakitr6rR96iClmm1pbRePJv7NXDebCVdiVBhVR2FnjnVlyq3KOj+W0Xcq1LFNWa5i29p0vQO0iyVGnkT0kjSd5Nab9GgzvQ30CY1lTx5NlWr3yLkbEvJokqNoNEq6Kf2lBoqCiaSGlGXWkvnbymwyvtE/xr1lbybaZBa8JbqtOkvZU5V0Ccvjf75OUy6xB5ROcibisPHSt6r+H27bSXXeuOkDM6bKx5spGkNp0j9mSvGWm2BWfxEqTX38N1O29ENY6W2bgqWDt2BfSETJK2zgjWj0+Bk4Sp9Yc/ydUiHkt1H+sdFwc1hn2A0YIR0yvi/3538RHKZh/Svn4LkW+/ozOp50sheahzomU7246dJ1S8rqLR9Sx1mekpjnmmwTfiQfvtM6fxdBcYhO6j0/ERpP3Opid86CimcLwXzs+zXrabMnyulFZvVqHdpLUIPzZe2fVChT+J6bN00X3LgvFCDfOC9f4b0ZZqCphE+aJmxUBKsCU2N38Kp3XCpD2fthQfSMWLqROk6M9US4wxIW7ykQ2oVLu3LR+rEmVI+e9nq1vk0N2i+dJvZz7lPHtku2SRlcw395r6jAJMlkh9zcmxxOhXVWCs1Z55seMKHbuYtl67mKYjY6UMHEzZLc2LVmOW8lkK3r5ZOsYd29VtNjdZtlkaz55ouXYNR7ddIlzuqceTRWsy2+Ve6tE+DD3d9ELt6i/RvKwX/PvFBqu16KfE1617bdzDKWSdd/K3Gg2sZcE5fKlW4qRCUlIcZLdZIIW20CGycD7PxK6VLfHbhB/MoeuZGqdUWNa4fzqVzk/ZIddax13uk00nzndKyLwoyVvpQ8RNvyStSg0Ffd1DjR/ukeq/UOFexhsyeb5W+JmhwpngV9T21W9qaz7x9eBXKPu2R1tVQsPHu/zg667govjaK09KSoih2/hS7c85VUezuwEDFwlZMFMFABUEQFAUJFVsQC5V9lhIFpTt3ZhZEsbAQ472+/+1nP7N37tz7POd8Dzs7bKUIyVMI/Mm5ZcchOrrikHCiG+fnJ4eo9/49QgTXipFOefSn03FhFPeL5U4VpHZ3F9K5N21IrKAbfQ8Iex+LNMelDLvtzgj7P4vkGZuDlfN9hBOBMtn6ZaNzDz/B5IOaxhXxuk0PFMby9XRx2YRj108LF8okCnrlSpfu+QlRTST6euUgtf97UgjuKFPnmhyK07sg5C+UqVlmLu2fcFZY7imR8ng5nVB7CwLPF27zKujJeE9hRAPPSp6l6LzjopDA89RbnVxcqQkRjLhHFx3ORuOJYKExV01Vhu44ez5USHMQaciW/bg96Iqg4pnrmocrdideEB5yjzu9yZUiTC8IE7Ilmvj4AClSLwljmknUI9qdKmcGC5d4vj69OYf2tY8UWvM6XFqUS15fwoUM7h1+XmVklHNWyLKUqTCuBLqjrwhRvMdHqYqxgGKEZX4yXR2ai059rwmBnCcne2WD+V4W2vurKcFlL5rtvCNo20iUN3ojTuheF2bM4r15dD3mVNwUbD/ybBuxjq4vvydUKkWKNtlIH59fExo4z9+u3Uemg68Jvt4Shf7IptDztwUTPTW92Z9LdnU3BbcEfi2eJTRL+4bQw1Cm9UdK6faKCOEIzxHF64rRYcMzoY0Z98d9ucgY+FBYyjVtT0Q2PJ7dE/ymqGnX2t3wKXgkNOstUW/FLtzVVwpLuIYox2/ES917gjBfTQED16P49X1hFu/9l3fX0o/kp0IN56vzDhto94QHwkSuD5bD3cjCO0FAK4labNtD45bFCY21ErX3zaaxfeKFDyPV1Msglwx7PxJCOZ9vXVtMU0ofCjqvZPLvX4zOUc8Fr5lqummWh0PHU4U47o/97mTDm5KE1Ilq8l+5E1udngt2fC/eaK1FqHaKcH6XRHaJLrRMkSqk8lxwrW4HdctJE26ME0nRJpt6H08R5geraeLlHHqVkyQUz5DpaUIRDUlOE74PVtNP3WJ0+ZwldL2vph0GeWjjWiD84HnNbUoOHLbkCKxApvnPtmO8zmuhC8+t996vRsGSPGGhh0QLLjijp0eREJahosjJq2nw/Hxh1yGJhjZzodX5mULaMt5HM7ZRi9m5QjN/kV55ZNHrqVlC5wnV9KhFDnXrlSUsLJHpyJkiujClQFAcVtPx8iKo7pQInp7V1Dg9D5+uVQmhd3mNpeXg+DiVYMZ1oKhmKzLm5AkPimSqnLsZbetKhTc8Z5nkrUbLv2VC8/MylRx1htkqlTCoDc/CU1eReZtK4Ya+TPNWrKFZzwsFzQruQWWu1CpGxecmkfnELbRdp1Toz/U8on82ubQoEwJeqSnGMJcGnigT7q7n+r+0iEKXi8JyPzWdsy3CzwnVgpCipvePCngv1Ant98pUG5eHR6p3QryxTFO9ctA875PQmueU9gM34pmfLOz4xrndex0SiuoE4b5EorACioAPQgPP7B+CVtAx37fCH55Zou6tpVnmn4SXJfyYnRtIcbtWGP1HpOrMbKpYXitoealp+e9c0n37Vkjpw/eoPJ9m/PkoLNSS6UloIcVv+yicaKumjY8K8WndNyFTVJN6fAFS034Jeat5X/TIg6HjH6Gkk0wD2+ZgAP0V4v5T09+RLrC3+SY8DOL6P2kZfNMbBHt+3k8RS9HpmiaWHef5y9uJ+sU1Cp78mNVXl9GevHrBjntBbe1qCn/+U2g3QyLn7jm0om2DsGeOmp63y6M99n8EU56hZg4ooLXafwWljUz7YwppxHQN1CxQ0/UrhQjto4X6CjVl1xTgfrwOlrvIdFnIxVpDXdhb8fyVko2wl7qwsVbTs7BV8H3wW4jivH371Qr0u8U/O0Ki7YeXoPkzXVzqItLSs0to7DstjOf5IuvvciropA1brnXL/J0poFQDf++IVG6fQ7WF2ojie/TMNZfWLtFF51I+zq8CWsHP26KLTKPLC8nCTRdte6np681CvLI0wLdQNWkVFsB1hyHMPkskXc/Bq8kGuG0uk5EiG4dcDFHAvcnvoxO8HfTQZrxEDt2XoGOOPiLSJXKKWoSza41wIFlNpo8WUnK5ERYo1eTRazEdD9HH7lHcs0qXkouVHjbbcxYamUOnxhqiL89o8UG5FHXKEDGLuafvL6ShegY4zRnvVLsimnneAKt91NTGrxAFOWbQieSa7F6AzaZmqOJsNjIyBz1PmGIf1+eXM7PxWzLBCc6KtkkLoVdvDPtfaprquxDTB5vAakU1vXVaSOkFxjDXqaadVosobocRxlepyfV2Dvl8aopKrslpdnk0JqUploSJ5HS0kEr3muIk1+3GkUVU7W6K82FqmlJWiKI+zSE7S1TTsRAZyVawTxfJXjMX58ZYoo77mu3tbBQtskLlHJkCtBZCf4IpWq2upoa/C3BXMMULr2oyFhdQ6+amuLO8mq50WUhTgkxQ5FxNx0z4PsY3w5IdfK2WcN4bYIXYYzxHzCgkb8ESI7j/btQoonW3rGDB2ena/iLMmNwaV7nW9fqbhQ0GLfE3hGvLyUnoPaY9iLPZJ/NJGBfQHm24hnd5PZFaNLbH0UCJHKsmUbx/O3TbK1HliGz6vt0Okx9KNGRJERk1b4kcrpMPWhXj7fuOiOfjxyZlIculHTbP5b35ZQJe3O6IjryuPtlOQMTITliQKNPsY+PgLHdB/iY1DZs/jnSfdEVjNWeAMkdqerYTtnGuS9ecRL+q28OA19ieJ1n0uaQDjqRJtCSuiN57tsPRdxJlBheDjLtDUPB625OFIc274gCfT6TeBOykzhjKM5RvxHh4JPLxc2V6e2oMPgd3R+OcatKzZXA5bY/el2tITGSkWNsTqVyHrcrG0MNWPaB/QU1hf8bTSnUX6OirqYXWRGpZ3BFm/NrvTM2ij7b/QeDZ/Kx9Mdm26waHSTINeVcMm7re8PvA/aI8E/ere+HyUs6uda+RJ/SD9Xs1pTeMxZoGewQf4/44bAwOtemF2gHVtGUksMmxN8yia2h3Z1CP+X3AjvO9njea7H73gk++mq7YOpDjgx4YPklNR7QzaVFcX4Rw3f6clkmzvHtDx5Ff++diCl/QByPPcD40LsGhvIHQXCDT2kVZcJ0wCI+mimTZNBPZxQPRobuaBi4fi4rnvWDZUk1pR0ZjcXUfaKyppr8tgbne/fDf8hrCvFF0dsoALPlTTSEpoO4z+2Fvi2ra1mwMZUb1gsD55EHQa5pgMBCjUqupw/xMOp0xEAMfc08cVkIVfQfDlmu1X34xeo0eDsUsNb1un4XfviPgm6airiaZSFKMQD1fQ4/2wJbrA+B/poaSjPnrYQNwcXENzf5ULGTkjoHXT4liruYLE4vHYF2VRCMS8xRv245BjyU8cz0uUpjdHQOHlhJdiR1JVTaDUXK8hiaoR9HgZQMxuLGasm69pvzIYdjSu5oGe2bSsufDcZnzvLi4hBTmI7G1pUzNu5SgeDKDO8+qbwMy4ZzIa2WUSA3+r9HCaCyG8PcHfSoXsgMcMOECZzyrbCEo1QHTOZO/ETOEu0/HY+8ikTatf6UY4uKADSdE6mOTpZjVxAEqrkWf55Ur4s3HYUAfnmXuvibHXgwxAWpq8MmkeBXDON6/zXaU0MIhYzCBe6jX4BKcdHXEU87zQpdMlCWOgy7P5v2dX+PU14nY+s8vorvgmGoqtBU8Iz/riIg90xDGmVkMqxZsMBGj/8hkrC0KE646YthLnrsVrwT5gyPsDnOGdH8pDLefjI19JdrhlqH4VOMIi0KJcui1wqtoHBx4Xn+vKymC4ydgBPe7g4FvFKeHTsbfq1xDnr6m+LzxsDsk0/I7mZS8bDxufVbRqAsllBDtCG+umQQ+//vTgAc871i9xiPrGXCqkShCZyC2Pp6OYW/4Xpzpj+nTpqP+bDX5/+2N+vfTYF7AmeRhd0z5Pg3jeO6evr0dvkycDv/hXGe62iHcfzq63eSZOsYG4Ztn4CnPdOkJNYLsNxmNeSIFdJEEy7SJyNmgosWt0oQOc2agjrP3o1dpCt9eU2G8QqS6njUKQXsKOnmK9PFgneJPw1TsW8fH/NycOn3nY3aT6LeVHa2+MAOtifvv6fbk4jmD+5xMMUO7ktnPGVA9lSnuYg8afHcGGk6pqbb7ALq1cwYup1TT+tgB5Bs0AwVNauiNWSa5B0/BtSMi3czJpDaNE6HWVVHj1BIa/HkKnGxl+nyqBGv15uIkiTTM7RXeNJuLXlf4+KMGYOPLmVhkVE3e0/vhkutMeBmrKZprzM4VM9Gml0x2c3rA/fxMdBog0buzltg8eCasBJkMfzVFE+NZaMc5du0WQzyLmQV/zl2vp+mgQ+YsXOHXO7H+l7C7fia6jJGoaN0nwWLtdHh3lOjXq+fCU8c52Mp58mtmqsK36Rx0dxQpNrZe4XFxOk6skkl5sVHx8thMPOC5fv4gbXKNngV1uEQzCvVpSNEsbN0m0fg1ptTXZRZaTODZaroVXfKaCV+e90Nmd6dDlrOgtVkmV7kn7Rg5C/O7qenyuX5U3nUW7gvV9HzHAIrMnwU9Xhs+i1/T6ozZcK8WKe1tMXUYNgvDwmTS/VGM/dWLYM+ztm5lBsxmLkIvTTV9a9YfBsfnwGedml5t7QNqNg+fJb53I+1x23s+Wk6XKWN2V8ydsxB/X0mUPb8DggcsRiPPjC3vt8ah1CUI6ylTNydbvJ3qhO7cTw2jU4Vozg1lLyXa3DxVUXBlMZ5N4x7qbEt20lI483U79NmOTi5dgn/f3ay40p4W3FkE8QDnz9QulDV1IfaNU1NBWQ+aOHQBtGU12Q3rQ/P+zsOrSdVUvqY/fWk+F5MCq2nj2Vc0omwR1ggSTc8uphnrF8AWnM+dipH6cQVKTTjbbyqCYvZKJJ9V09gjGYg5sByBw2Ua9jodx4etwn/z+LX3tsbkI8sxnmfttWmm2P/WGR48O3hdNMTjtatxOUik7j9ThID5yzGtq0w7qlIUvU+shO8OmZaMN6U1ec5YNlmkD2fM6f7Blfi2lfdgYDM6rLUcl3ht3A5Ppx/zVuN8qpri72dQRcoKVHBfPuBXxHXQGeNnq8m5qphO5i/DLv7ZhWuKcTd0HbZs5N7dpghy6Bp0V6jpfGIGPqavwh4nkXNUOpZPWosGrqtXjI2xse0aBH3gvhmsjz17XPCqs0xWN7ShkbcersNkqs9LFk6vcoFTrkTHKpMVt/TWI55nqAVaeqQtrIP6k0QvrIzoncYaHOC61MTBlH7PWQXnRoketE+ngL4bYMIzcqe/6XREtRYHQiVaPKCINDXXw2Uyz9RJxWTu4oKz9SJhdjHPFFtQps95qXMRLv11RQnPFIec0pEQvRnb+XV976WBKetdMWKcTOdONQg/Bm5BZn/Oe75fhMUtt+PLNZncbycJqteb0P4i54rpyQrtnM2Q+6rpy7Iviri6rVhdJNLMPb8Vp4w3wd5BosOdtWji9A043ZqzUJN0Sp67BYrlvAfd06k3bcR1XsM2cYVk77sZrpFq0mteTO2cN8PSSaJX/35bP8INnXuraF6sBYvJc0O/UBW55Ziz+IDduK0v0u1NTZmXmxu8z1fRGtGUJXfZA7MjVVQ5shh543ZgS75I0UOLEKvega9bZVqmnY6C6F3oe0eiyPL3wsEuu3DMQCZp9hvhwxc37ORZuMW+JKGX+S4YbZfpe3SiInz4ToiLOAe+lhSPVXuwO0tFbbNrFZ6pbrDuytfh7UvaELkTv5vJZCsXkm3jDnQRZTJoU0yjvXbh7j2RIt+aKpNbuOFUHz7PPk2V4m83ZBZX0Vk3c+Vs313wdFVRj4EWyp973fDWX0XebS2VUv5u6J9W0XlXK9bMfR+c26jIKNaStS/ei703VPRjlwW7+XEf2nO2L+ljzjIn78N2npukzKYsRmcfzxUila43Zd6RB7B0t4oiLpiwI3sPov9qFTXpWoxh790w/5xIR5oUYejBfSCeAWPqX+L9l/0oaeDXZVwr9FfvwYapMk1qLwt3f+1DP7VIig+JQtyH/bjNmTwnIUGxdtt+lO1RkfF9Uhyasx9DVkvEWsqK9V33I2y2RCeavlFsXbsXv2bJNG1oOmXe3AsNl3+/uy+ise33wlpPppZ6xVTlsx+Ppos09bSpsrF0D3aurKIdLk2Vcz/thd9dFdWpzJQnlu7FqLEi7ZlqoVTq74fJNZGyrlkq75gegKO5SM9DrZSP2h9E4TkV/fW2Ykd93DF4jYr2LrNk0cUHsZ/7hZ2eBZvw3R1Oyf/uizZjH3+744VaopnzmjLvBwcRmCFRQGdTtmPwIVzl/bJ6rQlrb+sByxkizTPhOnBrP5yGiOQ2qgjpOw9C96dI/xmm49T2g4jnzPM1rUJ4b8jHEURK+lIidD9+CFWrVHT/SKIQ9PQg/LiulrdJUIxeexCne6jozFxS2O86hAMhEo1+VKaYqOOBjY0i0eIqRRM+5nieC+pT0imwyh2+XnwOlYX0NNEdZ99z/skvom0tD0J2EOm8hYkyTcsD3d2qqNcXE+XUdgfh3FpF1ueaKt/zeZZtkOjZGHOle6eD2MHzyLQrFsrdHgcxI1+innmWyt/uh7CN5/FkslIaWHugkc//8AsrVjz3MHr1EGlwniUbueIwzz4SjQoxZTcPeWAvZ8umaSZsoONhbPkuUZJozHo7eMIoWKRlToWQ5x+GKc9rwWMzkKU6jIddJLqwMx1NJ3sglHuTb2i5cP0/DzTn+rDLvVj4NdwTyQ9U9LBnouClfRhlvO8caxIUKw09UTNOpJVWSkXAocPYfpbrUmOJ4mXBYcRydoowq1LceuABkwzeywMyKDXbA9HDJJps9or+O+UJU7WK5ImFtOyxB7IMZSo1NFG+sPGEYVORjsNUOd3qMG7x7D/WoakypNVhpJmpadlkK6XFh8OwzOJzbmutnFXEX7cVSalpzV47HEXWd5FszK2YQYQXTLhWBHc0ZmPaH0XkI5E8zhmxsR7HMDhKRbaOBaBxR8D2SZTR6RUW3/NCBee0qu4ZKA/3RMlrrqsvyoT7ucfwg/u4w64SoXb1UQxPEsnVJlEoXHUEdTx3V35OUGhaH8H7BZzV/UlxdO4RnOIsXZ5brJhhcRTeFhIpJpcr+nQ5hvF6/57zk0F52z1hVsW1a8krmmV5BFY84984V0AdC7zQhdf5Iz8j5f1e3pgcJdKf8cbKGZbHcIf378EWVkrt717Y8I/DZSvlhxp+Ls5Fmc2t2WSVN66e41mmpzHr8OUYSitlar/HiE3Y4Y2C3hJZf8vDjIJjWGjL6+RCLqJHHccgrofvyzJxfPRxPGzOvXjra4S9O4re/hLddZaF1LQTKFhWTWfeVQi3yrwRslKmpW9KhCk5x+GdI5KYnyh00PSGV5lMW1eRYuGpk3BKEWlusFKRN8Ibn+/LJPsXKrb0O47unOc/OJYq8k954xFn4B1Fr+m97zE0iZPI2S+L7nw8jsbNErVdkEffBH68/r97WgqoRfgxLOWMPWGukbJ6yUkEcG65l2iknLTcG4UDZZ7QrZVdv3nDiNeq0Qhr1kXHBxETOSsmG7L3/XzQil/vxI15aGfojePBKl63ObCpP472vSTyGJaNhNrjKOP6fDVZFtTTTsFsezV9KlUJnvmnMH6qmlwnJglaX07hD2fgVw9I8V/FKSifiBQ/NFGhyjoFb94LGyLLFNXzfFDwXKIBcjYNnuwNl6cS7TmeSwOneCOIr4lPt3zqoO+NsloVvcwwVNbX+2DqdZkUo62Vg118cNxGojHtrFnzSaexzk+ioBGGbHpnP3zN5Hmh0IBpLDoDtUqi06OrhGYup1GwTibNymSh204/+PWVqW5RkuL0ptOo7SDTpkUVio1//dC7lvODraEyb5Y/Rizj2Xy8oTKqix8+R0qU399a2W+RH+wjRZrOe+e7wh9OozivXrJizvUBuOshU08PA9bzWSAeBksUF14pjDM+g4o8nmu8UoVlVwNwlfOPW26y4nHXMxBPc436VqEY7BiIhZxD2mcaKH9+OQPnUoksDQ2VDkf8MXC0SFqBVsokdQAqX8hU+81K6bomACP3i2RRZcU6rA3kdS7SKTcrFtwqCKM4l/7tZ8A+/Q5CI9fz0ScqhMVzAtGEvx43PE2wnBeExdz70h1SFf2vB0IzUaSDjRWKrnVB6DiO5/FNBsrps88i+pBEnmetlAcPnkUi3yN3pZVytnkQRtxT0YGHVmzazCDMfst5ZqUV8/zvHCwDRSrP1merHM/D7bFEs/UqhYGmwUj9ItK6iAzh2ovzeKahplvT0oXpzc9jmsiZqv8LxdrDwajv8e+e7QzFg9vnUc/zZssHVYrQ/HPY/J9MsTYGyv8qgmHP5+CxxEqZkBWMboslusjXxC02GG1XqCi8wZIVlIeA1XI+3KLPnvS5gBGOMmn10mdrCi7Cri1nVLsKYWlJCJJ2ieTX8ErYWhMCzxyZJk58JWiGXECeFddGqwzFxoYQdDESKdgrUzGlw0XgAufYe5WK7nMuwKdKon7N9JVHu4dB5nq18ai+8lrFBQxzk2irlpUyPDgEw7ZLlOBhyQbOC8P25VzPc5sw2eASfp7k/mJfLhwPDcMLHV5jltlCWFAoTvAsM/jvK6F1zkWctxKpyfhMxRivUNhwflg0JldxusUlFJ+SaJ9DhWL6nDD890Yi28wmyhUzwtGXa8LBXvrK8SFhMODZ9myYpXLxklD4cv+FriVr6xqB/dkixZy1YIuvRuEKk6j1pibs7bsIaO+UqSywRCj0joB1jUi39AuFA07heMdZPdykSJErR+AMH7OvVZmiYWAEkiIkUo1qooxPiIItZ4Obty2U45pFIWuPRF72lsqFQ8NR80ui/foWLN3yKpray5Rbpsd6PryChbtkejaPv54bjQu61eQ0pkiIXReFU1erqKVmoVDvFIlEF84Vu4oUxS+icMujita5FSuCDKLQr4OKPk7UU+odvgYIampfoqecaxiNvjzP+nS3UDYmXMGREVw3XM3ZntfXkPGE5wLZjMntb8KAz80zTY/1mnMNzSN4zQ/TYyWHr2NapExpFnrKZjNuwpXnsgcn9ZR9nK7jKWeVNcPNlX8yr2NHG64VCebKlhnRCGoi0ZAVZqzt5NvI5t7heleXTbt5Cza5vAZSdZUTB93B4Adcn0PNlO0O3cK6AIlOqpqyXgfvYshNzgwrmrIR+bE4wtc2coguu9wtBqqrMv0O12HeB2JRs6iaqht0lKqrsRiwiWfJM7rKeSUxSJ4sUddjTZURFrEYeZUzXicz5fPAO+jPa7Xmoymra3cfWkNkesd0me6VOHwOFel9gA6LnxyHr2vUFBCkoxxx8T7cXdVUO1VXaRQeh+5DeLZ6YaoMc7kPVsB98JgpixIeou1MmbKtdFnX3AfwBefwfTpsQvRDvNeRSXuMjrL90UfoOURNnr90lHqnH8LTkc9niqnSOeUhAmM4Z7YzZaMGPkaRM1/PJBMmZcbDqEKmxWptlr33CWizTOcdtdm0uGcQd6kp49w3oXbVU6w/IJHLzvfCobdPYVzJmfxtjTBG8RT9FqroXJ9aRfr8JwhvoqLA3R8V2/j7ySUibT/5Q5Hw5ylijSTyN9BRRr2Mxzju73ODdZRDJsfj/jGJ3m42USaZP0FMiUTtGkyU3/s9Rq+enI2nmbB+/LyGCzjzP9dmBy8lwJz3UdJ/2mx2vQK2TdX0d6IHvCOVuDmO7wVn7d2rlXDhDDZsozvW71Ji6isV/TmniSkVz5B7QSLttr+EfkFPcZJ74ijLOmGapgLvtGQ6Y/dG6OabgAAbkSbrvlHsq32K55NUlPvmncIzJAF14yX6tvOv4pH8DENUIrV/qUlVzgnYWqeimA7upMomfO2voiSvg7RzohLXeSbdZuVBB/4qMZ17ep+t2sqRZglodkZNA4x0lKtnP8PwQTLFvdZRBmY9wYKTnF1zjZXzhz1D750SNSiMWeXUBDzmNX9ljDHbpFBgBfegfcHabOIQJVLPS9TCRpuZvFNCfCzTiSUeWNciEW7LJUrfeBDNEpUI4UyoXHsArQ8lYirXtxVahujtRXjK/SXmty60+yqgOUWi/hdrBX0HQhuuXaub1ghPVQStHyoKm1GjyNiswPS9PPcVvlNs+E2I+SaR1l1N+i88ATN4bdca6FCn2Qos/sz9q4k+KR8RRnHNCY89QG9OKTHxsoruRR4k476JWMD991yWBykfJMLAUqJ187WV9jEK7Fyspupf2kqbBIIj97L234yUGYO5LHIvuL7KWJlblYABDjI9vGXEruxR4kAdz3GyIc+kSfj6hevJNG1WMTIJ8zk/OCZqMdPMJBj1UNOrTC8sZin4Fc199q4npnVKxuMEiVLc3XGudRIEJpPP6P04ZpuMnV4S/XjXEhsCUhFpraYowRY9+qWi+rdEUd1s0OZBMqZz3aj/ZYH6XUmYzLNMfXdT/LVMRAueYQMbawVv+0SsTZFI53GNIL9ORIClSOPraxTuqxJhM05FTh3rFKYVSTDvI5PbbiOaWK9E2nQ1XdJrSg6Nibgocw/taUmD+DwNr3C2P2dD8w+k4B3X0mc1LeiZYSryj1bTkOx9pHROQvESkTZPdacOU5PRt1amnZGeVG+ajH/3aU9x86Ikj2RY8B4J6aGt3HYsCVc4k6wZrKMcHJ+E1QdFav7ZUHlzVhI0+Dq3PmaktL2lhGasTKONDFnQoVR8zOG92U2brf6egg93JHrirMVkq1T0OKwmj0NH8PNBKjZxD+01wwuXglJg1k5FRdsPoFSdjD4d1LTcdw/WP0xFMzuZLIp2YpTXc1iuE+l3m1b4q/EcOU5q0rrcAu+in8N3okxRk5oh3zENEytEylv6TpidmYyN1hJV3qgRCqKTkA0VnS14qyioS4ZzjYpe6X9UBKlTUWnD97elDQ3+7zn6hEvkFNacYg6m4hHPICen2JLFzlRMO1VNw8fuokqHNDyYybOA0V5a65+K/T1l6vTyAO37kwJzk2paYO5Fs3VSoPipoprNR6jBMRXFnH8G+2opn/J5upio6fU1beWC0lTMN5Vo3khDZXRGCtT5MjlsMGAvjV7AIoVzu0KfjV2XDtvbMs0crs2eB73Ad+5rmQ5aTPqbBk1Jpugjx+E6Lh27L8n0rfcxuI17ATtNmT6F7Ub9yBfoE6im0GU7MHTES4z699vn/C1oZpsO/zS+zma2GK1IQ2+7amq73xobe73AV17Ppb2a4uukl/jBc2XyFH2c25AON87Mut11sHt9Ol5wXZ107LNgOywNE1bwDHXmi2L7ihdYx3128P0mFGGYjo+8r+u2GtEZo3TM5znFaqkZDdB+CUWjRNP7WVP6jTScmcbrZHVzWvTyORK4pmHmVgrrk4EuPMtHxO+gW/Ev0dJJpuIwN5qjTsPXcJmGeB8j/dIXyO4u0YJO3qS1PANFXP/vbtZSmkgvcZP7WutR2sqMJi8xrj3XsVh9pUmfdPwaLtN0NwOly+w0HOVzmDNYn7158Qphw9QUO0ubVfXOwPYE3l82Wsz14CtMC5VoiaYm87XPxLNWalpy3htj7V+h7UieHUq3QZWZgWf+Mm0v3Iz+D18h4wDXQwdXvByQifCUKkpz1UPrPRn48VFNpzW14fsznec4mdba/RaWzEtHTgxnqs3fBeueL7GL9/4GtwZF68yXMOyqpt1LNcjWL/3//0fmPwNd6huRjlWcb1O26NPty+mQ98jUq9KVFh95jQGzRdLI3kIWvV/Dmu9Fs8JtlByXgY8ZMvkvP0Hjrr5GGmf+536ayg1LX+G3BWfyyVrKoZ6vMOaWRO/rtJSP69KxgK9ndnoT5fTtmbizRE2NlU2Uuya9RkelROc5046NzsTUW2pydG3C2qZmIZjX2wZZk+X8zELZbpFaNtdkNzpkI1GSaOPyk1htloWWPKuGtDqBIXNeowX3i6SKzXAzysa/55Asz3PFnzdZmLhKRW2iN5KwJROj96uo285N9LkhE9GcW3pOOEmjZ2fBp71Irfqeogv+2XjA84UmNJUn+2WiTxr3iHeayudzspDAs3nW6CZKc58sDOPZgfY3UYrIxO9XIr38rsdiQ3Pw8wbvly2arHtMDnw2i5SSoMGM1blw0ZLoxuu/aOqTh7dcx2qdfBGxLw+duY6tXeqDl79z4FspUdrMzVg2LBe7l4lkcsUVHbxzsL+oihLzNtKIu1n45akim+xNtHhYDvK0uTc5+lD60FyoOUNW2viSy8g8RLnLNN/yL7nuyYOr/O+ZORrKDRa5mGzOryVNU5ncMwcWPLNsnqWnNDTMx14tNT3x11PKN3JREyKT1xY91qE4D9ujZFr+QZfNKSnAOheekXtpsJPX89GHc0XIqT9QeBfAu1iiMyW/ULmxEDfuyzTG8jTuVedD5yhnOVNf/DySh945KlpnvgOt4guhsVeivZ+3YnVIPl595x59dAupU/LQnnPpyYvbyDe7AB1mcfaz96XMojyMLuf7MuA0je9YgHRTrp/9f9Gzh4UYYaSmpBZ/qOW+AjzgnhveU0PZfGc+6vQlUqt1ldPbFsBpv0yH7fSUzXPz8HQZZ/hVusxALIKRIWfIrb8h9ywCO8u9uKwRWlOLcYP3yO8nDTCIKIFTNteobH+4F5fA9I5Mqvb+2HWqGCVPJbr+fTf2ZZSgbhHvkZxdCHYuxuJTMg3U2knTg4pw1YHX3m03ip1SgtNLJGp2zo9C3Ytw6bBMhnv9yb9JCbp2V1PejR/kvq4Um37yPNinkRoOFGMWZ11a9ZviaovQgfuL42xdpePFIrTcp6aNKh22Vq8UrkYyPe2pw4zulGM194XZIT95XZVi5iCJntv9wIyvZUjpKFOi2Td4rStH7Tk10c0z+ONS9n8d6Gl9BmaLS/HwoooKbN2hr+bj+PA61N+HDJ0ydOM9/hX7KOZkGcI5yy0IdKfq9pXodleiQfP9qVubEnxYIFF03BlyX1YGhxkyLdkbwHu7HKd6inRnzleKalOJ37NlMpr/nQIel6NjjURxEQ20a3gZSgT+2X46yq5qPn6dTJuTdJSVT0rwnvPD3f3abNClKkzk9dZ203eMLKnAulLeC0VfEH2sEok8960SPuNlRRXq1qopzuMszP1UqFSIFLkiEEdjKxHEz2Wy3QMxTUUwfkxt2kGkWVZhAe+LjB6HKG2hCqlnJFr0J4Ds8yuwz7Ga7gcGkmlaJQKSJTrt8ZmSd6gQNJTzasgXmqaqQs0PkaqFb/SBKmGp5Nn2sLZy8K5KLFovU8cfWsxDIcL339/lFmgxzY5q9BrMOWHGF7ANKlyME2lM+ie8WyZixiuJ3BLrYGqgRpGae8S2t3gcq0angWoavT8IrUdLfH34OBPOItBTxXOcTP/+5no+WcLteXz9bx6CmKiCvZlEt+95UOttErrelmjrFE8aGKrGv+eG/d0QRF1iRJQslMjmwTsy6KHGnEKZ+rf6QMFrZJQdkejruk90frYE7X/3DwyvpxaHRDztxVnrtJZy0TAJa/kxtibaSkcHFZK78PO+1GQewTXYyvc637oOT/dWY9MCkW5erEX02BqEcM5f0bsG8Zpv4PuB61vweUT2qoGuyPnQ9hymblUjgGfDbkovfM+uwWpeqwmCJ5rXqvFwpUhighcN8aqBugvv8ZojlN+hFhv6cuaxPEdnW6hx00SizbfO05/+NTiQJNI8pzcU96oGU3hm+Z73lq60q8HyDJEMA+qoZbkanlzDzVw0ld0/1WAvz3TO2lpKR6ZGh8MinZqlyTaE1eI9ZwbFew02auY7LHaTqND7DZ52rMXfqypydKzGl421WLhLoquChMQO7zDGlzN2GxVm/n4H/e4y7XG4COdLtejzhPO/FIINfm8gpMt0dMYx3Kh9BxtjXvN5R9CmtBYfuX9FPD9Kn9zfwkdbpklXjtGK2e8QXc/zwtELdHZYLZ5MFMlyayi1MXmHJq6cP9eI9OrQWxT7q2nlPpm2bXmLO3yvj7nX0OQhtWjgvmPWo5a2TH2D+isiXY/TUDYd+w56O3gN+GqwxKQ6ZPL6cb+rwsOzddi2Q6TdVyrxo+97vOJ628S1HD1XfsAeW4k6pZai26EPeLJOpnaTL+PH/Q8YnSRzVonCrLYfwDi7xj0Lx5TbdejJ2eDO3jBM6v8O1Z9lkouPY/DBD1hhwPV8w3FS6b3HhW0yvSgPowND6/BFT6Qp3cLp29s66L4V6fCSSHqt+QHbec517HqZ7ik/YMg7mSYsLKWKHR8wIVmmLkPLKbnJBzi/kaivvorsNeswgdeDBtfrOSHvYHlMpH3DNZQrAt9j6TieI3pqsJZLPsAiTKKmLn+xo/cnPOA5LuluKToe+Agnfnx1XjGSMz7Czl+i48sK8YX35GrOdWncZ/4O/gzhhEyR7jmwef4ZezgXlUZFY7LfJ6Tp/vv9xRW8ZHwcY5kqTkShPOgDHF6IFGBzEps/fMY7S5lu9z+BTaaf0GY+167V3hSy8SNqn0i01OMEedp+xp0gmbxPXKbckR/Rm+vVg7lXqU39R6y2lultzjXyN/8MwwCZXh7NooF69ch0V9O1MTmkl/IZb8s5C5kXUNsRnxE2UaKMZSWkteAjRidKtCmzjH785PvF97fy2B+atvIzGjlXbz30l1zWfITZFJmea/2Bw/F67OW8pLX6FzR9vqLpKDV13JAPTeN62M3jzD8oFyV+9VAlcP45nAX7+nqc5fU25esrFIZ8QcwLiR61TMewHl+RzzXqbs80XHX/ipMredZYmoKwqd/gHKAm3fxEbO/wHUnxajpw9h7GzvmGvVsl+mIag3Svr5i7X6Qu1bfgYfgFQ+z+fV9/A9Yxn7EvUKLtrU9hU/EXTAiVabjJCWoT/hmRsSIVe5yklxpfof9eolTPG6Sb+hkNf2W62u4WmbrVo4r7bye6Q1j5BYM3y/R64T1yP/0VkzjbOyvvU7z4Ff71atpnmkhVRj/Q355nFutkUjX/DtOOXHtvp5LL0G+oyeW9GfGC6o9/xZ1BMn0+kUFZUV+weqFMTx5lkta3eszguf5KbQ6VJ9Wj9ziR60A+3fWtR0JbFW1e/YvqNnxFJ0s1tT70m3ZW1cP3jEw/0n5B/eMrfNUq6mzUCHXTH3jHGen31BeYoP8NpuslmurxHHeffMPq/hK5RiYjMe07Pi3lvPSHkJb1A8Y8n7pMeQYd6wbUnuA+8u4xXEf/QO8QiYpHP4Ty5ne4NYikbXMfU/t9h7qdSKX97uHL1W+4ukNFK2b5omxQA05d5nl2og/e4DvmNuH5d6MPfXFrgK5KopJAX/JT/sREzuerFsZR8uxvGHCHs73GQ6p59A1Gs2QqvxVPb01/AJkSJX56RvLsBni2lSi4hZIeejXgvCHfo7FJ5HzxB0hTopsbUigs9jvupot05OpzWl/1Df1vcO0Ka6BCwwYEzVLTumWNFDboOyL5HIILftEup6/Q7Mi1bmgDEoN/Yg9fH7+L37H86i/c5qxrdCMJO11/4bRhFdm1SMKmrEas8KmiCEmJq1U/MchfReN/KNBw4idMb6vo+xVfLA1uxKevnOE9fVBt34A17hLZZ/jQ4GON2HNEpPbPfCns0C884L0zb04kHY37jZOFNeRwPpL86Tdy8mpoadsEsgn4iXO5VdROUpBbyk+c76iivYd/0KOsn/j4keuP/U/K7dCAWZJIyebfsMr3D5w4f849/QXNB2iwgD4SzchOwtHvv5B5tZI2HkzCjqe/8DWxkj6cT8T8Ab+Q1aGK6pYpUXG/EQkHqmjN8/tYPVyDycd4fy2Ow1hnDWbP89du99OY6PQHw3i2Eu6dJtdhf6HTWqKLEyPpff1vaCTU0JQdkcQqf2P3lRqase8q/VqlwRx/q+lRbTQ9n6LBUuZXk0txHK2SNdjF49wvku9TVaQG0/rXF2MSaGibRtinVtKisQqKm9+ImoZKMuj8lZ5Z/MXqj1xzYr7RMt3f2MqzXu9t9ehfpsEOj+f7/vAz2tlosukHZdo49DHiV2gyYSDXutMPkRWrwaL+PRMyLhb51zRYv4ecpbffxQNDTbY7RSYLk9sI2abJtvynpv7fbuAs92yTFDU54wzGTtdkR0xk0o3wQ8gFDbZ+I/f9L36UfVyDZVRINJHv1rRsDbbbhPdg5yi60V6TtciSaceLy+TK8/ZHrqX9/a6RgZkmK+HnKr94i+6HarIpnEkmjrtLFys1WbmjSAOM79HcYE2m/C1SReQD0uTXFTFUTX1/PqQDmzVZVbhM0wo/8X3VZMachcb711PJGQ12prNIOWGf8OihJmvpJVNWh4/o4K/FRnNfm7frCWYnaTE3zpMbL8QjZ6QWm9uP54WrsYjeqc3+3bNx/ngMzq7XZlPbcRbVuoOLn7VY3luJ3HETfh21WJGemmbuvIKyci02xJPPWYrCmBotdrFOpL4eEThjp82G/1JRlOoCpmzTZq0rVBRZE4LzfEydvyqa1zwAM3posfPEM7X+GfhmaLLFZSpa1cmfto/RZL6cQ545n6Gn0Zqsb5BEmjaXKGOLFjs5k/PPrwiy4Nf1nvvOnhZXyfCjJks/IVLPout0sqkWiygQScfjNj0TtNi/ZzX0ib5LI/y0WMUNiYb0vEe9e2uxTTxH2Ix7TGu1tVgM1+0b3eOp7R4tpr7Ma+DMe6pdqM2eb5Rog8VHYku02FSut10XvkczH222qaWaChvicXakNrPhWvHU5jGi8rVZuYVMQWseYKGhDut3QKId2+7hUBcdprNKou4v76L1eR1W8kOiBq3beD9Oh421lKjFwRvI0tRhw/iaq12uwnKQNrvHWX3StUjUGmuz3v+etVsXhooN2uwQr+cbnS4i5J42K+jJ9f/MeWy9qM3KeJZvjA7CMBttdp/nsheHA/HyvBZbd1KiI/sDqaZUi93nvLH5WBCJD7XZghYSecaeo6P2OqwFZwOb1BCKKdRmpe1lshsbStrvtVjfap6pB1yj975aTNqiojSfG9T3mxYzK1KR0YzbpP6lzbR7SBSRd4eUV7TZdjfuL+fiaO0TLebI8/jxRw9o9xhtlsN7bZrWY2rvyF87yjRlVDyVftJip39J5NHzHfXcpcMSl6tpoUEdjf+XJzmHCGHvYBekw8x4fhykqsW4k7psmI1E3n8fYqKvDh9TTbPe3ceNtrrs3EI1JfyIRXm2LsvnnL/ROgZZV3XZM1vOb3NuY2Y5X1teAyOe3cRrBx3m7sHXJO0iYnR02NY03oNjLmDYDh32coOalkaGYNhGvibW1RRzIpj0e+uwawtFGup5nkpCdZjWuX9jhpDRRR12mfPw0Orb5NlVj+2RRRrtdIdGlOuxGaEq8hlZS3eTdNmmRyINnPaW8i10mSPnxvvz3tH1KzrsGK89jTs1uLJZjxVwPry9Tw2fPk3YoKs84xyRME5swo4el6g+Iw4pXfTYrlHVtHr6Pcz5qcdOdlNT0rxYYIoeOzBeTRlGFxDxQYel2FVT/w8hqCrUYc2Nq6nUMoRWGeuy3ae5fnYJoRk/ddgpznLT9t0ht+FNmPVGmZ5p36W8p01YTDbPPrkidbvShI2ey7Wuv5rGdGnCRogSmUXVkP0iPRbEGWDg+zdUmK7LlsgSHXDj+c9bn81dItGPyAqYTjFgn7kOtC0tg+1eA7bdWE3bA+Jg3NGAXeCsuEYjDm1d9ZknZ/v6djHk/1WfbeJ54ZCygkxkfZbaWk23t6toET+mdCXv0ys8n+c2Yc5/RfK/VI79VQYs/JuKGtNKYfrXgMX/Y/DwIvj4G7KDHyTq+CQf4T2M2J1LPO9Y5yFpphH7xRm4tcZ9BPQxZBduSvQmIg7Buw3YyZ8y5RXH0Pz3Bmy/Pee9L7EU2dGImflxT/S/R9/WGbHRnOvEu3nUoq0Ri+V1dUerkM68NmQBw2RK+FVMsf0N2X/9ZCL9crI5Y8BWSZyBvSppRDcDVsS5YqJNPhwuGrGxXANnjM2FeZwR+8jPdS44C5pdjNkFnqPzn7yCQagxa4jm74vpyOevLw9SE1rex6LVRqzPd5E6rbtLkwONWdoCNb2KjaGcacbMIILreUUsPdIyZvoRXAOP3KNOkUas50vO/3bpZJltzEKLZWqx8RVt8jRmyzkvBU7PIvMmxqzLON5f83Ipy4evD+eEmfH59HG8EStrz/lteAZSxpqw8xZckze/xCwHEzYoRqI84TmsvpqwqHiJ4s+kYMJHE7Z9mJqyN8ZBc48xsw7neepOLPY8NWHZ+hLVDo2B5VxTZnKE60nfO/Rkqwk72l1NcUfukl5rE2aRJBFax9Ln08ZsBd9rp7H3qPlfIzaZe1l2STLRWlPWWlOm059SqUbblCH03+/fX9DAOSbMXiGRD8ugqdombDP3JouHKXh5x5Q1jhLp4OpkRJ02Zdu5JidqJcJhSFPWm+/ppy8KmG5pyjoE8lxjE4s7G02Z3I4z8Jm70FSbshH+nLtW3Mad9KbMNIrXieImgr3N2IZ3Io2ce5P2PWrKTJaK5Db5Fj34Zcq+HuXMr5dA443NWCPJ9CtWQV9ymzIDnk1a1CZS3AdT9qtGosqoFOp5z5R16inSTVfCrsymzKhMpPqxCRjS24x98OE9FfIEE9RmLCtbohV3HqOqrznT1+Z9+vUmDniYsXW8Vmf0v4HCeeas0uff927RtHK2ORvQh2vLw+vUeN2MrY2UqLDJTXqrZ8YWdamm3T0f0SDRnGXwXisJeEy5N82Z5xGJ2tc8pSXBZsysUqKg+gSav8eMxTcV6alBPDaGmDN/zvzmNQ/x1M6CDR8lU8zs+zittGADrqvp3ddo6DlbsDfc10pbXcUcO0tWxjWjPP4qNY7hxzfyTHf1Go27b86cXqvpVkkc+Y6z5Jos0d+BD6nPVgtWzjOCxolHFLvagun9VlF1lwcItbFkVmskel54D5dLLFn3oVwfQmOwJ9yK6ejyGjOMxrr/LFlLtUwtza6gc40lq/7DfdkyCg2HrNjNRpFKkgOx+6Q1W+dWRW9yAjA1xZqFZFeR5YtAKhtkzUboVtGRG2fp4FZr9tupiuZ/DyfDK1bMby3fiz6RdO+UFRvHffma/WX6HGzJeg2Q6fGjGAq8bMUcSiQK63iPFutYMfG1RF9PxWJhhhWr0pJIcr6LI0etWW/+/uYet9FvSjM210emZaVRiLhnxbS5hjx+EYHkwdbsPc/mZSMvoeMfPgfuBdt0QlE8qRnbvEEir6HB2FVgzbaMVdHCp2exy7wZO1Onon5Pz8BmCz+mu0jGHf3wtLMN2/n83/9W8IXzShsWelektJWnqdXjZiz+XBXFPfCjvIPN2IqvVTT1VACJP6yZjqaK3m0Mou0dmzHb/SqKczxHKj6mxNf/9ZxQqg+2ZhmuKmqSeIlabrJm9gESrdsZQTsmW7PxnDPrXG6TotKajeQcu0FxhxQh1qz0pUQGQ+9gw4pmbNwpkf6qbiJjqA1zNpLosOt16DbYsBoHnn/LQvHftWYs7YaazrlfwIh7zZjnCp5nPc7h74xmbI27SM6qIHzZ04yZ2kqUEO6P3uNtmEW+RO+8TyPxpw0byTmkdZgvvDNtmGqoRFUFvtR4w4Y53FfRzhP+VNjLhrWOFsl8SCDtbGrDlg6WKCU/iHbY2bAl/9jG/Ty11bFhFxu4p9BF+j2nGUs+L1H/lDBa2qwZy7ki07sJN6jxqA2LaCqT4dNbFH20GZvPr/Gazh2qH9yMXakS6fd/NzCpU3PWbahI69teQ9+HzdnJdRLF9riKW6dasM3cH4/X+cLjSXO2qatMaXd8MLqiOUMm91bXU1hg3IINnKIix/cnqX9DC/ZRR0XjpvvQti4t2Ftj3kdCNDlWNWerzWQy+XSNzGc3Z/+e72HmdhkpTrasHWeYNUZROGHXkolhIp3S9UHMHFumGyPS1jmn8PR8C5axW0XFwSdpcdeW7NwEzt5Fp8hrqy3bHiVSYE4Uvdlpy8J7yWTjdYUGXm/BbvGanNQtAqy2JYv7KVKz1EsYOaIV23VepumVvti+sxWr+Mo1+bwP5oa3ZP9xDr804ySpA1qxlMsq6jPeh8bGtWQ970tkt9qXZhW3ZP4aPBtOC6d4vVasq0qmBs1Iql/WkqXzNVk7OxzjTrdicXtU5FQfBp+yVux9E4libl7E0qd2bIcx96B6Xyg07Jgn54GDQT6wamnHbLgHOdw7Qb30WrPyZF6r/X3o5UI7ls/7boSrL93d2IrZ/JIpPDiE1pq1ZuM7q+no1Yt0zs+Obef8edfkEq182oo15Qw/si6cJnZqxZx1ufYeD0Ha9tZsJudwtfE5UKc2LNWE+9e1IOzq0YZF+Mu0YIk/voa3YVNrJUoO4zl3chvWi+cO0w4+WHO+NcssFGnm2JMI/9Ka2fPrumDhRXVyWzaK78uoD0coel9blgeu1e286emONqzDNRU9fHGKQt+2ZtuHSPTdy5dcO7dhUe/5+O2CaRafw6X9ImUOOU8O/q1ZRDDPL04XqLBLa3bATiJ7zvkTYtow6zMq0h10Fudi27AheSJtczkD3T9tmO8DXkvJp9Fg1pat47X6YbgP4kvbsI9PVOS26iSauLVhnkP4Z3WOYOPQdmzY4Uryc/HCi/Ht2M+FlbQjzhPF69ox5y78fbUHPbjQjulG8poJPEx169ux6294ljE9SouN2rF7kSKtm3mcxoe2ZTmfVLRs5kka1q0t0/uiouGPfMknvQ3rzrOM5W5/evuuDbPjeTZoYyBlBbZhV9aLpFh2BPvmtGOFs3iWv+KF2OB27NvqSjoT74mCW+1Y3LBKyrA9TLNet2OZLryXww+TnNOOaWSINHueFx0+047N/vd/o2YcI8u17ZjTThWZTT1MZ9u2Z4r1Khp99jC9QHum/7uKVu95MWrw9goaOUEioz63RqXvr6CbvAYUz3ePSgquoKh4kbTuWo46d6OCOgeKlGLYa6TZvQrK8BCpYNWGZyvvVtDjXSKFrmib8CSygqZuFSm+yD0hzLuCsFOk3la3EsKXV5DyuEgua3MS3LtXkH+sSF46k4RmS0tpzjmRbBaPEEaeKqV1rTgvhbQVwqpK6fK7Klr2n7agTiujiXM4k9S+GtX1YjldjlZRz6VnRkVGltO0lCoSMkeOCostJ4sdVfRn5c2Ry5+U0+PZVRQ44PDTW8/KaYRjFR3tUvdMiC8nb4cq8nNfkPD4Tjm1nVJFzcddSKg5X072a6uoeNOLhFt7yqkwrory131PMF1UTqYnVZSsMFfszSujLfy8cm1nRYhlGZ04pKIC65EKp+BSmtBapNQ1/+PovMNqfP84XkZKUUbRsIvICNly7k9CdhJCVvaIkL0SihKp7JXsvQnVud9RGtp7nud5TpE9o6zv7/b771yucz3nHp/3eLmq48odOpRimcjNHjHH2PJmRQj/KOY/P5x9GFmEkYLBTw4JZJsfFMEkR/D+uRXM3boYqQ9kHK7nylw3lCCwRoZmsgMrfVGCjDMSSpbasJRGpVjQXEKfd334t68l2PRLgt11F35kVQmOT5Sx+ONMHtSgBF36KbBZvZYfqinC7PoKmsYE8Kj4IhiKLPMKPMADZhTBbo8W7qbHec2PQvBvWrywus+8fuXh+m0Fr3tcY+t989FOzP+TFieZS20Bqg8raPdgH8sfXYjI1TJiNm1nfa8UYuBBCSH9VrNelYUY+kcDxxwdtvZ1Pl6e1KIVVaj8DAvQp1rBhJEPVS96F6CdIuP8zQDVrRMFGGKuoM/DbqqgsgLRyRQccN8zRKdxIUaKzvnjabu4T80Kkd5SwcpOZur1bwuw8LeMRjf81NeOFmBDuVhD7gP1TqMCSKKr6D//pObn8tFEeEufsoa8dHA+Oj1REDl9B/d4UIg/4qzmP9/LrywphO4KGcvPHubR5oVIFZ/rOe4cv1RegM32Qmttb/P1+/Ix86mCn/ce8iuT8+Hiq4VPbhordchBv0gFXbPBzl3OQaVKxjBxbj4fcnGsm4ytv66zoNF5OBst4b+V81l8cQ7GOQuNHJzIKubn4lKyDK+o/uzLgDx08ZaxakBbtjszD1s7yfgVp8cqVuQjSsxbi8eFKo+H+dBkS6jpGq+ql52PmH0SngcUqtmufPQbJqH1UB3u1SUfJ29J0Oqac5+7ebgYJeZ/Ri9+5Gcuwn+K2fZw4deG5WKto4J5I2bxXL8caL8IXXxcwT3r52BaoYKLRve45/M8lKXLmCA/4g4L8/BFZGL+4ETunJOD7g0UBGWn8d1bc5BSI2Yg4iurOZSB055avK16zeqNykQnWcGOZeUsKSMTdtdkVM7KZa5Xs2DQU8a2sFR2rV82pkZKkHCEOX/LQFsvLQ6fPsB+52SiWuho7YEAptcoG6s2C25d4cv62+agTKVgnMs85hkjzvCuDEdlHj/WLwc7PCVEX1rNdz/NxophMq5238Xt87JQq5WRMO8Ar9qbCZuhCloGHOa9xGc1E93vcnYS90U23O5KSInK5LYrsjEgTsaTaRpemJaJiBgZQ9q/51VdMuFmqUWU8Tc+OCsDM25pMaKbHtlueoF1vxSsmVyHlv15gZQmCp43/8XSe6WjQmity9BPbPiFdBi0Efvd+5LxYRnwCJHgP+8S+3QwDQWZCspmnmahehkYKfIov+4R9qJuJq6nyrhw+zDPv5+BaSkSGm09yYvrZWCC6D9TcYn/9kzD+rkKku7LXP9EBn41lbD4VRUPc8zA03sSBnf9zg/FpoOLNZyoVwcBA9KwbJ6CBafrwzr2BcJEjjRON6LoCclIs1bgYG1Aw7+n4I14/dC3PlWEp8Kzo4xdY9VscGAynrbT4kPuQzazOAUFWxRcuHSTFU9+gQyhhdDU2zzgYyo+CK+bvuYJL52egp27FazKU3OdC8mY/Vn0oqZ1cajfC+QJrY2cpYeA/akw/yGj13BDKCuS8dBIQZsBzahwSgLOl8qYpm9CkSufQ9tbwZ96GSwmNxFuPmKdQxOZ1YQklPwVa1sVy3zjkzFL6GWTD/gor2TEVUuImpvIozcl4e4JBQ8sXnBP3+fofkCLjA6NkZv1HKFzRM/PN4Ht9EQULhS5drcllbaLh5W4l66HzOhQZTz8hI911XnLWpo9ReIMLZKmv2Szzz7F6I7i9dIiNm5CAv5sUHDrbjpzeZOIXwck1Dd/wW1DniPvuQRunc0nr05EmOioPZqW8CMfn8HgqwLjNgrnn57Cc4IWxrbNMXzAM8S0knF8SgvMmxAP22kSHpdZ0e5cNRaM1uCdhwXZP+PI2izhwLYW5BfBMSpIwSYvPfp9T43AKi0mHK5HDW6rcXOBFhfv/mWegziefhZ7NPzEXBbFw26X0ODUCmZx8ymKxNrqRpcyz8vic1M0qP5RzK0qnqHJVwkdKyXev+Yp5rvI+MzecH91PMrrKjjS7js/1QhYJTy56fe/XMeKo8MQLZw+1gEFq/HcvAJxPczwvUc8VDMV/P1qDmsXDrtNElbcaIUOLnGofK6B5N2aAqfGYYOxhF4JlhTnFIfvBTJC/ragqLZxyBujRcJePZrVUI27c7U4sKAePX4Wi7ypMhxu69Dk5Dh4DJDQrvkfPv6AGh0Gy3B6WweHO8ehi5ifw3fr4+mNOBjriU5ytgUCK9WwSRVesckSrkPjMH6n8PbZbTD+cgyKxHkOX29Db34+wtd1Ek57tSP+/TF+X5Wx4p4lGdrHQGWiRdi8llR/aAx+ZWvRWt+AOhg+RgeNjNRqPQrf9RiZFyS4L6+P2/wJbNxlNGihj+dvH2FWa9EHjrTE4IJYPGqqRe+BViILY9B/gYKDD9rBfeVj+E2XYRhjgzl6j7DuioSsM10oss5DHNwgQXdXJ4rIeIiGN2RM17Eml13RmFGqoG6RPp0qfYhwU+HnKxvQn9XRWP1GA/tJepi9+xG2XJOwOkAfwxY+RN9MGU+drVGzLxon2L/fLe2EbnYP4bhDhvEmO5yJvP//7Eju2JX+dLyPB6EyRtzsTK3u34eFVvjkdX2afP0e9MQ5pz9uQEa5dxAozq1wdAP4VN+Fm73wGUt9bO5xD1F7ZEya3gW3xt3H2CUKGm7shkz1Xbx7JKPx41706dMtNPaQ0fZXD8q8cQeXg2U0vdmA4hffxpelwm+tG9C+mbewSWRlV+sGmFhxG7KPjLkbG6BZ/m3o+koITbJH/VW3cV50gLnLHPB26E1cFfe1bnB/6n/7GuaJzM0x7EPzx92EgUiUE5/06PjbGygdIqHDCD3iJdcQIPYyKlwP/nVvoN5fCX4mDZDQ/RYajZYw40o/XBp0HZPF2vyuDcSmUVdxcZfofg2H0Kmjl5DgIKF9t8F0I/4yEotkbImpT2XFl2HOxOumekiffQU1Q2W4jXGEW8RlpFTIWGqowtNJl7BMeOO53oz8Z15Azw0yni0dQo1bX8K4XzI239GjoxUXEDtMwe3k+vRm9CXkrZRRNlcP59MuoLG4x78z9DFg3Hn0FrzfMJaB7lyAnpmC++qhNPtBFArHy+DrnWgDncPmpjI61mtOqnZRqB8qYU5dYyr+EoW6fgrOmupTk7Pn8GuVyKandanltbPY85+Mxy116cORs8icK2FTog4elkdhzBQJt9Prwc3qHIaL+z22vSH8Lp9FloMWqVoT1NkehSViDQcDTLG08AxezpZg9sQJKxLP4b6/jH6OzjhpfBaTl4tel+pM7w9HIs9G5GDLVjTj+Wm4PCrHwhoLOro4El/qa9AmpgXdHHQGTQQnDEhuQiNaR+HFVxlj5xjRQ5ez6KPSYkOfOnTcPgqbxBrinv5l9PMMli2SMdn1B7v6+jR+mctQUqv5q6pTsNGXccvmD89ocQY5YjbejKuDnmui8LC/At0oI9gMjsKO2RWomGaCXYOi0OuFgu8WLcSzzmCchQTXtxYYNTMSww01WDN4GBL/ROL6UxkFIcNoUOFJOC6TcSe3NUXankbR/nIkrm9FCYdPwy+2HLdtLcnOLRJPG2hwaPZnZr7xJBaIzjPW/xOfcPsEylvL+P7EHD5xkbAYqcGDhVawyD6Nu1nlWFfYGjd+nULQvHJMNR+OSUtPYYla7MVwOOmWHIPbSxltctqQS+opjPIph8a5Dbn+OAXr4HL493vHzK2OI65EQqfRr5l55FGUnJfw+34VPzHlCGwmCD8xfsftnI/BX+SsRXUrXB52GqH7ynHjYmusrXMadmvL4bl3OJr1PYG7JON1g+E0pdER3F+tCOZ+xQqdjmDUehkDr73kkZcOoUyW0WX3cHxMOIo7xTLo4zD68v4gnnTS4nyPgfTSLhwmAeUYWtqfRhwJw5SX5TjyvB+V1AtDl8UatG/xklnmHcSHSJHpVyv4tqoIPBKM325sXwzqG4YP7crR3q4fWvQPw/J/Z7JoAAa4h2Gkrgbdaoah9f1DGEYK3DsOoxc54agnusqBB0Op554wPBVe1KRyEPWcGoYgSYOHXgOodacDaCK4yeR3X3p3KxQ+YySMa6Blnu3DRObLGNBa4a7BYfi7VGSHUV84x4bCWjCkwcV+6DwrFPdbS3jUcRDafwjFNuEzT1Y5wa76APxEls1gzvg4Ohx5exR4THKmljph0BRqEVFGdM/iAJq21WLjHEfaqApFQ9GR5F39KdxoP+JiBCdecKBFWSFY6KAgunMZ2zF4H+aJfhu9qpD1CN6LPfW1GCsXcMfqvQh+psWS7FLesXIfDMVnhdn1weEdITj9QEJDn/5IM9+HTMGPYQcdsYTtx9ZmWjgXExpeDsVPoZ0JHZzRdNoBbBxSgctDB1F9733YMb0CW573p7/VIXjgU4GSqp50flIwWou8u/ipkJ3JC0ZhMxm/t+eyt9uDkCx8+P30fB6zLxheQqf+hiX8ROleRIn8qhzbC7f1g6AW/rym0yD8+x63yHYVGPpwMG59C8HjkRXY18Keehfthu1BkQXp6cxmx25s/SMjaHMyG14RgB0fZESGcO52aBe+n9VCNf85f3szAE6iY/d9m8ETWu/BniwZ73N7IPF7AIrOy/ji0J1e1AvA8L2Cmx7a0dWCHSjaoeD8/adsQt9dKH8hvHp5LJP9dmDXcxmWShw/N3EnnAU/1uQ94wVDdmHyaQm9i+zQccEOjLskuv2hbmgj70DQLBlVN7vR7FM7YH1EgmJvR7Xbt2O1+Kw1tg9Z4ovtCMuVUZR4i3Wu74dW1TLqnLvNJzr4oe06GbFZD3lsX38UJIqMcLBD423b0V9oZ1Tzbhhk4o9RokPOn9iZ3EK2YM1awbCFl9jWbZtgJfwqfGEUezZpPe7dF+v5c54v898Ic+HnGV+uciuDzSJnBVeG2cI2dxNiRWdoN7ETOfxYh80DxN11sqZzd1bjtejMc33PsWtd1+H6WwnWy08xl0m+aHlbnMnIIyzp1EqsThIzaXyC1zu1GoGib+9rdo7XbFsLn40iF+5c4ZvnbsAaXw0Ou1tjYF9f5AseafqxI5bdXIPyDAmjnnQkdmEVWKoG4+p0INtGK7A6WWTx/qPM1toH5j8lWDwNY/5flmF+ewW7toSwCJ2l+LlPi9OTD3C/XstwTTxz78Qj3CN/OdoLlqnQP8UH+69CW9E9/Ow6oO0kH1QtkVE+3gaftq1C92IJG5a1Jb82S3F7oYRzM63o3MpFWNlOhomrOY1pugjXXyoYMyGU/W67BMYWwkvb7GW+nouwy1jk4JO93FW8J/2M8LrwMP6sdAlW7hE92cwcs+8txHuhI02GFXzKFqO+0MKODW0RauENA9ENrp63IL0N87ErQ4MXK1uQle183BH/bn60KX1r6IUUkYONhu5kUR+8cFHw8tzYLWxrjzmwv6NFi/tb+by2s/FWdIMWnrv4rVNeGCVyP+1pE2zOmIMRPYUnhJjBNnMe2r0VvhplAavyBZBE93to05gc+s+CRX8ZtTsNqO1aT9wU2Xe7ZDuLCZ6F/uckfH7hy5KKPOEoGP+r/zx279tUVEGLzPgF3LrbVORyMUsVvnzzj+m4nCEjd4kfr7djJoyyJKzv0xB3Uj2xYbaMDh8aiTuZhYzvMk7crU/jvkzFjFQJXm51qPDhFFyJkBDy6hfz/+WOtqJ/Sg2Ws3kpHqgU85w2yJOZmEzGDNFzrp4dxb5tmQithRYmtqN41Wc3FPXT4mjaNO7SYhJ2CWa5FLCED340Bc+yxXNSf/Jn2ychTGRQ2Rld6Df3gFZ0reT2ekjaOQ1lfcXel35hs49MQIjQ4+aiV+xdg3FIFlo4/6Sc7dw9FsdiFdjeKWTZPcfiZZLgixvurGKEGxYIz3etdmYmFa6wE7z/TLcL87g9Bse7ik7VxZKF6o5GgL0WibEWnNeMxN1pwkM+duLt94/Ge9F5tM8H8Ygl41F4UEFVxBjetuUEFHYQXNC2gPscHI2zTgpedSvnPpvGwl9fQVbIa+7a2xVfOstY3forPzJgIuzHyYIlFVazcBRy+migv6WM+U4chTY+Eq5vyGEOJSORNkRB48LnbL25C9SWWtxoAtbx4gh8/St43KADW3ZrFEIE805eZMbGLB6JBqInzDj6RxV1cTheWilYvLtUVVHjjLRQsa/AXHXVr6H4GqTFCPVbtUvrYbBvrEX+ciNeETQClrMUlI6y5L9/usBxuPCNBjF8jOSMbVUKXgeCH2o2HCxawZ3f6bxhiQsSdBXc/FDMsyNGIXG+hDtDK7j1zTH446XBtO5ZLNJrOAxJQnjfFHZv7TDEvZFQPC+W9e/hDI8JCg49v81crZ2w4ZOCDTMushg1Q0+Ra68qFZXnJWfUCD7atVetuhXlhOZ3hJa9A1X3/qhQ7Sujt90AlVQ2BAFfZOSd/zTENccRH0VPXrmpOu7WKUeEpcnoVsHUJ7yG4K7I5YmpwWrPRypkmCgosnmm3uzhhP+ELt4c+6Y+MtAZ/q3+cZY+j5kzDI/FPNf8Osd1+qhgP1qLyl9XeVW+CjqBCpSpj3hALuGrn4xXexJ5d2dnBByXkKrK4ItGDkP1Fg2WDXrATBwZDIQe/365xkInDMEe0fmvTTjN3M8OhqWYmc824Wz3xYFo2lWLQbbB7Hdcf+wcrEVWp/5D9KsHY5TwoiYHOsc1/DwYq3JkPJi5l+s0GYBWV7X4KodxD90BsMlSMHVSJL9wZiDe3JexOPAGj+ziiJVCg77b7nOf546ILNAg9fdRNqbjABwUfLd/ZBj79rovUo7KOHIngMWd7gN74T+xizazRR69kXBLQX/LLdwkqTc6DNDC60EAv6TTBz+fiazpFMZv5feG/FJC3xnHuefVPjjuLPZ+Zx+rl9obqJDwKyGADbHtiUw9Gf9ZrmanknugjegJbzvOYZu9u+HEMgVtf3pxH9fuCHqt4OHm1bzezR4Yu1lBesdd/NqK7rBPkRB2YS+3RQ/s7i3BfKg/azuiG0wEA1qGr2K/b3ZByxcSnq+dwrre7ozWYgZm3mHMxL4T9s0RHuvbg31oZ4OxVxVcje3FPX51QodlWugVMH6vpBOW5CqwaTaV+1d2xgqV0OnolXx9nC0ybkooCfPjXmMFx9pIOLp/MXNQd4TLRPFZlVNYR31r5J+UENyOMVeH9pgm+sDwO53Yp9i2eNhGwXATcxYzszWOj1HQPsic+41sj/TOWtxJ68JfxHdAd3FfLecP5UGrOuD+ExmnF03lUm17LBLzFrpsER+zxBpbBHeM/ejKJp9rgy1GossVqFhXMyv06iUhU8eGDba2xCXBmO+5EauSLCD3VfDi/gdVhMiqQrWCiTH/qfemWuDWHQULbpjyuDatYef37/8N7LnrntYI3y46z4Xh/ISh6PreErJT3XhSQBsEif32bNmL2Ye2AJpIiFnSimUua46E7RKOu+uyqDXNkfxAhtnTbNXyP83h9VBBR+9HqijWHKGmWsjtEtQul5oh9rS4x5uv1QFOZgifLvpzYCP+O7UFdtwTXn3HhusPN4dzrdjLqr78xDBL8FMSPAys2LubxnDJ1+CTriGLVjfCW1cJ/aZpVPPiG+NGlIyd/W+pBg8ygXec4M07ESozuTHKhXeVtQxXWycYIeS8mE+ve+qt04wRO0PBD7Wi9n1iAh+xZrmpPj8xvCnqG8hYX8eCW1c1x9yHwpfu6bHEJgZomKPB5VavVfYdG8BrjgR9i7sq3tcAmaIf3qmzT3VtsCFsHgj/twlSRzzXR0NPBRfv3lYnfTJAovCZ0jtl6rANhnAQTDe2/V91S/PGiEyTEK1boPKa8x9PTdfg6t6bqr03dLFRkTDs0UqV9cm62NtSwXJvY9WhAF1UbVVQvjVuiG2VLkygYKl0N26RqQ5ovZgZB3O1611dDJ+ioCLXRz2vaT3MFL2lxfFL6nr96+PrQhnhUenqqgo9bCqVcNI3W+XRtoY/WKOB0cg7KpN53/jAj2KPbTarmg/5wesYyWh4wVSlU1PDR4vc90txHvLF5xe/N1rBqdGL49jlWm7RWcGsAHN15MVavidZhq21t3re2d+871IZOt/PqQsj/+MPxR5j6j1X87g6sNwmofrjedVu6Q0fe0WDD622qyo8XvFpdhL+rLVQmbG3vEh87stJnkO+rXrPV20W/dy+V9yJ9A/8YLCMFhuM1C90P3HVaBnnzLzVhZ8/8+5C40+cDqlrzH/wDgclrOk2UWUxv4h3q9XAsGkL1c6sMv7cT8IFxzVDdLwlvlUS7/nTIi5ptsJ7vBMdJr6uuv/gSu72VELgenf14yNVfKDosW/WplLoqUSe46uF4+8UKp2TyC80qsCFiU4qyTWHH6/UwPmNqSryXRa3bCnB32X/kKSAXG6xREJbp7hYX3UezxM9s34fI7VVcQF/2FB0xfsT1Pa7NPxZHQkNjiRjkUkid1qkxaURKfA8mMgPe2rR7lEqIjyf8wMLtEh6q6HZ2TE8ZKeCfl/KyWVVLP8pOtL+FaXkEqHmiwUjbD9WRNF7wKV4Ge035lP/AU/5dsEXK3vlUEXOMx4ncmGQQSYZfU7glSL7NlS9oOYtE3lrkeMmLilUeCaeq08pSHNMoiVbY3iUyOv8/rqqim6p/OlnDcyuXxuyZHQqz2kkodWrF4NfJqfwofUlbNuSFLebJ/P+FwSbv3gOs26xvFiwamyjZISujOdM9MZW5SmI8XnGv1+RMXRjGpLuJvBEUzG3PBOZ7RP4LbH+V39zoGP7jI9cJCNwXQE8DsXzcll4WlIxIr9ybi7uPetAGQbeiOMJYo8JOzWw5jH8ZpQC1vIlORjd5suXS1i4r4JMJt/lk2tl1G8qk1L1iH8w+vcdUhp6HPSEl5+VsMX0Obl+uM8b/xbstlUzZHf9RF5zV4NWj5yGeC6J57rHNUh6ahun78L5lBUaFC34EKe/O46HNtfApe5zuOx+wKseCWYfp0Fmkxi+STBFlujWDRs94r7Cq9/oVsDh7l2eLXpIpxYvkXvzJnf0l2B47TW5GF/il4RHmbq8oiNp1/m96zL6/qykn0U3+S9x14t/JJC/9VXu9V3kSP1EuJhc5QN7KQj+XAlb6SbPPatghE4VQidc5UsFLwRNfYNnTS/wJZdF7id8pDFbDvPHwyQYLPpAo04d5U07KviZ+5b8M8/whxYKNvZJoJZOp/jNVxI6z0iA0eDTfI+lgmyLd3iz7ww3uySj89gP8LQ5zkcL3fXY+AkR1od43fES8p2+0qhbwdzyvQa10z7TCWkfDxJ3Vxn8kdaahfNRD7V4oDyj8jGhPF1kuv/fZ7jUJZz/kGSMz/2IcY0O8j0hCgJ/foaX3X7+U3Qzb71v8B27h4ecl2Bv8J2ubdrOubiLwOnf6HvrHdzcQ4Z9xhfyswjg//6OWXr1M+o6xZ8HLJMxS/MMURMDeIdwGc6mX7EoPpBnnlOQWv0NEcO2c4u7gtP5dxT2WsO9n4nZOPGd7DN9efcNEkYkVtPs+kv4k3gFOwYmkP3ZJXziaxlPXj+D/dJV/M5YGY6XqnGtozfPaqFF0KQfaG66gD9dJXqmVS0tGuPO11oJ3979g1z3T+GLvgpOXPydIu/O4I9ba7F2VwLVtJjAy4VPbn73DFyZwiUxez3DviPz8wx+q5sWp/ADz/pP5NdGKcjsUAvJeBzPuyPB7WYtLetE3GaoYGGXGrp335G7bxRcfzKBvrkP5ksFU/xyTICP7mD+Pk50gPM1WNRkCG/QT3Skklr42jpxjxHCY8/Xkm3zDnxEbxl96tZSdKtevPEHGRsDxQzU78pNespIDE+Aa257/uC6hO95NbhU0INnhwmfiavFO6PuPLStjHEza+nS3vrc0ETG7FY1ZNL/h/r8FQVenomUedKID7ig4MnlBFpv1ZKfFd67uXMi+OUGfPsPCWsPJ6Lldh2e/i+bHtbA5099/rGbgt7JtbD9ZsZb/xIs4FpLR+YUqW9c1uDMsBryuCKrDa6KLI5OJJ3g9+pTbgqO/hHPL6nLDURGdNuRCJ1uWnWdwxrcepGI0Bbv1HNbKNg3pgbRIa/VS4W/+STUwlqjw3t1lGBiXEvrpTj1xvfl2LLlB2Wevq1eKBjwQ9vvlNnjgvqOq4LVA55T1bMY9UVnGXaLE0kaqFV3faDBoNxE1JinqHvHlOOL93NELn+kdr8s4W1RNdavOau2FGdetOsHIo3U6q71Zcx3rMWRxDL1/VgNOpz/TtHzgtXSMZER7tVU1W6nescwGZPaJJHP8p3q0TdkXDmSBB6yUX2whYx2ptW4dd5fXewuQzr5HTXzjqjNB4v+7PuVQjc5qE8ukXG5yxdqa1UT5yVyPDo3mfx2psa13Cc60t8kMjnRRp1VLuP8rWT4NDRQj58stHMoBTqbL8XNF5k+rOcXuE7QVxcJ3yg68BU6+cPUmeL14AOfiJ8aE7dHMOmvIx+J/W4ed3yH6N6bU0jnsDZ2vZMMg/3JFNn+QpxBsAL/f9/d5n09bka1YNtk8fyuFnHd5stoM+AjdNofi220SoFu0if4hQXH3RPrdCv/SDq+pYOfXtdgdsoH8mvxxLGl4PEle1OJT1s/JF3sKyk/FbOzRg+pPC3W5vMBs690GhIt+Nf4p3jmLdtYPkHCA6P3xPxzhvTUl+GV8ZaS/nZQmVnIuPs2jWbrDVBVQsLTqy/olqG+ylKcYYRRGiL7NlL1E9n3ZH06XF46qN5vFb6n8w6Zj9qrdsRI2Gf8Hj6fi4f0/iYhat8bqmozW0WrZVyf8ppirh5Q9Xkm4+nrTOp/fa+qJluDMR4ZtChkh+qD0IKpWRpVXZyiapGhoLhRGmoyhqveCO7ml9PhsWypKk3c75FWmdit3aeaaCbDY/5r9Lc9rKp8LHgh5A1Mes9Tnesjw3x6FV1reU21fY3IqWG5tHvkU9UmpsHOrtl0ZMtt1bnJgjXuZFDp2huq56K7Lp6dgZahh1SuTEHl+0xsdrmmOhT47+dvszHPNkHlESu6h3sVlp17oKq0laFe/4oW3UtTWQj/z8nIJxOpRmX2uhxrPudS6Osq1cS/Gry+mk23arSq7bLg3+tZmLcxVxW4SEEEz8G8/h9Vmkkiu8/mwaikDqs7RoJ311eoSS9XmQwWOTv9JX27/k2V4yCyeEAlef3XiLWvFP0tLZ+4b0PWKEKDjEF5ZPXEmLmI9z88mos6wU3YsYYKLszOR/eJpuzmZgmN+lSianBTFiXek2r3Es42ddh/lqIPfNLSN+cO7F9vuaVRKHNEb5ZTIZiiXgHVxLRjBSRBNS6Pds/vxLyFNw4ZkofNo2xZv3kKqjLyEe3SldX/IsHrPwXfXHuyVq5azMvSgnl2YqMjZQzooKXcV71YvdcSAiwU8nvoxBo1UNBGp4C+nBjEjunIWK7Ko6qwIYwVC4Zq7E/1hoxnA+M0KOy2nbqGu7L+fyRMDtlC366OZQOEXq5lrafvGRPZHXEvu2esoUt/prH7KyTk1fii8XhP5iZ8bFzYOszsNJVdmSsjQ2cLWNk4ZjFH9PNSP/wWz09tIqNgkD/2dp/EKv518ug87I4dwtYdVXC5cwFyaxlb3k7GtJkK7F1U7N/PuF4QueKwyoGx0aLbG8qkc2IKMxTMW7QsnwL0PdgY4Vdn/+bSjYVjmc9OLbYu9iejVp5sy0YZ3Wf5U5cJc9jOQ8KL6q6lpAYz2EnB4HEBq+iv62IWKZio2a3lNDh+PVPd1KDe5dWw9ZrPVM1l6G9ag640h60RbJI12B8Vi2ez5qKzLTvvjxiPuSwiS4Z1r3y4fxjPrNYpmL2sAFUWHqyX6E0zcyVYjZnBHgn2XNNBokh5CeNHxRluyaeqVWvZr/0iH/3yKGCyPws/qcXUCH/KdF/GLl1SoNnmT7PFet64yFi90YfqZW1hHyaI59h4k23qTvZA+L/uam9Ea7ayHf+Vo6uZD/ZO2sRcksX5HxBnW2c9SxBz3jfBH/eMl7NKPy3m3MhH+W4/dnyyAkObQqS09mGfBO+vrNZA590a1k+coUMXDS2Yu5V1myDjasNymqsTxC6KXpq8IJ+eL97Dpojeu9cijwZ+3cOq9Ssw38qfqvoGshVcg/Qty+lL+2A2SzDvLq9lRMuD2WPBGmpjbyx4FMjONpfwqccKvJ4WwA4VCC008Ue/F4FsV7mCnRX5yJ4YxJY5iv7crBCNU3Yy1/8kOH4qR7vGgcwvVty1nwYPuuxgk4RXd7Iuo6z5YWx+tLi7zgXU878IFt1fdKTZefRkXTjLjNZi6OTtVOe/A6x9tIRUtTdpIg+z8d8UjK9aSjalYWys8FW7lKVYXhvO9i+T4OOzHC3197HaPqKTTN2OHcoBpite39yfj3iEs21pCuoaibVd3s+4p4z3DcsR0GQ/O7dPwbU/5TDQ2cO2tNRixp5Sujz4GOviLXR6Vqh45hlW3Vd4Kc+j/66eZm4LtTD09aPUgSfYrhoJdey20eNP59gV0Ulim3pT/WlnWfI8Lb67LaWS/afYyIEymnxeAu3oSDZHzFRBiDcKKo+wOwcFjzfehuzU88ztnIzglX7Q2XSCkeDZi+vzsfvkadbLSfBdk0JUXjzGMqtkWKSVomGH4yxdR6zhbAktUkexcW8UVHcqpnvLr7PaiVo8HFpI5THXWMvTYj7b5JM06RprNlOL+85b6EHMddZdJWPLvWVkUXOZfb+iRdHbJVRqeo1RWwUX7y1ByutrzKxChs23ZbCsjGLnGmqRZ7AF//W/yW7fk9F0YD689K+xtre1uL69EFX2l1jQAwV2u4txMeYqU4nzeZxTAl58jp2drsWdK0V0xf0JWzinArXuhRTt9IhdFFw5a0c+pfwXzfrtFe9hm0grP2ChIq/3Td9AKy+p2fgTQvv6i6lg+2O2sVCcyYLFSPwVzXoLBjz8ez3Kw8DMG4r1fNiIt7HRLFRo8/aZPCz9+pB9tKpA4foCbCt9wCac02KuXRGefLzHpuSKzw0ooo0bE9nwTxUonlRIc9snsEl/tUj4k0+aVk+ZZYwWukfWUeK752xYtegDPReS3rhENt1bhvbpfDp+KpmtYoLTX8xHye50VjFPRpeKhbC48IzdNhd9ctU66KYmsXUOEjx18pDwGGz12gq4BOYjZ8ZT9qplBaYEF6KJ81PmEFiBP6FFlFY3g+Utr4T33kLq/CGDjTpQgd+5+dSqOoMdta2Ad5u1NHpCOsvNV5B4bSEdOfyCxYqesy5sPhkYZbEvor89CpkPi6kFzOmx4JFdCzGsPJ3NWCU6/9k1KDqbyQaKXtHUPA+xj9PZ8xsVWGRXgC6bMtnR2WI9DwohlWaz0SaVcDUtIvudRWzsmUq8ulZAzzcUs7TgCnxyyadN5aUsZWoFDMpXU3pGPrv9SYGc7EOp3jLbMVj4Z/BcOrixjPU0Fp1w5VxsyJfZGWcFM9xWIvmbxOZlix47czV+tSpmtoJ9auvkw/FRKXt5vAJTbxegSXQpSz5VgQ5FhTA+X87qTK/E7W6F9D5PYSRy2PtrPnmMqWD7L1agS8N8im5bwX5troBNhTe9fvmGbdUK356+lG42+spc9ISuQ+aQa7s37HgjWfDILNJZ/JVtmy/h7JpZqBv8mT0dLiFebw7ien5glqIbbPFbBlffT+zubRk3O67AwbAq5is8vFtqPpzfV7IjVyrgYVyIBWUvWdt6lbCXCkVPeMlWh1aiZGQBOT6qQ63KKuAenk/Wqjo0NLYCr+wWU3GdnyxAsJhr+Wx6Vf6VpQ0T3mI8i7aX/2abBsl4UWcWPv1Xy3wOyui4fjYc31SzQa3ETOYuhu2uGmYhOPqOYx6+WNals+Iuzv/IQ/XuOrRiTwW2mRUQ+1qfxp2swP3cPHoZXp/ydlQg88wCWv5Ih+JEdx12bi4Fr65HqQdkmHydQRbb6lH7bAmd5syAXmJd6uUjI67VPNzfUZf2i545pOFCDHLSIR3Rw7PX5WGTtR61mlCBgDv5aHq5Pv37LmPDa/m06lpDUttVYIhpHt1sa0gXnCow69BsWjutAWkXy8j0mEF5P/Tpl+gVbZdNoxdVRqQdUY59XtMRv8uQ3p8vx8cnnuh+0ID2jJKQHjUbt1brkerfPH/Mw5YzDWn/Ny0GLCrAEQND0hspdDQ+n9aFGlPNQS2irfJoclkTwlEt9F5MI139xvR+TDmGX/cg7tGEmn4sQ5/gqShPb0w568qxK20qtjmY0KUt5ZC88vF+uTG5rNHi/YYC/EITCgnR4p5LIa2Iakm7KhW8rMwn/zNmZHBRZPfpXIoNaknH22nxqVkOTZpuTt+FFn7VeNDpGU1p290ymG+ZTFbWZrRPtxyfl0+k8Pfm9MlRgyam7hib1JJqL5XjRdBkGI03pZuzy2Ec4YGjhU2pyLoclVNzEbOhJamFrs3r5aOBrxkZC94Z+K0AgWNa0vdUBas+FeLDKXMqyRac/rqQfl1sRZYi477XK6Sm6yxoclMF3cNzKdmiLY2rq0C/Qw61vyHeU6hF8zUT6f1UC+rsoMGW7uNp/qA2dFz0n6l7x1CDSe1p7FQtLvUYhzXL2lJhD9FjK12x1bEVyVoJGOOOUGZOl36Xo/eZHPi/tCKbLwr6m4ju52xFtc+FRroVYi+3ooFXZDSoW4SIyNY0RjD7X8NiWhLXgboJLpg4IZcs73SkqG4y9L5lk01da6o/XouFVWNoqFhDjYUWGy+NpHt9O9I34Znt9UfQ+xpbeo9K2Ba4YMLETrQzqwJ3Ro5GX3trChH5dah0DAaFtaeF1iIrDXKQk96eVpaJbN2Qi3Uv2lG/cTL66hYjtXlH4kJ3b7aW0Iju3Sg2QMKCwmLSW9GZ/nWeRCWHEm50JR4sYX5UNqUe6ULJWgXGPUZTlo4NGYhckAtcaPBJW1oj/Kf/zeGUfqMLDT9XicNHh2PHuS50cHgljlmPxJUnnei70Ihf4Sis2WBDSW0qkLUnGzcMO1O/XAWj3+XgstSJAqolXKtbgqs3u9IDke+tx5fgTMtulGYiYfnfEnIc1It+hgrfnlVCPrndKSVKQdLJHNr8y55Wt5Dwd1c2jX5sT1ktFBz4PJz8r3elM1sqcUp3ONUN6UY9UyrR2dEJtvo9KWTOS0z4ORQ3xHPO5VXC8OAwtDTvRkc9K3HfKBu75vUg9WeRXx45CBzVnYIkwXfnS/A+sidtKZNh+aAEbsk9aJG1hMVLS+nkif705KAEt9sltKDMgXYL9jn0TcxbVi+y76hBl/o5tMSzD52dKaFx8+E080l3+vCwEg0uDqMzA3uQ5t9355kR5uzsRZbPXuLVF8KA+r3Iy/MlcjYORcYUe2pbUIlrkVmYoduPcsW86cdlo8GM3tRggIzarBLsHteXjoSLzmlbiv4HHOhXBwlDn5VSOxcVLQwTPJhZQmPHDKZR/zqbQzb1tBlErz9JaBZXzPTfOtPubAUpB/PY/rrOdKW+gi9pWcxs/lBqLGsQ9iKdOw13JrutMkZvzOLxD4fSInEOC2rzOF88lFyEZ16cmoWrPx0pGQqC5RLk9htEvoO0eBdQirNDB1GnvaKj1pZS77ChNG6LhJmOpXRtjDMVH1Gw+nEW7fnJSPNDgsHuMnaqZDhdbqxg08QcZhfrTE+ZFqsiM1jr7cNotOBljUEa3zlvOE16IpiicwZPfe9MjvcVxE4o5nd7DaPMKaIfhoj1fHOiqjsiB61LMXYWI4MUwea6ZVj0wokW2kgY2ayM9sSPoMx5EoqdS+n4k9HUPlR0yM5Z9Dd0BG23l7F/RCY9Cx9N+6+K8ym3pbVlrnSk5N/f8+9IoSYTyHCm6FczJXbnx0i61EOwanwKs+w8ih4JVj1knMI7vBpFHR1lPLlXzv1KXOiDyLhpEVkIq3Chz/GCcdxL8f3GcOoeoYAPKkNi9kjq0leCNLCMmOU4MrSXMGluKSWOcqM+3RRM/ZxJRT3H0dgbEoreZdCDja40PV1BiW5n+jDHjU7XaEFrrGl4pRtlCo1sy25NE0rcaGOpjBHPzemh1URyNFCwfuobFlQ7noqnKLh3tIKtajmOsu5LSGyWxK68HE/Vo2X8mvycV+93pQfHBVu1q+CpN8fS4lcSDA+84VPdXam+sdBIdgtEH5hIS+crCBtmidBDEylTR0FU+7YItXWneBMFK3KssXusO1VFaDGzSybGPnEjveUKzrXKQu7P8eR9VuxFnMPNtmMp+4qCKSPL0AyudGuOhBZzyihV7U4l7zQYFFxK2tNTKFOwkmtYJv066U53d4tZWplBekGTqfNPBRFjHKhlpjtZPK5E/OZeFNd1Ei20qERyVXcKDZpEl/tWoCHrTJ9uT6KC64Ird1lTh/RJNEnM5OvWzSn080SyGyoYZ30jGjhjEkX+lFBTqEcbX0+iOtPEnGfrUFjmJLIbIbquVM36nHantkJHG7q/ZWorN2oxSwLrUcm23nelu+Ya5C9LZJ/qTqF3orenNEzgK8In09g7Ggyb/JrPNHQjk0ANPP984dUzJpLnv5+va6kDNmcSJfnJyDHVw+ekSTR3m4zit4Y4tmES5SyT8cq/Cf4muVOW6BUZB00xvas7XZ4j4/PBDpjZZDLN3Slj/R1bHFs0mUZ91GLJ8h7odGgyFZyoxLixvZFybjKlTnuJJfcc8Lh4MsXff4m3ozPRd+1kmiF4cJMqC1cCxOvGGjRqVopBT9wp0ESLHO8yLPgwhVJbS8gYWUbR3JOuG0oYZlJKniumU13Bs7WGmRQx15MuCq/j19Np2GVPSjqrRU8rB/p2f5LoD5UY+Kon9Y+ZLPp6JfSSutHY+1PouEUFkvRtad6KqfRlnMgFnw7kMdiTMt7LWHGkFXWQZ9JAtYz2qywpM34WffLVQvJMYIFLZtJLB8G29RJ4i/WeFN5V+ENVS0R4z6YGgnNHjLPCgA3iPcIrvru0wyEzTzJ5Ldi5W0cU2kyjdJsKOO6wg/4XD2o3shIfZtjDYIEHnWn6Epvde+NtwRTatvMlbI9n4EfedMp4J8N8Uybsn06npFxxj8NK4eA9g4IEF89ZVYYG22fQtxoNOlWXUnDxPHq9WEL7qhLaUT2bmgUqcMrMoASHOVTnmwZZUjp1VM2l41EyWqSYU9SU2TT9gwa5y1qQ1ag5dEUwpjrMhL52nEft0mX8F2hIlisWkEZomfd7xkpoPk1qpuB5xDN+qMSL+jZRsLfMEKrNC8jYSsZ0yQQt7efRahKZpTXF57I5dFn0nD59zHGr7WzqMlt0D9sMuCZ7UeFGGcrrDKweNIvmr5FQ+KsEpk/nkYWjgqNtRHfc6kUl7hLitjV3mj99BQW/LcdVt2ZONcOW08IlGrwPb+rUzXg5ZR/SIPNeKY0wW0p2QptPbpXQsZcLKdBPMFqDdIoYt5TsY2TcNUqj6b+8KcVNi+PFDaj78kU0SSPDUKcutT+4lFobClYa8R9za+ZNQw9IWNpJ8OKHpaT9KSNQesq512Lack1BCwMdLD62jPYUaKAtrYsxNUsoJ1aw6s8G6C0votCNwgO7p+NRymL6ay8Y7XcJPB8tJps8GduSSlG7YCH1OS3ycWLT+F83l5OVrwb+XZrFf/bwph/fyrHqY7N4L71l9HNBOW5lNnfCOV+6zDW49KSZ07Dfq+i6mPPsHU2d6iSspHaBEhoNbeJkMGkVBQm26m5h4hQyZhX1mqNB09nGTjtcV1HZlHKMjSil2PTl1Gy7hDoXS8hNWk56oq/eaZROG+v40Bu1hEy3NKIKHyoWs93eUpeWnPem0OtazNf+YtWzVtAPFwVDfL+yopTV1MdFCy+9eGY5ZSUpp2T4TOXs59aVdCRDA+tZnDdq60sJ3cUMhMbzrX996JCiwC/3Cz/QfBX1WSChwYdaroleQZlrZQSrdND8lDd99VDgPuUFhh/xpZ+9K2DdLg0XG60kmGox8kAJRuxZTpo2CjollyJs4jJK7yPyrqBxfLXjGoropUG3McbxS919KWCRBsenmMS30l1NxkIXJ441iV+QvJLmOUtQvWgaH7RrJY3vL+GURfP4tJ4+ZG+rwejPzZ1Cp66nt4uE/9s0dzLYuJ4ee8g4ZtjMSeu5lq4el+GU2sTpTexa+v1SRpC7iVPFznUUFiFjSkNjp2EFa+n8bQ3yHEpoVMoa2thfQcDvNLpr60svV4t1fnlBwavWivlUcMnlHVsXsZbi/8pIqq1kI99uICY8dvX1eLZm8xqy0dXinCVnEV3W0sSpoi81UnOjo2vprmC0uGecP6T1NELM2NxVlXxvo400I1DG4J5vebc6aynoloSwcy/gdnwdTZ+lhc+DNMy0XEdLOom9TCjBgie+lPRHxqFTjePrv1tH7tkaOOw0jl9iu46i9URviTaJb91zHS1NkeFg2DRe99oa8g6WYT2hWXxtz7Uk9ZPhcrt5fMqCtWQu/CS6jqlTQtRm0qkjY+S05k5x2EQdXovXLZs4tb2ygbbHKpBCTJwm843UQTBd/VaNnXrd2US7hJ9/3NbIqWNzP4oNEVqwKqHuTTdT7AMZJTlpVBW0kUbsl/Am4QWN/7BZ6FRB5yYSO/lpC3UxkpHrX8KamPnRwRQNLD+BXey3iUYIdltUHsc+NN5K5b0lrB8dx+M3bibPkxL2NeM81n0zLd+jAPVKuEOQH/2eIqH/YA3nA7ZSzm+xBqM0jHiymYbMU6D8TUNrqy101EnCjT4l2DFbrDlchn7fRvFhztuoqIvoqGcbxc84u4VC1BqkJhjH91+xgSw7KXjW1SS+y9yN1PeMgtQ/zeKPdttI90XOstrm8d3tt1AjwR1sqJmT5W1/WrhDg6lxpk6Bxdvp5x4J9NHI6ViyP10Ue2TXiqly7Hbqd0bG2EtFNGnuDnKMVvA5LY3+i/ajdvoyJovzOf5gO33ercXFBaXsUY0fpYpcrjIvZGu3+NOyPA2uzQazX72dZCst5l6OZWOq/alvkgbm7WP4JdftJAle8PEr5vrD/Wn/cqHHSA3ftMiPHKuEH+5OQ7PvfvRazL/N+nTc6L2dZvlpYLK9CIf3+tMIkYlPXhVj3LPt5DhURkDjRvF1pmynxtc08F7fKP73LD86d1XC71jT+J3z/OlzoYS8pWbxS5bsoFThe1smmDkZp+6k7as1WH/T1KnGdyc9cJNxvp+Rk6e8i+rFSYjZUkxto3dSRZKEBwuKyPfFTqqOFD3QOp067dlJ9StFRjdMowe3d9Cpm1qoWR6bH7GLnqdqkDyOs7Z7d5HDIgUHg2JZu9xd1K1SgwONY/mFlTtJFvr6bFnA9fQD6JRgjd5j05C/1Z+yRU+zGpqOnZ920KDeMmb4FyGzxy76KvL04rtihLfdRaZjxVwFGcUPvbyTDoi86MxN4zcODKBikXeVU83iyWgX+ReJNYwyc2r9eDctfaSB3i1TpyZZAcQeyuh339BpwMzddMFGxpFphk6vfYIoyFXGcrmI5GeBVGkkIby6kDyWBNDAFQqiWQZNux5IGyYquDwkn52y301pxRIO13KmDN1Dqe8UPHaLY1dMd9PXbRIG+8bx5q8CadkxwSb6nI9+H0i7BYtlPM7jtkZ7qKeLYN7/0tH+eQDdPiKyOLMQR4ftphl2olM5F+OQdyAFukn477xhfGLSHjIaLp7Tzyi+R7tAGh/z729RmsYH+u6hfZ0VHPcwiw8pC6Qg0c2Me5k55f0KpjUVGoREmzrtHxBENwUjH9Q1dAp5t5e8tsv4KPa1oWEQxY3VQNeokGZV7KbLwldtkUU2bkHkdljGQ8FBZfP30NsLCuxCS9j0mL0U6S688WcB+7k6mLzOij4cBBawfy8VC3ZeXBXHjtQNpsbHJEQfV/OBj4Lpq54Cg5mcR9IeerJfiwdX83ldp73UeL+Muf2LeeMdIdRqjhbb32TA/PZuMhGe3GZXFmpnBlH7chl5awth1SCINq2Ukb6tCGf37KGHnSRM7GYYP+HFXvqsq2CDZBp/9F0wLf4hY/4os/iRqUG0VXC6jaGZk0fuPjL5qIFyz9RpQGAI2bVT8PRqQ6eXbD8xkY9lQwppZvtg0r9Rjr1SPm2sDCKN6DCL03Np7KRguiFY+wDLIR/bYNrTQEFNVBnzGbGfdr7WQmdKEWs/ex8NUmR0fgMGg/3ksV9BSIKaSd9CqHeEyPRoztsb7ae7HRQ0c4/np/RCacRTLdaJGZibuo9IzMnM74XcuHYfHZ+g4MTeHLReGUx1xV7ss/OQEBVMty1leFwuwDfdYGr272d30wrBDgbRyTGCX2Ibxjc5sJ822WmhvWMa3zgzhKy2KnCzMovvtDSEJghv/1pt6uTVIZS6fNZAfczUKcvgADUSWvvh0dDJx+0A9RB9Q1W3oVOzPuFk10KLhKIydsAujHIua9EpuohJBw/QItEVZ0x4yga8DSWy1aLJaLBX4aG09avwk52cn40NJSPRe3NPx/PW8gG6FyDmbUQBT/YLJSZ4atjlYh644QDJNxWYTGoYv6RVGI0XvpGsNo0PaR9K9iLrv/Uxi0/9sI9KjDXo4WTqVPY4gl4OlOHYuqHTAI9wynsrYdpzAye12UEyDFdQEFfKdnhHkPFDBd72RWxORQQ12inh7tunzH58OKkk0Q36gkVYhgk+0aBaC77nahidHPlPm8/478IIeiyyNWNLAe9yJYzyT0jQXV/CR82OoPHbRd6dNoj/Mu4QnZ2mhfNbg3hPy4OkCN0NXW8aP3pGOK0S6xn2u7nT0TGHaV1LGe9fGzi5rD9IyUKzbYMNnPLOHabfQteDzEtZ18mHKVz0z6flhWxck8N0t0SDPr6J7OqhQ/Rk1b/fZ3nOo9MO0yPRJTQ/C7hkf5DqiT45xKOEtxLPWSLO6tQmg3jnn4fJyVPBhBSD+FmqwzR3oIQmHUzjb7gfojdi7wn3mztZeh6lSZ1lHPVq7tTA/zidFXwU3MHAyf7QMVoiNLV2Rilzm3uMLEVvtF+TzF7GHKW64n4zbiXzQaHHyFDoop9LGV/f6zhV3lPgb2cQP/7nMcoU618yo3n8w+nHKVDo1JU3j9/mcpS2iS7xvX5zJ0PdU1QL4YdR+k5jvp38H0fnHdbE83VxOoiAVEEQROy998Lewd7Lz9479l5Rv6iggIgIqFhQUBEUK11B2RNAOtJEBJJsEhULAnYUyzu+/+2TJ5nM3rn3nM/RJFAL7uNxLvx6bjh136/BkMlVQhv1RYrJlzBXkS+c6hRGqXzNDK18Mbr+Io0/IqEhuFrcc/YSPd7J2fibkWyPXxgNfiYhoclK9sz8EuXdV2H1PStWtTacZCeV6DzTiIU/jKBbVirkKw3ZDvcrFLdZg79LqoRgw3ByecfPaFapUBAUQXWDNDjrXSSYeIST/12eu9OeirmKy3T9hYQ3ScViT+0IiuGzcyKkSjx+NYL0ebb66GAkox5X6O8SNSb5G8lMLofTrI98Bk9Yyfaqw2nvPRWs3KzY2tQr1I77bGCeJStoG0nf+/BcM8mIeSqvklEO9/c8Q9Z3TCQZ56hwc3mVcG7vVeoxQoXu08qEBxOv0sz9KgQ+LxbCRl2hAq6fj2xLROsqvp8u3IOGl4lL9a/Sl+E845+vFP/EX6OmYgkX3xjK9vtco0Hcy5yHGcmaV1yh2Y0SDI5ZyvzXXKcBeRIG2VjJLM9fJcO9KtwdZ8kGb4miJt6TyQsM2YrFN+gw94Kr1pXCp4jrFN9Hwv7050Kj73U6xTXTcHuFeP3+dcpxllDuXCm6mkVRiyY+mx6GsuL0KPIuUeHAFwvZCq0btHS1Cl+TLZh74Q16wRlybTsLNqznLRr8H8+k6QbMzuQ2HWivhmk3A+Z+9zaVD3iJqqYXQnBDNPWOUWD0xBdC7tRomt9aCa3YF6LZu2h6fFUBY80LsZt7NBk7KdH7lIGMbG+T6TM1VrcylO0bHEOzfFUY3WguG2twmwwnq9B02EJ26PVNGtWZ+06gObM5eIdqNqoQfMGAvSm4R31+c+Y0NWCKvLvkc1CDrJkGssvT7tLefDWmvjaQjd90h5qqJVxYbC4r8rtLXRNU+KxjzjZl3qNvYTxP7WvBjraKo7R/XrndgD04FkfDdkm4/EGfSQWx5HqE723Me2G+YwKxM3IYDnkldO0RTwN/yRGlKwkDo+No6Sc5di6RC27348gsW45V8yXRYmE8zTwgxwnP12KzBfFk2yjHvna1YqeieKIWCmj+1Il/TRLoyAc5HJ0NZFqV9+ngKTUiIg1ksj736ZCa98zOFrIOH2Jp0xMJK2tbyH6svU8J3O+Mv5qxK0cTKGaqGhOWGjCPgniaMERCvIEBE4clUKv+XNNS6wTzE0kUE6XAOalG2LI9kc+7Ag9bqYUZHgn0PUyBPysVwtAP8RTURYGtfxTijdBE0hqqwOcmjfhzUiJdqlTgaa934tUZidSuUYGKujoRVokUtUyBi7YGsj0p8XS6XIW6jQYyg6+xZO/Mrz+ZyYq6JVA0n2ubi2YsZHMSxZtqYHJOnyW8SCKJ6+0hE332cfQDmvtajS9pH4VRjx7Qv+9W/GfzXjA0fkATtXnmylULalUSBdcrECoqhZudE8nASwFTb4VoUZ1Et68okBWvEj91TaZ+Y3mWz60Ru3gk0/FyJUJn1YtPvZMpa5MSpbH6MvfQJCrhWfhCKwNZs6fJ9OIT94ssU9ndCQ9ozz4J3cebyab9SaK71SrY9TdjZ8Y+IM8PalRGmTLBJ4Vu9NBg7SZ9tjbpIa3i/vK/VD02bU0KbWUa6HRrFHrmp9BOngc/ujQIkw+mUFWFCr67a4S8yBT6nSTBfIZSbPidTCtyFFi8+qV42CGFgvj9Lp9eK16ofUhRnElmvPkiOmek0E2+zoVd+rLBbx9Sqym8PmMMZEUHH9LZmRJcbpvKjmx/SP491BjhbCY7uOwB3enPe/6bCdumeER6PAuv2WvCshzT6CnX/xed9Nkq20c0ifPzVU899njSYyocqkH1ikPk1k5Gv+tVmD7bk37qy0h7tAoez3XJqlMadfiswo0VWhR05hG9bMW1SHgtxNg9phS+zzNTX4qR/o+pGc+DkleT+HbPI1rwgTPeFi04Ln1M70epYO16EFoq0DIbru3f/0PVRdB67q1+e/RkiQNEehOjgW9Hfdnb/Mfkv1qNfXomsj3qx/RGm2tLhIls175HdIb3STtvE/Y0Jo3cOMO4fGzOjFQi6XEdcOmvz3zVaVTEdeDsLD3Wdw1oOX9OQTMvsihJp1691bDYepgmxcnoM+eQMWkHKBcysudzESbbR993ptOHZRLOB1iTiSadcowlTDxoSeV708l2nYTYHFNqtVNGptxPo6yNaFCASK/rORcdfCUc7ymSDtcTxauX4rjJIHtHCWdO6cI3PI22dlNBu8kQS4eANnAfWf7RBMXRMmrFGa9LgTkMX6STtF9C17574eWZTmU9JOyc5YFp2ukUzX329ZhDWNxZRj7c31MLDmPb0HRi7iockenJnH+BIjPUGBujL2uQgfQMVGg1x0B27H8yOlWthH2VsazwLyiRZwrlueayrYki+XL+vLfeRPatSxrNddfArktztqxTOh0arUbM/4zZ3jGZ1K+G620zfeZhmEEHd/L+r9dlp9dk0Ffu76GW3iQbmEkT7kj4UOhBeWUZtJLz8DGrPeTdPZO2HJJgE2VHDT8zafJSFdpvsiHbLRlUyvk2TW5OJQfTqWeCGu8yzSjaKJ3uOWtw4dZrYYJlOs0skXBUeiUGHEgnD55Zij83x4JsGSlLNfje3xx9dTIokHPpvFPWWBeTSYW7udZNs0XqjSd09dBLPrN7YCNmUOptCUv1PPBzTgZ14Boe99gL+5UZ1J3PKXXRl+26mEGDclU4Zmcgmz89g2Jmc/+9ayCLmZtOLw4qceGksaysNp3qA9VY17e5rEknnW5XaDB/czN2OTGLdn5S4WGOEXt4J5vnMu4X3fTZld9Z9JRrSP+OeuzdiSwKD1Jj2fBjpByfTbEP+Tm2OUpDyp7QGrUSf/P3UILiCSWEquF8ZQftW59NoYNUEFdvpbnGOTSO5/qcC3aU7p5Fg7iPO1RZ06gn2bQxVoUeBi2o28ocqnCTcDCqObnczKEVUUq0iq8XujRlkR7P9advvRUi9mbSEq4z6qS3Yuf9mfRsmgTv23WidmAWNSzgPRzUHDpZOTSPr+PoaY7jymxaepx7XJQ1lqRn0b/v+L8tbQlT5yzqX6SBYsl2HJBnU4dvPI977caPvVk0YIMapf77sOJaJgVzPp+x6yiKu2ZRN28JQ0f64OuNHDrQUoWCG3oytW8WmfG5jrilL4tzzKI4c5413hrJjjVl0498FVLONZMpd2XRx2I1+m5vxrpq5dACUYPkB0bM0COXlr1VY/AgfbZ7aS4t4Of7ls/4kB55tPC6CivhS2cz88iIZ8yYZB9avzqXxr7hXrNpO21+lkvuM3jmaruFQm/mkRvPL+nLNlL5rAJK/61A2Vlr2hSQQ2eWaHBiugX1acwhK84J3gHGNPhYLj04o0Knvbq0dE8eLZmlxqu7v4Qz33Op0xeeB7W/CTcG5dJAzirf334V95blUJOvGsnz/oqJ1bl08KkKxVF6WLUsj6zWqFG9rhmizPLo61Y1dL+aompdLvWMVWNJnQW6B+aQjaUGvys24dDjfGq7iO/Texv6HMyjbevUmHN+J27JcmhmSw1kmb6QDc2naZxFp8z3gzwxn37eUMO6m56sxiuX7GVqHOqkLzvjlEutIjmzeRjJXNrkUcBhNfysm8kCNTm0cpYGER8M2cx3BZQXqkHRSkM2oOQpteRe8LlKl+XOKaRx/74LYKfLVO2f0orjnI2L/GjHhQJ6xPlHJ9aXVlvm04mXKtR/2EyTUgoohnNa+LpNtKOkkL4tlKDy06FnC/PJ4Z0G+ydp0TrrfGpWrMFg/5/CnqN55JWvQefe38UZVnn0yOclcq80iUleeZRn/hK6E7Rx5GMe9S/TYOnsTVCYPqV5K/n6cVuwWVlAl96oUbfXD5mnC8hoK8+8w47Df00hZdnzHJSoI6vQK6LlPCOob+rKXncppCF5akw7rycLcM4n0USNHeaGMk10IR1pUqHhkaFspVhAtU/VyL1jyJp1KqKe0S+xRNeQfcsspq6XNXi1TZe1GFREzR9wHn6ow3a4FVMVPxedvBN0qkcJbfbgczrOn8x+PCXLWyq0bLWJoicUk9NKCTOOboRHbhE9uMXnItsfLK+Idrlwzv91ArOjSqjQRwVDjY7sdVMxHeO8N6ZYV3YzsYhW8xlUGhjKuqwqoqgCridnDWVDPZ/S7TUaTFplwOoPl5HpId7zlfrM//0zSo9Wo8pchw2xLaOBk9QIW67N+nd+RmOzefZ3O0k/3Msoj89v0vfNlBBXRhYyCaejN1GWQykFH5Awc+0mvH1SQt24l3m4bcF8qYz6uKowtDIAo76U0tcVajQ+0JLFGpbT9T3cO9K1ZS3mP6N9/mrem/qyh/fL6K2XGrPdDGT/Cy+lW9012GxhwJZuL6fnNRoEb9dni3Qr6IyTBu1vaDON+hn9bKGG/nct1q6xnIZ7qNHVQIuNdqmgtVzn/1oGUZ5UQT8aVChPCqQlseXUMZfrWMAOcnOqoJM8e64asY0stpVT/UkVnh/bhgE/y6lhHc8mtjuRqKigtzybTE86ibNLntGqQZwrUgPx+GM5teuihmfMH5j2eUGB3Ae7L9eSGYyvoMoQNUJTtGWdjSvoBdfJ+kv6sk8W5bSvnQast4FsQdtn1PBGg9FleqwsvZK05WqMnqDHjjtWk81jFeau1WKrmiqoH++xmFN/6NvQStr1So2NM3/RAPtq8ub3ZTAshEwWV9M4zrTR/sHUMLOKXj/nefPuPhpvVE3NJmrQle2mnl0qyYtnySvFu+F4uZI6cS16FLwP5nOqqS2/fvm/ICzf+oJmDVPjs0cwRs2oogM3uD5H/8JhqqLSBZzrZvyBgVkVHe+lhkN3LZlYWUlHuCa7ftSVmX+oomUOanS6oCcb27WS+k3XoH6HHrsnq6akXhpMLNdlx//Kyeshn7szv+l5eDVdK1XB07yJfI4rKKwbf9/bjeS2Q0l2fTQ4ducMnW5U0qMQJfa1Ok2ueXKaxnPKrt4hZOFTTf9+07XFAU/q8EFJOYs1cNccoNkDFOS2So3DZfuxr0lOnncllMz7D8MuKamSn92x2GC8zauiQK5pzrdDMGyMnCq3qCDTOQPjTUrynsL5asIPREkK8qlXY+79JtzZJidpqBrvH/+GlqOcUj5zX87SlbW6JqdR/CzGrdaTnVhfTbO2vMQJN122yF5F+jw37UzQYR281OT8QUK27CedPizRXD6zD1o30q/xKpr3TIVPp7/SbG01rXfQYKzZWfrkoCKX7Soo0k6TZrqSRlhrMGb9IZq4V0Wt9vHeaHMI39NV9NObM9uGs9h+X0XT5qnQq9U35L9XURSfnaLn37HhjURD7NWwqvsBrWdKmrmJM/YdHZm8nZp+91Dhu72uzLhMok+c38yddNmRVDU5cX+s89Nhx/u9pKkT1WDrvlNLOw1tny6BGXylKREaqg/49926Bsob9JpmcP6JmVNHzlY1tCJVjbTF5+lY9itKKZcgpIRSQLGGhjxRgX0/Qj+KX9HMqVx/Th2m5fs19Jn7bI+LnD//aEh+VgXj9l64NOE1xSRyH7c/h5eDXtKHZxJM/BtgU/2KXPeoERD6CbbjX9GTmZz9LL7iv7Uaasf5+U7CN3xzV5MZn9NZfXRkvRe+pE3jVRjyREcmFqmpIoJ7ZYo2W1tfQ8d5TV6N1WaWR99S9DwJvcY20AiphlK8lZjg+YHWXX9DjpwlCjq+p9mr39IBN96Tay7QNt8aGsFn2SrlHDWPfkVTDTW4W3OULnR+R2/4bHY97E1fgt6QPb/39b+9Mdr2Lf2PZ7S+jsewr+At9b6uwQTxPBbcek3DeN656XYR1yPfUGKjhEVhtWj58A0Fm3E/javDyqgaiuecZtPUgBH/vaZFjipc7qctS2x8Q+pxEurvaMs6GNdQWJAKLn7a7FPoW9L116C5szZzsHxPoXWc2TbXknzUO/Lcr8Ti4ndUd/4d9T3FtS6+hhzMaymh17/fp31FmWa1FPpTjSu2lymr5XsanK7G76aLlLfnLZ35oIGl2ofOnP5AI7nvn753jGK711J2qYTm549SR+939POEhOLHRzHZ+j358VxT8foYut15TycOqTFwvC9WPK0lGvgSE4+GwdTxHWXzPRgrLkHc854aeF6zT3uFoStraTX3o4z8GuyvfU9m3PcddN8jvO4t7eWMev5zLbZZvaXjbXgPP9eSue96T3NHqPDttBZbm/6B7Djj7er0mrbf/HetRJegl2R28QNdPcz7QVRRdbN60j6hQlGSku6fqyfT7WqMSrpGU7rX04cRGnzpcZWcnOro5Rw1ZvaKIM+cWlq0XYPKVF+6s6CebBfxcwz2oTyrOsrsLiF3vg/ioj7QJ55ZUkN8ESTW0ZdRajwKCIf951oy01NhquUVRJvV0XPOGDvvX0XB9zpacU2FbB0lmtLqKZEzXvfFXPv61VP7KBUCnV6h06YPNHgr1/yRNdBofSCtzhJ03LVkL759oBlxKsy20mK+n+qpLoPPb7O/9Hf0J1JzrUh5qqTuuxuowleC0ws55csbKODfZ5g9q6hl/kc680KF6OIX5NHyE1nzfGfX7ya1cfpEqkkqhD6JIllZAznw9avGRdKGA/XURs3POukqmf5XR8H7eAb38Keg0E/0J4+z4pHjFDn0E+lqqdGmyA+7Dn4kfTmf36pIBLdqoHWbVTjUNRpDRn+kCdy/mtxvYveET+RxUY0375+jweYzrahXwfF0JYo8P9HBWglhYQrk3W+gawNV+Ml7YtvQBppsIaGf2V8se/mRtiTyPb/5C5/uDfTKguvtx9+k3vqFuv2WcKJFJdlHfaLIUSqsFyroc7fPFMI16sXyZ/RsxBdaxe/x44USWvP5C5Xy+r/uXET1w7/Sk3Ncn+sLaHv4V9rLNbau8336k/yVriZI0PW8S6OlL1TC81ez/FvU5PWZNuRLuPbJn5ZM+kIhv9VYP8yffOZ9obAO/LyqjkN/wBc6t02FyjJ/NH7+So66/37n5BY62n+mwEwNniTfwc/uX4ge8B47dR+flnyl8VY8g7yKQ7L9N7oQrsb5WfmQRX2lBp4NK3oW4rbPV/rxWY1504vhNfUrdeRnrXWvDKa3v1Bf7muDY57j5c/PVGYpobHwBSKyPpNPvgJ7P/+G8OEz/fX497vEv8nX+Ru9HCKh648mepr6nT4VS1hiVEwfC75SfbSE8z8KyU/4RjoKCauC88gy+Rt1MOU62TubenRppAdXVdjLs7he3A8K+cXv1yOdYk1/UnpzDUpvp9LVzT8oy0+Nh4sfkmt9Ix0O47xamkSZPRqpaTnveZ8Eijn2nRL4e/2RYqki+BvZOkkw6xFAC+g7pRpxFlrsj4RV3yh0Na/zvhN4PrKRRk1Xwd0uDoFjv1Ew980G9wTMe/WN5p3i2ng4GSd/faexd1XwTkjBzgU/qGGCClbPH+GS9k+a/OPf947TcaDVTxo+kHvZqEwM8vhBL9aqUHMpCzV9Gukh1zSbN7lgdd8ooYozXtdC/Lz1jWK6Svj1XxF2H/tG8u8KLBndhNHjG8mde1bPK7+wzvUb+RVzX9v2kxo+/qDC1xI+pjfSC9tf9HuDCiEVGRSW+4tO8tkx49cLw5qo4J6EQxYZpCn+SapWarzomkYZUT9Jb7gKmTWpdMriJ3nOlbBzUiBlf/5FIffVeOp4kpJDftIGJ84qOifhmdZEfvtVsPx1EjY+vyjonRryjykwNvpJ33hmj338CDWnf5JrLwmdlDJMWdBEZpy3p9lnIDGoieI+KvHbrRHmJr/I760KmtIfeNbzJy1P4XrV7ztNMfhDAq/J36t8Jur+kpzX+eHHDMq/9JtObVRixaUMitL/TWsClaikdMpL/UWDlUqc9gbFvm4i1TGeozsm0boULZb94iXOC4lkf0KLdbZ/Bae7gTS311+axD3a/9BJavPjF73lXvlpzkn0S/lN7WZJGLcwEFO2/KH2POeGpSfgdmdtFvZZg4fbEnH6jRZ7nfoSd21FdL7ZRCv+fZ6hrQxO9Is2VCsR5JqBK3yd8gAFvv7IwOrUPyRPlWP2iK8w+P6XHiZKiEj7hpo6vv9/n32K/kzL2mmzB5yjfEK4nm3XZkalPKuOzCSv//5QXDcFjuhmkk7zP7TriQLZcx7S+xY6LIIzwLN1yeS7WJsVXNWgqTKBguy1WSTPmCF74+hRjjbr9kkD3bb3qbhWm+VLL1G18BRFV2uxsT0lzDEIgmOWFrvEPVpv9n3EPNRmKs5mCuM4bA/XZt+4F3RzSUCzPfzx0VwTxiXBfqo2i8nRgA4/wCZDHfZ4mAbGNRkIzfpD+tflOP41AwkP/tAWuRwbaz7BYoU2w1YJRcZf8Pu+Fiu5zn355Cf63y9tNqxGiYMjP9KkzTrMXeDZKrKeprfXZeN+a7Di1CP68kmHGVYpUbcvleZk6rCtO1Uo3fSQWl/VYTl6PO8UJZM+z6tXM1W8VvEUs1WXzV2nQWpOHBnU6LCF3E8n2sTSulM67Jn9S3y8fJ3MLf9xvwKnM6/RG11dZquU4DckgmZb67KasdzTjS/RmHa6rNtczoSq8zTbSJfFcX5zunOWskp12NJLEm6z01R+TIflTVOhg1Mw/ddBh/lzLv16MBiJP7XZH79//3d5GgFfdVhqpYQrr8/AbokuawhS4kTOBfSYrcsU//7NPyEMkR10mc0OCYn9ItDhrg57fk+FBSMi8XWLDkvuo0LO7GgYPdBhZ/MkqH/ew+Qf2qyHkRrJdrH4OkeH1YVxJuS6xHbqMKsNvG6jHiDthg6b5q/Ck4UPkXlbh82PUcP7TAqWf9Rh9w6qcWBePc7Z6jInZ579gxtQHK7DDvL3CpjXQFkDddlsvrcrkXV0vk6XdVSpMLHbByqX67Fonr8OzX1EU7/rsL//9OFsKrX+pcN6VqrQqmMKDeU1tOU8E7M2mZZ11GWjeGZfuD+Bro/TZb7f1bj8IJ42qnTYJs5jLudu03wvPXZknAozU2/SmApdFmOmwrVlUZQxmtfKSYX99yPpIz+vKZfVGLboMp1crsucy9QYsewS1fGzNn2uxgqnc3STn9fkv2qUNJ4hXb7+5iucfypDqID3TNgLCRfWBVMaP+s7bxSI7h2CSLUOI7USE2efQfoRXXbimoQ1NqFwz9Fln1USej8/jy2PdFkZZ5XH8y6heIQus+P562izcNyo1mHb92iw7sJN7t+6bNVPCcO23MJkGT9H3g9CzW2sy9Jjjv1VSB4dB+P9Oswx6N/fJojH/qM6rI1GjZRdSRiTqMPebVLDsOkBLrbSZe/fqtFaloJ3Q3XZLEN+/aoW7eP02Bhek78/PyDHSI91lKlwZnk9ivbrMs1jJfJiaynplR57z9dP/PaeCtbrs7s2KqwZFEelmw3YBfeXeHzpPm00N2BdeQ03nbpLXXrqs+KXnKkSzsDioy47904JmRCK7ZZ6rFdrFTx6n0cHV34uy3hGqL+DUSn6rIJzctOHu/hvqwGzDlcBgW+R2ceA5U/guTvmPfaQPlueoMLkI7UYH6XH9iZqYOH2jnp0N2AfXP99pusNLbEzZJ95NnRu85pqYg3Z5b08w/6Kp4DZRqw5773VreKp+LIhezlTjUVTY+nCHQNWsVhC9/S7cPufARv079/8X9zD+l6GbHGahHUlrxBx1pAFcv75sbcG3RwN2R3OjYPCX1PnIkM2c6wEbc7e75cZsawFKsxrpaahHZuxjpznf/KefKnfjP3k/JDYKYGKThixxr0avNsTiwORRizhr4TWgXEoGN6MDRusxCzO0/mGzVjKUhWyPvL84GzExnCtWBH7Gm1uG7Kl/CxcTSW6/rwZMzDibC/K6cNsY/aBZ0mZbRWlqI1ZQ44KbjUVdN6kOVs0XINpHRPp01ZjVn+O58dXsRi6rRmbdkCNoUbx2MeM2agoCbO49t57Zsw6Bikwa0kFPg9ozsLeqCHsr8QrjTFzHK9G5Xg55k0xZtu/81xWp8TV+83Yd848Wt0qadbm5syxVonOzSrI5GRztpgzW9aUZ7TNzIQt8FJh2PwScj5nwvJ4Tdw3FNGQSBOWy7Okt1kiaR43Z+pu/75HGY/r/Nqcz+PZ9/HY0qc503NRwqPFU5g0mDA7Xv8Us2IYh5qwYjWf0+pSHB5hwqzbqmH0qxzd7jdnsup/n4t7gdcLm7OQvpwBOO/59DVlhVzbn7V/SnNdTdkjzkL9C/NI97sp6885ref3HHr6w5SltNIguF0C+fczZV+4by4zjSerr6bMrUgFo6eX8KCqBVvmpIRy7mUkqVqwoh5KtL5zGdWvWrA9rZUIdbiHSQ5mLCFFA4Po+zAKMWUHJ6txo3cc9qSZsGGvVBh+JRsvt5sxidczKCYX4y3N2JxvKmwML8Cb/aasnjPAzKgieDuYsjzOVwU3S6DLXzvumcS5K5daXTNj0dlKpPplk3usGVu6h+fZygyaeLgFK8hToS5aRgvFFkzgGthMP4EKq0xZxG0FZ/U4ujrPjF1owVn0930a0aYFKy7ivnz5Lj352YJtWqKC65o79Hq8OTuu5JyfeAnZ2uas5TcF7s67jLObzdnulkoceh+ObYfM2SY9JSYnXMFHHQvGninQ7tYtGHYzZ+138V7FHZS3asHKjNX4OeMejOeaMc8sFdJd0mGR1IIlP1Tj3rpMhB5owSym8v7RzYb2VzMWpOYcnpKD4FNmrBvPHVJQOkVON2emL5Uw8wfXHHP27zcZtv1+RBtXWjCHGBVc2qZS5nEL1tuF+9HSO9TnrDnz/sPZrN1t8npjzs5xLi3ZGYZtby2YWYQC+3pfhvKMBftrpMSW4RFwX2XBqiYrcbzDNUQGWLDmEUrUz4yG/LQFmzlDhV4VN1GuMWfD3/D7qkrF5mMW7MFKNXasTMOlzhas5I8ELr/QX2LOtvKen5KbDqdvLVhLOxXMClLpuWDJzn9Q8tyaQoMmW7JfXA97RSeT50dL1iVbjcZJN+nJKwtmsZr3gFcUXUuxZDKuY0tWRVLUFCsmLZJw+b+LGFdoyVbLFGhDl2Dx05L5SwoU3g/HvfmWbIFCgY32V9FtuyWruKhEwtlIlN21ZJ6cc9x/JaJ2rBXLG6TB9R3JOOBqxS7ybO5sm4LgpZZsAufwHI9H8Phgwca5SIg0SKIBT/jzGWekfgnke96a9XVUQ+/2dWrvbsVa7FDD9/M1Wv7Tig18pkK+wzlqU2HNHndVYkf6WVIOt2E9uV9vzT9ND2fbsJGChN3vT8O2yZqF60hI6B4Ku2hrZq0vIbXrBdz/a8U2csZ+tCIMPXdas9PeSkSPu4K3CdasnLNEv8VXsbLUiv2P79mo5hqu3LRiltwTV5TEoeUxayb30sA+IAEB46yZX5kKXZYmYVBza/bTWMLNkDjynGfDtjWqcEeH5y/Lluxbrgq9Z12lG1HWrJWLGtkUQb3H2jCt4Wp0drlM2SU2bNcsNWp/n6Oy9TbsfqiEsluhZHbJhhXyjODaI4SmwYbtDpOQPC6IbNxbsjpH7im+gTS/jS2z4pnxpE8gvj9syb7Ol/BTfQoNA1uyiJsS98RgVJyyYSVmEoxvncPzLTasgnNObacLUEbasJ/ca8aVhKFgvg3zPychJTccaSXWzJH3g5nWFQzoYc365yvh/yEWxwQbtviwGmHd4hHFbFjkGc5R3vdIK70lc/BUwXftXRq8xJYhg6/pGkbunVqyBFGN57UX6Am/x/QyCfL7JynphS2z8FKj5aMTuNLOjj3eoUSPhADMuGHLRvK5i8N5lJi2ZIa7JFSKF1A1rSWzzlDB1DsMPaptmLrXP6+JQUJ7O6bvqcHu47exKM6WveJsduvQPZgcaclOGvBzjLtNbf7YsqRmKnS9EEM9Cu1Y5078vO7foPtzWrGQBWqYeQeQja8d8+P5yz3lBOVMaMU+NVchNOUE2lbasa1TJWTzPGgz0Y553uRnkR2N3P9aMd2zGrQsuIkx3+3YeX6mnfvfxshddgy8zj8G3KQtvq2Y9Tjeb5OjqcTJnq3kbDBr9nWa+tGelRxW4cL8ABrX04EFcD/atPoEtT5tz4Z05Uwu+vMMY88eG0g47h2JZ/oOLPeaBn/8orBvtT3LdVAjve4G5C9bMaObStwpu0aV4Q7s43oVruIExXRozd67c0Zd5E+JuQ7Mpq0ESx1/uL7m1zyPmF2+hhXxDqxfTzWGdLyOJA8HNphnzDvuV8l+SWs2KUnCGURQqb4j+/e7x39Vl+nrXUcWxTPCl84nKC3DkVX3V8Pzx3GKNnRidpzH1h8+jiMTHZkb969hCZfwtZ5fP1ODNoXDcIMj+8LrY7XtCtrdbM3umamxF2FUtN6J/ZijwuyzF8jSpg3DFt5vQ0/QrItO7Mhu7l9+x2ngLycWZazCqxW+NGNCG/YuXInexUfRaYczq2rO+WqxDx77tWEreF+d3++Hj6udWBfOt+sKQrGaP37Tkutwnwv4+8OJiTzv+PiE4fcSJ1aYxnPWxMsw+erI/Hlv3LtyjnClDTvTnrPc9bOUbObMunAfnDbwNDUtdmbbB3K/PhpE0aHOzIivcyztJD2468wiOT9sdfQn3zRnZn6EP7+XD4X4OLM5khKfbI/SZbO2bNt2JZ7P9SaFf1t24YASi2K8UBfZlt06KCF2njdnoLZMN5lnEO+jWDLEmWW7Sphh5I9pDm3Z6Y8q/HgWgPNv+B4O8AwiPwXLi85MZyjfc1oIRk93ZsdzJET/PoNdf9uw7E0Sys/7kWtKW9ZxqhKL+/tQu/y2TNivxA37o9T4uy0b+0kJTPKmljouzOc/JWYv9EJicxd2+IcE1VpvGNS1ZfOt1PivuQ8sOruw4kZe20Y/aMrbsrMREgZ3PAE3v7asnS/nhA7HqHGxC0sfq8DkUUdJGO3CzJpxHwzyJrfBLqxHsBKqE15os9yF/dgrYYm7N1au4GvyTJpz/CgOL3VhV+9I8PdtJWyxrkYkz4+7RhoKTqeqMfS5ErpClevFVnJM+MJ9f1ika/UGOQ4UKnH48WLX/j5yzDyqxGe8H+kTLEfmEu5Bn1ePCD8rxzN+79Hd7z2O5tfNJykRuWxEWiN/zpHpXMe6B6bN95Nj6Wr+2qy0tORdcrS7oMSq/z6kmcyS40kzCV2GmYgPneVYz/W2KrGV2NhMjomc66IWrhHGmb/AfX6OFd3mCJ01L9DzrBKjzEcK5uMqkX5NgeZT2wsNzlV45KUAe2Ms7FpahRWf5djeQeOa/aAKsc/liLlxx7XWtBqNRXLc/rLdtf+wamxLliNvRXPX6knVmHtJjl55LUYGzqjG3kA5Bh/xfrxwZjXe+MsxJLVz2rXp1XjKHze+eDRt6ORqZPHnt5yelDbNrRp5ohzT0l+l/a97Ner1FSg43UxM/lGFlIMKxJxzEV8WVuGXjxLFtiPFbI9KuLRQcp75n3jNpBLvS5TYbLpa3OLzApMm/fuNwZtC/H/PMIHrvFP2FaHo6zMsOC7h/ezTwqjocsT2lqAMOiYsb/scV3gvxfhsEXYEPce+owrUnZojPLlRgelOCtjYThSMtrzAsx4K7Iq44HrY5Tm6nuV5f88O1w0DnuMLP8esocauL3c9x7syJWwOtxv5MOA5FElKfJzo+Xi113Pc53s2PdA1bfCc52jHZ8rqjldao9FzxLopkVtyOW3f83LkjVIi23OK2N7gBVb0UUAWs0Q8eKQCy+4oENRst1gufw6rf58z7+4jxo95jh7xSjwQgsVpr8tR2ErCiiuXxIpL5VDESci8Gi3+mloOD1KhsJcoRDeW4M4vJc7ueijMHVmKVXlKrN4fI+jVlCJ4phL72l8QepeUYa+ZEi3CTgiBO59B+7EC7994Cg2/nmH7CAUy/bYJtSPLUfREjrcWs4XEXmUYMFxCr4sTheirZVi4Vok+f3oKsfy1aK/E5TXWwhu9cnThnJ9j/tk1ems5FptyDh+e5NpYVo5GV54L9gS52n8tR3KTHNf6BKW1Li3H/4YqEJ8WmxYYW46LvCcNH6jSRs0pR4dgBfpcayYOf/UMdRoFlPkdxLk9n+HkACVu7h8m1q4rg5GNhBjDSWLtu1JMXSXhW5GXGGhSDqMTnGM3nBRDvZ9heawCF1pdEFd2fYYEHSWuFF8Xk3+V4VWoEuXB90XrHs+wJY8zwM0Usex2KYpbS+hWmC7mvy3BGycJd/ZVCCN9i1DZiXPO6mIhek8RzvVXovvtdGFGUjFW91HiyNkkIeRJMUo3KBCMO4Izf/yNgQKbDoQILvuLsNxUBZOHAcL+2cVoXC3B+sYhISSxBHFDJBzUWin8qixF6TclDlyYKwTNK+O6rsDExQPFa0FleODB2dXLTWx0KsPBKgWct84W99wvxcVlSph3WyfWDinFA64hJgcPicYzSuB8VQnNeT+xtVCMhpUSbJxFUVpRgqWWvD/vZote0cUo5q8dva9MdFpWBFOuRbpPq8WMxKfw8FVihPhHmJ2fj4QrnMdWfBemiflo7anEmw3vhMQFBSi4qMCZ3nLhfEMhblco0Hp+mTD3UiFWco2bfTlGaG1QgNM8K+lvuC7kWxdi036umVPOC+2bniLdimvUsWBhQ99itHmnQGyQn3hrezEud+Ez5RwkFu0twp1kJfafDBNFu6do5LPTjiLF0KcF6LRVwjmtF2Kj0VNcnaXAiRCVOG1nIaz4+e6NrRPNFhage60Cs0uaRJdX+TjQXUL7+dqo2JcP+8sSXr03pqJxOTiyQUK71Yb00yQXVRVKyM5pU2tlLubyWbDt8kPY0yEP9aVyrKj4KGiJeUgIl8MqMllwvpGLFtyzfn6+J7Semo+5vE9it98U/FIKcIHn3Ak518XhjwowR1+Jhw13xZEz8xGbo4T1rERxWrc8fON8YtlUL3bsnw8nvqbW0W9i9as8BHXi2hujjeQJeUidw7VupBFyu+TAdrwSA9uZoGRFNj5wrltUZkEXv2ZCnCwh0M2MZozNQmq0EmlDjGnguGxMzFTAdoIBxadnw7mVAooTWYLZumxsmqjEtIDHwlHk4BGv7YLxyUK0dh6m8R7+1DZJrNybhxI+Lw8SUsV8j1yM9Vci+XmW6MRzeHCUEhuvNcO+3CyMfCXH8ExT1EY/QVa+AgGvLNB+Xibk5fx+t9pRtKsMNTx3l9jZUNnTdBgt4nNxw4L0pmTCoVABoWu1cHFMJiKeylGtVy7kqzPRy1yJ0o2FgtfoLPyXosDa+CJxrk0WXHk/DyuoFFNnZCLqD5+pMkkccywDF7hf1B9ugYU5/Nqc78fLCn5x6TjaRYGPw1siWS8dyXuV8FA5kVX+Y8gEBV4W2pPiqQgvfwWuvrMlxQgZlvspMPPQV+GeDvBBj9fz1Adh2goZfPl9vZ6lFpw6Z2DjMgVKs6uElS8yMPSmAnkpCvHmlAzs4Uwyy+6VuMMrHcd/c63e/Ulc2RH4Ys9ZIrdR7G0sInaEBI9RLVH9BehoJ8eg7XYQ1gFnZipw40lrNJnwbDxQAbMX7en4oRR0+MXvS92WZjxORRrXqK9e2nS/+BGCudZprfslWG1IQwXXw76RX4RPL0UkhivwZPl3scJExNxUOX61/CNmeT3GfzUKON3UwXspFY8HSkjs1BYuN1PRdoACR960w2n3FOyzl6OitAvVeCWDNeM1n9iJLt16gGV8//d2t6cOLVOg5Jyw0lmPs2IKRnEfnNVXm0xPPsJ7rtvzR2uj7bNUDAjiTBOli1G9UhBSqUDLWS4YeSIFu8KUuJDYAQ4/HuCQuwIT4jpj0qFkTOguh2dON/JEIqSeSsgfdaFA42Tkc73yLzKk3X8ScWOBEulVBuS4NRmlngr88TLAQs8knNqixDk/Q+ysT8C0FRI+x3fCzM3JOCoqMaNDV6yzS8LeLQqcfdabCv/GYvACOUw69KIG53g0lSigjjWidp0TsJyv2fKXIfVvk4BQUYHUtwaI5tdyfo7yA4bwSo7HfEmBdh174tnMeNxPU6DZjd64cDEWH/7KoVfQlwLW3IfA639wTx/aMjsWDi04Aw83oidGsSjjLGEcY0gPgmNxPU2JqnGG8Owch9QjSrB6Q9jNioXvOzl8xvTGrGuxeFqlhKjpiw3h91DGa3jIdzAtC7mFRVYKFP4ZQFtu3IHZar6HDYaU+fQOrjsqEHHQgHp0uo2rXDP3JBjgZsJtNOOzfHiBIeKd7iKF93xL94E47HQHb/4qMH3EENS1uIVHPxRQxY+glnXR2KOnxNDoYbS2600EBSrQbZcBtVt2CwVbOeNd0Kc+z2/iXpwCC+cb8DVvwYHrbad2hjg18Da+Jlfj8sHhOOh/A5vfK+DXwxVa5tGYyPOvzZGRFHg3Cg84Y388Npz8XkdjaXE1jpoa0H2e35pPVaFvuB4FHYjCrljeJ6318fdjNM/ECnjou8JgZxTipynQXZ+wryESXWcocUlwo6b1V7HrtxLH9hOFHL2GQH6OZ3e0oqb2ETBOVWDBdlvqeDYCO0dyHxlnTXdmX4HjD65FtXr0ZH0k1vyUcGCODu36dA0Heb9NTf8jdDh+FRsvcx0z0YaN4TU4/Ps73y10oWl7HXq9OAv9tMTrEVdQMF+FPpU2cK2IwPhBEu79skPUyAgs6cpzirMbeiRdRcNG7lMXRiHB5AqM+Pta3XQj+2cRiLfmnG/CKGTiFYwuqkbmT0c6730Z4b4KOExzIGFjOH5DgfmH7GiKSwTezVLizCZr+vf3Bwdxtg8obhQeHuOPr1Ngp8tnYcLQyzjqxs/R4bt4eVg4blxQQEfVJL7g9xtcw7n/rTXkmgjIYyWULrDDtdERiOB6aJZgj/BL4Qh/pcDKvY4IjL+MlUs5S5x1g9evCGhGKeBoNRptDMKxmntQZOgoSnp1CR+slGjo1pYWLbmEwQ4KXEtrQxHKS8idrsCSH63pacFlqDirnOtiTx8iwpHSVgn7JXXCkciL2NtVgUUBH8WHeWFwuiNH/Ae+h23h6PyFr9PGEcWJl7GRa7K8fxvc/HsJyZyBK5zaImrtJUwu5J77YjRsb4Uhy4vzzI9RpJ1+ATuHKnHbuS21W3oJNW0U2GziTKNTLqGE76drkhMVdLkMn1MKDHB7J7SKOodpk3nW+98bQS2FQjCRUJPzVnRThWIJ5/bxUbXigzPnkbBLgVUVTlildRlGS7j+GzpjdeQlHOLrzzNqi/UrL+GEgmv4/dHIc72AOXyW1w0bTcO+h6KkjYS4l0MoOew0dD2r8eT8IBrgfhqHelTjd/xAKltxGtf7VEM3+Y2wOf0Mvupz7Q2rEW7sPotSrrEuJ2tE/fozSIIS94+8FReVnYVWhhwbFg+Gx+TTOF1QBcuqoTgUcBpd9lZDbT0Cd1WncdNMjqK+o7HYIxSM30uT7ijSy+TPfyTh3XyBuj0MgVE/JaZsHU7LN4Wg0lmBhz0HU9rQYGxpK8dIq0HktzEYqy7K0bOxRnjcOgTu3aoxYu5roVtGCB48VcCn7qXosiAEk7mPXB9WI/p2Oo2A63JcqR2I6PHBUFdVY2PwYBhnBuOmphoL/Uegq24I9ocpMMiQoSNCEPE/JYL7jMJhnEYCzyyvGt1oTVgwBtxSga4RObwJwi0LFepjR5Jdr2CUPlaix7yBtCf2JGY0VEOjP5AytwcilOuzW0aNsGJ1EM57VOH2nVdCiewU2naWw8tVLSqdT0HgWamm/yuxRX0Qdr6Xo7XZQAQmBGLNKDmWOw5CTv0pnDCrxjzNSMzbdQoNBirYnSJM/hCEkZESJvzPDVb2IZh5QIKbpUApK0/BIZvv8+lIqqk5he+vJeztOIDu+vnjgKUckZP7k82eExjGGXVrkkp4fz0AXX7LkZapEIu/n0A/tQIlgwdg0LAA7OR88mP7QIgNAQj9UoWnTa44dDYQI23VCHUiWK07xXOYCqH2/ckkzBdf+fpDU/vSm0g/OPPsP2xzlXCVHYfqGM+kfZ8LYXv9oMPreeNimai57ItA7iM2r1+Ii1ocx3HOw8al/TCx73HMasZ7YMAAvPx+HF1zqrGibz9yqDyKmfXVUGztQ9XPj2E2944V218I94b4Yv1EOcrlpYLlcB9sfaLA4tAC4abrMSTOltCnNFs0y/LGrTglZrcrEjeOOwa/dAUCW5SL+sa+aDlOgd2OfWE92AdssRKBDf3gZeKLuOGcT8L6UrmdNyILqxEY2JuGffHi+UKBuRlFQvPf3jgtyFEcmCs8H+0Nxhls7U6ZcD3uCP73hGv4mEfivrrDGDhP4jknQzSrPYKiT5yFHPPEM7u9MXihgntgbyzv543ZHxXYf7Mvjjw9iqZLnKnQk9SVhzCCa7t33+7kfuA/BHJmGHIkQxigOYwF5XKcc3kkkO8h7ONZZogmQfgxyBM7eT3Xjo0V//foIFry60XrHoqFPzxxrZq/b1+ZqDfjMG7HyDE4ozscOh2CvquESZE9URd1CBfLea6Z2pPWsYOw5LN8260bbXHxwHSe98W2yUK4dBCXeX/e33JfcB69H7mfud89uS8KTvtRwvPjI5dkUTh8EG6H5Tj1qxt46sMgXodtGT3gtWE/mp+SY2VAD/J8uxeRw3if3+hK56WdcOU5Ig83hPbqXai9qoDrtKvCygk7sPGwEkmp18RxCTsw6acCcRU3xPCwXbjaWYGLsV1hV70bnbgOHzbsgV9Ze9DBVg6dt51pduUWOEXL8VKvI/lUbgIeK7BmUqRgHr8NX/I4+329JISabkH1fQVu150VuvffiBYZSry8cF7Us9iEFjxvzjSNEGsVW3BqBN/bj2jxoP92rM+qxph3nBUfboSC5+u4yR2RMXULFr9QYMSGTnSv30aUOspxPa8d9X+3DlO4LyRrO5PXdXcMs1MiXjgvhKasx+BGOWZFBgl7kt2xbowS88YcF744rEI6n4um14HiJg93eHAGM9xxVty3YB3KOW8vex0mTlqxAevV1dhv4YhvKWtQaithQ/+2qH2+FuMTFdCf3wGtW26A0To5Hl1uS3Mj12DeHjkCch1J6+4qvLNW4FKbVpRhuwLeczmjbrahWtPl2H9AifdCgLDSeCXK+P1aJx0TRrVZhpPdlcilADFgwUrsCFDgg1mIaPduFTxb8FkrM8dr/aUI8JXwv5PWqNy8DE848+wf5ADJaBV28fnSDGqDew2r0NxEjn2DWlLG96X4EiCHt60l2V1agsMzOL+5m9CtLwsxaxj3rAWHhP72i/79vSzo7t0tpLacz3tViea3DojC+wXowfOaUZ2XWH14EV5t4vloZjNsOLAA/+M5y+GRGTZ0Wozm0Qo0L7dCdsQSVD/gM1tvSO5h83F3vQITd+rRmQNz8WmiAsd8tSjjwSwkVssRLvtP+HV4HuiFHBd8NgujvsyCP+e6hUWLhXizmRCn8H5IXy0KR/+Hbgt5TYQ94uPNc9CP82qv3CNitTgX15ZVY1irH+Kkqpn4bsOfM1YLd5xno5Kv032wPiT7efjN+3bm1u+CZcR0dDrKe7WkTmjoMAUl+gq01V8t2Mmn41egHIuezBC2xE9BB34WM84OEkYunoRAtRLGYheh1m0ipNMSOo0dIGbcnoipPF/n9hgtPt4xGeVnlOiZMk/cUzgV7bYrsHXIerF25AyMns/XPFQr9t4+hWcpOZZqPonZG6ajiO/t/Y3XQvXmCVDHy7FtT7VQfWYMNhbIUTWrXGg9cixMs5QIujNVSBw+Ec1vV+PSCFfBXRgP15FcH+63E3wCx+ET1/lOMiPBznYMEoZIXMu+uC4eNBpHCiWkP7USdRaNwUBHrsOXO4pzJ41DVJASk6YNE31k4/DjuRxJCZPEHd0mYvNsOVoMeC5GTx2LO+943QapxOr149F4SI5RE9+IRg0TUdNSjh7az4XQTm4Yyfm8rPapsKeQYWt7BZ7GyYT9boRCzsnT9qcIgdsEGC+TEGwxVJjUegyqOlXjfEU3YeXY0Vgmcd/3MRdSrd3wNVeObmdeuxYdYVh7nOtn9k1Xl6uuGHBRCfgccM22GAnrQCWe/jfc9YntSAxYLOFOjoWrQmck5tdLaDz94LFW5HCc5l5zonmHtFEGI3DQQYJ24J60Pc1H4o+zhOSYG2lFR1xxm+vGE/MXaVpmhE7xvA539EUTL4Z+XEP6FtuL0+aMwqEhvFeTuomcEOHG86CmTCYK5QI6uPKzcM4Tk4cy/OHsF+ZcJo4KcMOToZyphlSLFXpj8Pl0NXafyBPMHVxRXlKN6YMzherDI3H2mhxnDyQJgs1wxCVzXdoTJYRYDoVHRwm25y8LfvuG4MBXnk97Nxdq+wrY87Aaj2f8cl0Z7IoJ/eUYYZXnGv15BA4kyDFu+ClXL69hOBwnh/FOwVWv2XCM5RobU1c4MtpgOIJ4jg7qMu9R0e1hGHZXibyurx8rjg6FuJZrSO2sNGnkMHjwrNS0ISRtsDgc248oYLT+cVpR0gi04jM1+lVN2uDSkfDg80iPb4jWg4ZgDz+X98NjxaKHQxHGvezD1xRRyB8OA+7d59pmiUVXR6IPr0P83UJxrq8AzaNqHN8dLyw9NwiNvGdul8YIjW8H4FKKHDtOhAkXbQdiRQnnAWWIMHd9f2ybyRlJ6ena2nowTu2sxvxWbq6thwzBhAn8Hoe2cL02YShsOFfLZ5il7bcfDF8DXgfrXmkB7kNwfp8cNUWhYuddffFggxLZqgjRWmcAPI15frl/W7zyYAC6b5RjTdtE8Y1iMEYslsMs8IZwybof1n7mjL3kqrBDqy/+eshx5FOIsFC7D7y59m53Oy54nuqBUHclLvf3E8vu9ECBUgm/+EBx1+6eWC5wbjx/QQw/0RNneE5RT4kUR8n6YARnkrEsTIjv0RM59nJs+RAs9B7aDWf95ZjqfVT4sqsLTioVCHX1EOySOiJ5ghKfTu4XzTp0hryCZ6h6b1E81QVm3Pd3/QoUc0M6w53n68p7oWLqrq5Yx/Pg2/YnhWuNHeHTXA67UUcFT8f2eHeMP8drmyC77wIjziRTq5YJS1+1QWMfJep2rxDL+7lgXSXPL57bxXixHR6PV+LXbG8x5LoLjnJmMOl4Qnw4uz0GlFajQ8ohYbipM0b3kaPQcruQPcAREeFyrH4+X0iOcsA+3sP2JVOE1hateG7k/eM+XrwoOiC3WIlNt+aKdRmOCNuixOnv28SQ/1pjNs8Lz9gh0X20Exb8qYbd0fWCyXs77OSMPfPJAuFNn5YYdo+f6dVRwoQ3NvDk9emn6StsuWGFFsuVcHLpJCq22aByuIRd40aI85Ns/7/PVxxdIBa9t0Ezzhv6/8fRecfV9P9xvEE7lMrKFr723uq8ji0jOzKyCckuM6GIErKSLbIzktE479tS0VSqe885t0KDhpYG+X38/vPocTr3fN7j9Xq+6rrpbhY+lLehDcwfXTbO4VzcTciF9fR0ijVX7d+KvJjvxF7pw/nNbknHmEes22fJ/U4zomaMOVftNxQm+7eg5EVqWnO+s7BmRStq9lamfashHJ3TgvwiROo+aaHgfLcVJf5WkfxnGjdxsTF5jRIpRh7N+cKQ+jANn7KgF2fXz4Ceb5WIXplxBgo9emop0/NdOlyrEToU7CQTd744qqGrHh3bpqbHg3SENb/1afV3mSZ7dhOWLtUjvWWMJzeNEobp61AQm89eZwdzljt0yY55lu687tyo3s0pURTphKkJZ/dEm5xOsMx1qslGoa1FJWxubduWRLW404xC6pkfNekLdslaZMt4oOyIlaC+rkFBvUQKfThCGNNRi04eVFHY4g7c23Ga9IjN8HvRiBvX4o/wTUeizGNlNorvdcLJTxLNuJ5uE65RJTh2k2mUQUiUmV6dsM5KTf6rs6OK7jQKFxjDPPQ1FEqyawVnge3jt05C4ppfwnGW9Tbdb8bd8asSglNFcl5SZNN0tkywXSDRXTOFTbP/SgQ/xg/wvmXz8vYXQXOtTK8meUYd/1MiGA9QU+i6+1FPyssEO9aL9aO+RA3b8kPwnieROk1PMNhQLCzvLNLZHppcj/clQj/GWpJdgY1WYL5gGivSks+hNipZFJQXJXof5mNTXagUrrFZ2n7+VFSJukCIYGwTV/826qxtnuAdKFHO7Koo12mS8JF5654LBowl8oRZwSqquJ9q83tPhhDONKSXW6CNUViaUHyMcdqv1TaW19KEYJbjOvuPttk5JlV4yObfz4GPijn4QUgZzmpidzLqmmemkPVdIo3W76NSR2QKoa9FurmpOOrTpwzBvEZFVVoSAn6/E+7ulemthRLq15HC4Jky62U2Tu0UhPRyiVwaP+FDC4XQXZDIISoNPKKFlHSJblxPRkWjQnBkmbGvWxICTwtC+wSWp9ok4NGDCEH/m0yt8uPR6uZb4aAty/j+H216KBKE13oiDXR8bNMsKEaochdp94otNr8XxQl2T5ieT+5l42eZKBSfk+nY/VFRzSwUwij2Wj+OHo1qmBUnjFws0aeuL6P2l78XnjFNu5qfHTXK+qOwUoPpT3Y8uYx9J7RSqSloUwK5z4oShpbJJD9IojWfBMGKZbSLr5LJ100hdGBnufQhjWmDQvjM/NRP+YmujVEIi3mJ3ll/puo6QfhNImmeyyFTK0GY9ECiTtoq0kqKFGoWy3S68huEhifCSqbzKUu+Qs/guWDFNG1ZrwIEG4cK01iv/5xUI2vRayGT8X9KWiKaVUcIOxpVZPoiAS4jwoWLB0TqlxOPO6lhghObyRTTezZFES8FL6ZRmrO221j+DRNGF4pk3ey39QbmeZaMi34VnhynmhkmLG9k1xu+iqzr/EqIZ/v1zXdg1Mv1YYKho0Sfl+6NOtXxnZBbI9KuXtejZpyIFC4zLfp+Oo5C/J4JTnNkGtriPX0ofS3ozZGo1dUE8p8fLsxm2fPNN5EG2IcLQSOYLxTI1Dv5tbCuVqLi5fnUQ3opvNOTqSLhC137GSI8ZLnjIV8KTvum4DpRooBd39Gs7o4wYAjzjsoiJB9+IKTp/POyOEzt+FSYyrLeg4P3bAy6PRL8QlQUZOlh02NysJDCNGFuz7Y2S/MeCt/+/U7h4VBr9fRHwpNVzOsDN0RWP3oo6C+UaFdC2ygX30fCwyb2nNP3R/k1PRGcVovM+y9G9R7+SviPFylqXiy9LwgS9kySafroQho3+pEQVsUYb3UJCaF3hQPLWZbU/kHtn94W9jIvs9xbgR/aF4Vt/VkdbpSh2j5Q8LSSKbp/KV63vCFcYiy3pTQG4V63hdcKlp17r7UpOhcoPNMSaZZOb5tZ9dcERxeRgnDR+sOn60JRukj/Dc6KGHfruuChZppjVhfZ4/sN4eB9kRr3z4+aaHFbmDteJHWnGPpw+LLgBpbXgmKo1corTFOY5p/+Ts2G3hHcm6lpY9tSCr9/Q1jO8lqZWE43bl8WLrOziytrMej6caE3p6LMR9VwXewtcMUiRW+vRKCTnxB9SyLjjjHY73ReMIoTyXZ+NFTzTwm6poyBl7rYGA28KFizPCuNGW/TbY2/kKIp0q/9WdZ1Uf7C2VUitRriOD444ZzQ8pBITTafIzcXnxGcGQcuXTUiatbay8JMxhWbH0dTzJdzwvu+KtrbP4Z2dvATNrCdujmmki7NPyc4sJzb172a2gadEhJYFjbZVktctJdwY7FIM3ProHXbXTjeX0U9ZvzCLPVh4Q9j1O53a+AdelSoHcjYWI5Gde4xYVGtSLH9o9FT6SlUVitJN0vfRko8KQxpLtKED+7W/fp4CysGifTH/FnEpa5ewiRLkULe5UQGTjkszBVUdMwjmtqqvIWhzipa0SyG0vMPC/N2SXTavYa0cj2F4rEyjVv7i9xnuwsf50tkNauejvfYLhSx5zRZWg+zFzuFyCwVnV1Sh/f3nASHoTK1XxCD92FbhSQ2Jy2VsvWXag8hJFdFF872t27W/ZDQ/Svb8V9VEdk1u4TrkSpy+xQVmZq+UcjfrqL4wTG0uXSzUEQsg/N11NvLWei7kPnaw3rabL9WEFhObNW9AUbaDkJ1V4mUn+swKnSpMPerTJ8oBjOwRPhkoCZOnWBt92ynsOeyipz69LGOMXcSco6oyO6zRqT7/pXCqnUq2jz6ZmTIhKXC+UkqOt0lhvxClgodrJiOfawj98hlgrK1muLtGsjoxVyhBfOpuUG/EWwyTtjP7hma14g7abzgynhy9NcYTB0KYUYEY55lMaSxZppwY5pE5S0badSCcULhfYmiqxsp2HCoYHRBpId3fuOR91Ch4ZWKJi1uRO+KfkKlr0Q9K2Pgd6uXkPRGoun3YsjuzyAhzkKi5ZaNdLShpzC7QaKRs3+TRnQPYbsB62Pgb3CDuggJiSrq1L8Ro9aYCeMZ+60YHYvgABPhoKFE1h1jSe9+GyEhW6Q5cxqJe9ZKyGXZueDOb3J1NhccZqho+N7f6DLZSCjyUNGITo1w/FAddeEZ29nX7D5D6qN2MIa3fxNLbTf8jSI3kWZ8aSAXnbKo+Wz+HXs3oHdxfNTpnWwetOtht/d+VHQA82IhHtkhAVHOliyvnYmDxoukqIKuIr1YF0cViZ+j9pixvRsbT36Rr6KejhbJUKuONAKvRb1n53XfVU/cCUXUJKYPc4/8gjrzaNSpjSIJLWoRMnhD1MXPEv1Neo9WfRZHvYmQqKXrewr5czJqLttNh8ZqsjtpF+W/T6aOm2vZ9+yJWsuYxN68FmqzSVHH2S50O1aNLt86R7luk0hrUBVCDutEDWA89jM5EcKpJ5EjGF/9dzkBjr6to6zYDI++n0AVvcdGvWbZsy44kbroy5GR6xkz2FdSl44RkZ/myVTXoZrUS1tHtejJtGVfDQmbJkUtb8bOHlqFG8PiIytYJsrZVwlh/9XIfu6ME2qSoJHrMK7iLcsCnkkkDJ8YWX5DIg/Xn6QRbxJpz/Ldi+JKuhH7LLLqrkgbX1ZA4xTC09j9XR3KwT20tU5muT5pdTLsLFOst7Gcfkn9ARrSVeubC2S6UvyB3LfrWf9kmqPhmEw3LP2sHaeIFDe1jFJPvrFe0koiuzflpPFf2vjgAOb7VaUYtDPV+qYHy9o+P1B3xsrG14f5fus02Gnb2uzyE6n30BRs6DfMJrteonZvPsL1sq5NxA2ZXnf9SFxGmLX9IDXN0EyhioOGNsNuMu6tSyXBc6SN4xKWMVXfqZUhb/M1VaKo7B806pmpzY06lnNtvsNl5CobL+aVk/4WI7vzGZuPzBOH7cvAj+2+NjsOsuxWngaNwcdZ3mb6uSUVx4232txk/lvkmEKcMMPGr5id92gate3tYcMxlrtdnUH2I87bjFrP/GVYCT16edLGgdWhrdl3St242WYa692020Xo5xhmc8hLph6Ls3B8W7jNf1Yi/fb4hP2WD2yMyln9m9KhNy7Qpjfri513Op1a+cjGvkSmqKhPFDwy0mYvq9XtX1l0J/mDzS2m+afHFdPO8cE20zMkGr6oEBOFApt//1fCsFMOwrlqmwXPVPR86md8OSbZzGaZ68XeTOwPS7AZxvT2pHsm2U8psclkWT7ryGcKd62zOWIgEeebQzsjNLlGXxXl9imibC7JZtQ9iQz++4aiVc05Xaa3ek1f4DKkDbetp0xDVDnw8DLk3mey69tlw/6QNreirUTP/n6muvOW3L/3q784mkPZb025pwtEuqL8SoE9jLiWKRJdK/9GLl2rbcaelcgmsQAPtvbmaiolWjc/F0UdunMN45j3+WSj4kJbbjVjbK++hxH+bjTXmVdRs4vu6JM8gnvxRElP3Q5SSNh47ifT1VUp7uR6djh3uVhJDY2H6WDUQO7xaCXV6GaT3qzB3PAcmcKW5NDEd305P5atWuZ8oS5CB257sURtLuRDp8cYlj9luno7D5Z3p3NtWMZPis6F+8AR3LmlIv3UzYFdyVDOUSnRmfMe2Jw8i7PaJ5Fm7GGMyJzIGbBsaOV6CKnEcxOPiTTWbC9cp87k7s6U6HribnwwWcB97sCyxqUdZPZ5Bddim0xbb+0i+5TFnOFm1t+ivRR+xJaLYlp68cUhupQ3gTu4ic2qsQd1OwTu/BCRhgdkU/VynhOCZNJyyKVxRRz3qoHxZFA+uZiM4y4vlanpZgHtbOjHvdsiUetHajjNWcIl7JRp0rVc9PGfyn1lDHY9KRt7S+24LsR6+ssD0+c4cIqpjGOTPKBy2sT94GSq+rIbejXzuR79RJp4bQeW+q3gksNEOiA546X3Vm6yo0gX8rfQ71dbuSFPVOQZ4kK/rzlxLyJF6jJmJ31RreBqcpR0PMqDBnRbzdXls3locYQs7y3mHr0SqXP/HDpeuogLYlm4c2EutVq/mJugy/TKJY9GHZnJPd3FsvADGe8/buHSF8l074+Euku7uI+MsY2+5KJZ42pu0x6JaoKz8dvLmfu2XU363Y9ANc6Je9yaMUykB+q+7ePCGXft6LMJh9cf5uZMFMlMcwtxpbu5tTaMi4KdKfXFLs4lXqLVqR503GUbF8j6FXLoCPWuW8cFPVRS19Ac+tSwkZvRWyZqyKX3NS5c9Ebma2y3V8lu3FyWs0qZNs0YtYnrw55ZaSWjpNters8VmTJmS5juc5hbHihTh8Bc2C1357ovkenNyWyU13hxeS3zyHmOB+7benHB9Sxr2DthUHsf7hjTgdKOm8hGfYTzCxeJZzPw/PJx7sRqmbZ45JB1wgFu9zWZpn7PpZITR7i2NRLNZ16rsjzGdW2jpi/sNbo6u3M3TPNodZ0K/OGTnEYPNbW2VKKXrw+32lBN7brmYFrbi5xv3zwyf34YFHyam3xWpClbNqJl8GVuDmMAt9qNNGKWL2c6UqK9LQ9TgXCB48okerM/h/7+PcENYa+V2EFJI3hfLitUpolMO7zUZzijW2py6qzCk93nOfu/ajr4Lheu1wK4dQZ55LYiB24jb3G97+aRabY75sZe5t5qsyxffgjuYezrrKe1eRtQNzOIU69hc1iygdxuBXB93CSa6nKQTrR7wHlESuTb2Z3aDLjJ8V/Y/h7IoT5R/lzVKzX1zcwlbf4yNzVdTZ1fKCnF5RrnmZZH2reUSHW8yh1+kkeeAbmYsPs211SeR0eCcuBpE8xp9M2nW9YHYR7+gDNgvmm4Zz3SnZ9xwzoyjxi2FhV7XnMVLPtfqV5DrrdCuNPsrGOvrKdXX+5zm73Z/i7eT3OvvOAuXmA7uy+HagyvcX835lGTSy5N+32LqynIow5jlHSgfRA3d30+7TfYj4TPLzmpPfNig73YvSCC82KepTF+HYb0iOKc7GRSTV+Dr4cFbsFkkb5eWUu9TN5wxs1ZbrLaQEXHX3LT2qvJ570r9dkXzQW8E6nGaS+JBe+4d0zT5DaueDcsjjvDdNWwaC0e6MZxkUwDffk1+HM1gdNg9czJX0NTZ8RzjkyXzoxYT8qlEdyw0Wpad3M3peh85J4XidT8xS70uZvK0VWZnp1ZhTD/LM7Vi/kpv5rqH2RxPZNksr2zkzyyM7kSTqK+2dvhO1zFVXb+9/s7F0QEfOP2Mcau9neEY0gBl7dIooYfy1GkKuIWflHRteUrSLn9G/eHeehVbiX12lvA6byUycVpGw27mc/t95NonvUO8v2k5N5tlehL2Wa4CT+58yckcixywt6UWs5qgpr+Ojiiz8Birv1EmUIsVyDnvzLOcrZEd62X00vPSu5yF4ni01fQqeLv3EZXmbRjttB1qYzLPixTW5uttPR6CefAfNaiZhO0x/ziboWqaH3KRizv9puLZl+/2m45Nt+p4yrSJVrZchktym/ijhxk+SV+E33QruXWMWao+LmFVKXl3JodIiUsWodjX7Tw5J1EzvNWw2KRDl5HSdQvdCn+TNfC6n6sVgsdoHynjQFRKno41YE2PNZFiMzy4OKlVPuxGQJHSNTr4VqqW6CNi4WM1UM2kPXYv9yTlxL9HOMI/1g9lO+Q6ECbZXDL14ch846f/R2wf64eAlk9LVosocUjjHDTWqT595aRiZM+prAeKdauoqQdOvjIvGyvvARbXVrhL8tKg0R7fIloiXlMi5a3todfmCk+srx26ecC+nXHDHl5Kjq8aREVpJhg8xjG1f2W0rdjxtibyxj+WRZu724PrXt5dLdNFkYfbIcjxvnk4WOPUk9zON9XUaHDIjQEmsHNW6QeoxaCDC0QyfgkTjGfgva2gcsGkerXLaSTaeaI3S/SANfF1PqFKSJ6ilR1Nouu17RD5OE8elyZReUz28EzJY/WPsmGVu8usHuppodnGfNs64jDVnlkp5OF0ymWmHOA6dtie9T7tEXkByWdsF2IxV5toVjOsr/bXJzI6IBhzjJFZ8/CxVedcfdiHsXWzqLGF50xvH0eJW2bS9oRHeBXwfLR3QX0t7QtQvYx/ne0p2W2FvC3UtG5/7Ko3qcDus/Io2ljPlPoW0uo2+XRFy6b1E86Y7Soppu7c+Br2x3um9R03TEb6apu0HolU4JbFl6c646rpWzmj8xCpkMXdAllOrlmJtxedMX9Yfm0cepMmhffFS8659PxqbNoc1QXnA3Io7amWRRyugter1LTt9Of6dyQbuDfy7Thbzb9DegB7RZqit2nxIVj/aBzWiaP0FwMf/YfbjE/uuadCW3NPnBkOj//0Qwos7qh4418Kh1gi1ypB37MKaDQKluaQt1xOzGfnn22pU2deoAzLCCt7ZnUbWtP3PWRqXR/LjXc6gPn9UyrXZTU22gAjjVjfv1Gica+A/GbadrYVkrcUPTHCjaTuYWfUJc5EMYLJepT/onKivtBzWZ7sKWSWncagOPRImV8UVLo48EoYVrn7aqCesdwvBnGZnvXJzh5Dsf3FJE62GWgav9otDKRqfF1OvX5MQI3MtTU4m8GBf43HKfZPQ/eU1E3r5GYxtgszFLElf/GoZTdM2fAJ+ydPxY2vUXSKEvH5KXW6MX6q3U4m3MLn4iOW9RUejCDs+09AVbPmV6pkzm1+QSEsLltHJ8s7K2ZgI9nGVM9SBNCXXhUHZLobH2mEKs5AZ6jmD8yhh/UbRzOeKlJryyD3vmOR1Qw04TdIhmcsca5LiKdPC5Cw2YCfFdKdCIlA09VHOzTVNT2ejoqTk9ExVGJtnBKrvvcKdBj/BbwJ4ErODkZawaKVHYnUThbOxmuh5knVuYITVMnQzNQInqcTuUrJ8CdZZYJqRmsc+wsMSpaoSHRzHmTYct2KrNUxPS/09DTVKJj7dMxYIQt5p6W6Pk9kSvSsIWSve6f5ipO224GAj+qaHp0HLcgZwaem7H5XxQvHNafgWfse996KYWQPjNh8ElJsTqicHuWLY4z9qukdAoImQ4hW6SzHzIoecxULLRQ0bsx7PuXzsQFphUdhkko2m6HdSx7blOk4UH8HAyazphqdRe0MF2Ad+1kOjWiAzq7zsc0prcwaYPB0+YjiPFqVRs1N2n4bLx3YyzapOQmR82Es7GKPtfHcKPK56Ib65eOIka4cXMOvIJEevhSFI7kzILjPKZvPfOFOva6+06J9N+jtvR6wnz4DFaTaqEl6ZkvQHPGlkGdupCP9ULMHi+T1bh0CiyfA2N2n4oJjOP958HPRqIeeWa89hMHzOuppJtDzfg/lUsR9EhJb3wlHDy2COJKkfSXp6FokT0+m0v08L4VLna2x1g3NXWw6oampEUwYH501bgN+g5aAMFdpMu7TbFm2wJI8xhX9jRGndNC4KpIuj56OP9hIeZOkmh8Z22s7bgIi5gfzXdt4Iz+W4TYLJH2TCzj1LELsGmGSM+zv3IHE+eiA8vRnX9Hc0dT2fOwXXh4UyF81FkEuyIVnRhUKFRHzsOWboz3EsqED08XYBjLv4+cGgSlciFeKdi/12vT84KF6LKO5R1HfQq6tBCPGfMOWdSSXmstxF82t0Mmm5Pz+AUouSPRN512tEt/AbqxHNH8ZFdacNke96/LtOdtDzrPaqLhl0dXDdPpt/4iXDEVafAqNn+t7BHfS6IZkWZ8xkFHnNZWkfGD1ryfpiOeTVZRZZfW/C6NFfjzS0m/AyXM/rIMPbaK1FM/Dd+Sl8KW5dbgT1YwcVnMApKa/hvdHYo9SxA1R6Yuzp0RsWsZNv6QaOOcOs5Z3x4t9qgoNL2aexyyCJlTVTSlYwy3wMcBY5n2JqQqhIj+SxFsyzKFXC64d1uEC7NVtHp0ldBx6SIcnamiPsGW5HZzGfr/Zjk3ujOF3HbAyP5qWv6zO61cuhgZ3/Io2DWNAgodoOUikqoj4551Dohnfq05yEzxwmIlNDuoaIm3mWJM5Ap0j1TSthIzvtRhHbYoVfRdaM3PVa1B304iNfiY8suiV0F3rYoG3DLhu29ZDat4JcX1l2BhsRoZTGeO+Kci/OpKrOvA9Od1Cq7tWg3FM5lajOmANjdWIIj14nmHNtiwcCUOdJNIajLBremrYcwYbJiVIZqM1sF/mkQTWujC0Gc97NxU1F6l4N5XO+K+u0wtQxXCroCVWDyL5RpTXZrxcj1GMb/O22lAtx3XIaSWZaieLemq17+/8ccyywYzOj5mFb6yXG8/tx3NSF2B8awXM5+lUET0Wuy4LNNR11QatHUVnjHOf95foqgujghlOffrF1NFS491iNFjeSentcLXfw0inqvofpyZol3cKlAbFV0eZs4P8d4EBzar14zN+PWTnHCps0SZp0z5pn5O0GS9m9fThDeKWY/dR1V0kG/FP1+wEWfjlPT0k4jx2Ii71yTiglNxhdYhPJfd/1IKzgSth25rls0T9GC9Yj08u6npfIfm8GuxEbcuS9SSNNDv/SZ8HS5T3waBszy1AcPTJPodF8kd2OWEa28ZL80ShMgDm1CZwq5PJ+HC9vVoGSDTCEsNGn9uE6J4kdqRNi1/vhFJdhLFbNOlkaM2oEotk/+QFCp/sAEdrJjvVKTQrT4b8c1eohWsvgsPrkeTi0R7RrRS5PtvxoNMFXUUWinW62xG/TjmKe1MFaa1TuCZxp890FpRtX4j9NMZmyWYKdzvbkSb/szj5lvwnsO245WWSC8izXm/5duwJ0mkv/UmfPYjZzRjbL/O0oTf+HYLZt6SqLW6JW8UugX/fpZOSS34w3nb4cD4MMye1fCpM8ZayRS5V4W4PdtRZa+mCKTi56RNuM2u2dEtBVOErVh0VSLTUw1cB0tnmLI8cnDJT87Ndjs2MA7pXi9wNNMZ1cUyre0byW2a7YLa6SJJc6OEzZ9csKaHTJv8SdiwdTNszzLNbFsmBJzfjlENTM+P/RKGkDM+PxfpgU4KGdZuhWK0TFf/S6Uu3zZjBGPFLZtV9NVnG1wZFxn9FGlRx21Yxc777EMLxVCLnVheKrIc0VKR77UVr2JFGm9horDNdEZoNtuRDyaKhS7OeM7JtPmtuSLIdBvSVolEHhaKYw92IZx5YtVqC95eexeKR4nU+6E5v6SfK65YynQ4z5hPOukKq44idR9pzHOp+3GH7XXJWRF/LXfCZrJEQ5epMMDBFbt/ybTdKAU1K/cwTWD50aaIkxbvhrWZTO275nOng93QheWmxBvh3O4zbhi4TaQNaeHCz8N7YKwr0WW/fGFbRzd4Mr/r8qJQiFi5C18+iOQZm0wBTq64GSFR6iEV/TXZg+0xMp18zZjjsxtabxepabmxoi54L/qvVtGPZGNFZQ83TLkm0vYP5gqPTa4IeyHR90sWirHhe+Gxme34SQu+csg+nGe73/mPOb/8/kF83STT9G3G/AyzAzC5KVHbCiOeC3HHSC2JMk6KWPBmL46FiLSxjwqvog5Cn+1C6ZdkHMs8iPeMl/pYiJxH9H50Yn6no5PDLSs4hOGsL6nn3nFpB9zxnPl7RM93wpMdB3CacYv54Wwhcoc7WrFsXjFZJXS5tR87qkU6lJ9MyroD+Mr0cMsaFaHoANQLZco/LpLNaHcoe4k0Y6CxYtOXA0hnDLZ/t7FioNF+jN3LztjSQhHHMr+C7XXYSwtFp6OHcCxZZFnVgtd3Oozn4yQ62pPtTq47tJgeVm4x4m1jjiCkh0TvZovwfOKOQUtEul2sROoRD9wbKZNJbTJORnhgi6lMGiaZXK3bYZxrzvw0/S1nP+YI2xOWa46+ERx6HcYRDxUNP/xJsLvrgQPs+SfZpdB8k8MYtUckO1fGNFcPwy9UotApIgUUeOCtgUijnhgpKv3Y9zJWjFhgoeA/uiOAZW3/BxaKFX090Ib5aoFZG37ItaNYeFNF0/SM+MOGnqgz/vceWhXW9DmKG4UqWhilRNjxo9CRJJKnpcCywzHUzZZpzNA0rvnao1iSpKL+vh+5k6nHkL9FSYO83nF+S49hXwuJPvZ7K/AZR2CxVyTl1BTBaIInCjuIdOtJhlAlHIVNC5ll2BTqse4IKniJzHqrqNnAo8hkWprRnvUy7SjufVBR8VIjxQm7o7heKNLESAtFRr+juHRAopJcC1666oXa0SKdSzTkzXZ74WZPtl8HDPlNdifQrpNMvJ8Kz+Z5IWqoikIOKOG0wROtHVlfrqZiYIoX/Fm2nX06BRkZntDqqyavmDTuVbAXhrKedh2czN3e5IXWPVWkMTucc5zthXiB5YJ27wTTWk9sHCLRJTFZWDb9OMIZy3WzSReSt3khpwvT89apVL/bE3seSbR7dhoNbHYcd5nG/vRXUtJ9T3ifk6jQT0UVOp5YPEGkopOGitanTsAxg+14qaFi5VwvnOkq04NMpifTPVHSinHxfQt+yjNvnNvFWG6QIV9y4iRs+8oUxLTiW+lxJF1Q0kt9JW6OPQFvE5FCi9IwYdoJbHzLfHZvKsa+PQ7lQzW5DkjnZoveuMlqqO6Qwo3eegLHGO9N2BnOlZw5gdOMG0N2hwsHdnijzxWJDhz4KIx0ZNc8U9G416nCF/b1ZWsliv6dQr71Xrg9Q01LV6bR9wEnkMnykWFlLvX4dRx8sUinJqho7FkvLGN6eHaqoeKl+iRuMt0OirNQdJhyAtMZ5zd3suA3BvpgFGPRVcUGvKOeL6yay9TgkAO5yRtia5ajAz9j7KGTOMh0ae6jTMzZehLbtrIdf5qBlbI3ho2TKeLyJ85U9kUJq8moURHcePdTuDZTot7ekQI/zxd3KxlHrEwXBgT7YATre3/rDLpa5Y1d9ey8SzNp1auT0PVidT70ma48PAmBZY3103JoSow39Pazr2cbKOr3nIb1HZnga6FY5XsKBV9Eamtkwe9Z5odWgyVad92c95l9Dmkst07xN+CHGJ/BE6bVwQ6ZXE+tczjximWsgkhuffhpTGPcVX9IEG64n8FgJ5bL3DIEpb8fjhdI5LbFQHFr4DmstpBpY5O5Inf8GegwhoneaKGI/O6LOtZf/ZHmfG/bCzh0UKKFcwz4Plb+2D6Dcfj2LG5szHlkM80vGB3NJaz2xzeW3dzGCdxss7Mw2SdSXYto4UQ7f1RmSbR2Zqywdf4FnLsoU3ZshtDnA3tOpntXOxooWqWeR7GuTBm+5oozS/yxnp038LsZjw2X8LgN05NGff7ltIuInCLROS99Xt//MlL9ZRqkzuHslZewkXHvBpcsbvP0SzBgmejtjzju+52LeMEyqd7FeOHimUsoHCrTj7WZwvTNFxHLclzX79nC6nYBMJyppsCz+gpx4GWE9lTT0D/6ipXTLqHXL5F8ezAP6nMRI1hWPv/AjLcbEoB0xlptl5nxN4cEwmefRMap+rxgHYCvEGn+bH3+wJRATPjDcnrzHM6wLAB5O2TKOZrJna0OwEIPkX6lJXI/21/BgOMsw01NFH72voL2NRKVZ34SksddgS+bh97dcoTd9YFovVhNlj76CsuzV7CJcdclTQPFZKsA5N9mejjfTNF5aiBM2Sy9IjOF35PLaPNSRTN1zPioDddw6YFIYxv0+IqH15H1WiIfz89cs49XUfGQccXRT5zZnkBsH8Lm3CGZy/W9hoVrGHct/yicuHsVsd8k2voqU7j64BraxUsUH5MtdKm/jlheTees9BWd4q9hLdvf2ZmtFSP3XceG6xL1CmvN66+5gS+VjAnD9fhZn27BqqdEgQ+yuSUfbuBIM5l6fsvg1mjeRiLjsayINO7Lk5uIWsX050Kq4PD2OjzUjBvPfBI6NbsJrXKJbHZmC85vb8HvrkwnKvUU3YbexFodiSJXt1Yc63ELRRcYb6xuzY/mbqHuskjxlaZ8hx130P/fDG/S408nBTHWZb3+qcs/i74HPR+Z/DJzOCer2zjkJFPvP5+4Fo/voKijTNdi0rkJ7W/DwUJN5uo0IbXfTfw8JpN9p0+CmHELlf8YbD7ry/Ag1LF+jWuvpzitGYS0dmrid+spcvXvYGgJy1jHTBWui+7Chunn3HJTxZyDd/Dv8zdW7zDl1SF3sZxljckL9fhz74MRu47xoKTLX8u4j+tMN4xn5HKm4+7Cgc2PbsxnrkovGKOZvjlFZgkhWndxsZT1YmOuoD59Dy1ZFi7U1lMEr7uLpGiZji3XU5hz9/CC1eGehami95hgBIyWaGCxCd+/OBiNLBdLi0x4zw4PcYbVLbS/Hi+se4g2vUWa5a/LzzZ6hPpJMjmbKrmE8Pv4GCpSAeVw5549gOkyto/zcoSs6/fhckmkeR5KwePkA7ReyHijUFdx/s19fGZZpq+9nsLb9D4imKe/LGylCE96BO63SBf3mij+vH6Ai6JELx614qfsfYwAI9a7al3+5uXH+DVXpAPrdfn1S55iWRI7+3yJu7ntCXbaqmjS3VzO6MsTOOqqKN5TKaRMfYKQWCWZrJSFDQ5P0KpESaUXdRVPxj5GzhmJHLe0UuhGPMFdpksOLVvxK0ueYpGPRD33tuSfj36OmTnMW810+e+Pn8OQ8UauXSlXX/sCQ0hJq1sVca/Ln6OvN/Mpk3yutOrfZ1yK5PxSxVkaPsdzQUV5vEooW/0cXjlKmnwwX3DzfYYfi9g+FhULgxa/gEu6iqT1ZcJt55f401KkwTN0Fd98Q7AvmbHNhJaKigvPMTuOMXlRS4VcEoJ3h2WaVNiCn/biJZ5Nl0l+psPPHBiKOzNlylqow/d0DUUVy2JfW/7kGm1eIYv5+chlKu77lJf44SBSzg+lsG9xKIoYo8U7VwhHnEJxkWUEbQ8dRW5dKFpNVVPzEh3FnFYvEbJNpgU/Wij+Ln6JpyYs//ZqwT8oDsOGHJn27jfmzw94g74qlk2ydfgdSWGYfUIi80k6fE7GK1xme3Fudi33ZO4bzFb++791Ene2z2sYaks0cqXIBe9/heGMwb77qYT03DCULxXpxsJKYbhWGCzY8/iN11HU6IQhW1TT5FQdxUPd1zBmZ2ydZqyIavMaDmy2K5xaKCYPf4U5LNMtSTfmj3d9iyHWebSphTE/8+Y7zHCVyWOYEe/eLQIWBkxb1Dq8delbxE5iHtdLh3976g2W18hE/TVh1T0Cm5jXa6n+cEOah6NgsUTTa2VO+PkGZiy7ZbcRudNLXqMd87jhfSTBz+otsu6IZNBRLUxKDccTlul6jasVDt5+g/dlbE/NdBS9tSKg9FOTVKajyHzxDu9rmRcsNFJ4vX6HDSw3NbYxVjjte4spjA0inxjxs8ojEHxDTRdaGPHH8yKheUomq0Yd3rZtJLj2TAObmvO5HSLQR0NN9l/dcb+ccKlMolnDDyA+nDCY+Wy3SXthvYyQdExF25O0kRAYiS9Mb8t+a2Df/AgMr2Ja7ZDPSTsiILB+nX+UJ/AUhWMKkT74/hZOOIdjAZv5N42adG5hJGYek2j8GFcKrCGERor0X9I+8jlO8PGXyC/4EHk7EUoYc3rVN1dM2BgFI3bejJc6iquvIlG2gGl1lYHirG8knFhNPB4ZKi4OisS/98ut3mekeHwiHOmsR6cGGvI1/oSrX2Tqc8OALwpRIHWqTMXTdfmwzQKMs0UaN02H725DcN7NOPb8EcSFROPxdZm+LvJAdagCG3dJVHRuH9a5K5B/SKaXF1wxIUGBcY0icefbwGVGDHqw57+90xylFdGYFSiRa2wrDFUq8O/zE3Q1jLArgOBkJxHXUg+PJgvQDmeMt7mAG5UnoKRcpPr+BcKKn4SRGhK1etyctpVEIYt5+tdyfVKuYfVfJFGQUwuqSVTgPMsa2X9N6cjiGGgYsiz80pzszWLhdo1pQuke2tc7Gs7GMsVluVHDGAVat5SpNvowZe1VYGqNSK8OHKGnP6Lx8y+b1Xk6ivo3Au5JMl0y0FUopxJONDA+7KaveK2vwLudEv2cZaBYYkxYO0+mVWMMFevMBVT3UdOyNwb8gQ3RWLlJTcm9DfhR9dEIYTUvPKzPPyyJgVJfJsc1urwzF43W8yXSHKPDt3GPxa4Mmc4sPAr9tzEobivR55gdeMTHotqcMdtrF2RfikNLxicHvnZAw9xYrKtQUkphWxiUsTozDXdJs8Du5TEwYr3ueu8b91I3Bm/WsIw88IvQzzYaN81Egpk5hVbE4kwi85p0CzLMj0VoGxV9H7KNWu+KhTPLv9GtdpJ3bgx8GOfUDjlCcYXRmG2movwfR2lCSCwagkQye6yjUByLQRBj4JvrdRXLa6IxiOWUD0F6CuNuMdjAsm3tIX3FtyWxGJGqpn2P9PnxKbEYyvjkRrIenxDBziLI5O6qy481jEfJcpnsWunwWi0TMJPV8Mk9TzRVxCMrU6TMtccwt2ccnv8Qqfz7Npw6FY+8HxINqXdG2ZP3+CKJ1KNpE/78TkBz5guLulnCLzwWiwao6FLz9ni9Ng7NKkW6H2yBUt94mG6SqP0DEzxf9h5DGat7GBlhc917+GWJNGWrLq6PTEDdHJEM9X9yoZ3eI9VeomVfv3NNvnHo2J31wq9QmPknBjghkn3TDwEFcfAdJJHTD226uiYBrrZMY9W61GFWAhzzRNpt0IK273mPdTH/PtOmNSUOjofeDZEmHbMg0wNxaM58Tbv3Fhpy6z2Sn6jIb7oLJfrHw4fp9uiHOyn6fhz2m6ip62pPUgfFw3aUSIv9vei0dQLsqxj3XtdRdO8VhygdNS320VVk1MQhoFimmaf1FC6X49FwSk3P++srxrvEY8TcPOrTUo/vtS8BfhFq6iHo8PqOSTA9q6Zin+b8kOgklLmraXdtM/5BaBK+J6nJd8RxnBqciL8tJbIL2QKjq4nY0VEio2+bUDP4A/rNEGnzSH04vExAquG/v/PSDPlaiZiqw+bZRAMPrRMx9L5MSvNf3CI3do1Cpk5clZBy/j3aGzFdatMomF5PwOr2Mm1v0qLZlolos1Qmjcm6VOiYCJfNamq3dzOFFiTCbDjTlt4uVDQrEUs/Mub8cZwsuCSstpRon7OOYoNvAloo2N7d1lV0Sk7AordqOj1fTzGwMAGtbfLo0GNd3rDPB/QV8khTocNfX5SC/sV5VO3XnH+4Kxn12WpqimzGH1jzEf9VqiltwElEeCXD8yLjkIcnoMQHxGUxnXy0Cbn3ktHtoEjSkM004UMy7tkyzTf3psgWHxGrFknseJK2nEhGQBPTsf3NFO2ap+Lvyzwaubq5YsaOj/A/kUc/qnUUo0I+YO/6PBIlXcXoU0lQ+ebRoB46/EjDDDh0zKf1c5vzu/6mYdTwPMaEzfhRb1PxoHMey/va/MJ1aXA/mkfBLXwx+FI6GtJESnx2CnMiUnGJ8YPG/s0YmJ8Kb2OJ5vlspscRadjIZniCwylKt0nFuuUSbUz2oXeO6SgJZxrbVVuBfZ9gFczu36OZYtiFdHDX8micXXPFzNpUmJ7Mo8RFOgqtjSkoe5pHfhXN+VupnzBidD75927OFyoycepiHg2t1ea/+XzCoT9qmt5Gm48ck4GCLWz22p1BkeZnDG9UkfXX05g7PRMzmdck7nMGZnxC4jKJFq/fglHsLMWMD2cOdKZWrT8hbBTbhSMuVDYyC1vZNZdmnabh4Z+QwGaJ9P3oSlAmxvuIdPa9lmJQYRZuDcujL2XaisP3MtF6dh7p2LDn7/EJE8vzqJxxwuKENKxonk+7/Zvxz+1ysNotjyyea/PuS7Kx6b6arg3W4nd1/ozc//LIoLUm73M0Gx335pGt1TlEjMjFvKMiqbudxfHkbFy5+O/zqfxwoCoLFxi3G37fgeSD2ejXTaY3b1ywfFIWzp+SqF3fHaQ/JBvbmb+HVe2iVs1yMeupRFt6+VHPXlloFNR0768fiTaf4dtcpj0DNBWxyMXTUKaHG7UUJ27noIu/mkae0Fa0cM1Gq19q+uPdTFGx+DPWfsyjZWub8Wf1lbjhlEfLH2jze0Ul7NepyWijFh+1VonyBzKJLzX4vMRcJKWpqarjX9yqV0I5LY/sB/ujuFgJ8wkSrRl2DkPO5CL6s0TrbPbC8YIK5n4yvc/ejcznufg6lfl1mCv9earEiF8S7SjdS1ZaIvqNk2lH2FnyyczBrFsSuRj7Ux9JiRTGCT5D/9JTexVW3mVstlNDYbxPhXblMvWP01T8PqnC7XsyGYzXVvQvVeJzjJrW6TdTjNqbgwDWFy1Xbb4mXUTzgWra006LPzlTRIuPrM7DNXkIImLNZaovbMJyMwnr+6lp3OHfcDVU476umkIPXUDsVBlKNj/XA85j8UcR3BmRfDu6Y62+GmYj8ijy4QFoG8lI/sB6xO+nmzYS4vVZ/up+kLpOk/Gb+ZrpgvMUliPiwQ2JLgdcIMNUGQfOShT89TctXC7h/FE1TbzURNIsCfMes1xwWUNRmS7h8AuJ1AWaimu9ZGyoYKxIWorl7HkWMD23GKjNGy+VoR6rpqAHWvzlyXnIa5Bp7RwN/uEHGWtvSjR1TRMyy9Vo8Uyi53aNuNkpH/oGTDO/1uFxTT509zHumn8ZBX/zEcOLVDPwEvT883BOEGlNrDu6BOehdI5MbRIPwva8GvGRKvry5gCp78lI6CZSejN3KuyQBzvGYF9rL9KtzDysYJ54Y1o9Ofdh9wlg+3u2kTSOqxHK2C/Or4nqzqghsmuMx2ootqjUWHBNpOXQUmRfzYO9L9P/GC3Fq19qPL+pJseeWryCL8CNRJnaVtajWFmAKubFa7x+oavXF5gxJpy4pho9Tb/BIlqiKJNK5PUvRA5jLZ+yy3g3+At8ma7WulxC8qt87Pok0yz1EWjQNyTpyjRhmQd2en/BAleJDpw4TAO8C7Bnq0Sr6jwoKvYrFjyQqHLCZcp6XIDJgSzrLQoge82vMPmqotEGVXSt5ismVsp0x7maLDd9xWJ3mexzflHp0AI8/veziOAGMpxVgAyWte8kaioumn2BX6VEZk80+aT4r3ALZwwzTJP3ti1CRiuZKpZW4enNQixjvZiy+CdcFxRBN5XllKPl0BhWjMNWEi38dBVBR4pw67eKlq4NhLtTIWzYXDXYH0XpviL4uIvUcclRklsXQQhh5+obQH8dv6JzHtPtJ1dIW7sQIfdE+rbiKtl9L8LIShVd/1RO6vgiXGZ6MrxXJdW2LYRnd5m2WFcT9/Yb9n4VSb9CQ5H3vgijv7OzbNRU5Oz5hnCVRJtyNfgnj0vwmb3WlCelMJhbgnY9JTry4js+nv6O24xDGk8Wo82YHyBWcyHuBlp4fMfdYhXlDrsOcU4JNPZI1HnOVbiPL8aPkXlkZuUFo10/kKPJdmeQJwLmfkcTy4Bj6RgZ6n7H+VKRApZ7kXf4D7w+IdOUxkB61qMY/Vlee3HwGk24WoLzrO8+R4poQ+wP2E2T6VZ4CTnWfkf1FonGeZRSv4JiTOnHsvlLDUVDeQlMGK9WO2nwXT6zM7BaBX0phn6XUrjpiTT5dCGyEksR1kOiwhdfMGxoOfTZ8zT2KkBRF9abOuaVT++gdWIZRvcWaZfjLSRZlaJ0g0Q1RTdQseIHwvTyqJv6OOYcLP//e06ebfOCt3YZ/ksU6bWHJwre/oDffyKFf/ck/4ulmG0vUqejx2l7UDken5OoZ8wJOnemAoaL1ZQ49gbZ2P1ANKvblaW3qF2zMvzaLpHQ/zbZR5XB9o9M5nb5VPS3HJlDZLp47wuZzihH5GRWE7dCmsPO4rNeouYjiumuaSlm/RXJaK2G4vbOUsSSRKlP/2JKRQXehEl07mkTGkdX4TPzpk39C1AZXgHveyrafywP7e5V4DGr57quEmzbV2Kun0QjvFUYxfaw97h/f4v5AepPVeJvukhbZwRjwYCf2MHmpEOXuzD5WY5Wo2Qau+wORirLELNBpnlJJ9BOoxIabB+XnD+OOFRgwUPGwy1PUNPLn6haL9Ks5t60y6MSY9PZnj6+TVc+luFttooME+5Q4+lyzGeZOjLsHj3nfqLbSZbBuQfke74S30fLdPmRkk4trAKY/jxke759dyXaXRcpclEe5VRXoANjG+thBdTTugIzWXZ4V91E7kvZWSzYLphqKA5cLMeCo4wzI/9gVO8azP33+cynVDi+rQoDqlWUHJiL9sur0K2QeXpjFgY8r4Y2y0qnFRmQ3tXgsCBR337pMEipgXWuTDmTQnCHajDqp0ibCh9j4bZq+I6UaI/jIxw7V4WHNhIh/hTat6xlzKmmKUdPIr6yGpvZ3EYMOkmKUzU46CnR7ouPSOlfhabralrY8SmJxdUwXSxT5x3P6KZBLereS2RVn06Z32vgliZR7/JMql9XA2K7/GtbNimFamw8yzLLs1ziJldDma6iKKWKLt6swktnFXUI+ENz2tTg3+ebiWG/Eaz16/+/m5vq0Qjbhjr4sr14Telot70WlizfOVmnwdenFhfYTN77+REVq37BivVidGwimi+qQyemM0YsW1gm1SOWzdVUisXHoAbsVcq0ZPAbPPlRh4YamXAtDN/u12HqCYm8nr6EGPELh1lfguY/x9D8Wvj3Fclmrg9OP6qDGCnT0OmnsOlPLfqUsV1eeIoem9chNF6ivGY+NIPd09VbptSsILK9UY8XoTn0X0UQxYXWoyEuh3Yde0Gty2qhxXhs5M9Q4qRf6HSZPee91zSqvg6q3RI5vn1Li9j1N6slGm8fR+ar6jFLT02wfE/3f9UhuE4iv31J5GZRh1hriZzPJdO5wF+YZi3SM/c0MtH/hWepKjJuyCDzHbVYfF1FEV8b6OHqejjYsbPb/6YOG1mt2F5/u92AF7MaoDFRop+v6jHXpxErXP993nI85h1vQPtcFS1fG4uyY434w2oyvUaBd71/402BilKPR8GW+b1JvUiNOu9w+WM9/PQkevrmNa5vqYdVTxXlWPuC29eIe2tkKml5ipJn1sOa1fNnLx/Kd2tAPNvl+yVB9DO2Hi1v51CbFnfJ/289Yg7kUODHN9TsXT0mMZ9yznhHaxY0wPuLSOYekZTXvxE570R6+12gfb6NWPVXRaWrY6i2sgGOxSIlfIijh1oN+L1YRULzOvr56zeah8lUeLSeUuc3IjlTon59Wa9u/MFxpi1JYWx+R/1Fy5UyVc2IRdK5JkyKZjrpEYPq53+wk91TNIhGuz1/8OHDv88PEeDzrRHBrkzzHfzwzVKDn8p89lz30xjGtGzxQ4lObvalb0/+4NIRiRb4nab35n+xhrGQ1R6BMuRGZPSS6O0RBQXF/oZLOcvLxjFkzK5/8EakMU0x5K1sQqGxSH3Cami1hga/5C6b7bJayj7dhIr7Emk0/4WPzn9RyDw6dH0NIk9p8IoOErU+EItLjJtjSlSk/TkGLreaMG+qSCYLY+A36C/aVSrpl9tbOI7T4utYvqP9b7DCRIsPU+fRlXVhOP9Jk2+/Op/u+4Xis1qTF1/mk+LFRYTqaPF6H5S08eoF3BujxV+tVpIr/FgNNfj3/963OeE0fFM0eNc1KirvcZoGDtXgZzMtnXDBj8ac1eCTIFOs6hm5PNfkZ75hrH75Odne0+SLc9i+zHlJrRmvvM1jPVr/iqriNPnIsSxjHnhNq/S0eKOsPJpgHkMHPzZBx0FFNe9iSKX9FyNfqEhtE0sn8BeKRBW1mVJFDhs1eT6KedCaarJWavApRkyLjldB674m/5px3frHP9H1pRZ/tFCkcT8icKVJix82VqZ34yNgW6DFD0qT6djxd6i9o8Wv+66mkE+vMe5fPjnH9PvZKxxZqMVvLGF5s/El/Pdp8We351OFxX2ctNXmx3qpaMLme7iqpc2nsGcbPToI6RlafNkykT7vucX8V4v3Zjuya+V1ON/V4u15iepHBOKWpxa/nHGXccglTFvD7ukh0rpp5+H5SYt3DBDp8cAz+FGjyX+cLhI/m80b61HdayUFL/cj472a/IFlKlLhLP3ppsUXzpXoePcLZM5r8xMtRTqUdIkmD9bmb5pKpBgfSDp/tPitOiybCNep8wctXqsjyx3TbtOkF1r8wf4Spd+7S6MlLb4Lu2b3hfsU5qjNv5opkfvBB9Q3TpvX0BapL+tj/3RNXr+dmlpavaAMMy3+4QI1TeNC6S6bk4q3Mg1LC6POS7T4mTp59NnoHZmzs0Qr1XRdI4KkBdr8FaalFuoIenFEm+cZW67yqKQ2Glp8k7dIZg+rqIWLJu+pVtGQN+W4L2jzbQzZNW9KMSyJ5eEREiW++IHS4c15/qxMlbkR0NXW5gO2yNQ4KwIe7IxPWX7R3RKOnRVafMdMNYnvwrAlRIvvGpNHI+1eQTtZize2zKeqMaE4ImrxnhPzad3zRzi0uhnvcEekeNV9+F/V5ivnS9S2SzBgo82Xu7BstewcsgO0+Z1abH4WnkXgVG2+JdOfIZnnqMsNbX7cc5E8r5+niSpt3meZRL+6XCLDx9r8gTKWcRYH0O312vzHKzI5az2k5IvavEemTP/j6MzjYvr+MB4qpUW0yFIqIWRfCtWcc+17dskuZM+ePW2iJMpaWghREqVCuuchhCK0zdw7U0iikD2E3/n+/pvXvK47557zfJ7n/ZAp7GYyurbVFsx3a9B16yW4/tQWhizSYMDhdBzzbiqo779AvNE19OfaGOj4Au9WZKLnkqbCtpeV6PX+JrJ78T3MrMS/Hbfgt7+Z8LdXBUY33EKH482E/777PfxHHU7xfbt2hnex4A9o31NbyInmDDm7HmetmwnlRIN3b+to3DQdoXsFz+TqWmqUoSPs5Vpyf5xGN3zm79tXonb4ZTpuuo4w/L0GLfYepv3ctIV5SyV4bT9Mf/xtJuyqk5B9IhLBXtrCrN4yHm48grje2sJ6zoSvWx/D+YZmwpe8Ct6/U3EiV0fox7l9rn0u9l1vJhz00uBIj1xkZzQTzs7QoH/uW+yeqSu48j7lcqoWRfE6wsI/akRqv0fhd21h8XGeR9Jb2veCrrCI63Nf0xr6Z3dzYX9LDRTfMqjvGj2hL+c9ffd0Ondmc2FFoAbNjl6hXit0hYR5fO72pdGu73WEZ6k8Z8el4fUhXeEI94do66vgyhE+83xxME1HRwc9Ib059xarGiiF5sLcFhps+PQWwwJ1hR+2ahi3qabdR+kJ5K8aQ0++opP76Asr+KzZ8Z76JVxfmJBUgauaazRrv77w1q4Cp/5dxZY4PaFUw+c9Lh0vNHpCu7ZqHDzxAtej9QUnlwoYKV8hpIm+kKLD+07natzvqCeYV6iRee8ljYe+kDlNRumEF/TDP30hTuJecVFDi460EDpVa7D/p0yPPGghvOpSCYVbJvXKbyE8Ocv3f2EGVhfoC0P5M54aew3vI1sIRTO4t4Sr8FgwEFZ6VsJpoYwIXQOB8T7elvfMZjNbCC6HuP6NXyLopb6gEyIj3IV/lo6BMNdEjbAhMi0aayAs5hwyjihp6wYDoYz7ieWlUjpghKHwqE8FtuwupitPGgqnIiowqX0mXWZpKIwdwztgVQasHxgINfz6DaXXMGC4gbCNydjWuhjNEw2Fd+aVqLcqhdVKQ+Ee1/OUFCWKbxsIBdc1aJjMfXafgfAzQ0bfoDI6d5+hkGHIvc6/hF7WGAr/JqixM+8ZzXQyEvZzXz3QoogG5BgJOS4atJQKaUmDEb+mAs+uXqPWffg1p9Uwuh+LgBsthe8dKmCtHYcdxfy1Fu/Ll+JwvpWJUFuswdiZV+G/zUjwW1WJvbvSMfKzoVD538/GvHqIoRuNhWZ9KuGZVYAQwVjwnV6BRU+eYDUzEkgOP8dJz2HXzUgw5s/es1cprn8wFCpiZaz1fEyXjzIWRntyPfcooNXxxsJ7nhGPNj2ge0lLwZJzQr7Dfaq/v6WgM68Cn9yu0favjYSW5mpsmJ5BZ28yFm4nqeGXfJVG9WspmPTh3v43jeaipaDH+0jRnnh65EQrwddXRjudePoouZXQf6qMw8ZxNOFxK2GWrgyTJbHob2IifONdTHEzFoemmgiBPNPNxsbDOcpE0OJc4V2TgPJyE2E1n50+aSnYqjARnv2ogLHyEhrLWgqzuV4O56ahKsRY6NyTe9qSq7jZ3VjoqC2jxeO78HzYUjh687/fP3sfY0+2FMQWfG+HPYT9N2OBXtNARgEi7xsL93kXvpZ+n1a8bim0GaXGu6V36ZhJJkJvbZ5HJ2/Tl7qthAlcM5HDGPWd3Uo4P7cCe8gVeqWqpfBqsRrjV12mrhtNhNMd+frDLlHd3ybCn7ca4MJpGjiytWD2U4ZmcgJd1KK10P2YjH0P4ujbnq2Frms5S/w8RTPnthZOlkposuMUCo1bCXN47qydF4t2X0wEvzwN2t1OQGmXVsLIo2pUJ5zBryOthEjuOR+HnYfXvVbCDmcNrvol436hieDfvAKtAy8hdYqJIKSr4WjP4OfVSmjg59JhPzCxXyshlvvSpHt5mD3cRIhU8a438z62tDERJlTLaMhj1E5sJbydrobnjlwaM6S14GXN50W8SZc4mAovzXiP4F1mva+p0Hvkf/+ud4k6OLYSyE0ZL0Yn0/wrrYR3vG9aXz9PxYWthW88U5r3TaSDb7YWTmWr8fdkAh2jai1MS5QR3CaOXjA1FRbxXrbvegxtM91USAvgDLn6OOycTIWa0zJ2T4pGWmhrwee8Glme8XhjYyp4D9XA92sCnpfz93nPrV6QiAR+/7fFvEc/PYf201oLmjZqFE+7gb/9TIVlXBsJF3JQ97S18OQB55kzIjoUtxK0+ZkGaAHesa2EE0u5H8ZfpxHaZkLHcq5t4yzqkWUm/PrJWUX7GnXvbC58WV2J1YvOUIMbpsIp3qE+ZMVT3VJT4SDvmCkWsbTfCDOh2xM1AsSTdNk0M8EuVw33Nsfp0e1mQhA/C1vTo/RAiZlwdzDPneAozD1tJlzlXlqjdwx/25oJ3rx3f+l7Ap2TTIVV/hqcXh+H1U9MhUqlGn2nJ8Auw1RYnaBGv6encSrbVPDdpEFSYSbyo8yE0JYV8FRlY0E3M8GmUI1HJTfQ6GcqRAeoYTIik57cbS7c5UwY0I3P72dzoVuBBtcMr1LFRguhk2MlrMadoUMVZsKlLZXwck+gh/aaCfsDeNeIjqWug82FD5EVuOIWQ+Pmmgvsv++cN4uhMSnmwgHOD2MmR9EZPc2FmfM16DLlMLW6aS70nK5BW8cIej/GQiC8CyvHH0T9EQuhnUqNQwcOofihuRB3imu7eSRm9zcXti/TID7vJCq7WQgnWAVEgxi0rzcX6sUK/I2NxcYqM+E+z1bf5/HQm2wmfOHPe+ZZAm7z85oNzpBa6Vj9z1zQqalAC86EG8LNBQfuIQ72WfD/YiacXs/3eWA6XXLXQnjFOWqs7xXq0qKN8Pi8Bmk7LlO/Z22E4MOcSXxP0cJsc+HqqEpM2hRD0zLMhUd8dpytY+i1NHOhkOfapfhwujm7jdD3aAXmdDoAomspXLjHNWMfjs1j2whHTTXQlk7ieJCFYM25K/N0NA7OsRBURRUofBOD4Ofmgu+3Ct4hLmMRv08av+Zu+hVoG7cRwjmfJ21Ix54FFkLkbzVOJF2iaYf4/f/7voXMZOo8q63QnbPoytMHaPI5S+Ep35+rWWH0qm9bwTlDg3/mYfixrq1wiTO8U8JJdIeF4PhXg/lPTqJnuoUQZlGBTVop2DilrRDE9XN3TCrcYyyF9ItqMLs0PGhsI4S4cp4suEBzLdsJP4ZosGvdeXq8eXvh8GL+ue/OUrK0veD333f7h4fS22/aCYN9+UwF7qcvBrYXfgVKiAoIRe2ndsJ//3/WkIbi+Ij2grRExq3DSSjNayc809IgOe4iOuu3E+7z+U2LO0dLz7QXSu/JWG11lkb9aS9Yb+Hz9e0MXRnYQci0516qCKMVbzsIhzkpDWofSiM2dBBW8+xY2XQ/VTe0F1Zyjoi0D4XWx/bChGTuA91CsT2qvfDnqoyDw07jzBArYTi/T/6uMxCTOwg6zzWYOu0c/OT2woUcnu1FZ+iczR2EyAYN9D+cpg9edRBMt/J1mibQi8ethLk8m3pZh9F1MVZCarMXONsjlM7ItBLW1lfg0pJ91GaLlRDAO5TLxn2I9rcS3HzUmDp9P5Y0sRLcTbg+F8RhcX9roc03Nd6fi0fDdSvBm/fr/VzDRztZCWO9KjHOPI6mjrEW/u7T4PzNGJpr0FHYPVODw79O0qEJHQVDNzVuVu+jdf7WQrPhFXBrFULntOwoLHinxuxvIVg82Fpowbn0xJT9cIKV8HgfZ1Gf43B701F48ZgzZ+RJWKzoKPTj3pX++BSWnrAWgr01OFoRi8u9rYVN/FlS7p+k9kEdhZhJFRD0T9ARujaCq6MGevZHaZt4G6EvP7vslZF0zVcbYV897/5FEXTGQFthU98KDJsfTrVm2gr1M7km1wTT2mE2whK1GouGB1Ghm62wOJP7j34QHfHAVpgQrsGt5EB06WcrDDeuQPKGIMzaYCPc3qgBKQlGuW9HIbxOjZGLwvF+r60w9HcFnphEwGCxrfBjdgUKOkYix9xWGMbz6NeWo1i3yUb4zD02zyKK6ve0Fc7GyBhaf4ju9bcVjhfJWGZ3kFpV2QodeW9ydA+j1m9shTG8I2yy2E+1+tkJ/4ZrUPQ1kJaobIVFj2XU9Ami1zvbCe3HazCxdyCq022Fw3wGe28JgWGwnVAdW4F1Bfuw3cdO+NCtAu3cDuCznZ2wtNt/3wcVgTZltoLDORlZhYdRetJWGL9NQjfLA9R+uZ3gYMc12TKULoqyE75wRroQFkJ1jtkJS37JMDIJppY77IR3T2Sk7AiixePthAie0UEkEOUT7ITydlwzLkFolWEnxPJnDwrfi1a5/J6+/FlW7kfbSjtheZIMb/8wxCvthCaeEjSjnEnEGSVeTlHjxacepDhbiWXfZczNa01CbFV4Hy2jbHStwmSoCtM6ypiam6FwSFFBp6+M5I9+ivhXKpT0krH4fDtF8W8V1tvLiNsyyW1/MwkfO8iwWDg2t56/NrKS8VdtKZo1kbCuk4xN3rvEwEYVlLyXfXqWJtZ/V8F9tAz98gpR80GF1C0y1nfUYRElKuzhNObTrj0LmaKCvb4a5UW92Nd2KvSOVWPr3yUkcEYpsuap4WM7lXjbl+FIiYyXJa5k/d1ybKqX8Xp9DzJcVY6RfG3P7w5UzO5fhiHLNdAZUu+2YngZbn5V4+WZDFc2oQyeEWoQcjnX3qUMN3rx3u00SrQ3KsNl3u/yN+wWY6pL0fBUjdXljsykjRKvtslIu6xg41k5wBnY6tIMRkaVwWUsZ/hr3mwpv/9zzhKLFefJNOtnmM772vyUWDKk2XOsdNVg0PnD5Hvmc5T89ztZbgcRr+XF6N+T52PHdSR/SAkOZKih8306ScsuQW8trmE7BbE/VIJOC7kn9+hErM1KQcao8eqWHvHZVoonjmrETZQVzx6W4o+ZGunmFxSndcswTCNjwov5ijz+7NM40zq3fuE20bMM011lbG8zw/XdIr5v5RIcinbl5iwuw8IQCW5pFqKfUIbCJjKuS4HilKZleMf1P3BWjvjrcSncOJuN+PFRTNlVitEfZBy92prtMCzFvo7//b1QH2YzpQTvh/D1OI1kc8aVYOsLGSTCk7nNKMHaAWpcd9/M/m4rQdR7NfZMCWV6nYqh9/e/7xI8zkJCn+PvTzU8UhPZ6MHP0YbvyYRhV5mP9XPE3eMsXXWDjT/0DJlMg9G+j8jjbk/gznlmijUjiWefoFkoz/GPGcRStwivOYO9eXWR2PsVwUZUY4xRAvGb8BQv+Of263mM2HR6hlBDDWonhpEZB57Bnud+bNdtJL7gObbFcE7wXESa7ivGEM4MHs2nEEtVMYZXc+96M5QN2FiMca95T3cdyTYuLMZZzplGSR6spnsxln3gz7VrHdNmz7G2twaNXiGsPuQZ6vhZp6YfYfHvn+LkQzV6zj7Nyhc/hWIvX1vcZZZm/BQ9eF4oT+Yyd7kInzV8H2wLWXDIEwzk10+xLWY57Z7gG/f29JQXhGkKkN2BP2+wkiQ6FOIpzzXr9s/I7NaF6NKO5+biB8SrQyHSvPjMjsshOwoKoemtxn6jK8Qt8DHUWWokiGdJzogncAnRoIfbSVLAPzduIWeG6kjifeopNvGuGrIgnDn2eophaRq8uhbFNmYW4egazm/F8Sw15Qms+J68M7nEfHo9Qa1CjQ/JN5hL3GM8kmXcXvuAbUstxLzVMt5ElDIyuBAVEveEc69Z0fkCFPJuFR5VxxJnF8Ca89j5EY1kx40HGMP70YsBX8mA6Q9RHSkjftJbEvP2IYwVMmYlqUnSvUcoqZLQb24pUa15hFEpErrfeUymaR6ixFrGN708MmvZI0Q2V2OvkE0a2hbgKJ9Hh7WpZNbeQqT7aTC+dSIbueIxenBG1bmdzPpc4e/zLDv+PJNltyvEkE5qLOtzjznrF2DUGhmTlM/Z6JKHiOnKs+NZJQsZ8Qgq7i0rJ35gDt8fwuG4jEsZv1jdxIdI5TPYqqgpfIc+gMdMNVaU6qK+Wz4Wc3/oNc+QauruQauNButn6lMv6R5u91HDYkZT+tLzPu/t3AOH/yCWF/KRL0moD6wn7Q49QPxTCdHdXhCthfdhtEnC9nZKsj8hH49fS9D+W0BKM/PRlncWj1EgsvlDzOSzs8T/Jvl65iEieL5XOGWwjGEF2MI77KikHGbp8wgC71AbVuUzwz8PMHWbGn3qnrGM2nz0XMn1E6dkxZvvw7C9jD8bvzGzAL4GYxk3/zWy8vB8aDVIOPqlGQy970P4LMGppT7WZ9/D9DPcb/cYonjvXfjyvnaOmNLRTfIQ/VGNfW1b0rA3eTAZrkYHa33K1ubhHs/Bk1+bUZdzeQh8o4JXXi2J8MlDn2T+vnYVSVx3F+Io3gG7lpHKzHtYLKhRH/GUtNC+DwvuFYH7HrMBTvm4LKtxybKUFTW5jzs8F774VrBVZ+5iOV9D9JA3LGR5HuLNZRTN0kWfX3fRZr4EZOsj/FUeahZKmHvNCLJDHt48kjD/swnCfO6gYKKMmPCOdHFoLq668891s6Jdpoq4Y6tGt30WdEcwYMJk3PNsSX0cb2NyDwmr37ageb+B+skqfDr8g7y7CKz1k5Bn9omEvbmNZWYyah/XkILoO9Dh/Gb0vYoNMM3DXeP/ft7gPYsSb8PrhgzfU19Z/Fqg6x8JHa8YwNf7DhZWq9DPsCXq/W/Dz1ZCjmyKhhTA8bGEe5o2SE1muDSB7399OyiO83XyDn7ypT21vnwToTynwnNsae8mtxCs5OeS3oFuWJWLESclrMqxpDMLctE3UYWeZb/I12UM/yy5/1d+JX2s8H+PzWv7lUU0MOxsoUZ/nV9srkqE4C/jxAwLmP4Tsb2lhF3+bdH7ZS7O9JeQO80a/utuwZ/rM3iqHYKMc3BgMs+j/G509s1snLFWw8yiK51mfAOJPOu3x3eiH/vdROeJEppEadPD227Cla+h9fsm9NrOWxD5Wby300L561v4Gy7D6mtTfPh1E01CZHiG2uLN9ZuI0uE+wOzRfukNfDotITC2KxZ3uI5/7jJ+jepB1w/Kgt8bzie3HWitkA0DdwnvXulR6+9ZnH9V+NK1Od3Z7zr+5EkoMNUFd1hM41wxwVMPGxyyUDOWz+DwrjjA15/4UYVv8d1Q6ZmF21e5Zo70pW16XIX5Hr6e7b2o0990jLslIdbUgE6UMtDUXYVT2/VpqWcmLvpIqMpsTvsNzeL7osb47c3hp5OJDg0ytnnrY+GyDHwew/U/rCfGHcqAy0sJraJ6Y+KCdOhyFurm1Z+6DUnD/pYy/NR9aGLxFfS0lNC73oA26ZuBLneUyN7TgjYbnI7+vSRkOeojU05DP37Pbet7wafkKu4tUsHlfh/on7mCgbclmNsNpgGxySjeyffZexDF9EuYWiBh2GR9uvXxZbSYJEFriB6WWaTiRFsJn1oMhKdRKvbLEnZnOqFnSQqMPdS4WDuYmn+/AFVf/lkNTjQmOhml+hJ22janK7qnQPeMCs0KdehZ82SYRMlw9dbBvs4Xke/D8yJJF6uvJUN7sITLPQZB53wyjFRKnDcfjK+nLmINn80OHgoaVX0WCYs5fza40NK151G6QMKWjjp0nOVFjPRSYrqFNg2zuoDIvRIGHm+GJf2SMH64hP1TdLCo8QJGv1TBbr4rjmnOIUAlwb9QgSbdzyGI++e2iwo68e0ZXOd63u7vRgOSzmLCVxXi+llSr4MJ8HuggY+zBZ3a7jQsWldwzZnT1/NOw5x3kLsZWnRx5ll4T+Wcb/6LnLY7g7jzEj5n/WUT9iVidKqEwjNNkDn2HEzvSgjY0RYf2idgU4sKBAe1g6o0Hv55GsTsdMOKrER8yVBhTBaBVHoG67mujDUCffktDqWvZRRuIdTdNAF976uwINWKRlyMwyAfDS5caUe3pMUjMlmDpy5t6LE7CTjcrALbY82pCz0NH4cKdL31ldg9icdUrkPMqic3h8biSmcJkuM3Nj0jHtc4r0fn/2QDL51G6+MSyue0wy2+tmDeOwZmdsCk5vE4tV6DHcnWGDkpDrsceMfMEJDxKA6RvGe1eDccPa/H4nAPDe6ZDqOD+p+CH/eNIzmE+syNxayfKoxtbUsHecdiBOer0s0daeTfWBSO1mD5ev4sYhx6rNVAbfiedPSIRk0LCWPG1rMlD06h6xAV8g5b4/WEOAQP0uBdDxtMZLGY/UWNeZtsMXJaLN5ythkVSdH+WAysON8mzB+OR+anMDeX87zDMFr55SQWT1OjR7SCGk2IRi7Xxt8TQ+imtBPY80QJj11O9HnTE3jnqMTrE4PoY+k4giyUCB1jS59OikW5pQYWH21or/WxGGnLc9aolhgvPo7qbBVw5z3bNzYaunxGdtnb4vecWMSWqRG1xRYPxsdCj6/B2d8JK9uf4H5WjoF6g/Gh4TiiDZTo1swFnnNPQBJUML+ogNPHE0CmhEOKYYiyPonz0bwXDBpOe1w6Ab8VGthWUXqW/9m249WYts2VOm09hh4rZHTe5kzrJx6DeZgKrz8Pon++HUXWJRVaWb4jLOgIwHud55xaZlR3HKMKJWy87oTEqqNY+luJ9cJghG0/io68dz0a4Ir05ccw6a+EX7kEW14fwyMLNToNHYa5c4/h8wYN+mcMo3Ffj2HUUw0OTabU8vpRlI3g3KuroNseHcG5GjUclzjRwFZHECSrEJsyiGZOPoIJHyTMWPCWjKk9jL4/lDCJecvCRx2FR1c+d0+d0ORtFIzWSXjayxkPjkfi+FEVtJ65YevYo7jAn3dLW4qOBkdh1VmDtB8Crnw6ghulGmx+7Eyj5x+CxdFyHH7pRBdXHEJMPxUm3X1DvHZGwGypCgY2r8mtWQfx9gvvwgerWEboIRhzFj1m+4ZN23cYIa4S7IydkV4SgdBWKjR+dMaj1Qfx5kU5mjFnekg/Akee85650Yn2cwlHty0quP16TR7VHUD0TN5dpVfE8foBJHBf1Zr3itlmHMRhzufnzavZ64ZwLHuuhGTkDEeHcHy4r8SHRmds8wnHZn7PE/sG0cFuoZjJs/61SxVpcS0M6bkqbPV6QebVhGInJCw9WMnChDA4pkt4seA1azIvDFVl5Ui/NQgPNofhN+/SPcoH0gejQxDB99xysprc3b0Pdje555SXk57NQmA1TkbNrWfszM1gPP8s49GFcna/Uwi+/JAw8/dAnv37MNWU8+fpAbR7pyAwEwkPG/vSKR4BOHNBhu0+iXgt2QvvABWOHC4hAa+CMGaWhJXjnpB3KYF4RXiOjLzHxhsHwNuen9exx8zyYiBMnGWU7Cxn7huD8PSWEp28++HKiiA0c1Bj5ZYB2Dg5GLs4E85tMoB+cPbHi/MqVPfrS2/c9MNTN842a58SxYMAXAlVocrvIamI88c83lsLte6Q2Nl78GUT70HZN9nwzN0I/sf3PPAOG2+4B0a8L9SeKmRnqvdgT7ESm7/0RdPAAFRek9HeZwCePfTHbg8V/IT+ND9pN7RW8DNN70On1G7Hve0Sxl++S1aH+uEs9+R+i3NJxtFdyEiUkGaTRVz+bYfeYf6539LYOdetmGjE5/FZNptxZzuGlUo4xmt7jMlOvOXeMlPRF/XVuzHluoTEXQNwroMfuu1XgiX3onmbNsPtqISer3tQhy3rkTBCxpN/18msgG3wKFLh+7erpEqzBZ7PeN7du8yY9WbIfH61gjLZNNMtCLFScaZ3RFXlZky8L0NP0wu9VvsihLNQ4+FetKDBB2PcVOi9uzt9tmkNdosSeuRdJHU263E5QsLo5onEsJ0PtHjft+5wmpHRqzGXs4dLwQVWtNAHblyTBuoemFa/Hvua8TzK6oV5yzZiZ7IK48Y50po1qxBgosJjsSv96r0c6ZxRL37qRJsO8MauUM5gwy4Sv0trMPSjEr8XJRCbkJVQekr4d+c4iajyhmmjDO2IYyxl91IEcVZ/mXeK+X31hk0/zjYZiUwvfSXmcO/q2bwzKlXL8YbnbO5iB5zTXg1FpYTFx7rQqqol2KlRwvOsHXVcsQSPJnBOXtiBTnu9EBbOEtautaSOgxfi2X7OaVGxJG/EUmy7pIS/1RFisnAx8gIlbNaEkcP+C/F5Me+PJ8OY5cD5sNomo/vbSBYyexE+LOFMdfAEy5C9kHJShQOLLHE6ZCFW8Iw29LDC8GGLcYGzx+mTdtgxdin2EX5e/7qgsdIbR/xVaMkz2j9+Pl4uUwK+FrRuzXwc5YwxIKclneczF6+1JSy31KcFrTzRj2dx21a61Mt+Ng5MVGKBRzix2DUbWqeUOLIphLQYNBdri2Qkjd/Hzul6YlMC5+3NB5l73hwkcz0/W6kDH08PWItKNKvUx8atnsjZLKEoxQSzmszDfK4r3akWqIybD09+fVevdshuuhBGS1QIGa1LCzZ5IDRHxv0rzWh921kY26hC/IY/5GLZVNRe/q+v7SOrjGfguZUSmRv3kPgX05Cly+e3/ToSWD4FNby/L5y/h5GZ05G/k2v1+V72NWgGoprztX0MZWEBHphqpIJ9998scfJU3LokYWxuU/hPnokPubxP1eigarQHLB9wVjf/Rk6rJmJzBz6bQz8Tu9kTcWSIjACfbSTm4yQM/KJE1qflZNv0iagaIsFvzCzShY6HL5+jthOWMa+EiYj+J+H2PV8mX3PHxWucnRQBLH7NVEQ05Vxh+4Gl3R+POR0lTMBnNidlErYYcNa6Vk/su41D9ptyTP9eR1KTx2IiZ5j4ZlWkcdVITOe82nSCF4kfOhYbGpW4/HEKIatGQ/ezCuGfKRl+a+T/O4WB0xhWkDMKte8lRBR7sprkMWj4wf1twUo2L2k8fPaq4OtWxeoMR0EO4jPlU8Mcx4xF/1USvIxU5OtqiiVfVLgVXkxigyiOeMo4s3o8sdwxHAOLlPg+YghppzMMTTJ5NymxJuM9KchPCZ3utSJuYQS/t/OZTWzNNDsobs5UY9YTG2Y2n+L0eBlTLw9lPh8FDOPrCcqZwLwfj8CQaBUi2xWzuisEJJSfnUZiSRCQeICv4V8xaT3ZFQNrlLARiojhOjfM5tecbZlPfEJdILSTcbaCkao+Q/E0TcYUoS/xe+iGtHN8Ng93Ij7JbnjLn/d+oSFhB10RvFtCaut3imm1Q/HPUEZmeq5itsUQFLlyzs87pXCc74wnDrwXC+3dxnYfgp2bNdjU9NAt6w/OeHxbjW/Nz+Yez3aCj6Ea92IDxeLAIRgUpEbTnHixdMYQnG6txsGHRaJPzRDcDpYxbmdz5j7WFbVWMhqturCY+S4Y+FqJGaed2YL1bli8mLOf4iY7rRiM9cm8h3rcYX5nB6NgBddG9mNmv9sVo/Uk1D0vZSa9Fej5XYlxD++QVZsGQ7FIQsyMmyRpnhOqXknQs08nMY4DETRSxlXjv4qYSUNQybWxZ9oLRZ6NM5rx7jmFZCkazg2CgbWE4uuHFIMOD8Qmnqd6vu6KwykDMZb3aKfrolu8hxNu66gxMG3rLb9FA7FkjIzafSW537sPxBTeB5OPeoh+tk5YvFrGur3nxdKZg7CT52l9Q4Xo7T0IdYdUGHLEkMm5TlBeV6Lvcys2foETis+Vw35bGrMp7Y8VfWW8OJ7FDBUDUR0lcb5hLEQzEA3DVEjZk0nqU/rjZ3cJceGXSE5YX9TynujW8iwZHt8Lg9vyvty+SJH/aQAeWKhgvPmyIqRvfxxoz/Pr6h6F++O+GD9fhRtu9grv3v1wgvvJqD+Bbr6P+uK0lYT0MO1ch9598YvrfKyprthvdF+YlvF5Z+vFFhZ9sdpLhRmJqWJ1VV+Ecm5ss/CpGL+1L5QC5/PmZ5iZ2At24dwTWqcwB6s+WMP7S0z7TPZ1QR8Y8BmvcrxIxi/pibuckQIJz6DF3XFknoR1PseI3tKuyGvguVwyS+HctDd6PFJyDzVVuH/siTFMiQdfRrnlteqJ/vx10soRuQuuOOLnFSX8slqJfY45IngPf//BHDF7oiOKOivx9+tRxiY6IHidjOqyWFZj3h2/mYQjY5OYy/LuMJumwpvNp8i9u50x+qIKOaWRpKDQDpNm8E76cR9ZamuDwvYy8mxCWVV/O1gd4pn4+zBzUXbinULCXq8YNgv2KOYZ1HtmBHkcZoWL6SrMzg8imtr2WPGc5/v37WTVK0sUce39+b6LbezQAZa5MuKb7mVmjVY4ymeqsGcE2zzJCv5XeAbNDyctprXFOqJCh4Zg0njdHEvTVAjV30j225kh9Y+E4dcWEa/1raDFM312/nLWItUc+2/LqBuwlXV41wanBRnZ8XtZdnkbRBSqsFI3gm1s2ha1vMsXNQ0kPi1awn+QCvvcfIhXmREWuUtwH+FJNr81RAlf596c6axxohHsd8io+rWMlbu0wiY+pxGddzOfQ62xkmujW14wq3EzRVt77ld3d5IFhi3QracK1yK9ifNBXXx4pIL/07FEy1gP75bKWB04lPjtbA4N94e/KyawVfP1sJ+z6I+0hYx0aYEGPtcx97awNMEQFoEqrHoZwCr3t8SSJiqUjPUidVV/2FWu573Rk0igUxPkChIylQNJgX4zpHB/G3mhM7l9rgkc3NTwOezE5L1/2SvugVU+I9kHK55nnNvzHT2Zjbs2KM/HDj/XsGdMB/dduM5PLyJRKd/ZnxwlikunkJzVX1noCP5c44aQVRk/2DPOZt6PbMgc71/MqVpGuHYrUn30O1NxPnG71Z6FO3xkrw7IOPGgNyMO35jddwlL3Eew+IsN7LaDhLwVniynRSPT5XM3qO9SVpDQBAacoyzejydVD+pYpSnnxrZupC72LdsVy2e2uz1pnVjHDnyWoG/RiqyK+Mhm/uL3J5ascWkVG9pThkGWI6v5+Iat2CAh3H0U03jUMuNtKvxdOYVP6hc2bLYKE5gTGe0isf1c5y92dSJ6DzTMfzLnzLv6JDDjBfM6JmO6Vb3i3BqJDTLl3TauCYuvLmZsswytJSYsrKWKmbaSkX++C4vXltnhQbwPxrswr5tqtmwx58AZg0i9z2Mm6PDP/WtHMhY8ZQ/LVUg9akQadIuZHefkYZkNiqImpazVaRlN/X6I7VIL2HkP3n22GbGGZY+Z+pqEgxU2LHNPESvi55KkGcjq456yvtzrLkyS6Y6MGyyMd0OLGiW9tzCHnczi+nxbSheY3WKpu3jeTX1ObV6L7NRbCc5zi+jVxYwdteQdZ0Mh/To1lx3NlqA88ojumJ/LUuNkNJgPIqO33GbH7yiRNtOejNfksenreNfu2pI4VNxjlZMk/B1bp8jc+4B95LplnwoUm+ffZblqGYNDc8QCdS4rrJXRzEUjahndYaEbZIzorstyd99hm7hX65W0Y/lOd5m5mq//bS+mZXCPneBzIdsUIkPOZX349R9PPUHMvFzWg3P1nrpnqC4RWWm8hFeXS6C9Q2QTzvNc21uOHNdbzIxrL6mXBFaWw+bx7r85U0bxgRzm84+/HlRNb9ddZg9r1Uh+UUXLpTR220ON3yNf0kXFV9mrfBnkvYZGpF1jXgtk/D0k0WyHTGbPO93OSUoa9uo6q+Sd4mliAX2YeIN5K5XQVT2k3jdvMLcBEiLFfGp4Lov1+CjBtOt9mvT3Cvt9QcL3aQNJ/vab7OpZJY43OJAhpdfZN86TZ26bEctBN9iCe5wtr/5UjHa9yUiahNz6QoWw9xZriOLnXpgqkonZbCCfo5EZj8TgY1ns7XQZvau/i+xzFht6mPNzZzP2NTSbdeBdL+BRF7bjXQ5r24fnlNl9VL2/yrKvyPDZnw+bnlls4ScJoWUPYaK8wQSuh6gmhfBbe5OtmqLCeJ4BlQU3WAPX6jlfztODrzOdLP56qxrr+Rqy/GQMO1SJxxnpbCJnkl19XsHxcBq7dFRGpdtrzNJLZSn+PMuW1tEFPc4wbX01emx/R1c8OMcm8HMI8n1Da6KT2euZXCdHq6hZcQrrynjOLnlBHZ5cYo3vOA+7aWjKfn5Gvkrs6CfT4TzjGyrLUbb2LnU8dYEJnDemz8ujIeozzPUQ7+M7ehD7wqtMKlVi4PmOJDE5lWn6q6CTrUuqMy6xKwYSfi54opiz5hL7r6NF2ycptI6dZXU7+d4+OSyyR8nsNN/bfneSxC5JqezQGRldopSie1oKe8V5PuigLvO6nMwaVdyLDNsy51WpzITPmtnVPAQPS2SdHVQ4Hn0X54ZdYDX8LCy5h8b0yWC15Up82aNB1Zo09oznSNfQF4h6fonV/7e2tlXoNSKFTeY8eXNFNbRcL7Kz+fx1fQ2KEs6zfmN5F+tdiwGhiWyQB59Tt3rq3f4ES+JZljPpA11VdIolKmTM/VhBvaovsrwZ5bizXkNZxkV2rKAMP2bl0XM7T7NTVEKLs3eo/YJTjNxTQi/elrgtj2ZmZpyHPSyJ/fJ4dmeWClk/vigKGuPYP54RJyOZIl55iklfJWz9c0gxLSaa6XI+mRsVIb7sd47hjozLJzPFtE6n2RrOb0031IgXtePZj+E8j1oasXJFLOvEn+v3CWvm4HyS2fAMqrfKg92pU8z+qgphsXmwuRHPHgxW46NUAZP4ZPbieDlCpr5AZt4FtmV0Odw/1KGqWQKz6Csh/vcHzHOKYXs4v9Xb/aSxu4KYb4ISm+p+UIf6YJYSwfdz8Tea9iyMxXKtBjp9phtPRLLP3hJs6u9Qv/kxbJ0k4Vf3O1Q3KZINXq+Ca1Fvci49gkVX805qZUcaO0cxwx4qJI7SI5U7ItkrzgA1s2VF96jDbD3vMlrXkxW+5BAb+0uC2mOn4vjDg2wl10/lOaIYfzqUWf33O44DqNh09WHGSmQUvd0rMsUxRnbJSN+dJ/rNjWI4x89xYoN448FhVsg7svcIM5Y97xAbyTNoll5vnr+HmEetEm03UZaUtZ8tua3EkOZ3OE8fZH2jlbjPPiHxzRH2OUYFD7+veHb9IFvCPad0z3foJuxn3UMkXHr9k36/7MdKRvHzjWigiX0C2H//58W3zR2adHEPS0jknS7mNvW12Mt28O7wyn0kWdNvD5vC96HKrw/xHrOXgXfVzeFmZPyPYFYUr8LEvd8UDYeCWbmlhMt37iiOfwpim3lv6l4WpdCeEcT6cU1eeTBbkfElkF1Ywvfkqb3CPjqIreXzfnLCFDHk6F42lnPRhymJ4uide9mFlxJm9VKJxfHBrDvvC8UrdVnSgyB27Y0K/+Z0ZNp6Qaw2gOdv/SD21SeA+fZSIeb1eLbf258pipUo2erBcnb4sdKL3KuM74Ad2cV8dST8S72DyvubWTLnGYM/P/DLna8hTIJJ8E8kFmxnSj/ue3Z/qK/xQnabM7Cv62+6oHAFM5ooocuKO3TWuXWs21QZXY/cps5Rm1n2E34WgdtIfcISFuHFr7/pRVIWe7PdvLfajJ5IvDatZH1tVbg+wonUdfFhhxeq0OKlNbGp2sD8eF5MKtch3uc3sne8n750USn6dN/IyGiu4ctJCueEDSw4TsLkpj6K0c82snAdGW9TOymSGrcxq00yjm7sJybNXctGExmdToaKJi02MPM3PBeUougbvIF5B0jwaPFFHPBpPXvNsy41vTUbbbCeZfE9TN7Zgzk89GElp7nOXw1jDpfWsqTJKngNnctyUnzYXkmJUXM3sfonS9nsTXw/p+1hc8oXsBXd+DN+ug2yYRGTlnP9R91B+cXlTLzA2WbCb9hc8mJJgRLsWv3BLK95LHWnEn+C/lBHy4ns904Vyrs3UvfG6Wx7Cc/0D3w/T05ncx3VuFN5mxb1nsfW6KtgWeNH4h0nMdU+JdBxNUmKnsyiOa8mRc8gOS+mskUzVXhnoSARp2cwvaMqxDV2IZb3PNgV7o2GY1uSPrvnMOcGFX72rVdUFs9hmzgr3l8sKmYFezK3+RLWm+1XsGhPlsp5wHaXqSIpYj4z4J6vf8nArTxlKnPlXe/b3Qm5DcbuTN9YhpOJjmipms5SdHn3T10hzvo5k83NlzC37Lw4a4wH2xssQYxXiYZBHqxivIR3SbrMxNWDHecZtLamI/O5NoupeS8u1xnMbIxmsY83VUhvNYVFLJzJ7q5UYZjnCrbAeTqL0OL833YXSyuaypb4cWZuewfOeZNY0RoVFp26g5i66cyD9+Is6Td8v41hy5mMz+Z/UL9hIlt6gHftAX9oh4lurANniXDWSLX9x7BT3NPUDnk0zM6Z6WTIuDn+Di1/OYzd4rl/e9N+Mn70EBb5rxw3mgQSd6uhbHeYEsEzNpGGG0NZqBHXRsB80hDlwt6vVYG9G0WqtNyYkvND5uTeZEF/wjq/4kwSbkGSDg5jRc0klE9pSuq7jGF3O0jY2VVSpDgNZ1ucJEy5f04RbyEwa08JZO5cRXwsZZv3887ornTz2q1gJSkSVDYXXaLCXVj9VQmLPqbn1itd2LKLEp5PGCIeP+jGIjmzbe1yUCzap2Bdea+5lgYx5Z2CXRglYXXIV9Gbv3bgOr+Tbco2QsF8uRettO7JUnYpmN5vFdLmjmQ1Fgo2mOuk6fD5bNoIfk/u8y4Gvmxab1c2p0oJpXMgczAcyLTduf617kDOG8YGHlBiy1XuIU0IO8P9OVKnEau0XFlrVzXulTbCN9yZ+XyQMPHeH+owyJGdaiOh6eo8Wq9ty9bqyUjJvkP7nOvF0qer0OZmGHEc25dtuViOfm57ifevHsxpuBJxLXaRjB0O7NZTJa5vX07q1ndhzcepcHXqFPK1rjMbxr3C9chgYnmjC8t6yc/aryPZUePAJmhLWNOxKbGv7ckut+Uem5mviA/sxky78oxeeUiRX9CVc46ECNcBCoeiLuwdz3rz7INuJrpdmME4CdFOjbdqyjuzN5wl3DKbiWxyF9aOX/O7qbcYltaFne7D7194TsxP6MK22kp4Y6ES9TZ2YV/4Z7URdVn80i5sMn/ekCk2zGV1Fza2pYSaM4OZiXcXZv1NhfwNU1i9Wxe2hWu+1moF03rWmfXj+/B36y6Wvc6eZYpKZOruZV6B9izrUznWTbiDVVkDmdE5JQqN8+AX0IXN4mw2O/APHFw6sfu8yyx4+ocWvzdnBzkTWkl51CTGgFl3lHArbz+xWdiJnThRDquDASSwTzvWZYASb+lG0vChNUvg3WSI4Tzia9CSXZ+owqF7I0hSqRGbflmF+O6OpM9WY571Knxe2Ypoa5kwFddMdX2tYtUgE2bbqIKv/zVFeaUxu/xJhV2PdiocY4zYC34WrqONFX0SjNgTSYXCLjpu5eeM2V1ZhTHrDuTGdG3JnPn7qmuO4ka9lmxDGb/n2X1ioK0xG1Oigt2bW2JaayP2iF9jfPizmFJgyDzrVFg20pSZdDZiE3+pcCzNkVmGGrEIvp/tV45gNW+M2IqnKrTUnstmeRozfX8Vjixdz/Q6tmTPuE/eb+XPigNN2HWu4b3zQ9i0oa1ZZnA5zmTlcT0bsSbcT6KHNiIlXpfdXSgjbPcf2HgZsu2RKuiP/UPTBn4Tf3H+1A/7TVnjM9H1tITCw3dpWm2dOHS7Crphe0lia3OWt7wcGuwilWnN2Nlz5fhybDnx6fhN9ItUYrHfFFIUWCt+6K5C7wWDyayCd6LVMZ7XeR1J2pQ6cd1droFvOkQv+L3ox+dxfmK5os+092KTdO7ne88qilrWirnhKpxo5qkYXVElZnL+TJXuusVP+yBu5h08t+ePHJOQT2Kthwpv56lzZ6V8Eid4qjDbbLroXfhBfDhfhecH4kSf7jXikmU8UyzLRJvnVeLZYBXMJV3m7fZGNOc+po6zYSz1rTj1gQq9nAezhpha8cB1FWz3u7Ok6Pdi+VYVDtouZfVl9WJkU76GCl9m8+GH6LBEidrPAez4ES1mFV2O6YdDWNF8PZbZvxwlOXdhye+zbIMKmqBG5O/6LNZz9vBhf1A08Jf4dJUSE2Y20ux2+WLtNa7/kF80wjdJ1LrEdaX9kzqYHhGDTWTsnH6favknixP4nuTMvEe96x6Jz38pUX7Lh2jpqkR2uxxJ2fPIrPHXxZkOSui0H0Gc998Q3bT5XKxyJMeTckRz3tEKS01JUlKu2GKHCrD7oSDVueKIJSpYX8hXJD0SxSMK3gHHnFIsaHVTdGjG9XxqtSIiKks88kCJQzHtFGw3RJv7Skx5Ns3NctM9sX+uEge2Dcv1rbkvjs1RYv4ZczHi811xJZ8vrfPbRL+UXPF5oRKJ2Vmi5ZvzYh2/xjLuhxjidFWs4Px8Y6UFq/+eLbbg/DC6ohez6XRL7M73qtnBEcwkkokHR6tgoJjNyj/fEdvwTtQ+YDXzlh6Ic2yVICt2sLRSjZh+oRyVefeQdDRPPM7Z+MD7+zA5GS8qw3i27vqJiIvnxJ7ck7t5/kZE6l3R5KIKPt3+IM2lUhzP/Tbb4he1GRUmdjFQIrekgfpZ7BYHUxX2P8qnfkN2ioNaSyhL8SCVr/eIAWHleMjGkXyfMHHXJCX6GQ4ix9dEiIrHSviHWZMk2yjxm64KnfT1iO+Xo+JDzjCNhS8Ufc5EiA+5v7HYHIVv1wRx9zMlVNa3xfiHO8T+Q5UYP+atqOW3TlTPUkL/izHzTtgnruXXmD7lnjfhkPihQYnJr1yY84Jj4vwaJT7XTWIR7U6Jk0/zfc6ez30xTszhnhn4Lx9FVgHiAm++b2MbULlpj1hQy+eo1y/49I8Vz/M/23jmOy1y6ysWJapwcvc3ShysxaQFMjD3ESVbvuce4pqfUfmA1j/pJn7gPf3i0xmELJ4oeruUI99mItHaMElMjyvH93AX4lc5RTzeUomTTl1InwwP8ZeHEm0KjQn5vUwU9yjRZc4/RcTkbWL7U0qsadEoLkjqI+6qLkfQRgNms10Qe9krsTzZhtUPmyoe5x7V0XAQq8xdLDbhrzOtxjCTsK2iL+fMtLppLPvlXrGnsRJnPz+AT/wk0b+fhL96j2CTqC8SzpDrFn6DVqKBeH6dCrTnd5A3RLzLma1p9DeqpfmQu6G7EseOf6UL7Epz7/HM8rH6Qv2ituZ+bCLjRuBj6nfX79bdCCU0WoXU741lbtshnBVfPALZciS3JlDGpv6FYOFdcg14vvjWf4IWO3rrH+9Wq3Z8QeXOM7kubhIOZX+iWmvb3crPlaDpXE+1Vo9125oqYcLap5Q5JLnZnVciwP8J9evm4baJ50LhlkIan2Pllt5TjZbXC6AVev6W7SsZdoseg1hfc117TIJrryL4dA1w+8271ZuID/ALUrq95rkwtUc9tG5au43ineVhwgdKdGS30dyff094Txe4WSk8d8tYEFxMG7ooFO1aq9Bz6TNa06uDYhfPjjiDIsout1C0eS4jY8kTVD5OdUsaK6Nh8FOYzG6mqNsroXeH5zAZ3VcxlF9/N7MW7m08FMJ0NT48q0Mfm16KYW4ynH3eU/dMB8VkzoQnPtXS7IsLFOeDJIw6/44mhYUq+kLGoF5ldPSeSEXDPs6NE0qow99Axc9FEr4VPKM2X1Yqfj6WcaLvM/TJHaUI2Ma5tHMxkhZtULwqlvDUrBTHTx9QBNlJMPr8Fo3+JxXXVqkx7/c7DGgRqJj7XULz0XXwLZiu2JmshFH4O2qy7ojiUKoK2gFvaeDaFEU7BxnbFCpq2SFfITircHlSOWUhGYrsFhKmW5dSb/m8wniFDAehBKP7Ryte8+45uGMZ5nikKgJFCRfkcrDBosL8pwqhk97CZOgVxYJRMgJ13mH81wRFT+5L1q411H1WkYLMkLHOSE1N3v5SREKJYQMk6rKvVnGIn12ElpLmJcuKCfp8PZ6B1GS3DpkTU4azbwOos7susdlRhiTmD939OiQjugzVbQMQsUWX9Egug1G3cqTtLVJ4DpDR/wP3kUcvFZ9H8jOqk+BQ+U3Rx5H39/tvUBWqVhzm77V6Wk0T5/5UtOsgo5v4mo7fZkQKrdToQ9W0OkWfHOPeG50h0ere5qSac2ztgEB6eq0Riawsg/KvP03705o8aVmO7uv8MUfHiPytLUP3MQFgc1qTtcvKYcw9JaqNHllyhjPkExm+q4xI5ymcSTa8RvUzUyItUuOmcTUyXjQnc0ollKS/piGTDIgt70S1B6totlE7Yr6O75W/mmaH2pHWnG2ef5Ho8Ok9yRNXGZEPAuiAH7Yk6Fk5DK7toWHbHUmsoQpOh3bTl86DyATeH/VLdiPftR/5wT93RegeeDXakkzu57ETAhB4pBsZ/9/PYMzjDPq6E6mZJqNlthoh3+1Je+57WherEHyyA7k/Tkbaxyr41ZqRrbyPxza+pDtsehJrrkmXmS+oKnUYaRivRqftaip0dSWrZQmOpRLN2a4gafkyni4JoD4/KEl5xjO0Od837yHE6KkEsz7bqRdGkoBCPuPbfWnVZHeS3UdG1z9bsEAxlUzkHUf6uh0uxwVS15KzypsARD2kZAnnnGsXZRyvpeT8Ir6vag1mzXEiMzkfuk1/iZrKIcTBQg37na8Qpt+DlBvIGHWugt474knablHDv4eG3o6eTk5Fy/jgLtM5IyaTbvpq1FwIoDE288nStyqcm7qVJmZMJLN7KdHdaDNt3DCHXOigwpOstTQpaSW56qqC3+gV9KXpZvK8muf71GV0m6cvab2+HB69vRE/ajs5baOE9spVkG+vJ6vzVPh22wd6Z1eTnCglblpuxui984k4mrPfK1/E1k4myZxtXAYEQkjwIHmvuOcn8P0tXUB6zlFjyAMNvOMmkVvDuV/tqEQjnUh666jRY0AFHXJkFTHqrUFDRw11+7mWlH377/v3ZNoh1otM2KqGztwAWpq+gYz5yM9U9qe5MwOIVqkKa/9toP0s1pM8Pjt34tfRjNfryPOF5ejzexm9kOpPFhRzvpq8lKqO+pGFP8tRuGIp+h8PJNF8ZsPZco5Gu8lfPwn+A9ahWH8r+XCjDCM2bUAvq3XkVOtyjN8egPDLmwjhfNL0RQAGdVtOznzl/DNfRtKerWRRJw1WtePPZbuKHHquRv+xFSjuN48c2aBGq1ZqeuyfP9E80+DHKJmaKbeQ2HEahA/xp++aHyCTrqpQM249LXXdSbrYlaGL4Xo65+hWYnCqDPvPLqOkfD/Z+kvCCosl9H67fcT9phIW/ZbgQ/kB8nYs7wsO3lj5I4QIOjKG1K9DYOtdpMugMmRGrQf5vZXMCypD6UV/nLQLIgP5fJT0ljE/OZjE8XNoWMFzqP8egpManJ0l0wHKEBJBKqCol+io6kCS+F4Dv4V76JYBx4gvz4XUAcvo/p5HiXOujEUnvOjz9EjSfZcKFQO5+i8eJyt2c/40WQbbwkiydZaMyzf2IKH8ENl5XUI9n/MZAWEkc3YFfv6UsdFhH0keVgEb4kc/dzlDtHmXjO+8m1Y9OU/OFsiw+LaUSpUJxIBn0PpVXnRnWRxZwXPBe9tiLM8/Q64fVuGS5VJMiowjN9fIKDq3+38knXcgVf//x43Klq3S1t5L49M6z3d7T9qaSktK2mnRIKmkooy0NEhJg3BfN0QLKe4959xLQ6I0FKHS993v99/947r3fV7n9Xq+Ho+6LvqbdlH4fUGmEZd3k96cCCEzSaKBu3ahy68rgtcSNfX4vRO3Y+OE3dydjxquQJ8dV4QunzRkcH4ZWKM4YU4rmbZbLqXCkXHCq0yRrjm4UUlRjPCD75TJ8CHPwFjhKffc/r930c/ki4Iez7HCtttBiUnCPe65Ow9vg8eHZOH0G5nC7JdifWqysJvv9KBGSynmyj1hiqdEfv220oAhSqHHHomE2m1U9jNJ+LSe88nprYj1ImHbXTVdb7cVKVuUQsMyib64LoHiV4ZwNZt7t91Sah6oFEI3ylQYtplafMwSvN+JNGnyVvJtphQi+awtzNqEe3eeCg48u2oaL0ar1FyhEc/8Mr2FGPFMLfgO4bzadyF5PX8pDLTm/jhkMa1qlyvU//v9iMne9KXqhbB3jUQZczaiR9dCIY/n2+yy9Yic+VqIPimR4exFWLFCEpby3lfudEV0wDvhVyeJ6iRXmuinEdK5z57LXkQnFsrChQMaCj+0nvYNeiscfyjR/k5etHG1LEy1kWnVznWwa/lRCHCWyCF1AcadqhByHkgU4bmARhz7KHwp4dd1dx1ddS8XTPnPRi9di5jH34WCzyKdnL8aavdfAn5wRjo2H/Oe1QhfM3nGOs3DgU/1wi/ugNXD5lGP7/VCJx2RLIznU0nnOsFFIdKUFasooP0f4Tzfy6cbryW5RZUwX1eiJf7umCjoQeDn+X3RDe0XNsTOAJl++c3D1wa6aG3F99fTuZjrrY+vrSU60WkemX7Sw48OEk3WnU8P/+jAP5bv+vHLKLe0IbxGa8jZfAXtKNPHN1+Jzq9cjp/zGsFpBs/bPkvRqMoQrSIk+q5aiMQ3xji2nO8Lp7lYdN4Iti0kCq6fQ5tHGeHkFIkWDHClht9NEPhBpoTkxfQq0wj/6nlxtRu1DjbEbp693k0WY7ilKXrxfXf92AL4BJoj0VCipaPmYnIfC+j++yx3+Sx4PbXBOluZPpxyoalxVsjtIVOj0bNpU6vGMA7m5+zF619uji47OS+lLqQV7cyxfqeaJiTO5ee0xr/PU23cOwe3N9th6GWR7ka4YP/cJtgQLdODEmeqmmSLB9y/+iW60PlXduj8RqQocS7VVFqjcjXPz55zIVQ0QRM7kUxfzoZnWDNMPc09/Y0zEiua4oOlhlRtnGkGmiDDXaYZ7WdR1YGmWML7qg3NoduuTXEzlnvNcjWiTnZAmyIttWcqHG3bEbZ9tfTdrBAP5U7wLtVQSM5ceIW2gGaPil4cnAudGa0wlbPV17tzaG9sc0zYpqLa0fNoXtOWYDxve6UWUPTg9vhUo6W66kL69qMDPNy0NGSQmsqNOmNaWy2Fp6px+kMXPBjK+WKYCjNGd8W5UJm6pBfAx7s77l6SyXLZPBz1bo2iFYVUNXAeeh9ogxk6hSTlzqWHPq0wYUwhOT+cRxTTGkOvFlA8FZDk3QXGsRpqtEpFfVt1RcNimYK485/93g3mPA8D1BJobR/0Wc0zKlJEeHRP2IZL9Ke6AEdb9kUKz+GMJQXQ9+qD//bznJlbQG5BvbF2oExnwgrJ90ZffJ/MZ6eLRDHBvXDaXqacDjKVXO2Hh5xPYkpk5FgMwtG+Ek18WYCsJ/2wmDOSkP4K33sMxO6BEi08/VTY3nIY9qxRUTP2RKhuOhSjnhRS5OZnirHbh+HJExVtmvdc4ew0FKtmqGhD8Cvyfj0QVhckcksvoLs/ndBpH9/dphqyODgIhs35+5ZqkN9bQAd3iXo4vEKR4TBM4762tX2B4CmORJAP36GmuYIiC8hKFKn49mPBKV+Ax2I1LfB6qgg7zrCql0QVs/IUOy4L+BLA3SfnpaJzA4aZnjJtaPmKfCqGYwOfKcvXGureaRi2WoqkfGHDPoSPw4HoQhrCbNjU/ePQwbeQdm/UIvngaHwg3v9pLzE/dCQyA0WqDM7HzNMjcfAUd2dLtcAmjUXoX+6JPV8K7R1GwzJa5I7ySBi1YRSsucu3uf5IYdVoLCp1JJoT+lIxpXwk5q4QqZdDgaLjrRHYtVmmBakvqemA0Rh2kXPadi19nTYCfjkiLb1koxzxYCweHiok1VRbZcfrY+EUXEjLP9owv7hJyF6qom2dbFhJ24nYraeiiHwtzm2ZCP8sXs8xL9HswgSEtRdJd3Y+3PaPRTHfj33vicKZk+PhpJLpwmGV4D96An7Xi3RxYIbQuvV4nDeSyMg9XdEzYhLm8XyLcVIpJiwYj8prIq32USkWtRuDLO5Nswzz6VDLKXjkJtP+3/nUtfVE9PjL87ZPEfU7MR6hZ0RyNy4mp28T8familLnWCt7uE2GQX8VOXvYKHsOnYS3nC0V02yVRvETkOOoolUD7dhD15moeqmiuXa2LP/HdDwZraanj6zZ4U3T0E6hIh/ZimVsnAHb9SpaYVEM9aqZEELVZN69CN2nTkcM3001cj46pUzDE0lND+teYHvyZNh25bm0phVmGcxCMe/36e1aILOxCxpOkuntn2Ihfvp0ZJdItHupLLRuNRU/OcM/PaEUNgdNxYqOEk3JTRMeV09HpoWaKm+lKQ4EzoRDRzV97KBU7Hk9HfdacWdvKyviv0+B+RSRzP4rUpwpm4rPKoleH25Of7q5YOg07g7dWtLiKBfYf5dJUL+g0Q+mIYB7ZYh3Pj3bMA37GkqU0rqIVq2bhrF6fGZNi0n5aira7FLT4yZWyjLMxMR1KppeYqWcghlor895vpGN0nb9dIyerCZXb1uloc80xBeq6NJsO+V3r5kIPqOi81Ps2KvPs9E+iHP4WluW1nQ2TrYTqZ2dDdM5NRs2B/k8frViZ5rMgpbn/L0Oxeh4azY6VqlJPliEkPcuODrwXw/noyLBBV+3qMnl2gt8jXDG26sSKae2xtjFs+Fgx3ffgKbo3cUFfy9K9MjTBsJWF7TmPzvqqzlG/3WBTxOJnt00QpDfLGxaIdE4vwZoqj8bSfx1tgTrYKDhbKh4r5onlwvV0S7wDuXc26pE0FvujCqVSPqrioTWbWfA8d+Zo5XCxhYuGCnLdK86Tfj6fBZech5Oqk1VPAzke47vRGG1QqFYNAstrov00VmrSHSYgV8eanI7+kbxMHEGUjg7Daj7oMiOckagyD0u9reiR8PZeMp3fYPmurS3+WyUhklUeq8R7UqfhTE+Eh2/aErFM2fhZE+JWmisaKHsAtsJEtWbN6VBPi44qJbo3YhWlDd4NmoXasg74wXp3piJ3CKJzILyqW2tM7Rv1LT2u5Z2dnCB40uZHLKLyCPABVO5V66+ZKl86TAL6/kecJpmpcw+MQvRnF0DFlkrLR7MwjMbkW5etFHOVc7C1s6c5WRbpdfw2XjBXaw2xY7tMp2PM6vVtKjAlhUNX4ANPFtWHbNmnp/mY2u0RPMfWLEe7+fjMmenR7ctWfA4V8TocR/fWIwGX+YhaK+aZoYWwfzzPGQskuiXcT5sJ83BkW685k1f4ErufLidlii5a2t0nDoXL635PspohfTF87G7TKZenIPiDs3GztfcbWtqBf+ls6GxlUjOqRDCbs/CkPUi7asqEcYdngWT9yra8Z6E+Ox5iBunIffJacKpAa4I5vd6wLlURcz9uejFzzPFX6FI5GdbmijRvqRSRXIPF7zYJNKEfZ8VDcbOQhxnwn7nahVPXWajOYmU+kKHxv6ejXV8R1QNcKCC2a7Q+Gto4KwWFPF2HlrE8H0d+YK0HebiMe/JvF35FDNoLgbYqkmlX0TdXOdhSKZMD/sXk4fBArRvK5LzIUvl/RXzsL0p7ytfK6VX4nxYr+LMX2KtfHd1AVrxHqjpaqs0qFyAX9UiBc+3U079tQBtZDX9SrNjJc0X422FmqR8WxYcsBTOuySq+mDJdqYuQshQnreGlmzimSUYyesTO9aC3dZxQ0WSmhzmF2P4yUUY9E5NBS5FCBq4BG6/JdKE5aH/9aXQ4e/7cVpLvD07HzLP4c2ca5I9XPH5mUT+AU2Qe2YRpuyVqONba1T7LMGl0Xwel5ujsf8y9ODnHBVviNyY5Wjfj1/LPIXwdvIShOTJdOxNilDgsxSKSSKNLk9RlGkW4XSOmkafUyhsfRYjis9dV5+G9KWPO+LHyaS70ZDU2uW4HCPR51xTKhvkhtdz+Lx0tCJD66XwXC6RYlwTqvi5ENPOcr791YyGmrtiVIyaYq1fkM3CxajXiLSBO2HnlUvg1U2m9nuLqcR4GYxuqKmRo4XSyXQ5vHn2LutqqbyyfwkWtODc+NpKecFmCZJzJGqSZK0cNmwxhKYynS2zVV4Yuwyd+kjkXWCnxMYlyM9Qk2WmHXPY7442CSK9zbZlf2e5495YmbpvtGAJGcthaMKfn96YWfdbid1OIk0fUIxec9yxqalI6W+1eLhhBfYky9RCyIPjtpUo415cX66P4QXuaMR3970j9UJN/GqEt5Bppk6aEFW9HI7cfVeqHwjpNquQu18kG89UhXfnlfBszz2xVqFY8msZln/T0FX2R9FWuxpH8vjM3tWj5MiV6HhAomNN8yjfeSWuco6qDiiiiNWrcI3P5q6XxXRv3Up0M1fTLQsLpfvZVZg7UqJt/S2VA2e4w3OETE5mVsqEP25Qz5TpQE87ZefrqzGskPdPQ3ulu4M70hr8+78wezb0/gbsOqemXffs2BpfT6x6KRGzsWNn5q3Bu+0ynXhrzn7c9IBeL5F6dzRn6797oY2/SC6WxTAavB65v9S05o4WPXp7YCL3II+kXKyO8USxmUQTbuXgcYAX6j/KVKD6LmQOWgfnKonOeH8Qku974fwZiVr2eCPcauMN59tqoltJwvG6dejDZ/9PQrJiv9sGrODufKdJqWKJYgNSQtTU3+qLwmOjJxpyhvmQUaWYU7MWNry2XeNyaN8Db+zS0VCXsFxaNGQ9dgRK1GBvEeXNWI8yG4me3CymRWbr8LIZz+FJ5spMpRfefBfpdtfGyjTtOrQw5Fzsaqe0++mB3pYyfbe0V3Zf7omht0WKU9sr/RdswK8sFT15Ys+sJ3FvX6amDc3s2WezzbjGe7sq0owtjN6Mxtx3Ho41Yw2/b8NgXof4X0U44rMFLmfVVMaZDRab8O/30cZU5uLKhc042YrncONcaGZvwnk+4/+1fSd0rd8El14aSjLSCu8Nt+Iqnyn93YXCpMPbsfaqmhIdk4SHyzYhaq5I61/cV0xfuhVKR4ne1oqKyA9bUMJdadS8N4rPYzfhw0qJ7rcuU9xw94JfvUSXg3PIWNyGtEcy1fvn0uNNWzCOZ8J64yJaot6EXC+JhJHFNNTBG6c3qGlwTzNln9LtMFOKtC7UTHl96xbc78f3Yyd75cFeW2DPn/9eYa9svWQTSoaqCVp79ixxF9a5qClojD2Lv78T+lESRVaasjphF5I5O3UtK0Ls0h1wXKMmvQ9aRG/eCRsLiT4MzoNnzg4cDf43+7n4sWIH3HnfLo0QhRHqHbB6zHupoEB4tNwHOksksh92X9icvhNdskVa9OaeYqerD4ZCopD2hYrw7TuB/nxfD9co3Ou3IoA7kU1ADukX+KDJPZkCR+Vy1tqJv+Mk+vFeS3vv7IR9A4kuFPGeeb8VHf9957zaVDkxfRd27pboZXN75aIGO9FxgEyfLtkrr7GdMP6ppg7v7JlL1h5UuapJ62PPzjfbiybcZVqcNWVPFu/FUSZR1GAtXiftwZNDnJ265uF4oz3w7yHSlIa52JCyB9nnZDIdmyf8PLEHDpkirbV8LnQ/uBd3VWq6/O6eMGfIXiQ7SXQi7q5iQMpuxG8Q6fXnJ4pZPffh/QQ1fajJVdiU7oFxd4lWV+ZQj/O7IenK5Pw0l0rt9+DOIZFKXbV0w3ovtvGadIg2Vaas24Nf90WiAfbKA/JuNOLZu/eavXJW373Q/6GmSJU9a71yH34O4YwRZM92Bvsih/uO4wBTZr/GD28CJKIlWsgn9mFhskhzJuVhV3dfTOWz1qN5LtThvujuzfe7ZY5wy2kfdH6L9F/6U2HqYl+wobzfxt0X/hvgByvuL8Of31Xs+b0XV/hzqjo8Vcit/OASKdKO0FxFcDNfFBbKpNM8l1z27EVlH5majcyjQcn7MHU3v++ihk4N9sXvoxKNcDNV5qXuQwln+A597ZXhf/YhjPuL6Vl7Zf4bX5xvItKDJHvWZ7cf8vhOqV5szwb93I/3YTxDskyYdZeDWMg5YfsaE9bazR99p2mo4J0G32v9UB8u0q9tebBscgAv+S6Y3zIXrm77keWupeGdnwiVtfvxYaxIjQ8kCS2SD+BukUxtJt1TWDz3g9sGnmO/niha6RzEqXMSdV+RS2difGH07zPSkXn0PnQ/stfwHe2mIVq1H7umSbQy1kTZ7dxBbIvT0MZaE6Ww7gD+cl59MsZeeXrEAQzjc+1xxV455sR+tKlR0R97ezbh+CG84e5595wJ01f6o6JOpMFDTVjjA4cxRZQpYrwGdusPYtcAkbZPlBHw6xD2+oh0rPsrhMf5Y9FskUK+5GOA8hASgribxDwX3tf4w++YTNcznwjrLfwh88xslp4kfIv2xyUnmf6bel/R78NBWF2S6NL8J4oHWf7/9+9ICHyuqC08jNwvfO72vqCZFofQPE+iwYp8CmX+iOEZfp1zm5mPPxINuGOulSnB/hDc7/E6HzBR2k7zh39DDbV5YKIc8MEfY49ydjWwV5qf9Mfu/3jvPbNjy4TDuFIhUu4GE9bfNxDX1og018iEfesbhMtbOWNXizD/6Q/H5yK1dlCjY3QA8q/yvJ1TgL2TAlBSJtII1UtcdAjAjH/f7dDluRAyIxC9fkj0cNVj4eXqwzjMnfr74AfCirRA3C+XKGhesuKc62F05vX/OOSJInrUEUzivLF+T46is04QujXX0DObfDKY6w93XvMNL15SaZcAIE2ixcMLaUFuANY2lihivprW7QvAvCN8504yUZpHBkLibvjzqomyPjYQG1ap6dw9O6WedyDyakXyXmXH9rQPwg4+g96fbJlb0+OY5iDR+EkmTK4KQgzfI73fGbNfU47jLN9Hg5rnCu8XHoP9bJkyvFIF1zNH0T1ForSiVEX46yDc5e7WxP6x4r92R7GW93/al2eKc4HHENBRJrsaY+Vdj2Pow1klY76J8rYyCPM5E0Z8tlXG7z4OY55vjvPslBG/g3DPSKI47pgWTULQaaJE0ceM2ZvjIfjLuX25wwuh6YoQ3D4gU2ViuuA9NQQHP0i0dxgJd42Dkcp5w2uKUpH5/Djs98j0tyRDUWl8Epv53HVR5Sjch4fAkM9j02BjZaZrCJaOlql2m63SrGsI/HJFqhRtWKO003ibxPdmoA1rPyYM8ZFqaj/bmCUcPo2pzhJNmv9CeBN/GsHcWf4kZQmJ7U9jx12JTIZmK/Z3CEVLZw1lr8hVdLxwGrPjZHrlYaxUFp5GRmvubldtlKU3QhFWoaJN+rbKu+9OwYn7Zv8QG3YyLwyjrDUUP92Gkf1Z/PsselRbY3a98AxsbonkesOILbE+i2GcqyuGvRAGNDuD721lyn/wRJibEwZ9zoeO9k8V9y6dwQx3DU0ZkqdoM/gMvubL9PKUkfKYFI6zp2Q67GCsbK5/FvVN/33O0EZ52ucM6njeBjywUR6/F4oAPi9fC6xZ57aRWPhSJNsvRmzzlwgM6CnSlSAjlqQfAY8NMn00LhASbKNw2lFLH4e+EKrOhSPLTkP1hs+FoJ9nsXaZhpRijmIEf/6fcA3tPf5CMcM7HPUHNBS31EipaxiFprO4QxUaKffaR6IFZ+nLf62V2f0jEMddI2uDNfu87RymvuUeV2TE7oREYV4qd9j1Rsxu5jms4RmYM6FQcPCNxmkPLUHOF5JHnENBZy09C8oVtk6PxA1+Ng/bFwoLsygkDeM7ecRLhcrmHOJHaSmkd4HilRCNsfFa+jXWSFkfGY2LPPNXnTFSZotR6CSJtDLAWnnqQxQGct4IN7BmpRfOYwBnFX1/K+aafxFGm3hmWhkxz0sX8DeTnydSJRyffhHboKXsP68EM6MLCOXv5XKxQHHr4wVYDtaSemmhIuP9eXTeoaVJnw2V7OVFHHkukdUtK6Vjw4tYz721ppO1sl3T8wj9IlGbBlZszJ/LsCeJzN8Zsvx9l5FxjHOgtSiYR8SgVxcNdXpQKFT9uYT7lzXU9bZK0WJlDMraaCjRUK1o8+oSalM05HHDUOk+PgazC3iW9rJS6o2/jIOcVZptsGS2llfRhGdppx8W7GLRNeh/43P03JDp7rqKN/YSbe+vEWzYdbT+wh02VC18qbiKlpsl6h+sVng4XMeAZyI9niIpfly9irE7JJqia6g0fnINYdP52XwNldoi/vyHPNMMLZUlh65h0naJjGIslbNcrmB9sESLVlmwsvGx0Pkokl+oIXNLj0V2C4lU5oas05EbMNrH98LBUmHugnhsuqaiq4feCsfG3sCrYjWJ5Soh4XcsnE+IdDZCpdiSEocvnI09uhcrtkXF4iXP8MN9ShQZhTfwdpOafrfkdegcC98j3D3PGyqdW8dxRhSps4eF0vlJLFL4LO+saczad7gBdlWiI+6N2ZTON3Gljp/zqCGzM70Jl3yRxrwyYKLhLXTIlamD/mfhq0cCJnLWCnxZLrRrcwumf9W0NPqdEKSNR+wdiQYOUQvbx93EgBC+7xJUig7GN6HlPr7e9a3i3MsbgLVEPp3LFEmVNxERKnJmrlAcPZKAZJ5pfXg9Wx2+gRlRPEtvGip7DLyJOs4zh3QaKwOdbmHfKInK0xorwwbFw6kDz9gUc1Z0OAF7/n0Xn4U5EzonYtpQiXTXGbKoXrcR31yiA/sN2JlliXjkpKGpUV+FNvtvw8eS11/7Wfg2JAEt81V05bAoeMy+jYa8Djs1KoWZ7m287s/36esKxVZ+ve2jOC81+qYYbJ0IxhnDU/vv78XfQi7PqDn8nFG+t+H8TiT3GDPl/VuJGGUg0dRx5soO2bdx/j/uRy7mTPUwETRQQ5NCzZh25l0YcwZoOtyQhdbcgcz7vFeEAducdw8fVDI1mlQtjDl2F9FHxH/fNSawPfeRG8iZ5K4oXFDdhetrkYYFqhWHW9/F5BsibS5TK65PuI9jPGPXW1crUnLvonEjztKPDJQOTnfQ11JDB/g5Z0h30WIp38VDTJVDbt1DNN9BQVZmysYxd+FbzPmn0kyZee8Oqr00ZMe9o+r2fczjO2hqL1OmDE1GbYBMg2HC+nZ8gHjOOWP9DVlw+H00Xcj5KsOAHfmYjHUKmS4O1sEulwdo5i/Ti8V/hPt5SdjIz3ygRhYKpSRYLecMQLJQPeI+QlbLdLS/pJja9D6cKyXKNZYVdx2SsbEXn4v9vxSlx5Owuz13ljwD5a1X9+E5VEMJrwyVU2uT0FnijlZsrNzyKBltOR+WXzZR6r9KwulGMk0+Yao0HZKEfd009GCRCasfkopVYzV0tb8xe/4+BbM+8V3/w5BFN01Bd75znz41YAv2pSL4u0xGDrtwtBePj0iJJsduh+cDBTpzT9RO34xVZQpUcnduuGQDBv9SIA1qmjBRD40WpKAB5xm818GnIQ/ga62mSeeLhLcHUjGN+2zHoVrF8z6pmBfLfTBBh5I/PYAzZxjvRH1qfTEVO/n5Gyo2UK9QwgnuKQYNN9Nyc8KP+RLte72dAq4r8Je//j793TRsNGElZ/4bVQbKUzqp6BarIR0vI+WOkSmo7ynTooPGSmlGCpx4nrwaaKJ0nMKvcZSGlo0wYfHNFTD31dLn6cbsuw+hhYmWznYyYqfvKFD/jtetrSHrc0SBFuYaWtx3H85HP8TD1zJnrj3oP1aJYzwP9dZ54XqdEm84m/mYrYOZpxITQrnzblqD9keVePZQRXf22+OKkI62Nzmrx1sjbNNDjPwlkaZpY5xaqkQpd/lGkcaY0pSw21OireMawdYzDRH88bhTb4RbdwiPef9XnHqtOMrP6TKZ+/J4A6JeCvQ/KFHvuSaUcpPQh2dsoaYxjen4EIuGS3T8nQ2x7em4x93241c7suqQAQ3v+cOX15DCPR29C9TUt7EnZRg/hOdZkez9NpJhohIFwTKlXd1Dm32UYK4i5fEsSgkiLB6ipVeNjJQOIxXok6Yh6YWRcoxlGsZDQ5kZRuzrtYcw3K6lCaZGzOHjQ1BHLT2eY8hM7yvhF6ih++6+2NAvA9qpnP2+7EU7Xs/waSIt37wBWePSkXKW36P6dbj+MR1K7uz1PdZAxzIdXjvVpPrSCqqemVidoKaRH1ogODUDhzjPG91sBv3adBgNkShxoD1G8jr/KhIpesZ7wa5TOoJz1dS4X4liQoN0FHLOdzKzJ52KdNQu5ox3pglt2JgBL3uRTKY3o0sZGSjerKbTK1bTihOZiPMWKf2NBy3YlIHPuRIF3llPf53ScXMnZ7DqvTS46CES6lW0YIUvzVvFa8tfJ6ydofK77UPo+Wup9wlDZd8pSggjtOQ9z5C9iOfXHqulc80N2bVz6QjgbLBj9AFcaJCN2HiRHAr8MM34Ea7w/t+m9ICelIniw9xphqzGyFWPUJ8qUrlDazSak4nJAWoaeKIFvk3KhB7nt5hBTeHAn7+dc4s+bNDX4xE0nNWvXTCHwadHcOa9mvvaEOvnZuEyn539l/VwvSAL6f/61r1W6DAsCy25T4n4KuwZ8whFfjyHP5cJg29koDl3sWlx5Yonepkw57N/yP274oD0CCEJEo2e8UcxfHUWeqbwHlvUgMafzMLqzjzTJGP6aZOFlX15dj2xIAu3R7Aey/fFKlvSS8qE3zfubZOaUGCLTNzxEGnrx6bkoub3QqGmyPpVpENZGD5Doi8j19KChY8QaSNT8Bs/SujFr4XnfO6QA5RXm4W7ttwdDh6ETuZj/OFs03yJOxKbPkH0OJF65LhhU/encFOoqNsIXTSKy8bYEg1tC/wtRIzNRqvNGhq5p0pYfyYLzTtraNW2asWHkiwsCNVQxc9aheprFhIzZDp/QYccRvPn62uo7bjlFPv2MRKLVGTk5k6XbjxGnZNInlsPUs/Ex7izS6JPjQPg2/c5DvI6D7t5CJuXPUUm38u+V90x6s8zNOf+2PfccmQZP0PVVM4DAcvJ7NcT7KpT0e9P7hQe/AwvORvn3j1EaRuewslLonytP+VYPoeav77E3W721TycuC3Saa/DENvnIj6bP8d4FRadyMVBS86o81aRfmQuWo6RqG2jw7Q1PAdHTklUuTWQhMA8lIdJNCryKOY8eYUVWSKNNghCnm8+bLkTPSIPjI55hUb8OV+mr4FX23wc4Qw5zHYNaZ3y4TqM88keDzrq9wqfJ3A/6hFE/5m9RH5jmVzTj1LChAL0/7cTFcdRs1yNaydkOjv8OJIGqdDvB+/VgxvxSqPG3eu8H0LWY3ZmIUL4+a2nr6f1NwuxfplEsR03UmaQGnmp/Dmtj5Oruwq1RRIN/abHLkXKGDWhiAYF6LHVgzS4X6ylqBvB+L1SxKAOPEv7BMNrshqJV9Tk+XcblsRqUD1SQ95OW7BujYxCPgu21Zvo3koJO/hcby/bSvf/ynCokOnA8mB6NkVEkoqzt+IEOY6TYcFZffhCPeXPHxpkDy+ivEt6ypLVWiycVUSWtXrswTcNUicWkWlTPXYyS4vwC1qK6KvLttQXoWiWlv4YncKp3kVowfuz96wQfEmXEcP3+NHL23H0uRZJ/P4O3rAVe99rUHxfTe55Wyi8gwbn+O57s287mb3SIqubREPKQyivpxZf58mkMDhFgdeLEHCFz3hLXeXgXsUY2VBLoY30lCbWxZhxTksvDuspt/csgkOzIio6pcfmPyrCk1ZFFPNMl/kveo3U81qydtdh0f3f4L1aQ7s//EGM+1tMnq2hVwm/sNH2HRo319Cd8lCU9H+LNnF8d/84jQHLX6OZrkgle3djS/QbmHEntVXuRGBNMcJ7idRosA8pjF8jzUaijC27KczxLXTXSXRv32kqvP0a8zlreZ8LpY2Fb7A+UU1/Un9T9vI3SNvDd0RGPe2PfIN5skwnY3WUHea8gR+fzeA9usqchm9R/1FDeX10We/e7xDaW0vPn/5F5csS/F0uk6ryN0q3lOAmZyEvvTrE5pZgKOeocKrG6V3v0ZazdNbXH3huW4q6UpmafAiHZ7dSnNZXk8+Ms+iiKUHNMZF0zPbhyY73UPB+aBe2B1LbEvz89z23RXvINaUEM7mnXxm+jy5OKsWZgzLlJIdSuxtvsSVEohjLM7SzcQn6bhVpvMVZOqkowQS+I+q6V9MRy/e4O1dDd+traMT0EtiHy7Sk329qq1sCv3Se2wP/kmPaO7jxftt4XUdZzEpwe4tMyS782n+8g45CQzFfdVjIhffIf66hoNU6rJ9DGY57yjRKrEVr81K83SfSrhE1mOxVikFJInl3q4Ltgg8YZifRyoGVeGRehi+WMn24+hVXncvQkNd5nm8Uhs8vR8+ParoSH4HYCx9w8pZI+0eEwyK8FB/7y9Tq7V5EXy/F1UvcBR7swa2V7zFjkprm/NhLrcpL0TNOJF89X7o0pgzOlyQakX+G2vCazzrLd0ThWRo1oRRnd4uU5f6FlhqX47yphsa6fSOnjmWw5VykHPGDPg7/gCsi31Pzf9KNJaVg7STak1lLM8reo5hn3bsUHeVtz1L8x/nkra2uslnD99DwuX4zR4fp239Cm1bclV79wPbAMrw5r6b8nt+xuFE5okxFir30Bec+lKPZAp6HkyoQuO4jIi7K5Bh3Dv6qj6hsLNHcVlH4EViOdU95/yzzhe6YcmTzOc3J9qWuKz7iJnfVvt0jqaxXOTb9EunhkSjyc/yI6QfVFPj8I32N+gRn7mLX31fQpwsfMf+VRE4Lv9LluHKc6iRRyMxKOqpXDqfL/+qgo1xlWI5bejLN7a3Dgo0+Y+VFzoSTP2N88CeUJ6tJZ8gntK//hLFf+X7x+IBKsy+wVYk0afV7LHf6goQgmZ42uYwEh68YWqOmASsvQvnuM9YtF8ltz3l02FoBZ87bgxL2w37mFyjyeA8/88PkP5+Q4CzRQdGP+08FyjiPWZgfIMt1X9DsKJ/Nwkg6efgj35syHU48R0/jP2EpZ2yr+eep7Y0KzHNQU9f0EvLI/oKL3N2eriolA8cv6Mmvt4FeObneqsDTPxIVbflEjTtWwJNzWpPuOkqX9E+o5G4VUfoXsaov8K+WiEz+IsKxEl41PP+r3+PE869wfq0ip+p3WPPoK+ilSJ+2vcbesZVYXcf3naoIF7tXwvuhTP7CVZRMr8QHA5EuBcUgYvA3XOKscjDmEnpYfYXfLpnurDmEsB3fMWm2TD1MDyLxzjfEzuQ1mXaQnjerxOz9ErUXDpHnlUpsUct8ds+T5r/PqOklU1T4BYr4+Rn5Q0SqX3CZVAbf8FlfouwfV0gVW8l9XKLS20VkqKhEb61EL5e+pqf8PM+5r030eEcmfMaeJ0mUtfE9LfrzBWHcweOy60nMqkTeaX4vHv2lDTn8PvaRyWBMPU40+oGb42UKfFkE2yvfMYGzqEkfLQJOfsdeU77fe0pYceIHYlwk+txFBdWWKqy5LJHz6Vf4UFEFdRxnpLgbMMquQoCOTPKMOHxuXIW11hIl9b6OqtDvePFDopGz/OFd+AOL67jjLD+EZUeqsOAh9/pDB2nBme9oxzMwYsMhWuH+Az34Xt5wg9dhQg32r1NTjHSB0vfX4NgaNX17cZ2SB/+An69MN9/doA1fq3AiR6Kd1TfJM7UaXmdkqthaSDV+Vbi2WKb9/dWUvL0KO36K1H4o56qzP1DAXf78mCIaue475l8RyWPQa+pi8x3Tk9S0+c4fGrmgCsd0ebav/YPclCps4p7Ydtxv5P/9iQ3ccZYpXqHvOf5e/iKl9chH27JqWPIMyWiQi1ZPf6I334+7TJ/hTVAN4jIlmo/HcNpcixO8bpu7cX5sVYeXRjIdXHwHgS9rMG60RF2XJuCk8if0OQuZe8Zj76JqtOMOFaONg+ZeFbavVFMH60B8b1aHVActadcFoHBZDRxXyfRI3x8Pb/+E4CzS9nJ/2pb5EzmmMtUbXKSbz2uweLyaiqMu0raoWqQOUtOh6ovkVl2LrLFqCj1/k5JNfiKF1z8zLYGW3P2JC+Gcr4Q7dOVaDaq4E+Wa36PSFbUYxFmu1aBsaohaKNbyOX3/hMbY1kK1mXN1ZQ5t7lMDvYUiKbvm093lP+HtLtJZ7wJaubQaNvxe73VWkcqpGuUpavre5xcVxtfCwkGmEaG/ad6Nn7Dk3B6lrINDeB2erJRoi0stckN+YyF36nE/szCkex1IEGlweSYePazDyHw+473Tcd71F/J4Vk9uSUiY+wsrE0VKOZ+C3Yo6VD3nc7o0CXOs6xC3VqQyp3vQhNRC6iLSmaGBuPTzF5p20VBcbQA+e/3G5wxe//sBdKSiDtPmcBc2CqSOP39juIdMH50uUd6ROmiLVZzRLtG+s3UIzFHRV7MkSnKoQ+dpEp1Z8IDO36lDTBbvAe9U2mX/Cyv4HAW4EVGrX1Bwbxq7LZ0SkuqwdRZnrdxHtKxlHcYpeZ6rsynHvA4YrqL09TVU2ugPdpzRUI/wWspu9Bsqzq5m12uRc/E3cjPUFDy0BidX1SP0ukh9emViqq4Os9DjcxeeAWnPXxhyzjQIS8f3Fn9R8k2iq0hHl0V/EbJboieHA3E/qx4+aol+LDyMiW/q8eS3mka0O0xT59bjdLGa35NA+uD6F2W8B963SqdcuR6lnWUa+DOdKhb/RQ3n5O1vMmhC5V9YmfOsuJ9J37vqsEHWIiUPrabFL//Cke/cj59+0tEJ9cgfKtHNXbVU8+g3nJaqKWpdNcLcdNidQdxDo38gfAFnxIYStW6dCZWRDit5LVJqVAYMy/4irI1Ef76k43IjHbbzMHfGA+lQ8ccr1vBZptOI8tFlp1PVFFF3EjrJuux9N5FeepyA8Ug9dsCVc8Xv47izVo+9516vcA3E8qM6LMKSu3Nr7jLlf1FnqKYK80Bq4KzDdL5xhp9/hC7p6zIX7ikDG56g5HF6LOusiq5sPkHPffTY42AVbfEPpcPN9JhbZzWpgsPojpUeczRTkzz/Fv26octqGxSR5/IE2pOgy1Yf0tLhqNv04YEuWzOB1+T7bUq+qcuCDWUym5NOD/k1zogW6f6FdNreWIcFrhPJZUsGHW+iw8bx3O49PZP69tdh7fRFetWpmrZM1mHG+0VS+f+kndM4j45U0xb779jeX4/N5a60TLcS39R67F+eBOak4EadHuvYoYjsWqdgwFs95hNcRF4xD9AvX499Kyyi2rwYtNfTZ49MRGrpeglPY/WY9Xhe20PnEbJdj2n5vZh6PgrZE/WYxPOq9m44nOz12AK+0+dHhaFdgS4L+8Pr7H8azYt0me94iSLnB2PObz22jXNL/wfH0OO0HvMPE6m8ZRAWftRl1yf8+3fsIJLX6bG8OjVdn36cst302NTmIh0POUFtn+mxfSfUdOfOKZK4dw3YLtL132HUfKMeC7zAazI3ggJD9dhXR4nP0zlqcF2PmTWV6BUu0vEUPZbM7127rTH0e7A+axvJGUZ1hZaG6TPFEJkK9W+RY5Iui3MqoiN3btHMx7rM5JOWPvW5TaO5qzS6paEdT2+T011dljNRJvPYB/TzP332YmURkWMKtXDWZ3taF9HA2ylk663PLFK4cwVVknq5HkuxEGmQ3Q86s1GX7ZVE+q78ii7b9Vk857oBLb/AZ1YD1tSJM4NZKvwa6rMYgyL6eysF7I8eMxpfRGYVD/C6RI9NkYvIrV0sjixtwPy91PSo4ip2X9JnmyJEqpwQjLhb+mwq3/sPux2Dp4s+C+f1f6MIwrcp+uzBRDW5rTlKg9L02Ue+A88mHKMZ3fTZ5Ul8vnqcoEWGDdg8ns+pF67Q5SP6rE+BihbWX6VXBg3YRhKp1azrdNKvAeufKJOw9gHV9tVn4oMiGuKWQhv49Xas1NLWDym09JA+q92qpTHPPpPo2YAdu6CmT3FfqedUfbbzm0iFpyqwtk1DFthfon1bP2HopYbs/EOJ/nrHw+BZQ9bbTk0DB92AnUtDJnNGMtt1HBN8GrB7y0T6feAYfuxqwLZlqmmiz1F0sW3Ayl3V1JT7fsn0Box9V5HHp2NkuqkBm/5HTS9mBpPSoCEb9e87f15fo/g9DVi3XDUtGRhL/j8bsPjPIunr3KDLJxsy5zg15VimUlwcv5YVWjrTIpVSeG3NJmupZXU5jRrWiJ0TRUov/0ShaMje8QxX4CNOjWzEPPdwZj5QBqNmBixCkGj8jkTU1RqyVV4aGnL6NqJnGbJ5nPEMym9idXgj1o/PQoZvPN59achyp2soqu1xPLdpyM7Uqmh0zjFk9m/IgtNUFNT2OBXvasjSQ1XUYdxxulXfkPXvo6IFI2/QvTcN2Yif3E1S4qlyfyN2ooRnhc8tqj9owOyCRXq2ppTmlxiwqgYSzehbRj3sDFhWkUghCaVY/9mABVtK1ElZgmZKQza4WqSnRYkYl2LEfCo4Mx9OxOm+Rkwzlud2UgI98jNk9ZNEavvuLb3YZMTu8J118HQJ7bptyPIaSYSqt1h30IjN5nml1+ANKmDMUs+KpM4tQuP7xiyfc2zjYXewtpcJK+FePOTXbXIzN2aZpTzn6Q71GGLCul0TaevCe7RylQn7u01NRwdpqcLYhP2OlYmtK6bmycas33GRAo68od32xmz1DzUNn16MRj+NmeaOmvTttBjtYcJSuF9Ut5Mwva0p+2LAOblChbU+pmz+Y86rNndwxM2Urb/G3XB7IonxJqya98C2oLt0YacJ89YRye/dPTrqZcJ0mqppymAVpe00ZY4xMlVpRLo2xpQN49nbxVRLIQdN2JLOPK/OF9FmZsIM7dV0310NlmrKFnGHfTq4EP6GZuyKQqRjq1/C/IAZK+P3QvdGHoL+mLFniyXqfjMHHjBnRfYyHduciLG7zNj1f59xPXobnUebM0cvkSaY36bxzIyt49n4IeE5Obqas+2/uO8E5FFRR3Pm202i8KqXdPKgGTvD+cdfT0X9+fu2aCWSsUZN00VTtruc99LIXDzZZs4a8xl/2+85NE/N2QzuZXMmP8GnrY2ZludkjkM26sXGbGKJRO7Ped/ys9kby7T7VAIsP5uzSbESNRl8C/PPNGaH+spUNi0Kny5bspABMm3bFAnFXUvWLJn7yMYIaN5bstJlEk35Fk7H4ixYQ56fVdkRdOeTBTN31NB/o6LIvK0lm6GvobtlcSQ8b8x6jtHQxpB4uru+MftUL1Lc9Vu0OdCcDeuqJpvW2RR3sTFL/MKda9MTYqsas8J9vLf3PSdVqTmL5v2TuTuXoDBnVpPUtONKNma3sWBufD8O3PoI93wtWH4h30dH0vF1jiVTXxXpTxclXiRZstOc1Yu238KF/Y3ZYn5/J+fFY/ZQC/aMz/iCPjfQJ9uCjbeUeUZFo9DVisV6yVR8IApZNlbsOXfVcfkR8OxgxeqWirR7Qzj0BluxsDN8vzw4S44JluzyS4n660WShdqSfeTM3GnDOZpy35JZc1eqvBlNb65YsqhBGvKbEkOefazYs+UyHVp1lSJvWbLVg7kXRMTS6ncWLIyzkPTsBv1easFuxqlo3pOHVNPEkv3dKVOvKZm0RGnBlHynVE/NpnpHC1bFvWb3yCfkze/p8kQ1efsr4djaiq1+r6ayqQr82GzFXnX+97mCFLyZZc2CJ/CM6vgAY45YswI+s/U94+EQZcE6jFHTtqdx6GFtyXaM4HPa6TrWvrJkVXd4HvrEYGakFfswSCKnbRfw6bYV8/KUqXP4OawptWK9OnK21I/CihArdv2vmmq0Z0D5Vmwt96z3a8Mwu6E1S5qhpuY9Qsh8qzWb+UlNH5xO0X0Tfob2fO+8D6XWB6zY5cd8TmdEUv5DK9aC90aWyTnqv4s/7i3TknPnycHPipkHyjS95BIN4Gf4/EKiQ9FXaP9RK7ad1yHgwjW6aWDFWjuINGxOCiX3s2bmIRL5DkmjintWrKw7d/86opcvLNmWAInOHkinouWWrNUqkYqkB7CosWYp1Wpa2D4Z0f/ZsCjOVIFV92AVasPGZ8sU63cZi/6zZi2y1JTW/yJotjWbMpbP+LNzEJ9bsxH9ZNIrjYRbLxv2YrmGjMzOYMtma6bDec+gXygmhVoze35/T5SFIHKwDTOdLtGKumCsEWzYpmg1mV05RrOSbVivyyJ5ng2mvx1t2NcvvId1T9L5JGtW1EAmh3WRFH7Kmvnx6xqWEkW2h6zZMe7OPQLO04wUa9aZ+1Sp5yX6b4M1k3uL9G5WDGV1tmamfEYUp+6T3VkbNnc9788byfS+zJppeW8MqEsh6zX8/PYiOfVKwldjWybkqalX7V3YbLVlM3rz3ScnYmORLYsNlyk6KQp1zIbtzdPQvm6RuJRpw+qGaOm/QeFYvs6WbbqgJdcpZzE00paF7NLS+EcnUKCwYb9K//2/23HIJTbs1haJ0sYcRZOntiyXP3bedYQyxtqxBhslMhp1lBYE2DJ/nuFVG49TXa0NK06S6WpSGHXytmOxjkUUrn+GjJ3t2Cru9B4rIultcxu2/YSG9GyjqLeZDftvj4ZUJy+QzyIbFvFXReOuXqTO7W3YUCM1nYxKpMTOdmxgDM8u5V16H2TLGis5W3ZLolWyDVtcoaYFpXcQ42rHUv24F5gkotlxO3aM88wbno2HfO2Z9TaJemfGQ+eaPas009AxiwhsWMyvpVkRtZwbDvP9tuycVkvZq89iQbwtCz+upSMLA5Hd1Z4t53vZalMAXn+1Z6lnuIOsPkyNt9izsx0k6pYcSE8M7Vl7Pu/7r4fRyMN2TNG2iIb/CiPvPXZsRJsianHmJncwezZnnUT98hJo4gc7Nu2mRHQlkWou2LFXpiK18LiJawZNWPIhkTqbxiNkbBOmOi3R6qOxyOvalB25KNEsq0A4L2/CvC5wF54dgHNtmrI7NSINTTqErV2bMeutavIvPURrQ5qwScZqynAIoLl7m7CuMSKNiw2j2Yl2bNJPLf1+F0ZvrtoxpXER6SVcox55TZnbTZlKxsRStwNN2Tu+I25cuUHK2Cbs3++hjA69htiypuxJqETRcVcgXGvG/v39jlklAfhV3ow15Hv28dAAxD5oxnIMROo38hDGjnZgBzqKFHntEKF3UzZhnJqG7vSnVNtmbAf3UM/X/qRj6cB0eR1+7Yyh6ukO7AVng0OPrtLGDc2YzN9Xseg6je7XjPmkq6nDz8uod3NgPXhvL3O8BMd2zZkxf50xPS7A/nJzVhUm089PAZhU0Yx5mqrp1bsA6H/8/7NVDjiI3JDm7GCOSFe3H6Iui5qzDf++X3SpP1kNbc7e8jxPqPKn7EAHNoXv2Scbount+BZsuI6G1k6+QJNLm7MV/GeLcy/RA5vmbAGf02uXL6BI1Zzd7CHSlWPR8N7UgvXlnDDUIwpbrVuymfNk6jjyALxqWrCE2RJt/XaQQga1YNfqeb7VHKKQgubs6z2Z8gIi6a/Qki0t5jw25RzZVbZgVudEWt79PC32bcFWcy/4q45CSN+WrHFXkUZk8r590JLN457+ms+sdmMrlmzFmbN7GMLqW7HOPTj71fmh3dRW7CK/j76Zvvhg1JpddhbpZLgfzWvcijUZI9Lh3P2UlNiSsUsSbZ8VSpN+t2KFPPd6ac7Q4gWtWAnfj6kbI0iR0ZKt534692EkLQ1pycY6qalU/zT+7GnNHLjT7UsIQTPLNmw6P7PuLD/YLGnNymxlGr7KF37WbdgXzgBtru6D27k27GWpiqaM9qUp6tbsqY1Mp7z96HZMK85vEq1fsJ92TGvFxvO6tbYIobQubZgZr7nq0Cl6f6o1cwsXCQuC8SG4DRvjKtL0qqMoNm7L4ufy3RF2BO33tGVnhorksdMXwU5tmcNbnvkn9sHVoC3T36uiUff30alXbVg976uI4iPUPLAtG84dJOTUMfK2acvceIYs2RZMMXfbsN1H1TRv0WFEF7dlNztxxzfyx1prR5bBRGp0+QAS7ByZS0+RBjz2Q11ZW/bnuJr+m+NLi2+1ZZ04+zXX20+nejuyMUbclTwOkt1iR2bhJ5LXV3/qPd2RbXuupuOVh+lKM0fmOI3n9gQHQadaRevzJPLbqC88sFXTOQ++a87Jw9/p8cc2Etm2uzvcYqGaZvHd/c19/3AWxnOxk0R6cR2Hz7yrpoJWEn086jtsLKlJwXt7jLNp6ieFmoKa891haJQmJ/Hc6iLRh8Xr0kbeVNM13j/3Fl5N+/f3RrTc6SzmSGm+UWpau533v1Zf8fsqZ/k0/jpFFgqLAjWNsJYpo/c4YfTtAjK24PzzYJhg3ruQ7DgnXxzZSTj4upA28Z55dNVMyNJR0fKlErVMLB9+r5WK/vDzJO96MLz/WBUVfxfJteLw8GHbVLT7rUhWKU7Ds8I4N2VzNlt+flivGBVduiHSEPNDKeb88ULeP7OdylP/i+CP0zlL35iXFnZYRd7l3CmCzqVFeKvouDGvT/jLtKgFKsrpKtH7GfqKkdNVVMPPcPtVc4Wxv4pmc8c54zBAYZFbSHtaczbeMkrR/0ghVa3n15UzSWi+ooCYIJMUPlLoP6GAWvJM+FbSS9A5VUBNnGSa0rCJcLa6gOr0Zfrv8u/hTfoXUpOnEpmveTz8yKpCOhQpUZ/7p4Y3CCukk9wrM93HDN+hKCQ3Z4lizB8OM3xVSH/5OV0rjIYcVhWSRivS4w13Um8/K6TxX0UqrxmedvRWISVzV3XqHJLWK5D/LHfYGfHZafcWFtIb/vpTj/xJM+xUSFGZ3FnMmypsygvo/S+JQmz6KO5dLqA27WR6lDNaMf9EARmskmlC3xfCiZVPyZXzQ7VbjuBx+ymdvMDvr9lzxfxpT6ngtkRil1xFnwNP6SJ3TKeG74X3odkUM02iuW2Lhejtj2nGXImCZhQK6ZeeUMUKzqU/c4VMs6d0KUii+2ZPFZ79nlLlc17n8/mKo1mPacoj3gN1RYofKdnkEijRziulit+NHlN8PJ+F/jq4gAzy+ySSyeoaIX1/Jn12kkhd/kl4OiqLms+S6O7f18I9yiKJ7+4THSXhXffHtGgc3zu6KkXriCxqzc88XyxWHPZ5REX89R9P/qrYX/+IbNfw1xmkQw0OZFJ/B55LWn3q5JhJk3k2lm1qhM/RSjo9XaQewbq4N/4hdd7CnfF3rZA1Pp3qMkRSOn8RzgoZ1IZn+P8oOvO4mL4wjGeJ7FuULdmXLEUoLXPeyBIKJSkl2UIlS2QvKSFJJaHIEtmTkK05T1lCCDP33ilUZN+SLWu/8/vvfuYzczvnvO/7PN+naaZA5SUz/HED2vFiXoa+4IZLr+PSiRLouXzkSyOvwX5OCa4P/8P9519DmmDgwi76iJlxDdszRa+yBtiwNx/3RO5ue7sVmRxWY92YYqye1JSa1+U4kqeD84gGZDye42K2Dr/a1qWWjzkKuggeNvrDPn4EykX+rfL4xiq25MNf5EGv4Cq+elUe1iaIWsf94sPWAd1MS3BvUR0EJAA204vhH9QQTfcD8SKTer9qDtNlHOsEJ7tbGyKpJ4eVYIDwcaY0d9EVRPwoRuvkDvTl2BWsrNZBCTKip12vomi4DmUfW5Dz0atI+q3gVnpjOvr8KnY200FvTX0K6pmL0WdFLphfm2rfyYVW6HPbQTVc01qNr4JtUlfWxgE9NXIOizyirY8pybloKvLFfKumWDEmFyHJOnxr2Rpr7XJR96kOs6vbQX50Bave6rCg2gRbnl3GqrbF+FTZnYzjLmKHthgq3pmu2F5CgNCyVSfaUw/7S3g5T8ECx9a00/IytpsraPC1GZklX8Z8NwXFFo3o4+TLCKhW0KppPcq/fBlvU/7/PoE61NXxKuY0L8Gg37WwaeNVcH/B3mf1YVvrCuaXi9otb4Qm7S8jLEAH/Rct4Lj2MuodV7BRMcIvl8uYKHQkqU9HWOy/hD5HhO5c7IyZYm1Lk3TI7tEdfRtcxHSxl2S5D60OOQ/zX6Iu9XpSiv8FjMkSXBrZmUaNuQDffzKCXTqQ1fkL+OMsY3BkY0qZdgG1ZAUV8xvSzY05cBT54uKZ+iRSF66FiXOYbQAbx4votLsYj+c1wm+3C6D5OjR40gkf+l3EAjMFX+y7YpiheG2ggmSfnthlfQGegoerI/vgQ8o5TDMU9apvRl9Ks/Hzrg7jpvekspnZ2NNQwfZdXSj9VDauvJbwZWZjSq86B3vRD5YXGtLM8vP4+E0Hpz2N8TQ9G/9/j+WbQU1xwv8sKiNlxAV2R4LHecwSun8mphdinmTDRdRikFVfVJ0+i04hOpSHWdC6K5l4LeYu61k/+rXrDPRNdPCt35vqpJ9BgJGMEVlNqE6DszicqWBdfiOSizJRZ4IOA/81wlfjLKw+Ku75rSmG/juDud8kNDrcB+euZkFbIkPVqz/mmZ9B8n0FH/IswEaeRrLgxmGXB1LHD6dEr+lg72RO12tOwvetjJETm1KJbSZOBssor2lIq3udwqT+CrYlNsQSy9NQLir48WUAelidgrpQhk3wIHjUnIDuj4LwMCtqUnEU5zPEvMQMporex/H8g4K1ThbE6p9AZT8Z90sN6P7P45i6VsbHKAN82XsCJasU/N5pAcsGJxA3TIZ7rCWOhBzDYXH/07OHwujGUSzpqsOhYGsaOCkDZl0Ek1QNodFfMjDkl4z5I+vR9dRjGCx8wtewDtHtDOw5LaNXgxrW/81h3MyQ8PpLDdczPgJ3WwlOP2vBWzqCt2oZnbbow7vdMZgcUzA2fgjuBWdgRIYMWzdr3PI6gjfvFYycbU+eLw7CaocOR2/YUqxtOqpGC96T9Kh9rSM4YadDz4G/WIt9h6D7KWO1/VdWM+wAyi5KyLvxnY+cdwjBD7Wo+vObN/dMx8FoGVWKHtT+h9Hrnzj/nrZwnX0IV8UZfjtgjzdTDmJJrWJcTrOjg3EHEHdJQfovG7qiOYh+1TJWff3G3g0+AKteOozP/8z+VOxD008yJrOvPDLiABqelTCmuJpHdzkImxzRq1Z2uDj0AI7vUbB/pAo/2+9HtpjHtVF21HrOPuiLmR3Z3YbWztiLRjNkSH8G0/Z2KWAlWvyYNZhO/d2DiIta7Ln4kbU9Jx4XffJvRSXf2n0fXiyQYbV7CGq1SsHOIVqc7TIUg1qn4N1sLRJibfHCKhU/Fykw2qqC+7S9+NeuGLHJ9uTjk4pAwVsT7G3o8eYU3B6sYEvgUFrquxsr3GU0tx9CuWt2472X2G/tD2z60V24+FCsrfFHvqBpCg7ekXG33VA8HLEb+kskzG9lhW0Bu/H1igSvd8Pg0mIPHiYoGD/AHuc1e1DZvBi7tw0l8zk7MdVQwd1vQ8jkQDJWvVAwuON7dv9QEoqOyrjR+j1P3pmM1RsU+KiG4m1SMiLaKHDqaoWP13birWCa+gHWlBObgHBzCZd7WFGnFYmY0e//78R+x6TsBAwUjDL52Fv+gCeijtA022nWKLdOhOs+GTxrGG6si8eNvhJ6fLSm5B9xyKiSEHbHiuqvjMfN1gomZL9lWx7FIeuQjPHX3/CxQ7ejNFyG83kr3FkejxCR47K+WeOieG1VvIz3Fdb0O2orHh2RMaCzFUW4x+Cwnw6nnr5m+m+2IvKPjFst3/D6erFQCTZq3N0a19duRadEBUveWMNsVywKnsr4dXUYZUzegvVCQ75UWFFS282IXqZgdmEFs6ctWNhNh1TzcubltBlL1hZjqtEzPiR/E5zr6QTfvuKFtbYgfY8EzQ4rjJy+BYaPFZh7DMO3JzFoskjGtjdD6eHyKLhqFNS4V7BLnaNxubmMMCpj35OjsWWJ8L72pbxnRRTuiJ8bPfkF//l7I6YLBt25ZSjO20bjp+h507dDqPWSCIz5IXwn9zm73jMK3RtJMMx7zOr1j0TmBxnHUrTsg+kGvF6jg85Gy9sPioBOp6Ag+AlfaLsB5QNk4NozvjsnEncE186dORQ/+kTiXYGCdj8GU/vMMGgrBZc/0DG7w+uxRJbQyvIh+/wwHF9dFfCxt9mFijCsEb4/NOoW95i7Dt+fKpgW+JCv3xUG59ky9m3W8XXG6/HjkgS7HUOx/1M41gtfZpMsqdeXlfjyfwafYUF9zofiushul3zuM2XeOoSYyyjsc5N9X7wGo1YrkE7lssbuq3BJeNNRz6s85Xso9jf////EXeeauSsRtk6GbuRdrtdmDba8kHCmYCCU0pXYohZ56vkQdBi0Bk2ETkbds6TMviG4UUdBfo4F6SWGoO12oQPzrzHJegW0TEZqwyvMs8FyWG5X0OVZFpOWLkWdJsVo1iyLV2cuwS2NDg+LcniZ41L0FBmmcDjnX+ctg1snGR6yOTJ/hUCvWHDCGUv0eRqCUS1EHS9a0jKjxXDaLsNr/kDy37gI3kITNiddZPEPF8N+pIzMlVms6G+w8GQFB7POcMNuwfg+VsGqsgs8e3ww0vZJWJJhBlspCC1F9nluPQBhp4PRYaYO/jWDsPhVENzFGvK7W1Lf2IWoI7JBtK85aaICcNpKgbdtX8rYNA+7muhQU+84W2oRgIsRCqIapbO6t+ZizEQFJyMPct+F/qjTSgeznGM8ymUBgoUuxZX2AbNZgNexOjz71B/Km3m4PkfMnTwIJ1TzYdVZwmORu23XT0efEA2qbONo8djp+NlXg1s3YynR1gefrjyC5eL+pJntjxUnZSi+fWjW29kIsFdQ+2Z3cjsyE8m3FBw/1pk8uvhhyjDxs2gfcyY/PEyTUa8miXUY5YMjoh/sSpN549V+mCPqW3/qXh5bfxZ+n1PgfqkDlPAZaH1RB0dDU/SN9cMBkZlPbOoJtzuzcFrcp6JrP6QEz4brOAl9Dm7FvwofMS+PsGx5LPw7+CB/gga+h7Yh7Ow0LErVwPl7HFUd9EbPZA22L91Gq3O8sEo8njhjK2VWTcVR+RHW9Y6h7BR3VJQ9gjvvRYdu+OFLfeHjtbtTdd0ZSKgn4/x7E6qIn44zuSKzLWpLJiY+uJUi48H2VhQ00xvL82VcZ00o+sw0DBSPl8j1yaDAC0nTRE0b72EeBt4YvFes2X0Hc7o3FY1ayPDpkswtr/jg/EwFGaF7+YHNvjAROXDC2LqYlTYVkW4yLj6oj6JNXviQLDxrRBO0tPKGz3MZRSGtkDLXB7Ovy/ie0A5xmukYWSZj6F9TeGz1hcVSCYO+dsOwIl9E79QiussWpNR4Ikr9CHU3xcDqpxeu9tHgSL9YGJAnBpdq8PvmNrQxnIoDlRqMvRtHX/On4pyiQYDrNrIc5g4bcb1o7lYKK3DDl00aDBkaQ33KXeFnoMH7enVpaflULD8hI+G4Hq3OdwcT6wzaGMuih0xG4wkyIs5vZI8tXTFBzMg55808aNBk7MhQ0C9lG497MwVhvRVoWv7htvVc4SI4wWd7LVQWuaPvVgXz/TZB75c7av97hMTwzciZ5YFAEw3uBsfAcv0U9MjWYNjZWGS6Tkbwaw36FGzDsq3uiG0juKV1HHV4PB5jSzTY2ncbNf7kgkH5GkxesJXcDk5Ee38NdoTEkOffiYgTvbRo0S9mbjEJ/3xlTMncxMZVToC2RkLVvnDmH+KMD30VXNUsYx+zxyNeZIoPk9fxKu14SOEKEu5t5Nc8J+KE6JNvD7bx763dcG+5hAZtK3nosnEo2Su4t+1XPsLXGRm1dWDRm1A0wh03B2jQPXszbPdMRoS72FfjrSic64pRHhrMHBSHgHPOODNTA7307bj9cywcZmigPRtPEyodMWSBBl8q40hviBP84zTYmbuNppWPwwdxnfbvC2tXexyeHRNcsfE9+/psJJoIn22V8Jo9yxgJxy06nE9Yw8r+OUFeIqPZtWB24/oYbPMXum0yg902G41T83RYctKPnzg6EpMEb2Q8W8QDjoxByWLhv3fD+de7YzG2nYzN8a/5pJcjEXhCgW/0B24w2AkNRPaJO/uZ/2kwDvkij0yn7bAyGgv3ZhrsnxWP3edGofcYDfT9EmBrNwo3LDUoWpRAj+sSFoi9v1wdT5k9RqCJ2MvBum/Y4XbDkSYYidlXsMLxDsgQbB9stIDZvnGEIph/aT9PlmY0As18FVRdG82+znDAStKh3/XhPNlNBX/hoQsCJvPqYw4YlqLgkc1c/nXvCKTulvG11wseUDIcLYW/aH+95YWpI1E4S0aXvQmY5cWQIGp0tyoBo3PFGhxEL/1JoCuyDSKMNHhrnkC+u1XoOlXMSH8dszK1gZvg8wsx91nyX2vECjZg126xjKXDUHinGGlpriz+0/9MKbyjnLGcv3aoEFkvIaM788+0QaatDv2bGrPgchvk9CvGz+Fm/M8UK4zvqsBmlQ2vuDkMelqhFW3G8YJFdui6XEblrLs8+5w1KgJ1sLDT8n//bDDorIKGr59wQyMVmovn+7RPRNZ7azgP0eCeXyIWX7TDgu4aLFmQSJPWD0HIn0foLyVQZbdheNlL7GuaxEymD0Gml4Rz++6zaamWGNhXhsbtGlt6YTAsBZ975l1mejaWcNws8uxiG7YyzhpXhWYa895sretQkYVk7G/XkP16NRTrw0VemP5GZbttMN7l6TB/XbXa+OFAWJQJv27Vgk84Pwhl3RX0eNaV97WwRHMbGTuqBvKwZUPw7o8E32O53H/rQEwar8Nm4wJuuW8wnl9RYDL2Ec84OBROvUWme1/MNW+HwUD0/G+zRCgxljASM7V/TSIMfg/FdVGvm6cTyfyWBVLfPEI/m0SyKrfE9zYazFhUyK6EmqPSWcLnydeZ4cQBWDZc8PyVHBY12hwZB3W4/O40O+XRH829iuHcuxv7tWAQzJMl3I1vyRSRUVcIbdeUlalSzlqAxCxMzTuosmw3AFMMdGiqiVDZ7usPfzFTHbFNHda5PxyddNgy/4x6g9wPC7IUFF0vVl+y7Q+nZgquT6nDc370x1HhBWW/WvOiA+bQE1neryKT+xaa4afg5Of1L3PT9f2wx0bBM68b/PXvAQj5J+HqpXv8SuAgvIuSUNMhEX2dLZAfpMHQkERM6DsILc00mHYzkcoWDEDEDXEOIYlUaWEBwx+PkPkzj73u0Bd7T0nQa3aVZU4wg2aejF2rT7P3QX3g5qhD0It0FrC2BxLTBC+9acoyG/bHkAES4sJqVE4m/eCxW8JL5KuMn/WBykzoYfpq1ePOZpCnK/j3zEC1vm1vRAvvW+FVzz7brRc8lytYPD4it4tdL/wMVfDpvqm60KsX9oxQ0EgVqS442BterRRYJJ5XV2f0xstJMvS/V6ijF/dB4UnBz31q86fZZlgzS8L7Wgf5WqkHSjoVY4zbMd7uQA/M/SxYrus5vvlzD5R7C27fzrlnTB/oAkTO7ZgoGG0A/Dw1aD4nEeY54kx6atC7/QXWZVVP7JwqdGDhKTa6czdsL5XRZ/V+llPcWbCpDlfcdjGrcBOcOKxDG9qnym7QA84zJExe4alKduyOgWUSRmx5ad9/e1f8E3y7O0nPro1+N5i5yIijk7mhht0wZYTg7QBrtdudrrB9KKHzwXi174nuGCrOP0h9Wh26qgcCV4mc2DiZVz4xxRjnYnT+nsatpM7IEGsoXHicLx3XGb9Ezmr46wyvfN4FkxUJ9docY9yxE5ptkXF1/AHG7rRHY6HDR313Mo/u7VA9UIe/UwLsbaea4nQfCeafD1wNdTTFQGsJsV/l3G5LTPGmiwSPWh3V5vtM8aiJhPTSnbwotAPO+OvQme/nvjvao4c4k9rnM7jeto7421VGjrSX7Z3QBk6PBLd/TGAp5w2h/09BTPetzLhvC7wRrx3lFcPDQlpjEXQIVhJ52Ig2aPZIQaD+Xn5shyF2iDVru+xlp9AcrhEyDm7cwUYfaooEZwXvzm1lBn8bY8wfBe3DtvCX/i2waooOjaITeM65ZrjkomBsZCpPm94Up4cKfptwmA28bYAefqLWz/ex+KCGeN9EZNK7iUxTrwHQSMHloZvYUhcDvGyhw2gWxoL36iMnVYdeK1dzy0UGmPBQhxEforhhcUPMH6qDKjmB7+3WAPdEXguZnMYPNTZA00IJ1r+P8PeP6kLVXcLal/HU/903Xs9ZC3VMPBV6fuPWK7Q41y2eEoO+8sv7tdhTkc4MCvVh4ClhZlAqq3ati5UiV/rdiWfvr9eGqkKG0YqNrG5aLfQUnPz7dyh7eVQP60J1sExax/X89NFCcMirZ9Hc/0wdvBHZp/vpHbzb4tr4FCl0+Esab+5VC58yJGyKPMrdrPTg+EuLk9PjwZ9/5Tk/Nbiqi0dV1298+g0NijcmILvJN65dJpiqXQI553/h09tr4bAonoIXVfFlEVoc1IunrAZV/F66FqOeHWKJJXqoFDk0dXwq8w/4yWtdkxDhv42V/f3BbQSjrvaIYKeqv/NbcaL3Chey7MXfeLVKh51tZzBN2GfutlWHS35z+KF3P7iT8JTxx0L4sSl/eZmPDhMbxfDHnav5wb+CvdN38QN6P7mV0Nj38en8ff1qHin61jnwGDfc+5sPKdOicFk8CkZ/5j2MxTqNE3BochV/9EsDKSsBFQO+8KuCJWzWJlCc3Qfe5rQGHhPiSa/1J157jRbGn7eTe61K/kvUZVpAEisLfcs9PwttH7eJnWj1jl8SHqoOWMWyG73j9tFCi4LmsuRNb/ngtjo413ZnXSre8mfHRfYxHsvGjX/D7f/phO9O4UkFL7iUrEMRzeL1kj/yrmt16HM8nPcJ/cB3zVcw3i2GJw59x2ccF15Zncgbe33k3v1k/NSl8mvDKnkH4S8rdsWjSPeWF3TT4nCTBAy8+Z7Xa6lF+MMELO31iV8X+xrQKJE2p77gT+00iP8VT0XRb/k+wfPOFvFka/SRNw7Uol3ETub7u4T3i5EQ5beVsWdP+DInwQ8Hw9l7vVLO6ipo5RPITEpKuXJIQemPqSzHoJzXsdeh4MMY1rf9c95QZGTv/RN5sGALKUmHb6dncf7tKderVuC/eCVvrinjjlMEz9REc9uZ5Xyr4KuPegmcRz7n42vJeP5lD8948ZJPFDnl3wPRh+dfcYOvGph5JsDK5CV/XahBva8JmMRe84dhGsxxSaTY48/435YabLqQQEW5L3gTkVXXd0lmez9ouME0ka9tt7O1TkXc8JaExls3sIy3D3itAzKK8xex23Mf8WXjFHweMo2xgVo+/r2C0RZjWMwFmb+I18HBaSwPNnvI9wg+ebfLl7e88pCfvKfgy5Bl/NfDR9xLMEn+xCg+S3DVykUyQofFc4emMk8WmW7Ap1288cYn3NdBgn6tRJisK+f952ig7peIx3jGe4/WYPBYicYtusg/C37OdNdQ2MArfP1SwWmrH9DrW1f4iJk6PIm6Tw53r/KTrsXYYhDHoqeCt9gvvCMqiiVOvcaLRB7Z8iWEZbW/wR2FXjl+82a1dTf579PCQ4+OZqeKb/PgyTq0WzqCZzy7zjsvE2zfwYtXjrjBrfIU9H+8iB+oucHHNFWwoeUGbriigDtOFDozO5bn8Nu8aKsEk7v3kbL+Mr/dRIfeax6g16vLfENLHWoEG034fIVvFnPaxUdC0q/L/KTQxoX5xdTYLYufuKwANxTye3+Or/mm4EV+EQ2xu8Svixw3OPceeSRc5DeWKqhMvkPTJp3nt4YpKDxXQNPYWaEtOqTvvkEGVSd5fcEzRgPiWN+8c7xJpIQ7K6OZ7bQL3H2IjL3qVazgYQ6fpBO5+68fC6t1iT8RzGCxxpGljL/Mb1qJ2nkPYhOmnucdD4m16ffkeV+z+PJKHbImDOONS3J49AYdtue48tdhF/mABwri/y3gz6ou8tyOCixpPTd4eInrjZSRp43h1bevct+ZEo673cRo1zPc92Qxcn8VoKlBNo9yEfq/8A7SQs5zm5UKvK3vofJuDm82UcGfT/cxwf0iv1slo8RJQUpIDt/TSYdzw4txaEE2n1mk4Gv397R46wH+wrwEqwzfUlH5Id5AaEWV7SvasPYwT4xQYNSogqp8j/BtBULDt5ZTWHQGf3JNxtkmTyhOPsFLDYRu2JfQy6UnuaerjOgPOvJrdYZfF57LOtwlp5NnefFwCc/n36EKnsUThL/sbXCT/Jqf5HldZHSzvE4ZR47wqI8y5MJ84sPT+I59Mu7c3MmUV8f4FhMtit0T2ej4E3xmhRbeZjHsUspxHlIt2Kb3epbc9QR/dVJkxvIA1rfgBO/iIPgtaBJ71uwkr3msYFaDway52wn+NU6HP+e7sSv26fz4Vx1+12nDK3sf4TUq0efarrzoRwafXKrDHv/B3NL4OF+3XIdORmN5xakT3PiH2OPGmTz59wnu6KWAxazhvZqc5JPiBE9e38oNPp3gvoI5h0/cwX0vHuA2mVoceH4NJ7od4uEqBZvb34TtjxPceaCCxjsLsCEmkzutkRH+qBDRL87yGZskPLS4h5Qu53hYqqi1mKVlsWf4zo4yPv3/96O1TvENIgNu7fMUvaYf5x4Q3PjmGQr1j3ErkSWPP6jA09Qj/GdfBSF7XqHb7nQ+y1HB+n5v4VbnEI8XLKH79Q6+V/bz1rN0+HnpE5nrdvFG44pR1f0DfU1K5fo+gmGOv6G3x/bz67aCl1q8pqRZB3mddxIi3Z/RhA2H+HETCWPkUqoIOMz3i/kL//uYqm5l8CqRy7osKKG6t47yX22FBj7Po+QrO7mp0L2wGXtY04rdvKy5Fvudk1l0WRq3DNFCZ7GdRVft4waCB6acEFzxfh8/sl74TrcVLHhkGv8tZuHmSV9mPiON+6UrKJ49km3YvY9XCea5ttaM9Y1O5cs0OuRZdmGJHfbzXL1inLLpyK9c28/v1xPXC/vx5E37+OITYpaPED9UmsYvitk0z/bgHr5pfFuu4Pmsxby6Xxq/Z6LAfkYU912+j3d3l+G5ZDv/uC1FaLLYy9xdfESrZJ79XIvpe1J5YUE8VwneeDktH30NdvM44VkVfZ7Ayi+D368voVlGKdxCj/BDKRK0m57BIPgwz6iQcLJFBTRr0vmkcxIeTH+DXiYH+IPnEi57vINmdBrv6SzmNOsDohumcgtD0SeNK2HYfBfvmqPgiNdPqr01ip94LkN6/p2yg7Zwo8YKJn/6Qq8Px/H1X2Xkh1aSsSaJrzgsoyDuI6Uc3MVZtAQvmzzKvLeVfzsno+rzHma1IYGfc9Xiu3kS8xydwA28JcHrW5myI4FPEHs/0CyCBbVN5L0Fnxv0Wciark7k5wUvOTebwgpsEnm+0ORWk+yYYbd4PipFh/sn+7Ponju4VhL6lm3Ny1bt4utX65Ay3okHxSdwi4n//7+8udzyfAJfd1Yw87Uw3mt2Ap8q1v/5XAw33BPPZZFrxrAkzodv5wYiQx1cmsITQ7fxu6Lf0t/s5Y8Lt/IMcebre+Uhbc823quRONsDnzDQMpm/iZNQnf8Z7FIiv9FBht3MrzB1juN5TYTOW/xAQP5mPvSZ4PC4ahzqGc1T7ITmL/5Llt2X87DzEhqc/E32u8K4l+Bzz3cgj+Iofljoz8P1u9lrt0je/a0WK2LimdPlKB5kKmPb52g2sHgj5/9kjJ+4mpneieZKsoJO+bNZ4oJNvEkzHdbXncAObdvEuwgN+byeWPPGm/jbXB0G68bxWa0284OxOniWTOOPB27ksptg5oHLuZ/nRqHtCjJsovmQRhu5caXQtA/xPOPNRm7QW0bTiN08+GY0V4n8tcBtLy/M3MTnftbiiH4eDnXYwLnQ3tsff+B732ge2LEYX1J+YlpkBHfdoeDjrt8IWLCOT7ATPl5SQ3X1pvH7EyVcmfWPslfP4yO6yeg//Q/NOryEt7gu8qkG5F+2lpcHyJhCe1hB9UL+8roWc4/tYL49lvDwZxKKfbaynLxlwreEF6yIYPzbCn4rU0GY1yKWE76ad7QUWjrFi/nfXctbCObM0vPllZ3X8X7bBLO1D+TKmVX87ygdSpIjuO+FRfz/z9b1KNjGM3+HcudlMgaMT+bGD9bxOmKO2jmn8ivf1/P2H7S4ZZyH0VIAt74tw7TmF66lLePzb+hw1egvmrcM4klCV4u71iBmzDyuhGuR3EXPwW3hGD5fzGCDK/9omv9kPsxTwbMPoAlVc/j/79eEd97DoofN4nkiE/U/m8TivnnwiwslbHy8jVmt8OaPxNxtG7eRhdr48bO3RY0aRPEJF9w5vy8YY8NWXhDqw0dfkRHYJYlHO8/nB/wl1Nm1h4fNWs4tRP+EB+bh2tuJfGW3/9/L+4fsXm788ngFm+JrcGXwNL7JQMJFRz2HyoCBfKCJjH73/9GsfDs+7v/3xz3yyLJgHM8aL/ablcCqv9lydaUE9Z9tLFrnwFfVFzq2dxNLDB3LD1QoOPMzghsEOPKDtjrIVZv50r323FZ4ULuf27lxaxc+5qCEZVl5yEyx4TZqGY83/UOoyopnDdHhYkO9vOp5I3jaDQlpY/QcToxrzyf/kmDUv4Z8w7vx2Do6jPmRT9fiO/ALfYX2NsinxHfmvJ7Q7WU3t7PqWDNu3lNGXPk2NkHTn18S53bOJoZHm3XlLt9k1M3bxrNfWnDb98K7x+bD+HRPvr2VguHv8zE6uz0/INa8TPsPGabt+eVyBYa2ennGa3vxXVcluFroOcxq25DXXJIwdkANjZab8JVhCvKSrpHVS32e7yWje0w+Ne/dnr8Wuh34No4113bjNwfIWCD0bYSdKW+7XUbvBlt4aLsWvNsxGR36Cua07cQ3iIxjZZqP0Oad+TlbCZuLxfVZQ96/v8g+Kf8Q7Vqftz6iIKa6BgFlDfmt6xI8vPUcAnrV5q73tdBbL9bz/qu60QcJK69dJ9NNT9UmQodfHIxifQc04wlpMta0CmcFZ/R4SLiM9MxwblVVoX7yREYLo438mq4Wfy48fey/a0hb8k/tJHT4Vf4/JDf/oG48ScavbzXImfxDfdZYwvmSv6TndEdtLPxisvUf8n2VqZ7trmBnpwKKu7tbHVsjMo58gzz8r6iDH8pYtXoZM8gvUe8Utc7fHMjK+lxVR49SsLf2MZXx3FT192NiTi9sVwXf3K1eLLJ8R0sXla/bbnWXYYKxh5TZv56eqt5rqMMMyc4uOHuferboAdfi07mvo/apffRFLo62UlfWTVHPN9ahcV6UOjNlh7rVIB2cGgbwuM8n1P0FQ466EsIrJ+Wqj/2SccruBjJma9Xbl8q4tO0mmi/JVJ87JcPg4G9krDqsDhbcmOzwF1Zdb6orhQ7v+/6HzJWj6q8i11tb/ibzeQnqOlNk3N/3k8wvL1K/SZfRufo2+TafpO4qfKFMuUXNEwLVkSsEmwUHsbBL59Rrdsjo23Q2q/yzSy29EGfipKjCjixRp3nosIZfUk2oDFPnOurQYG20aoJlkHqfyCmNpvVX6e2fr74YqGBtVLx92rEgtSLmKG9U8dWwnMXqH5YKlrT+lZv5I0itxxQMujxNbb54rnqJyNHB/far40znqIPyFbzxvKH2HTdGbVyooGzHXO57Y5e64p7ogUXBPG3xMXWunwzLxrcQGhejnlwoY2jybTT/OkPdTMzIwRPVSHOZo+4YpKDq108Yv9qothK+7N27mvQmDVcveS3D1vsu8R9fc1vtlLCwTiEx3k7tEyij3Pk28T826jclOnRP8mTM2V29IFXGBHkCSzvYQ32vVMaeZPH0G23UzweI+9/uy8wjDdV6KxQcNDBkfF0H9XXBXe0C36rKCpjaWXjoxVUnVUV53dULRiqw+7FYNeF6e3U9WWjI4oaquBJD9WCRSc+n1LZP+9FNHTtXeMevsFx+oIf68BwZvyNN1ebbjNVuC8Tzm4SrJzRopXbNljEzKVOdttlAnS/0YfLbcnXYm2ZqBw8FfULrcdOp+mq9Wf9zQjteZtFcnRApvGn8AJ5ZZqq2jxW+tt+BB3sPU78QZ87WTebBjRaoN4uM/Lrebfjq+anTKsW+Ku/AdG0H9UGhtwvu3kVa3Q+5fYU+jP30DWGnGqlLXys41vAHfCsGqK+L++yO+E6+MwzUK1aK+V32lfTubM4tFzXyfV9FemnfroaIeeloWER61jlX2wlu6eR6j1hOfK7vJhk99hSSaV5+bkcbHSr7uLKiXobqS51lrJszkum9LM41MJdxy24Q402v5y4QOrCjXwdWVnku97qoy6gftRifcTLXSmjFEc+7KlOrQ7kXw2Ssfb5bFfYpNTd/uIzUQ+6qMMTkPnwqYVK9VqqwX4dyQ/Mk2M12UrPJR3LtSiT09opV83Zdcy/nSDg9u0Ctd9Ezt3YnGVP7/lSnrdyaqxX5/WxxS+47RcywyC/Y1JP7mmtzP2eKmSq35tylljovQwatGMNNB3ZVF3nIiLd049xzpDpWZFL/9YUwtTmfWza3GIdxD/wL5RaKGpmUF0FPP/3q7AcSEv5WgZea5q7sJLJJ12/QS9LlDhR5OSj4O3xTG6o7uktonSzO0yPhysEJoifvVVJYuqP9hy1iprZ/okqTM/audYpR67yWTLPu2OufEBk86xHpHdpiP1uc4RCvB8Sqvtv1Erl+fNh90uuVfSX1sPD0bsNZmd/+3PQrEo62sWZhY3bm7r0soc3LroxlBeQqgiVGPWzEeMfGuZ03S6gseq7Sm5Zt+2+0BIo4q9JbFGZ7KFSCyaqtKj154dWZURKCY7aqeWcD+2c/tFg26oyaVw+031Kqxc2MZ2q96j5291pKuHvQgLPc+rnm0yUUhJpwvWMbc3uflqD7a87ZkYu5tcskqJracz3DD7kbBPO/U+6DF9+0m39SB5g/hN6Z6fazhivY/keLMDNubyQYL0Lotd5qyd5jvxa/oz6h7PN+e7twBQ2HfkbYzxS7MW4K3iaLs5qvtm/6XYJf4kfy7VFbZSZqYWelo+Tv41Xd9WXkmcvEb/ZQPRdzp9quoRyXxqrPaQrOZTwk0x9q+x1PFNwtfqhKWxllvzdaC9M+11W+d3zsO5RrYVh1VV3296Z9w25axAXfUxcdSrCv9tMi9MVDFIytr/pXpUNLQy0KPPuruohcNkjUz2CRmaqBqNeCA8UIrh6pSvqoRaOTH5BZY6xyFGsrOvSeoo2cVesWCyZv+Y6Kvm9SLRT8fNLgCZVd26u6cEfCkZPF9Mdlo2qZ4M9e72QqfBeu8u2lw9wXWjLoM041y1WH9n2jKCf9gsrPWwOfQZEUsPKsatJIDWrFRiHT4qRqfCsN0lM2QtPilCpsmAZFD8Qe+i9RBXoXI173//9Oi1btCdHBrXMJ9DRRqpg6MiLsnyB73z6VaYSEa6bvsNQ0QvWuqQKnBe9RlDdBlflH8MzyN5T99Iyq4xvBfrrX1Dw3TxUaXozRx59Qctsbqn25MmL6l1Do2xxV+C8FHtE6OjEpVfWymw7pjlHkf7ZEtctLC/M9G+hQTJGqbzMtMt0jyICVqJzLNHhXHoEN2aWqghlavFgRieBpGlXQQC1+2W5EXF6BKjlbgyiRxxJ1R1XOYi+JvYphYHdWdTVIePGex3hf76JKFj4yUf0a2VvyVPfTdEja9AbVbY+qPHJk5OA11TW9purQWnjcl1f02kqrchR+ffhHGeU8/6zaskVG231P6c+0z6q2ewXrnn5Mq/9JqpCvCrK8oyjD5JuqrFKL0d83kMH2GlXkRQkN20RQtvaP6ncHCcPOrceNHXrszzYJW0duQMCbGtVPWUJ5ZBTKlv1RRZ3VirMswYhGksrcT4e6j58g5cc7VVPRDwPySjHrXY2qm0ZGZO1X8E96pfr2XYGj6jWmdbquupIgY9HvFxT88p+qzEWHB6MryL6mPjO5oeDarXLKmWPAymMUKKNLacjm1mx8ng6TNkdR6O/6zOafFh+tIin7rSG7IfQ8ZUo42U9sw8wayagvryOPVV3YvH0S5o8Kg2JhzE6JPfoOCsfq3JaszWfBn882oCzVkB09L3onLgqj67ZjDW0k9Lv1FA79m7HvTXWYf7oMPlOasXArBf26ViDOpQXrv0zBe+MXKLRrxG600sG0uILGhTVj6aOLYd7rOW0Y1Z4tCS1GapNy6tWvK3MdWoxzVqVUlNyfPbpTjHmJUdRY7sg8GktY1zWSJtTty1yeyjg9PowCHvdiRwQDXzq0hqweWLIvioxjaeswIrwnKwiRMa00DFE/OjJHwQyVnSNxaXpf5jxEwZQVYv1bzFmRq4QDmaUo2t6FLY/UQZtWjjY3TVlhZ8Fy6c9RaG3Cvio6NDxdgb5vWrOaRB3evyqn7KYD2PKFJWi9qYzWFlqx4hkl6GpeSr73hrOjaSXoOTmKlk4fyDLaS8j1iqQrvsQyhe+wTysp5YIj6yc8eo/datSdbMceSRIWz47E26HD2XTBq8rsKOjV2LGRfcQMTi5D9E1zFt6+GKqQcnTZPITt+V6MlYXP0CV3AItwLsEbwzIqmz6GPTd7jL+TSylgyAS22foxXM5toOwtbuxhFwXhxaGk18WNHRTMvPPgMho9ahZTIgRbdgiguteCWYdJCrTf51GlwWL2ercMddVcSqsbwnoLfzzgNRe7p6xgbcTjj5LmoWGtEHbxg4zhwwNQdmExe3ZLxqRJy7FZ7cM2N1BwttEK/El1Yw0Fw7e2jkRKyhT2Xnic8edSBETbsy/VxehuUQbbfEdWvacEKaM2ULFHIHP6ITLm2ghq/HUtOycrWHN2OcW8n8EmiowfmxUieD6Y+dSVEHo3kNJGhbDf4p5xrwLINGwtq3VNZEzX2WRwYjVb3Ebk2Xl+ZGa+nrne06Ln7BnQv76BHbsrdGb6LFQWh7OqVxJsdgWg6vc6FnZLC5vEQFS1X8mO7RX9b7kM7qb+LLet0MODy5HSbCZ7vFaLbeoIrF8UyrbkiIzptQF1Fwaxfv//LfGPCDp1K4ytKpAQ2ymCOg/fxJx2ytiVv5jmbw1nuloSnr5bSB7fw5lxqoSPNoG07mUku8e0OHnRj7qkRTG2RIbdu+m0YO5G1n69FjHuvtig28xODJMwIWkmGo3axA7+//dp4YFo9XcDY0e0+D4mGBYx69n7GAleLZaguHgNOz9bXG+IgLvXeualr6C14wbkrFrDYgVvoNd68i9PYBcaKwg5v4iSzKKZx0gtcn8vpICtMcx6hxYNZweRzfCtbFmqFkvezaBng7ezo1MUTO82ndY12sZ2WQl/L/HBlKM72dMLEiwG+CFyQjwLFRmndmogagpjWelQLS43WIjOw2KYy14turVahLMfotj+Mi0mha3Hhk6xbNB2Bda24eSkTWWdxSxcWh9E7YfuYPJSUceJQXRpbSJ7vkeLBodm0JqsFDbvg/CgVz40M3IX+yuy/5uhPshqc4hdFXWcP3YGzpamsibZCspXBeLM0h1s9mBRr4pAaKcnMggfCd8QjhtHd7HtOxQ09wojhw+HmY/gi5qna6nL4VPsxgEZc74HUuNpyexAuBZfvgSSl1syG5CiReTqGXTM+SjznqLD9PM+NF1ziL1kYk6/e2PsxUw2RTDG/Ae+2HThKOOPFTxdEghPy2TmP0qLQZGBaN4xmS0Ua5hWvRY9C0+ynP1Co6aGwdY2nd0TzPZ552r6/e08+y7myKzNDDoVd56ZR+nQxsWHasLOsAJbGQnF3lAHXGVnxPXsZF+suXiOveqnw1/dahgHn2O1ayvIt1hJB3LUzFXk6Llfl9O/+gVsxDbBS3t86effPOZ4UfhFWx/6wNSsziyhA/HeONbkNrMTjNEt0BdZU/PZ5sc6pLYPxdzwG+yBOJ/a/ivR1DqXRWplmM8JoYy9D9lowTiVib602+c2q3IoRrqhDylb77PjghOuzPGGx1+JzRfXqsHTkXP8Huu4TIcR20JgtKOIFX2VkWm1hIJGP2ZFaxSM7rWI5l54wRxcRAZp6U135DJmJV7b6cA0ZOVXsCZmCtqmLkLHus/ZPzF35x4vwcJfClswT4dAk4XUftgn9tpUZJZG06h6SCVL2qwgwcCL3O2+MslFxjx9LzxIrmJbIyW0U7xwIKOSjRT9tu5jEJ4f+sR6iTVEtQ2kXWOrWZjQyds/59PMVXrUReS7gUO8qKnZXzakuQLXz56kDP/DGtxScKeRF475/WU5zRRsdPGC1ZNfzFZkHJ3VAgSNrGEW//9OxiEQ7Wv/YMdCFNQ660+T6uhTmri/VX8vyovQp2+1ZLQ47EkB/evSTnNR642eaP1Zn06J6+PtvDDwRB169VtC5ip/xN/WpwuCWyZFz6ZuVg3ptJGCrt/8aHNAI4o6pUPJTS+q7daInioSvK94koVBQ9r0WeS+8qk40bUx9bykw+hKT4z1bUDm5TKsm8zEje2N6abIkmQ3B+0/NqRYrYSz62bRoadNaFK+hG4HZ9CrcU1J31dkeSdvypvfnAYXiLzm60VnVjehs/9/BkR/Cj7taElkW4IGuR4YvKAF1a5bjOpKL3yuaUYWfgr+BPuiwq8FbRBaml13FvpkNaUdayUY9falzjEt6W9tGfVSppHxyjZ03FBB6V5POjSyHel/UxA4YgpOrjWkx9HFGLxhKjYNa0OeJxWYh0xDPlqTS38ZzzU+SP1lSJltJKw85002tTtSZYAWcz95keeeDrTGRkadHE9aNMyE2ggunXxgKkJrtSfHKhmJdbxR1bQDmQdIiEn3wfM/JuTWRIt2X71p8C4T2i50wGnGNJqS04ns1BLqfPGkwQM6U/PHIk8leKIy1YS8r0pw+ToNr/50oqIuEpYP9MGMkM40KV0DrbuO1tzvR2e2lGBsX4U2/elP3XuWoGaITPqB5pTfpAR18r1p6XNTqjHTwsx1Gp1WOtOlO0JzlntR66ldaH+1Fp2CvXCqR2caKPht0plpqDDqQslCt78f88by3C4ULNi+r9Cv9Ff9qI7+Y2ypEP2R35/yfEpQ3bUYjk7mtLBeCTRrS2jbHUua9VuH7Qd15JphQas6FONroUyDfw+k4maCo41lunnIglpmF6Njzzvs0kMrcjymRfTW22xEijUtytGiYusd3mO6NX3cosUJVSEvrLIms29aDH0rY/U1cyr5VIwNo0SuGzOIOojey+9Vgoc7B9GmxsXIcXkM9+IhdEww+bq0xzTW05ou3lGQO0+mGYus6IedDtvGSLS/0Ib+/16Ro0F32JBGNtRYsPTli7eY7xZbGrFBgm/jQn54gw1FxkvIK7rLHZba0r0RMsamS3ibakVlLYqR+Vn0a08rcvurwN/kCep9HUZmRaKfJ7ZxqJnAKOmkBvv3tXaYOI6oe1uR+24aOrzwHE5Hd4vckfCUXlcxipwiwfbNE5qYZU/jBgt9s5HJto0dtf3/89VdJVIMGI231kH/RiFbO86eHk2Xccq5gB2YoaIbJRJm7r7Nc+qqaPoAGQcH3OfH79tTDz0F6mjRNy62FLtTnE+ZjIZO9qRLk3H56RMsn2VPN7sqMB39FE+yGP1oLoN3Msw7vJ/I0kkLr0OGefd3E03w1qIqpXXen3VEZ2206L60jUMz/+HkPl6LEetaO5zoO5I+r5YQucjQ4UO3UdRO9OrdjqXkeHs4+WdL6P/0KdmnjyBrEx3M1skUriIa5S880V4iU7MRFCE0+az+ffbijwM9Ery9O+YGC73hQCP+SVgTn89ad3akdMFO75oW8KeDR1BULxlrRhTxL4+IonspWO4hMnyD4aSfpGBvtcixh4dTpzESzJOeikxC1OyAgk/GpZg5dQRpf0ow/dAyr49qJHmFaJFS1CrvfeYI6lYiMviQ1nl1VznS1U0Szkxqk7e7dAQ9F31Yki3quHkMJYoa1d/d2qFxhBNNjpVRltTKoe8gJ6osl+D2sqXDyDInevlbi5dVpWQT5EQbhOZMtC2lbwljyFKrEz0s044mI+nPcQkhxVoKWTKGZgud9On1kPUqG01Il+Efks9iLEbTKKHhv3M5C/MaTeskLbJ/q7m+uTN5iLzPNPl8+WonOn1ORk/nhzy2xSj6WSMYOFnkvXFOpJ0oPFrwyvGFo6hjoYQZfUrRL8uR3jwXGflZKZKPjKEjwpdr32uRV/bcmVZVaPHnSsu8hBlONG2khO0FrfK0TZzIbrmM1Lpt8urdGEPMWsaTl23yaq0YQ5UDJOyqMnJI7j+ZpntL6NLPyMGvcALlCz4597O1w6V8Z2oivPXiplYOVgfG0/o7wh/3t3SwCHOhaQ/Ea++1cHBvO5E+JGkRd6iM4h5PpGrBGxHZpeR61pmyRD4y6KClsy1cSPkt47uRCTlGTKG7F4qh/6Aj9XjvTjNblKBjE5nZJzmTvfhZ8bF5bLzZOFqyXofTV9TMzMqZ+q4UXumfy78tmETbmsnYMx580lMXOvBEQVKVluf3Hk+7TstwNOmAtuOnkL/QrgMLOyLypTsdyy6Bj8j/L2dNpBjBnC7pZTjg4kLqboLDQ1vkaf64kkbw4XLPlnlBrhPo//cdzL61zvsePZ6U+greVrbJG/fThSpEr8Y/M8ozqzuR0t5r4d3O2GHkNk8qFXy+uq+Rw8GHU6hdJwWturV0eDXanW4bK1ga18KhKteN9IZLOPe+jNKOelDjJzKmHNFQ12I3undWZOolJmT20oO67ijGqnXtKczcg5LO6LA2U3jXyylULvhwXo8WpDb0oKP9FHzRNiDjJR7076MMva316LqLB9V7oIO1Sznrttqd3sUqSP/2mNnnuNJewf8eK66yq2sm00rha8U+V/kVeQrlbZLxedBjfqG3Kw0dJcPZv4ybrHOj3CrBG4F1Uan2oDlMh5f6DbAk1oNathdrqGiGj0s96FuMjI8fW8N6kQeNXKzgsm87LFs7lZbeFLM/uSPGcw8yNy/B5mANXJt60IAkGb9almOp4k4loo4tm7TIy+w6laaLuetW0yZv10mxflIwo4lx3q/zk2mJgYSNlsYOoxcLBn0pYc8KI4ejr7zplKuCD81bOuzc7UljJ+tQ9K65g79mGp0MlzGwY3OHkAUiMFtKmNionCIa+1CcnYJThY/I1XQa+Yrei97/kGoMZtC2UB0c7TrS6t1etG+BDrHzO9COHp5kUqmgzjJ9Omc1lVqLrBRVVIvKvntQoMj+bXp8ZaUdptJY0f+H575hR4970EeRVS26PGMtd02hL0Yyqs89Zcdd3OmeyOzD/K6wpY+8KUXsfdvxK3zyh2k06prY7+lS3j3CnSIstfBf/5Ifv+BONhUybFZ/4b8veVB3kWdHR/zl+r5T6eRtGYb3a8PReyr1DxXMk6SPS0ZTKWKVmPfG7fE31Ys+LJah/7E9OjSdRscfKphi+Ajed71pgr0Oq949wk8jb+oiMvvlWeXA0OlUf5+MIa7N8+4J/g6FhBGXm+cZdvShloIPx/c3ygso8SFeoCDrj1HesU4+ZKMno529scPYHrPoWEcZqzKMHDw7zqKGglfnrWnuEGfmRyNfK3j0qplDzPhZNDRZZNiR5fSv+0wa8l5GwIhHNNHDj85yoSezH5LzpDk058X/n8HsQE/Pe1MtwfkuUluqjppOOaLfLte0JrPgGdQ9T8ERlxY0Zu5MajNMwa6njajhotmUvFHGw6kGNP/wHIoTHnhm3GUWf2o2nXwkY//Yy3z8T1/6JvTS7rI+in7OpZOzimE/ogGMDsyh1mtFZjRthkEzZtELwfw/rAyR1tOPdnsrODjfGLW002nPP1FHdTuME3t/kyejZO4jxDbyI6NdooetNJh/Yzpdthd5eV85VkizqUegjEP9m+ctbeBH65bKggmb53W860uHUsRcbDTKi5g6k0wE9y6wMM5b1W02vTMRGmhl7PD72FwaI7JGs9NGDm5B86hSUbCyaTOHFk/m09qTMq7HNnWYOSSI9OvIoLBy6jben7ziBat8eEBSnwA6Klh9urcBLb00h8IcJKT+q0tNa/vTnkUyHsz7x97snk8W9RSgwzfG9wfQaUMZF+pdYjf4AjogNMekyWVedHIO3Twv4967Sh57JZC+tJdQe/4PnnUsgLZkydj6tjZeucyjMW0V8DP1sOD8XHq5W8KqqIfI4nMpNEZodUY5tHcXUKCPjAWXm+YljA2gstESbro0y0sPnEdXRb/VuWqUtyd6LlmLDJjawTjv0YV59PqU0Oquxg4N0wJp7SUZuYFGDvU9AqnfbR3OHG7qsKZxEMW5K1g1uanDzefBdGeM0Pkx5ZSwM5B+lwodzntAKysWkt894U11f7C5fwLoyHId7rf8yJJmLKQK8XxlVQXTy11M69/IWNv0ImuespDCtghWqXuJR1cFUtH/7+9PesGfdFlMH7fJ2LLpPf92diHFZAh2alfFa+8Oos2iJ3vUPEDxkiAqzVdwfWs5svYvpMFrZMwMbZr399VCerBD5JTazfLO9gki0/ciY6Yb5b0evYBW1NbhjZFx3rGkIPIvkpExxtjh6Kql1KSrjA73mjjQlxB6+0HGD58mDuzkCqrVX4dys3I6t2cpmWfKmH//AQ3OW0I2oSLXfH7CCrQh1L+ugkW2CnPs/B9VZx5V0/fH/cpYiTTJlMyzkMgQ97NNmed5ypx5+hoTqTSiOTQYijRpLpXivi8pIXXHc8sQSaQSGSrk2Z71W89az39n3XU6Z5+9P5/3+/U+nXvPcVLwWv1ulin6mnGI9Hnt/eyRKe61/zBF6AjQeiOIU74epUNcY+/XvhJXtfxHfZL5vBWVwJ6f97aDAJvNb7iGH6J6Z56vh+pJKrqfJIcqAXXRepJHwlFS8KxaNcNUMvr7IXrA6/bBfFPm+dmB1l5VQn+dHtsOB7qvwzNETz32rPYkDV+gxmJlOSl6O1I3Ps/9n72mlTtOEduuxnFNKbXPOk4RnOlyF5WIguedohN8HTeseCp6NduJ3DifL/PLEPXRdaBizpOVFWmi1ZKT1KBQ4KFVurjrXifaXavE908Z4jgjR9rGay/zUZHYe+spCuLeffKEXFxu4UDhKhU2OZRAbeNIc1upYWFcjpynjhRTLmCvzhuIZccphHtfUkUHSXbcadq9QQ1/Cz3JpUhH6sMZydnKVNJd5wTVGarQ1N2U5QefoTu7VVgzQY8d9jlN5dpcM790YOs+OtFmXa57/5WTp4cz7eBs0H/fa+ow6wzdd1Lj7zgpLW4+TXeq+Lwpi0QbV5yh6eZqHHF/Inoz3pmecjZ2zM4QberG9w/ndW6SLtIzcqId45XQaJUu1n3kTD4/eBYYkSFelXSGLLm2s+wn4mlHz1B1morHpBLxAqfTdLdZwDJtKUYpz1AXR96nV15jwLYzpN9OjZ+fynFxrBNN53rYI7qDpGSDM1lCgE5NB8n0LP65nwpdDUwlIWedyHOOCjFfurBdwa7U1lqFDK8ObPFGV7p1RUCzdjnlR58lL56T3o98TW8O8c85f070kdFMh7N0lfF19JTShC0uNGQO78ddBaLhh85SBWeV5CF3RDEurrRiihpTnNJF3ce50M08Jb4uTxfP8ODHHMz7bmyG+PYOV2ow4QyTny8uW+BKLXkqqNrIcLr3WXLQEmA8TQ6NlrNkMkCJvWWv0DrOlX7w3py3vxwmO1zoKufw0u0dJJGnz9KBN1xnqrpIulnw8/I+TbnShV2+7E7341So3sD59rEHzdiiRsW/9wNO9KCqqwKm2L+myZs8yKk3Z/LIV+Q4z52ytgmIDpVTXa47pfA6F1qktE3sRtFePPt454tGnfagytsCpjtmisIsPGhvz1L8dylDZPfOjWaOVOHE0AzxaisPstmswpmCDLHVFHeqm67GuuGPxBUjPOhrKs8F82R4PtSDbh5X49g+OZJuuZM91+rplq9QVOhO190ELL3/GpJnbhQwUIn/hneQ7CnzoHs3BFTs7yK5V+FBIZ8ElN/tIgna4E6OPKP9PtKF+U/3pDZ7eQ7lPG8T6UWvOMdurtRlFV+9yWepgLLfr+hchSfp5Chw+eJLKpvgRSXcW7MHvaDFn73oGc/UC3m+lo7xpnmbeFY6p6CDNl50M0SAaKicDJ56kGiAGnM1CkQD23pTai/Oqx+yRIW53jSxVo22okxRyzAv+mokoO+gO+LW5l5kzY+//+Md8ZAaTzpmoUb10UfiPqJz5LtZjfogGfKCPalwWCnGduD50JiPIUZAqbMSGaO8aXO9Cm+WliGmtTddXqLGXseXWGTtRdNeKpGd/wryu3w+fZX40aIrkZ/zprXc01cbd5G0RHjTUK5j1qe6SBxOelJDtRJDH5iwo+vP06JLAj5l6DJt+QV6wrPz7MoXtPOEN11/qERHjzJaesObjJ5xrsgXyLHCm2zDVXj1VUnW9nx7k4Co4kLRBcV5CrcqheaJfJHT0fPUton3Y0yOSOfeBWoTxr1AL1vkuPsczVorQJF1R9wr2Ytmc46aFJQl3gBvoq28R/rkiy0Nfah3lBpdbPia7fCmJZxL9/B63RrvTbv+/b5KkhorXnqTCZ/POU/KMPWqNwVdUgJ6HSTGp8+TwywVZoSbSMp8L1DcSgEuZ0zYgSZ+Xfkq2PU3Ye0qfCnBQEBvR112QsufLkzm+3TQZTmbA0kIV0PP/ImoZ6EPzbYtxceXj0Rnsnzpw1+eNSrviy7G+9GJdqVwCswVO26/QP/Gcmx4gXj4Hj/qNaUUnayfiHvGBtCNuWXYPEtX8meJH91tVCMnW1ey8J4vLX7BPTffWGJlHkCb9QVsmmgiOZTnS1O2CxgSacy2ugVQShPn3t267OukIDLh+l/0ToctrAomh4VqOI58Ioo7F0DrBpRC6/4jUcvxQPqVwfvX8IHopXcAaXUthTFBXNvHj9bvL4Ur43V1KYCKvpXiyM8nYgurYNoTUwZbC13J1o0BZJGiRtJVXcmJxECq5Xw7f66xpCA1iJ49UiGimzFTHA2mwg4Crtw0YkN1LtO/+9gXmC47YnWJpvZQIfKuDlsfdJl68r57MKtIZIVgUh4vxXT3x6KxWy+S6qUaXx0fi1fYXqT6ljKsy38qjnO9RMK7MpS115WcKgimal3OvWd0JRtrLpLDLiWeehpJFMGXqSlBiXWvjSR6ny6SAdfVY1ON2N15oeTDWbS7gS6LXBZCh/pznrmjw0IkoVTbjY9BWiTaMuQyGYaX4rjlU1G802VadL0UnYufiKMUlylywQtk+heJbbaF0MTxLxDyTUdy52oI3ShVweuUruRk1WWyfaZA4mw+hrWhZBKlQuYrQ5ZbEk4f+Dwc3aLDjkWHk0aOgHjn5yKjfqE09FAZelkUiVyyQ0n/SxkeK56JeyeG0tSgF3j49rk4cWwYfUh6gewDOpIpY6+Q6VkBuR2MJH+mhJPHKwEB+wyZ+N/vcg4RsHO+DsvpeY1U1gIq32mzAuE6FXBtNw/QlrSrj6Aww1LM+6EtuVt6nZZwT99+3VDyyvMq5UdyFmpvyEZmRdBinusr/QxYL9ygKVwbE+bqsJ+6kRTH9f9BnDZ7/SuS+zT3X1dticuhG9So4vrTSUey0PYm3QngHnTZQKJ/6QYNX8Q5U9tQsvRSBPn8ey7jd2embHeLxiXyPLK1M5t+LZoWcH6eYKDD5IejSIN76MVt2mz8yihaV6FGlZ22pLNtNBVwrkhgOpIQs2javkcJ8a3Okg/PblHgEc6NFgaSkllRFMr9JdC7M7vaLoYu3VRj/W19tsEsjgyCBeTz40vKYuh+a54392qzkqpoahqtxtET5aK3jbdJO16FhjdlIh2N2zSxlYAWA0FcaJFAyzlXO3uViidXxVPTr3//b9WWZEyOJ10zNS42a0u0/8aSI6+fK0M7S+5KYug178G9TztLhg2Jptt2agzz7cREnglUmsDXurgjC72VSLHbVVjZX4dFVcbR8hglLNy12bTj8TSAj7/bnY+iwh9JNNNShfpNlSKX/xJpG+eHEKUg6vnsNt3mfDv8sVJsZZtEezkTjtr3Snx51m3yKeG95lIhrm1KoFOLVFiyV1uitz+RvvK1a6/Slhg736ZjPPNuv95JMndEAhVw5um2Rl9i4x5PmdyDhuzsxOxGJtGvcaWYdqYjK41Jpr9fOScE67HvyhRqfKACE2mzhqhEWtIgwDSqVvTzTAoN+fdc1i6VqOsaPma+jmoXpThPnEJdHqsw4sUHsZVuMjVx3lNnaUv6J6dQnr+Agbt0JE4WqWTIc7SRRUdJZccU2jdUQDu9TpLr9km0mmcQ87edJHqJCfQrXY2sER1ZZFUqreRjq5uix2a2S6ex3B+3renAGuLS6ZqpgMdtddiZ+2l0gOeUiBXaTPtVCo3helus9V1U0SWDHiTya+/2RbRHN43mc7YPz1GJXg1Po139BDj+VYqdPNLJl/tCqned+PmhVKqdIeD8vG/iyV0zyL6jgOPB2pLIfhlkdUuNW0t1JO2ENNrBc/RGtw6SuLnp1HhNwHsHPcnh02l0basan/d3lCxUpZBHqRpLEjqwPXMy6WdUKfaqddnC9XfIn3Om7KwOe2Z0hxILOG+M1WamFzKo+oMaKSbNohXRmRSdzrP5vFIRe5JFX3mtzu4tiFKL7tD6+Sq4rhLEmYpMknIvCNAsFb+YlU0NO9Vwf9gkXlSUSYflKijDtCWDRmTRHY9S5N/QkXw5fofS5qmhU8V1ctsdmp+txtO8DpKQ6RnUkqPG9wMd2KsfWSTaVYbDfJxlnbIpILMUly7psLKIbGqZXQrBT5vFlmWRz4xS+AQepb6L79F+nilsLh+mUzm5tG6iAjonNankWA7VcH7ouu+vKNLkLnVYpoLkSZko4GQOLTYR8LmXWrRybjaFJilRe1sQXziRTY0+ShyJKhUvLLtLU3pzHXPTgN+vu7SX897xVC2c9cmliZpK0NJjuK+4R981lGgOP4HSb/fIaYUCC69oS8LW3CXZgDJM3q8jca7Npnncs2YO1pW0mpBFNgtKoSjVZuN25FCr+n/vV9Jm8pC7tCSsFAPGO5L0mJh+ZKqhu/oEVcffp17fVFj/+hDdK75HFzjDvBLvoeNrxTSN99fBrjvpxU4xeWxR4vzwNlTx5h4d5n3ql61FpntzaYS2gJsjNMluZQ594swwWvFK9CPhPs04yZk54IW42uje/70HOGC5FtZczqWzvK5qJa1RWXWP9NsIOGvYHrsEMT0Zw/try16U6YhpxAMlRg87iJWrxJS0TECh4igKiu/TJide84qTMOsqpuJ/uWObEyz2ge5z1hW/0pbUmeRQ/cQyxHbUkUzi81/sXIZ00Wm6rxRTjLGA/l4nyS/iPultU2JiwW5KKQbZ8OMfTNpBfWZKaMBqFWSPtlJxj4eU6sL3GdeZtmo+oGXco6cZdqTi/RKyNVSjZUV7GrVLTJd5bnpY35r+3L1Hs6aqUTa5QpQcJ6H6PSp0ynglTmknpseDeN9FtsfuLDF5cv5cVqqLvhMl9J+vgNdv9KGjekAjHgu49tAIZWcfUomOGn1E9tjbXkLrFimxw3Q3zrWVUM59FZpH7ee1DiqfqwYPRdCYCZrEGWBV9BkUB0jInvv+wWs803g8JNlfFXRfnaFXyRLa8FOFw2ftyXhoHn23FfC9ZQuxkY8o/w3n85Ze5KPziA4z7jsrepJlYB4t8+O9PLEr/fnwkNpcUuOCoyH5qx9QHudtraH69HDnA3o5SoDt7/ei044PKXcdZ8hjb8XrkyRkN5jXwwZDhMc/JAtLAR8WmyBJL49W8DVq89AUs3bk0apKAV+tuyHobh794fMZ/G0b2sU+oNCznLEn74ByWh4ZHhTwrMIZ+u8e0G+eH110XXGiTx758bz80sad3gkFVLuBe4HvWTr57BE9W8HzxYztNM8yn54dFrAnYguNXlhAKs63Nx+a0+XZjyipoxqitb1o+cZHNH6GGjPKu9Mqh0fUmKxGRqMJlcY9onHFvC+Wdqae7x9R9lE1jq/WpfRx+XStWID9wjY06Fo+7eTsfbaqRaSfmk9RY/m29TfRHaN8Pqfc1058Eqmf5NF+D84VnlVir+qHpM1ZpeW/OvFw30fkPJNz16mf4rYn86mNmYAFszTxKSGfvFtUXH/aoWFrPpXb84z8RQ+9fz2it3pqJNobIiDiEdF+NUwOd0HI3Ee09aAaBQ1dUf87j0JmqmFjuhUnsh5R/xIl3pZv51m+gJ4ZqxHpdBarCvh5ue9P/OuG3Et83vh4nh/0orIDT2lGDyVOjfQkr8VP6N40ATHdt1Ov3wX073nL6VO2UKvSQrrnpoK4eiNFOz+lSR2VuO28ETtvPyGbaQp0stqC3YGF1LcrZ06fbageUkgm7wR0mesBz2WF9OalgM57PDE17An9exZ92Njz9KTlOb3iOtP3gzfpBRWRU5IKg7d6UcvAZ7SuRI2IzdsofVgRZVcJsFq3hWSnn5HhBe4FjzZSpfQZdXqswPQtm7DM+RkpBijwNWErNmkUkWukCp7t7DHs7XO6XsPXa6knluU/IW0HNa6Xe2G01zPSmchz0LBz+JpTRPbHlHg8hGedkyW08qoKa/6cI/+TxWT8nxr9bbdRfNVzOnhPhbiETRTxvYiCJArcbrSjhk1FlPJNDo05WwDf5xR+VoEk722gjGIafF2J+w470GmblCTm3K8jveFWUUR7y9WY+Jaft3MxnefzPCTDj967KulIM89ZpjzrTJbTsrYCvizfTbo/5DSb80PUnh2kjpBSGc9cJqt249JbOXWcI8Bnyj7YDFPRfO7dnrgAyS0p7eOMfZ58sRxyCr/Pa3JjII3pWkqPa3km/feu5JsCCXkq3LA+SN9/CjTOXo2lS/bRiKkqMjou4FT+QWyXqKnchvP23/8wNq6UqhvUWNvNH2ErVLRwl4CioQEIWCJQ3l3uEaZBlHCujBaOEVDyIoBCW9Q0/Z7AdeM/Ov+ilFx5jVUMOEAundVkxWtjdcf/oFhWRmUXlMgbeQTtpr2g3IEC1r3xxzoTNa3rVooZPwIwrEcp3eNMzsZdIt/7rynvjQpTrgXT3uyXlL1EgNm6E+S27DXd5PpzfN1RyrR+Se3/3Svbdhztg17ReL5P1zcOYG7lFLFHQOt3Qbhq+ZKKpqtxZeNF7LR8TeIwAXfKQqhgSgUJ3H8Xh16mz5vfkAbXz1E5p6moTwUdmKiGJO4kRVx8QwccVOjw8hTksypIv6eAaVFOWLL7HQ3gOT3ywSXc/FBOZ59wrh4VgvDHb+mguwr6T/+Qr2EVfUopxU/FL1rf9J5WHi1FfUAz9fz+nj4c4hkzMZzy17yne9zLZp4Mo5c17+j1YH69Pk6UN7eS3FUqKBacIst9FbRQqYQ07jTuNbyj27FKDEpywvh7lbRCqYK2dyjOnnxHdls5w78Og06f96TYocLQ4j/YHveepnuX4seVv/j77D2dbyxFzGoNyfCW91ToXYbz1S1U9fAD7eXM0+X5b5JGfaDr3Asmjmym+AUfaN0yNTToJ8XofKTtXDNjb32nIas/0uQTajgsu0Y/z3wk79dcH5qvUPDbKrI+zvvFxIV6H/5IRlxDqnCGUpOrKIvn0LAZznh6+AP1Xy1Ab7ILPDQ+0shqNRrfXUG55wfaxTk5WOca3g/5SHV3FbCc+wPp/Lw1UZwJoxvxJeMDTbVQY+qVXwgf9YHereS6Pa4Fi598IJGPGhN0NCSplz7QVwX360t/6dbhT+TO2a9/8R9yzqkmK+5HU9x/0caD1dTmoAqxyY1kdqyaxJxzjq74TutvVpM1z639Wr7QZOUnCuH1uTnsM/11rqEaCdfwTpHUPKuGTJ6qMPnddYqy+UQSXoddX7tQRcMn6sE5J3erM+W9/Uj7VUrsr3JG/03VZHBRhWfXXDCKnyt/mBqT/16Fy5xq+qMQMOPgdTT1/ET92qgwpEcklverIQc9BRzSPsMs4xN5GZTim/0XzHD4RDBVY9Kgb3jAx9//NffQnz8QtL+a1nPd6/OgCYP3VdPX4So4Xf6NH/qf6NUM/nmfv3gV/4k2jFTDs4MGuzmtlsTDSzHCvp6KNtVSULoSq1/V0s7aWur3TIX5L6opastnUpfxjBDygcatqKcFPF9rHIiiodM+U0WQCq1n3KCfDrV0pauApS8iyPFEDQXwfhme7UYf/OrJI5H32rqz1DbwM+l/4pnxmitKO9TSezHXpfdnUVBTR3bhahzLioBQVUNbjwpYu/sGmtS1pNyghJ9vFPJzPpPsngIuMz6iz+86ypxairxDn9A/p45wXcCWjp+x7G8NHeQ++2T5F0w9XUPzLvz73u5f9A2vo0OctUof/KVDVXVUV6BGg/FfinpTT8H7ONvM/khxVfU0j+t/d68qKr/whVSlSmjMrySfuV+pfL8KZFlB5y59pVQ+5o2fY8ipzVf6rOC85BZNYxvr6T9ez4+z3GiY8IWmxHO2bO1GO5RfqU2AEuOHnUV54mc+jyqsTXPDkJ5fqN5SjTGPbiKVz62zE6+9Q7fQ40k9eU1VYU5KDI5f/EpzNATYTXmLa6VfyY73YIvdO+TN/0r31wgoMP2Amwvrqfk519XYaqQIn6nORoVp7i0YpNlATldUcOv3F5dr68k5Q4C2WQvV+DTQct6z7lYVtOdyA2WFK3Grwxvq/bWBLtxVIcj/FR3K+kZHeO4zeldGcvfv5MP5pMs1NR14850CeIZqucgzd/vvpCzivJ0YR+d3NVA7vr/dXncamv6NXvNcNvugG+mc+kZ6Q5U4VnMWdl35tTxS4kOOO0av/Eap3F8i1ngiV/qDDser/793Df97Z27S/96Z+/Z7HPoM+kYbQ/49j5SAuxe/07/v/DqSGrIeP+jrBDWOdChDy4fvpMsz6eLdr6D9/hulv/93f/UNfkc3UHgy18ze75Bt1UD30pRIqPmDwd2+070dAuLa/eGZ9QdZL+BeWfeLHNo10UeefYRz3PcSf1DaMBXSZqtoe+MP+sCPr79LTm4JP2mQswDv+yW0eFIjKTmTbFNx/29pJJcsAcPWPaW0tU2UdkMNZds75Luliez4OM000qm8qZEmcW7PdUmmyQ4/aWAM3x6QSHZDf5B5rgqbLb0o5U4jhbYphU4HT0qwbiTr9Zx5jnig++RGWvxVCTMTL3Tc00TpY9RIrbiBqiuN5M7nasSzmzDp2Ux7IngvbI7COc1fFMg91+54Esa9/kGVZwVs8E7ByNKftPmmgPmf0+BQ2EjxAs/vQRnQH9xEkmGlWHvvCW695GNOUMH6QhG0jzWRYX8V8rWlmOrdSFmczYw55/2585Pm83z3M0DA5Oc/qFOxCre3l2J5xA+aIFeiaehvVH9spG+c84cP+oNDP35QEB9z+xTud9d+UaWOCr9kT8mmsIkmeqmwP6eQ7FuaSBsC0iMKKDW8mVZ14jmoKo9GmvyiimoVWpVLyNz2F0llnOGv36fJPX7RqUcq+Ipy6ER8M6Vw3ft4JpMWazZTOtfzOOsM2lLUREGXOKet8aIbwc3UiY/BbKMnuSxsJmkKz0TbPBEY2UwPTHjNnPWCwuY35Y3jTHgzCrc//iJ3fr05H6IQY/Gboo+oYO6bjpZpfH15f1WuvQPjG020lfOD3cS7eHGxmfpz5hkbcA8DDH6Rsa4A9R3AqvcvGhyrQtuShzj8pZl+iVQwi8pHVGYzHUjg/NytEIOdm6kd7xdD0VN8smmmrPcKDHzcDPPWv2g2zynLhjSRy+c/1GqTCnsyf9JF4S899lFhyZc86tNXg1WtLEX78Xn0oKcGG9i3FNJInrfaazCNVaUIOfqQnDU1WOWZUrx8eYssKjTY0LdyIO8WGUg0WEOTHCMbvaj7gBbqwPPax1uetO71L9KdrMLWb16ofdpC55z5fEbcwiDnFhrUTYnPD29BerWFEjopsTDtIYK7azAzs1I0+eYh1lKD7eesePbkI3Qfr8EuvVCjc8MjtLXSYD2VarCsRliMaqFTvH7KLZoxb95vejFXhdALP6guSYM9HqnC3eXfCfM12YHfnOV+8vzEj9nfvBT3++dR+DkNJhsuoFPYQzp8WoO94oyaeeEhmQ7VYIVqNRatiqWXh7XYg28K2EyIId2OWswkWYFM22g66abJLhgp8Ob7LWK/NdiBajmOGYbQX1NNljhCQNvbF3n+1WQ361WYNymIZHaarK6Qj21FAPl01mLLajhH7ThP8mhNdloqYO5nb8q9r8HulHBmaHcO5xI1mAvff/7o8zBs0WBW09Q44BeAU1pabJEh58CFQfjWoMler1Chqucl5D7XZBnpKjxfGYJCmSZbyXV1tHE0jhT9JYOlCmx6GI3PtzVY6EoFGkNi0StFk93lY965IA7zdLXY7FL5/3tP7rO5L1DTkIbs/73X2NfwIUoua7A2fGyRTx5CGqTBhg39933ePExw0WDKSAFjUh9h5FQNNjxWjcX+3/FWW5M5e3K/m/wTCfoaTHJKhV5vG+hvBy1WG8u9IPcrdbqixcZNUqO28iHFaWmyYxUKDEp9SPvqNVirof/+hx5H57q3Yi7zleh9NpY2ardiR1ursHRONCU7arHiq0pYPbtBn+ZrscFQYWPRdZrfRot92img1uQqhYg12aJcASHeYaS/R5Ptvybg5kV/ivylxWaYlMLD0Z9OqLVYEc+SxRYXaFiwFlPzsbWPPUd/92ixjGolfOgcivg8fOU+Hn3mPCYXa7J3GwQsuuKPIVVaLMaY+3W7QBzo24qNOcK1sT4I8u1aTPSIZ4HDoWjU49v/nkuZF47HNlpsoruA65bXkH5Ki83heb8uIRKJyVrsKc8jXz7cQmeRFrNMVmLn+lh0maHF6kIVaOcRh3UX+ThnKtC9MA1amZps/ZgXeNmUBm8+tjKhDDbBDzCb19uUmH/faX2I+d812JcjSvzqlIcZfD7nJyrxs+QLqEsrlhqlQkhKA67102IWPVRIyv1Cba1asXmJPGctrif9363Y4i0C+mxIpIwubZj0iwJDV92mrImt2Z4IJTRbxZO6shXTz1HirmUsFU5oxW6mKBCc6k/DTrZifzinDf/mR39yW7GBXBufW12g0Wf4ebnO/B12njK7tmYDTyiwKPMcfLZqsabVvPd9LsB3XCtmbqXCemt/7GOtWa0uZ5jv/th/vDVbx1llfNZN5DZrsYa1SgwbEI2fm1uxVx84e/yOxY3TrVg3zgYltfHA61Ys6jqvc/MEmJ1pzUw7KiGqrcOF2NZsy7/f3LCox8FvrdgcP+5NUXU0uqw1s+PHT8yroXZowzzreW4tT6F+T9qyTccVCH2URNsUbVgA55yvyxKo7+vW7Pti3tczb9OXuNbsip8Cx5g/GfJzKTXVeD7Uj+pftGY6xJn5lA9VVLVmAT+UcNa4QI6d27BLyxSIH+qLgvOt2db5KhyO9cOMeW3YWO416QH+aB3Yhv1jp+WOMTj3l89hLyUu28fh4aHWTM6zzJaLt/GiojUT/iixuTARodfbsC0zVcgMScbCc22Zw3olCt98gr1BW1bF9Wf8xVqYT2vDIjljd2z/ibKi2rK3/wlwmMl51bkd0zEScGxvKq2wb8fGHlPhdXYynd/alhne4gzg4EfdY9qwp/bc48p8aUVeG/buvhIjvvmQR2Mb1vxcgaMLfeGS1oZdb6XEqDV+6GzXlmmeVCLd1B9/JXw8b5UYHpOMxPttmZr7fE7XVHQMbceebuDncviApSntmKexgKCB1ej+vi3bry/A1L6KJBvas/R/z+f4VVKJpTaL5D1yVpbOOV2bbSpUQ7QknXRJm83twvPXGD8avrgtW+msxNJKX/rPtS3brMGzkrcfSs60Y777FMhN9IOpfnv2WF+BonNpWK2rzebzeZvZrxIO47WZ2WwBL5+8h6FDeybl+taSU0G1f7WZFWet9so3tDNPh73lNdyjIZ0WntRh/35Po9WDdLo5WIdV83X8uNcPPnPbs6l+cozY44eBge2Zxlw5FDPT8fmxDuusxdnDIhP6p3RZe85yT8Oz8PagLovcLmB6dTbql+qymhwVfs95i0FndJguzwuuWRUokWmza/YCUgNe0+nLusx2jAqnfr2gN2M6sLY8G3auKqVDOR3YOJ6beppkUFiiLot/pIaNczr0V3Rg8pcqLJp7B4Pe67KAVQIuiLJwio9hXbAAH6dsnN+gy8p/qqA3/CX2W3RgS7if3pr4GhvDdFkrdxW0A8vRtasuW8L32R4jkPcMPTaa83mrjkqyzNVjNEVAu/EyypzXkWlxD03aWkLK3R1Zg5Ma3bLTqT6yA3u9Wo0nlWl0JVSP3XkmwHVoGvTFesxoItef0HQUFHVg2s1KfG8jx6iuHVlNpQAJX8sNj/VYx8cqeNpw75+px7rNVuHgxDJIJR1YI+8Fq7lSWi/vyFYfV+Lv6mLa8LUj89IUkLL5GYWc78R0Vwgom/SEHvfSZ/sGCBjIUqn1m47MhOe7vptTaPnaTmzsA94ve5PhmNiJHTukQoEyBQMrOrIe/PP2jU+x62In5ttejWDf5zg5rRNrilMhYLUUVbEd2R7OtxWpctgu7shqOVdHj3xMx5P12Sct3jvJjyjfvjNbW8E9wjKPfl3pzMY+FSDVTyFpZie2zoXX8NJkWqutz359VEF1Jpxu7DBgg+arMf9mGA38z4BN5bkmxjcExnsNWPpe7nFOYXC3NWBqfTU0TK9gzFYD1pd72fxHCdCc2ZlVTeE+OzGJ+4E+G8znb6rZI/xa0pn5fhTwdFcBSmv12b9nj9eufIK7k/TZggcqJEc/g4W6E9v3UYluTXk0qLUBM+inxPK5D6lzH358vo90NmhiK0O2lNfAj5X3yXGMIfvDs/bWC4nU8lGflfMa257LM11IZ3ahDc9Qz2MJEQZMek8Fk5vR1K+LIXMwVOOvwzUaNdWQXfogYOenK/T7twFbxefz7tAw0sjn11imwrr8S/SsjyHr56HCqHvBVMH/1pp70MJf/tDebMjkfVQ4Pi0I59sYMttQzvDelxAeasAmiHnO2h2Kd3zenl0SsDczHB9/GrDYOgG9xsZhTYoBsyrlOaU4Hq2nGLALnGf6edxH12mGbItCwKH7QP09A3bSkuuh30Nc+dGZ5bTnTPj8EVb7dGb13OuTFotJed+QiTZwTxlzjxbpGbEavs9e1xxaOduI2S3h11gfQ23XGzLxJwWuXL9Frx8bspr1KhzrcoMcBxux1+mcncTXSaONERNzz22z5xod0DdiXtz3J0++SC3hhqz0sBpDZgcRu2LI2vJs0u+NHy2aZ8Tuy1UojPUhjeVGrFxfidgcHzg+NGKrrQTcO+cHCT/+470CVuQEwCfUkA0qEiDaeBWW1YbsPGcPSdp1mO42YgOTBUwMjYRFiBGrPMavfU40VvsbsjodNYTSGLBNhmwR90Qjtzj072rIvtlx38m9C69UI9b1tID88ffwnY+5I/eUW95i/N5jyAo6qLBzcC61jTditrwOm5V3aXyNEZvfQ0DXx1l018WYtX4iwNngFsV58PPeUOD5opvcH43Y6WcK6L6NIOUvIzbLW4kv866TxU8j9qerEjNKfMnc1Jjp8Xqzm3KB3LYbM9lFFfwqvGn6MBOmL1aiwOIcZuubsCNcT/qbXUBEvDE7wXXm7CxfzPtmxNq7cZ6feQ1thhkz/wcKzEME1PuM2UgTJWqX3USUwojlt1XhRKdo7OpqxNK4trRviEHfN4ZMqlSCjmTi+EIThj0qnB6YDd0gY7aFZ7fm0zlYNdCYKdsp0Wp3NkU8NGZV5iq0ds6klpkm7MYTnu96ZVBUly5Mh/fOvt+pZHasC6uco0bG4kiykBmzNu5yJDy8TnWFxiwiT46DP67RmivGrCxTjpygc1R90oQ5zOLa9daL7lp3YfdvqxDfyZMudjNlGtxbm/d4wmtfFxZwS4kuQ70xcUAX5sb37z7kPG6kmbDne0uRc+A6pvH5aQyTY9ysCGw1N2G5CXIcepqCPkIXZlKphnJhGlxzuzDzkbx/czOwscyEDfykQhenNHJXdmFPuMcVDEgh+5mmrNUN3iN2iXTNqiubFS+gasJtssvpyihIDb2FXmS7wJS58H3eqDyo0borS2vm/KDhjrQ4UzZSwdf9ngde7zNlhrP/aaMXQoeZsqFKAWa9E1E6pSt7yf291apkaCpNmRH35cXzU+HmbcpEeUpE/rxNxnVd2YYYFebK46iTUzfm5ilAMzaGdvfszj7zHlzf7hz1+t6N3S4XoM23+/5v+0SFO+3z6MY68WvUe+KG+Su7MktSItTcA7eXd2Mfl3E+L/LEx4HdmcP2Uthf5mM72p2tsSxDUWEMJF27M5skNWxnx8G3uhvzHSbA3CwB1k1d2Zbx/+6HJKIyryszvsS11yuWZo3vzmbx3tl1JJqypd1ZfV8BR6ZEUUhEDzZDj2f8wedI5283lp3E52rQOerEt7P49s8+7nQT3VnEdQGTRnhg2rAeLMVfjeomTywr6856VpfiQqQXCh92Z6YnyvBhaRRGh/Zg9WYCjl6PxomC7uwucU3oEouC8O6sOEmJQWtvkPmyniyCM6HKLoJ8WpuxbXx9K3TdSGTQk/1XKADhrvT4fU+2R63CoKFnUWZgxiJ4dnbZ4IYF0p7MdBavk1sRMK7pyWKuq9B0+AauLejJTjxUofu0a7QszowR18PiunCKWdqLlZpyrtsdSq2+9+JEL+DPwcu0ZbU5+2Wgxp/4s3Rrlhn76K1G6HBXcujVix3hfNKhnQvd0zBno7jOP/rsjBW5vZgF1941i1zxvWMvtmiRAIPis7BKMmP9i9Ro+ywExc96sZ7TS+G+KAx5Pr3YxWqeZW5eQXWnXuwH99YZadfw0sOMGTpzFvp7mTx3mrM3/PjitIukU2PO9HkWUDUH0njn3uzf/z7yP7vQ3snmbCDPAu9ELhT80Zyd5p4eWekM/zRzll6uQmcLV2R3M2fSOjXWGV7EAa3erKchZ0jhMpbOMGdnV/777fRQHP3aiw0yVcEi0J8ydfsw52h+rr6+dOV8HxacrMIexXnS0ejLhiep8DLIhQqX92Fbn3OPUziTpqQ3W8i5KHyUC2Zv6MM2d+Z6nuiLbef6sEjOorN4PhLp92F3nVSwawiEhW9v9kmqQqqzN5Wt7MsO3FCB6XmSsVdfVn1CBclVN/p1uC9bKOKcucOVXn/rw4qNVNhU40wPHPow8/ZKzHZyheWsvuzuKAE3PN2wVtWXXdvJfXmJJzTUfdmSuSoY/PbGc5e+zHs8X6OVF+DUsS87vIXXSZ4bLk7ux1qOKjD4uTtejOzHjv1QQDu5Cy1My0TEPq6Huw3oh10WHnPWbT+2I/kXZGE67yMdsw50JSILozmX5v7shOrQTDR1E2C8yxjzdbJwP4D3UWo3dOmTBQ1/FWan90Tu4CzYZ3MGmGtG43zSMSpViQ/rulL+pAwsuKuENjOil/UZKLJWYeXDjqR/9w6OjhYwtbQDJX3MRAv3yuu9OuHn+3Q0cpa7nGKI4dsz8PGzEjuWdEXFkwzEZSsROKEXohbdwT4bnlmM+8LsVgbeOqpQktqPpjunoHGjEtZve1G1eSq+NyjQv7wbVWWnIk+LZ7dCY7JbnIYHFzjfvtSn4tacd2/x8Sd0xID/0uDFOf91cmc4+aUigHvfbGUX3G2fBr96BX5V9sTWdWl4aapE1Kh+nEXTMIFn2BkdB2Gqcyo8Zqlgc2woWUxKhB3v8Z/OA+jN70R8valApENvWn4zCZI+CgwY24PO9E9GRRcF7GQmdOFaMkZGKbCjpjPpjkvBYRnPdKV6SNJMwuinSixK74yE+CT8uKXAmmgTLLFMRp2BAsrzPVB/IhlFmgqoQvrANjwZgjffHj4IrsnJ+BugxNj/hkI5PxlmvB5ePRpO1d7xqOU+6zVpEPXqeRtW/377yLgvPbBNQIBIDu+QnrR4TwKmlciwqbkLSbokQmedHGsLO9Pa8Yl47qyA8X09qt6cgOwDSrAqXZy/dhsW45RIXqIPF7sEiIrksBcZQ/9uAlJ15RBt7Q6/kwmIjpTh5qje+NGQAOdpcjjuGIiUXQnY1E6BB1+Hoq1LIg49ViLswxja2ByNX/oq5HQcRX9MYtHYQ4mZSUNp8cZYnF4qR92aHqTV4za21Ugx53xX0hx4G3frpRj03JCsjG7D2k6Gzq07UOcZ8cjmPr5qWHtaJo1Fyl8pFmS0xiBVDE5skKNd7/ZYMDoOPp0U8GjSw+HD8XB3lGHRekM8exwP7xgp8seY4rcsHlnHpfi4djAm6sTj2nw5ErcMx8MB8bCKVoCOj4KXKBbzRinhbDqBQvdHIam/gJr146ht31t4ZKnCz1GWdHHhLXQMUGBGyAgKVd3CA1M5JGbtKbh3HIpHKOHq3IYGdIrFshw5dp7VIIfB0Yg4LEeY+R/xSWkUXHspEHJeExEO0ZjnKYfnjtaoPRwDh85KVNQNgeWvGFTmyjBgtAVW5keDBcmxJNISuSW3cP2jAv3yxmJ7YBQOFCtR1TKegjRuoj2v+VLLsfSk8AYm5PMak40k7Xc34MrXa/rI4WS7MgqTS6Q4+qdRlDgkCj68NkxfNIhUJyMxtbscBqoGceT0G7CaLMfLNY3icQk3sYrXle2IYegz4hacwqVYlTcSRvtuwv6UDFNqxiDlwQ3c7apAwGZruKy/gTrOEi4HJtG9LhEwCFNh5oYJJL0agb0flMioHENOz64jdK8cr7eOolI536eDDG7l9aLbSdeQvUIOzVP14knqCCzwlOHXKEuEVUQAG2UQ64+F7Ox1fN8vh16vCVi77TpmFSmx794kFJ25BtNWAq6ySeQ47Tr0A/k8FI2n89VXMddNCd/OY2nSuivQkssxtWAMneoZju675Iix/Szq/ygcyiQ5/Pp9Fk8MvIY4YzlOX7BC3LxwfLovQ/83Y/FjxBXoBssxw38ColZfwU9BiYteNtg37Co+8czbpu942qcMR9BeJb5+GEsveoZh/hkFDthbUZhJGOaRAtem1olYYgge8HpoqawVL3ILx0C+7iNmj0V6xzAkjOF99GYcLp4LRas/ch6axmPcsDCs4h7tNnoc3bK7jCGDFOj2tFbk7HsR/TPk+NK/VjxwVgjaCnKsibTGguxLcH8ih4rXg0VMIA73lyPF0ZqWUzB8FygwIrBW1HIyEO3u8zXNrhHrqoNhVs7HoB6PI92DEfxCjmNuE1HnFYDsc3J82jGRzuz3R6S1HGXza0VNB/zgr5RjuWeNWFgTAO8rcngdmoQJ/fwwWiZHSeQkihztA52Hcsz3rxGtsbmAhFo5TDfWiD2bfCBZLkerOZOwYNYF9H2owGFzGzoc640/SxXIPzWR5sk9sfCUEk86VIt6XvVCqw0KsHefxC+Sz2FdX34t+8bDeYsn2DMV2nWYBFc/L6RaKPG4/2RqtdcDQQMV8Bw9kbRWu+PZMyU+W38QRRi6o5ufHIZh1eLstZ543FoOK70JyHRwx3Du1xqwwYNx7ti+QoGx42bQqRgX3J4sw+ajU8kyzAUDKmSQa0+hEQWueGSugP6iCfR0lCuuDFRB+bRC1MrWFf535LjT8FI08Kcz/n2Xzcrxrfj2NFcIDny7uUo8fORZzEuRIavVRITvdcXHOCX8p4nQfowr9qXIMdl1OtqMdMHGczIsY7OgfcoZ+zRlMD86hyLmOWGkRIqe82fSz01nELBCBmkS0TrrM3D3kWPXlkn0x/QM2nVTot8Ta3J8eAaN4Sp8mlguWqfrjK4H5LDTUot+xTvhxCnuX61kouXdnOB/UYlejYL4+1YnDLuoQEVsudji7Rls4scMrXovblrnjFMNUs7hk+B11QmaXNNE/RjqnzthwGk5Rg+eif0SJ2i7ydBn5ByUa56B5lsptqnnQX/eGSQdkmK82Wyyz3TAVEMZinym0e8RJ+GiLcetUVNorv1JNA9XYIxoIolHnUTWZJ4XTljTN5dTaN7NGcZIJbpkcwpRxXKEhxWL+h09iQDumxYXC0TnFp/AXj6HWVOeitPyjyNUokDGF5l4d+eTMNZWwCWoTFx/7BR+WvI6XDMBdcOPI3unEkfzpqBxvQMGcI9I7Tcd8l0nMe6rDELkbMROdUR5oxSXK3iKNXXCiv+kqP04m3pEHkXobylSNs4kg0OH8fSoDJ8/iyht2hEU3ZCjsHIilfc7ii/FCtTpW1Nd9jGoOQOvzikSLb1yDGOvyxEw8JHIfNwRvLiuwMlzuaK95Ydgn6zE8tn3xP+5H0QcZxv/bvnik6LDCONaer+qSJwWdBRPN8kxttN4lC89CKuRSryfMZl78n9o6qlA5rGp8L1wBAPN5Gg6Ywv94qOYYSVDm6YZ5DFzL17zOb9URDTp2T54d5Wj2GwSGTXsh+58Ps4t4ygp+iBiMpRYKXsgKtA+CEOelxe1ZIs8XPchI0wBc69kkd3GPZD1VsFElCpu3Lgb+22UeH31rjg+YQ+Mo+XYYy8R7w7fD8VUOR4ZWMN3725s9FFgbw8bLA3diw8FclTOYIg/sx8WfJ4nL54J25EH8cBYBtvGIPrttAmve0pRuTSQbGdtgfE8Ke6s8KcPyq249KkECWZ+tDtoG5aMLMHHXzNI5749dnLv3jmHkZGwA9e5LzwPmUQaJTtx5iBniQwrMnuyCwMHKnFiyCgy37QDTr851xXdEdmd34H232Rw3Z8gWvzeHgpjJYZ7RomOHNuKH0+UiFsfJXbqsg1dLVTY++u2uH3udlzOVeBHSbrYLd0eGj3kyN85Ct8Ct8HnCtfSHWPR+tx2HMj/957HifD6ZY+r3ENXdSNcCt8Jt/0y/Jw3A9227saKeCmmGPvi2LHNeLNJiu0FfujnvQWrBkkxo38AzK9shVVOCTTdgqn8z3qYTpWi6FQgHVNsQOcBMph986OCPDscjZAh47MPrd2/CT3XSvE89jx9OL8eEzdIscJ0Jom3bUXgtxLsmzGV5DZbee9Lsb7Whor8t0I1jDNb3DhKm7gNdrO5zo8eSWHPt2IFzxGqy0MpOGgzLI8q4dTQjma/2oDhh6Voft2W/C03YHIfGep8MkU1qdsQcU0Km5fJonN7tuDeYhk2WEWLYhWb8GYM7+XICLHGgE3QvfjvXW8x4ub8TfitpUByeJJ4ZP0W1HyQoeJPa6x9uh7unlIcS2yLDNv1OLJehhadoVhruxnWjxX4QCOQNHgzBpTKcX+FJTQiNqMdX7t+ruOxW7oZFyul6LdrCux3boV5nBSl1tOR5r4NxaoSpEw7j7HnN0DySYqbmRdQWGuHEJEM21x9YXfeDtVcr3qlBkD5eiOGrOA9/jgIxcXrEKknheplMGUPXItlvA732AXRh/trsHKIDOsU/uR0cg3nOjmiBpwj80trsNhcik63vWn/2ZUwlUrx/pAtLd2/Bbl2JWjSm0H1Tpsx6kAJFsfb0MnaTRgyXwq90ROoo7AJwS5SNPhb0jQRn7fxMoyaPZRq6uwQFsa1uk0/cpq6Hpdvy+H0pCet/LYWQpUcs3I5wy9di5fZ/+41daZjmWuRwGueHdUhqdZ6OEk5L6W1pnjjdThxUo5RJpr0X8AaTCqUwbkwVtRh9AZ04ozd7HldVB++Fjf/4zrsHiIqkK2Cob0CZsaXxIU3VuNELPfTlmvi4jnrcMNYgUOiGPHIkA2wj5NhoY0mXqxZhTLuQfr9W6PYZQ3UOzhT5WhjhnQdFIk8L9zoBJNe66Go4fpwzxhz/65Darocsr49cOzjOlzcKcf2Xn3QY/p6qOpksFIMgsZcO9gMkqNikgV2OtrhNF+7CXFjMOa3HRqGSbFhqjXGDtyIzIQSlG1jsL63GbeSSxDmPw3bQjdjct8SJAd54dyU1RDXSuFd6I1+P9aiQCHlNeKHMbvX4mxPznWJAZiQsxqHtsoQ+jcI+itXYr2bFENVwfQ1aCUy10lxIDSQ7AKWo9MtGf4o/ehhxVKkRMoxt4svLc1chNRPcnw97U1jjy9DXVsZVhVq0o2YVdiYzb3JpEXk0WcFFvpyfo4KEx17vQJPec1bbQoWmfL9NfmceH+8KP6Ruxxv+dxa/b0iHvRlJXrKZJg0WQMTJi3H6AEK3HDTwtzwlRi5Sol5Qz1h0LwM167L0DHOE+durMB3XjP7o3zgqrcMe6rlWNDHD63XLEeqhxzSlwGIPr4Uj+/IcHRQMG4cXIxWnPnzLgXTO9vFSAmWYodZIN0QFqDPKxni7f1o58d5aB8iR/QgHxqzZgEm8/F3Wn6eAusWIHaODMbfvGlx+mLMMecMM6lJ1Md/IfJ5Hqzv4yNK+LQAfg2cfz64i4TT83CV6+q1917iwLz5mF+kgOVKX/Fe54U4zHvZf36T+Ni8hTCMVeCSsyfkLUvRUCaDSZ4XFiYvwYgg7gvnz+FdziI8+yxFJmfJCbmLoN9LjieFfjCtWoC3PG9+nRWIaePmY0iiDHdPBGN32Fx8eMd95EQwyY/PxskkKbrfC6CkKFv057ohv+ZHvy/bYl2pDGG7fGhSwFzYx8tgb36B1t6eh9RTUtSd+C7KtpyFr/waHb3qRdFvZ2DKEAV85nmJTJfPwT4+tw+GnhEVB9rCtUyB5sGHRPrFM5D9WQn91k5ijWczcbKVEttlHuKTV2cj/ZEcNyt9xf1az8U8XpPxZXXi32a2sORZGwYN4v1Bc/DmiBLS6RdQ8HI+HrSTomChL2rOzEVNOxl6O/kjcOcs+IXzta4JxImimWibJoNGRjDGZtoig2fk5IIgqrvOsP+PFMdbB1Lm0Km4oSXH8Bn+tHvCNAS15dzewK9l8jQE/Mc1NuSTKCSLIH0uR9+1VaJBvQmDRErY9nYUJeUwzJzFM1HdLtHTSoZvg5VoO3utKL5GhLHflbi9cqtYLhVh6BYlPKf/Jx65aCoa7ymQtNlZXF46FY81+RrdqRT/jhYhqEWBr6trxLH8vOajFbj4+Yu4eIotvkfIcWhcAMYoGBYelIFWBeHFZMKoGBkMhGBUX5mGNS+kMBgSTGFjJmId96+1GwPpx2MbTF0lg9HqABrxeDKWX5ShdNhHkccbG9S+4d407p3oRxsbmExVYPIrJ9HyIyIUfeF/m39AZDfbBk8DuQZ+XyaKEiZhQ1slRi6fJrp2ewJG5yohd54jjs8aj5jxSty/u1o8ZOck5KsVmK+/V9zcywZreBZed99B3C9kCgrCZBhrUSE2cZ+ERZVynI//KH5XNQUaQ+WwHB+I+ZqTQHtlcJ8fBKOvEyDltbSqIhj7F06GY4wUM48Hk1I9BvfMpPD/EUi7c6wxXFuGH8sDqWaCNXJPyzBIo0xUfMgKWU/l+P5CLrrQcQzWP1Xgwvq9ovd/rFEZxLnafa3oyv2x6OnE17Rwsuid91g4P1JgS/vhogmbx6B0mRKGM0eJy7UtcUhDCY9MkTjpsBXO3VbgzN2l4lOisRi0Wo5v3zeLGyXW+PWEa9RZhdh11BjMsVVAiHghHr1nHPx5NlntEAhXIytE5nONGh2Eh2+tMMFWhjvpwdgy2Bo/7aVIlAVTgYEFrv8sAXYEkbh8NFaM4/mFM4y0ajSW83n78V0Q9WkeicLb3O/EJaKVoRbw/C6H+mKhaNjcETBuVmBJyHKRRvBoyFSc8a5NF9lHjcQ4P77WkweJbCNH4oSjAos1uogy7o/AHM4tlac6iXcWDINTJyV6Pu8rtu1ugdORCtTEWYtf+FggeR/Pnk6zxElNo5BVL8PHigKxqdEwNCxWIP5jifjaXAts2S5Hkkep+CQf82Z+rl2zA7kWjoTw734Xv14WOBKjD8jQ81AwLm0cjVvLpZBMu0gPNYcgSl2CnIwgSjo5HKd/SdFLO4icvEdAmCBDsX+RSNxrKDSWyqHt8ki05flgLHNTwMgxVyS0G4Tpzpz/e9H/oei842p64zheImkbLSPZkZGd0T3P99oyMkqTrBQiI7Ij7Sgh2ZEUotCk7n2+t5Ay6p5z7i0pDZER2Rnxe37/3VevnHvO83yfz+f9vhRy485QvF2txNO9RxKlnQ0O28jj19NdydA/Q9BXi/lsaQs3r3kQDlsl4nqhmAt8OgA3HhexI18k/zN/EJ51U6FV6zO5x4WBODhTRFWVJh21yRor2fdfmW9Bt0YNRt9jAjrhENrtpA2+Hibg0PsF1OfHAExk+VybeI/+rRuEvVmvFS5/TK1eDsb9jTx+8zuGVH846r3h8arWccwdOQw3rOWx+4J4LPYaipPtlVgTfgJ8rg5CJ6Ec297Fw16pNa77VY69vzK2Vw9GHcY8DxYVkchB/TG4QECLkLvkz41++P2HiD0X3iIv7/RGz2gVNun2Jgd/D0ArlnvZRIckyvvj6fs8RjrVcyXL++J9A8Y5bVmcnXlfHM2ya/aoaM5/Rx+UObLOrZzJCfVWGPX//yuXPl4+5qkVDmTXdzroL6cufTAki615xk35Kpd+uMlPxPqyV/KB5/rhqVABu9XrU6sF/TGA5c+0tz2oymcgJkcxNjiUQXU+W6HLFRX+PJNN9dV98JKxCk/4KegZZR8cy2ZmwbtjeOmVDZYytlQlH0e6cgiaRbG53RSP7eussaWhHNM/KMjAvb3x8BwBbwXnkZ1VPfHhbBE7p94gl851x2gvlqUbU0jTJDOsq1Vh5sX7XOYnS9wUyeMJ7WRuaF9LnMjybYjRVq7dg564lbne7e2duN33eqGHsYiB+wdJ6rN7or++iCNTF8hm5/XEKl0Re7hZyYvEXlhkwPzlX7i8S1tPTGLevWzbPbn5e0sMYCz3uPNPeetEK/RlGdXOW5fSbmytKpUYWp5C15f1QG8NNY7pdYO2m9kLnXeocOGXHHrYpie+YZx/QIqUeHbHx+ze/MKQRLeZ4zvGOW+W5pLcK6YY8EHAePd0Yr6mG7Y9FfHevcvE8WAXvHBJhSNejOMCr1mgZgSPN6Y9kTT1skCHXB77njeyv5hvjtsKeWxJyZa1/2OOE2/xeD+ak5estkBfbx53vt8mHxNngZMGsH7skkIDL5ljZLkKF2mk09Q1Zmj7XERnvVy6WW6CW0pZPndBapveFV3Z/o5/Sgk51wVd8ngcTXJJ9CZjbM0Q8HG7dHImxhC/J4o4ZMdl0kVigAPY805yvky3duyKWmEqjC+5QfvP6oxl50W83pJD7UYaYY9rAnZcgfSzmQFan+LR6RcliWv0MTiBx092ucRcRxetDgsYeyeN9N+pg1PzRRy2+jLJnaWLrd4qnOF6mQ7lDXAoO78zfK/TV/N1cVuaiGHHc+kZuQ42MRd4XYw04Y82dmLeN3LeUVgh/UYbPjOu1j0KkTu+0cB/AoZujQPrBd9oKzsLJ8yKyeL2WnjYW4l0XSE5M7UD+ndn3tc/h8ybpYXhbObnd7pOHAs00eUQ87JFGdRfuz3+8BbxSNc7jEvb4QDmBdPfKui4Tu0wNZhH8XAx7fZME93lSnzoEIe7Lb/SlmYBs1VxeBi+0Z1LBLzw/Cia2/ygnZJ5LPGNh4WLWuiNlUocGnIMNHZ/piuzedw07Cg0ff5Cn7qwGR4VB7TwCy1dIaLs0n0ydPM/Gj1VifOXyEis6x9atYVHPctM0rPHTzozQcDrA66QOXN/0MUs32yzkwgVP9PDfVToV3SVRhZ8pv9/XqG7M4P2XP2LLpwoov/0Aqqz9DeVfOSxw5Z71L9DGz2kyWP0pBI65uM/GsP8+mlIHOZGfKKSkwKWS4/i1/afqdVJHmtlx/Dqsy907Bwevd4eR+1/X2igRImdOsTDsRlvaN9IJSYkHYP+Re9ogYzHrK5HYXPgR6rDuHShJA4Wp7fQTvYiln5Aktn7G+WZL4/QuUOG5jRT7eU8nhyYTmRp7+mdh8y/tl0m+cve0yiWUWe+nCf60g+0dpEKT6Yn06WH39HqEhGf2abTYlkz1fou4OCdudR/2CcaZSxg4jekPRu+UE3Glvu6FdNVZ3/SBVL2XPFxaLXmPd32REDR9CiWPH1PnX7yuPYLy/Me7+jbJLZHo+Jx6McP1CSIuc+heHiSX0NbP5RjYdkxCOr1ig5y5nHzpaPwJIw9b1cBr52Ng6m/31Oezd7IYzlkVWgd/duBx6r2N4lLZB3tzfJ5oE4q0T1TR81s2AwfOU++mr+kPswFjGZfpDpXX9BXR0X8lnyNrl3ZQE8XCnjjciYtWvaa/t/L93LzaW6Xd9TEmDF5Shwmdn1D2z4JKJw5iuuHvqI5PQS823YM3/ZpoFeXMR6eHY9/lY10c4ASvWacAKtnIv22uxyfXD4OHuk1tKRIiZrzj8Gcygaaxq6veSibjDOspgm8Esu3ZpC4pRV021we1T1TyeyxKnozRMCnknPk2VAV9SwS0WpsApm8upy2Sf//vCue5l98RMczJnwYfJa2DhJotw0iGmxIobavKyg5yPhhcgYl/WvojWgeJ7jn0gyfl/SgFsvY2qOoPameljHWujT4OCZo1VA6m/EhF48vLWvo0oVK3KoUoCk7l2o+V6PirRLccvJoFa9Gz9Pl0OJwh05RqfHWpRNw7HI53bWoHCd3OAEvRZGu5stxpVka0emlpCt78Lj+ezJZP+wRDWBZ+tjmPImteUiz2rM8/HKCKNeW0BG6Kuz/wF1SvDGT+uaXo/XP2/b0Xyat+liO8z4fLHApzKQztBiXVveTvb97m95VlaORwXH68riCJp4UcY3VGerhVkwPMGY7aZdE+399TC0tGFdMu0pbzopUYIw982g8PmpVUdMOSuxwLh7Jkgpa+7Uc09isuFzLo18b1ajHXHHU6jw6Uq8CzQOZY5jl0e5OFdhptQrO3c6kI0epUeslD19/ZtJnW1T4WLccls7NpqZnVFja8gR+lWfSfg4q9K95CKe23qTrTqlw8fJicKtLp8F1KpR4J5ImrSJacpr1cvMZ8kdDRgsWCCgxP0HSOuXTQvYsO7UvSvSFDBqxrRzjH0yVeHe6SXcNUuJAjdLJTQ8y6KBlSjyvbyjTMM2gpqZKbCc7Sos6ZdNyZxHndj9Fx1wqoBH7BHT5dI4OuXePKh0FbLz5EBcvu0VrXf+//xJs6XSLVm5g8z/yKXq5ZtNVNSq81qkcX53Ipp1ZZ6Vs43G3ZxatPqjCXz1U6HE1k0qZZxmsfA0ufBId/UiFZOor8PqaRO1Oq9Ak/hk8b7lK//8/lRLECujpfIPmzlbhzv0i5HZKpybdRSz0VkLq0XS67pCAdmVPYH3xDTpEg2X1qFKwjbpB9bwZb9sWQ/TgNJrC/DT9yj3YqpVCx1UICNOKwL/xIrVXi7hj1Emye1E6NWecY6+MJ3u5dGq6n3l3Rqrkw+Or9FRTOW7O7i2ZXnKVdjqgxJyebgXF/a/Qw4FKrA8Jl82ckEodi8vxQ9djVCc1jQ5PYuynE0+z71ynuSz3OlgWYZluIm2uFLBm2H00tkihCYxVato/xIWe16mJu4glZaXsvtMp5ApYcukJ2vW8SU1a2X0eKMfitgzaj83hR+a3xWnpNPsty59UFSY+vk6VPViWalfiVvEala8T8XH2S9xtnUyzLrO1zW9E6eFLdCx7HX6oGXQiTlGfdyKeXPsO5vmdptdZ15iUvQaNZYn0ogNbh2svwVpMpO0zBVznWwfh+ok0IpWx4u9qONwhiR5oZT2leAZEP4WmsrUNnaOG6amp9B9j+HtGAlgprtDBT5S4QaMcfFyu0ip/JW6b+hTyva7S26DEPzZFcCnsAv34iUc7y0IwzT5NbZ8LaLr6DJk3NIFW1zFHO55AzB+eo8RXwO0L/v+b/cs0u5LHiCdHJZkxyXTZGiW+Omssqd18geansmsmLZANXXCWfvNQYlD2A9kc9QX6KqYczXzj6aq4ZGrD9jTd6CQdM+AcdX4l4N6tZ6h/YTztxbzP5aICYz+foB36CjivaxneSrtO711m7nyvHCcK16iPNY+xEQKeEa5QK20ejder8c6/FDqL+WBQ+jM8de8y7cGyOj2/Gosykui+HyyLimoxOvoi7byIvVenl+h46CIdq8e4dNxrjDW4QL9ZMu6yfIuBE85RPcZsUWPf48R3Z+gb1olXT/2ErzSMNk1VoXtkK9i5R9CAzyIq332DY23R1K6diBkhn2HDrSO0pFjAvC8foDUwnnqAgPmN7yH/cTyNYF1/MaIBTJ+dZbnEY/n9epgz8wy9/q8cj2gpYIziCNWwEjF6AkJrRTS9PobHUL2zxHT4UbrlNOvo2lOkZeFRWtxbwKTaKLLNLYKWMT4pyQ4jY75G0FQPHoXB+0gLjaRtbH166KZJVnnG0EKqxN+ZphKy+ih98FiJdkP2yiaei6HzmOs5RjTKzqii6Ke7SuybH0TvFIfRSSN5vBAQQnvejqJkII+ZptE09WQMTWAumaU6Tcf8i6ehKgETbp+l/gZHqIWhiG5BFOMWRlCNxnKUSRF9uMN0s1KJZxXvUDA9TZczPk942oxb/ybQCSfYWQlvwe/Lj9H0GWx9Kr+g8/wY2sL4be7j75i7LoqOtlRh0J5WrF0UTlvnqzHJ+R/UXt1G//8MfHdpG3ipdtGyKJYDN3/BMUkIHVsjYMO2Vhj+M5zu9eUx79h3eP4pkjZ7KtHJCeFgTChVDRPxRRqFRzphtFuSEpM8z5GZZeE0j+VPVEAUmQnB9C5j5klD9hP9oAO0bTOPVq7ryd6RITSEsWtGpCdR2gfTXT+UaOh3XXKxQxid+UGJDoWDCsxvhtB+E9j3D5fJ3EoO0vuMH8IqzeU0L5SeP8I6yHktnTl6Fy104dH63k5adGA/fcj2K9ImjM45f4BKdvDY2fwwXfU3lNoE8ujw5Bz1uhFGI0DEhAiKtp+D6YjrSox2QHT8HEpb7wporvUNZ+6LpmsPKXHcle94eFMk9WbzH3DnJ+6eFEKHFgm4eG8btl+7g174y6PnuH+4eF0A3ezC+sVSUxr43Y0GFSrxUycNaZDfWlrTX0DbyL8Q3XkLXXFDxINtFIJ+bqJx61j2hlCIlQTRzKdsTjqfIxn7dtNALeYgsfEkdrYvnWknYIFZLGmy3ki//OZxz6GD5GD9RnqggscvWptIrs8mWseYdutQZ9IzIYBGsPnUjZhCFsdtpK9aWT60m8L53FpJv/5R4lfSnpuzfCMdwGbv+Mw2+yLfzXQPW59hm4JkLT82syzlsb2mtTzRdhudUaHE5I7r5KmF6+mTWCWW/p5N6QMvunwpc8CmpfSY1lraGsRj4dJttMJ+PR3BnMvXM5T6bPanGTyP49Ycod2+BtBsxqVj6uNpws319A5z5I6HztKmxzupJWNIy8UUY9fupG9TlDjrL8Xo7tvoAX8BLfP+ojF73jvmLNsXaCie13tTjW481mzUVIRzHrTlYjnW7dWUlk2bRavNeKy4oiF16baYxpewmecQ8kOXUOkkAd+8O0MqotfRNb+YTy0/SbYuXEbvvGB+BEfJnBQX+i5SwC6HwkmZoSsd5yxg7cIdxLy/K9XuI+CB60tJgrEbtbzPY8/ZHGk/xYPeZnOYHW5DKoIXUTeWjZdnLecSax2piq3tCUNTLle2mO5fxWNO+whJoLML/ch65POF/IKim660IIfNcESLbHKIG93//98bFi6Rpw5zpxlflPh54UiaGDebVnMsHzZIaez4ufTcIR5dVztT6ruA6j7h8VtfP3pM4kTztBjHqg7Q/s9cqLutgAHVMVRDvZSOcGUuOSyerndZTucwJnzZeIo6/vajZYxj5+1iuVHjSh8MFpHkaCiMz8+ha1gPHt+nqYj1n0/X+CjR/aKm1KtpDD3KzsiuZrae9yV0ez8RO/xGMJdOpg6sU9YVHieTJ8yiJ06JaJYbR6ZOn0kTuok4vS2KZGZOpRO+CtgjZj9JmCalP/MEbDq3lqTWE1rJehO955FVuoQOZqxuEjaURFtLqPEStoYTe5KZC0ZS3VE8pn5axenvsqcpJjxuuz+Cc/TiaIkX68GfjyXFyYRCBo9jlSftyyYBtRTYeeTjZGQA0CGZbN4mDJdnfCe01yIe30f1osVxk2kD26NhQYOof80kqjWFucCQcdT23US68jiP4RqzqZfzJLrmA/PWUi96qZ89vTZRQGfbHbRCxtH5ewTslhRBreOm0luss9w9jlA6fCp9FM687y+ideFUGpsjYrciDYVOhR39vUTEN2GaCutJ4+lqV5Y/KZrSg8GDqG4sj0c7a0pT+wyie7VFPPtIAVbq/vQaO/vftI8Sfc2xVGsT45aNMWTyw7E066mI5TNDSdDB4fTWPhEPDdhOwiVD6CDGPINilxLruYNo+SXmfY1SkriuP33G+LxbXX8Sm2lJzcNYvvmbEOOAIbTMisezB+Zwz8cPo5/H8li2T4+L3T6UVofyuPLcfkmrlQ1tvMN6Pz65oNurwdT0LvPoTW9kFY2DKL+L5UzAEvl65UAayK5j7mtJ831H04ZhbO8GD6SL0Ya+3sDj+NkTqH/SQOpVzeNs8wX0YNwAunMWe64DvpTsHUjvpgioeTyIGp+0pv5GIhpOjqSp8iHU64KI7poxdGjbELpJokLHbQpMNBhBz7IeydHVVBRrD6ZTHwt4IkFT0b6HJd00msfKE5rSpjILGj6Px+5lGlKvZYZ0cRcRbQ8XQcIETfqNndkB6YXQ0mpMt88V8IUklljbWFPfhypclhZBKkIt6fJjKrxfHUSsF5jRO79F5BvXk7IunWm/LSLuHeJEbP/o0yTWv/e4yYR07EQHM8bgUgcQDfd29Ekhj0n9LYgj+Sw3OMjj6gNDOR9bS5rCXE9DrJX4dzejGowJH4ToS8yXmNL/P9NOHuggs/3Xmdau59E2rZ+8uFmPGrK86n7RT248xYR2/avE1WuNaMYgPfqXzedk0of1QBeaFsPjFHcJzVhqSPsNFzB+pguNbjCg5Drj6pH+NHe4Ef3C8lP3+AE6EzvT0jKR8XIkje1rRndcVKGfbQxNK+pHx+WoUN2nEDVk3ekeDwE1RhZhq9iR/prKrilqKDRWm9Aj7wWc4KmpyJynR6//PyeemlLrIG2666MS84+wdX7xQR48SkBy/B+Y24jyOfZszmffg9hN7+UJc9g9pAWTaFN92rtChVPebicV0j/y29HMX1pWkPClzXI71ndlmXNIeFyjfBrzfeMj44iV0Qt5LycBX7X0JY65arm3yBhgtTHJ4AS5jPX4SGMtUvGxWJ7ejrH3jJOSR8t1qQnr9JpKtX3xRE1aYse63i5YVvHmk/wl+57KRcbyBP6N3Jy5//uSdtSHfy33YbOaPs6Q+l/5LD/ryeOgx0OoRu07udYflrHZ02lFwVt5r1MCansso9YzmuWb2ezFXtlKjf0/y+uYH0X1CqbWbj/lfVXMQ/Ui6KNgHbpzvBoXJd7D2CWv5EmvGA8r/6HP0CZ52xWWk1Eaioro7/IpbJ1VvpqKCrs/8q3TlDhyuIa0Iv+R3Gsn40bFX4h9d1u+g2VgcegDCHJJlw/IELGn932wG/dY7sO6qWf+WtIUpJDr5KnQOH8JmdmWI7/IcuZ1jZRQr9vysiYBV/QZTsynZchXTBPwfnx3El5xXT6IZaCirSMpdr0qv8MYoOHvD864T7b8PVuTk3ebJwf1qZWXv1Oih8a/Ascej+W12UpsyNCiNFuUv/6frzqZUv+YTPlzdp1PUeNowslcOR/EZub1fFo8qEDuNERE17mrqYZTkZyw9ZldFkBjdz+WZ7G93qe3h840KpdPkqhxx6QHGHRbLjdk3Vp7pRj9U87LP7UJOGVkG9Z+vi4/VMT6Ys4/NFaWyIPOC/hsu4Zi5mWV/DI7F65RfyDR/Kh8BzMg/6G/IFZ7tTxHLuBa/Z9gPG2e/Mli5n9LSiDobKD8FzsLNx4Xg9W74/JX41gmD/ElZdMuyQPHqXHVNw/S4hMh566r8Pee2cRuXajcL0JE3DyOBLUPkS+gAioT+5Im7RD5M1MBH+Sx2bsTIn+wjz37o2609vRG+Y/njMnjbKgjHyIfdkBA3eFTqOO0w/Iuo0Xcl7aEGl8/Ic9pFlErzJe2eF2WD5SrcLdRALWelCd/01eNPlYlaNx8UB7H9uvM8EdY23W2fNkFAaUHHqNt2ES5XWce19n+RP++S+Wnp6lwc+ZvNO54SK4qYNnV0oZlC1Pki1nHGQ78CRoxEnn1ah5D9Foh490geRlzuh6TyoDOU8vGMwbL+fQYvProycczLh38uhRiy2bIN0ez2a5zIkFFw+ULWAZGPJhDaivt5PYmKlRJJpFaGC93nCWi3bRBpOXdOPlatl/TarsRckMiH8HOY4jfVYmXzi3ZpgwV/pqizq9dli+7dUmFa5ypjDrLZPa3VOgVYSa3Ss2TDSlU4aLNRrRlgZGcMN7bcbM/JXS4/BbL/4i1E2ii/XT5pv9/l4LeHBrUy1Ne2kGFDcsYI5Pt8kXvVehj8hhjp3WX2zJPLz3yBI2f68n9WBebbixDjUhB5sI6NOPUDzR+OUDuwfjwofgTgwa7yQOYo2lWfQONaqXMibFfr5lfgdzxk43YxHyngxrouHz742d4bIsUQWOq6+QND3h0di2HoEPDZX+lIk7zeQoaHbJlOtNFfPRlEdGo15fHlapw5Dy2VhGtsrh49rqPhCT2+CBbWcvmf/9gQlc9kyWzs3AquBux6l0p02Zdc3v1Gk7DPH6yfJAK62eachrH4woO91fhzLlzJUG7ogusvooo6zNeFtQrrUD2U8S+tUZyWqcpSxivwkLPhfKgkpcFs5cyL8vqSOl+B1nNGAFvDepFE7fek2GLgDdv2lKNY/9kc6OZF9tIKTloJt8yU4V1T+dTq9aJ8gUFKlTyT9BKnS/T7qVC+xllWPs0RpbsKeKVGBE1JjkWbHFiXj+HvceIzvaXGZeuNPyMGv3D8qd1VmFlwhek7p4yn5sC7j/3Db3eVsvqTgq4581nCDoWUXCSna/mI5+AXuXt+38S8cvUZ2CbVSTp9InHV50rwN/1oaTXABHHdBfBS7+zJI2xyvmvSgiyOWh/piNbw+4zCBmaJbt6m73XdUJo16uyvDUqnNFtBPEyi5F1ZF287JcR0ah6W2A/mTHSDg2i8bCX/YBcEfNSbnEaTdslXVnmvP90nCMvlkke3Gf8uWwhV6t1QOLP+LZZu1GisSpQUi5h3ZS4wp5kbpKUjBRx4ZibMg1uuURrIdvrH3PldNJYybgUEbdw0XJ/32SJxRr2+uYLednEA5JAdq5vzP4hD2qpt6dKAUfmdaW071jZjz0se9tb0yDtS7KE7yK2V4+jXtuUskcOKtR2Y34Ve6kgaLmInxiv0KEH7AdXCagfrkavS66SK2w2Sh9Uov+uq5IExkjTP3zARMdyyfdHKmyxaEGqs1hynYiY9eITaqSq8xOMWT7YtIDXzAjJgHOM/eI+QNDND5Las///291q0DGy4/ZqCsg7VkGTrS3nxti739cKKB7dh+vbT4VnL4ZDxq0p3Ogl5ViyPwwCVy3jWi6X472uoZCWG8yN7KTEwjW/ONoWY2+3VMCFmS85r3cRkrcPBJz8/g5nJW+QdP+f568e4nKVHbkhLE8Q7TjraF1u4GYBje6el5DeepzXfAH/brlaEJRgwE1g11F3+CaznWrINW4VMOTfMjn5ZsTFhApY0SVJHmSswy28JWDns0/lTcFaXLqbgFXkpdz2X7IksStjxe1haOUwj5sSVo4zo8Kx9bc3J/lbjhZJEXhJEcotdlCiuqkCNTJeSFbpihj4/hk6Jnfj8jMEzFE/R1t3e87GV0DDdh8wyKJV8p5l2nfFB6S7b0hOdWL90qkZjIeP5I4aqrBL8DsIkvpz89je7ZxRB4mTwjjvesa9z2ogNWMvdy2brf+u55CQsJeb/U3ENo0I8Hq5hSt9Xo5n1oRBpuUJzo7xhn5cCNgdOs/dn8H64pWKM78Wyn2IYt50/jFnvduZm17Oo+XYm1zq4AWcQRd2b1fCOcrP46yv8/hb1YVzdHXgzg/gkX4dIEm95sTZLGQO4iWVFUcv48pWsDOlrS9v+r2S+ziGxy0f98vL9izmUhlDVgbclNMcJy6khPHh3FJ5UMVWbmkcj6O3quTHNkZzeYt5fB0Zio9KQrgcfyVW9g7HVe1PcLbs7A8KjMC0iYlcDGNOjcYqDHJZzPG+IqY1VmNRVDCXOFDEgHG1ONXpJKdzVUDzr2/RatBW7tBrEXuMeI9eDtO4YjZjem1vIPHvKa77HhVuiWwA65pbXNY5AV8210FaTQq3m81S9rQX8NX5NrdvogrHroyA942Xudq9SqwtDgOXgCKOsBnesuogtE7O4OoYJ/fzCYaK0ntc6T2W1X9UXMXuGK4vc5DItBLu4NsI7uhRxgbLs7lii1DuZQCPa/A8V5u1jQsYzGPdhBOShGX7OA+ixIPe9vaZF49wx2yVGHDbX9akOMrFM7d9ufGp7JL0COfeV4mDzNhM4jbuE2Me038yuc+fSC6DMfz0FqU8PPw457CAx7glVfJLV09xNfY8Ss8fQOPYGk7TREBYexCtbTK5u2w9Z4eGY4VuFrePzc+ltxGocTGfu9ikxOCxL7AioICzZawyaW499tTN5iYqBHRsbsC0KwXcY+aVevVv0PFnDLe5nq15ZBO87yDj2hepMH/6K9A48ow781yFOx41QGZcCbeBufbe17VQO1jgxieosF2/FxA4q4wbwDjn+dkIeB7cwB0sU6IsIgx2p3zk4ln+eLoegDm967moRh6rhlVwPfuf4y4wJ4258Jjz33iK2868+8aQe9zMyfHcTjbDj/bnFFRcSuJ8npVjcYy9LOhjMkcay1FLeCIvaznN3RvP2NumQv51QiLXnblYr/PP5bGzE7mlw3ms3rQfz5VqEMqYqjmDzVvuC074xuMtiMTahc85l6NKXJTyAnOHvuLcJqnxdkIdzvH+yDnfV+GHlS8xF0Wu7KSI9OErvPT+ETcFGKvsbMJaSOce/BBxwJRG0Gn5yc2rVOMF/Zdg3OsrNxPU+NCjHvovec+d/KrCtMwIKLPqQDIylTjYKxze2xmSgHbMaxbthzPlWiQvXMCTI4Mgk3V2M+NGnUn70HBND+K4TMDYvUFYSwyIwWkBw5eH47E1+iTKUsDd5RGoP+oPd6hIibC+Hg8HGRGxQY1BrxtwTEh7Mm2LGpfHNKL/hRYubK4a92SEQdo0G3JusoCSz3vgq+8gsom9l/fgPfgnZQR5vU3AX/fDsDW5H0lIYI5QXY8D3S2IzrEKtNnVgBkbuxJXUoGfikLBpd90MpSxk+JaCNQGzSPDPFQ4aPIuSE0jZBHzr/0PduLlndNIMMvbwfahqN3egRQ+YUziFYaPcieSOvZej4tDIT7XiRgzry8sDQEvx6Xk73B2ljV3wJ3NzuQGy+fPH9bCRe/N5OxCFTY+8IEafivpVy6iQ6I3DH21jaQ6qrBGuQa3rtlBrrLMbNd+Ldo6BhDXRyLOmrMOhb5byY3HIq6+E4jRmq6kXipgWGMI+pzxImNZVqd1C8PY0PmkoYzHwR1CYOnyQPL/zx+lt9sOXv98iIe2gBOvbQU75U7Sjz1L+LJ1cGzsdrLSVsSTDmvBKmUPyZkt4JUvq6DIfjeZxvik1NALOu8NJn7feYz+ugytex8kDxnDT1i3GlNT95DAfaynbq1FHa89xOSLgB1nrMPFx7YRbhrrbp8AdCnZRPyWMzbetB2VXVeT62YC7hsegjcmbyN/2H71NzkIQwPCiTRRwJkrgmFtSRQZhSI6pm6GGxUHSfEJxvMP10N0WSgxsRHw4EgPSK2JIk63eDzc6gKl4w6TDQuVOCndFe/WHSadqpWY/sUDz+RHErMhAn4pWY9vZoWT8AAB7/XYgj7p+8mqSwJeGx2MR6qjyL4ZKlw+7CD2/BRC3GoErK4MhtpOMcR/D49fugeDz7Yj5L2+iC9q/OF1UiRJYll9btxG2LY/liS/FLAhzA88th0ixew1dvIATYMTJJ2tQ72OK6QXHiMdO/GYvMEV+1yKJx3CeSyZ48H6I478eMTWKtAPBwTGkinXBDyw1B+PrI0ijV1EHNt+M+b9CiHLF4hoevgASrscJy8uiTgyIBinasWQxl0CnjY9AF1nnCIzH4gY3msDKNYfJ53YPlqo/aDI5xhZx1j0/EYPWO+ZSAJuiFgx3hUyDS8QMYu5hpUL2lueJWpzHtWD3TFU/xzZWcn2QuaHM2YcJ2bfBey2dwPqaB4lDl1FfOW7HzNiE8n3QBGNHPeDd9tFsp3NdtX4INirl0ZCNUV8UOoHmi4J5EuwiIm8H8gaTpAVLGd2nHUH8clVcmqRiHdWukAH4QahU3ksXe2CjTaXyWzWv5Gj3TH571XiZSHiiWt+6Fl1ggyaIeLt+35ov+QE2eku4k7vvYznbpLPY0UcAUFo6HKVSBhPntDfC+0mZxJnNfPW227QY1Ae8WZzO6CHC0Sfzia/visx7JwLph3IIIP8md+VuaG1Qy4ZLrDvr96FXV7nkag/bD6ddkHA2XxiybrjaFQgTBp3j2wwFrHxkDucvnmftHMU0cDDHcXBRcR0kogmG7fh90clZMAP5uwdd6CXk4LgTwHt220Dy8AnZCPjovHNbuB4vozoMHY68ckV8qdWkNHsHgKWuOI8uUAKu/CYV+uGc46Vk77VAmYd3IxdIirIyqtKDHyzBYd0EUisC5ul71tAM1tNvkeys++6GezMaknBThGTT7tDc10VCdnBssjDDV6F15MoGY9e5a64SKwiun48Wix1xy2XXpCcPBG//t2E5cNfkI5LBBzmswUTL1SSgBYVGib7Q2X+G1LLnGLVeneIHvyO/GbPElXvBo1DP5CHbCbv7nDDsSObyN9A9vVe7ph04j1xWCWit7k/Tjd/TxLZ7LXKNkCK8iv5NkxE87L18KD3X+JwjK3bKHcwufyd/P9zUjav3GD5g+/kSKMKoc4NG5d/JgbM9RYOc8es0B9kxwuW1S7r0c3nH2ltEZE88MOmvz/I7U4q1Oi6DiboasHjOyKK0e5gBZrgnCOg0wl33H9EEw6ECPhg0Docb6sFhszdbnK+MONDR/jNHMfmnztM7aADOSBg+VN3HOvVCXLYvN128kW7OzqwizHzpRfe4Kw2gCT2ut/mlXCufWdwahRxTZYHRKYawmVvAV/P88Dc/p3Btpb1C7cSF07rDC6pLD9XemPrJiM4MILx+fTVMLZ7V8i/wePWPcshgphCCOO0vIeeoPhmAl/SmWufd8MpcyzA6bUKba96oOyfKRQw7/sbtxxtjpvAijTW7/dX4/oj3eBekhLN7yyD+Wk94O8wAfPrPeDI6J5QsYb5YwqbgQuWEMLW8BDb67uLe8J4du4CvD1xe1x36LBOQOLvhcriHjDkF49PzyyDsObe8Pokj0sfu8M/ZW9ofcwyaq47/H5iBefuitjrsDseqLWCLqyvNQZ74NWUvuDRmceknl64pLo3VBEeNc2XwjTnvnA5mEdPSw/otaMvZBXweHm+O1wf1Re0ckSs0/VAmzV9mdMKmPHPA4996wt7lvP4PWkp9tzZF1qeKTH1WhWkNo+Hl7YV+Mb7GRwJGQuS1AqcNqMSxn0aDXMtKlFZV0Jca+2g6xT2XBtKyDV/O/isLaJL9xI6vGgCaLHurtMtpVUWE8D+E+u17Eos2zserM0qMKrmGVb0GAebt1fgkJtVWFU9FnpVV2Ca3FRqWzsJLnXn0eS7ifST70Tg3irx4VQTacHQCdBwQol3g5+DReMkeGyhxhmlz2D5kwkQydjjRt9K6PptHCStrcAJySUka/gkuM/OQq68mDTbToTaKwL6DnhIK5wmQwvri4qsUqp3fCI0rxZRurkSzx+bBBUGauzavgqX9pwII3up0cH4OY49awfjO1fg3Z3dFF63JgEZ9//nJyaKglUTwYLdW5cepgrZoAlgG6bESzrmUj9nKbwfxZi8l5l08xEOjuXxGGtsKr3dTgJd2njccLmb1OuDPdie5bH+bFfpp2p7GM6yZebLGmh8IIVk5iDvHlQD94ODxuuMH65XweUUDk6x7k5sVwme/GRYPlyNu3MekujRHCxgrpo5+T4J5CWQbC9gYIaC7N3OQWGWEkP8C2liDMCa80rcNLWYys9y0HKY7YvjI3qhswTu/xIxbG4lvp5AYLpaRKt3z9DhkwQWhrJsefYcdxhIoGmHCgtca/BCkhTitoh4uFtXxTJbAu138vjkbVfFiIUcXLQQcGxvE0XJdAksGMU4JMVUMX+KBAZG8Hi8yEzhPVACf48ocTpnLi3Lnw4VOTw2rzaTjnw1FaawObmW01XqvHQa+EhEHDW5qzT4LkAI422n2y8guN0M8GHntHxpFfhnTYHtzIOCnSshefZUCGEdNyPzEcnrOw0+sy6OMHtAvltMgWtEwCOFlDQ/nAK7vHjEbKRut6ZBS4sS94U+oPKKKfCc+ekM5SP6sO8UiPogYnp0JeKeqXAnSEAteIaKAoDudwVcFPUCn62dAQnnBbzau4siq2YqXKhX4v3qLoodh6dAe+byO1Z3Vay/D/CdcRF6mSksc6dBP9YvRX3MFX27SEFepcSgJebSaXMc4MR8AQ0yzaQrK2aCBTsvn3t1lf5WzYTGayI+de4irTo8C6Z9Yn6xo7N0s2IOJDorkUTXwgO1A9QOEPBRlBr4hw4wjj37zh4q6OAzF0ZfUOGxtCekv90sMBot4v29pWQBPwNGMR5bNKiAGNXPhnbdBDRBOQUNB/ixmvlR6H3a/8EMSPcTULflMe0bNgsMWedq3VXhAC8HmD9ahSaDK9B01iz4WMw4PK8Wy27MAYOHAn7K6awYoJ4N3dlsn/TrojiqNwNybgjofMtMMS/ZAep9RNT2NFe475oJluweXI0spN+eL4CTa9iazzeXroxyhCmdRNS/YSYN3j4HxrC9c/veWTqvah5zGMbVdp2l07MWwJJUHt1ijaV67ZzAaoYSh/2phXfZ8+FgI+NbJzW0sWuOZfn20FwFi64tgOICxjzbyklZ2xz4ydg7UecJ8VTOhtGveWx1u0uakxeAzyYBp64ooFzdfLBgHRoxUaCXpzvCWeYjDtoqNNCeD5NiVThkshp79ZsPx1kv+AbXYcf6BaBgPKBzxFhR+mMhbF6kRJN2nRW/lAugwVrA30/NFL//zYNJzAWGHjdXKI/NByvmQTIPC8WyK4vAh53Bqb4W0uTeThDtq8TDhebS26XOsCVGwBv1xtLWQ0tg11QR920ylno5uED3+Tw6HKiHX3FLoCJWiQX360BzgDPM3cB4JkEF84c4wSojAV2PivClmwv4sBxeN9QcmgNcwTlKjZa23SBpoBuMYXsx/6IBwEz29VI2q3t0oFnqCjvmCrh9v4o431oAia4iykzvkNo7LtBurYBm3nfp56rFYChnOXmokt5uWQwtrDf7++nhDhtXaKL//zy4ETYdc4UlEgHHDeiGZ9l7NQ0V8f05M0y1cYOfESqs6qbC5D5OsJVxyJT9aryHC8GJMTw/th7vP3EGjvXytcp6XFDoBj0Z955abqwwuusMKOGx4y1jxc/YJfD7DGOYBnPFz4dOkDxcwFfeFoqkFy5gg0p8usxC2vzeDYxYLziUmEtjyzxh70cBabixtO2UGwSx933Uy1g61ngpXGeccCK/Hv7tdIcljUp88LkO5lgvBcL2q3SYCNGVnuDDXEOW0gNG63vCzHEVuM/YAno6eIDrLRU+kzNGcPSAJi0BD1l3gDc7XaHrYR5vR2rC5ROu0H
[truncated: 8,378,407 more chars]
