# Supplementary material for: MEBRAINS 1.0: A new population-based macaque atlas
Source: Imaging Neurosci (Camb). 2024 Feb 2;2:imag-2-00077. doi: 10.1162/imag_a_00077 (PMC12235559; doi:10.1162/imag_a_00077)
Supplement: Supplementary Material [file imag_a_00077-supp.zip › surface_templates/MEBRAINS.skull.json]

{
  "name": "MEBRAINS.skull.gii",
  "type": "MRIS_TRIANGULAR_SURFACE=MRIS_ICO_SURFACE",
  "num vertices": "360276",
  "num faces": "723590",
  "num strips": "0",
  "vertex locs": "surfaceRAS",
  "voxel": "(0.4,0.4,0.4)",
  "OBSERVATIONS": "-------------------------------------",
  "info": "CT-derived skull for the MEBRAINS template, both inner and outer surface",
  "source": "Generated by Qi Zhu, October 2023"
}
