# Supplementary material for: MEBRAINS 1.0: A new population-based macaque atlas
Source: Imaging Neurosci (Camb). 2024 Feb 2;2:imag-2-00077. doi: 10.1162/imag_a_00077 (PMC12235559; doi:10.1162/imag_a_00077)
Supplement: Supplementary Material [file imag_a_00077-supp.zip › surface_templates/rh.MEBRAINS.pial.gii]

<?xml version="1.0" ?>
<!DOCTYPE GIFTI
  SYSTEM 'http://www.nitrc.org/frs/download.php/115/gifti.dtd'>
<GIFTI Version="1.0" NumberOfDataArrays="2">
	<MetaData>
		<MD>
			<Name>UserName</Name>
			<Value>u0073300</Value>
		</MD>
		<MD>
			<Name>Date</Name>
			<Value>Mon Jun 13 20:18:19 2022</Value>
		</MD>
		<MD>
			<Name>gifticlib-version</Name>
			<Value>gifti library version 1.09, 28 June, 2010</Value>
		</MD>
	</MetaData>
	<LabelTable/>
	<DataArray Intent="NIFTI_INTENT_POINTSET" DataType="NIFTI_TYPE_FLOAT32" ArrayIndexingOrder="RowMajorOrder" Dimensionality="2" Encoding="GZipBase64Binary" Endian="LittleEndian" ExternalFileName="" ExternalFileOffset="0" Dim0="100974" Dim1="3">
		<MetaData>
			<MD>
				<Name>AnatomicalStructurePrimary</Name>
				<Value>CortexRight</Value>
			</MD>
			<MD>
				<Name>AnatomicalStructureSecondary</Name>
				<Value>Pial</Value>
			</MD>
			<MD>
				<Name>GeometricType</Name>
				<Value>Anatomical</Value>
			</MD>
			<MD>
				<Name>Name</Name>
				<Value>rh.pial</Value>
			</MD>
			<MD>
				<Name>VolGeomWidth</Name>
				<Value>256</Value>
			</MD>
			<MD>
				<Name>VolGeomHeight</Name>
				<Value>256</Value>
			</MD>
			<MD>
				<Name>VolGeomDepth</Name>
				<Value>256</Value>
			</MD>
			<MD>
				<Name>VolGeomXsize</Name>
				<Value>1.000000</Value>
			</MD>
			<MD>
				<Name>VolGeomYsize</Name>
				<Value>1.000000</Value>
			</MD>
			<MD>
				<Name>VolGeomZsize</Name>
				<Value>1.000000</Value>
			</MD>
			<MD>
				<Name>VolGeomX_R</Name>
				<Value>-1.000000</Value>
			</MD>
			<MD>
				<Name>VolGeomX_A</Name>
				<Value>0.000000</Value>
			</MD>
			<MD>
				<Name>VolGeomX_S</Name>
				<Value>0.000000</Value>
			</MD>
			<MD>
				<Name>VolGeomY_R</Name>
				<Value>0.000000</Value>
			</MD>
			<MD>
				<Name>VolGeomY_A</Name>
				<Value>0.000000</Value>
			</MD>
			<MD>
				<Name>VolGeomY_S</Name>
				<Value>-1.000000</Value>
			</MD>
			<MD>
				<Name>VolGeomZ_R</Name>
				<Value>0.000000</Value>
			</MD>
			<MD>
				<Name>VolGeomZ_A</Name>
				<Value>1.000000</Value>
			</MD>
			<MD>
				<Name>VolGeomZ_S</Name>
				<Value>0.000000</Value>
			</MD>
			<MD>
				<Name>VolGeomC_R</Name>
				<Value>0.0</Value>
			</MD>
			<MD>
				<Name>VolGeomC_A</Name>
				<Value>-8.0</Value>
			</MD>
			<MD>
				<Name>VolGeomC_S</Name>
				<Value>3.2</Value>
			</MD>
			<MD>
				<Name>SurfaceCenterX</Name>
				<Value>37.271408</Value>
			</MD>
			<MD>
				<Name>SurfaceCenterY</Name>
				<Value>-1.941685</Value>
			</MD>
			<MD>
				<Name>SurfaceCenterZ</Name>
				<Value>-1.753481</Value>
			</MD>
		</MetaData>
		<CoordinateSystemTransformMatrix>
			<DataSpace>NIFTI_XFORM_UNKNOWN</DataSpace>
			<TransformedSpace>NIFTI_XFORM_UNKNOWN</TransformedSpace>
			<MatrixData>  1.000000   0.000000   0.000000   0.000000
  0.000000   1.000000   0.000000   0.000000
  0.000000   0.000000   1.000000   0.000000
  0.000000   0.000000   0.000000   1.000000</MatrixData>
		</CoordinateSystemTransformMatrix>
		<Data>eJwUmXlYTV8Xx1NpvPN8o6RIqAwpRN21RSWEkESZyxgyZ0pRxqQIUYYImUUadM+6K5LILJQ5Mk9FyC/e8/63n/Ocs/baa6/h+7k3yPYkpMltKMFFh7Z+2bCxWksVPXtjJ6dtULtXS2nuDPeWJUG6tZYiVV0xOy0WZuRoSPXcE89ungGfXDQ05Kw7qkynwMgmNU0WeOGIA2OhXYqaijgvlKQdg9E9bOjrukDcfWcfFNnakMojGF3ctkHRCy3FDhmHHTYlwThfLdUtG4Rhnith6mMNeXcPwGU75kLQIg0FFvXHA6aTYd0fNfn6+mO6IBQaxqpp9gN/rNl9HSJn2JDdxigs+olwf74Nha+fhBHvzsCs6TYU2DAeh6Tsg11BNuRWOwPN5m8HF7UNuQ9ciHb7N0Bmipa8U6djyqqVcOmDhp7Lx2Kx3Wx4OkFDKYpRWFIwEVbWqmlDh1DEMyFQyNTk3XsMJjfcgD/LbSj4zXy0SjWAfj2/9l+M08qPg9dqG3qauRzz7ffCwEk2JFy3Ckf32wk13jY0Y8MaHL8kGZyrtNR9aDzOECaAj6uWbmxajg7Rc0A3U0MNillo4jweoEBNy4ZOx/neIcB6q+mpYxR2O14Oom02VPYvEZ+fLoBhqTaUNXg9Gu87CJExNhTfYSO+WbMdHFrZUKNtMurnrYfKjVqKrt+Eit2roUGkpQOm6/H02kVQsEtDbkcSkIZMhcs1ahrTKw4/LAuDS1FqihkzH8PSbkMkv9eRhF04a+QVqEu3oYPm2/Bs4ll4n8TvNWcHxtzaC98H2FDyjd1YUZQCbR5o6ZPnLuw5eh2oo7Q03bADI2Piwen/+dO0FW8siIWupzSkz9uEGTOiYZ6thqrkm3BoQAWs2GFDG+z244PoEljHn2vkm/14ac1JeM2fa715Du5YvR9U7jY0Pv0YvkjfDhmvtLTPJgcf9N0IY+ZqaXzLA+j3Mh5k7zXU8cIedC9aCJ4hGurUeTu+fj8bTrXQ0I+yrejTthQst9vQqsQj6Le4GDbw9zXo0il8n3Ec/EbbkOmls+i+6wCYaG2oyP0C/nm5E57ydZG66yx+q06GybO1lJN+ElXha0FzR0Mjhh9Fv1OLoclGQ+V39+OEqnnw/oianLsfwk47zoF7mA2NqirEnB+5EOFmQ9JWJZg9PRtUv7X0ZDyHpm574PxVLSnvXcSKQWlwhbffdUoRjpi+Hrqhhjr0K0DPlSvB+ZuaGgpO4eW4haDi1PS47xH0nJUHXs58zleUot2II/BfnZae55ZhnsU+mFGgpbzRl9D/0E74FKklJ5dL6GCeAjENGsq+Q5h1fT2ETNfQC8tSPLg1AUCvpjYzEd+MOAoJp7V01+MGOuzcB7ETtdTteyX+c9kOfd7y9V52DbOyNsPTOfy37hWoupMEhz+o6dOacoxovxakuWpaPfgKXph7GN5/1JC5cxNnFLUHPpdoKGnfR+7AhxRI38Y/r/rC7bu7Bjh//nm3em6naAngd76uj/7innScDfOL1JS2zRibFk+AYb5qGhFsjC/3j4Dux1TkFNASJyfdAP0ULa2IaoemKQQ/+PWEObaYevYM+Hlp6esVETp93QN2fO41u1ihLHUT3CrVUHWZFbqFxYPvLA2lu1iga8USEPTUUI6ZCFOGzYQOT9Tk5SzD7h7h4BSippQAJYYeGAJhkSoK+aLB0iHvIcSe71d6N5w9vAaeh2npRJYrxlZegSLSUukbDzwRkQcnL2tpyGI31DQcBNVSLSXstsf0C9vgaH8tSeY5Yk7RWphzUUOVRlq8vzAWUhZoaMVLe4wzzIB8S96fnHYYaRoO6WvUtOhVJ0Tf4WB7V0WOs3pgn74NMJk/Y1XAQHS//R5sRvL2h/XDyKsPYAa/74g3A3D09atQxufwjJ+BeJgrhGS+D8cNGIjlksHwfb6Knq8diPk23yF7qpZUj0ajXcdX4H2N/3bAGOx19y7cd7Ihz8QxmFd3GS6OsKHas6Mx6/BFcJpqQ347QrG+cig8LeZjEhKBgxY3QuIavsZHRKJf9hcI5PP5w9RohLQaqOzP98NJMXj3+02YwPeNg+3jcFLmcGhCFdUsn4MZDj/B6j8txYRvwrFz3kOqhw0d2J2Efo8fgnwZ31sursVhn26BxxYb6vNpLbbSTIDxy9QkWr8GXw4KA7Gnmoxt4zBo1TcYz9fCvXbb8Ua313Bnmg1Z2qRjiv8j8Ey0oaS1W3G+823YnmJDha034s6sKbAiS00jbdfjKNdwuNOG73tp6zA95AdssLShPel78X7FW5CMtKHoDvsx5t1D6M37n1C/F9OUcyGGr0fJv13onBoJovlqChZvw6aicLBqUlHulc3o9egzqPhZ87viJJ7NegIVvD/h2pOYkFIBEfy8uJp9Elc7EogTePv/5WGfSdHwsFRNdf32oFev2eCxWk2nBu3D6sz30MTbIVUBlolr4SYfn2GSIjxdeBf+hPN2WDFmFxvgyHgbUj68iAE/FkHsaxW1UF5AD/M54OWkphcRR1E4qQa+utjQi4BSDPO5BctlNvTuXwXadL0IJ35oqf26G+i/+xREPdfS9j3X8W/tCojTq8j/O+GAO1fAUKql84YqVCsvQulCLc18/wQ/9zkB8gV8z6+tQmHn/bD+j4Z8Pj/EGTv4eXdaQ87d7mPOzK2gmaShMTNvo8eijbDhpZo2X7iFWTvWgB1f14bn19CotBAOddfS/gmvcMTGs7DSQkuGD69wxoZD0O2GhuRGL/GYYDe0jdHQwt3PULtiK3z8y8/i49X4q3kdFPHzUdnwAItyEmD6ThXNLb+LPhOPQPQ8DS05/xEfeWVBWR8NPQp7h00ntsEMPs5Bf98gvdkEB8eoKfzdC3SoXAtvdquoY8ZTfB+3Fp6e5mtE/Ai9zqaA1Qg1xYV8wk5tkyFqgJq2Rr7DiQ/WgfV9Fc3j6hD3bIBNfdXkvn4Ol7wtHm5o1LR7ywpu2Jdo4M6pqOlfAlfrPRaS3FRk328TlzotCL4VKymp425uvU1/aCdW0oKLu7h13+5DW97P2dc57kTkFYifoiH8d5k72e0szA3U0Mi6C1x9wT6IkWrI/9NRLvHTFth/UE3nOqZzbsI4+D5VTRM25nAfrGfAlv9UFNXuNGeWFQo5fL0XNRRw6B4IXwqUNHsCx7movKFTpoLizEq4Iref0O6NmqDrE87kwkeQdtNQ3KGX3EtpNXDr+RnU8Q03TXIVKu5pSEE/OJMb+UBVGjox5gsnCjgEHdM1dE5exXnuSofCYA0tiKvgku+tA5WFhuzbVXBWobFQd0pNsdxtLjgiCvR8DA8rn3G9GkeCYYuKqiNqueLRfrDmoJKiLjRwshW/YACvLf2P/ubcgz7CXD6X3lsK8P3Re2Ak1tKidCnGBCAMUmnJdZoFxvQsgHSJllKOmmK8RAcPuikppFCMY79ZMrDjNUCGE952MWN/+ZmlknRCZRcjtv+yhsxed8aq+nqYxM/EinMdcF/ta6iw1NLsRW3wti2D1XFKclzigtV3rZllPw253+6Fn9q2ZFtIQ3BHh7KHvwEUvD/5/fBXq2/wW62lhr6eeLCxJ3BSOVXNDMU7W3rB3g9yyh84Eh3m94UpFQpqrBiCuyMZrFympAr7AXjC3Jrt4WdBA47G+wNM2Fs5P19yR+Pzpv+ghO/zaWWj0fl1f5izVEoOHWZiPnlD+VwZDXociSuD+oJ1sZxqHKJQE66DmDIFRXaZjDY//aDhMW+/fwS6KYSszTNea42OxpYN5szNTkuh8+bgB/e/4MzXsptPNN53boTb97VUPCkOr0UOh1g/KfVKjcfuOQHg+VpKVWOW4w5ioJ0kpzsPYvHZon7QOk1BM64uxnZ9/GHwFiV5XpiPGWcGQXInFaWwefi5u4LZrdXQnohNePiJiB15pKF+yxNwwKyW7EeEljKWrMXipGYIvcjPHVEirjVthLBGLX1OSkS3j6Gw+LmEUlasReNew8GvUkpFXuuxTDsQEtVy2uS6Ds9O8wfBaAV9nZ6Ik44HQmCUkl61XYOxhuFQOFVFM0+vxpEyJRPxszW55VbcYCJjhYf4vD2UhvFvLFlRWy09NtqGrguM2LszWhr1bRsaTwuG8FIZKXem4fkBQXBHrqBFcVvx6fGh0L2XkmxfJKP90xFwyUZF2Qc34qflofDkiIoCJm7ANbVCVvSQz/nKbCwd1pIN5bXBUlU2fu3ZDPGXtFRw5iBKukZARksZPTi6B0tiw6D8iIwa/TLR2xACUoOcivL3YE6nEAj8q6CCCRlYtDQM7Pi+4RCUjnbRY8H9hIqml23B2MUCduGFhh7PPYnG9eZMy9+pquYURhT/g0dpWno5+AyabZ4Mt35LySdjP24/MgF2t5HTTsvD6NkvAjZkKWhr6GHsYzUeMp4qqXngAVxXMwXGVahIcmwvRnWyZvCU7zlB+Vj/yIS1U/J93oIwxeMLtODz5MAePaq0tWAl5efsOMJlbDJY3pTTYY+TeKLrNHiyREHCgnMYM3IaVH5Qks2Ukzi7aio4LeZjlZqDTiONWOI/DW3NvIFr4TvMH6Cllq9vYgM9h4v3eE0Veh1Ddj2AvFp+HnnewpyJc8BmmoLUWSUYajofuu5S0qb9JWhj/xXmOmjpdvYDbLj8BlYM1NKPqodYzapgU4aWWux/iPcPl4N6Oq8DZz/HmPcLYP16BZm2KsO1rVfyd6GiNWHXcIDXM0htz+fAmhdovfkOxH7VkOHzOxxbrocafq5lb36HdPUs5G7le6DNFyzptAxSQUnrrt7Gp6/jYKaZiibcu4Pt5pdBCJ/z71Y14NCvhRAyREOn638g9z0XjvCc9dbkN4bu2AtjX6vpYbt63HBmF7St4p8bfcZlnqsgpERJtYoabJobD8quKrK7+ADfFh+EqsFqup7xD+e+zYIeM3i+2NqETWO28/1WTXPDGrDjrg3gckFFtf5fsL31Klh5RUkTs+vQLncHr2lVJE9pxp64GbxGqsj6F/9t+WrQbVDSyoE/MDZ/HmivKiiv6At6O0yDgiQFTXaZ7LNz2HiInqEg9z9yn5UH90IsU1Hzny76KdO3w0O+xjODeuindFsLt14oKTNQp5/9bzYUipSU0f5Q8aDhoeCWrKCmtSdLPGUBcO+FnJqGvCoZt8QbujM5hX29VKLvUQLDGngd2NWUW7nkJNx8pqL8b7/0b39nwn9nVKRa8ELvdW8znEpVUd2mH/ojufGQPF5F7qtacHm6+VDxgPd/xnX95PcTwLm3koKG7dd3/jkUzIoVFNThtv6Brg+sXy6nlUG1+g/K16DjZ+L85gGcfc8amNNDTf9kQ7lFb69CbICaVo1n3JsL+XAwTE3XHvtzbcYeghe8Phmb0J873mEbZLrzz1sHc3+vJwLyfm7squOSRy+Bzqv4dQcvboX7RPC4qaRWRl24w+GBsEyqJPeaMK7JoTf0fyenuPmrubO7WrLbajXZPy7m3Nr+hV1ded5ZmsN1Zx9AFMhrEqd1nOrpPWi+yr8jTOf81nFg9YB/PnMLN3jfcbBBNdk4rOdsTuwBTFdTYkM8N2HFdni7kn8/II6z++oE9vVSml1Vyh175QY3/sgo6tlZrqLWnHkxNQ2JvM/1O96C+WWoqfr3Iy5tXwPknlHTvtsct/DaS8jlNRXMLObMylxgUKiEOk0SYIq+IwzSSgkfmGGwS2c4ECujDPaL0w/vCau78jW+7Bv3Waxm9bwW+tRBgVV3ZGyQVE0hYwSY/8CKKfhcNR/0hzNsMWY5Qg09WWWGERebIH+xhhrLhVjwbCYkJwgJa10wkoaD9SQR5Zq7oGl/b7iRKibXfU4YXNkFuBoJldxrjX/7dIY6vn/GRStx41dX2GkhJ6t4Gwxr7AH/OSoos1GFxWOV7Asf265lDvheJ2K6s2qqmtoG26absy4iDRkVqvFtSQu2Z4mGEp1s0LP1b2hVpCFXWSv8V7YdhFZCOjHfC68FJMGY7kKq8vZEr7tTQOghouc+3jh40UConi6mfRP74ti8XnDgpoRqK3vi1R1dQbVERr6fu6JqUXf4USUnm+jOeGxhT6hOVRCWd8TcWW1YwS0VdTruiy9ua9kvZzUJX/TGzddkbFy+mvJLe+EZkzwQ2wup4lsQxpzOgYz2QkoLHYhdtakQEykkiWkgthwcC2tVIiq6EYS9HobCkt5i8sodhlVDfcF5nYSEq4Jwp0sv2NwspdiDQ1CX0QMiNXKSlAfgUR8PSOJ98/2qw4i+vWHFef4e9/TC2p2t2Um+z5QMGYVHh6rYtBtqujUoGBO2S1hyL56d5UGoXJMHei8hCcND0TDrKOSMEpJ9VhgGvNsJ0SlCCvQIx4b+iRCiFJFT5EQM+T0NurcWU+7qKVj5cAhsnS+h9NrJ+DQDIGKylP82HDfV2LGC0Wqa5jgTbWZq2VS+T4YVzEKluYzdjNXQ190z8a5PHuSPFFL0p6n4q80++JMppPjwWTiRkiFfKKLTrjH44etScPosomu9FqNx8Bg4Ml1Cf2qX4pZVg+CsQkp9ts7Dk+F2bON23n70GuxTrmTXx2jINice1wbIWOY+DRXNWYEuJziIYkIqjlqJ9l/PQu+5Qip/HIsVs3Jg424h1cQuwZlHd8C/BiG9UcTh6sWJsPe4iHSJCWj0aiasfSemwlWJuFsTDg8/S8h77kbs9NWOVexU04fsVHwxR8PqO/EzIiANQ3QKlrNIQ7M6ZGFqQAl8GSSk7WPXoKfwHDjECGlJ27XYLjEbVJyQVM1rsWxmChgmi2jm2A2YcCEOtGPE1P7uZuyM0+H9Kgn5PkpBt0NhIEqTUmOnVJzSug3rkKSmifH78Ki9hoW21pBl5UFMCZSzMj62Dt8OY/jkIvgbKKTZC9fhv9TjoF0npL0Xk7EfP5us7UU0e/BWvBO4AYI/iahN0jYcdjwW4k0lFPN2B66dPxUy/KXUVZiBk5LCIEIlo347dmKuqBXT8ZrfRX0W/75WsIV8/kw+eAZFejHLOKwhgfI00qOjsJHfy3F1OoZL94H6nZDC3u/EkPRUCN4morL9GbgiOxEC54mpmyYLj7ReBB31Elr69ADubD0TIj5IyfzFUczoacOq+Z6W6VWEkd9UzOuemo4evIhPXovY+IUa8m7B4dZllqyan91bEq/iuVs74HOEiDop9+Hdx8ng901EWZ/2o/mmRBhXJKZ5vC6afXcZ/P0poXWWp9B68Cx49kBGpzeew3CHWZByR04fWxVhcI6cxT5UU01WGT7aKWJOX3kf9t3CI7amrGabhu7CPXx74D+YymuJzC73MNluOejnSene6ELM3DkfrhyQ0Q0TPbb8MgcOpsrp/lU9vt5oyRbxNk+nPkHl9RZsoKmGnr+qQ1l9A4y+/f/fGJ9g2Zk3cLqFln5de443Rq2GNUIpfb1QgpWXlsD+jjJqd58wNWs+GA+U04uPpaga2gwtSU3RG75hn331UNaKt2P9Fef3fgXHT2nIj73HhS1qYMAKDf0S1WP89IXwY7eM7pheRTe/BXB4v5zGSK/hxtrPEHpcTWXLmrDEr5aPm5qWGX6jje8d6MbzWluX34iiUuj8SU07ZzVjtS4fao6pqXbpP3T4Nw9We8vJfVEl1nWeB5cjFNTwoArHah+BMk1NnaxaGO4/ug7Xo9TUb7+xwcqpBCpceTYvMDHEfMiFyBsqavvLxPDUbS8kflHRusdGhhuN0+BlmIKaC17j7tQD4PpdSfd7mBvOztoB/UxU1C/DxLBy/lpYIOB1QrORYe7nOUDOCjp+/zdqHCdBR16v5sR8xQnTs+BpjYKGxMt1j6dtgw1HFHSowUG3yHYtHB6moDFzXXROLBqeV8rp0aYeus6fR0Oli5zau4Mug+fW8jUyGpLjr4MGL+jUIKUVG4br0t92gx6rpbTrd29dSxHPlUcVFNi2wIc+PoZWdxTU/XKRT6bwOrSRKOnsbs6nOa0IZrsoqfuzch+TnCOQoFZS4PIPPv8kOyHeU0nGFy/6PI1YD3v+4+3cLPGJKFsIGw8oqGLREZ+pq8dD8C85BV6u9Kk+MQjSPeT87Pjgc9XNC7TDZNS9sNEn62JHiHeRUnf/2z4nMl9DvzZKMnkq8akwvwfLM5Vklr/NOySTIKhSSTlH13j/mXYGlBVKKrt+y9vPbh/MvsG/o9jrHa7YAuN38OuT5d53rsZBJa+7Ii/98O7aciFENvNacarI59Dc4bC2Vk4mUR19Ht9ncNiNv/cptj4Rsd3h1hgZVQavuDjqRjuI7SIld2+XvvZRpqxLJyWpTtbo3zo1wYxtSspvgfrNHd/Dj1ol1Vkm6+d6PoYqXmNXmvfVT+p0HXau5zWh3TF99+MFcG8Gr0V7TdUv8DsK4mAVuZ7tq1f7u4HDFBmtPFui71fgBGcPSKluZobecYGG/ea5NS9/AWc4oWB7byroTdkULneTNdvWTUnzrd25QzYt2FBTFb150osLSv0Ctukq6lDUgzsW8BRmHOP1arkZV3zuLjz5w7/zwoYTKNuDc7WIRvoVcDZp9pC1UExvXmdz+f3tYNMSCYUdi+Pq73cA///48x7tw5kvcoBDQ6SkkrzVW9Zo2L/vCqqLTOc6tZKwxaVKqvbfzp0wNmPvlqhIsSiFK5b9huc3VcS9X8qFfvgKTt9V9C9kJjeowwK439+aFtg+5Qqsx0PCW2uyt3/LpRr6QaEpP5d71XEXL7tCv3ARYc5dzuN6Ozh0QUybz1zj3Lo6QCOvqSrbF3Drj7aDyyellNF6DxfS2Z7d+8NrFetK7nJDK3ZompIW9KjknhoUbL5ARUnxVzhFuICNuMavj5VzEcuKoOmENTVPMcUbD8/Au8O8D46mKPTIhLk7rUnYyhQPRMeDoNiaKutbYPmnUOhWL6CUq1bYqPWCtYNFlPfbGEdM7wxFl8W0YOdvrmSAEyjrJbTtcS135XN7WJkupbBl97ny6W1Z2Agl3Tv6nQvppmXWQ1V0erExClRS5nqH15+eH7nG7UIWL+Lne/krzsyiGIy/WdOEOjFW/z0C2+QCEs5TopP5NtjWSUCTz6nx/MuVcP6cgGI726GnZTjYxQmp6+422Px9ACTycbu1SoPx7XrAjM1iSp8oxSliZ+ayRkmlR9vjWUFb1sT3meZSG/ybYsMe5PF8caIN+gofQj+NgEwWOuCwwbdA0VtAp6874qGGS2A1SEBW9Q54fXweyGIE5JrkhHe2Z8LAQwIKaemC9VeTYeIBAeUOckLRAVc2obuSKhf1wpGrO7GTaUqy2u6F7pPbsRYeKirZ5oW+F+xYzS4VJUzoio4192GQn4Dk4zujMvIG+CwRkFlrd+yVWwzuV3l/jLxx44tceHlXQFULeuKJQ1kwvIWQhmm9sRnc2KNgJUFSAJ517shm8Vw8QToCd3AObEKZitLPjcH55fdgwUUBbd4yAjf/uQ6mlwWUGRGIgn0XIVUqpNyCYJR068Le7FbSkTczcdmMDuzWahUdmzMHT612YKESNa+952PVu4fwrEhAQz6E49u2N6Dpg4AqTkSgeXIpGHg7nVLH4cqSruxdoZKWNyfhk8mdWPQ4FUXq16Dx7XZsylcVmeXGo9XpV2C0RUBF2xei37snUHRGQM/XzELPqJvQ5ruAVv6Zh6sqDRDsJiTrd7Pwikc3ZmdQUk/hVryncGVFripa4r8VqyPas8hGFeUOSMWCNi/hW7yABuxajTWrH8JN3s/QP6vQq+0VMBYJaY3dGpz0ois7c01JbNku/JzSmR0araLJ/bMwzNaJefOs3XpzNlb610BRioDGWiXiw8s3oamYj3nBeoz9pYeNMiE1rt2MH3zz4J+vkCIoDbtKurJHD3mG3XoIjUd2Zk79+F737BTabXVgNnw+z+l4BsOPX4EHfMzfG7bgr8YS6PJcQPBiO27scRJCeW0cKMnASM8c2HFASNKaDH7+OrFO83g7Ywx4IKU1cx7AM9ErDmmeml3fqqYZ+ktYcEwPBacElLWD//Z9HpQ38bW5Zi+KCg+AukxIian70e1dKqgqRHR1xRGceisJKqp4LrtyCj3GxsOjVAl9H3UON6mc2CYHFU2NqUTjCfYscQ1fj+E3cUeNin3g9+249Samz5cx44VqsjS9j3na07Dhl4C+cjnYCY6AT5SQ3nkcwQOL98DjdiKaMPEEduqWApn2Yvrd4iyeHZQIc3tKqPzyBWxl0ZbFq1R0cucjdFjQijWEqMhx5BNUp0tZv1Y8v1x4ircSLdmr//9/l/cW3Samw8psEblkncO1pslgOktMgpRCdBq7Fk4uktDgphI8OS4OnHylZB1nwM+nVSy5NX+PY99hwj8R6wUquvGoHk83mDB3FzU1zvuOnit/wbl5ahq78jdGH1gHTUYSclvJ4bV7cRBtIiW7AaV4v10sHKqS0qALlzH3iDlrdlNRWmMz7rU3Yql8zdalGxkyX34Cxzre/53Gho2CF1DNc9D32hYGs6kbITVHTD0SEZ8vTuB1o4SmHi7F4MPzoPNgnuuNrmOa3UTIiZXT2CfVWBf0Bnq0VdHoj+aGlxurYc4ZFTF/M8P9PVegNFZFgl4WhlGyC/Alku+ZL80NPxNPwdFRKnq5y9zwtvVoOD9YTgXj3uCNs1chtURJU4wFhv96c2CyS0m7lAKDHTsBmfuV9CnCylDvuwdeWPD65KalYatoE2yZpqB5MeaGUYsWwI5QOWVbmhpa1gTBghAZ2T34hVU9fCDiIj9rphgZ/A6Gw3RLGf29a2oQ7BwEJWop/TtjYnidrYORYRIq62liWF18DuZclpHZpHLdaJOjEHCD18nDKnTZS9PB75KMgowqdaoza2HZZn6+T7yl87CNgeOeMmrac1fn07MnqM5JKGePXhfk6wrRzWKyK7ysq5vvAIFaMSUOKNcV93gLAYt53wYe0mVOqwIlr+2fxufo4tdfAm9eq+hzDurufTwDAWPl5HfhkK7D2ExIXSQns5YHdOM+b4B0HznFNOXo9AMXQ+RtGVUnntBNko4DmUxGEeEXdb7GAfD9hJRifI/rsob3gZF8XkVkHdQF3u4Cn/dIyOv1Xl3rEEe4niqm1BF7dZGNv8Dknoye3I3SNR34BBv+yMjjxXLdp4RnMHmynMLzFuv+HKuEo+fklGlYphseWgx/fsrJduNiXa5ZDnQapaCSlBDdpboUmP1HTkN2L9RV9I+D2VvldNZ3tW7A6qmw3khOPi+SdKNmDoM5UTLKkm/QaVsx8HvF+7YiSef5rwc8D5VSWfRqXfu/HSBihYRK+kbohOYW7EudjGaY/vNx0Jowm0YZGeY56nIDPkLCf7wG9hTrBp2pgsX9FSSc1VHXuPcSxC7j9XOim87kbB5E8Bq1hZGLLnHnMZhyRkGrm511duPbwHMzCbXXC3XTTSyYaIGc7qbN9Sn4+B/4tVKQzZUkn+DvX+HbNgWlXVjsky63hQhHCbnPHeZTtFjNbGbK6UbeGf3L7xJ2okpOnv036sf3t2LBwxVU2bBMv6u1MbPOVJDXbSzpk/QdZrbkNeR/8RcHdI2H9O2WtLs8mjNpiII3Ait6kx3LxWX6gf4/K7qWvZR7ZXADq1ABNQyaxf0sawO7Tgpp4+lhnKleCwvyRHS42Z0reqSB1aFiGtRoxI3/0Br+zpJQ/sJEfcMXe+aVJKdWdWO5pvxWLOOrnA4XD+GKA+Rsm5+CrrWXcU4HRWzAdAV5hr3Uh9QfAs7JioRjDnCfs3bDea0VfYrdz6XuToD49lb8PWZyYXPHwIIvVtR0cD+3paQP9LMX0Jvte7k11R0gulpIJ5ZmchvMbaHpp4jcjyzmdgXZwJpMMe028eWWLLeFxtUSGjuyLZeVbA/P5XytvTHlisc5syd75SQUH+JswIEl35eT/YQNXMN2W8aN4LXohE1cp73l8HKfFcX5XuJMSi5AU6EVRdmWcYuVh6BslRXdcyvkOg9OhuI0Kyp6w3GZUavArsyKnuvKuNkXp0G+zJqKvpdyM98OgnsN1qRYconb9NwTpgmFVHmQ4wztu7Ln/L3Pdn7EZX3rxKoa5fT89W1OGd2ObVmoIPMxlznPz3bsK89NE9KPc3MTb0MzH4eMNc852z8I2yKs6fvaH9z13FxY5WJN+/57zcky00DD73u41UvuRmkCFIqsKW7eY66zf3d2IUVOJ5RNXH6KG3MTKSjsfjMnXcLH4ZiCigp/cct2f4XENtY0bIMYN6x/BzM9rOkuWWP97Qfgz+/16aIJjlhzFeQvrAknSrDFsV7Mie8Jjk1t8eK1Hkx1Rk6x5gqs2unCMkhBrn3VWBHlxPwDlNR1hRjt2v4Gx8HW5BvqgNPufgVplDXdmt4aq9Y/g3S9NcWO0OCwRXfh4Vdr6rpRjd5zr0NNawH5rW6Fd3b1Yn3v8H11vCd2f9uVSfIUNMOxOzrMd2FlPDfVylzRaNIv2JVsTeGNbhh0+D28bCGgxJfuGH30KXRqLyCvDq6Yv7sKboYJyOlINxxu35vN8VVQfu1obLnXnS24oqDZy4bi0ymmrHW4Nc1O8sdjm/5C7RlrSujoi1+tvkCVo4DC7/VH5YMncGWpgErf+KH3+CrwX8Tr5zFe2PDUmwVbKkhTPxeNOnixUbMU5BMRjX8Pe7D6hwqyWhqFc8pastyxvE1tME4KbcHO8WcPixqBEsMPSO8goPm3RuHLQXVQHsdry+CxmPFWx6ye8We/EotXNvRlXKCCNlnFodtOT3auSUGWbVfjo9Gm7MpGa0p/F46DhjcDGfG6KHMStur1BVpNEJDyxnRMePUa0lIFlF41He1KdSyer01dwlps26ovs5ipIK52E1YkeLBTwLPt+624yduYKS5Y05EBMzDZoQmKzARUED0fD1R/hClDBBQ/YwUeMe/DWm9UUIR8D7b4rwe7N0hJX1buR/UkY+aQak02xovQqdMviC21pujENWhS+hLMhwqoo/E6HCZ9CO95nXlyyQbsQr0YXlCQ3PcovnjYnXmEKynTKQ9HHHFjzU+UdHPEeSyJboQz0dZkSN6C0Z9ew50P1vRDmYJ5r29BFc8R27mtGLnpEszcIaCSmh24ckc39tNOSX5tLmNcmivLuKukX18uYmSrX2DN5/nyY9tx/oM3QPOsaWjuLgy59ADW/OU5zmsndnS5DIlT+Tt9vgctFhVA0UFeu1Zn48JtXVm1kZL27riOd0xc2PkFSjoz5AYad23PVj/m87xHFUZYPgOvCXwdle7D8p53weGqNZmO3oebLxkg3FlAc0byek96DlzyBGSfchRnFB+DDHteZ0YcR83eg/A2VUj7jU5h1Ehn9spNSZaLHuMEbweWPVtJ3Sxq8bh/a8b2KukYr83Oqgrh/WgBaS1OYNWo01B3XUAHvpzEDXOOQkEPITm0ysPdyr3g/11I52XncXhFOuj3imipQyH2G9yGXfimoJUhnzHLUcscjJXk8/gHfnGRs2Seg9ZPbkK5Xw48miCkzOICLDmaCaFWIpqZdBGT2VYoaiMm3aYSzGqrZNvzFVT77i9KjovYt15KWrfJyPC+W0vWyNd+s1tLg2/UH2jRSkVZW0wN9oJMcDIW0f1zHFaeToFGC555uxnQddZimFMloccLy7F9wjjg5slo6aV7eGzOSBCb831S+xS37jVmN5IVtKvc0nBe1Ahu45RUJbU0nJjzHIZ7Kqk8V2DwarwN/auVtKyHtcGvcDKEfZHQyi7X0HnYSDArltIA4zv44pwfDO4rI2+jFzihshombVDQ1Ftiw1zlTehexM/xSLEhaWUBtLdTUPJ1iaHnjYPwV6kgPwuxYXzfbRCzQ06ps4SGSVFrYGetjEJNrA27n84Bk44yGvvUwrD1lges7CAl6e0P2GDaDWJ53b576k80Hu4M/zmJacypP5hfdAwiTeTkNUBuSMrIhLCdMuq6VmY4vnQzfP4rpWcXJIZyt+UA46TU/pbQ0NAlAnyeSYjmWhoMZn4Q/ENM7qFmhpGX3eF1vJhO5rYwuBx1hnf3RLRuyj+8nDgOvrwRk+0AN5jxMBiSI8XUoYbn+HP9IOSCiORBvaF+nTs8/SukN+V9wHykMxwOE5KwrTcsGJsGH35KaHRgW3BqlwBj6iT0Zos9LJk8CxrPSOhC9zaQcW0s3AmXkHpzG/BpPRwSv4jpyp22EDOkP/yOEFP4Q0f4PKwH7NguIt3e9uCx3Als9wrpi6ITeNdzMJI/l/sBa/iiPQlJa6S05as1JF3MgCdbpLRrjhBEMevh6kopdWkhgkmBC2HqQCk92iuEjH0RcPIVr4WiRdCsCIZFcyU0/7gM5iX5wTiFhDIHiyGyoyfETuDjPEkEU3o4wk5HEX3JFcDMzK8wXCslp5Bvup0lb2BAbykF7/ih0wy8AyVzpVT41AiChhbCLGcZ3Sl9p+u98gBYduE17ftvuofPtkBja14z//muq1DFwe83vFb88kOXNW4KRCdLKfbWN128yTDozPtWn9Osqxb1hZ8TJBT28a0utKkj/Bcgpu4xn3W2nC2s8ReR29YXundozY6ZSSmxx0ld9w1mLKKrlLonFuiERY0wbZaUkl1u6+KTnoHdNyk9dbytizl7DQaM5zV/UaXun3cJ/C2VUff+pbqYL6Ng0QL+28vPdHXvAuGAP2+z611dXSsAkVJKK0tIpy2RgWsnIa0clqgzeGlhs0xE1UtO6c52lLHtPlISLl6lqymwYqnrpfT53yZdGhiznub8XiZbdGWFP2D+UBlFGnbqVv3bBKPTzOlu57k+n/JWg/6mOU2+2cVHM2syaLta0GR7rU/r1b6gb7QgkxW9fXJ9O8KAflZkU5Xsc3exBuLQmgL3v/RJniSDMg8hPfJy1LUeroWiOyIKnztCt/V8K2ZtKqXKPr10FTw71y6V0vmuLjrhGwF7GySj8y/tdGejzNlFVxlNvTReN2FPMax3sKDMlGj95ld5gO0sqPL6aP3RydlwxNaCXJsd9Km3tsBbMwvKezu4xOvkIsifzr/jaaQPvDACHhtbUmVVS331dA9YamNF1X2zS05ObgNPyJrc3Vf2fXlbAQl83CoEcT6Rf+XQeZKIKhbe93H+qYHtI8UU7/rah41qx0qGS+lursDH9Yod28HndkZKqU/8CiUzZjIyPrHXJ6OXmA36ICP3npE+PeqvwaRoC/q78oPe6V8JRPProJtler3kOLTbZUH5VU/1sX93wqzd/PO+j/TvB60F+0ILUv29r/caPxXk7S0pyO+RXuzdH3yNrCj9v0r954WdIcvPmoJOndJvmmUH1RsEtFKxS9/ljho6zhFS09UbJXIbJYhmiKhs3G3vfjdVYHAWk8mVGJ8LF53Z9StSSt+cq1dGObBLLWSUuVyi9y2xYbuXyyivfcuS2ONyRlI51anzLt75T8geJsopsnH7xRv37kJxtgXVpNlxE0rKwOyLBV3715HbL8mHwtaWlPfUg7u6+gBEtLOkNyl9uQ3cZjB2tSTrXz6c2Y9FsHasJXX41YNTnhkJlv8saeNXd051pydUtbKmjU87coFF7cBqroBW5am4qkdayHkkpPxNH/Vzeqlh530RNQuG6h+/VMPymWLKUMT3XRnVnf2dIKXDAe25pkpXlloppbEPbbm6re3Yw2d8fx7pzjk+s2WZn3mOrqvU+z28BSO9LKkmezx3/KEBNqRZ0tjKxdzbQ8ch64klfX+1mVM9TIcPmZaEU1Zz/TM3gFmqJbn7LeMmduvN1gzga/9aAhf8zJ3lFkhJN2QO98nNhaXx/O7VKZFLrnZinwfyfb46gbP98AHqdljS7INnuHWPn0GfMkvqITvMbf95EwLfWdKVexmc6zA9BPewopHXsrmYB2chLIRf5x3jNjzoxe7USql67lnur7Q7G5AnI2Heac6qtyv7Gyyncw7nuJfjjVj1aUta8PI1F1fbAD7PLcl/+V2u++9X8JS3ue1hBbdxxQOoiuTrsZC4AlvGfnyV0qd2AnyS1JdFdpDRPlUDJzvnwTrw8Vnw/S23cKM1u8nHZ9EJE1yf1pK9P2dJ2fbGeML4J9jlWJHqvRl+MnoL0fk8x+V84+jIY4g28BzX5gU35wNjix1llPifDa7f3JcpHsjIZksrPNDYi2XwTP2pjzmuqpSykJ6W5MQ/T6sVsMBVltTQSo4L64zYx3IrqvrA6//CXxDK82nCdwWurunHsibJyOSeC+o++LBSDc9x83rhqBdi5pFjSfajnbCfoyXbNcWKKtZ0Qp8SY3aogzXNaOeOpWMD2P/Zv+u0UThlWH+WelVGtYsHY+Azbxa4R05m94Zi4GsZ+3bGkjJVgH48qxa04dnzgBcGe5qzivdWZPW5D4ZNNGHiYJ4R4n1wgV8A+7mHnwuTZmK1P2Ou6+RU3nEaZrzoy+r/yum062Scr5ewKJkVlWwKxD9lAhb/f2Y8Phj1Aktm+9mKIp8E4Fbet1CSUfzgdfhkii/LnyOntC9x6LhVxkr5PAwsDEGj/UIWt8aKKp3H4AK1JdtpbU1e90JQOiCAOfCzYMntHWg1vB+bniGnkNQUdBznw8zaKkg8ajuaOyiYU7YlyYXjcUSOmCV2t6Kxx6ehpbkFS+L1cO67KGzqGsA0RTI6NXcf+vbn48PkpPm6F60e6ti913Ja2bAb2zuIWVgHKzILWIy5BnNW+NqKUgNX4snKFszMlWde0XqMOtef5VjJqcXxXAy10TH1XTk5/DyKEVd7s/tTFbR1Xx626ChiMrUVrRsSj0FdLVh5ohWxH+txUFQL5lNvRWm6FDQr9WUnn8voddfzOMzNh1Wvl9PtC0XoxfVkujCefS4hfn7akmlirag7bcWjv41Y5UEr6lDEx+Hyd/j0zYrmjtqN8Vv7sZjdMjqjMqBZO2/2VCinuB8VeHC7O2vpoSDHotsoc3VljXEK8kh8jI7mf2DOOt6H6Cyc4PsB5KVWdGpqNmaNfwDbQ6xpzcdDeGL/dWDnralgbw7K63uzbRf5Plleg2tdurESZznVtH+Ld6ydmWqogiSf3qLfcwcWxLN2SuVHlLx+CwuDrah4Sy765j2G1CtWFNDmGPbFcrgbZ01WD0+ge9M5ODNNQP5G5zCg/3FY/kVAhdwF7PDJjR0/J6OUpB+4pX0nFghyKnD9jvsmtWW96+Q0s8cvzBrcmjV6Kei6zR+k9pWwpNaK+uvzcMZBgg6jrKlm8gV8df0k+GUIaMzvizimezZUJwhJa8lhZIMd++EnJ6VfC0PqPy2LuSUnUe8WBkGonDXpFBT1wdjQ4ZOQ+QcrKDu+pcEt6ST0nMmzsL0BZewAnJglpMESA7Yz2QJBD0RUH1qKdGMFbOD1akf/MnwbqWXtrOVkebOl4Wu+nNWMldMsMDeIVlmy2INyGvfMyvA324hFfZHTsd5CQ53pN/jFn+VsqshwungKCKZK6PreclxRPxBaukiprvgGblupgzYbpTRkzgMck9KSRTbKaC6JDbd+/IF3FnLaZC0zOB58Cf7L5bTzjMzgKboGB3Jl9OK40lB06gI4rJGR2SqlocLTE4ItpTTw8D28IuwCbyslVHr4CZ687AhhuWLaOPQtWkvtgfJF9PdXPWac1kMvRylVzNca2s7LhW/TpLQ1QG2wvbwDSsylVLRHaSj7nATBvC51aKMwlHOzQXhfTGGjxIbkByPA0k9MijBrQzLXFyaFiuiN2tzQ44cz/HMWkec3I0NekAPoeb1RrP6DH10TweeWiKySVAa4uBRuFonowT254cbeiXBtuogWmEgMP7KDYOlvIbVcKzAsc62BaqGY9saFQc7yKhA0i6jNkvGQV5oJ6cvEpD0/CprEqfAuRExtNoyBxXPjoAPPdHuHjIUf4yfBAJ4ReuvHwYfBQ8C6rYg2j5gAK1IBmjYJqbfjFPj71QOSOwvJPX48TG7sCGWHBSRcFwbpofYQ5iSgpW9HwIlVzbCtREQdAgZC+ZEfUPhaRIUFgZAS8Qru83tFWQ+HRXm3IH6amPzZcDhYXwzPL/Cccj8QBqw7AuNPi+mTSxDonHdAdJWYnv3yh0+HEiH7iph+r/aDD4enw4YtYjp8k8HmacOhoYL3MzsQ7gh0YMwzpnzrMFid0AV8J/OM02EINGc5QtMl3s/FAbA3RQsNX63prpcv/BtuwYrKRHTlkics3W/EOv0VUVLPvtCn5jOExPF+6ntBxZ7HMKlGTK4Te4HbqyvQvq+E5tR0h/2hZ0ATJKGogx6wRJYFoeMkJCQP+E6bYOZECdk69oC6q7GwYqCEHI93g/S8SGjfVUKLP7mAbKItiPIEdPWTOxzRquBJozVNTukOmWkSJuwqph3BCjimNmdTeXaTV9iDm7IJ6h6IafT0tvDB7i2c85DQv5S2oFQ8hJarJBTesy2IplyDQc8lJF6ugQWzCyHtqYQGtmgDt8oPwaivEtK9s4ecQA3c3S2gXUNtoN5EDbYgIPPlHSFopoyZHRbTjdZNutGrrdiX72JaYWUKpXUtWAZ/XrmJFYTtr4fzPAMenW4GDk+eg80dCRUeFsES7yrIfy0h/xgZ9PGfBPUfzGgFTdN5TxkBqzqaU+WAGF2crSfUfzanoneJOgfLNlDK68CwhXt07rEykJ3kZ+LbAt2I2XLwmCegMptaXf3Z1uzxZjFFryjXLTuhYY7HxJQ8qEo3p7OIpS+S0NO9N3Th201Z6kkJNY14o0s80wzOJKHUqY26TUGn4eRnMwr8XedzTnYE7lWZ0Y/TFrrTUbvB+5oZna/S6KI+JsPfR2bk4WyvS9fFg/y3GW1+2EGXWxsJw1ubU3tPX12nIl/YzvvM+oAu8IEzVMotyXvJOF3YdTW0WWFFPl3W6rQSKTz6Yk2R3fbpHp+VwejPAsoJOqkzMe3EPk4WU2pevK7lekd2plxMdmeSdfccbFn3T/xZ2h7VBXVQso9xEiqSHNHZBIqZfb2Egq5m62L3FIBzG3N6PyrdZ0X5UfACc7I5usfH6WMmLOzJr18U+0Sap0Fnfh246o7PtC1JIBpuTmetHvgM6z8f0hPMKf5XtU+C6wj4/NecKpR1Poe1HjD/nwU9+mSiWx7eBo6EW5GHlbPuh14O8rvW9EMYqnvZwYX5FIrp/OvOuliVEwuzk9DqtH66T1lt2J01EtpsFaLr013L4st41s6L1T1vfwfUY/j7vd7yonWeAaZVmJNX3o0Sjxkn4cdpcxryxt37iuteiM42p8glv71XxWwH1TqeGdeP99ns0pN5DRfTDEzwac7ozvK38zxlq/eJG+jMruyRUEX2CZ+Lto7s0GEJeXyW6yY5vAaz8+ZUd1Gv9z7yECbVmVP62yP6qXZXQeFsQTfEB/R2n73ZaJ7LMi931CdO6c1s+PypHDfzosPILqzVXQm5jnfWJ9/qwMqGSimvW8sSH5sGqPhgTmMXdOLii9+D80dzWnVbwMWFPYVtUy1ofrMdZ5nry6TzxPTGoQNH3XRsRqaYgn7V6KNmeLLnfL6tWmXFDVnVjTV3k9Lfs3/0c02NWMoAC0rsksid/tAAJYN4Ploczs00ew3iQxbEzRvBZR2vhvaPeFayC+R1PmMJMr6HLJvJxeT1YdxBCTXcHM6Nv92THbKR0qCLI7n2La1Yup0FZbw+x7l9MGH951vQ4T+HuAnPf0KLJgvqcecAZ7bpHUy14TllSzKXOu8xgJ8lnRwez42RBbC5bSSkMBDXUNyPDdkloR6RJ7jgZG+2+beE/LTpnKmPnJnrzSmp/1OuV0chixpjQTb6h1z34Was7psFTai+x+10M2J+3S0patElLmX4ULasSEwT1H+5KP9AVj9eQmEBvzj/JF8WyM9E/P2Oc8n3YQPDpDQ7rpTbMLQVy5hkTmbjTFA1Wc0GXDKnMOFfrhOTMNtcC7J6a4RP863YnWYLajKu52Y3DWcjjoqpaKQQQ08MYWP4uV86VI4Rr/yYxWwpxdlq0Ftuw0KumNOwLdY4cqWCBe+14LW0BH+WS5h1gwU1DBRgnUswk7WWkOeAdjhAMYTlSqSUmNsFV1oGsIg/Usqf4YVucW1Y33jeTn9HjPvbihm95POquDWa31Gw8S0sqcTWEZ0omF3ZJKGuhn4oCBnMeqOUqr4Mx7JBAayHn4yajw3CqPl2bCjvz2TOBZfoVcyW/xZ/uqPvMRk7uYxft3ND4YERLPWhhNYtnYnGW4cws7tSOsDNwNKhrZmQz5MNCf1QtVDJbCZZ0owYfxRuHMHaWkip59oNKHoxhBXxDJjCc0H4jdbMxMeCJGdDcPcENUtx4Bnq50hs+BHMjvJn/BuwBzeeGsJm/JJSv69bcXVnW1antKDsudNwf7KKzXe3pCerojB/gIwtvGlJk0VzMaBXMPN6KyHZl+PoOH0wq7OQkf2fbAw75c80hTLSdsvB+Amt2fN2FlS7JgZHqrTMiM/nsX8W41VvOSvZaklD4pZgQ8lwpuL7Q6E0H09UDGFPeB4/HpyP8qMB7FSojE4+OoWTzmrY7nUWtHdZAnZ7KGcVAywp/r8EXL1UxEyqLElovh4jfQeze2OllKkvQav8AOZUJaXbU/S4KFXFZhXxsZqzDr8Gy1hkF0sqf7kJuXPWLKLWkpYtScEj5ubsoYMV3dycjuq1/VlxnZQuF15DkgFb0k5Gvnn3sf6+mL3pb0mhV1LxYisBa5xpSdEXd+LpQFN27ZclDa7JxIVH/4MHSisSb8vG2379WdoGKUW8eoD68zrW7x6fA6teYnJtL7bGX0bLf7/DzqmWLKaHJf3S78PbQaYsJsiS4PMh1Dv/hAP7LKllu2PY8tErGG9kRRH1p9An8T5oeI5u/n4aU7f3ZbLHUuq66ivOS+vBhvE8vmhWM/oM6MyCT8lokPNf3HPciU2SyOl/FJx3WI7tG8dbzx4tlaKhlIxCpTR0n2dbCyFkZO/smdVrk015rcgIeUNGCD3XdZaMCCGzEEJkF6L63b//ruM+jue6r/u8zvP7/X7+eQqs/rKhmV/BMVBB/SW5zMPjHeztr6Dg56eZs1U5zG6lpK9peWxiPkEpKcnBQ8z2TWdg+3MV9VdxNmxOV3EWzKhohZTrfeuAOjQjKpFy9scR95SY0UxHQ46vWmPTb5HZRxrxT8mXIfGmkiTdC1nEs1xwf6GiAR+J/emxFyYEa+jOlkKW/HkdfJ6rpQOxRez7uAXwSJzfuXevsFfXPgs7W6noz+8S9i3mvfCwvfjtTrdYWNRbIXSLgjoWlbJJi1yws8aMjrxT8X/7O2J+N/E8zQp+28YGOyeb0TULJa8uN8bPGWaUeU7DD9go0fGUGRUOMOaLH6wGlwQtvS8pZBmfp8O8KcZka3qFVVyNguOzTKj24zUWN8oYhkzUksXP+6xfngpGvtLQ2ZwHbPlQfWgaq6Y5knssaGi9YNigpDX+D5jttFqhz08F1f2+x75PsMbNX0xplc6Ytz1tjtniTA38aMov3JDhQZkZTf/Wgl9xqYNDZaYU9sOKV36tBOkCUxqfYc3PPi4F50YT6nTUhjvu7Q4/75jQvNxS1q51B9iTYEL9Y8vYZYOW0M7WmLLcHrJHR02h+raGrnd7xXyWSuHMfRW1qq9iMbYNwvXBSnKPfcayW34RgtIVlPHjIWuapoddGkyoZHprnjy4FvTdxZx2wZ53OfkQLJtFH3xkx5OoGMqfG9Oyp7Z8WoszUDXNmAwG2vJWT/cCu29M3oXW/D/DbZD00ZjWrrHi/d+EwP4FYi7tJLKJvBNUiRl11RJDvum9FTjXqOnA0DpWf0ENsuMqComoZe8vn4ByLy1Vhznwm4sPQneRR7pX2PI0yRaI2qWlDretuXr/MnC+rKHNF6z4nvok+BijoVafzPm0DwPhbycNTbljzP+Y9UOvCiVl1PtxN1Uf3LJMRZluvtzHJQrjA9VU8dKH1/iGYPELNY1o8uYPjgSg5TgNdRrkzd12eSG7o6HGim6839JOmOWspfDYbtyuTTs8OFlLPtO8eP3ovnhfzGyNNwN4UllvjBG5/kpaAH9qFY1jvVUU1imA598OxfyLIiPn+3Pt40Bc5KsW+cWfj4v3wS371LTytR/3aHDHEXVifp7ux48/aIufJmpojNSXRya1wkNP1JQr9+eBqS0wVqyh831/Xu8Xh/VtlNRrbiCfUx2DF7zFdZLAT+0Jx6WZSjL9V+Ce5wHfyFTkfU7gy1v54dZFKtI6CHxkhgcOEOvs5SfwEbfaY9xTFWVpBD44zwFfV6so7mkg37KrJR4Uz9z1TyA3nmuCU/9R0Yu8QJ40UYP7LiopLhN4WGAANojvCm1EvvOUN5b9Kz7PC+J7Drlj8Wgl1X8P5qfq2+KD3UranBjMU461xvtlSmpKCOJRHy3QqEhJrz4hP7fEBJsGKOnH4CA+/ZIGM0cq6ZoO+agh7dGlQEEtnMK4MrktrhW1LjEpjMud7fFlhYIGJ4XyFkUt0V+iJN/pIbz2cAs8LdakLDuY2x08AtMeaWhT4BpY8XYnnD2ioRb3UoEPSwXrFA316LMOkmKSwTFeQ9tDU+HpkJFwV6ahbSvXQkVuL4jdqKZaxVo49QthhqGafgprwGC5D0ycoqLXe1fDhvZdoc1fJdlcXQ2Ghe/AJF9Dj68tgV2qh+ChryWTYSmw0LoQ3ntradzVFGj6dgKMh4isbZcCvp4ZcDBW5EGTf6Dm5CYo0mrpcq/lUNp2GQxvFs9weSmMsZoIpRc1lGK1FLr86gt+Ym9fvvgP7IsPgd6Faroq/AMtuneHlc5qarsxBUwOdIADYr/dskiB9p52MLNKSeaTJ4F7hgrv9NDQhaCJcPiGBCWpIreunQhNJ3/CnEoNmVtOgwUZLyEvXUvNluPgaddb8L5ES4nVE6C85wVIf66lrYsngzTtIJibiXnVcCzM3LUeYo+IXGwwA04rZ4ONOAurnKfD8S0J4CAycuLu6RA/LwKM54vvHTQDjr72h+Ef1TQuajrM6toFvBPUdPpPEpyKbgtVt1T0fNQYWDbVGj4Fi+vO/WHbW3P8MklDW5/0gf2v1fg1V0MzeTw8/auHC0VN1h3tB0tbfIapmVry/WcwOG+tBou7WtJYDYG/vTl8BWPaum0IZB84BTYDjWlH6GCYXp4NlYnGlLM7AQa5W4AUVfR9VygcfmiDUeKMG+7tAlentBD7SqxPPwFKzquRorX0PAGgzFGGBklachscBtM/OUO9k4wCQxqEvHpLKA2Q0+XechjbwQSs/lGQrMgCVtUZg5CipEJ/Z0jTmcHU9iqyd/aB4gGO+LJQQ4NeWYONux2+aRQ1eZ4dpKywxCLRR7YXO8Gj7Vr897iWbKe5gfbXHsjzl5BLwX+CbdlW2DhKQsk5hwX7vSuhyw4JNcw9IMCNOZDzTkKLAzIEafJQCDeXks3G48LCL/6Q8a+4Lr4jPOhjD/+YiDl2V5XwOsAMPi0UGbn4j5Dy3gSumajosqUKFtuaw91dKvJ53xYMtrbFY8fEuRhqCc7mjnirvZaWHFNCYbk1hn3QkmyBBMqTjkJThYTC+i4T7MbvheiL4jmbNghvtm+EoZ8lFGiwRngg9vHB9lIKtFopeERNAGG7lLIuLRUiEyKg/LOUXJbvFkqyO8D6dzLKmnpa+LLNCmR9FeQ36KbgMdkE5ogZI7/2rTB6vAm8m66igmd1wuWtndBGPE9x5zKhq5UruuzUkplXqeAw3wFdNCILX3osKPe3wnhvY6r2fC9E5TyAQGsp3frdUljw7AY8F+vDx3kLIZvy4MU8kc17txPWKrMgIEZk9s+9ha9n06HHQCm9GTtA8Du8BkqTpTS0YqDglL4Aph6VUkXJUKGH6TRIviKuP48Q7ur8UFGioTdN8wXrwm442lxLdvGbhS0Sd1y+TCuywzGhfrgLytsbk03qceFBdRs8u1hkkO4nBXr8DHYFSsnj9YvA/Yo7sHKRlAzavQw0LiiEy4ektDPqU2DD1QAskGrp0J8uwtJ0HzSYIvb5qHBhxYSu6PFNS86zBgllD+sgcYj4LTEuPdzi3sLiVClt3eAUGPXwIXjfFtdRvQI9wq5DlkJG92qGBhZ3DsEZSi0ZTsPAID9AO9FnlxZcCEyL8cWEZ1qKTL8dqIBueFrcPybORhjwS4uxSyTknXu+QHtbie7lEsrbdbDge5M+1vSRUtJmLAiT1UJNDxnF3v+nIH1FJTR3ktHpQ50uO3hH48ohGjpta3bZ+Ec4LnymoZ3X//XT/QQMKtNSwqOll68a9sCJFVoatcwjsPRaC6xaJKElWT66OHsTHHtTQq1mttCNyZfhgmwpff+vha7lfw1gtlxGrS5a6SSqr1C2UUZ5nz4UyA9FY48cDcX6bypIbBGGl7iW0sc/KBjqFISm5sa0+O+OgvpMc1z/S0LNB0fqTqZqUHtWSm9fj9LlbZDgq30yanaapRv2owk+f5GR54UhuqqrfXH+WY0IubN1s71jsVc3UScnhekaYsMxLMyYxlUl6A7VtMRsZylB0THdhgoz/Jol9vbUf3XHOqqxfIqMGkK366rbyNHtg4y8Du7UDVXEoflULaXMPaxbnhiFVgGiLl3YqfvWLwzHipmq36U03abddhhmJqXhHx7p3qba4PAUKbl9vKVbsN8Cr3+TkuwM10W8NMb0NTJitvm6skWDMDtFS9+HKdiKyf1wUbmYVYbV6jQ/Y1A3w5hYl7u6U4ud0eCUhBq7GDB2uA2mWor6YF2vmxjaGkc8l9Iq+6+6Z5qW2LKjjBxuPdc1piXgqtuilxk7Mgf9ePQKNqZFFpbMyK8dzrsiob5KLfvb2gmrkqS0drua1U+ww42WMtqzRMEgZDAWi36hbNWd3bEdgFf+NSanxi7sqX97fJIroZo/1mz0ECe0uy6lk23s2fvFDvjEWEbLHrRgL34Mxf73tfSkPpTVzx2E6gPG5Gndi13b0QmXRIp9ONqN/erZAa+clJDN4vbsxgonVBvK6FWzF3OaNAr7uWiJ7Mcwx9eJuP+CluZsSGSaHwl4Xtyn5HYS29KnE24eLKE7HT2ZkOOKAVZSejU2gOkfcsRisYdP9o9gBbGj8I2nlhY/mcGO3EvEV6IPLvuawsK2D8KzTcY0rHQ5q+vZDq+K/V/eGMOyrB3xTKSMXA4OYle8h2F5Z2Oa47SR7SkfiHttTOhmRhqLcXVBPlVKT84MY07lbTBPkJG/9ThW6TwMk39qadK7vazyzADUNzah6Wey2A7vtuiSI6Wm3tOYXmt7jD8o6uSomSzEvzXesJNTcfBcpt08GFd3MKaOLifYh9j+WCIzoW31F1hlRW80KzKh5Iv57I64T3W6lBqL57Gxfm1weQuxtzcuYZsGtsbqZhntS1zCDKP74sqfxrRaWso6fI7BgdUm5BZaxMqde+Ld8SL7W19jdnYOWNBKRu5mK1n5hFa4/bGMqtasYX6TLfHaVjkFf13HGjoXCbXJchrYdh8rHcwEh58yWh+0h92T64ROW2R0Zu1uJo+Pw+OGJmTh+Ij1+BuD8kUm9O/UR+x4UwSGtTel6bl3mW2TDXplyMhi9mZWHmyB5/rISRiWxnroGeOyI3LS7chgjr1uCKVH5dQy6QjbnXNFqDaWkzdksW8duXBolejRxZlscEMUOh4wIf3+L5lwNBwfqE2pd9tXLIwj3ltoSl/317KjOeY4Ml9G2naZbJ6rGq/FyMnmvyyWGCTBiVPkNOHMf6z7q7+wo1hOs9qeZLYHHwnBbxV0/N/jbKflfcGxn4Liqo8zp053hdmd5PTyxinWR1YsLJwso3M/j7I5XUPxpKcp+Rd8Yx5pAt5bYUpbNU3sS6wf3jpjSqO8jHjcMgNstpfT0PMnmdP0eti5SU7bzU8zf89qmPpRTvnz8tiYinLolaCgYd0vshWZt+DxcgVtvKBjDcNqBL+BIoM3nmXzRr4QDg1V0tmKsyxq9jOhIlRBDwdfZL1nVQjvp8nJfL+O5VYGIol3erlZzpvWeWN7nSlVXFHwvsoueOqbKdEGFW8zvghKlUpKnkosRnsBVj8SOb2ykO2zOwrD1WqaMLGI7XyyG2bYa+j9iiLmHdkojGJq0vS5wr7XfhF2iOywOJTYJ+83wrVwJdVtLGR7WJVQo1ZQZcxV1n39C8EvXU5jqJAVmwbg3zBTenzdjA+x90SHHaa0dLsZ35XWAePvmtK3FSZ8/x5HLLtnSqljTPiiOFs8VSey8Ewtv/gmC/o9V9Ho50Xs2Kd/oVAtclOPItZn1lJQxmmJxxD7tj4aFq8zpqG/OXtypAvUDDYmzXkdS7uoAetgLbkPu8NOohEk9tfQx+CbLC//rzBxg5p+e9xgQ7t/FqYeltO8E+XMrbZG+KJR0HjpPbZiUTBOHmtCXoG23GdQIJrdN6G12TZ80UAfvKwSv+WbDV8/yh1PoylVjrThXV2dMSbRlHgnaz70lg1mLTel31cs+ZX7xtgi0pRObbHhzWNk+O2HCaWn2PI1NV7QN86E7vnfYN5ljpC8zJhuDbrGopvNofGGlqydbrJTc2RwfLGSTF68Y/ue/xL8Oyro8dNnzDv0s2AWqaDFrx8yg8TxuP+diq66ufKM9qOxa7yaIn668ssFQzFPrqHs3u35riPx+N8LDUmGuHKTSb3w2GktyXNceOzwcCzbYUz7FjnxYE0PdA8xoeAgRz73nQfGpppQUb4jN1jQHsedFc+52JFn3rfH1KsmNPhDG55QZoGfck1oXoQjH/JRhQUJJrS0xInHoT5OuW9Mj1e15fOWfoaH17V0coYrj9hfAVMeaUnfy5nHOtyEODEbWMxy5N0uMxj/Q0sHejnwj849oWGpkh68UPOouZ6gfqikhjgpn2dnB586quhSeSM7PM4U3vRVUZHqO2Oh41A9T0UDwjpx85XDce0pFS2XdOFjGwdgKlfTE5/OnOb3Rm+RL9z3u3HzaxFoJma2gg8duXUg4AVRw8PXdOCBZj7ovt+YfOQd+PNfbshfGJNa04ErvrXF9O/G9LN/B/4htRUmVYm+kNuB59Wa4qV9xrQxqiMfO0iOfnbic/dO3CGzCbJmaGlQghtX/voC2Tc0ZLTSnZ/NqgL3wxq62qYTrygUc+AWMS/tduX7Nl6CyJsaCjrhxJ8sOAbMS0M3f7ThYVG7odlMQ/F69vzh0fVgd05N9orW3JItAVKqCYa35MPMhkOLVBU1oRkfWTMS+7dT0u9r3tyfhqNhqpJ09t582qaB2C9CzP/PvXlpdB+cu0pNX6VeXOsUiWcTNfRjvgcPnBGEbdRa8kzoyrd39sPyjVr6sK8LrzrTFfvVaGlvdBdesb899rM0JrNhXfjrBW2w31MtWel78Ow3VviNtDTsZVf+4ZsWp/fR0kTmwQ++lWA6F3m2tyevedUAC/w09NnKk+d3+gABOjXtVXnwXVcfQZWlmr6EduFPPlyBbFRT7M0OvDLoLBhr1FSkaMdf2B8Cqagzeaud+EDFSOz5QUFjQrrzFaeHoh0pCJ39ucXAeFzloKSmzwE8d2tr/FWroem7vHlQggU6iCzsu8uHL2lSY+oJNT0+48uHRRqi3yg1xfTuzl/V1ME7AzXVvRPrk/4WVm5VkcGmbvyXfSVsbVbS7V7duM2CQdjHWUHvuwg8ak0cNtfJqbB9EG+s6YlzpitIUxfE1xkHY/dGBdVdD+LkKOCm/kp6uiaI73+gRtVTFZ15F8DTXBV4Rezb2H09uGRXMwS2UdGzUf484ewX8H+tpEELfXnUhzfgdEJJ6Q0+3NyrDwZXyCjqcyhvWxqFF+tkFPchjG+cFIL21+Q0RxvGG8cFYHq6gg61COXPjbzw4lEFWTwM5QlpXVB1SUE5f0P5LwdjDLygoINHg/myBBUubqEk7QPkbdYZYoaFkppnC7zi6U+QNSso0LgHr+xVA+dF72MH/HiHzz2xex8ZoUlPPiwxDGmdjNyaIvjY8kCcai6niIsRfOIRb/wp5oH+ORHcxaQzbrBTUMescB50rh0a18gpOiSCN/Vug471cjKtCucnymxQaq+gbVVhfNcqc2w7UkHLhFCe00ODypYK2poWwo9MkOKL93KqkwfzY6ZNEGSgoH+HAM/q9gWmfJPToMIe3PFSV6z7JSMhJJKPLeuIAfUy8hsQyd9NbItf1HI6+6cnv77CFtFdTnadevLoJ5aY3EtOobII3meVCb4Q189fhvGyfCVO6Cgn16uhfJWJFAfXiqzxMoRHPn0Ib7NUNOfxARizswSWVqlo7dIDEH/lLFh4qClswX5Qbt0H5qFiD2dkQqnPeqhxV9OGyH0Q2DAbwqRq+lS9G+K8B8PCFBX5rd0Nx6dGQphERQmPd8JEDIS+G5TUe+y/4B7uCZWtlRTingazu7YHu90K6pGwBV55OkGHAAX9OLoJVo3Vw3RxLmYt3wzeJl9gTVc1OfzYBhN3PIYrEWry9tsJpzM5fL6pJr1L22FKaDaEWWtI2TINxm9LA+kPUTec0mGYbjncuqOm/Ppt0P33NEjIV9OmwC3Qce8weBylpi72W8G5QwyMLFFRvzFbwKQUoFjUEOawGQr2eEP2bSUpfTZC6skOoBspnvnPGpj4sA0UpyrI59ta8I+3xEN6ol5dWwwvc4zxUEtxf+PlMHWZFOfHqunn99Vw4NtPuPBFTYcDV4F3ShUctxWZcVAqeAbfgj4jNeS3eB1M230emkTNNJqUCja2LjBis5KWz1wGb5gtrGpSkFvvxQBj7bC0VkXzN02DGT+tcVC4mmb2mgI7D5ui3W013TNPAj99Jb58ribP6vkwscwA/7TRkEa9GHammIPDCyn52vqBgcwEBqbIqO9tgDuztLA8U045g2NgE7aAsGoF/VYNBdtCF4x7rKJ2mgRYXOyAYZ5qGuSRCDm/rPCe+C2rBiZA7FYzDBa17q3HEKi23gvriwzpyc1fQoY2HcrIkGKt/gj7jVcCvTWkUxZNQsce4yFjqBFd/0cfEtLC4NJnIzrwTg0F1h3hxmMJ2T+0hpsrLOGNgYxOOHSCbyO1YD5aTr553vDwhhaSVyvowhuEW6fMoJNYH9/tYWCR44YRjSpa8jEAkle4Yms3Nfkqw6HfVFus7aihpIVBsH22FR4erKGY01FgcD4PyjsaUcaOl0LI+mNQHGREcYcrhQk9M8DK14gCA18Kmcc2QmOCEa2c/1wI+CcFyveK69/PhZbtxwP9NSIXi5cCWMVBuI+Eiv9+ExZv9YFhEimFf9GDkCo7uCOX0e8VprD4vin0D5KT/Ql7iO2rhYLxCpob3wkyLxqDOkBJO7Z6wyejbphvqqYTv21BZ+yOtWPV1NesA+R5tcW2kRqyutsOzhXa4eWtGnKa5g5On27C7FlG1CC5Ikwx5JA93Ih2di4TWq45A3DaiEqnFAkPjx+CqqdGNPZpgSC1+RfK7htR2dRC4VT8WnjebERNL7ngvmc2NA2SUJg5E56eGQBvd0qo4GGZMFKsXcvbEnIJeyMEzOmBdXdUtH2hFJpu+GK2idjnLirY4OuBXgVqet9fDb3D2uPfFRrSlakhIMkZV4Zqyaz5p2Db4SdsGWhE1TvWCnGpH2H1NiNKeL9R0K56DOtzjciuKUtYP6YQDupJqPr5UUHmfwKsJ0loi3q30H3dQXgSJyE7wyyhWRaCmKYil4aXws2vgfhRnLVhIz4JhT4+WPtE1KWyd0LfNZ2xScwYGb/fC8lz2uPIViLnnqsR5tx2xsTlWip9VSUsTxd9cJIROV/uLvRd1QDaY0Z0Ky9ekEhewoYUCenvjhCcA0shd4qEhp1aJnjXXoafTEK3Zi0UXp06CY8aJFSxYLqQ/yUEc9+L53mXL9glBeB2Ew1l3csWsp95Ih3XUHIoF6andUafPxr6tO+GMLqvEndkiHfUZWtgZw8jtLthRB7bGwIjl9bBjZkS0vgZCBEG7+HuDwkZ7H0eKD0Rhdvbqens+hBh2JQQ3HFBTUNXzhGsnwbi4EkaWhQ1Rdj00ASPLxP33PvpYr2DGqufG1Hx/XU9Xr+SYjc3Cd3r5xa4JUYP4ZiEDLuHBKae/QbxelKK7J0amBPaD583qMjwqmPgt769cIGopTfOXAt85ROOGwNFXXrwMrB+C+Ju8U7rVO6Cr8oaa9oakaXFyYKFyS1wWIoRJSUPLwg8osVkRwklWXcvOHZajplLJJQgX3vZ77QRPs6SkM21dwGu2/vjZNEv3K7YF6S06405og5XL6+9FHkvCrNEDbz33D7w93V7tGaG5DncWTcxtjWuNzCi1JNGuppnljhL7OHvQRrdk1emmN1RQulSVvAhPAGbA0R9u2iiS24zEJPj1JS36mHB+vI4PGapobGN1QVmYxxRetqQSnb20vW5YIsRI4zo9NveugcDWuKUnhJq1y5R52owBBd5q6nZzVsHpwfg2FdqUhWG6K6074s95msoqixAp9fkikc2GVJtQIYuQ+6MFz8aUvH+jbq+3W3R1FNC2y5v1+1faoUJDyWUX5Cqu7hkBOZZiz6Ylq5rnDEU+4vMldxnnW5i2gCsFrOZ187duoZj7ijtLupkn6u6f051wIv/GRJUn9dNcXLCKFsJxQy6ofOIscXUmxLyS7isM7s7Ak0mi/s05+s68sG4c4e4z77Hum5L4vFNSy3FLCHdolR3TNhrSA3qKt15aI+fbxvRcM86nbvUGXMniPuM/6yzLBuFPqJXdnmqx0atHIZzvmpoX6g56/nTEzesNaR7Iy3YjYedMUVrRMHuCrbSviNGWEpIukPLtkRPRIdtaupt48tO9xyNxRM1pBfegfmVD8OGMVqy2deF6W574qJLhpSf4sQ2DOuCBqIubXrcmu362QkdDSSUHG3D+raahFey1LTsz0AWNHksps/QUO20KPbkywj85aYl74AwZvfXA3PrDcltf1e2od4dZ18Te9u7I6vWueGGBiOa4+vECuInocFuNTl9n8ce7BmLxRs0FHdtPLuXNwrtlFrqMnkQqx3hgRssRN1uFcDKJZ3RWJw7z0hfVvq3I0ZPltBwU38WNHsSLl+pphn9VrIDM8Zi2zQNTU1dxVSlI/DQGi21MExlXQd4YvYTQ9KzQLZ0RBccPV08z5QwNr6iI3YaL6F9zcFMVTkGl27X0KD56ezXjJGo6a8lP4dtbLlhF7SYakQ1OX3YvoKOaCNqWr5VPzamwyXBtZ+MUuLjWezOPGGgm4xmjhnBMi1zhflfpPRozkz28+VxYfpxKXkpl7Jqu3H4pIuGLL/vYY9yR+GeSg05G+1jvV06Y6dF4nkcElnc5PZYfUhCd96PZSNjdEJDrowscwazTpn5wtJSGZV+mMp2yc8I7QbIaOTppWy8cErIKJHSxTFrWbeZY/FPNw19uZPFUstHYHsjLS1IO8mSlENwXZWWXCryWVifTlj0yYgqU6cw/WYX3P9ZQn17L2Df3jvikN1SslQvZ8r6i8Imezkdb17O6ueeF+6ul9H2RevZ4g/nhDYfpXS+/Tb2qzwRCwdoKX9DEXsyexD29DCmpdevs7f9nbGjvpQGDVrJBj51wNqLUnr5KJUN62WLp6JldGDFRpa5gQkv58gpXraNJW6+JHTdLaOPHbezK2MuC2ecZPQ1ZjerNRuGc59oabbpQ5ZSHI93DhvTDuPnLH5gH7zXxoTsvlWwE7GOmOoope0/NrMH2bbYoUhK98V9Hg9tiQ2jZNRjxm5mINwXTj9WkCx0Pxv+44bwpKOCRuj2sZYnSHi7R0r/+B1ldt2YcPKtlPK1B1nY2nj0Fzm6dEo9854fi/PnmNCH3Bo2/EkEhtaa0MWGz2zfbDs0F997RZvBqtvZ4IyNUvpvSibb1N8MjcR773zuKHO/qsLKPBmlVRxjeT2fCnEeSvoYnc2S3t8Ttp1SUKjZUfYu+abQ9pqUVLJcVm9VJIz4JqXKdtnMpO0A1H9qTC7DDfk9bR+c0d+EtIP1eeWYCOz/w4TmPGxm3ToFox+Y0owlRvx8uQnGL5PS7BbH2W5PJTqLPSl5dJx52hvgEy6jtSm5rIr/gGgnOc1OOcMqC1/DsXly0j95jkVaPIQTt+X0R3WJ9XvaAjp4a8im72H2SCeHkWfVFP07m0ka6oRXd1Xkeuw4e3HujfDgjZKOwn/sytk3QuArKS2+VszM/jwTHHvKqKK3jklDE7DsH2OaMVPOw9L74eJfxvT4qoLX/YzGhRtMKGiJgk9+HIo+UlNqs1zBF9y+CcO8FbR6G2PeAgczkZfdPIj1SzgBzi1VtMmwkG2euQ+GVKhoWRJnsXUAJ4dqKSTqJGv65gZlC7Q0Juo02/vSGtbeFDn670km5OjDnRtqWs7z2bX8r8L+TyIjs/Ms+EOtcK9YRu+Ty5jD7rfCfHFtdbiE1Tm8FDb5y0kVU8T0mpLQ6bSafNCKv/oxAQ29NFTZw4o7iJpwXdTqhXcsufvTBFR3NKbanyY8+WJvPKc2oRBmylfcicDSbBN62dKUH8sKwsAWppT3nzGXfd0PZKSmbbyIVdpthfc/1XQri7PT6bOhwFVL/x25xGwWh4DjLTHn2J1nwzMcYFullhLDCtipIg08kWvJzbGIvZhpCNN6aEiVU8QiPOsEX6WcSiIfsWOWH4VW4SLPKu6xGqd5eMtLSdWPHHmNdBZeMlCR+3sHvuFNEiYEqSnWwZZ37zsW83w0FLLOlpekDUfJYw0ddrHjOX0G46RtWto5uxV/UNoXzcYYU2CxNe95PRLNHUwo9Yc1z5sajOqbJhS7ypL7rGwF0NaYFCuKWKmrFQz5oKULL66wEWgFTSKTzgn6zsrPqCHylJx23/rAdjXpQ0cXOQXnvGD0MRlvt1fQ9a2uvPLEfCxLU1DVQhd+7e8szOmmpEFm7bjf+iT8hSqKHtGOSz3H46kJarr73IlXRYzEa+4aStzgxN0chmCPz6KuPnbkY//pj4PPipo/rA1vMO+FFYliH2oceFu7KCjIUpDVcA2vcQ+CydYKauOj5POGtAVVmZy8w5vZ3h3mEO8s8sioH+xa7gLs/lY8c2V77h03D9c7K6hhRkf+aM90jC9X0MoIN96/ciI+naqkR1s685X7xuB/75SUZtmVN3zojl8SG/hR+3B+19obYzc38KfLwvgfva64sMUfnlsfyj2iOuLKZX94Zngo12/hjMtr/vDscSG8YPd2GHdc5Fa5A3/itw4Of1LSvMm2PO/BIvC9q6DYFy35r5cDIVrka4tkE77PNRZaxcvJJkbDH+ybhW1uyGnEky5838opGF8pJ/7Ui18rGYMvahU0+lE3fg1HYUuRhYcN8uSS3j7YFv/wWt8I/tzLEzt9+sNjXCO4d5EbBmT85QEfw/mRue2wyKuRdx8czotsHPDH+Ubep28YH1vfEocXN/GJjaF8rJs5eh1v5g+mhfIV3UwwwkGP3rQP5VtiSqDWQ0UVGzvzyL8F0PxWSX2OdOJTd5yAJzOUtK3Slef/txsSHylo1kInbvwjFa70UtAiKzsetGUFBHVWUOfSVnx10XjcOVBOI6/48exLI3GhlYJOd/XnH94nokNbBX1dEcAjKrqj3vo/3AB78mZ3b5wR/5evyO7JF7buislLGrnCJpKPfdoBg3o28dzrPTl0bYuTDZq5bWBP7j7CFs9cbObfVkXwImMrDAzWowoK5wMaTLA8U4+qF4fxuXO1eMRUn3aPDuO2Z++BOk1JV8558urZ1yC1o5K2enblvdpdhtJo0WvsO/ONaf+BXqGcxlW05xkwHgMuiT4+swc/NnoMWlTJiPcO5LEuibh5mZw6KAQenzQIj4GcfjoG8YK17nhG2cxl+6L4zHmuGGejRyOORfGjSW2waYwe9eCRPNCrFcZf0qNbtT157xEWGG6uT1ZvIviwESboPkOfrtwO58N3aXBRjD6VTQ7ji15WgEuzgup3+/BWcXfgyhM5fbrWjZt3LITHreSUt8WDW8wciaajZfQ9EfnJQ0PxQLiMzm4L5k9bx+PyCBn1cw7jEqE3lneTUeTvcO6xoy36vNIjPjWatwq1x4Xd9enL1ShOCdaYvFqf5rNI7vrVHN8U61PSmp58rbUp/qnSp7sUwbP7V8HPN3LqdciP1w+tgKrnMiqp8OOF4+KweoGU7kX15Ikbo3DcRNEfL0by/dsQq89KKXteFN+1whfHR8lovFkUn23YDbvukpH3y0juGaOPfU3ktNEwmDvurYcmMzmFHgNeI3sPv27LaOjfHnzr0Coo3SmjEUcCeOLWUFRnS2iMVQzvHwEYxEVenh/Dl773w1aClCQGMfy6mwd+PyLmhP3RPK+pHaYrxN9+ieJBoxywtSCjp1ZRfN4Oa1w7VkYki+S7h5jjuwVihnkRwduc02DAPPGuL4bz3rlynDhUzCRbw/jqZEP80UlGzTahPKHyD8SJfr3iYRC/dfcbWIjrhi/Ab+7sjOU5EnrlEstdJ3ZAIyMppabHcG+5E/rESMn4TDRfZ9oabVdIKWNbFL961gI9xJxZNzKS/zEzwfVXpPTCuyd/5K3CkqtScm4RwVmQDMN0Ugr4GMZnvBoGpWL9AxuLYN7nWDBYKqcuZwimrw6GghZyyr/K4MpeX+j8W0aLNflwcGkXeF4uI6PyUxC4ag/Y/lbQ4ltF8GnAFhiqVFJxAEHs3WVQ06igGxt1cHF3ErTbL2pmex0k/egPwQPF5/3zYUZ4CDiJvZdckgfKam9Q7ZXTlLEn4L1hJ3gZIqca7VGwvXofTnoqaTidh6p9V0G7Vkk7q85BwrMzsKhYSV5m5yFmViYM+ldJN3pfhEmv18G9XCX51eXBmOL50LBCSe4zzkDq30T4K/rghsJcsNgeDStvK+iMz3F4lxEIZUkK0r46CtoBntC6hajnXw9CQYcOkC36VL3DPrBer8RBlQoy6nUYEmqN8HgbJY39fBhm8Dp4u0RJNV+OggU8g+mlShrdlANLCxi49VPR2Ac5EOt0DJ4nq2jKixxY3ZgOc+aqaPSb/+DqquWQP1hF20ZmQ9yxiZBkrqIikyPw6t9+YJCtpE3sEAT3CIV8PyXNObUfJs70BcMyBSmt94L/FXeoH6Wg+MBdENnkBI9K5KSckQ7XNtlC+iM51d5YD5GO5rhyq5LCa9KhaZwKuy4XNdY1A64Y6qGPt4o69N0D+668h9xpKpo4IhO6PK+A9xtUFDv+AMyYYQ0Rf8V9KlbAqvkuuPWUkl6Y/QMbdA5oU66kiZqVMDLbCme0VpFPdCqE3NegyXBR2+dugk8rpNiwTEWRu7aB7ZC1cK1Jnw687ghKw5lwOcGA1ui6wI2JfSG/1oDsz3aH7Q+8QVpsSIP2BYN0kBPs2GlEbt96wTFlS6jZJqF7Sf3h3GQTKC+WkuA3HG7MMAbZExm1w0nQapI5ZF+WU4zrPCjp644b9inp9J4kCHrliuHN4jp6OrRb5Yj+01WkGzIbYnu2xuuZKgrfsBh6jjoFlfMN6HNkSziuPgqQYkC9zrUE5fZ0kM0xoNs7W0OXacvA5bwBOdXYQQSNhmoHQ1p1ui0kzAyFs6WGdN3DHTp/aQdB1UaU9DYAHB0t4PJUKTU3hoDfFS08OSIjt5P94fp0E9DkySlHMQrW3GgB44YoyLciCbyavTE9Xkn37g2FeWUeeDpLSfOHJELW1I6YMVJFe88Mhk4tXbAgXVznjoGSkhdgWWZAi1ylsKD3Q1BVGVC4nxzYiqtw4bcBBesr4dv8sxD5TfyWHRooepcJn0MNKXigHLx/r4c5voa0JlYDqWfmQsQCQ2pvYAph9vEw769Y//CWUGjcHXQiUxv+5wQn9jpAj2cSsn/TGYLLLcF+rZR+n/CGuzE9RF9QUq1XCLhQd0wVvU92JQa873fG8YtVNMi+J9T96Ih+J1UUczoWxpTVgHsPQyr4/U7oEPYcTvYypGLNDyEt+A6sXm5INl/rhJsaBnWnDSmsb51wtuVJsD9nSO7nfwvxqYdg7WNDks74IawZGYzHNirJ800b2JbSA5UlSvoZ6AHj1d3wxHoVGVd4wqUOXfC6yAXPLX1hw20JjvhrQHGNJ4RsLz1sLdahNOOikCHqauUsQ5qy95bwpMUbKC8wJG2H+8Ko8odgIDWiuPn3Bb/qG/BbaUQ7r1QK06dGY/E4JT3J+Snke4Vj8iHR31eqYNpSAfPE+f38ygQm3PTFyq3ie20cQPVMgWYKQ/JbsVXY89EAczca0tjCncKd+T/B/Jshzcg8KGS8fgc37I0o6/hZQfP2OYR3NKKxpVyoeRqDi/b8/z9D7gu1QyKwxkJFceFVQstjIt/Fi7ld/69wxtcS340woDFVPYVl5iZYWGdA3ZwSBA8PKc54ZUiHxowQ3iiaIcXGiJJ7rRaCjOIxyu7/undMSLH6v58qacqj08KE+igM6KQiu7TTQvZGW4QgA/JwOx9o+NsKO581oJoTjYHX22rQo9aQDGyaA2PuSdEy2Ig0QjuBQuJx6FgluVxKFVzCeqOvv4pWTkkRymt6YkCZip4M2igM7e+Eh00NyDN+ZkBarh02rTCgrMyGHlVXLND5snin5f/1+PJOi2H9jGhUq+DAwRuHYMR0JUV++x74oc0A1JOrqJtcK5js741fs1W0w8VdGGbXHp9W6FPss1MFVWLeCIo1oKSZIwqGCba4b5IhefusKvDq3BL7i3W+leBXMLtkJLqbifNVJQmsHjkMXXaJ6049Aj98G4jxG1VkM/B2gMtuV3TraUDtzit0jeOccEtbQzp82EKX1N0eF282pKcuerpbm0fhzMFK2qPrWFDSZiju2aSixY6XC779HYg+tSpKaphQYPahEz4bbkCqhqm6t89dcX2pATWb9tMJe52xfoghzZQk6q7sG4+RTElvGxfpmnxGY6G+igaXdtEdi0nE1Q9U5JkaovuZ4IH6VgYk09+nc+/ZGc+Ld+0yerPOe3UHjLYXe7XlJt3mnHYYEmNIu04v0tU1TsAQcZ+rN4/pbumNwbZbVFR8IV2XumYE/hQ5veRmsq5TTy9ssDOgfbPO6wbf6ox+zIBinE/p2nu7ofKPWMPJB3TKT5Mwu4OKNH+e6QoV4zBZvEeWXarLjffDqlp9cvvxQzdtvzemiX3ytl2lLvFSV3xcbkAvtt3RPcqYjj2+KinnuR371G4KrgkVOX2/knkOmICFr1TUbkajbt17f7R5pU+1W+VMPc8bj9wwoJlrJSxS54ENtoZ09fAXXfnt6djeQUWXB3qwtcIUXHtCRbanXFnY9Ak4N0ZNKZ9bsgSDQFy1V59OL7Fkf452x8QcA8rpbM0m7puJnyqVlJ6LTLljKs49pSKXpjC2IzAA5xgY0KhfbdmpaT44T9+Q1tp0ZBl6y6AlSsnrxxWdSjIdbovZ8u2f2zr3y31h2DIpbbv2XBen7wuRKeLz3p90M5a2hRsDpZQzukn359RMZDVKMX8OYpPOTUXnSyoabjWB9T7vhzPDDciyoxdTPOuG2jhD2jPHj210+wf8jGSUPLBUt8FmJFROkdGs7c91IxeGQP+pMtLr8UWXHd0eTDxltOigHpvRwxjK10up3krDXq2tFSZ3lVLDYgeWvqNUUNRJqLevJzv/7pJwskxCi/yDWYnjGSG/QELxvWKZ2e2ZGFumJPOZs9gU32n4d6qKaleuYhn/TELfJDWtP7Ge1UT54vyFBmTuGyI+90KTNYb04nI429/QFbOMjag4O5ods5gJuZPktG/gF9293rHgME9OT8406vIMu0JWjJxebZGytrUWEPtZRsV/TFhaXKOQM0tGLMuBrR/+WHjdLJ65pSfLu0vCo21S0rgGs26z8gT0lZJDci+Wps0VttZKqCGnP8vOTcIZN1W0Ifdf9q7rBNxYrqaSlulsUokvhvc2oOSnUcwsxQcTr4u69LE3S6j2wK8loq/59GX3Zk+A3zEK2jdDwizCBoD+egXVbtew/Ya+UByvoCeVpmzvL1sAtYIqTlqzpzlSMDogp2nVLizo0xvht62cslf5stXKa8LIZBkNz4tk0nkXhG2VUqoZ2pcdX3VCyO0ppfwWI5l08TGh2kNKS2vms6DVSbjxrYo6jT3M/v0yAWesVdOVH5nMbLwPXrtgQCb6g9mpTl64caIhJb0aygbn9gUPMcvteWHLAiuCQOOvJOULRzbnrQss/qGg6kWu7EmeCfRYoSDzfu6se84fod5fQUlfgH2zLBM+rJOTw/0EllBVKLhtkVNVzlxms/c/4ZVaSjfurGTmpUn4w0JNQ8NOsuysCbi/SE0WJqfYtCVjMHKThixdGMuK90bLJ+K8Xx/DXDO74o5CQ/JInsoepHXCIXlGdHZTMrPyDgOzPCWFxXRlax96wo2LYr4958eUanOwQCUV9gllCX2/CTklCjqZOIzdiLgnbI9TkO3BOez04CLhyjs5Ddu5kn1eckqIdZZSkN1mlvJwCn7pp6b+3fOZp+tkfG+hod8br7OVX0ZjoLGWXo4sY1PWdMbNdaIv+KewKVM6YMJDI6oZt5LZTHdGg/8kVNdvPTt61wn0RU8cdbsfe8wUMEbUUmfLcUx5vUYIClBSo3QRKy27K/gcVFC7HavZ/MJiYZCbgrZINrEvmy4Lb29KaL7XQRZ58oJwrYeUdq/ezR79Owk15zWU5VHFhl0ciTdPaCml41vW33QoJrkZ073Nr9jy+a7oWGFEra9uYO7lbdG0g4SqzqSz6ascMOKJhJ7c38U2TWoFFWLOnD13GrMcYgQr/VT0qGI5S7F4LWycqKT6kA1M78gdwf+UgoxZOqt9VSw0OCho1sN0prApEpYbS+nVwmwWllYgDOknpdIrB5lq2XgUfLS0uMMvtuzaCBRqtFQ4+Beb9t8QnNvXmDLTP7MNHUR/WWhELxbtZptXO2BGhITa5+9lNNAG/Y+J+XlzFts/1AJl4qy9zznGGsJXw8DVKvr2KoPlSSbDX1/xXox2sPhDwdAlX00/f6Wx4csdYe8uNb0I2sZeLFJCdL2K8OpmlhpWJ8z0UNGvmHQ2dtwL4a6YJUZXZrCZnreELcUSujwul8X8GY/aFloq7mrEy7NGYfvjWppnYcgXvByC6wcb04O++nzjMjOsVkppz5LjbFeUFr8tlZLLp+Ps4A8Zkr6MPmpOspq9evh+uYycn5xkEeO/wsEaGfXbdordWf8cfCPldGD1WVZmdwfK0uX0x/wsy75TADvFeYlpeZp9O5gNK72V9ObBCXZ7+DbgA1WUMfgYCz2aDCXT1BRScIiVKnuBvpeG/hRlsle/28H70Rrak7af5bY0BadcNV1X7WUbhuhD+gcVhWzfx6Dkk9AmUEUNEw8w6vBG8LaWklFwEYusfCwIr8WcvD2f7dk6B2Ut1DRnh4rX75qBuZlq6rZZxb+vm4znFmjI/5KC/1s4BhOitAQvFDxiTiL6/9RSVZOCr0y/Bx1Oy0nd5RLbVHoNvtsp6M6Sy2xu2nk43qSgEcsvsdqHmeAQpCLHkxfY5qGr4MkiNY0rzGVlNwbDtz0ackr+jz394QXWvzU0/nI2O1XrDPkPNaR5cJQFVdQJc75Iyb/mHpuSXis8GS9q8sUSlha5BKfIlXSgoCX/1i8Z9/9SUn6zBYfns/GZqG+rR5nysoNTcP8rNX0pNeU1b8ah+w0N2Sw14Zq0Ebh7s5ayXYz5uxPDMOOjliTttDxqzgbQnlTT+7UX2RzTJPAr1tBB9Vnmdrc3lIRqqcuTXFb6WgGxOVJ6caOKtYk2gCmdZXSxZwVzHfsPblwmp27hbbmDJgVfD1JQ3Ap7Dq2TcZQ4R+0m2vLCn7OQ/lGR2XZrntVuOk6OVNO8bEs+4pAdTJLJyCSxns1dYQr/aWW0cPIHlm8nhw1bZLTrzmvW/CAF/7ET67yuPf/33iLMaJCT9LQLN89cgHkXxHetd+SPesXi3/F13GKbwJ1dIzGvro7XnRd4TWUoLh1UzzdNFHjzVQFb/KnnJjLky1K647Pan/y7Enl5Ow8sz/nF9TcAP9/OHaOF37xbJvCjfyNhregd0XcUPPV+D9jlLaO4Cimvze0IskYptfbQ495LU3BniYy6l3fiK2YuwhJBTpkPO3GTX/PQSFzf3dWFR0b1xk+/f/Cvi5HbLYjC10/r+LSAYO56IARdHX7yczyYs63+WKb6zePMQ7nBBS/MT/3NHR8Fc8c2nbGFooEfsQnmFy62xxsWDdx1KPIf5IitTzfwrIPAx5xqjZvG/OGBI4A/GW2FlZ3+8rsbxbXRHLhxQUYrJ1rype0GQnCDlD4ma3nwrQhQfJKRzxAVz45LwZ+JMnp2vDMPzFyIHV1l9Oe0Jx8fMhuD8mRk+LwbH/p4GkpFfl/Sojtf+q4Xem+q4+gfymPeRqB8wE8uexDGH3RFjJ39m2uCI7hemR/e397AJ/tG8BydPfbr+pcbjw/mf0/ZYLaqkVtuDebvrFvglDuNfOyrIG6XpMWD/Zt5aYdgHjVGhgm9mnnSAOCFu5rBsamJH/8YwOPivsO7jU38QLMvd36aCROt5NTT04Uzk3RY/a+MhmW34cF1K2H3QDll6bXmw8zn46FfEkoM8+fFB6bjjTopKRP8+eDzSdj/jowSbPz4r8ZoPNj7J4/SRfB7h8MxaMFv3v5zJP+0BzG/qYH7Do/iW6L8ceX7Pzw0J5K3XtYNb2Y28u2JUbxK6YHLxzbxQzuieE2mFvP66NHXryG8TYgKh9/Uo9YTQvjFYAOcf0mPxg0EPiXrK9ht0aPTtf7c3+AtJATqk2qsHw/JOgd7C2T0Zos71yVkw3u1jLSr2vMPu/bBSXsZBV925mEj5+LdL0a02wv4B/UM7DRCQh+6Ij82fyK2+SGlS44Crzs6Bg+0lNGEj8CTzoVjy40NvPp8NK/+G4IOS/7wsZYxfIaXgBPZX65XG81/TvdFV6smHvY9mvt29sRZsc28/etoHvbGDad00aMVf6O5zWFjdH2tT5vcI/iOHDXG3dAnbX4Y97gmwUEi04WUBPOdbg0Q8EufajTA40d/hCSdPllNCuAHi67DujPid7XuxgcuI7B+IyXHJx7828WzII2SkrfcnXcvmYqt7hnRBc8QvtJiMp50kJAiJ4TXdR6NSY5S6r0lhA+OH4JLtVJasTWcv7gVj6UmUooVevLP/kHYFN7IT/vE8rU3e+DNnU18/eRY/uehD0rM9agxM5bf9euK6Vv16EVCLB8R3AHTGvXoVlEMH/TOCc8c0Kfus2N4/j5bjFca0OnZ0fxyiBXWiSwwwjCK7ycTtBc5bpK0J59Qq0D3fAMaeCKM15sb4CorQyq6Gsx/bf0Fhp8MaH4dcO8RZXDzo5RWWnfnFxOugbJaQrWVXvyU3zi0yDCiKIMIXuIzAu2XGNE3l0j+9OEgVJpIaF1pJK9264sPp0hIvjKKL/sSiwo/CX2/FM17hXTDzr/EntnQi4eIOhA5W59mR/fi9Q2u+OO7Prm+ieXPrZyw6oAB6feK5Sm9W+GORwa0Y2M0n9DaAlM1htTjSyS/3soYzdcZ0rvInjyhQIYvMw1pQk4Y3/XbEEcxQ9ofF8ojtbXQkCmlHk8F7hj0EhzF3vu4OoB/GTkEQ7VGZDs+mvsbDcCdcUb0pjmaP03rg+lLjajxUAwvGRGFxWlG5BkSy4PMgnHmGyN6vCaWD40LwPW9JHQhMZYX/+eD40skVPImhnsHOmFBL0P6H0fXHVfj+/7PHi07ZCVkVVSk/VxXSEPJirJDdvYKSQsREZmRTQghPlHPfV8IISNCCNmbFu3f8/39d7/O6/Tc13Xd7/s9zuvVObZn/XnLc+2RS3771Vk/3iaiFeq2Kamsi1R/l+b4OVVJDyt9OHmr0FLy8/+6evKeW+qBtmtoatMBPGlZJeTc11B3Nw9+55MPph1UUouUIXyurSd2+6ikGzuH8FaX3HGsq4pmLRzCE8b3xZ11KnrwwJ+fPmiFb6X5W1/w5+qgLjhlrJqSKv24lX97PH9QTd0eDOYHMlpixis1NY/y5Zb3mmC6hL3xgg/fVmeESnsNTWjmzfGLDv/20lDSu0E8dKI//DqiocK9r+DjNR9IXq2h3a9fQNSGtXC0lY4CJheDSVokeOp1FB75Esh6GizM1lLEhedgyofCxqZamhn0HHyX9ofpaRrK9HwE1yocIVvKs/GdbgOlPYL/VujoY+ZDiB+cB9/36mjT6AJIXZgJ7/7TUb3bUwhsewAuFuho27dCuLF/I9gn6cj9y1OQrVwMb67rqNomH651DoaajjrK7JAPXcgb3h/X0pQed6CYSRo3TCvtdQOqrvSCsBINLdp1FcyMKiGhkY46d7kJ4/TfIH2xtL6XCzYvCqHovo6m9LoDz55y2CrpflpFHuR3OAnGl/TU/PctsCnfAfULJM8Md2Hr4HUwbYaeEgtuw8Kzq0AZrqfKxzfg1qeu0EPSVvfvp6FHgBGu6asjduA/eC7TYJzkK0xmZEHh4ioIPqGjxsU58KxxCQQm62l8k6twOvoexN+V9r3GIASvQEx7AxrwkkHNk3RQBhqQ5XIRfu9pBevDJO9kuAOyWltA+9Nayp+1H26dMcOxOToK3nscjGc3w78fdbSk6SlY8tUAt0k+f3fRGXD7LcMBy/W0LTYDpm/6CRYv9JTvegFW/HgPD1sYEKRcgHPxzUHYo6FpRRtgvENrCJb8wOMZm+HxlFawcomOst+vhxJ3KzxgKmXb3K1g5mSJzXvp6YL3Tujl0R73ekm57Ng+GG7SAgvP6knzLxX+njVBxQE9mX88CsFZ0dDHRE5VbwbCIYuZsHu+nJ7r/KBn0mCoMVXQ8MBR0GOPHTTIlfTDYTJM0XeE141VJHqHwaV1LcHdQuKTE0th1fVmsKm9VKdvFDS60hRU1lqqNooDh+pm0Lmpjq4/iYamh/tiSWupzimx8MmlN+aM0lPnueshkHfFhD96GuW4AXZf7oAvWhtQwI8tkO/VGpXdDOiH2w6YVfkABv6QUcH+vuDZ+BZ4dZbTkK+2MHLiFQicKicx1ho6WZyCr97SuqA3uG/dDqKDnG7e7Qc/m0TC6iPS6z9cIGz3BCi0VFAD9IeFHTxgyCcFrbbxgz+9eoDxKyVVrRsNn2a2geNvVGT8PAR+zWsGP0ulHo3mgM3RxnC2i5amLV8GLW43hqP/tNTaYDn8jRHwxC4dOWWtgHVDXXBfkY7arYiE81/s8cdrKYO8XQJCgBUagZSdbSLha2Y5yBbJ6f7jNtCNfwO/aDkFnesAxx2fQ94EOd1W9QDMuwGPb8ip9f3OENbzAnxVKmjzno6wR/L8+cVyWv/EEob+3Q7WL6Ue93eHXB9PDFqqo9fxoTAMEee80lFD7Gxw7OSMb17p6fztybBV4YC5tgY0wSQURi+UY//bclrrrgEaXgkGFXJq5GEMmQElMA8UlC2dof3QB2DuK+lXZkuwvipC2xkKOlPSEtr8zYTiRQqabN4KfAv9cPdkqXfZINiYPAj/ey7VED0MBjUWcGuJnrQpAXB3ogu2sTCgKttAmNeqMY6KkFO+013hwF8dnvshp9AVxcKpcXJsggpaMKpUKGsohye3FZSe+luYuP0LlDMF1S1UQNL54djrrI5aHusAWVMHo2kHPQ3S2IFCPwCDJPw0bHWE+ngBizwMKKlOgJQxrVB0kVNO31Rh0/Gm2CtbTj+vpQn3VhvihREKsgzIFLYvUOHsgwqKaHJP6LKlDpwlPEScfCY4R47ER231tGuXGpL9/XGVxDlzDzQGi2FeGKowoF6POoLyi6Qvku77FS4VWLQZRkyWk2dyjFBxoQU6PJbT7uIEwXZCY1w8QUFmwVuF3c3H4b4yHeWqrgvDr43GEa56Kj7ySoAew/DnLz05Z34UfvawwMNVMuLcQwgsbIs+EjZSnIYK/T1b4b9PcvqQN00o6d0cD/ooKOXCEkGWH4LbT+ooVL1F2J48AS/V6sjm7z6hR1YQBh7VU9Owk8Kh/JF47KOewv2vCfqd3dEuRUaKdw/cHS5YYuErGeVt/+degR3QieSU0E4lhHUxwznGCmr9qY8QkjkF6xOlTOQUKXyMnoSjOutpsTBL+NhlLOo+6+nDw1Dh1WlrDA2RkfJnH/e0Tz3QJk1GkzdEuE8f2xl9DsopybG/u05pjvWSF/LZvtO9t8NUPPBFR1Ob2ApXZkzEzAI9Pc/UC53ajEXwM6C+Ce2Fbpdt8OciGZlNf+JqYdEDH46W05wpypxWe7pgmydyOr+rWXZi+iwM2KCjyQOc3Ec+CsW1g/WkTJniHtojBE3+6snHeoM7S+2HjRvLaOFPlWh+xQ7tomSU/ys758oFK1Qny8nftyEH0uejV2sdOXyLynkydQ4+TtdRisoop2z2dDx3Wk/WM8Ny1EdcMUoto9UnF4gxQx1x6wwZCS98xV1Gtrhok8Qt00aLnl2s0LO1go4dcBF3d1yAKaulO/iysegFs/CX1GPXB11F3ZdQfOtkQA6xxTln+iNSYQPfbXtSXPXDBcfFySjr6Q7RIb0vnpwlp3LcJt62s8O8Z3L6qE8Q3VbOxzhJ45zfbxTN5s3GK14G1Cc5QQxL8EC7LjKaaFMg7v7mhvF5Mnr87rq4ycgJHefJyXj5FTFi0zKMkTTix66fYvGshejF9WRWcl90SQnDsIkGJMv4T7QZ0x+v+soodWyVePK0O0a2l9Og1z/FPy1d8FeMnIoOFYmB+5fjKj895d5vyQaWLcTYPgbk10XP+jebh0e2SOufn8VA6o/+E2WU9sGI9QkA/NNYTmaOepa3IRzjxkj1V/RjZlsWo1mApHEWViw7vD9ej5bRg+ctmW0I4uhSGQXsbM7OrdkL646raWJwhvi5+S54HKym0+UXxXnWK7DUU0/zaCQb2VXKL5JGpFr7sEbjB2DuGBmdvtOexZQBkrSv/asOLOPMYeiyTkPgeEH0/C8F1o7UUPMLF8UMs82gqVTT47fZordXJFw/pSZt0B3xs3cInExRU7m6WLxaAnBNWic0KRXfJlpBzic1LZr5TwS/FTiyr56edJvOHP4sxfsVkt+YMJ0ZzOyPtEVGmpXd2KpgiQPHSvh/ZM26q06A/KqGLqy5JLbvuh/etdCS2WkuUvfNcGKMlozX3Rd/fe0GIUFqKhDl7P29ljBks5p2v9Cy23EyaNNdTT5OLVn9nBfCYpWaHOq7Mksk4Z6hmvzAmfUalykM8FHT+fNebMGfcAzprqevhsvYyS5LMfS9pPsJsWyDsAjvzZZ8i/8m1myjB864ICOf5D7sTjN3PLheTnUbXNlo4+Owf7qWdgfkiZfcdsG7Si35ObwSjVLWg4PkzVK3/BTXD7sgDFqvpIAcH1Yaf0EYE6Ki8CJvdub3aSFzopqy+wSxRx2XokrCfBu2jXXavgAH3zSgTW13MF014vMsGXku8WDF21wx9KKczub7sy9eTpgzWkG5eSPZsivHYPFwHZkv+CUWu2yDe98l/glRMf+dEbBBwv84LyP2NTsUKk7qaeEbYxafdUZ476KgYDaJyerShEdTldRj6ng27+Qx4fwSFVk2mc6MPY8LxdPVZDllEatufkLYfkVNBvWRLNZoCfpsN6DQkUeZZe08bOVsSEdGH2RGvd3wjnQHJ6+bwDqdccKDvRVkP3wce/ntCNiM1lN/sTWjDolw9JqkrV07sjXua8C0o4Tn491YyrwpsN7BgDzfdmTmOwOg7QZJj551Z87Bp4SfP+V0OWMeeyQ/Lnw8rCDHA0tZ/uwjwoNDSjq+fRlLLzoqNF2oorNXotiwNSeE8a5qWhIRx2T5S3HpKENaMvYKi/o8H40PGFKnoHNsttwNPQLlZFc+na0d7YQ9Wyho6/zZ7O2BvphWLGXMkfPYzKAzEJMp+cDhTmzzgxRIlRnQG2cXVrxxAwwaYUCdpgssN2IRJBwzoN3rgbWbNgS2fTMglimww5/6gamFIWW28mVd3h4T3p1SUKlJFIvdckx4pZX8EkSzIVePCX/SlRR+Opbt7JguFMWoKUS9iZVuWIbTMwzJuOUN5mGxGC91MaLTybfYnpT5uPC3EaXHPmNbJzjh0bdS3ny1lBmp+uLdbAUpLkWwP1d74TZpJq96xbFNU/MgTuJ2s3nDmWmDCAWRejLw8mPb8tLgep2emk0bxZaP3AHJ4w0k3zWGzV8RA2a3JE67MI69GRcCa2wNKfDLOPYRXeD+XENK7j+RnTr0nxAXqKZnifvZy4nnBdcAiWd4MptZE44Z3w1pUu5bFmG8DM8PMqLiMcVMOWMBTjMwpuT6D8ww1A47v5DmsHMdK82zQuc0Jdmt3MyODu+O5klKWum1i0XvewHqazpaNzWcXTtxD4Zb6emQ6VzmbPgf5Eqa8mrHUja+82EosjagB9XhjBSJMPm8AZ01W8WKHy8BUy9D6hu8kn1I9ocWlw0p6044yyjrCS9eGJL/5lXMzbIFRGUbUuf2UcyKXxfqTdTUs0Ma2/N6BW69bUiWE74yG5clOCfRiG6F/mYWH+bi3QnGpEwsYyWuXbBjtZLGj9zHbqvMMT5WRVF0kC1ZIHkYrXRHnI6xyV+bI21U00DbU+zIvqa4Wcqt2Ok0o8N6PO2koahTJ9hFUYHjbmioRHOU9RDKoUmklgw/7GO+34th2UQd/QlKYvHdbkO2Tk8e47awZ6HnIUi6s/E9EpngsA9sgyT9StjMqk3WgpuDIY37tZlttZoApn8MSeW9gVUWOcJeNyPyXb+eHdjcBkpaGFH7b+vYbUNj2HjTkILfrmU9PxULl6JV1G74VfZj/mOhpJWabl+6yOLEaNyVLfm3QjUfcCESH101oMYxSv7oYDjGPzakjq4NrF3+QpTlGVFCIxn/VjkHd8cak8V/cp7TqhmueK2mmjPpzGR1E3T+p6Zp99LZy6NGOGywhpo1S2cGhWrUP9dQ19jTrHh1LehGaakw5RSzr/kKwwq19HVIGptY+RRggo6Cth1jH2quQUG1jga+PsxCu5yB1zmSX204wEr77AbzQwa0IWc/e/TovWDaRk2FyZz9fPdSmNVZ0p19V5ihy3o03SbljmeNub92HU6Q6+hrViN+s2MsHjbQU4TemBtvX4P7exvQ4XpDnr98BYZNNqTd/xnwd12X4As/IzpxUMNdwudj4V8jypZpuOGQGsFe0tZdxx+y1F6lwr7WatqQkcdSPq/D1JVSduvenDd1jMNi1NH3ZS34idgo7DhXT1s+N+f3rkagQZIBHf3QhD87Ho5urobUSt6E35vSGPo9UVNvnw8s54sGHE+oafy2F+zq8/XoGqwhCurAp29Zh+n1GvqwvS1X3o3Gj6N19HtIe35q/RrMDNBTVpEZ77J/Io44VcqVy1z5+J7j0WNxGf/m5cJTZMH4saCcL3V05PFmI3H6iAq+fpojr/MIwH+BFTwk0pnvLfDGmSkV3O+nC7f66IHrCiq4WUs3Xv6iG1TnSD0WV7HTc9tAabSaZr/8wfrGrccclYa2p3bi50bGYfo7Dfn4deGfHaKx0wktnQ3oyp9cnIC1+0t563PuPONMEG59UsZfXXHjl88NR6go56ePu3KZzRAcvbaCZ5924Uu8fNDjeQU37uvK8wMG4N3elXxetBuPCHdFq22VXPjkxk2L+2D5jL/8xQo33rvQGhsH/+O9Y934wfsjIc5ITeJSQz7gtAdYr1VTZRsNvyXvC1+NJLx1UvDJd9fig6XSnGdb8eD4GMyL0NCej1a8Veka/BugpYPNrPnouRNQ4VTKz4/x4NemBmNW3zKe8Bl5eMkIDB5QzvtsRP5khiUmV//j82668pmhHfD7sSpu6ePKD+S0wvIt1fz5DlceOKYJNq6o4Zmm7txtlwHm/q7hN4OlczmkRaPDNfyGiQs/NHcZNEtS062OLXio4xQYPl9NckVj/mnLWgzJUNGm/ba83bZYjDCXsP3Ejv9+sAYzrDSUlWDPLdZGoG8HDRWH9OMnp0zAKY1K+cH9A7hj4Rg8WlXK5xcO4GaRgdh0eDmf1GUgN8hphBdO1HEzZ+RDMw3RdV0dlzIf73tCjSO+1vK61a4883YN1B+t5Z17OfHxWd+gRFbH169w4JEHiqHQvZ73aNmXjx7wBLblNHCTZ/Z8kjYZhG+S1/ppzh+ExAPz01APp7bc+VMstndWUV2qA3/DorFFkIqgzpG7WkXi0xZqytvpzDP2jsfvB0r5rgmefMPFIIywLeezxEE82GI4qgZV8vkqb34l3Q8jw/5xdPLl+WO+wKaeDfzPdEeeffsNuKyRUVRWP96lSwEcVMnpaWIfHrbqFMxIVFOP1j34hZRU6HBRTT+duvCuIWtw7mYldbrvzg0frEBVdxWN3Qh864AluNleRV7d+/O05HEY862Mj2jjzdstDsLrgyv5zCG+vG7cMPx9+R+/d3owx1M+aHajmseF+/E77TwxK7OWr1jjzzWtf8LVmwryNnHnKQOLwbejgkoqHHmR0UOwayT5q7o+PMEjB0QJkxcsbXlvhwuw4reKztdZ8ZyA1ThY8jMbxvbnW/cvw5uxCio87MlLNPMx6LeSnll58p/jZuH7eiXtd/fiJQ2j8HOvKv6k2o/b7x+K5Vk1vMJ+CJ90zhuzBtbxntOGcHeL/libVc8dwobw6HpXXNxHyggpQ/iQ9k54aJ+M3I4M4T4D5WhbpqTlvgO4sqASMp8oydgX+bCnb2GuUkW+h1149ZeHYNJBTSeP9+NOL29AYJ2Kyo7acxPbBdh6uoKuxnjzR33n4NpqBa3T+vDepaHY20dJswb68iVWk9ErVUlzMnx57K2hOD2xjusHBfDtPn442q2ev/MI4B5LB2H5wgaePjiAzziP2E6qLTA8gJfOdEaPznLyEgJ4pwZ7DHsk5VbzAO4/yBqrhiloT+4Qfm9tN7y3Scryo4fwM/UmaDpARTOOeHOzSwZ4abiKvJ28eGxnNVr4SvfI0pP7OcuQZavI03kAD7/yB05Jnt/0DvCP4hu4W6SmqiBXPtVuKo7epiATMz+e4DIJQ9opaWhzP352WTA2G64kVuvHYzeMwPr9Sloc78/PTw/AO6VKMj3nz58sQGzpJSfHVwHc3todp6yW008xgL/MdMIlHRT0bkcAf+9vhy/vKqhJ9wC+urobeghKuj1jCA8Is8Dwd0paN82fz//UBgN6qCjTxI//6NAcYwar6GFHX24/wATTilQ0Yoc3PzBXi5OGqslj0iA+7lQDXLiqpvYTB/D6X5UQ11dDhxZ48NyISVjSV5pVoD/f/WkcFg1VUKez/vzooVE4eJeCsoUhXNcmAMvNldR+1xD+46s33qlQ0HTnAP6gU390kHqPDQjgtW7O2N71f59hBvDw+73wdYWSIjcO4dWbu+ICKb/4P/Hnc5eaYzNRRd9y/Hjl+ta4Si5lvTGDeX2bZvjOS01Nin14wCFjLNyhJr7cmwvpBvj7kZqe7/Xi5quHQIuvKkru8xd+jBgMHsUqehxXDif14ZCq05DB9CpIehgGle/UlCj+hUN1gdBrksSHm8phSaI3/HNUU+cd3yAiajcoCzSUerQCgjdtgf73NeTvWQ7uvyPh3zINDQgsh1eqUDg2S8qS/DsEpA6FgcM0dDbxHWR+7Q+5Z9T0xroYDs17CC/DtXT98Ftg/tfAfbaW6r0/w0HLcxC9QEsOXt+hkXofVAZpacT3HyCcjIe4fVoKd/wIr/YuggVukocZ/wHKIsaBf6WGHsS8hWvBI2DlPamXta/B8LYTDExXU/Wlh/BUawv2t6VMejwXRqlU2G+jhgJ/FABz/gfvv2lo3vwnYLDjMyyZoqVtSwvhx89COK6W8t2yQtjJbgBrpaNE71dg+fESxKl0JDtfAmGlx6GluY7iJ5bAqK674FBHHYX7vwWHmRawvKWa+jy/DOt6d4d759X02yIHNrg0x95XNLTo1A2IiDZGQdr3faNb8LqZFh26aak45zYEjG2As+u11NwzD4yX/IHmF6V+99+DJ1bvIa+Rjtp3uw8r0tpDXWM1pZufhnCxM1Q001DunfOQa9kJo75oJB6+DI++tcWkPlp6f/w/8Jtmii2kvvKbXIWj7RqjLEZLJloRwiv12Pa8ljKdOES0UWH8Jy3NvEPwwq0HHG6loMe/NkN4LwvI+KagHZ+S4GmCGQw8rKKsgXvh0qd2YCJoqI/6KHif6osvJmho2/qTEOVmi5p8SSsb0qBK3h219lqSlaZDNzBHeC/N9kY6fLjaCqeZSDk9JgMO3m4i6ZE0z8cX4eLcc1D7o55/WjAU+mYfhwXqBj7NfBgs2JoM4aENPClzBJTMjIH1ahk1hI8BzZDp4LNYRlWfQuHQOx+41FZOa/VLwGx+LzC3VFBerzgoNmwPO0lJ/Uw3gEeuKRQFS5p4ZwOIaW448JCGnM/vBf1dR7SWMAwTDkCWgw2ua6mjmNspYHG8M56arqOZYw7DjfgOeH2PjiaePwpL6B08MpT2fekBxaGvoK2JjHY5DoCkjfkQr5BRQrEn5FddAocrDTzBxwf8Vh8AmxYycsr1hiPVm0A9X0Zz9vlAgW4ZRGTL6PX9EeB/fzTcHCgnwXMiZExyBR8zBe2fEwZfm3aFsL5Kan1wBRg/MAPNEhXlvVsDaStMwc5XTVOaREOEmyc212kpL2A9bDUAjFBricUkwTDugF8H6uj6m82wO6w36q/oyCdxK9hH1cC0CTL6+88GloT+hrRwGa2y6QMjG32AvLEyKjN2hTH8KXTfLaMOH5xhx4pb4LhJRgu7u0Hctv/A5q60dnKCUsPjoNgj9b7SHdyH7YEmm2W0398DQqv80ETCc4LxArgZ4I2NR2hpoclqOPsKsV6mowdJUbBR7YbvjHQ0Im09uP/T4JntMnpn3hqUKXLMPCrNZ4YFONhWwIgq6fW5ltBt8mew/iWj1mk2kNP8DRQUyOhLeB/4uH4Ebq/S0PNVwTBn3xBsP19L+8ukGfr74NifWhq+cRp0fjEQe3bWUZLpQvhZ2wS9x0s9JsnAxMgQj1yVUYGpIai+KLAY5KRv0gRWTasBpaQvS+PMQHd1DK7IlfJUmRtMXRmIg4ZKvbQcCHFTh2L/LC1VJfnDYoUfssY6urk0EDJ0HXFwv3ruj8XC+A1t0X1zAz969ZnQfW0LvJIio3z9CyHtmjHO7CSn/Km/BfsEDXZKkNO7yzKonj8OG8m19CrEGv71DMK6w1paX9ATjicMw/xuOpozxwmeJHRHRWYd3213TvDo3xmHpdVzS+0VodPAtrhkoYxM5p4XKp60wIw2cjJzvSJYFE7B7IMa0vs3h5N1E/C2nZa+1LYCu5IgXOKto7VFjWDOi17oP6CO5xSuF86M7Ykr29Xz6sBtwqzTnTDDRUbObdcKk/q2w49FMnL/ulXYvmMmro7RkJ3DLyHXOxR9qjWkeVkrJF0dj289dOR/5ZsgywvCvxLenAfVCY0q7LFxlzpekewjvFfZ4mzJG7t1Hi9c6toTbSRP8mqVv7DYtyuWLJDRvbF2gqftLMy9q6Hx++8Jge5T0UrKkpa/0oV3jhMxfbOObDaJwpadfbB+Zh0P8ugqtPbvjayont/7ZSIE/umByX4y+nr8n/vAed2wT7yM+vZpJFwrno8bDmjI+O0sIXlSGBZJmLF5u0GI2DsdSzroqEvlFOHWAmd0P1rHjfeOd1tw0wFnV0ge/vVm97NWvfCcdN9nDo11PxRshTdGySij7oS7OVuA8VKdF1MsBcX72She19KRv52EiX+n475IHd1711h4Z+WKp27W8TkLW+Skf++HDw7U8/Pm4dmXwu3R7mwDvxcVcvXkpkgh2kNJ0x4uFOvzlwuhkgcQbk0WP0Yux0l7NLS75b/sjzsW472PGipY08Mdhs3Fd4+k+z4/1r242yx0naIjO3Pm7vIMccTSOm7o2UY8auiOX6Vz/FjyNqdHtiNauDXwzKcncsIy+iJLbeBzrvnkXNu+UvBRS3vVrRJznZYIR+RKEifMFr3eL8cSaT6hcV9z/McuxqURki4vjc9Rv5yP3W5pqWzhgOyu7z1wcHEd39NpvNirjTvKlA3ctxeKdfucMXdpAz+f30T8HR2O/cdpyV7uJ5r/WoKnMrW0x6GNGPzTC0f8rOVm+Sli8ooBWGhTz6Fsq3jur4CRQxt4cEysaHZpNdrbammtR4boPngFLrqhJbNOO0SzM0vwS38ddW08T0yWMqyZRR2/YEDi0NKB6L62npvlXRZnNI/EYdFamhP9WmSDV+LddjrKGnpPfDZxKSZzHbHys2IjD19s20n626xisZv/IBx/rp5PE9+Idi3WIJfy6aBnDeJ5Qyn3Oego7ouKgakPOtyv4xPvVIgd5INwWB9phiOVrIm19P5V0lk8bMn6L4jAnNk6SthkySzTfbD4Vh3P/aNjfXM8MTWpgU/e35zl+16CUXuljLbvoGiYcxaWMxWZPzwmTvlzAIap1RRufU4cZZUE696p6E2kKNoZr4N1uySflnhf/Cxlq8+xEq9e6cs0TyMwfq6Oott5shDywb3ldfxabzM2odQTRxxr4NHlFqz9gUuwQqamx3cPijfST0JWoZpOx5wUFyQdhCkX1PQjJF0s/LgWLnRTU9b5myItXQY5km+fePelaBE5Eg7Gqqj82F+x8WR76DRB0h1rLZtu1wbGflFSu9wmzDNwDc6P0tLuPkNZdWUEPpb4pNXoGcyryhvfj63niad6MtvP0rkYS5p405qFtP8PYqWceE99TCwZdwES90n+MCVT3J3QFpbnShl2twEzGauHlLYqijxiyu64fhASdyjp3kVL1lSTJ+RK+SJcZ88Gfs4RRq+SMt03F9Zt3Cr0WqGj4i/rWMn65XjOWU+zDiaw0HwfPP6ojjdu5MoyAj3R4FED95E5sQcTrsKhZVrJM+eLI/IzoFLCtnlpvpiz4YXwqKecwie5saLZj4SIsVLe6dCPuT8iITVRSfHrXNjxlqJgY6OimcaurMwvAqMydCSv3MVM7oajs4GeTj1MYgsW+2Dze3X8/LeBLGmpJ26T7kLBOB8WfgyxMFNGb7YOZp1H5MClpjoKbvVZTOl3Ed4b6sjvyDuxa6IOBrep5Zr6cez82J9CjJTd+luMZjUVj4TiIBmZtR7BfL9y4WSKnNzK/Nn7PZcF81wFacb5suSPq/HWOD2RXRob9jMcHyXp6ef6VJZ1fQB+Fxt49YIxzC4Y0TxN0tOUQLa+GYOiFB1Z52hYbvEFGJ+uI5ioYj9bt4ELt//xpBEr2dcyHTzuXc3H71zEPt/6LQQ71HL103ms4OEjwe52PbfLDWM5+v8EO7mcpvcIY/2PnhIM78jJ49FKZlNwXHghYeb3iXXM9MIJYaeE4QHX1rM3OyIx44We+v65yILTV+LM8QY00PsC6/+2P5791cCt+4Wwm9WAlyNl5HU9lFnNdMWlfnJyMV7AUtNuwWnS0ap1psy9dzZ07qenNwmWrMNzQ0g/+o/nZ0Sz0B7/hFKbau61I4al2rwUlqXW8l2TY9mightCXkIDH9Mplp3celF42lhOpt5xLOzGKaEUFXRdWMvatTotmJopKTRqI3vpe0qQNVOR39YEZnEiXbApVFGjP4mswmYN9uhpQMdbEevdayUuGWxIwxbcZt8Kl+Pfn4bk9fsx+1vmjvJdMvKftYRVRznjmqFyWtZ7DZvcwQGpuYLS8+LYzlE/YYSvjswSh7HMDR8hL05HBjmDWWLUQ/ig0FPuboF963MDLPz0NO6eC7skqmG8/T++uWMCq2v5S7hqUM13Lt7Opv59LKiW1/G0x0nMIeS6cMRaRoNPbGXh8J+wJ0hOnW23sm+rLwll7gryeL2d7et4URgg+cnQTjuYge1lIcxHRcLjvezP+QzB8IF0XreT2c8zMSgc1dOVKR/Y0PFRaOdlQN/kz9jAnJUYlWJIoUEv2RP/cBxRbUgPThaxEFtH1IyV09B269nGHHu8oFLQ0pcJrHe6DT4coqBjrZPZ1eSe+LZIQUvm7mId5Qo0KNOQmfd6Frj+Dxwz0FHgkTnsVds3MOKyNJPbk1lK60IYpNXTxxGT2DjZT6H2bhX3dzvIVox4J3zOruFR3Q+xgt2FwjOJt/usOMhe1eQKP0QZhbRIYaY6UYiLkbzcmt2sx4ubQv53JU1sdpK9P7wWNWckL1FWwWJtYvHsGj1FZJWyYIrCC74GtK7dd3ZjdiSWaA3peuRHVhZkg0E35DT32E62K7QH1mQoqMPz3ay4vDNaBCnpz719zH5/B8yVnm+86CD7src1alJUVHjmMIs90xQXD1bTlu7HWNhFI7TIVtPf2YdYq2EaDB+loVVD9zGfSbXwt6+W0hKTWN/6LzBf8qixi9ayeXPfC0dta/mtsSdZXNgbIUxVx1MfHmdZLd4I4lYleW66wnTNC4R8NxWpz5xnT25txCZcQ2s3a/nMqHhsnKwl00wV3xS+DnUjdfSrs5zvro9Fn056Ckc5P94zGnu0MiDVwFrmKPU7pM6AGo+oYC92NMYDt9Q0w/U0Gz3JBAVJL2KfpjEv61qh2yUlVby9y4h+C/NUKtptf5OVqRKxYKyatl5sxL+d2oSJn6V8Pd+YBxyPx2+Sz5x2xIT/ergWf47VUYizjuefj0Wblnpa2kLL980zBnOuJJfpL9jvMiXs7qIi//MFLHvxP+HQVBW5x99lOUc3Y4SPml4GN+P1NRuxUVMN7ZjUgsetjMdboobeprXkqeJ0jJ9Txl926MepOhSzzpfxxLS+vH3kZBxtUs4XDujDX1ybgOsulfNnve35s6lj0KuunAc59uVT3wXiqZXlPOeGI195tT18vaGku2u+MpMnzeFiXxWlLH/Hhp8zgEnHVHQ79gWbe3kT3jZRk03/NjxxxAZcWaem7NvteKse8Xhph4aUwW34hp4z8XHTUl7l4Mrd+k9Hj7ulvOKGE5+ZEYIedaVcNs6Zn64dj6p25dx4Rj++9WowvmxTwXde7MsXtJPq6V3BJ/F+/NCtAHS1Leee91z4Sr0XFr8t5+32uvLkjR4Y4FzBtf9c+bsAZ2gp8ZVscAOzye8C781UtOfaHza6qC2ESnzbefc3Nj8rATMXqcgopTMPnLMBp0n590ppJ26umS15xT/863x3/iJhGo54+ocPHObGa/pPQVPPUh5wzJU7jnfDlU8quNN8V751ZD9csrKSXx3qwrOn22Jiy7/8ZLgzv/x7LLzopKTT1ob81gwv2C95g5CLam6+wgGeXFGRNlHGO2ZuxFFRSnq90Zrz4nh880hFS9Z05+8GzcbZp37z36IHL/o7DWvN//Cbf4DbPJ2Mqa/+8NY3BO45tgd2S/zLD5114okbLHCr8T8+9LAjN3Vrg03z/vH2to48cVFzNL1SxQs+OPJBnY3xpXs1b1HtyNt31KOsbQ3vG+zM23uVgFX4P6526MUv6p7A2V//+PApNjzN5S50O1/NX5rZ8EsdCD571PGDn6z4iqbZcFjyzBUDrXh+6mZoslBBiyPa8OCHMeCzTklNvVvy4Emzwc5KRQZnGvOSLxuw6SkFOU215wsi1+O4V0rq0NiOX+myFs2cVXTkWB/e1Hw2Lpr7m6/oOJBntZ6BhTd+80axA3iztZNxdvwfvsVzAK98a4DB+6q4gVk/fuTN/34vu5qfe96P12MZmHet5njKnhsefQVZ/Wv4+/u2PLvqAQxbKeWU7rZ8TotbsLVB8s92vfmfgCugPy2j1HgrPvjwARg1SEmJdp35zaM7YJ+JirqOMedRR9ZB7ksVrRpgxiMXbkSTZ3IaYOzAn0+PR8uWCqoa5siLP8bhow5KGrnIiac1isHnfxR04rYbv7NzFmYd+s3runlyY/l0fLDuD1/cdhBfgSGYk1nK/6m9uPObXAiIk9M+R1v+7PtlmDlDQSurrbhtvzQQHitpqHU3bnIxFbwln7niQGfeP3AdHt4qJ1U3Nz57TywuSJTT50nA66ZF4awmCgJPD+6iDUVwK+Oxnj5cd2gitpVV8P7zfLnBgHG4ZNVfXuntx3vnFkBxsoJWBDvwabZ5kCBTku1ee+5gcRXaWqpoa0wvnjXxPDyX/KS7vxVXzInGnEcympE4gC/XR+Lb5zKaM2IQd/ENxyApR/s5efMVp6bi9BYVfMKiwVyxOQQzmvzlizP8uGniOHz8tIpvNxzCm10chVPqqvkcryF806hCyLJQ0uF9/Xj6jkdg91lJZab9ePjG29DXVUVPZvbhXYxXYOEQGS2N9OFf+yzGjbdlZHvUl1+OCcNmeXJ6+NGXZ7+ciV0XKWjkc19+Z+Z4vH6shh9SBPA9h0dhe+s63g0C+IcdAejRsoE7pgXwXXt8UNlJRi+yAnhUkCcOmiOj7pcCeEnqAhxW0sCb3PLjWQ/DkKbIqKrcj5/cOR2zb8npxgI/7vZhMhraKOjObz++23cU3m0sedeLARIOh2PTcw28Kj+AT/b1R6MbMrr2IoD/2zIQq63lNKY4gI8eBHj7mpx0nwL4yFlueOy3dO7Se3S5szHqcAMvNB7Ci0JmYPgkGXX55c8jH4TgPE85Tar2579Tx+DMcDktOTuEu7QZicWSh2xnFcDTXvmjaamcJm8I4J4uXrjSSEFnMwP45tWItt4Kes4D+Ib5bmjgI2HjegAfND4aDB5KvG2uQU3APDA5raKek1XYP2wshMxSUYshCjzk7Q/1oSqqltfCwfj+YNdfRTnTSmGo+3HIc1HTkMEavGN7ADyi1LRnlArXOm2Bh0PUVHJVhavqVsOCE2rqvaMBRnYMhaY2ajLdXQ/tbo2Gtm8k/bKoA+drAD/+9z2rTz5C06XfoUUbNY2PrAT/22/BcLyaBiz8B8kBd6Ba8gOmOXXQtvQcjLikppTpCnRw3wsFAzQUk1wH+37EQ1onDW3aXQvRO6JhezsN+ahrIDjNCXySVBQ44wW0marFzTo1pb77CK+tlBjVQ02WyZ9h8q8/YDZLWtf8hCvnn8L//lfRff93qI7KhtjjGgr4WA5Lp56AppJnSKuohI8D94PmoYYCHSoh41ovOCrl0+qLd2H+2B7wpLmaIrKvQcb7jhh9UkXpPwrBOb0d9pX6XcSfwrgzzZH1kXTfrAhO/9HjsLlqiq8uhqyQBqBqNRVlv4aR4ndYsElDza++gXFLiiFQyvWPla/h0dDOkDVGSe1PXYaaEZZgolPR2V4MbOItwVDKwu5tRBgW1h2VlmoqVObBoA+dcGYLNRkk34dqvRn2eKGmOON7YPCuMQ5rrqHgHQ9g7BQDfDhdQ9ffPoBRSZZwo1xOYW+PwPmTFjBHr6QLqWcg81JH6N1OOqMhF+BymgO2dFbThUtZ8Ghwb7yzWU2HB2VDmtgN68qlfeeIYOdijrXeGoKtBM4GZtj+nLRuRRA+5ji8lNfxrm0nQ92AZLg6to63Dp0GS4fFwjNVPW92cC6ktpgDrZ7W8+FnV0Jm0jDYW9HAHxyLgysfXcCeSfycthn2SHO+WSSnPnt2QPIac7AwV9LPGQeAqD2kSzOZueUEmK0bgJqfKgqNSYMVh9z///tUA4NPQ1l7J7R8qab26elwZ5M9jtFoqIfheRjexwaz/KXzNb0IIV+K4XqlVBuOgg+jH4BPeR0PmhUETpLexb2v4/eMgiHzQAas7FfPxQ2j4NHS/XDBqp4bV40BB5MEOHWsnnd9NglWaJbDhRkNfFfxLLDXjIUxDjLS/lgO7tEe0PqTjHrHxYJmmh3YrJNT3sIEyNg7GHOaqen6+j1gIR+Ee8P/95tr+2BHT8AxTSQ8dzoA6OyKU4w0FH/4GKR0UOLKgHp+OlcA8221sO1iPf+U7gGGPl9gim8D3392EFw++BQGNGvg90R/GNbzFuS9rueDjgyF4IvZYHa4nv/333BYtTMQrSSsVt/cBIWrh2HlP+msJ26F4vne2KeVhi4c2QJRtgPQubt0Fxx3wYqopvhybh2/f9ASzG6b4Mam9fwQdIe4FyqcN1zaN8MWpp6uhFZlUu+BzkCWP8Czs4z8rrvCniHjcPgyFT32jYJrBkE4RcpQPmfiIMU6AG3cJUy+jYIeQT7od1ZDgyasBY/3Zpi/rZa3Pm4KrndaYNSUOl4gawe3PhlhY9bA+xm1gbbxGmznIvFzmAWMaz4FFZLPd5o7C6zLJ6BDsoqO1SyE7aaj8XClmtZGz4JEi2H45IaGhNTZsG1DN0ztVMPro2uEJdgFy0/UcKd5cghZ1Q41ubW8g4MRBC1rgdukGZYNNYCCr41wV1eplzgjaEpT0H675Nk6jQXWVdrrPzWdLgiAf85BOHizhpaXDYUdN6zw8eUarrn2SJgwqTtqpOcXh30Rmq60wM/KOq7RlQlnw9qi/5x6ftT9r3B/f0ssetzAq3PLhLrRszGkm5oGjekIU0OnST2q6dgBR3hwaSL+mqChKm4HMUPssX1IDXd2PiMo+/bCja9q+FGvHKHJy+5o8K6W+8/PFe5N64JXA+p4fd4zoWjcHLywTU0tXxjCk6jp+FzC/+3TprAkcArGD9aQ1qQTbM12RsXXau5fHSVc+NIXZ0fX8LjL24WSkN7YNrGWmy3cJ7SNskKrRnX86LZ0weXnAnwg8Vj1wyKhd5MwbKzSUGnz70Jlykw85KKhlHIFODdyxeOja3gQ9RcK3BzQIrSWL249Vgg6ZIdFZ2p5uH+sYLJ7GS5pK2E+bL/gIizCFelSVoo5KxT2nIdf+2gobE22wCI8MOtYNY9Kfe7ud9sNMw7X8Iyyend5ByfcubmWG4c2FdaNVsOoSA05tL2eU1FVIDQbKK397ub8mnxUqIuTuNf7Zs7fXTGC4ySJH4Zn5ZzWjBHCPJSUPCU753PSIEGTqKAI67wc30bLUZiupnHPwoSokEVY0FpDGRglpD2bj96gITvr/cLK15LOxlVx+3nO7nnygWiRUs2Tntq5q/a5Y3FgLS/IbeFu2NoF36fU8t2LRfcfswLhSISa8j+X5ZR8GgyVByVdc6/KyZjoBHmf1NSQaCD6BLQH3ktDba6bi8lTFNDRWUMNQ3qLA4MfCKVSZvyU31f8duSwsLuDhAe9nVhyP0ZgTVR0Z0xXsd5irCB7q6AN/9qKIZtXYL67mioMHARj3TI0kZ4/VddTKDHwwnn21dxeWHClReQAXDSnhu/+9Djb5jJgzL1aXmeyIOf4l0CYGiI9/3BL8eZWX6hboKbVc+1FnyMOMOaQmro6BIh4uz1skjD/Ytt8sQQVIFxRk7B0pZhf/kCoHq2mrNJIcdmjw8I/SX+7DgoXM1rGCoHblJKXnibGzp0pLHomeacVgaI4IxIfSDqVO7vAzevHShy2VU0z/0a7dxm7FE/4SrwX+dqdWXhj4LJqnn9mfc7tggFoY17LI5q9yklYgti7XR0P/f4yx3F0a8gcqaaJ7VJE2X8yONdLqvPhEfHI3fvC5fMqKvp7VByXdkQw+Kokv60p4lD5OmFab0k7TmwSI9fPESYtUJC5cZR4zmgNNu2iprrarjlj9q/CPe01lN9/T05oG38EqOaro0eJ3619MNmwhq/e312smTEQa/fV8j3N+4gTDZtD2ycS50y7J85aXy0475Z4dfM98WT3u8KrPCV9Mnogvt+/TxhuqaQ59pfEmfYxwtRwBQ2adERM6DlHOCV5y3LPPaLHx0hs/0hNoqmt2GL4KrycIvHV3i7ii9oh6OhazS/ErhfXnfXFEYtq+KZra0Rbv0HokVbLX+jmi390JtBjoopS738Vn+l0UBKpool9S0SHUXcEfRslmQV8EaMXZwhxTxX0+MELMVqXJDRzVtCxNzfFuhsRQsA5OYXTeXFsRTTaT5HmOe+8+C15DT6y0ZDZ/R3ivjMReOixVE/oCrHs7VB86VbNnZedEV18/dD1eA1P/XhU3DknBnNPqWl32m/xsDYKpyZrKHJioWi4ZySCfRXPqn4t1iiH4b+kar52T6H4w80fLYpq+CKHO+KCnzGouaamH39N2f7iKMzdp6FmZnrmbxmId1tW8a5V9aIidhjOS6zmXbOrRPcm/uiBtdwvpFRcWR6Df4rUlFTWiw1zjsb/jmooubwLqwwNxHh9FR/ex5AZXB+OMy2redleA9Zl7BCsL6/hfqnGzKDdE7i4TEHGt3eJmWF3wFnyP8G7UkT/0VdA00xFzkGHxY9BJ6DLPyVNnH9RFK33wMkeKhoRx0R/g83g2lhFwfPvi9s7xcBhtYrMdheLgStjMSdBTWVz3dnWM9E4foqGdjd4MhPzkbgtuYoHBDdh1hXD0GhFNTfgrdiPlf64T+JGhz/mLCfsOVgbKCn90lYxzSQfHkne5kLPZHF5EkFnuZrKy1LExPhUGC/dqeC218Rkr52wbLySfrR6IMaqN8D8Xkq6t+u9OGvtQlAMVdK2HVXio1fe4FmuoPC9RuxDk26wSamkV4YtWG95E8jSKKn6ihl7HhOFbiR56avTmYXBGgyfq6WfMZGs3fah+L2qms9z6cbiKv3QNKGWFzXuzabXvIIcpYqYR6K458sDWC55+MdX9oqnZxB8VEuYsT0pFl+4Ctv3aIi9vyh6fusLzi/kpHlvxpYuNIN/u+RkcKcTu7OtQYgSFOTZwpLRu09C59kKSu3bg/0eF40OEp9fjIxloSPWoGaxlp5u3cAKxAAMl7TbcoQDC//uh2dn1/LGb5xY4s4S6NZdmk9mqpg45QGUemnIefI5McKRYPM9qYazWaK5TZbksbTUPFkUHXo0hbiEem6eAWzeJw0khcpo5uc+7EfbP0JMe+kudLdnKQmfhIp7coq27sWeTY/GwKFaMr2xk3XJiMTe1VoKPbaNRSwbitd3VHOzdu5sTyN/fK+u5Z7nPJmn4IOtqI5/tPRlH/yKYZyDpLNBF8VNJU/A0lxLzOKeeMvvJvQM1tKgwLuiW+QauBvxl2vk0WxPyiSIk1XxB0YLmM1qV5iyupr3sJrE+PN2oAiT9M5hKDO5poaJvvV8YrIXa9P+l6CzlFGRvQeLuhiDl9vo6ETz08zz8hoMWaijqXaHWLPawWjapZafTxjO/jJvzE2u43nhgaynXRF0uqele81rxI0mEv5b6ahPVoVoMTQe9hWV8VLczsYPjIT4pAp+tCiB2deOh011ldyoXyyz3+8MGfv+8fFtljFrbQdwHCHdr37T2Y+tsbgvVUey+VeZ88kobOuop1vvLrK3aQMx7G09dzw8lfk+9sDHyxs4zFrIxoyvB/fRWpp8ojMbrf4FqkdaanyjHcusfAPqzjqKXGzK3mx4DN2X6eh0e1PmMCwa3u/5wz1P7WN5DxfCxzZl3Cx8FzsbNgLGHi7ncy2TWMQZS/BhlTzxYTzboo7HF9u1NO5VHlv/ai0+AR1Zs1uspcRX9hP1NDXhNjNPEnCNUkYWvyKZ5pgLxs+S0cbPa5nlYiN8bqWhzDuDmMVBDdZLHvK8rj/b41sJ199q6V2aFxvX5j2sm66jslG2zFr/AgwSdLTQqitb+DgMVOZ/+KITh9m8w/5gN6SUL5hzkF273RM2Qjn/r+k+pok3hI2XKnnX/XuY1/hq4fjIf/z8kgNsXMJVoelaBbk/3Mv2GTAhQrq/uUcOsJPh14WsaZKODDzGOodvxF0NGgr97zXjufE4M1pLfk2esfRhcdhSoae6oufs5tQY/LpVTy65BWx5U0fMfS+jJaYJrKRJX3z0T0aJl7cw4botdmgiJ8/721mHDh1QZaKkNVY7WfRbM/x+R8qeAxPZ4nuN8e1UNWmKFrHzXTR48H/f8bJpORvuWAdjN2ipftMcdvR1IBT1+8011zOY7ypbaDyolP95mc6+pJqCZmk5V/88yQ4PUsGUq5U8+0YaG1ZcLsS9+cff/neCvbv+TXAVqvnyHcdY+xkvhG1uDfxnQxr78aBAoIky+rXqGLtYdFvwOy2nmpeH2bge94UeqQp6YnWazTx1R3jkp6TKJ6dY+f1N2MdJQ18uVbOjLzfi3E8aujvzG4vvuB59eunoQPMvUj1xeE2rp8YvvrCw1F5o1ENOScqdLLDUCg8clNPHxbvYl+bdsVEvBYUa7mEHhc547rqC7t9JYZ3y2uPZGUqqc01hhy+Z4vtVKvqTuYu5PDfB9UvU9GDedra+Sof+bTRU5LadXawYAQaBv/gOfp21SHeCbd9+82l7c5j/+Q6wSCzlj4KvMJ9tUq5oVMH9Xl9mgfsbhJ83//JKh4vMr8cPIXNvNbcZeoZV2H0Qmk+q44bbz7HgN6+EFloZDex8ll08UyjsuSejZUNOMd/AYsFiu4JmB11mCfEFwroxSpoyJYOtv56ET7xVVHxYyw9N34J1dmrab6Thec034wy9hma/VfG4axux62cpf5nLuL1nPH7L01JgiypW2WUcHBz4i29/9JDd+TQQ2i79zW+o7rKim9bgWviHO968xY71bg0xB8t4yuVcFuZgAIHTKvngvTeYZ2y1ULK4ii+5cZWN2f5TuDCqhnddfolN1tUJLySN6/brDhs9+bsQX6Cgy/HEnrbYhnMVKsqea8wXH9qCg5+qqM8kEz7PLRF3x6hp9ik9v3VmEfYxKecGKT35neT56CXhql27nrxbuzl42a6CR3zuyq99mIHbelTwwhvd+CqLUPxcUM7dZdY8O3gkdF73m/9X8IQVVyD8lupvMr+AGbeyhtEOZf/H0ZWH1dR9/zuVlJIkaZJUSCVKiDprRVFImiTzPE9JCJUkKSVJEuI1hMwi9NI5a5sSQuZMvSFJKg23uX7n+/tvP+e5d921117rMzzn3Htp86mXgtV+Ayi4UU+2Ti+Ertd1QL21gSwGPxfGl2pBaIeMTVD7KJw4qArhT2XsT32RUG2RikK2jK0f0pu6vU9BLZGLzUfpUlnCPvTwEbXBn950+MEGvNS9jka3DqUnfddj6dI6ytgwlN7eWIE5eXX0MsOeajSW4kKqp2fatjS6cCE6iTkHxNpSr/q5WLS0nmofDyPvZ0E4X6zz9oaRFHfBH1316ui+xJm0/piCh6acfbtVIXDOfWDlSRnbt+KbsL/4AArrZWzkVEPSXLAfa8zl7E6ZMakfSUKHv3K2wcGUfJNDMGtpLSXcdKQNoatQa0ctrV83ir6YrMC4P7UkiR1Jr5J8sKqmls6FudC945MwbHcdXfvrTHOPuKHifD3x9WOop5kLmGdK2YInHULoHlvY7iNjdwLrBXlHCvZKlbIVCy2o7OU+bCiSMcebFvS0eS9GpcqZm78F3ei/GRd719CzLxzl3diA+g5/aUmAM73Yuhb9sv/SghNjaFSuG6YPqiea5kw6wwGV4rwcXzmG1riNxAufGmjDZSfqO8QBa/YoafebUWTWFApbX0iYWnF3Ch27ALasl7K03hqkPt0LrkjF+riq0NHpKfgpV8KODrUm8y/70HCWlBn3taUJYXvRp1PGFqy0It9mMbfL1aTRfyyNXrUB7/iJeS50pcDDazH5Vw1NzQfSWemAAV8bqGTsKOor4smLcCWNLhtJC8ASoUlJYDaCXJcaY/LIRjrfbTgZ2Ouh+Zgmapw6nFhyDwxTbab4pY50UfsbKAKV1Nbfmlpd3oLuGyX9nGVN2R6PQZHTKPbRYPpw4A6EtDfTyxODaNTnyzBzWweF9R5AB4ZkQNbbTsoPNCW9gSlQ0l3KbiUbkTIhBpbMlLKjVnoUVL0eUubJ2Ia72rQ3Zy9u/VfCtHWH00vnRPRpk7J0p2H0VnUzJu2qJr9DbuQ7IxTNXlZTlsSd8vuvRS9x74HH3ci2wQCfvhO5dbI9XQnsjX7dG0lwt6dl+ZoosW0iyzkONNRThsM+inqmeChVOP2FnCmNlH3FlppOXYHdAVJWIBtEKfNPwhTxLNSl5jT4yEFwmy1jtb370oZle8W6dZL+hpF0zTABHY9L2O/zoyhqQhwOeC9htarOFH5uPeqtrKFY1Qk0+9sqNBd5doDNBCrxXI5Vk2opKc+DDFIuQN46GXsEA8k27Sy03ZGxkHeWNM80Hvds6KTfizlawMWioaOEXZqDVL17J54bLHKN0ziqub8Ow1b8pdMvPajUfDV+f1VLxhYTqeryMvzUWEdfSidS6+XdaJTZTkvGj6XytzE4JqGdon+70dR5O/COvJPsl40nt37bUdHWQSddPSh+z0qsj6yn0tuTKMdjGV4YpaSuzyfT7AsLselMEx1WTKGR6vMxdHELdQhTaM+1aDRa30ZlwgQ6+G075vFtlLrSk+LHh2PUqQ56pzmRQu0340KbTjJZMIlGb1yGus5NlGc1hQ6ULUbzni00uXQK7dg5Hz+R6HfsvEnNcTaGdm+nebO8aVNROLrPbqObIZMoPTQMJdbt9CJ0Mt34HILlfTvobKgXLd25DpeO6aQVm72o3Wsxel1opQejvWmu3gIsONtOma7edNxtBhp06STtWG+qnRKA3cQaxtz3pnKJL/ZZJ2GmZd70amcwBmM7Dd8xhe7lrkGnOR3U7j6FbumtwIKXHaQ8PoXCtRejYmEnWT6fQtnec1DPRcLSpN60/3MgDrsqYa+WeFPP1b7YW9QtsTe96dOnfZDgKWfDVHvgjYgdMHWgnJ082x2Lrq6EqGoZG3xXE4+eDACvDBn76q+Bfc3GQTeR0w32qWHg+5EQ80TKhuxRxZKs+3AnSs40bbrjxZ3X4cgbOet/Q+Tzj6fBRfR3bx5qYtDzNPA0VbArXTQxrSQemsYoWKSqBj4rCQNZs5w1NXZF99QFMOKWnPn86YIGM7whYbGYzycFevMuUPhExkzVJfhbTQULv4keZ54qBnRtBL3pcpaWpIqxC0rBs0DOIj90wQ0bCqHcQsHS/+mKCY/vQr+VCrZktjr69LkMSfcUrMimK3puOAa3RH6MfKmGW/QPwMxzCnZvZ1dUq7IFr1Ipq/hSDrzZSPg6Us5se/6Ciqd98eoCGQvg2qF2jT76X5exTPdOKLzQA79/l7FkAymW6WvgYlHbhH7pgFIzGWb8lDMtnQ7oVVANi1IUzLS+DWwHvYfSJ2IOP2Sob3kfNqqosAMrVfBl8i1Yp1BhRfIuOP+cDYSNl7Hwyx9hnNFQkIbK2XHXt/B0hDU+DpGx69p/IHziALRMlLHvT/+C82RjXOQlZ9FzauBaqw4euC5njmPrIOe3Gi6OUzDzy3+gIKwD9HMV7JRpHSz92wBzvone/Eo9KH5ZQd5eGUtaWAgfcgbBlTlypncmH6Y+tsccQcaULZ8h8KYt6hfLGCz7Bu6l/XGBlhiz4jOoWfXBFb4KFtL0DbCqO0ZfUjBV+gFNhzWw938Kplf3AzYMHQwxg6TMnL8BL/4MgNThMjbX8y6cNx4A/o5y9mU1gy8xrtgnX8bsGvLhpjmH71vFvf/zBPavdMSVoh93KnwN424Pxrd+Ys5uRVB8yBIXirrR0+wNxGoehBMvW2n8sRA42jUBXP+0El+yFYKnboWBi9roeEYMfDw/G6rmt9O0Hftg2PaxcGJoJ0V+OwqzfW0hr0TC7peKOOduCVM1ZCx69BVIXjsBZ4j85fLrDjhqj8NPfUUdOJ2Bd9potDNUsOhrDPy17NH2iNhjzx+Cl7ENju+vwiSrHsIl4TNM4Fvpw5plMCPxBVwT17vyloPpHQF0HrfSeloOstwr4FQhriOXw2vj41DZtY3WP14FHrWJMPJOG+2PCAZzLhLKp7XTscJtYJGzENKGdNCLibtAnXlCZnQnLZ+6DzyvO0BBnoSFDTgCOhu8MCpLzir2nYfosgkYfErOYpZdh9rpiHMWK1jByxy4WDca/dVUWMD5HPAt6IRgszY6UzsNUuNrYWtsGx1iM6FhaBlIEtrog9888J7/DlI+t1Hn/Xlg9DYf7nwVry+ZD/kBtyGxTMxZfT4wwwBs/kfOMrocA5s6b9wuznXN8OPg/swTg6IVLJXLhHHW2pgR1koRh1xAfUlXnBnQRo/M3GHpWRlWTWynnk89oHy3Ei5cbqfJg7zBsKQCAi6K13sFQILjLLwUI2dW7/ZBg3YgvrJRsIue++F0hB+qT1Cwm96HoMqgD+qat9Kzk1bgatcTrVPaqOtkG4h6qYGhYg19i0fAg2BVHPOgnR5ZcLBz6wLcu0LOCgbuBMcPs/G8XMSB2BjwCZyBceYKJjmwB4J/DMKcHs3k8U4bzNIt8HpxMzUP0AWHjcZ4amMreVwwgNyi3hjp2EZ8ZX8w81+FF4/I2BnndTB/8RJsFnPeHx8MLlvm468fIjYmRYDfwZFod6SRtPo3cV4DHTAjtIl0NrZwmVqDMVSjhX76y+HoOTNUeLbSuQhNCLfuixc+i/ta2gPewwYsEjFh8pOpEGS9Fm+KmLN/+3QICliOFYMULHusF5hlcFjlK8YvK+buezlhimUTtfz5j5vA26H+ghbSGfeZe7fOGguutZCXUzUn2x6G60VMa9xsB7+dN2LLURlbdWc0GGqsQbUBCnamuyPMalqOe2LEdY0LYPo41J7USLXnbnMT7gAW/Ggk91ziRg8aieVdWyjxy01u17dh6PC7haoaBG7VhTDkc2RsbIg5LNYJxRPX5OxxtTG49luHq++IZzerFwx74oELXyrJpTKNe7/cHbfOa6SYkae42z9c0GtdM126k8Y5tozCPZFizHfpXM2KLdjiI2ej+naFMt9QdNisYGU927hYx3Wo6arCfJMk8LnGA2tsGqnIYyfnv2Mchn5vorvXV3LjRWxZ69BCDadXcm622/GWGMfJM5Nb/2AbRj6Xs9ptD7gdozfiiQoFu6R4zMmivTBWjPNhm4TbsdITVWsaafJoG27SQDf0DGumDyGmXFUdYOrsFiL/Ydw95xmgHabCvJIS88x3esLaXBXW3tAjL6/dBnKsVFmL9MzdWn9NmLJdlQXNvnh308MvnOcK8fqCy3cH2l/kDApVWEvPvXd7VsZwrifEM90Nd1t9vLkOMzmrW6N5d07maG7FQBl7dtM/732fHRgzSM6MPXy5HD4SE1/JmbtVFHfrn62497KCaVEUZxjpjWPMG0k+Mczl2OmJOGxWExn8Pe9COB6d1jdTwZtCFy29NZDwW8EmXjXnB5+ZDa4+KmyiUsKPPOQDjukqLNU8J2/EEQ4+VIjr88fzfs/sD8MCVFnHyCt5ffa6cDFMygqPfMyTx+xAq02illj9zSU5fDumdVewBFUDrqJ7BM4VeWF7tjVXtmIqroxtpHS3f+/+8p6ERuVN9OzpptzIUxsgUcTzJ9eX8yrP58DuBgWLt/DjL9h7wuM+KuzM4a18MhsOHqjCiofu4fHoQLDyVmFgkcJ7FU/gkq0lLOLSYH7iUy/u/l4p4yQcf6d2B/a4KmcLCtVcIjO2o3ekgu3XDHDJmxyJoTdEPDz81WVb6jT85KAkr/9K8lyn++G1IY2Uk3EvL3CPFw7TbybHjy/yrJw3gaODgpX0j+e1+6z8/3sEuXwiH7stEP6InF4flM5vmzoWHjxWMBvjs/yGbGu42a5gf25d5bMO+nIu0yRs/dFVfNjPIE5rrJS9vh3Dvx60U9TPchY0/9Tdb9t24HN78b2NRnnJ+tNwjDgLE8sH8Xq2Plh7p4kissbxVu5euDC/mTqnWPOqJ0LgpOjxH73P4NUfLYBRmuKaZfMZayZCkJuCddF9zLvudoTVexRs7q/nfOqM/lBzWsH8+hTzM/+VQpzI16+Pfuf1R9Rxz8U49SU/eOPz07mHwRKm+nAvn1WyhBsn+r4BDzL5uB07UVWsYbjvt7xpG3eg4XkFW2/Yiz99PQBTkxupM349Hz7YDxf/aqJI6yT+X+PR8Hew+LlzvvPFDgNh0XARq+2qeZ+funBD1AzpSUrexloFVv4rZw73G/lMjx9cWFc5k+Q28tezH3KZK2VM92cjP5I/zZV8kbLcERW8xe0YLuO3hM398JJPT4zFWaPkbFX6Rf75shhM/CVnKXtj+QAP0S/Yq7CIii38hD1BotdQUhf7W3z27kBcuqaRWpqP89l9/FFobqKgsWf5M1M0QfJexrIOdxFe+0ugtkLKLh7TEJydvnIr80Xt966LMDr7LndjrZTlGCmE+a8yuP7fJCxBu5mffzmBW20hYZqXq/jmwbGoni1n6cUf+dmVO3FdtoLtOvaCD4iagWX7lGQaWcif2BCIYz41Ur1aPp8W5I8T+jTTquI8vqdqJ3fqu4TZP9AVXhVWcwVlos7/T0c43FnEXbkrYTUa2kLplGvcrzAJc1+iLvCV6ZxgJmFWxTKhJScWfxTKmU2AjhCVHoP374taSFNVGBk6E0+4K+l6UQ1/TRmI5U8bafzUcr74v3a4aSBldc828KP7tUBADylTdYzkF/6IxXVP5WxbH0vBTXcXutxUsKQTNoKZw0z0Xqakh+Plguv+6ah3tJESHqgIks+dkH9ayp7wa3j7kjqwOihlZf9F846uJaArkTEHn1T+93/P4MwHKRu/9hxf4nYHHou6/WftZf7Mj6twYYmcGXzP5kfV70QDUxWmt9ZP2Ooeje/rVFhY5iyhauY0dI9rIvVXeoLhRz80SBRn8LOZoLtUis+myJihxQo+61ETlOwSeXb0Vt5/2C/wLJSx1ZFx/JfIR7BMV8pCRv7LuwfcAZ8jUlZcxvMP356Fe8dlrGRvPt90PhVWTRU51O07z87FQnKheO7REiFt8wqIPiZlkl1awrZeUwC8/vdsmIHQZhuDi4sVbHjTMmH+u2g8vU+FPZm3Vlj6eRpO6tpEmtMGCLFBfuhzoJk0422FpNdyLNgq7heX86fOS/Chrpx97LKFl3f5C46iNzmO8XxrexRAiIT96aojFJ9cCSUjOilriYWgft0ZtO0kDH4OFrz2GIGhrYRtGzBM0MuIwSjRL+TMDRN8du3EObtEHPaOFtR6T8MjWk1UHDBc2PbEF2+JOVgtHCXETu+AyBY5u26xj3dPqYPjt8V5tDnGG/2IhvLPjWSosUmwW7wdjsQ0kbf1SuHZnyVg5dBKQh9PIW7eEAjPaqdvk1yFfjd14cWSTspdO0qwPr4Lj/ZQYRY94gXLip04zEyVBVxNFjZc8cfQHU20P91ZUJnqizpbmyl0/zjBXzIVl4sefNu6ScL6+E5wf6lgKd3P8zqlVZBxV4X56d3mbYRSUKSL3HfyAX+zLhGsdzVQHEsQ+MO7IFXaSK4bo4S8oxvhdZdm0v66UtBs9oXlz1uoQDJd+J3qCN7vWunio6mClv9u3H5FhcU/zhD2KmNQp1GV5QzJFNaX+GC9XzMtWDNFuLV/CkrSWuhhbKBQFTAJfczb6F5dkBCwT4r7RM7t0l7Mj+xSBTdOqzJNp898RkUJPLLswuorP/GpSw/CtbV/KfFquiBfkwz3T9eR58H9wvnUPfD+WwMtdN0jgHUC8iaqTMOQhJfH4vBbuCpLbr4uPDq7C9fe6cJ297gl2JZ74VnbFuoYvVgwuuaJkuZWOjp8hbDc1B1DWtspM3et0LpHE+fUq7CCjWbCoUOqqLZSlaX+21Pof6gJJnWqshdXVYX8vz+B/e//OMZLhYNXU8FvdzW5qpwSvlolgXnWX7J8fES4mb8XLx5VYXmFRULW5QQMmqzKylc9E64lxuP6OlVWuSxf8Dm+G51Cu7CMryT0VPVAP69Wco8NFwz+G4epc0Ud7hshWFZzOGZNB3Wq7RLyNIwx75CcpVbMEgZ008PSTwo2OchDMLTTxtU3VdjanygcblLHOXNUmTLNTuhqexyWbqikLQduChGBabDwxR+6m3JZ6O66E3RmVJP5o/OCpWMyjhK1Vmvbd6HJOgnnnFZhGFYixFxIwD/RquzNvo+CT9ge/PFBlZ1dWSTo1TnhtdWdpDYuQeAERyx90knz3u0THg0ahns9JMyu6wFh9Vo7bDWWsFDjFOHLMmt8J0jYpLJ9wvVCSywTsctixl6h09QUb72SsQi1BME4TR9Pi7yp5RUiOH/oiZZmKiwmZoZw5VImWH/6RXsGPBbmOBwHra6/qWvgPSFffS+kfKikl6PuCplNwRDmVEWL/uQJTxJec+/eSVlz2iUhSVrMxbaLGBibLeScPYCOZ+Xs8PFaYWv9fgybomBnl9cI1/Yl4d0UFXbHtkY4+iERbW1UmUrlD8Hlpy3O7CJlKX3ShFXmNijRlLK44oPC4skD8XWOlEkfpAnnwvrjYZErN444JJjcNMUhBSKXXTwkPD97DJKv/6IHj58LJ5YlQ8yY39SnzzPhktEO0C2qJPndJ0LH+hWQ07+K8ic/Ewq1fnMzt7VTRI9cYVFkBafavZNup/0ruDz8zA3Qk7JldteFhL7/cfJnUvb97y1h+aQ0zNwtY+XBClJZm4qqon4ueyihK2+ScWmegt1L6hQ8DyThSXFfuioSUvpsxm6X62nqLyM6oAzFyAEN5PrcgF4dW49aVxtIU8uATPsGY7Sqko6HGVBLbRrUa1eQu/YHwcl/D8x8/Zvyvr0TRsvDoWbPH7rS/Z1wYPxKiI2oInr3Rkh27A4X2pU0z/25sO6LKmTKm8nyQ4FQ11fJZeq3kd45QchRbeaCTTuox+sHgleYklM2iWc0/5Ewe9wvTrtByh5F8cJy83Q8wUnZ8YSeNOtyGvKjZOzST3VyfXsA/8yTs5vRGhScGYE+L/9SlYsVpZlsQYf8OsoqMaPzK0Nxz7l6Sm7sT/0DghHWN1Ax9qPEkWvQNK2B8m37UcCXZVj5qJ6Wxw+i5YsWYeWKOuqbMZQ6Go9ByPJflN1cInxKTIP7zysodXypAO7xYNdRSYFv/hPGzloP5turKfDOV6FqcAAUnflLkqJPwmu1ccDs6mjGyk+CU+IQMAmpp/iPHwS9OSbQ1EtJ643eCds/9YS2N41kbPJGONZDAx6VSNlS07eCXCkD0YywQr5Q4HIOoV+JhJWK4PU98SD6DJGx/tW9aM/TVDz2Wsa6DNCm7KlRODK4mnrY2lHbvEg0fVdD/Vpsye2fzXiKaun+MVvKsduIiWV1NP/rIPrxag7GFdRSe/kIuqE7Ha+E1tLkuc4UY+GPNftq6U25C22Zuwme3q2hfW6/hfbFC0Hr379k2/JDyMryg5kXa8mx4T8hudAMLAOkbLZlhVDzWBeCL0hZ0r0vwhqzQyjbKmGfZf1oQNpB/LJQyjTvm9CWVVHotaKKbK0cKfNwJCZHV9NfGEHJNuJ5WfwlzQ0jyH/yNLzmWUu3+3D06pEvjkmpJS0vjtRdvdDasI4mfXChV9enw0zvDvrySYV+20wCqZWENebIqPO0A5Tcl7A+X5VCp/8hPMt30syr5jT1zkE02SJhHeMtqFfadrTWr6Ipg8ZQQdI2Uc+IdXN3IZPSzRj7Tw3FmzpT+LMJaBdZRzONXOj+DFfc1FJH2UvF+gx0xtUf62m4fAxd73YCotuUZBBhQsGGR8DxXhOlrTUi+YJ9kLqxlaxG6ZPF2Wi4f6SDqgx70smyxfA9tpN+OKhTZkUgfHguYXkTupBkZxqO0emkgOyBdD0gFQfu7yR3f2vy/74fPbpL2NcxdqS4HYkzp1TRq5VAKpbhmK5WTanxrpQ3zQVDdMS+vTeGLPNGouv7ehr024nOaA/FtQsaaGnhSEqZOwhXWiqp03gEaUeZ4fsIJfXaMpwSt3wDH8sGWl06iFR7FMNrRQPNY4PIdccTWNizgezDBpGt8x14ra2k4C0DaOv1LFAENlHHfTMKHpsBY+zbyK9XX0ovToa06x00KMOAEmfsgWQnCWs21qeBv1Nw7Zx2Ov2vPcGlfZjo2UlrSodToTISddZVEZc0luJ+bsFum6rpzjI3srqxCZX7q0k90p1OrByMlq/r6WzCCCqwMsfoJQ0kjR1Ob94Z4oWeStKcYU9fV+ugbUsDzd49lLqcUUMmcr3+1SE0o60dhl1qoMAmaxJm/IH/1WH1DSsasTYZC0a10k/n0fReZS8qf7ZT7dwxdLRyD8aWdNDFVmcqtoxCP/cqmo5ulHQ6AtX4arpmNJ4Cszbhkepq2j5lPIW8+t992yZa6s7Ro2+JWH+7mXJvIJWM34OKyjYid6S1HeFYm/eXDnl40j2XjVh7+i9dGOZJkR3rMDSxlox8J1J8xR783tlIOMmNjLJ3Y+yvZrIPdyezHTGomNNKzwZOoKrekWilWUejr06k4Iow7Lagni59n0QTv65Fz7Z6cp8xmV4tW4njzBrJMduLFszdhRPyGql1mwfF50RjyrVmqhnjScOvReKFVS00dNskCpWF4cI8Jc2N8KKRwzdgWLdG2vDFizZ8XIVBPZrJ8OoUynNchjp3WmippTfZDNqKd4xbKaN2Mr2YsBHbylpp0KAptC1yA7YJbbTbdQqpfF6NI/1b6eoobyo9tQzrzdoo0dmbTPWXoCrfTv2HepP78g3IIlppdsUU8g8KQdN5bbTowhSKM1qHp2a2kXZXb3KUrsKFxu10vLs3JS5fhpNetRP09CbB/yu4rG4jz9IBOH/9GygJbqf59RZYGvUAvp/poDdv+uNSjxugeN5Jz173Q/+Ac1C2SMKG1/TFeSPiYOsNce50TTHZIgpeKzupl6MJDlu8DDr+dNLJo4Zo4OwPR7QlbOIdfdT+Rwt9XrdSmlp/NHPuikln2ihsmxmaVXfCmAPtVDfTDFv2l4O5SgeFLe2P2za8htKyTpribort7QxU9kmY2zYTdNDPhp+iTtA2MUbnVydhyAgp6/QwwoDYffCf6B9LtYyxPC8CLBRSttG5DxoELYI3LRJ2eLcean6bApcfSNgxP12suOsMtgsk7MojHSxbqY8Dd4j6394QJ0fqoNHMdjpw2xirylWx3qmTVJyM0HNIE1A/CdvRwwgtwr9BYJaEWcwzxBXrXsAmlDJDewOU1eaBqSDyqWMffDXpEpQbylhfG338N+gIxAfJ2Pldeqi0jIMJA2RMcqUX3kgPBTstGdMO74lHDWeD5xspa7fpgdt8PUA7RMrsf2lhZbwDbBY9+OX4bnhNsMK3RztohHZ3LD1jgVrfOkhbqY2PlxtiaH4HBZnqoe0TLWyOlLAwN12UNcuwq0TKIuS98LP3XxgdJmWLWnWxJvUzlIt6IDBfF4PkTyAoWMZio3Tx48fb8PK9jFk19MQ2jSxYN0DOfH7oYJw8A36skbO9w3pg4ZcBIGuWsMXj28Hwug14gZQNNlXgE7Oh+NBHwriJCnTrNRgL+0pYSXRX7KgyxUFpEra/UgPZtN6YpS5lPadr4kEtbew8LmVWdt3QOVoNV7+Ssi5bNXGtegekjpYxjTeaIrZVAHdJxu7aaeHEa28hra+ccW+18FL6IFgt9oCnQQ1UGQ2Fi6Lv1vqlhP/iRuLjJxL2dq0S5ty1x+VvJczTvh26dbXBCiMpU7OXYk6MBZZHStn+UzJ0WmqEv8Tz+v2PCp7bros3xPP6Gq2KvIMmZol+9sYWVYzZbQPbUMJS/Isg9ZgVkEzKVGVfYdxXDtfqSJl31A+othqN3a1EXYGVENZ9OB7eLWXKkmr4Gm+LV/5IWUBJLXD6VphUIGVCQCuYXB4KM190UljnfcjdMRhmTZOyerVCaJk4HqXaou6d+x6mn0CcnyBlfiM+wsp5Y3D5CzGOagmctHVEmYuMJZ0thbumw9BR7KWQX79gbGQApJ5tJe3iTIgIdgOHLe10KewioNlQyJsqYVaTcmCNrzXUibPg2EEw/7gXXrkjYQ46L+BYvSeuCZKyxQaFEDNrHOaPkbFQk2dQeNIZc+fKWE7pGyi7MAofLpWx+h4fIWLRA6gvb6aLVRshacW/YCVvoen/bATrf06C7bkWOpSwCcyMEsEoq4XsIqPhz9ZNYDe2lcKs90IyHwiB4W0UujUD3F+MBgffTsrSzIIGNhROiv0zzuMy+AwOwHGirpj75gEUOkzFkWKdUysfgslrD7QX52j5OwYpRu6YniRj7pUPIOdlA0xQtFCf7mvg4prf4EUtNHnEKnjwpBicYlsou34dqJ3Mh/LIFlrFi7oSckBH2ULHtqyDg7lZMGFyK433Xgs7l8zGXaYSljEiF9zeByJ+kjC/f/6FN1O9MTRe9BomOTCuzBMvfpMxpy25sG2LOr63aqY+7TNAskMFE4e30P43s6BKtQV8HrdQxLHFULuoGlZTK01/vhCKTBbjR30JuxR9HrJq5mLtGbE/d1+CWY2BOH2+jIX9dxYGq/ni8qly5hh6FrynGeD11U30bLgzrN7bCxUBzfRI5goNf7thtLoY39UbEnuqosPlVtLMmQqLDVejo4hpf4oOwIaGpWh2TKznrgx4sHUuhk6SsWLJYfhxIggXOsmZycTDcC3RAvOTG2lj7wHgu90UfZY00cUNNhBUYIBea5qp+a4D6DzrhTPftdAzD0fQyV2FnwZLWe+SeMh5L+5lnhizNB50Ns7DuQPl7GhBAuw74YCZS5W0F7qDptQOF6o20lfSBaMXg9D8dyMdNDGEmQ/NsG1EM+227werbxpjSFMzTR86EL7EhWLTaCmb82QJJGauw2rRt07fHApBn1eg5USx9zS2g5GPMw6UKOlgpARiXUai7m0lvfqqgLj0oVj/tpH2/+wKES3WeHZBEzV2doeAgK14YpKokxvGwYZ7m1Btn5R99fKB1bEhWPJXyviRc8B9vAfONmygYctfc28j3TDkdgOp3vjK3ZoIeCpQSekL/3Daq0ajQYeSMg82cl7dt+OQdVL2M8AYkudvw6EPpOxdv6EwMDwMx4oYfkwDISJmIl4f1EBO83hu6ix31N6iJMvd97kdma4Y80RJs83fcc17t2NGsZSNHd4VzH6GY4efjH3L7wWTK6bisNv1lLspkVv6dhLCwway/ZDBxczywDtOSsrLvsaZ5a3jWrsr2Od5M7hWCcddeC5jR08s5GRWltzD71I2fMxybmTSDnx/W8rSN3/hNnVsx0gnGav9XsEZmkTiARLXbc3crc+BaD2rjn7MmsF9/tcfv/eup0WwmhvpOQXLuinJ+PEizqU1FvT+UbBXB2e6FAVuh/XPxXXcOpdhPkvhpLEKkxmnuSSrT4BjESqsoPWRy7C55mBRpsIM3tW4OEZKId5SlRWsandpZQXcDqUKs7gj54omH+JaLFXYs2mGnPGvhdzt13K2qLsBl7nOjpvdS8Ya1gzgrgb240otxPwty1wWHo/G4oNSlqvHuIcLonBFqoxlGuZxd0oj8fxnsQ8nFHO1vQOxW3sdJQwbxjF9X7wvem2LAF2u+J0XKnKVNNzLitPSTIM3rgoWVPH67pJZiTA/VsGykzTu6ptHwpS/4vXvyXcN782Bp4tVWN3NGXezYTR4flRh+517uHzM0Ierrqpsf28Pl013/nLTA1TZgnOzXFrSb3Hjm1TYq8pQl6K8BK5bpYLJDsS7zJgRxAXtkrOoTQdd4hyGccWTZcxzWZpLivMg7rfo7x4G1zp3a4/B4slS5hwXwaXo7sRtHVJWFB/PXdsdha/aZSxjczL3fvYMLMqro+WTDrmklwTikVn1VHDrgYvODT98XST27dwkl64V6TC9TcSN2bl50oN7IGeJgulN+ZwXMGMrBHxUsMULyvPGFi6BRpf/fTf2fp7BzzGc9d5O6nBPy7sl1ismQ8JWuY/Ki9i56/+/G27R35Iz6LITbdNkbPtSS27RtBmo36WeFl+pdi4zmYaVqxsoUyPfOS7fF2tClbTYK8f5sUka1EaKHL3Zn0/U2A22fRXsY/tkfv0/ERAcoWCGeuN5fa3t3P2lLfTTqh9vNnY55zmxjSLO6fA710zm9oR2kJ7vr7z3XZy51BgJS1WrzBvjH4vHGsRaqfLOD5/txG/PZMz++GaXooBZ6FpYRza9VuXJIgLx1LYGOjpkal5uT39MX66koGsP76ZNPgR9W2Xs9ex9fO7VBFjsJmevtY7wxrO2Qy/J/37vKI7f/H4XFzKhmc6c9eYvhQdzFV9aaWLCTH61bhBXuaiDNFLG8wvKYvHSCBkrXHkhz6Q8Bvkv4qw9dckLlc1Braw6mtjcm5+8MggdPBtoyVgZP/pULNTXyJjuvbv8+v1hoAyWszPL/+VXPA8Ey6Ny1mXqZ75ohxtMaJczg0Xf+Om58dwJzybScNrMBxVt58xELguZfIgPFJZw2ttFD2WQzqs/Wcut7iVhCb9zeaU8Hv3v/++3ZH35Cs/d6LJAxtY7OPDd43ehvVzONM704S0WLMQSaS3pvo7ic9vm4p4FdbREGcyXDpuBIXcbaH3gKr5u7xQI9JezVVMaeMOGMaA8LWcOrQ18Rp9+4HhAzt42SIWWNb0g2kXOlB9VhIE/Izk9I5FDi+/wbru3cjkfRN5REfhZt7dzW7d10OSrb/kkj3h0+yRlMRPi+LzE3fj0oKh1D+7h0S4WrZpkbEbzLL7ww3w88aeW/O5m8IdTZqEisIEkf8/wnmYzcLm9kh4eOsBfbDOGWnGu1/p0FdzP6MH//n8h7p6WUNzQDcrniNovuafgeiCJm3+rg/5c6uQnHYnHaFFrHfe+wFeZxuG3bBnLDXrIg+p8NNlZR9f33eN9i2ejk4jzP/3e8JuOKcDpsIRl39EXinq2cBUmEuY92Ejotew/7vqzTkoNMhSyawTOfVMnaUfrCcE1JzhzE1Gr6GsKlZI9OKFdyuZO/cLfY3EYck3GXmyXC6vz5qHjrTqqP/WD15k7B9t+1xP0ruGNrSV4SdTwEV+CeeFjO3z9KWFntm3m4+bEoUysScW6/kJZ393omC5nd5sdhMDqufhUxOHI3m38rIOzUTaqgUouK4TsvjPxqdjbYyeoC7MHd0Hd6k6aGB7CW+nIcOJNCePPhfJvshvB6bKonfLj+HzDCijWEmcnPI3v+egTuFhLmem203zzjTi8cUrGFreNFXyXxGLMFzmLbJgkRM2YhXaix88t0hH0+CDMUjRSWGkP4cRCdczYJWGGfvP4224qGHxTyibaLOINg6ohY5WEhdw7ws869QPO+0tYl5jzvMquVzBK1G8/3+XyXe0Y5NpLmJPhcz438gp4ifrcz7yYL0k8BjZDpezM4Ar+8/MUGLRGynQvNPA+w+PwSW9RnzxcJhzYuwuXj1Cwyf2WCkFbZ2Mxq6dn4X2FMM0ZWHZaSY4KEyGqVh2v7RB5vGMO/z6zCxqcl7Hs2Zv4n33kaCF6FtCJ4W1fCGB9qoPSz3zhx0tvgV1aBy1ZWs5rpp4BO+tOWuLezN/amgI6CglLb+si3L63C/Zcaad7c02FQdfi8eBSOdM/FyuEPYtFg14K9u/G7cL55Dm48H0dab8eKPTvMRO1DjbQFZchwpcoDdEDy5nT8IN8yUMFan2UM+FTCh/uFgOFexqpZtYGgd3cAQaHmqhs+2xhw62d4CNtoeJbLgJ7tgeug6hhUlwF1eMJcKmfklLV3YT8CQk4TE3BdE6mCy4L43DHdgVbuz9ZSJ0u8t0LJUHIOMGi3Q/NApvI3mCS4J2vhSca5cyUz+GPju2CSTEKVlx2jd877gA87fOX4galCvOH7wPZwjoaqZEkJH6LA6d5DTRic5RwsSoW5k5Wku/fNcIrnd2Q36CkkpVBQlldHDx9r6TIRZMElwN7QDFUSXMdJgiJRom4aLeC2cVlCqO5PehaLXJf3Qnh4/TpeF/E5JPqvoKbiMnvjzaSaWagEDt/Kl5Qbaae1xcIcYm9MeqcnPlFvOZ1butg9DgFcxj7kZ/TWwN7NyvYI3zPh0afgFCNP9Qn+qzw9n46XFhWTclPjgkxjQegwLGWXqQeFMqH70OrYAVbVnRbWHogEU16q7BlR64Lz27EY/l+FTbsVZbwYKgvlkQ30trWpYLv4in4/msTwd11Qq8vE7F+UAs59QkT1C/2xfmWcqZ9RlUYpWmAoc/lzD5JxMBf3XG+kwozze4q/MxTw7CrKixhn5KfFHsBxpyqoHmnc4TFozJhT99KWhN1WSj3OAYs+w/5BJwXEiUH8ftVGRuVWyBcgQNYvFKccbVngos0Gf+KdVvw/pHQy2gvvt2nwnylD4V0i8kYfrmJTq6NELaP88QxOc209EKU0LDLHVUNWqk+aacQMnEsvkhoI/gvRnhYOBBdD0nZCysUqpea4YN8GXtrbS+kLNbHg6sUzKrFSghYrYMbF6ow1fVWgpbGTWja94t6DLknrG+4CLeyKyjrea5QlHUaQrwr6Uqf60JV9XG4ZvaHfrlfFSLt0rEoVcrO9fokLH59EPXiZGzbwvfC8nUpeKhVzkYmfRE239+Hpo0KpjHtg3CpYiyujmoly4ZYweEEoGtoG01tjxMejhmDpkbttHh7ogA+IzHrRjslJiYJ/p8csM2pg2y99wlfgoZiCnZS/60JgsPQwah8J2F6rqGC9FV/LBY9b0D+JuFVuAA5j3/S1VUvhIput6D0ezl9SCgQ5upegkTjCko+dk+wtDwLA5f+puBL/womLw9jnaqIgQdbhdzGQ6j/TOSmYX8Ez6+p2L+vnHVo/RG0XA/gzceidjrxW3jVxsDsShmZNBULxW9vwNL8n3Sr5Y3wx+MCfJf9IvsjhUKLmZJb/a2TvCY9EJ45/eECLknY8FGCcMDmJ/d9ppT5yO4KVHQUPSs6yWqmBgXtOILfz0lY2BYVajhxCMubpSzzppTOu6ahZYqMnWWNQvzMHegZ/5cOZPYig0Hb0aGgln5d1iWnwK3oJ62nPyv0aFiPTVh/q570onqR3esQvLO2gea/7k2LFwZjZXIDpcoMyW/sQygr+0F0vlzAxBwwsPlJmZnfhFumZyA/qZy2xXwUgt8rQPKlhR75PxVKCxSgtreN+jU/E7z/yCHEuJPWrioUgvU7ufEiTw1tLRBOdK3htk6TsglB94SY00cxr1jcV70WZbUfRpdsCful0KJulI6JK6RslkKNnv+OQd1Ff6jhiDl1Nd2JX+ZXU3pqX8owicIq7i+lOpmR1+0IXCivE72tCVnOXYtHLotYMdGEci+sQpML9SR5aEEv3i/DK+21dNRhCP0xKgDY/YNiE+uEt8fuQnhDGaU+rhWsnc+BXa9f1FFcIThOSIfXeb+p40aloFK/B6x7VdHL0ZXC8AXREHClmnqO+CNkv+Ug0Lqepn4sERYMHQUXJjTQqjHfBeDM4ensRvpw6quQvksHrHq3UHjtO6HfaB04MqOdqsqKBRV3LZDtlLCqA++Fl5mqEOUjZcvKXwqaNUfRL7CDCub1oZ0+R/CWTMKCbvSm5n9iUDmpkrS629Cylh1o/bGKgg9Z0X9TozAAa2joACuKnbgIC5R/aaCWI6mZzcFcUbN9JicKqr8OKZfLyTS9SShTPwuhqRWUdKVR4KcfhsVtlfTdvFEYv2svFKhV0+xRSqEwNxqOJ9TQ/vB6weSfYAh6/Zccn9cI8wf6ge72OhqV8Us4ft8DXuSK/fOmUpAU2oDjpHa68rpanNl+IFR30Cf1cuHN7D5QdUfCSsaWCs2rj2Lbv+1U7G9CRW3pqOvTSa7fTWmfqIFVPSrI7sUoSkvaiezNbxqk5kjB63Zg/YYqSr9nR+tvBuJKu1pa9o8LPamfipcya6n0F0effkxE8/51lNzuQr7qS2CkeiuNjulC2g99ICi+jSK/y8jz6QiIHN9BM0qVApczGCwGSFh9VbUQZHsEY3Ta6On8AeSolY7Hx3SQw+AB9C4yBscFV1DdMGdSzYrGkbd/k+LmGDq1eAcO7PuHZqqNohUTJ6GyuZbeSIBmd7ihbEQd9QpxoUQzxNgjdbTtkTPFLzkD14U6+lRlRM0NR8H6TgOVPjSg+i3JILNpogpOjzLTYiBpXwvRth4E1SGQFNBGocO70YxD80HNsJ023epCZV/T8UtGM11fP4Qci9NQcbqN3NfYkHZRKn4KaKdFo+xo1ckYNBJreHUbR+9278Q7Rr9p1xqgNRVRmFJZSefWcZS21hU/tdTSJxUXcXZc0HR5HWlJnWlrxXDctKyOTEqd6KCHHZpPridF60hy9P4OpW/r6JrnAFJ7VARXptWR5VhLum/MwNy9jkb3taA+3ldB+aeOTl/oR7ZWmRAd2UA9PPrSdUzHbiOaKFBuT0NT0rByYjO9HuhAZxQHMSyvlfY8G0Yrzu9Eo7u/6ci5sWQdvwNLKipJZ+ZYMvhjj6dMaulYsRPdarLF2qpaSrAYRd3GDMAr8+po+klHKh3fF0+9rqMHSntq2KeH0a119N+IoVTppIlPxXyOptpSdqMcA0vriD8xmFTHKmHMqzryfTaQztSnYltlI4VrjiKThwfwVt8Wup81gh69jcG3/pW0KNKNtLtG49ru4nytcKeD2lFo61pDF+9PoF+NqRgQpiTnP05EW1LQFhvpc6gzmczbh4l+jbRiAZJXwC40bfpDgzLH0wH1nWgypobeDPegKL0o9On4Sy0HPKnXxmT09m6g0xVIb3vsRVPRQ9k8GEdTyuPR/KmS8j6505DUaJybX0v3j3gSLd2OTSvr6aXNJBqtGY5bBylp07nJ1Oy1BwNv1tPXxPGku3k3Hv+vgah4AkWu24khCQ3kf9WTTGy345FDjeTPJtEKq634qV7Mc6UXuZ/biGqixotfN4UWnF+PI/9rolGfppCsaBu+9mum898mkxluxqh3zTRq6BQqDN6AaS+baZmGN80qXYdHRrTQPWdvkrmEYv3jFtrxfQqtyF2PX/q30gNbb1q9Zh3qjG4lUy9vCo0tg1OTGqgGHfHJ+08w0lZJdW0OmF30DCbpNNKZPfYYW3IXUv73rJ36MOx0vghbVzVR/yA7jPvvMJR/aaIVK2yxbV0cZHRpJgM9axzWfxM0yZppbt4gvD1NgU/3NtCcLcPwpEcH3LqiJLe0oZj1txJsjRqpv+cwzKkrBp07TeRaOQRnZxTAkWPNdHyBLWYNywXH0Ba6dsIa/a6chZFerTTguBU6zUmFtletJI8fiLk3dsDMhlYKa7HAt6VzIDq6hdx6W+DvNICF/Voo4osZerkPg1oStVZ+f4xaZYRO7Y1krLDEGfq9caBOE238MAAz7bVFzd9ELcZWWNC3CzrebySn2TY47HELWE9oprPHrfHNkHIo4VtosGwwOnZ/B9ddWmlHvhXeOvcIjCzbyNd8EBqU5kDLiHa623MA9jp6El4f7aAbxuZ4pCwJ0s900LUiM+QaoqFlYwe5ZffDDU7rQPthO/V/ZYo+PSbCqeB2OptujLoeA6Foagudzu6L/AZ9UAtuJivPvli5xgaTKptoYC8j1GsagJN+NVHYHxP8GGmK6sObKeJ1P9Ta2QeN5C10pVd/VNbpYEhyC2VPNceG8xoYvaiFzv62xD8JclwqbSXDEwNwRrdGqC9sJYuN4hwrM2D3LAnTft8XnfQPQX5tJw0x7odfeo+FMRc6ab9fbwzbMAACZB3UXV8Pczb0hrB/Wqh8nBG6ZQ/BhcEtdNm6N3abMAhrOlqoPaIPuj81Q2v3VvptaIRmjoZoZdVGZxf/73krPYTDrdT9X1PMPKYHAUc7SeezAheHGEMi30mlN9TRfPkobFK00Q7fbmi82R6jalup+rk2Dl4xGB/WtNFpn57YoWmOJV3bqUHRG7eu6otPv7XRqtw+qD/YBAa6SFjqtxbw7NsPMkIkzG2GHI/NR/Q+10qB4jmvfjIGZa1tZF+jiv4pDmi0t4OGR6ph5nVbTOnXQb8bNLFDwwL2TZKwUO9ycD49ATs+ttKK/RLsGz4WzT+00clXUnyQ6ISLL4m1GifBKI3heKWPhF2UydGvcDh0m9JB40wLQS/dGpQ3OqnMsRhevJyC99tb6f7setiT64lGDW20+IYSunxA/Fddwopt/8IKzTF4RPTXq70boCbFC8YYtdL3Q/9CRglC5pU2ihtIoN5lGp4V66PFlUOOuQ96intZ2PAL6ud6YsjrTrq//xvYjRiHFiLXV1ApBD8Ihfu/m8ggIgNiDi0BVWUzJUWegpziqeA6t5X8kq7BWxNnSG9op4Cut6HGdja6ZrdS8fTPEBM4HeFtG3n7fAHHXj74/mUn2d19A1VjJ2HvQxJ2Cd5CfPYLOLKxifpGR0DftY/gk04z2fy7FRaV34CZ1eL1mnAoHvkPpHQ0UZbxDvjtlAhzrZvpyoh48C3fDJdONlPIpjSQpCyA2B8tlLfkOKgPm4Nex9so5/ErsHk6HU/5d1LH3AI4+coP8yZK2PXeT6BnXD2UaTbT5Bsh4HThJ1RoNBNnuwnshDdg3q2ZVs3cAqmHC+D1HTGfz5tAGbMU24a2UySfCwFV8zFkUAddecPDrZaZ+PCTeEb5PGgp1TDYo4lscheAwTcZqoleso/+CnjW0AojJzfTHIu18GDtaowTZyH64BkITlmGluEd1LL8Mlz5byEKCZ0UbnANSsv7oquHko4lj4bQ7Qb4yamRXo0YC75XemJAfiPdHjEFCjo10VreRPtzg+B/9/fNr3fQqaf7Yb7mWhyjKca5dATee61EEH3T2qWnoELVDq/1bqCjt02hMMoKdRobyGOjJcz42R+FdUqy3zgUtHqZ4NxrjWQTPBJO3N6AlmI+CcvjQD9yHcZYStjP+UlwYogLClPqybirBlg6jEKFGFOu0h1Mztpj27wGmtVFH2QJtqgNSloyxhjKIBLNTTvpTMVMyOrcisp/Oik7ZzkMuy9ylqeE7V+2BYaVBWPxUQkbMDEG3Eo80TqmjtxXVHI2vcajgUY9tTxt4i5eQqy8VE9jJ8qg4vAYvC5yLjekC/iobcetzzvpa7EHOK3ahrIdEhah4Qf5ZZtxxGUxZs0COFrqg+OW1JLX1wec74XJqJ9WJ87UGy7o4gQ8EllPGbo/udDCcWjUrYF8ZLVcgUM0hnR00tHgfnDTOArnLpCwBDYEvoRH4MOHEvbhFIBq/nQsVv9LmZaXuGeZAahd/pfce2RzWb2mot29Osq9d51TfakOAxoULPnobe5jj3LOUq7Cwgfc5Ga9yeIyshTsUlAOp7p4Ezc4RM5yU29yGjOAKy6UslrJHS5c34zrEDEh9yxxruN1ufykdgpLzud09Hbh7MkddOa+LlTd2ommoZ3k+1YXTgTtwJvPJGzzXR1YlRSEZxf+pSBFBve5yB9viZo2+dNBrn/UVNSeXU8mTsc5k4p/IG+/nB3KM+O0v6UC+ylnP1oMOR/5btDprxD3aMtluW2CuNEKtm2bF3f34UwYv0lc2y/jrHKcQVauYAkzIjiTBb3h4QgVludwgMsK/8JNnyeuvyVwsb0OcyFfFMxSHsW5awZwtnZyVmyezAXXDeLqIqQsY1YKt9G9F3fpWQd1vD7OOX7uzoGIUcWqAtd8Yhfqn+ygbS9VYNLKnRiUJWHB26q5UocdGL5RysJ6tnMzTs7G1QF/adt/c7mOoiDMnVxLFmpbOau4aQgj62jxoBhum8s18A2XM7n9dJeYsZngy8tZet8LLhHmyRA+TcGWX9jpIhP1wP09CmZgUeaS9mgNZN9QsO3ne3AuRT5g0UWFfVhoxc2eaQd2a1TYonPIWa3QgGKmIvr6yZz3xDdc3H3xNRXjubgbV7mp+1WYZo0TZ5Rqwul1SNjRD+u5nVf1uZlvOmnDcs//o+DMw2Jsvzg+TUnSphKSJNmTVLaWec5JEtJrTbakiEJC4k2SJEmbSkjIFpIQss/znAch++4NSfvezDTt229+/93X/cc8577nnO/3853reoaZfCwa01YqtIg+MLKDUbhIosj+m3KZ8W/W4huJhIaUaTFT+NVYoC2jIYbTmS0nV+AbYRPRpdmMRRsLH7KFvG/Ja7H9+zvQulqZX1F35slFrQwoVFXhradNfOI9NRUk7ip8mvtJ+7kfy5iMNim93WMk3qV2n/k1T5GpnVXER6ckMHkjm+m2pt+Td8YbmELXVtJc5+tgt8eRMStvJ+WWaaIIv7GMvriL0kamiz5cNWJsb/RSwZ13IoOYaIzYJ+CjvscxP15G4f6JSrzh+yRm0zBvDJgvpYILJ0QbL6zGdQUyKjj4XHRpwEqc6thEQ6KGMFf8OTg3UsgPldmw0YV3waNKyDft78s6p1wFPKLM+467Kf4crgLqz6Q08fJaceLNz8yPdU3Ucy5FfH5rJuO6v5nCio+JteOjGN3PrbQlZau4ZJQPs3lyB53uoyemJcA83t9NHeUfnuSNHcOYXukl36IfDuKkI8hMFPBpYz6JeqbHoMhLwCsJrZjkfevQ+KGEMvvFODzqWYOugTLyLYxwKNrKwvHXSryig1gr1zy4N17IMycC2Kl2V8DNTJn/+WEye/aEHqSHS+ldWax4e1IdY18qo9QTJA45eo9Jb1Dk6P4N4qWjkpiW6lbasFuZfVm/h3FTMHbejvfi4qw1zMNRXWTQmSWOOn8EHyjuU3mjjihUJQbfdwh4wz1nResLfdFxiIQmWk4Qr77ujZt/SCl1xlHx3B23wOSHEm/xOYW9vuwSWO4X8vFW8ey5phMQkSXk4dgldjgagpOjlHx/nxH7XO5ibjrJyGBFrfibwzMmXUtOlwsHsepj0pmgCwrNL3dkKyJj0Vmhb4UBhU+8L8egI6PET7yhLN7juQHLzCU0NalF/OOUD16pldKGjgns19EZ4DNEyL9Iz2ETIpNh6kohbzhezC5OOwjjYoR8xoCvbMGRbWCqosyHnP/NqsY/Z+rGNdHPpXbsHrrIvHwpJ1bVj1VNjGOcC1vIZHIKW+F8kBk8qo0Ee66ySUGxeOWngO8fq8Ku2huDUXlKfKWxgHXY54/fBjSS9Zqd7MDdG/DLJgmdclzF6o1Yh0vkUurfsIZNmxkKxhuEfIhnDase6wOuD4T8krEtrKvVPIi6KOT3VitzZ15PBtvvQr5jcV8u0vMgE1zTQoX97rOJ+RHM5hCFd9cSm1K2n2kpaqfL/xSyphcjGI3virxg85d9Vx+LwaZKfNqmQ+z2GD8UH2ukqDVJ7JEVvhhureiHN8fZT+8dIOaTEh+DWlxh1jg4EaPEz1fW4+JnG8KGdAHvbDCUM7inCXfyeykk1oSLzo1k/EM76GGmok6/GEZrTRdN7SfgTiTEYYSFEn9n0kvWYNZGNHSRUIfNHfau53p891lK1zfcZ/nBKiA530NZXWacw7BG5ltvN7XYj+Z62t8yHzIUrHLZlFt0KYuxN+umfKsh3J2ZqYwgsJueNvbnrC7EYQUq8RdW9eeqvx7BOQ5Cvv7fQdwiww0oKlM8y/wVO3jsetxcLqWHyYVsrkU8unwU8HPtrLnGmbFYVa3Eq1tP4DbF+GBsioz8IwXcqP5r0VDSRB12fbjfenrodLmb5qktY2eu08A3rj3UeyqQHaOhgonPFMyzKoYNieuBfoYC3uTmEdZjdTw2fBDwtloLOentWOyIVeIDs2dy8cHr0PCilKbu0uWs33kpGLKJ1L10OIuXA3Hu9x5iyuaw8Tt1cHxIL1WWLGHrLinhkq/dJH92khWbtAIn6SGbvRfYsRtLoESjh9KMX7Eur99BdHoPpRz5wr5d/ByibveQyfpCVlAaj27TlfgD6wK44VGxWPhLia//s4qrGrkeHz+XUM16U+4YuxZFX2UEO0y4X9aD8Av10s8dzmzSdF38ofDflbuXshW6mmj3TdG3mr6s47e/sMS8iwz/+81e+/0dUoZ3UcrHcrbwyTNQOdVFYwrqWdm6XDC61knznypzoTkZ4LhCwa7+WtyGd0lg2NZJMcOMuW0nj8CSYYr8eHoCd2FpIhq/UOI/fTvEFSyMQ/kCIT96SxgXlbgeXQ0l9MHEnKv6uBbrjGTkc3EyN+X8agwzkNNboYgb+lQfgZT4lUPC2LRx2ngKhHzFwnBWVnwTHue204puDc550lVYcridBKTHPZ6RDp9M2qnm2QiuxPAoRCxuox3mNtwwNgGc3zeTwTJHroPiwCCgmbYYu3Anbx7FCiuFFlmlcPUeCXi6XMjn+CRz8aFeeLGfjPL3OnJ5CmbWuNpEAj1XzlNvCL4uVeLzBYms2nY97Pwo5MM3n2alV47D9CeN9PHkCc4JksFxrZReqCVxmy4kwLcnMjrz9DDn8icWsl81ke7EfZyVRyzErlfw4aBNXMLTWMiUyMlryHJurlEcWLg304KP8zlIOoYtukJ+/stM7pwoGe+kCfmHR89z/mMU91mvzPf5e5mbMnslmuc10ekFyzmRrwfaL2mmD9JVXLadKSo3K2Z/GMcGKrK0dq6Qf9vEsl8r9DEtUpnPuCFmjevPgVl+HVlgJqftdBqCi+tpbMBZbtHGEzjzqhLvdz6Pu7I+FW85CvmrjrncysHJGHpFmV9Zmcdl/EhErcUqfGHobS5/5XL8IlP4dY4PZ+Dojq4Hm0n990bu9KDFaGPbQlxAEOflOxJXrxbyG85L2TJfY0w1Vua53Dp2T/Y9yL1SRdJtYi7H4QYEF1VTjeU9rrgyEwy219L6Zde5RTNPoeP/Z3nyc86z/gQWPVfih49+xjX/PoY5ciEftJG4dOMU5HOU+ckLn3Jj7/+DFY9aqHnzPk4zdx663WilgS6R3K4FLmg/qJ0cK6O4nJPmqFIq4Cv6IVekOg7vvFHi99oP4Vpsn8K3d5U0SfSKW6B9H8TjqsnvGMcZDLwJD/vXUL3BQ05n2lm0UcypsbCWe/LiNN5TE/BH7/zhes+ews+FAv71wk+cV/ZJnKDwgiM3Pin0wQmDtDsoTDmG81dCFFzroIbnsVzABQecOqiT+o6K58ZMssWAu510d3g853xtKmqd7qIzvrHc66dW+NC8hy4ER3AT6ybhea6Xusf5KLT6P3gWWk5j9/zHhSW/hnSqoG8unzjPfBZco6roYN9X3Cufs7j5Zw+1tLRxDUNPo2CL4rwnG7kX3Cnk5QL+knEJV342CvNsJFS0U42Kr0bi9DFSighTpZ1pEai/TUqlI/tS0qdwLFToqqaXOk0J34cuITKSBGnQea9aEMwqpcNRVZxBWzEEbS4jC6aUa971EdLTy8nk3z8cep3DJSFd5DdPk9JPnUWj0B7yGqxKpvdO4x1zAV+m3Mup3T+MhkPq6diawXSu9xCqvvv/75+6pOZzEFelSSggT4d+1Uegirpiji5rkOW5cFxwXUZJqzSpI2YvLjJpIuVjOhTttBtzR8qpZZkBTXANwrA9cqr4PZTirjVApG8JcWck3CXTMhD6lNLnSY3cyOCv4HKtjE6sbOAqrc5hpGkX/Q7Ro2sWZ1GyoIfa3XXoRfhpXJLbS68n6JL34xhc4VhLpgdHkGZyNIbNqyODGWbkVhKFS642kHvKUHJpCETuiJxGBI4gg7kBmP5BRiVgThF//dD/uZQGHLYmi8VVkHa4hOzZVi65/DfUHSylV+GdXBN9BJOiMtrd0sF5P3wJvHYFmQ/v5FZ8dYK5ivxov66ec95tCwUXW6jzWi338NNYWDSuncoeVXB/nYaBx7JO0vIt4R62n8MrTzrIY85gako7i6GPusgmdAi9G3sGL17rof7fBpL7syN4ka2iHnVLer4kBoul1VT93py2G0aj4YsaammdRHcXb8au41I6MtSaEh+vx1/GUkq+MJ1c3q/GjNNSmldlT81W32HzljKqK1KiC5/fwaoX5bTwiRIx5Ty8CaukD/8KyCAxDwZfrKY6AyXKKr8Kc9/X0gh1JSpTPQ1flBpo7VkBxc9MhCUVjdQ5rJfb1HsAjFZJCXZ2cW7Ht4L/Zxl5PGvj3Bcug8RRzSQ/2sJFPASoi2qjz4PlXApjDl1XOsmitY4btNMYwp53EV0u46YuOIe/Gtvp84zhpFN1Bhc4dlLwNlPq+RSDTt+qyMHMhn7qR+OV7mq69XsKDdA4hBrlNRRA1qTs54Xj5RL6MsqBfuxdjhfvS2lMBUPFqkswcKuMnscB1Ufuh5fnWmjJeXW6st8HKpTbyMtDmcZHISya0kl+vu2csZINmMcrZtm9iSs2yED/pW0kyx9DWlZn0H9SB7WeHEO1tw9jwIRqOvp1BuXkHcJQvprUpthRvOtSNDWX0YQqIE+1fzD3pIwE94Bye+fgrwoZzTnE0M4/ORD7QUopL4fSw2fnQbd/EwW/H0QPnFJh8IRm+jJAn3TjD0PullaK6NIm8ZwQcPVop4GT+5N91Bl0Wq6ov9uCpItPo8HfNhrsZE7BG49gjWY1ZRx1oBuyQxjSXk2ifxjafDUKf5ytobV/kaw0XbElWEZf1wGteeGMsYr1HBOGjroz2LVXRkvSHEhptB3WKeZ0W4Y9nWisB/dqKdmVmtHNvb8gq1BKt1+bUsCK13AnU0oamSPogPFjSE+R0qTDwynk7Gmsm9ZM7xdY0e+7pzBmTwv962FNNj9OYlh6K826YUOZw+LQxKSaVomAtq+PwXcKfdb6iZTGHUL+aw1JrWbSQXcnNDqg0LFaEZmdBlQ5KqVodRF1LZ+BOiglH1d7Et+ZjMFaUkqYaUtJdePxm7mUrPtOp/NrR6LBcinNmjyFNJih6LZBSiJtK9r7cABCj4TY+RZkIO+L8VekNLh7PIWxPbDxPykVPR9D54zSMPuSnDT2TKdr309gnWJm97ydRlXe8Wi+pJps76KiX2OxLqWGnibPpH13DmOQpJbM4mbRvlfTMO1CI638ZEcTdtmgoKiRnrTZUo/yJDTY2kgkmkEB1WOwakIjpR6eSgaBJlim0khHXKwpoGkwxt9qoPU1k2ibZhrmcDKKybGl2QnHMfEfOZn421PgzRT8YignOQB92xOLThfq6MEOZ1rkHYO/sIHmGLmQgXE0ym820tVRc8ii+ARa/iul54wDTXROxYAYKd2qYqjDJwnzFHntjeNMGimMR3tdGZ3odqaahBjUfykhbcEcarE8hA8VWmEhnUN3W2PQYGETfb7tQkUrotFyZRPduz2HHHyjMMm5ie66ziXesAe+YCM9dBDhzr9NoLVLQjdcHHBkThkE7pJSRq49xll9Bc9BMjq/wB4f9DyHwFsyehRnh7V8HuSbNxH7ry2aDr8M7puaKHHIDCx9lApdnk2ktmQamr46CCa9MkroMwV7ZFvBVdGfN/ZbYU2YPua9aqSk4Gl46Z02alyQ0PEr0zDfuB9m20pp4+vp2BqhhCKRlJSv2KJDlgS0qIlG2U3H38//QIYiR/yQTkfdkR9BJUXBror9Ky8IPKY3k/Lgafii5BbIHjdT7s0pqLr6HIQOaKEfndbobZwI+SYtNP/bZLRM2ANvmptJ7T8LNFngAVfGyik6ZiLe2DkV7iu4cdGfcWi/wAQcE5oozmwMWgVNQA2QUfeW8fjixBgMMZPRzrHm6LjNBDPtZCR7boEhYgNU0ZTR0DwrHNFXE037NtG1DTZ4abIqloU20ZFHUzDvei+UBSpYNGcKTq1qgar4Zvpz3AaXlnhD6tZW+jRhPMZfcgIPhYZssR+D393MQF/QSj9nmaGurR44PZbTCX0zzJ2gCfxbGc0bb4bZ38fjSwUTDk0dg+pPRmLkGTlZLhqH8gFGqLW9mX68GY/btAfil9/NNOuoOa6VaeHctc0Ut3cS8hb9sHhoMw0qm4xP7peA/4AKMhyth8e+FIH8VzkFztfDvv2HQtf9NmILTTA+RxNSclrJqtoYs1PUoEzeRLu5EZhg7ICrGuVkN34onlg9DXebN9OkAGNc0GOB5h3NpJcwAudFjMaMrBZSczPDNbkm6PKzhWYGj0ZPJWVccq+SrGP647uiLug4XUmn1mriI48mEPpXUniHFqbdqIac7xWUUaSD1n4l4LWygmJiB6DuEG1ImtlNfXJ08H5OPxj7s4OGaw3Cjl0MasW10OevAzHKbgbmuLeS8vrB6K1ujUXNrcQLhqKFTBudD1bR+iZllB7tj7FNVdRWoYJ+KaoYebOKPkBf7EgToG9kFSXv6IefmlvhjVYVXWnpjw3zGyBwfyWtD9FEQ71K6PldQZW52hgcMAAChveS4KQQK8xUoSxMkbXfq6HhPAEExndSWogOqoxwQdWnLdShq419rB1Rxa6Ndt7SxsxaW/SPaSeHggGYOn8Knolop7M1A9Fi+kCUn68msX0n5N7SxRPbqskgvhc0l2ph2+dqyroswMTUfrhEsX6rJMQhj5Wxa3U1xa1SwWF8G/wwq6L6z/1w0Q4JeJ6rpH+UNLApUw9C1vaS+61OqDZUh5fePXTwkBD3BC3EQHEzaf9Ux5vb5uOX7y1U2KCOwerO6F/cTic2qKGOGYMLnnZQ/zX9cXxffdw4roZqPNogdtgAhabVUEFaO8TqaGKAXQ1dbOwEp0Q1fNNaTVrUC4Z/+2AAW033VivhyWoFP2T20k3vBiiduBwLyprJarkK9tFagh7NLZS7tw/WXHJFRUfQUE0hut+djU6iTto9SRmbvtlA8Ztu0gn5ClM/jgMPaQ8VWhbD6X2euGBaK6Uta4OO+SuxY0ErFVh0w+fri9EpoIPWHW8FzXtuKNzWSXNT2sE92g18P/7/P9UJhKOcwOhzJ2X5vQY7zzW4yqCNUu9KYcKZFVi2p4PiT9SC5O9SNIjuJH2Heli8ZCdsX99GQYMuwPMDG0FS1Ua+OdnQ9nglfDraTh/a7isYagM6WSiy88KfcDPHG/2/t1PIwmKAWatRd7aCIQ1KYKbVO1hg1kaDboZDwK6XEHColZ6ZR0DumDwIWdhKy/Qi4fHt86CuOEvK0mi4HH8U0n0U+3MTISorErhNreT7Ng0Kp27BlkvtZLjjFRz7vRHlL9oVuekzFKutQ43rnXRT/wMEpsqhbl0rjbm3B4raK8HLUnFXEA5We36AcFwrLdCIAGe/z6CyooVsHCPBIH8HJn1tJ9iUByvPbMUTzoo8dVAMTy77YeTFTipa8BSaPH0xVnFv/jtfgXqlBv5IaaHlOd5wpUUVxf+10MmozVBV1wtOSa00UX8nGCwIwexlHTS+JQNWqAejW1oHWb7PApl0K2YZdpHoxE3ILdqEz1Z30dTn9+Fq/khU7ZTThiPToeOWMYoVfL4vFUFr6mB0/aHQsU5XiOqnix2LW+hQngdkBuzBuqxO2qt7DF4PDEbJgy4qsk+HK8bbsa66i4x3XgLXuzNQ1auJxjGDIG+pDVa1N9HWyGHgOM8Cz4vk9LthNFTEjMXYXDntHWAJnutD0bmji+KUYkDC7MawB91UXJ8AjoYuWJwpo5FJQuhd7Iha/zTRK5d+cCvEHr1vN9FwwQAQd0zDRVPllJBgAGp0AD2SOmniDT/49iYcx/t30+27gfBEHIqhbj1k/X0f5Pv9i2YXe8hSHAUTpy5GKwX/+KYXMqO3uWGNq4ysyiuZS7Vz0F+jiYoS2pmo0lloGN1EM1KFEHAvEiMvdNH8Y/OBmx2BRoXdtEHPA9zcVqBVXSOFHXvElL9wx55WCUVFPmVu/12Irn1lVLHuC2N16hAaMV10O2YSsNEHsUuzhzTnWICD2QGsO9tDs887wvwiL3wMCu+OS2csz63CruES0lqWxbgIlqOWguEt8u4y/sZXIeq6kBdlHWWyx2fA0TdCPj8+hVlUfBQCGoT8u/h0JiQsCr4aK/Mi9zPMgX92QOlAZb5oWg7z23QhPA5R5gtjHjENbqOh2UuFd77OMcFcJ7PjlAoftvAHczrvEXN7nQpfYfGHCTt/mEk4qMxr7SphdE66M4NUhPzD6DLmY9AkZvUiAZ+5oJqJch7MNIzpJplPHeMN0ehS2kX/7BoKh7Kj0H9yD5VWG8G3ueuxZEMDhYQfZG6u88Yai0Zy+5DATPXxxMT1ijPKjzHhA97AaFbIz72aIxINfwZ+lUK+wL1MlLfiBqgbKvM7b4iYazrpoLtSmb/b5s3EiOIhKV6Zd+jczji57Yes68p8z6CDzIF9vtD4VZmv6DjKzHOYDXbzVfhPk04xH45bAjxT4S1OpDPb/2oydSGdJLr1gGmZrsGkn+ugsNVFzFGzWGxT7Mv86pnh12Jwqn8XOSd0MvMs16O6Ihd3uwUzO2K9sMtdQutX72H6T1uNKwZIKfNFHLPx/ncQThDyHetzn6Seewcd54S8crZAZF36CM5OUeat+y8TqQ+8BTVblPncjZxoR/AgKLBsoMyEEodL95qZxzYNlHxGTyTbdp0x6m0gn/LdoreNe5j0aAkJtV+Lol84MaNDZFTubMDckYxgFlyR090Hi5mxofpMsFIb/T60ixm0VIcp6ddJi9xSGO0lsSgfp5jHbW+Y2UdjsOFcN7n9+5H5MNYP3TQaaP71/syxteuxa1Ij7b87g/nQ4oVvSEL00oXZfu4PeLMCvvL8ELbC+xtM/abEG3RcEKdJnkHOKyH/Nm+g2Eb4BP5OUObT9CIeWZ7cDOGa9ZSc4y2KC1wEgR8Va8lw0aInluC0o4FGL7/lUNHVDwr7Sch6qMGTxarvmdDvirnLrLULck5jQqfIFBnonUNB8BZmtJacPl8PEo1bjox8TgsZZr0XvQgYzWSqtRNe1WZyDin6bXwXXXKfzHw6FI/6Nl0KVtzAyGJi8ZNi3q0OHGUSTsVgdngPpfW9ziR6b0L31HpKi70oOg2+qBbbSDVBvGj1gGIQlvZS//HubI/qN9jTJOD3/bRh1aMK4HOnEl9Z1I81XhQEuk71ZP2xj6j43zUwVl5PqlceOhSUzwQzaQP5ZryxK/AZCSvsJdTxtuhJ8Jd4jBrVTf4VdaLqY7GYeLWHaL0l01avyCNze2nYon3Mu4+b0SimnuLaBQ5vv2xEM/VG8m1IdegYXAyP/+uhUy472UCFX6Rf66XX2iGs85GX4GChxDOrN7LNO8RgkqLEmwSHsz3RwaA2W1HPj2SHYSoboOV6PRlu/Gg/MtkNjG820O3yEU+Gt06CFWoSOp09QRw8MQE/Pe+m/E8vHIY6x6GZay8lT1sq0pwVgGewniaW2YtL3/tj1LkGeuu3Q9xk/x2+FffQivbDrMek96D1XMFdafFsrvtjYFWUeC23k2zw5Wx4eEKJn2h+hZWsWAyBisxVmHH1yVrxDMizbKS361zFUncz6NojoVSLE+LgLG0oWialnt7v4pfOiZiypJu29BqI/fbEY5ZzL/UohYuHHQpEkX8djcnRY+f5BKDh4nqaql0lvvbGH1PfNhB7TZl9czgXDH4LeK+e26z7oIvgPF6J95rwlGXikkDursSnhf5hc59FQU6hEq8/rIZd1TYaeq4qNKcxS9ztpgurzCVkMFMq/jCxlPmwVkrsYGvWY+Fl5vFHGYVsjmLP/UliYuLlBKon2e2XErHuZzedauvLHi+Px1+9vdQbP5udYr8VBzfV0RF+Iivr2YSxKxuo8juyej5+WBzYSPO0xrDNmUfArFfAX7ZqZh9+CoOOTUr8imm97Ky/PlDoo8TPj1bjavl/FJ6qxEtYTS5lSiLzZWwTHRJcY0e9OcxE35CTYeFjNkj9AOPVr4Ue/ipki07tZzp+tNKG4hK2eeZR1J3SQzkHI1mb1QnYbSHgDW9eZrOst+LNP3U0VGcNK+mzBdf9rKegXYfZYztWw4BdAj7ZawA3av8cOGgj4K9vGMTJpljBioYeips6gpubbQwPqZuiosdyPSoDwNCri7wcJ3HOQyMY580tdPlUK3txWiTzi2mjjm0CLn5IDKPf3k56h9U535yjOHdYDy3Z+o0d65mA4z0FvMmpv2xR+CbMTWog+fYb7M8pSmD2oZPAdDJnsOc3k76nk6xjLbiQ+w+YFVM7Kdh7NDd86XnGVdhJOkrGnPRUClMW1EmpRnrcOO4o3v+i6Jm8AVy+aSJ++K+XNOP6cOKtfjh+XyMV0i/2ylpf3DxISikiCRt1+yim3OqmmsmTOGpKwBJFD18oHME5NvujgaJXR+/vw7nYbMAGPwlVXFPmmjONcHNAO/Ufto61Ij1Mn9FJRy7uYFPN1PFDXidlPktk2+JU8I2FYo7ij7FWb4+iye1uBZMzXMQGRT3/9JL/upmcd8Um/DGunlZIBnE/R21Em52NdL1bnxu6bTjWGXTSvOgFrOmrwfhtcxex4xeymtf64qeVHXRH8yLb4i7EzH5dZPj+Mlswtwk8wzrpTsQbtmd2JegO7KKMJz9YaV4Spsb0kmnyVu5nQCIKpwr4tEIvbt6yTXhTVzHLYMrp/rcR89c30NPkUVzEZ0W2HKxgjxlz2f9WG6GqYw+xEhdWRzYIA8cK+CPP57DxpyWgMrmd9E2qWY/TZSAz7KDKuw1sQ8BHsPjcRlPdVDgcIIbAfe3027YvZzriLiy62k5P9qhzum3J+NlNwG9zOshpxR/FFaToq/IwznSm4rvo00jFL224LDcfDNomoWQPB07zn+E4Wk3Av57vxd4/OwTFCq85IlnH9n/yFtYpNF9wQZvbYPMU/G+3UOb8AVx66m3w3N5K+VEDuUnXL4FwaQtNnDOK256dBurXmqml1JrbMTsFaoTNZODIcKLfR0ECcgoxn80Fr0+AggdyWqw+h3t85wR6GPSSyfok7tCjVDxgrqhh4lEuQZyMKzYq8afGJHNTzNaj0ccG8nIDLjfeGyvUJeTzZTaXrO6FxiekNPHzPK7r7kj0NRDw1l/2sLbzhqOpuRKvOjaRHZd6DCI6Gkl2OYXbXp4MkV4S0g1J4L4lHQWtMVKqmR/FWbonQvBHKX2a8i93W5oINsNkdMx3PRc6KBHsC5potc9CLnlJPIx9IadkVVcuc2M6Ft9W+EhUJrdoexp2hCp0uOusYh6P4xw3Jf7n5osc3/cY5pcr8bqnMrivrV6Yr2CGvTVu3PoXnnhlh5RsNyzlPnWbY6a9gLd1v8smvBiDfd4IeP1z2ez45SNQlKPEv1h4nV1/8DL8ulNNazyyuLPJFxSZpZZWzb/Eld9Mg4An9eRWfpzLHn0cvHc1kO2eWG7L8GOgMquR1sZHcL6CFEhUldBdvSCu62ky/Foloaq+m7jFKWewRquHxljc4zjz0+j+uYd+/XOTM2k9iTtLBfyqg7e5pdon8GWSEv9l2U1uXt1KDJdJ6VucNzdztAdOfSWj/rJALsJ/KWafk9PIIUHcg8M2GObZS/pjFDPeNAnjpyl0ZuR/rGjpeGzZpsQHzZWzR6fzkC6poINtzznfxfch+14l3S94wu34LwtyY6up4MYNLqvlEjRMraURXllcz6QMdD3QTY8Wvue2fzuDb6CHTpdwXO64dCQQ8OKVT7jHGWmY2SLg1Y6Iueun3XFzoZT0Xu7hbt9ajKYPmsjjYBg3z98NNeRystofyf3s74IS9VYqi4zmGF8ntFGs14Yc5obUArr8bSUrrWjus6kDhvq1k+mKfZza3hkYX99JM3uXctnnbPDZpF5KbBnKJX6ZiOtkAr4gSo8T6k/Af2KU+KYvatyP9YXwxrmcwnS/ciEhryF8awWNe/qWsxvHwroPlfQen3HupRfR5Wk7ZWc2ceaGF9BoZSfFh1RzwYcycG5sN00VFXEFi8/gL6de+vDPR27y73RMGyPg3z59wU0fGY05bxQsMaKdm6/7/3dnGqkluoVr3hyJxjsaKVG9g9uYfgDHRzSS3LSH6xjihPF67SRPP8K1+DliQXEbaQ+M5X67Mqju0E6McSx3/Zcdthl3kMGxGO7SwOn48FInFZfu56wW2GBNezetPunJ9bttiVkjBLyk244LfNwIL7eWkiShmMuYWwZvTpRRn1k/udcW3yGHL6fXhV+4r8wlzFvWTuwWJQq2uoB1azrp29QOzm/cOcyy7aZ1XyTcZrc49P1RS8cLVaj54BF00qmnBwtVaX19NCZxDRQjU6UBa6KwS0dCcXZKVLIqElftkpCDhhJNSovA+AMSelCvQlarw7HhmJTajDToeVcYimZJyfSBLo217AG1Y3/p5co6bufJZrD3LqFn3tVc5+laiLxbSgO/lXAi90t4on87uf1WJefRijpHd1KfB6p0YNk5VBnQTat293IVXnE4dmstZWlpUuuyI3jRr44OBunRuMjDGKrTQBH9dGi1ZxjarJJR115t2i4MRSeU0XzVQRSVtAvT2mTk5jeMPvh1g9OCv+TyVcplHmoBo6t/KRSbuFUTLqFqdRv9TOxPW8MuYJJaB1mVDqBBCj9t+VVJsocmtEIUj7LT1ZS3fCilT4/FsMAa0ltqQh22O1Bi3ES7zpjRy+hADDWTkd6/FiSL6YR05b/0c0gXd3u0FObe+Uu7r3VypamV4BikuAeRgEzhEqbXtZDPw6HU9+MF3L2ljZz7D6WYXQl48VIlxQeMocGlsSiqqaIbu8fR9hNHcJVqDQkvjybJv5sxeoqU2nEKPalfj6rZEpKstaXdO1sh0ewv+aQo0e+LjWDw6y89vKtMS7P/whKfUsoZ2YcaJN/g1+ByqlZTJa0B7+DL+wr6q1i7Kz2DsCtV9LShD8lVHkDMiRpaqKFK4tDr4Hqrjm5EqVLJhTPwrK6BFr3tQy5sArhdk5DGaWUaHHoAbPxklFcrpCcPAmFsVBMZ/ezhVuhfwjP1Cg+6Z0J9xOcxaEsr5W0bSXkR8WgVUklDF1iS88VYdHWsItX7k+n+Ej8sPC+hr7dnkP/8tfjyoIR+XBBRVNFKVBshJYslQOK3RWAeUEY6Qf3oPP2A+JJy2hSqTrsfvAeVV5VkcVudTk/Ph0VJ1fQpQZ0K/jwGDbta6olTJ/+8PMjaU0cv5/enZeuvA3exniZbqNPTzKPw6ZaMbIdo0NCWSAjvJ6fC731JFrcdenbKSdxPSF+TLuCvz3LyPzOWkuvPYUhCC51hxpLa6wRc9bOCQhdPpfpPsagxtori7KdR8i9PHLtfQuesgTpFy9HXUUolfZAu+S3G89oy8lmIJDz2AuxnN5KzrSGF9HsI+UoSGm0/hAIeZYHtRwml7R5IPq2nYN0yGW0xHEAbX8ZBwCU57dfSomKX88jdkdGDpZNock8GGm1vppo95uQrT0TVQoXubbEjcIvHQM0q2ie1I4c17rgIpbRG35ESFy7AxGtSyghCWvVoLo43lFH9SkWde1qgOF/BjSPM6PqKCpDXN5L0kwlNN/4Cq9oa6cKfYaSy4zksCJRQvMcw2l6egc5xEurrbkNWOmeRT2ki1WwralX4GpyQ038N1iS0SMKXRyup+QND5qEJ+HhZFf0NY2h16Hw80y4hrX+R1Le5oLxWQrP1gV73c8SU0xJ6tEpEwZNFqHFVQveCHGggo4vG/9ZTUYg5bf+tjkWVCn7eNJ58+imj0cFG2nZgDL0zzMAlpo10sGoqua07gx0RiqyXPI2G/5OO+jObyEtnGq1+nIT89GoKmONIsycm4q8v1fT+jyPVnonHkju1dGboLPrS6YzZ5Y1keZyh0QOc0PViIwW8EFGm2B49VzZSW5s9md+2wZIVDRT31ZZuF5tjVGg91QyfTtVbR2FSbx21XbYhRcX4TVxH0/QnKzhvMLodrqNZiy2oYP1pDLrVQLW7bWnvrlOYr+DAbLQjxxlJWHKhhnZvnUkO7xIxd1gd7U91Iu5gPAb51VNzoDO9U+T60GEN1C2eTSp/T+G6pnq6421PST0nUCWzgWpiRbRJ4xhefN5ACe+RVmgcxewLDbRPZRYpb4lD238Ud3ViNuXQEUzXbaRj21zIrF4JbQbU0qegmTjzWSfUpdWSj99MHPW3HmxH1ZH3pZl4/UEReFIdWUbNRJeedxC1vp6i1Wei0IeFSP0GejLOESfV5kLZ7wY68A7w1cNLELu2gU6EAqplH4Mv5fXUNoHBS1wUWEypJ6/pDng2YhCGBNZR6w871D+jj7oJdaSZYY8W47Qw4r86EkwQoW2RCnYpssNrIeBrrhXK5PX09iTgW8NqUFWckfMHjCv4D9RDG2lCf8DHPgXwbbiEQoIYPHD+EXjekdDSwyK8MuE6tDRJqD7CAb0LTsOvtxLKYOzxolMcOC6Q0FNfWwz8uANS9BU5XWs6TvzgDiUBis/fbIP3ohh4llxPI9dNxrmFozC9pY4Sj07BiydHYKpXPeUemYqh/kMwXZErTQqno5tAF5+FNZBJsC2ab++PMRqN9PCcHVY+UMWoO430vcEOt5/8AmcC/tCTHUY4+vor0MgoogWOw3DVyyewe8tvanU2xmeheXDm3180SXc4jl/iCc/UFcy8zQprpjpD0nMJ6TlOwqurR4GWIut9HTQB274MBKtN9XR8/ji8t94cnTZKqHf0RBy6bTRCt+IsksmY+34YCl83Uk2LNR7sY4jnZY0EZlOwz58ecJn/lyb8GIQZiXJwsSuhEOPBON2rBpy/lJAlDsZh8iII61tC2t5DcOzXTxD4RuGnyUNQ7pAPbg+LyTLUECNa88DlYhGNnWCE8S7XwGt2ER00GooFVpfAXLeIfEYZ4pZsfYixllHcpNEYP0QVPA430uWfI7Egu5qx12wgR9vhuGmHHT7eo5jBtWPQYOc09LeQ0KJ9Y/HKewv8ZCOjewbjsGi2JbpulJGlyVic+0Ub9S3+0o/LA/Cxrzoaikto0csBqDpfBR/Xl1D9Hz20m98FvGUZLVutj5a/peD7sYy+l+rjdM9K6BhdTnFSfYww+QXZ8WV0/dlAXLDwA4RvLyXHTwb4n5wHwaQSuv3fIMxVvQuhA/4SOAzGypKrkK1UTGs0ByM0tTPq0laauXwwHrssZ0wmymlX0VC8X/SHWWAsIa+tQ9FiroJ7FWex9jbB/KsOKB8go/elJmhSOQXt18goZPgo/MfXEg0mNCny7GgcYm2JK67L6HPmGPyuPgyzSv7QMZEGHu4YgvZtxTRwqQbGLdTHjn9LSG28Ju7epIWqh8pob74Gfmvui7/mVpBahgb6eith5NAKmv9UGx0nt0HMygq6bzcAp+Q0wtiACkocpYunDxXCFadyWv2vHs7j38Ov9lKqCtLHsIkcPLtRQsnZA/Gp702QnPpLd88OROUzmZCPxeTtaoA6LjJm7pF26uOhh5mjChnPAy3knaKLn6SfmRiFT62QDMSP31wwbLOE7n8xQit+Jn6a20TakwxxzhZTXGTyl7R3qaJbtjGmPv5Lo1r74l7xYGxbVUaJZn2xPk8Xiz0q6JReX5xiqIlpTpWkPEsNW772w1D1KhozXg2r6mvBY0IldazWxFHb/sKv6nKqjNTBsJtvYUV8KR06qYfKJx9B7LwSii7WR6PcXLjY+ZcaD+pj5pBqRudzJ5mcVVXoegmTpdpBrac00PLCW8b1eSvtNNZEX8FyDL0uIX7xANQtXYpjF0nphKYunlg1H10aZfTCUx+1N8xC87Rmuv1JD/NiR2NuRgnd3yhAg30jMairhF4YCHHaymEYc6ec2uyUMLTNAHfrVNGVFAEGD9fDAvsqMqkXYscLZSxbVE3Wasoo9OwBG/cqOv5HFafsblCwawV1emtg3uff4J1QRhs5HXT88hlCHUrpZY4uDtNXB35/D31o7Ia8492M2qpuOpQvxHwdL1wklNKoUf2xFFaiRoaUlvlpYunQJZitK6eaNg1cbLIAa6RymlWoiY98zLG4oJRSnKTA/DsGX7qW0UO1NtCLHoG2xRXk69YCqh1DUY2vosj5zaBmPggXNFST1zY5DGrXw5a1NRQoaIL73joomFVDKVObYeJgDTTrU0NTV7WDxltVDA1RZE9LAUrvKaHp+ioab6GCGSfbwUi9ktb4qeH4rXoQKeylAokMXh9agwGzZWQapYaL61dhxC45tQ7ug9bLPNDmspx2zlHD7YkWGAHllNZWDoLL47DgUQXFuFWB2kUzdNKqovy31SDdMRy73KspdUkN/PptiK66NZQRXgsaCwfhwyk1FK9RBwsP6WG0VQ3dGdIIg45qo9u3aloX3ARauv2xbUs1dexshzVTp8P2810kH/QdRgeOhKi9PWRRVQaXAnxxbI2c3lm1gleBF1qNbKHM+A7oXuKJF2820+WbAoxkLLFuYCXpe/+At9sn4Lr2Smp4/Atk3aMxv7SKPA3+wMEdprguvZrCj/4BN/dhWNdbTXCvDCJmGqLnyBqy+FAJasoroKdvOznNewqFvCukQwediX4LfTo24+MJzWTytwqCgzbi5mktJKBaWKSxDh2ntpL/ogYwuT0JBw+tog8pH+FImTk+C6kizvcLRCaPRYFWNak0fwdx+Cg086um0Y8KYYUwHC7ubKEM/hKU/twMsXGtNHf2bfhZ7gMNM9ro5sRHoBa0He1Nm+nmrN+Q8SYA1/VroeLLf8C9wA/dPrdSw7kiEM3xRbN3rRTpVgGlW17D+WvNtKHoIPTE3ofEE810b1g0TOjKBLmCaQvcYmGc/nG449dMsz2SQW19LLgo1lFjTsHSITuxbnkzqTR+gR9Tt6LGhVYSBX6GK0s3Yfr2NpL3+w7+lt0QsLiF/nSGwHTdNjBa3EzzJfvA8FI1pCxrpu5hB2DPxV+waFYzGXZGwoctezBoRgsFOT5WsE8wSnxaKWsPD9tTAjHoaRsV+L2ANF0d9I5qph2tnhDgpYGBcjktBl9oOKqM52c30xC7ndCXBPhwlZwOhe6BF+vD0Z1toYopV0G3MRRj97XSh605MHrKLjT83EYr/O5AP/lobOsvp38Dp0Cf6pEY9V8TbZlgB2u6jNDIRk56rDNMidXH+6fkNOQfd9h4QAdv6stpvqsn9AyXiyLnymlDXjgIbepFu2OaKGNrOBzS34/ySa1k0/88RM/Yp6itnR46nAKPD7a4RKFXsyUGUL5nGqbqN1E/k6Ggut4K1a2byNrHFJYqeOLx2ibyuWEBSX9G46cOhV+3ToHwkd2idcOa6dCLf0H3YI0o6WQT7Xi2A+IHHUSD2Fa6aRoDxqYHcOzANrr8OREGmIdjanUHha+Jg6Kr89FklJTCutsZS4t56L1XSo0WAoj8xxllgxQ+eFwVBg5n0ChLRgnLdaBUbMRsz+mg9qDlMF5bg7l4q1Xhmz5QsaxW1KPQq7hBnqBtG402qm10cv9G2P/+IL5b0EYL3oeD78IIzP3eQfXxEfC1dx+aR3ZRyPED0HxhMVY5S2jFhSImw2wBatRJyDalnlm+1RVT66RkuKSdEd+0Y14e7KW316xhz3UTxvZ6J530mQUhF/owbcqt1DfLBRYrV4lS+SbSTHEFdz4a9ae0U9x7NyjaHIUedh20+MJqKF24BlcoGDgp/hqj9mgltoxtpHc3HjCB85ehWWcjhUx7zZikXIVFWUp8odE7ZvnzNNANUOKTGv8wg3NiYMMcJV52r475OmQH5Lko8e9GdzLXr8+HRS+VeAVLwjpmJCx5KeSfTNGG/n8aGY9NyvxEZiDkmmYxBxyU+TFPh0DJl71MHzsh3zhvKFiXz2NUfwr41cuHwcxlE5hfc3roiWQkhOTpMsG17XTWdwI8utUiKn4kJ2vTKVBedwRbEtpo2o8J4OB7GGuCO2iQmxXMHHwItUI76c8thKJx6/HNrnqKP36UCWzwwpKLDaR68DzTPHc1flvYSL4pN5nG2a/AxkXI332xjfH89AgGrxHyufrxjPjpDRBvF/JRe08yc5dcgHx7IZ8z9TZTNOIYnJom5I13s8zM/pEwaJGQb1idz5g0roXCjUL+k81Pxi7dFrwHKfPiabWM+jgdqCxS5q2EHUw5+4kp7FLmm1YKIfr3ccZkjzLfr6APeE31Zx5MEPL/talCkooDszNRwE+61w/yDw1nVs3rpn9YTbC815fRtVScl9eGpxdj8c7wdhrmOhh48yMoOttBZ9MGgvFvf9w8WZFTTi9lmmZuwPNbFXlkzV5G74gPmmxroLTFKYz79Spwf6DE1xxPExmMKwZ9dSFvNS1XxId9gNtRQl74vlyUtJyDJ1eE/KVtLozVmHtwKUvIa9rsYk439GXUilupSPMd4/NUyNh2tVDR5HZma3s87r7XRkV2UuaTTxyKXrfTlvECcHx6BE80d9DTdFXIf+WPL2PqqNl2LnPg2EbMO6HIjIvmMz7Zchj/WsB322qJ21bXQ+RCJd46P8xeLPsJkUZCfr5wm8Mn3S8wK0TIJ/f3ELUcPw45/1bTXYsRTMf9RKjZXk07bw9jzr8Nh6T4alJ6rcM8MloOiWo1JHwqFYWSGdheqSWrlDTRsOp3jH5ELeUmvxDV9otlXLk6equrzngcX8hsTmug/4rsmIbF45iG/RKav2kr03bHgDEpkFJadSKjymoznmZyqihIY+4s7c+YBLdQWMt1RjssAZf8aCNP9x/MW/94THHvoKht+UzMjEBMmlhLaZsqRfOHbkErxzqiKdqMeLwf2ovr6WS4OZOfIwcmVMCHHUwTLzpQAePVlXiDj3fF4sO/oPabEn/6vJ3Y0PIklGnV0HJeizlTHw9X3tdQ7q5akf+SvSDMqqUC/oHoWvMy+LWxjgzdkkS69Y5w0aGerE8uEoX/SsKNj1upvG4H43YtET/Naqcek+NM6bB4dNrfSZkTLzB3owMxGmtp7ttbomMDAtBpdR3NvSEWgWUzaBn1Uv/v41n/4dUQ/KKX2JsidsnRNFhVXENzMz+LuJ9HQONlLfl/Py1qigyHl4l19PnXVtG1zCRU79NOmvf0mKhliWg8pJMuXRvPHNHZjhF9aim/+I+DsSQA+WV1ZK28QDRhohTUyrtpX/8N7O9HlWCT002CDeHs6uA/ULiih1L2RLDj758Bk2c1ZDVeLBIvSQZj11qK6IwQDZyyH3YnK57r2Uf04/h2ULFX9PzjwQ4iv2R897SdfB922uW1J2KUuJOS17mJOi124O6GGtqye6Q4flgg+jspakju/+Tp3UpwKe0k5zHJ7IHBv8BsRzflhyWxH7+9BLlrD8Gh6+w54SMwchXw1+1vsbWz4qClqoYy37c6HDoTAfJ7tTS//3IH022eoF5bR2naT578+DMLumwaaEuhvVi5NxmfOXRQRWm9uKhvEpqXdVLPxyNi2cztqJ5aSwYLS8WmJwNRf1EdTQ0MFz+6+xTE97vo4enn7KLXd0FlYi/pS/PZx5ABb6b1kuavGha7k+Cmn6Ke/nK2aKwdlFnUUeqds+LuJjNIr6+nnp9fxFsyaphVqo20r3QOmxZ8jakzkZCNWwprfDSVCaqW0pjBl9gzUSnouqmDes97s2xeEnaM6aLKUlsWPgShjbSa9t32Za9Vb8Pw87XEqDqw83acgl/vusg3QZkL+xoH3pa9lJGlwo2KD4WHKb20eKsmFxPgD6YWAt59sA6XdTqVSZnbSIWmYtZQNYEJ2iilFJ+X7B3lQ0zXDAUPGFezn7oimbke/3//TsDNK01B58UdFFSWzBYcSEaX2k5KG5/OLk4JwqiKalqxPYatvbsN9QNrSX49jr2fEoD6LXV0pzeTLRoeAY9PdNEO0ueylgeA24Jumho9mNs9fDF8uttJeaqjOPttM+DDgw46MHMSl7dhJDx+2UGl2jbc9tNDIMOxg2aaT+e6Og8x2fuaqeZkfy5/SgJTsKOVkncZcGEZSYz92XZK7hrEuRodwy4dhY//yGN9/iSjY3InrTD6zEZlBqLb01qyabzNTqjagmlj6ynI8gV7f4U1ZL9qo8Ab0zmbWWawJKqNNJsduN5Ebcgf1U4Z3fbcnvNSJrWmjbye23L+Wq+YgIdt5K9jxXnuv8iE8G3EGZtxXc0nGA1U1Ckw4gIsj2FFVjv1dWpgTSOTsSS/kyouKHOXDLbh2Lm15HX2Mzulcwvmfqsj/cR69pDBMfylqN9BXZ/z9E7GT8866YmyKScK24bq2TUkd2tjuy8F4DuNOrr9XI0z+2cUtlk105inG1gDPVPUn9NC8y5sZtc9HoKbd7cS536AffF2AJaMaKeA4fFs/vZjGNnRTtZnLLmA4GSM8uiiqbUM1zA2CXW+d1NH2DxuQeQ2NBpbQ8kv1bmMrVsxtrmG9NYYcH8XjMbQxGZa2evFHk8ww+xvrbTj5DJW86g+zn3SQuGmJ9i2dg3MULB6RtxV1tiwDz5eoNAZv/us7WABBqzooCVGxA7/mIrPXnXQFt/FHI5Mwe1h3cQ9XMNp5R9FlzcKrhB7cB5TtqDG6Vrae2ok56+/CZeUK3zTcAznbTEatTZ20M/OOezNyyNQK6OLhubNZa1VNdBTkRfeKkYkvbYvZhxrIe5iAWus0wPbv7aSSd9idqNHLXx41kIz9yhz8//5Ay6KHJH6UIWren0cw152kXveHm7x+mO46k8Pnd8dzoWbbUHZjxoy3DmBa77sj5kLFBq+axKnnDEe7QVd9HrTPNYgaySaUzedqlzIlh4rh8R3ciqt0OJS+xaCo68iLzzQ5kbvfQXZA+UUfnowN8juEbg+aqJw6XBOd3EOPJ7fRM4/xnPD5l2AwnUyCnk0g3tXfwLepMpo5HBnrv5syv84uvKomP73X0lFi7RZIpVUUklI69znSUIqhOw+fRKfZM+WhCRJkpA2ISGEEELU3CeElKWSdmmdtmmaaV9/8/39N+ee99zzrK/lnHvuhQ+pIlL+sogdfy8BX7gPUsnGKHZ4OA4jM4boUeFFdsO9GEy9NEwPo8+x+9S80eNRK4EUh8113Ib8Z23keGoJ+2+hCRZtH6KRd75cpwBDzOEOE7P9EHe4KgqCD3fQ7r1rWffvV6BMXUTar5ex7lk3MbF7gObcvMc+d76O/MghSkpLYt+mXkN+8RCFD8Sxtxd4YkkFn57nubE1C8T+elc7WUT+w0p0zcPD3kN0YUkS11lzNr7WGqHA6be4z91nobHzCFlfDecW5NwHv/U8Wrr6AduslQQK6mI94Had3XL1OsgcE/d9wmVWoysetEJayS32LMsdFwcVL9sox/8YyzRHQ6R6O9V37GLvRkWBgo+AIt95sacf3kZeWh+dXETs5s+3UI8ZoPFnMthZN27icPcgSW59wd4/ewPvbxui4W8PWRnpTbi6sZ1SJu5i15WsQ+sJAtLc7cfO/WqNMlcHSVbmN7dytwUK5g1T4MdCLuepOVa0DpNi3mvutEMfoZlfT3bCT+zYBW/BvqOeAudz2eMpzyBpuIF4O1+yqo7JmP6/HREVs96f76Cfeh+Jdn5nb368ha5fB2j/q8+sRnAitkYPkqJKFhtyYw2+uyWgqaJAtjh3JZp+6aDkmcHswgAXnDdTRBGVZ1jNh0uxLryTftqEsJ75i7D1SReNe3maVShEVA7uobunD7C5czho/7uP8lvXsIfv2OCj1YN0pUCFNa+1wD1Xh+m/4GHugeltkHy9lm7MKWfrg+ohSruOHMeXsjdOFUGdZj0JVH+yN9LuYvzrXvq7qZZ92ZCEj+YP0Bq1UjZ58y1UOT9Ihz8UslkqEVgk2UJyS3vYGWXhmPC6heZ872QVZoah3/w28p7VwWLaWQwraqOA862s4/AZzB1so6qF7az+qWCMCuKT/kA3e9d9EECmhgq/1LHqCSLYV1hDS379YdWlWuH131rSelXB3hEm4+o3PRSZ38u6hUei3OomSvCXpo88cQwXmon/SoIeaIejbXwrybsNs/3aYajV00Z1lcPs1UmncYp1O6Ufl6KiWaeQw2sntbPjqHn0SVQ6JqCb7ZNpP0mjx+tq2n6yjb25RwKNT/+lDssmdt2nLgjfUEMdwXXstxMP0Mmzk7LLFSjz4T3clNRNrjWypBMSiXozmujr27H0+V4EOmc108JtcjTFMxDVbrfTVpUptHVaAPIGBXQjU5dUZY5gkbdQXP/pNN95LNZM+0MKt3tYpnA08myrSSFFyJoHS6KT4l/abydg06LuY+KVTrp6T5XiBu+i7/4eyrukQj4v7uBrz16aLqlBXRpXMIpbT6vsdalc7xKy7xqpp38STTW7iPOqm2jsAWXK6T+Kars7qKlenzLfH0JDZSEZC2ZStul+TPjQQYfyzShwnAL6BVZR1LMBtnuPHCpM+UPH1SWo2FMKnQ5W06SKPvaE731MMBGR2pSpdCgqGdUyuuig/2Q6sPwuOuzqIcP/JtIt+SiMiKmj4rVGNCPuEqYENFDDwxm0LfgQFsV1kL+BGRUk7EMHmw6SeDuPKg7KIa+iim7PkKGV3yWw80Q1ed6RIc9pfJBOrKGoLWPoLlsH65JrqaFmDP17Lg7MdAUkNV6OAsdHQviKDpI2kKWGinNQtVhI/4zIEJTdw5LpQtrTOJ0MqpMxQOwRsmO0SdkxCvtd6mjDgzn0+eAlDBXW0wrL2RRS5I3JMwX0kWtLhy56oZeUgEr9OaQqIYXxo//SyB8l0n7QB83LaijijRJx5Higv7OO0qcpEX9/BexqaqAgz3E0V/ATtBt4FD9pHD3T+wy9J5pptp8SPa3lwuEfYp02W4nc37wG6yVt1Ll0HMlMuAc/VNqJY6FALq1xIDckoJev5eno+IvgpCUk4cIxpN2bjDn7O2jXA0Malk5G3h4xL8jq01G5q2irX0e2i+cT99tlDHKvp/OBFvT+v/+ws7idkoUcmr97K9YNt9NjP4a2fNyMW04IqD0FyPHYT/gmy6fHuyfRdJds+CDDJ/cT6rTTJQ0GxRhrHq1Cw1F3wdxeQNkmyhQvjqFV1E5albOoRPsuGt7toPWrjGnQ8iq+u1tHO4stydf/Cmrw6mlWoQ3l0z+ooSMgdhcQe2YDnkgQ0JMzSDfGrMEahQ7S2m0vvj4MeZvaKCFRj6IL2yH7SRvJ79SmVKdq2PW/915mTqHckruo+4tP98tmk2nAbTQtEOfSP4ca8sV66WI9nSFbal4bhSlx4hmr55Cf6loM3iugncvtKWTtSjS8KaC3C+xJMsQZoxYK6JsN0p0cZQx40UI6yrPo/S0FNHNvpR9SRnTORAad5dso67eBmBfv4DdxbFPL5lJA6S2sjm6jDTEW9G3FTdyjyiebKkvKkI7GDcUNtOVfhk4eFesZZR6pi4BMjq9GqcJ2uvivPSXjctRb2U5r7yMp7FmCnibtBG0MiVcHhfJ8cpLm0Epta3Qa30bXGVs64miOCSqtZNprRYIEIyx2EHuQ0xakJjsdo+Ka6flEc1K6qInfvjRTQrwpnatVQ6VxLRRobEw6kIj3xf/VSbIii/rreDBL7FnMbOhSezRO2c6jMzOAKvdGYZ5DMykx9pTy+jJmP2uhrtsLSerTMpSYzqeV6UCayY44cV4bjV/FkMpVBjVGWsScZUc32xagRmYzBYtsKGCKGaqlN9HVBksqu2eIdf082uk/jwa/T8fmHh5Z+88hR94N/HGymcb8Z0Ppt6+h0nlxzVfa0aKsGHxhJdbhk4GMK8X6PEIcc589OeqIPQ61Uu0CB/o2YxT+EOPYJ8vFmP9tAAbbGujrpyUYQS0QwGug/rilmPW7DKJONNLHY0sxemwuDI7jEU9yKRpVvIbLF3m0yHQJah26ByrvxPEoLcb9omhwD+KRQcQiDFwUCp5DjdQfsRC3Lw0EP7tGWnXcHltLxqHbNh6NrluI6ipj0XqER2XHHLBh9Gg0Lm+iZd4OWFY+AlnHmmjb60WodV4EUaFNZHDEEY2O1EFRWxOpvHTEAY8iSBLnrrjHETeKPaOMTguNy1iEOu7P4E57C2mDA54JvAE5e1to9CZxDDsvwJ2CZlIORMzu3QeCC01U+cEO2dVL4bAej8pfWGJP0QLYvqCR1q6xwORELXRe2EQehhw84TMRg8QePEWeg0XjVTA9tZn8ZgFKlcijUmkzmSQhPuySxUG2me4+tccM70qwDPxN8j/18HnJd7hhXEJrVWag5YNskDMtIfvkGZiWkQ6D+b/J3kEfj2x4CGm6v8lS1wDffLsJXqeLyb7LACPSY8ENi8lM1RCFcZ6w5F4rxayyxJxzy+HdPy305JQFykcZQ+zXJnq+fA6uNJkIwvk8Klhvij9+zcKAyc2U+GwBRvTPwFb5Fsq9Zolj+dNQf3MLvTxijZ+mTcHY9S2UwrNB86USGL6thPw0dXBPaA/065aRn5Y2KqU2w+oT5RR0dxpO51RC2oZKWhWihUPq+RBSXU5+wdr4fh0LasNl9DZeBz2DXsANwzLKX6KLxlMfgMfvEroWOh1FRdchePA3jZbQQ8HGK2Ab/Jt0p05H4ZezkBVTTEP20/FrwVTot2ulq/WzMOijErRubKa90kaYf6aPKTjXRE7FM9B8vh3mbW2iaYNm2DTdCu+nNVN7nZl4xsywX+wjtG3N0cd5JnKWtxJrPR81xyljfHg5qV6chAVCBcxWq6CWzkkYu0Uae1dVUlrrZIzk9MDr51X0NloTf+xtAeOmPzSyUhOn5tSBc3k1TX8xGZ8XPYWxvuWUq6yNskEPIH1pOd3ePw2FiTchVLGc/AemYmzOZajYVEp/xL/dpwdDgOdvumkzDatnSsEHsS8uXzYDT49pZcyfttDWSzp47HQ+k/5F3LvVWtjGW4Qpz5up9vFMDLsImDevhUZ6ZuHGbQvQQo9PhdLGmHt7DrrZCajGehb21JphXV0HtXw0RPNCTaw2qaDbuSq4CCahYGcFmf9SxQWhKqgyUEEDezXweYY83tn1h8qnaeDrHFnsLKimuWnqOHTlJmi/qCTL3IkY9uESrF5bTrtPTUT3kNMgc6SELlybjK/P/2R8CsSz91YTM1c+Y/R1mmn3iYmYPRLLOB/kUeIUdWRfLsfBvGZ6aTAdWf+l2GraSg9v6aFnCKLCQz6V6c7Au5LzUSVGQLNUZ2L0GXN0K+mgdSqGmCQyw5BjQpJ9YoDjZ0xB58pK6pdQxt8iDayz+kOf2pTxrY8q6qtW08Ir43Hsr0eQcugveaio4S2bW2B76Q9d9xTj9NAVkOBUUqyUGhqVskyKt4jalijj5auvmA9ijbp3vir6rxbHPLOFbmaIr286wzjXN5K6mzKm+/sy8yIayCdSCRfqrUV+ZitlxE9Gu4srMf1uK63dp4Wpai4YuqCd/HZNweeJZugwppzuXZLB6T9n4aNLFSQVLYulv/VRYU4VDfnLYdpNXXTz+kNuB8eg/7Fp6DpcRWstFfCyeh6EXK+h6hxVzNqZDScUa+iIhxoqpjyHsff+kkm3Kmam3Qfjd9U0Y60q8vULGf31/bT4qww+iPrIWPuKdanRGLzMe8vUlXXRy7vyWDlyh3H4KKRPA2Owaf5FxrOIT9fz5BD5gUxgTDPJLRyLYdt2MA3HG2nc77GY7vIPRom5+P46NczIWo+5Eu203FkNu5JXYevOdtqdNAF9RctxXkI7Bb2ZhE7x87Autpwe/5FE79umWLFIvC88SQw6Z4gbrlfT5SQp/FGoh3r7q6mxYzRez68Hw9N1VKA1Dp0iKmDiYA1pPx+PX3u/w9N5NXTssipOhy/gxf9L42zV8IdACkJbh6issQ/et5YzofwBuvhWAvfHcJkQvz6awB+Fb22fMq7d3WQySwY1jB8wXmO76PRPWYz0DGBa6/ikOGsUdm/Yx2xIb6W2l6PwvciDqYhqovJOaZyatB35L9qoZLcihqj9i/N02mlzrBJu99yMuVbtNGI5Ho0KbTDvRxkJDveCzm5LdFhUQYFafbD5xxz0OSf2Lzs74ZClMQaf+kvK6wZg4atR2ODKo4dBUihzcgSSTzbQ6XsyuKavHT401ZHuIwX8bNoAobdq6WXqOFzlogqJo4fJQrUFPPb0MK5eQ+Sxugt+tG9mHo20ErwbBhP59Yzx7hbStZJAicy9qNvXSh5fZbEgZuf/P1srFyeH5k5eWNEooPONsmg25IEpNiJqFudoVy6Of0cF5eQKYHL1AlSiPzQs1QI+N+Zi9ftaqnpeAxua1TFYtZkcqprB1VYVa7KbSHp1GwhTFDHgJo8kqrvAZqMM3qlupIntErjrvBTuc2ugFQPSeGPmEji4rJ/G8n/Cjg5TkMsapBubKiCy4iB2xvLJyHkYtN7vxxsRfNqmJIWBtj7YUNpBws0SGF++Fe88ENGE1ZJi7eOBuo87aXOFJIIc4IuflaT8qhpWrrDDd6+qqNquFgZdLNHnbw2lH6kAmRvzsD+znlLYYng7RxedXjXRD9UKeFg6DcemNdFwaRVkbZ6E1Q+aKGdvA1y2V8WiPB51XmiD5opxGPKykXLDRBDYtBX8vHqo8/B7EPRsgH6DXhq2+ALT1xzC1Fft5KjeA77r9mGZm5C2BAtBu80H70/vJPdhIfgGAO5b+YdkOKVg7maLU0JqKCO2CLilCzD8aD01t32Hg33maOTVSCE3v8HwxNmYasojtX3fgJ9hhE+v86hfsgAEfmJMNGqi5CMl0DaohTUmTcR+qYTcGZoY/JtH1WtrIG3fGfiwopOq7yRD/bgAmLKsi7y4T+Dy650Q+b6bUhvegqg0AA9LCUnj/m9I9j+CkaZC0iuthTKH/di7oJNMn9TDxB32KM1Uk8+NH6DbyOD95TWkx+ZBQ6YNVvytI2W/z7B/iphfHor13q8c0LhvjuFnGslxxmcwn22KKmWNNHzkK8Qcm4mHF/LooM4PONDwGYr/6aTc76Gg/TITjH+JKHHSeVg28hDiT4goUu8i5GTEQ0SAiH54R0NBcDhMUeukzkU3YXNuOcdL7H3uyD6ArFVczjyxH9E/9RgW7TmFwfFCkrmdDSr6JzErV0hKsV/BOucoPjXrJOvIH3DolAg+GHXS4qQgmJvTDBu+icjAPBh4a0vA53/fAph+FrS/5YG0r4gCY8+BkwWPY2sgoOGCGxCW9YGjtrGNcgPvQtG9U7iiR0SrN76CqdNOYvavTnJyeweic8dQWquLkk99APNLchil2UlW8nsgKUkaL2eKeUR4AHwPDoJ7johO3jsB0/d1wqbr4nwVgyB/RyfHUMxl8cqXIQSKOFWRfDq4PQa2cIKRndhJGv3iPl4/hfaXukja9SForwlElYAu6p77HCoHdcQ6TUT3NtiBjVh/eFmJ6OZ2R7jxURWjrolomtsa4E1RxPsfRaRa7wmpb+VwrHiP/gh2wjNnZSYts5sqBWeAs2mYE7W0kxoVzsDm+gqOXpyA9HRCYOVICDo3iujg9BiYZH8GM8rF88yNh8olp9FPspu6FW6AL2uNCVFC4p5XB/utFvjjtpAaLTVhY94c/LZHSPdWa0NSsRE63xDS7bUmcE1JH83OCGnS3vkwulAHzaLF3D3dBmb5TWaCf/SS/8ZAOLlJidlzsIeOthwB7/mFnLRnAnp+dA/MWR2KKQMiuiN/Ef5dEIIKut3UrHsB3hwKxtzF3TT22FWolXFFtVwBWZ/rZj5sX4bJPwUU4dfPdD5wwA3HO+hNigyc0mcw4G8HZV5UhOlLrHCfhJCmjVaDKuF8fPSpg57ITIDr1QuYmuAh2i3rAaOapzMK0gP05p43JH5XZThPeykubycIuvM4/IQOuvByPWxzO4/pmzppvdph8Nx7Dve4dBEYBQI77ywWJXVTWGYwPI5dg3nZ7fRtQTFTuGcl/hB78IbDDczHg8vRf7idXCWamcGDz2CTvET2q7vycDHuAVg/GqHrXeOg+1wcqOUM0wWaAAUh50A4MERtHVqg1OgLvM4hYjL04YarCziJz5/UMwPruVrw6oBkdqO2FSS/rWak/pXKFo0BOPM0ljkvKZVduM4RHr5wZe5HjNB/d1zBKMOAiXIcpHvL1sD76785FdYdZOC6FD4Lz6PKs076J/s/OOgXhrol3XSzciN4e3jg4KU2cnS6y6SO24Khw200/O4RcyJ2PWY386nBkMvM0K4GJUXJ7Pieh4yjw28QqUlmZ9llML7pn8B3gmT2ZfUCJn7WS7DPkcj2fSpiOpgkOJwkkf3GTAKEfy7BqJUS2WsdZUHl8ik4MVUi+8kiJbDb7QHMdonsT980IMl2AYwR57hbRhs0eHJgniKVvZsM4NszllGrkMoeZWcCZQNnGNEkqeytD+eANm1kNAYlskX1pjB38x9O+m8BlR63hOPnLqKWWA9U1hgDZ98F3BLYRY0CB4j9HoYa2r3k8tYeeEo70PVzCw1pHmKqjm7HikOtFNISyqx744kOa9rIzfYa42fbCmeOSGaTthHT1V4NXiclszMKTjGHDvwAz0zJ7JDUWObNBILdBZLZSkdTmR8SL8FbKJntm/CSsTfgc1LHC2mpky7U1VxET8NuOt6pDvf6LqDu3h6aqjkN9B334uFesbe9bMJkL9+JtmdaqHL9eiZdwhv3xIk1p2IQE5/dD1gpkT1qsitHMacd3ntLZvsE3uNEdNdBa75k9t0LSsznmSXQry6VjccY5tqK82DaV0dbvEKZ+WKOCDKpo5BrwYzVZVuwvV5Lhw4fY7IS5CDsdi1lvtzLxEe9EbNCHc1YcpgZxQYxSkkNdML3PHNGZwnzrYBHe1oTmeJoPSZEuYVCJr9iMm6OZ3Y5tVHDya9MF1+W0d3WTr7zKxjlKVKMs2MHufq2MPBliOMfJ6L44T7mcF0vJ319Jz3XUYDXlpfR8noXVaW1Mu/7L+LlQz2UtmaAMf4VgUpveuhKvQIM+e/HsQlNdNdNhSmetAeVZ7TQKTdjZslnKVTYP0ImZn5ZENgPbiES2fHt9ZmK3Z1weJxktozjdzth2QvwgQaa0RXAuH9IgXj1RurieTM55+MhHngkedOeUWWDwXVlI+X3L2XOLP8HIvobqP6jDfNpsykE64vPq85gXmp3MCHXGmm93FSmOyiRCXjPoziTBcyS2/8xZXeaafNiL+ad4wLm9fNW4nPCmLZnmozxMz45vr7F2KUrMRsyxFzT9YKxjZFjlL8KKfXrBybGYjTjfKCTZK4VMa8yL2NCfxe5VecywzsvobJnD5U5f2J+vD+EKTN4lFZ5lzPL2xf9i5rIZ99fzmXOXkw3aSFJc1XGetkYVDg8SCNnx3Dvogx6xA7RN0thVuV8CUysGibXpf1ZoaI06HdoFM/SSsZKJQUOhvJofoEFkylMgkcFTeSyT5kZlr0i5tluSv55m8lOv4SPPvZQ8qWHjPKRQxgSxqPcphBOaNEB/CDWVIUGWzldHXI4yA7QxiOG3GL10WivNUiiIg73zFQJ7OQMUaO/I3eP7lO4MY1HM17MY1wWPgK1sU10YaEaY/jxDmjNaSapV/WcjyuicZdsF5VO12Kmql7FTmEXuUx0YIozD6PbHB7J3PhoVyB7CJeIPX5801trznMpTAwcoP/G7OCqLBiEsTqDJG98hFu/RgTS7oME985wQ3RTIOBQE+UGtXMqxidBg0UzpR19ztlyMQbm3WimuS/+5QxfiMZNS7vIp7mYYzXtKmqs7KGtSf6c2vojWCfNIxPt0VmTOw+hyn9NZCJ0yeJTH2zK66cX3RHcE8s6IOFOP+l/jebmaDaCXH8fHdRP5i5LLoWxFgPkEvmYWxWeAA4N4lpZ+nLUCiNhuKaJtl+utnsLx+GRUzMdsN6cmXl+D9gGtlD/wINMjU0x2OrfRXPl92b6nL2Kaqq9lF51Nqu34gi+8+CRxtKCLD+FQ+g8sZlcHdOzlKdXQ+j+XrLekcWNHPkOGgv7aQPnE1e7JROs4/rpXtJf7r/3n0CixBDF99dyzcATvM400e7Vi7KEt13A84L4PitCstyFkwBkWog5qsTVzyllQLOVRj4d4WrVv2P0xJ4CroZyVXfF4Ivt3WSQYMxtiryKPj97SdPQmGtSegSVF/NIMxK4v7QOYcHoZirPnch1KXkFeq5iXC0b5k6mB9C6rZ8qb0qyTUYxcL++j1QblNnSslDYfmGQaiePZ4sfPmIU3FpIMeQh97JzEvPIqI3y819w9ROvMC+C+JTvVcPt9rvEZNgLKHLJaDafH8oEiTWGxZpRbJlULGqNdNFBvyRuiEY0+t/spT364dzkuUfwhTi2/uRL3GKPg1jT2ESOc2O4242iYHVhN6V4TWFrD4aC/e9eOvBpCpu5wxf8jHvpubYhm2iyGsKn9JCTvQX7aT+AhGYvaWhbsgw/hvnf+15UddTZUGEkYyH2AooLVdjTz6KZDzM7yURTi91iEosHL3eR2mAt99fNaGz+00Me379y388Rx8NtJO3w91z13wcwtLuJ1G6lcVveukD0j07a7e7AWrdbQZ5eN0HdQlaFPwXSG7vILM6JPacoDent4tnYvIR9PVDBHCzpIpl+Djv59hvGMl2sS13M2dX3EhmLzC7KtNNn/5jFIn97F5m8G8Wu7YvGsGk9FJgmw46afgSNjBsJxjdzrd3FNbFook+bqrhfbkWj8kgPrXqjzX4eOIxSvxso6uYQ1yj3ILaKd9A6UIpVajdGr8lCmjvkyRUtNUDn8yJq3LuPO+GKNupv7qQ9G4O5i1Mm4+uATpLwjeKaXY9D94vd9HSODautGYvDVT3ko2PFyif44q4YHh03UGdd1Pbho9ImMqrUYnV1Z6MKCun5/NXcJnYWSt/rpHuj3bgjL2eiw9IeOp+8lFtjo4apsztJtvMJ9+d3JSya00X59e+4147GY4BZD2lUOLF5e+NQr66XrtevYU/v3Y/rdvNoFV+bjVyyFyO2NdF0Y0NWEG2CGxq6qFwJuAdSjdH7bg8x4TbckFXKGDIg7mlFPtc+Tx6XQCfFTy7i7g8bjWq/xTr8u4Dr9roPfApFlGwsyyr+bgVpfXG+1krsw6kJuN2hl+xUvdly63jMWtdPgc37WX3b3egraKK2BXPYjTI7cbiomUZ9smTTz5iglHsfNcpZcoOwA+aJc698psJu+7cOvBYKaXutBushUQhPd3aQ/2It1njGe/gg1u21YwzYKrN0CJ8unkOzOey6l4/AiG0n62wblncwGSwL+eQhXMz+fH8TNswUUNmXpWzctFsoeNdLm79cYX3v3cA8/z764R/Ghstew4LsAfprfZbd/WMXDo5rotPmVqwc44Nq8s00dZU9axP/Hzq8aaHbvxezVv4W6PWmj5hHTtx1YebovbyfvtYu5EYvS4Lgh21k99qd/bzgGvAvtVPtGXfWbyQZi8R4bhD2ko0IuItmE8W7wE9lT+okofSEPrqmnMia9t9ArY0D1B5xjXXf642PFjZTcvIyVvXlNhwsaKHunJVsiZ8nnvjSSgsXb2Z3y3PEnNhHq9de5q7MssR0n34q8gvklmebo/+dQdp+Jog79kEKzLNtIN63e+x/yvcge2EjnYhPZM2TboP7LrHvZqPZ0zNvwbyrTRR+O5y9H38TZKrEfGQWxA4VXQfTulZ6a7WTlZKPBc//2ql4tidrp3kf/RO66FZ4HjtqczIOd3fT/gEu++ncbUzj9NESsxes/u5baNvbT8FNqWzm7n+Qs7yNahS92Z16m1AroI12Ox5gFy9biPPEmKOxRJHdPsDBHJd+mqf+nduy1goDPQcpasxzbojCN5i3rZY2uuWzJ1zeQ7xBHYl2f2TdIl+BRGod1Vm+YR3HP4Hwl/V0XZjK7puagiViT6okX8PO/3MPvR27yd24jHV4kowfZvXQL+fvrMq0C5jzqonyA/+yM8PDsOpQM+ULKthHd0Nx19dm6gupYP+6nkWVoWaySa1m48JDMEmnhZTX1LPmXuvQIrKNtKaeZKMPrMYK4lPBvdOsnclKlOlrp1cZwezHma64aXcHTdQMZp1inVBmvojSE/3Z3QGOGPiwiySe/sPmCBEnFvTSimsL2MZlgIni3tmtl2d3hnWDbtZfWtdSzT5e3QLV3TU0qamMfShXBtsv1hK7uJBdVpoPrpF1tMohn91/PgX3dYpoxSghO3zwPjaodNOu+a1skM4lvOPOo/eCLvZGQARKL2qmMfs6WJXo82gv5tnThjx2u/45dDVupbl9tezaNWfReFcrbXtSxzr+OYOpV1tJY3cbWzUlGKfw28hj9SCrKC3e/c3V5BjYxGqXjMDq439pyXA9m/GhC8z8aujcnGrWxeYR1mkKaVapJJkoPsSEQyIa/jzMXnR6gNbLu+hZ2AhrHRuFBeX1VMCToQf2l3H4eyPpH5YmZ5tITNzSRKlVA+wzQRAOuvLJvVOWpjWdwolxfFI4qE7sBkWsyK+ijZFCNnqjLCZOqib5Z23sbK4UFuv+pQ+Tm1iTukc4dkYHld6SoYcPUjA8UkQbFGXpAz7APdZd9LVSmljDGHReUUs7VTRo0+qrWDxcR96/lCldcBnnfW+gl89UqftXIKoZt9OV7dr0+NlJdP3eTulP9CmxUAUNDSspWHGQff+vEk52qyKrMz2s2eMxmHf6DyU6iNjt7x4hJ1NASRcUya4oBT+cEtKnYmUa+hqNE/+pJb+rmsTvjUKH8Dq6nDeNlmpdwYwZDVRwbQr5Sh9HhYsC6ladSZVRR3HTsQ5a0GdIYbHjsW56JTVdHGFXWShhUkYlhUySpH/58tggV0WtydLkG/MIw3LayXOOBvH9UrAiroPsTk6ilKMx6LWnhtKt9SgMozF1Si2diJtJDU3H0KxYQG7lsyh2ox9qeXXQoloTctQ/hM12HfQydi7JzFdB3esVVFE7ihpax6H5qEpq2CdLV3UVsGikkpqnjaG3tnK4QeoPxQSOJUfZRxj/gE9vuFpk8eMBph8VUPQHHcocF4uRX/9SeP8sWr0gGh+p1JKR9Wz63HQYE8QxdC6aT0b1+7AiUUASclZk8+84VHCopN5ieTp3QQEdl1TRTk0leu8ii1sa/lBXyzjSWCyNm4R/STNdjSqv9EF2ey0JQtRom1sr/MAGOv9OjRI9/4BeFI+kdNUoNLIAeOuayfG5Co2p+QSOl1pIdfF4Gm9KsG9hK+UvVKZlNSmYJ2ylsE4D0j9zHyXK22m2viF5msaihEQNrbY0pzydaOxfW0tORnOp/LEv/lghoIVfrElGwQdbS9ppdAWH8jlbUa2+nXY3M2S0VRZ7j9TQrgmTyN9CGj+cqKW+FZPodMwQmPvV055Jk+m+pBBiz/IowFKTPt6ugkePm0llzwT6vOU78Gxa6eteddqY8x78b4m91RYVitJ5gKulWkgmeTatUr+PcqVtdHWxCa2bHYcJ7jXktW0BRZREY6xbLW1dbUEHYv/Ddzbt9GUA6cYxD5T43U6Pm4H4YzeivbKAbk21p5Rl/eBU20xGa3VoqmkTfPvcQifnTCG7s+UgHdtKS1ZOomLOPdx0oYmaAubRhovJGG7aSike5mSaItYeMbV0KdaGHO/HoLJmHR31tib58u3IKeFTyKA91dh4oEwFn7oakRYqbcCCtHaarGVProfGYbpQ7C9cjcgwSQ7VfjbTxCuG1G8zCo0mtlDKRn0aPykZnbk8mlRjQUqz7+DB9eI+rlhAyzpuYffpFpp/3JLWn7qG5k/raccmOyrdG4uGHfW0pNuOfnhswHmz2ugDx56eT1iDDrv4hGPsyXr1cpxiwafHZ5H8c7Qwyp9HY7+ZUvafCajHNBEEGdMaaTU0fN5EwZ6zSOpqEu6r5JG7kjXlHLqFFjbNpFNhRVJ3EtDjVwM92GtHjzjxWCLHo74ADmW5rkW/phYCD3vKebdK7KFa6dpoe9qi4ILpj1pphgAozXARWs9voXwrho4222HrpyZy/mxHH2dZYFpbI/U9saGDXSZodriRkpYvILcSQ9SwbSSTZ3PJNkoPO983kt+SOXRyfxJ++9NIRdnWFP0zESd68ciPsSG3w9cxw5dH/9TYUtr7eHT8IPaejhxqf7UU9QOb6ZwX0NzWheig3USjFjG0cLwdJpU10n/ZdrTEzQrNVBvp6X1b+jFaANJd1aS6xxWb+Q3g/uAvlWq64mveb1Bzq6HlBS6oKv8Z9L6LueCcCx5LF3sfnVqaNc4FOfL3oN+7lsJ+LcMTajHgnFlLo58uRYXc81BhWUdhYYtx0EsFHXbUkvm6pfj+jRJGva8l+bilGP18NMbn1lFl41I0XdkNxgq1dDnJGX1G10CIdx31ajljodxPaFAX9zpjGd5cyYJaZD21zVmGMcefgNffeprg7IRX9W+CmXQDfS9ZgnI/I8FcqoFEg4744sMZ2FRQT2snLUKPiCOQnFFPzDV7tI/yAl2fOhoZjTj38wo4eLeWPp3l4LpMHWxYUEf3rB0w2UYLtwfUUWGHA+4wUsfh8jqS7XdE4WEFnOzdQBcnLUa/RbIouNRIk985otJIPoRLFdJFCVO8oSau1ZlCStM1xV+r30LroiJa52aKhhcfweonRbTxuCme07oOZieK6PcxM3xedBlizYpos4E5LmryhrHi+++uZrDk2DpI1mmgYwftcOw9O9BoqqMnRVb4r6sRBC6po823LbAqbQ5GbayjURIcjGZM8AavjrQlGLyuqYd6MfXkdgKRu0ETU7GR/kyxRxcvdYzeyaMn7vZoHimF2Xk/af5GIxQE9YJK/09a+8AIhxa2QHBxAd3vmomu/VVg/KyQnryfid2Hf4L3UCH1a8/CHsEH0P3vFx0BI8w9/xrySn8RWBph/81USBD9opcTjDB1323YdOYX7T0/C+PVL0O4+i9qjDdGVeYkhFcWkbyXMcaW7oLo1CJ6bWeM+nYmsHphAyXpzcf0CROhLLieDC3nYDVPFvyLa6l62mx0Om2J/vvF+N+0AJeNMUfDkgY6OdEaXU7NxJKORjo7ZIOn7k9Hy/FNlBJri3kHVDC6tojUp+tiwXpFsV/+Rdtu6WL1XlnUsymik8YzUGpYAoVR4jNnZ6D7/m7YtfYXfYUZqL2jGd75FVNgtR4+G7kCocuKqdbKAL0/hILHk190pcAABao7IW+wiDboG6D11GUwdmcRPX5pgFcrFMFrUyPVfDHG1DARsz2inu5vmYkxiV+YwYl1NO23HlrGLkLTtnr6LmGOveMBzc410tSD5mg5bI3Dmjz6ZTgPv821wE1/eXRRfz5q5WmjcV0R9R+agvL7NNHMqph4J6bg1lUauGlTMeX+o4XDYcqYJ19KGeenoEX3GDHmlNChZ1qo+EgaBW2/6fZPbZyb5wPO/eI6KE/DrnwHUAgtov92TUfJj2ZQ8V8R5Wfr4OnUKuZpAI/K/urihqmvmEH5BtLs1cJG2VjmtRj/Pc01MXfYGVe/ayDvpcZYHbcY593nUSjHGMceW4jhq8QxL52N7n8NMIov3gXbyWixUg/rXIrJN2ECSstpYVFZKR1RU0fz/glYcquUSmInovE6NYy4Wkr/uE5Gbasw0HpWRprzNND7uB+4ji+hyYETMX/Wcqhz+0Wf7KZgdJwVbNlTRIrztfHTzNuMdHgj9bROxHiHSCbwXT1J1Wrgx7g1WHy3gS4rifsluRI91Hi0YL0Bfvq6DAPaeXR7xkwMcjXF2LxfVLlYBRcrGOG3bcXE7VLFpHV6yOkqJd/V4/H+Q23UYCtoZOI4rNKNBbnlVZSWpIJBU8NAJrWc5DapYPmt/+BD4G86na+OyY+WQ5B4Tg6ZTkTXVj8m8Xg9CSLGIyfZkyneUU/jjiqiUuMWrBrTSJf3aaNv7Dp0/sKjjaY6OPmtG0ZoNZPlQV3UeDQPHc6UkJ25HOrqz8Y8qxIqnKqISdmGmPCtjD72K6DFPD307a+gqUEKuOm9DuZNqiLrFQro3PMGnLTFet5FDb91PQJ+UDW9nq6K80cSwEest4+NUcE0mUgokq2kcbPHofSTOEbbQETTjsigbvQV5uk0IS3vGY0Zo9YxBUX1tHnWWFyz2Rt3neTRtmkT0F95KzrV8ejt6Mk4NLIRn6a3UOyqSTj7kQ2W1f8ma89RuHieFfZfKKFZc6XxuG0lfPj7l7STVTDftwiCTv+le0WqaJ6UAwk6f4n5rIY5afnM/76x4lg9CGVClml+0098q2HYbv6QebG8l74mS+AR2Tim824nLXAZhfsPBDHp6zooc7QkqtzczmzK4VNE0RBkw3LGNqaBaqbKYO4vDmPUVE/nt0nh6637McqyibTzlFApYSeaqTeTn9d4LNjihTfmtNJsMV+11wJ+GFVC/kcG4NY2W1QRlNBaUwlUTrVE9xVldOSdBDpLSaDX0zri3pbDbcldkJhfSz/+UcDo7Y0QebKGIEkZD3NHQfzRIYpWbwVR/G9GeeMgpcd2gfq058z9c/20hdsFW3fEMhYvemhDVg80UBBT96yTzJzFfjFvHbPhSQdV1/FhKHQZozujjSL5nbDExIEp+8Qjj85BGK88n5Foqafu0UPw9toRfGfVQo2So9GT54sVSi0kPDQGjU7twQKVVrpeMRaveTii8+kS4oS1gkKpPfo2llDVViGwYRz0GlVG3au6YdyQAtonNZDe+H5Qb5JDB78GCtwqgaE20qgVVk/L66Qx6jUDexL6SS3gFwyXTodU3UEK9qiCdfIjTPKPQVoxvxHMrucx/a6D5CrNh2oRwwTrC2mfRQ00hpsxRXfayWxsNYzsNGZMa5rJYZAHjj8MGd8pYk1yVQA2rQFotqmVVhT2wdN/jqDTtjZyjxoBs66DuESsV3umSaPt5iX4OaiUUp/VAMfHHvdVl5PZrjrYs4FBhRPl1GzQBh4jGsj34VFuNg8y36pg1NcG0n7bAd3bx+GNsAYqe9MNK7p2wPbJ3WR6LhucWjZC6oQeKjqeC/ErFoLtyT7Ksi+EibITmdVl7bSn/xsU5qkwgoRWknj8C5TWKTCR5jxyVK6EjFGncMWQ2F+I/b282Ql819ZGdQv4sK7qKErx+aTc1AGLFjljUW0ppcj/BsVtSzHdtZyi8ovhgOwijL1dSZ22xfBMoIN62Tx66l4K37q08PNoHqVAJXzznIQZoY2UsqIBzptroKupuFbPW0C3/jzs0hVRWV4SpM8PBe1kIT3Nvg9lKsfAVL2TXG1fwUPufpji3UnFyVwwnqbMpDsJKAVzoIxGM54hfDIbnwNOJys51Z+aycw9B05ZBKGCRxvNW1oLqmtPYu/NdpIergbVd8dw8EU7rdBvAn//ZeihW0HzGvPhsMkS1DOtonSrPNiq6YDpk/+SR9knuNDCoKlMHbn7EJjvscGoTDEGJnFBtsACixIbiDOGYIeTOZpPaiRt+ABysib4Wa+Run2+wFy7GejT2kgvlIugQkIX1YIa6UdBCbSnfwa10SLKrBbjrg8LgyeFZLAvHA4sfwrxkR204nYkHJ4eA2FVHZRikwATR18CtSkd5MO9BRt05ZkG6Q7Sf5wJganNHI9CPu1TewkpJ7mcKT4ttGL4Gez1PoPzisW9q/8Ol3KD8ERoO1Xd/gk2OoF4Z5T4nrt/gfFhJywxEed7NAfk3Zag8+JqMvvOQudWBxROqiWzwTewfJBBDreO9t1+DaqpNrjhYD2dkHoDW95aoN/8BiqSyYR9meZoG9BAytoseEqZYbRLA+2pzYbUSW2gAiIKVD0NKfYNUGYuohfC0/B+aiF0ZwppaHsoWCd8hHn3O2h1Zhh0H82E/71H5cLEcND9qchE5Qppy+sncHh4mPPoeAdpL0gGlbEvOEY2LSThfh+2loVi0kw+PS15A5suh2BoFp/CrmdDeMRpfP2mg6yPZ8KsiwvRt6OWhu2ew0+xVv6wvI5S5dNgg5UYKyLqSNksDUz3jsbslSKS7dwHSmlSeHmRiD75HgShZyfwbEX0YWcg/HBphddDQjLyPwWplROZ+P1dtGXgOgRlSTOdb4XUnxwPx1XfcewPtZCj9k04yQlFX1kBaVilQsbxMxhS30FKX58BrTmNrUdElPHuGege0kRdcR0WDy+EK6ETcIuciN7ULIOjO8bjZWcRuZx1h8m/5TBhh4jOjvwHKx+MRuVZIjJp2wXW5XOYd9MGyCwqBDas02E27eil/kXhILVfgZH420mflkVCovFnzgvjVjryNBKU/z2PKSsEdIGJAY64blEVHWQ26xr0HQ/BqA9C6ta4DcuEJhgwQUiqbjNg+/qZmDpTSC55xmBbrofzDIW0tGYurGyZhtLrxGcOW4GT+2SMeiykSd/soWxAHQd7hXTl6jLovhTB+G+WyG7TPgFKL9cxCXHDNOlHABjFLWCenhikua7H4eRoA+apGHuvPDgJmgNfOGWbW2lsZSB80w9HhX87KGZtGNyfE4bej8S1NbsA5VJL0CxQQPqThxiflIXo1SqgoQfSENTOwfD5HVQZPgZeFVphgJhDZx6Th53vzFGGK+bTvIkwJ9cYo8rEc1WqA1qnDdCis4MWuhnBTUU95EsIaa/WHBgbmAIr3vXT+mYrGM6Jh4Nb+sjgiz3c/Hgehjf2ksEtJ3CT8IeiyF5qG1wJbswqMHcaIIO3GyB3xTTYVD1CIp+tIHe9ltk6UzJbtNUbjv5IZA5Pk8xmtuyENf/tYSLsJLJvvt0FDfPsGfOuIXrzfgektZkwkcMDFBdwAF5e/cq5M4ZPz4O3gGRPBB5W6KB8/YMQ6x+OsQ1CKhzxh+Xq5zFKU0RTNc6A6ac1GL+8nbQm/WTS1FfhsGk7RcwsYMJEzji2Urzvjo1MUvliLLAW1y21g5l3eCFqJQpoz5dBhn+GwR/1AnpSLAnW+8ugLmeYXERysPPLT8jVGqEnamPh292PEOIxQjNdFKE84yWsThum0r4JsG1dEsTyBmncTwOwL7sEY7MGaMc6Mzh3NQgEMwZocfICmKviBXrTB+nARgCZXZYgt2qErHKXQrGhDLzYJZm9PmMl7J6ayRi/kcxeLL0WdFecZspkxHWr3AibHTYyM+Qksq0a/wHVkkKOUgCfrB45QtWySEyoEtDIm61g6hOBKX1CikvYDEay/+IduTbKkLrJLLuwGXftbSOlffeZjLZ1aDGbTze+vGJcb7ljrzWfZI6+ZmxwGNYxEtn6ky8zZs3d4LlKIrtqYxKz71cNFC+WyI7/9IvJVfoO8dskstOe85n8DSz4OElk97VLwq7Nb8B+lkT24xBZUHxYxfGS4VNpwHxweX4Zjcd00MgSWxhuj8Q0AyHNXbMIFHkR2HleRM95zqDP90GgZrq+fzMjFeaNh2e3UOXGQ4yhyAur5Fvp8qzzTODKEXi/QyJ7aKwvE6jVAabdEtl3Px1mBBvrIXWMZHZV2E3GOvoIhEhXk2tQLlP54D/YkPaH+F5fmZw9S+HGuD+UYZnHWO4RcDTW8anPQgNmlDdziv60kaKbLrhvv4IKazto7c9ZMLTrEnb/EdHWkzrQYrAPpY2baP1uHaasazdWPGmiU762jIy8HAZ4j9BWKW1O9EUpLPKQyJ7s9ZNzzLAb3olnO26yFLO87ikYf6sl87p7zJrO2+A4ppZyNj1jbr64BHplNWQ68xFjOec4RJ39S1uq0xiJtW5gofuXVL7dZ/55qAM5rX/oxI+nzJWcMmZY/S/xp9xhyk7EMJNza6gh9SGTIdzM2PbWkcrZd0xW1mzmhWsjbbH+wRzdpsFYv2yiG221jKP0GCZZsZWyjnQyH49LMt/k+aR6SgKO1/Zw6jjttDR7DOw+IeCoVAjodMN4SGq6ikkhHRTR38N887mC0mKc3xw+FjZ6X0KzpV10/O9YaCg8hPwFjdRcW8OZGuyLg7E8mjFKmSmerIKdKgN0YuGzrMECBfSWH6IhGf8sFWtZDGgdprLPVZnRWZK4cpF4lkyv2paXZkNrUB2Z7opk+pe+Ae/bdSQ8EsO86ngMFVBPDbWXGNkHN+CdTz3JxIUz5qnR+HSGkDL0spgCqyiss+qkLP8C5lfIYez3aaTJ919w5CUPYvoZHk1u7OGUeE9AhYk99LzSmjtZUwXVJvVR4zQDLvedgvj8AI1EKnLjP43BO7pDdOJtXlbemWxQmFRPM5L3MYOv3kJRez1tW+fLhK2IwcjrQrK2OMfcPHAVNVZ0ktusOEbm1jGUVqinuSIJ25Txfqg9tpEK0YbjPKCBRn+7iNuznhuqqoqR6j3EbFnH1XovjyXdvXTedAv3mGg0Jhzqp7n+3txUKQJjv3pStFnLtN1Kh9j6BsLfcxmjvFSIjeGRYvcYJtUtBuVIRFhpyMxeFo3uszvpbvku5u2o4wgxdWRitzjr9N+j2HmigZ6bzMyUPD0Wq2u7qUjhLNfotzRCYy+B/Vluze8RMJzYT4mmF7jaqc9BOLORJHE8k+b6CIR7eRQ/r5aj8/Q2lKxvoiCXaxy+YizatosoN+s851DlcZS2q6OGng9ZBarHMNywgdJfXc/6wZdGicBuepETxxWEj8CWrh6a7Hmda7FfBBFmPcSOPOUus2mGqnU9dGFHBrdz5V2I3i/W7Uwi52lzHASc4tHWYWtOc1ww5NrzaLtq87tFB3dDdgGPhnKnZMnrx2E1R0Rzyz3fzlA4jgk1dcT8luZKZPijl1hfGXyZyL16lA9seBf5j/rIdWmrh5KfXZQx5zv36YZSED7opqiUMm58Zh7kdfRQvnQN12JoOxh7NtKQNmTZtSyFXaN41FCZmNXUowlJO3ikuWQCN9q3kYka10SNXfu5eWkvGYesJgLX+9yTG+Lwzi0Rpef+yto37zj6ZdXRV0Au/6I/qu1toGu4jSu18Sec+NxFRc4C7sY/7yFvTTfJxo5wK3vTQEuymwIdFNnGvjsgZ9BDV/6MZ1NkbzNTrjWTmiiP29x1jXGoaaH8q23coPJrjIR1G42aJst6r7vJJAjbKMVZld1wKw4N74nopN9Brtz446jwRrxH/CCuR6E/5io30Orrl7g+px5AVGAnndaYxMbsvQ4Ovzpp4fepbG/vJYhX7KTjefpsxMNgCJ7USdEXZrMN0/eBRk0nOUXOZ5U6bjIKXXyqPTyJDVl8izGUENCqk9rs7+5bjO4RsU420mfXUhy+8xXRvBvEvZ8bgLwndRS4OYmrqe+PVcYNZH37CdfO5yhYhgppw1Y7tr/QA3hGIlpRuYj9+cYRYkeJqFLNjdXhz4LOcSLSjl7LloSNg34UksfO9ezEMwImokdI7led2Y9i7NYNFl9XANZ812MmIlEorokZe/RlHAq4IkoslmGd5sTihsPivi9VYFUWBSB7p44WczK5sdr+qHKhnjK+/+JueT8XBVZtNMLdyk2eNQcfDbTS+a6DXPVJs1FvsJWqL53iVi8cZMITBCRzYy0bbfuXuXNAQHZNLmz63O+M0ERAtVmL2MWr/4+jKw/L6fu+mZIiaUKSUEnKkEShu3eZhyQJmUmGjyEzCUlCpiQhJAmhMmX49KH3riTJUCqheZ6Htzmp/N7v77/z3Oe895y9z15rr/Xc5703kM+vbETEVz1xhN1VPvW7Cd2ytcUAuYNsLxRDfXCHJLBgHwf5l8g8QjfxgMIEDrldI6thR8mRz2NZubMWu3evkTg9NeZwi1ocXXxE0itMj21PSGXY8ZVc9hnCyf/Ww9/gosTb9DrvW94E19lTxB0O1/hecxNM0saIqcUHuOZoEQ6bKIhd7+/jmvxibNHoI37bJfNf+2ohJNlKXo8ez3I69ci8P1OSIhnDIRcbIZwliWLsUG7UqIVDxx3JrgZtTvguxbakBxJjg2DWrm5EwpMNYpP2Te4+phkR15eIy2N2c/g0mae20hX7TN3JT76V4tIbA9Epz4wNZZo884WFJGikKYc7N6HUdLxkX+gY/nm7BWcujJKoqmjw1yFSfOmbJhn9ujcf8ZdCDG+QdDXtxmkJtWhb2kfcpPabwm1lPs6rn/jr/m1u7toMp9hj4tJet1huWAs0g/aJyot3c9HkYsR/GCneXObKW/qVwnfDWNF76QTWCm6GZP8IiWdPU7b904Ldl0dINjnI8RataqyZMVD8vqOeVsj84IwVg8TRtVnkX1cNx9364oSaT5S+pxoRM0eLLwve0jxJFb70sBRnJDwnf9NqXAogsW1BBHn+rMLD8XNE9xNhtH13FRLHOIiPKu6xYVwjlu8JElf3uMuKuU1IyQgQo61D2M61BdrrfcVJ+4PZ/kIL5ul4i1LTbayyvhT38gVRf/EWVrEqg13yHLG0wpLlFzUjc8x0ief7iexk1oq5V6ZIRCczjpzTit3bRkjqgl5TkWElPPxmiJOGRJF9WAUsty4QA49H0JP/fftV1UnM6Hef0n5VYN/ODeKIoAf82l6Gr3EvxbUmYay6rRG5syPFCQ53ecvhZtzRDREbPt5hh7ktuLctULxcsJHTNpVjjo29+GfJBm5MKYer/gpxt7COHakSNn7OYlDLFO4dLOtlxs6Sum8W/CZF1stiFkseJURQXHsRujs/FD3bH5Fvd1nvjggVV9s9oLZHxdBefF30sbtPAVEl6P/6otij4y6Zybx/mOEp8fX8e+TQpxwaPofE6LhHbPmuDv3OfxJn1z/gojUNuEux4sv8+xxi2gS4/CseWrSeq5aXY8uZDaJB02rOe16BOwe3ic3DV3BVr0pUrjwgnvs5h9vXN0Jxj6q4QnUmG9nLuDe9Q+K3xZq3WrcgY/tNSVlcCq0ZVYCymcli5+4EGlCWjxMJCeLG1rekOboAOpZvxRMnn5ORUSGu7osUb3g8piPahfBZeVsscYig8KpCpDQEiFeyH1GisYxbJOfEdXkPaY2sH/3Zd0Lc2vMRbRpRis33PETFiAjeYyrD1/xc8d2UcC7xq8P1zz9Et7AHbGTWiB6hqWLVwUtctrUYpzeWi+EJFzl+ZgnudSkUW3LOc1tEKc6czhTldc+y3aUyNBn8EKUDfbimsQz7ItNFkyOnuHF9OUy2/hLLpp7knLxymL/PF9cfWMZfWyow68tRUSHCkT1aK2Hp7SlGfFvES9Wrcbyrlxh0eyE7L67Be+fj4nb9BTxFUwrl1XvEfcfnctDqBsxwmCI675nBMYnNsJtuLD7b3kxB/+SheX2BePhxBbkPysfgs1li3q1scn+Qj4ge6WJgTgT3HiGFy6pKMSv1EZu61GP58HJxhVcAq18rxLcLf8RNvv4c36cYadvrRa/1fpz1oQTu9dXikaYLrL2sDAcHlol+I7y5d/9KfEuvEec+9OLXl6pw3qwLBkkUecvOHJydVS3aXpBnxxe5aH5eLlobd+GxF/MQP7tE1Ld+wu5TqhE8pwfie0TyLgUp8lLksGZOOBf0rYdK9xaxi8YVVtxZCHfNHkjM9+f0HcX4078LLLUvsfz7EuS4/BYHrD/OWguqYfNKGQP9PDnnZzWW1wzEuxdqvMclG9PONIgKN/tw8qUcWA2Sii9SFVjuVC4qnarEl/Of8Ka1VTAIUkbXk5Hs/7cGydW90KYfyLPO52GHvCb63LvCW34X4NmtvqgsucxVj4qwfZYCYrce48boGsx31EM/BQ/WfV2LZ4NG4t8wdU5XzIaS9W/x3kcVTlPNwWn5RjGn7DEH3K6EvkQTfkci+bN6DXYfVkXN6OtMIbk416iLL6FX2S0lH9uttNE+7xhn5dRgm5whMqqPcvLjWuT2GoWvE7S4JCwDn+J7wPSQBjuMyYLtf13gE/iYZ+hV4nebFtRWRLLulSrsdx6ElI7rHK6Ri1hfQ+wLk+mBd3mI2mmA4ih39pgjRdeFYxH07iAHl0qRfmUcHK21+MbiDKy93gs76jW497lMXFRWhHxJP/7pn4WgM0oYPzmCCxSqoO86DK+f3uCUvBz8aTeGlmsgOy7MQ/FpE2Q2yfp7dS0sbo9HdY9DnMNSDO82AfpemmwZkon/LvWF8j1VnvIrCw/9VKBa34fTJDkICVbDPTUl1tmUB61TmvgY34sbn+Rjbt+B8E6K4APDZPrzyEhcd41gZ59yFDwbIdN2N9joQi4qto1FSXggz/iYB6VD4/H1+n7WU5Sih6Ilnivt4ryYWmzQscKfcarcnJWNgmgNHBnej9fI5UI3bgAO5Cnzy//ykH5qEFT3K7FXUAESq7RhKd+T/b2L4KaqgweNXfnrjRKoPB2CqFdyvMenDG2Hhsp8XQS7fSiFstco2B9/xMbO5XipYoLpajfZqTYXNxPM8Cj8OotH8+E1bxIUNu1l58G1KDsmYH7jdn6iXoux0Qwt5T7s8q0QzbJ6SHmoxFW7i3Hv7XDco54c6F2KKC19qLzrxg5O5eh7Qh+1rY94i0opHAeNwdOEB5yYVirDlymsVINYXjkfHkYWCK66wWcPFMB5/GQM197N7uY1mLLCBiELt/IeoxrEj5iOsKsuXOFcg51kg8A96vzEqgTv/Y3QtkiF2zJKQKNGImxmL1YoLcPk+YZ4096DowrLkXF1BMatu8/7psi8rY85DA/c5bSOUvSxnISpjUFs/bIAJo8n4+ukmzxLqwh3H0xBTJUrt36pRo8x0/Dp0Rb+aV8N25s2uK62jhO4GrEB1qg9MpidYkqwZJcJxvQbwGZZJaj4NgrRmWr85ojMd0wehR9P7jLplsCcLNAr5w5Ln8n8Qo0FSrfeYru4IlgenYJ2t5v87LIshypTkZfpzGdnVGJNpDWGLVzO6c0VmHbSGn6+i1jlZgUCxsiux9iy4+8KtO5j+PmN43llxdA0mIQ6/VE8o6gY84aY4UC+PotcAlW9cXhiM5Tf3CmBUtVoZPQIZTcjmTd8ZYnp20M47WMJ5GZMxuoVwezgVoK3faZg+IIgvrGlBMc+T0Hy5NWs61KOnhHWOGfpxCU3yvC7zho5ng6ccr4Myo+sseXiXFbwKsNmM8ZKRWtW7ShBWLIVav0ns/P6Eiz9MwUz+k/kJyNKcMpmMg59+ki6ITnYP8GO27b/R3uKcyAZb8fuW58TtedA6GvHtvEK7FCdA30rW0426crzlHIRkW7Lz562UOLjXPxXYcsexysp5kQuNggL2PRcDqmU5mL4hAV8tTWJ0lfkQRixgDeFimQflYe1Axbw7olPKOtcHq6LtvzwfBDNE/JRuHkeO04/Q53IR8KvWdyqsI9aF+XBT2cGm2ssI22fXLwrtGa90FkUZSVb6wNxxQpdjm7Jxf3Ns/msoha3L82D7t05fHmmGvd+mI/lCXPY3EmJt/rkI9tgHo+J6sY5jvm4JMznOes6aY+M3xYMt+XFs19RWUwKPO6Y8/rRD0h1QiqStSfyRf8bZL8jFcP3TuS045fJ8lgqXG9N5IHPj5N7nyLItUznpRr7qXeXQiy+P423T1tFCb/zMbOHNRcfsyJn7Xzs3TmVt441Iu0JeRg2zpIt95vwnk95eOE5jcU7hnxjeT5cT07nL5+HsXNAAZaXTOcBqtq8a2MBBgyYxXvu95dxbwFals7mjtWt5H8gCQlqE1h+bC2FZSbhuYoZN6nmU8ibZKglm7INfaOYCSmYvncsv5fl/I1SKq4amfJGpWc041YqrqeYMpruUN63VBjdH8+25lfIRUyFnPoEvpt0jj7Hp2LN8AnM7ifIqzEV78PNeNdPNwoYl4ZhD8fzvgvjSFWhEAkrLNjp5TCaYlCApE5znlDejyra8tBH3YzNcyZygX4+fCoE/tp7PF+Nl+W/N3NFsRGbVRRgscSaY0MNZBgvRGbvaazQQ5On3UvGjkej+IClKrtdS8YLe2PuY9+LO8uTMWqtbJzXSXmayVhQOJYTH1VTVEMyXIeP4S9j80il+htOFpmw/e8f5HcwBbpDTDjR/QyZDU2D5whT7rXsOMU5pGFj0lheZbWNph1Kw4mCMdw0bykp3kzDxNOj2XaRCoXGFeDTJFNOH9KFzL/k47jWGFa9ViRMq5fFJRnFmjYzOSQgD/bDLFgz3IaVR+bD08iS+x6w5KrwAow9O4UNl5rxprJC7Peeyv/pD+e4lGSoehlwYDddDjX7Brl3BuwoN4Czfn/DTZMRvOxnX97unoIvM0ew4iElTslIwdJc2fxra0j+bBpclxrzoZzZ5O2ehmS5UdxXYRxZBqfBpN9I3revTDA7LtMbvUexhtcX4WxnPuafGsGpVx4LTnPz8X3GcN572JZDeuXDUnaOR17P5rwP+VDQMectEubuukX49Muc8WEK676T+c1acx6qZMgVVcl4ljGMjS7rcajHN2RYD+dzHwez64hU/JM1lNcXDOQ88zScadPlCyGWVOaaBoUNI3jVp2G053IanvTX43UzetDLP2nY1DGUHz9/KbipF8LwyzAODLkp9F5dgI2Xddjn/hIu2JSPuwpjuPPeQh79rgBqxmP5lmQOG8l0+Hqbsfxyuwnv8voGu1pt/iaL+c3db3A6PoSVp+iz/IZUTB08mMU3AgU2pkFu3UD+fmMUfd6dBsnOwez+rxKph6bBPn0wm63wFNa4F+BWSX/2i3AR2mPz0eSqzsHjVvNX5wK0VRjyaI+lPMCsCIHPR7KLhQOr7yrGBQ0j1mqZxN7t33D5lxqvyx3P6SkpqDfX4P3fRnOYbyqWiJoc3X0UvzZKxQ9lLX63z5vcA2W6RVOZuy7YTVk2vxAxWIWfF86nrcbpCFujzvMrR5N2VBoWWffnP5c1aOm2NCjaD+CU1MNC+4Qi5B5R547q9cIe20L0d+7HjwZv59YQGSe80OF610287lwhjubrcmD4OjaoLoKH0jAuM1vJWm7FOHdcj3cmEj/cnYLXG3uzdOZktv8iw/XqPlzyzwTO4u84eUSZDfTHccLg7xiV2o+Hr39NLm0ybflQnevehdKsYbmot1BljaLL5HgmG3Iqfbkk6jSZyTRk29je/OeUG3VuzsDUdUp8xH0pnQ/9gZWJffiNuhmR3Xcc/dlPdka6tPRkGgrS1Pl80WzB+2ch3lspspacpSAv82VrJiqwavFeDjUvwiVRg8dvdGXP8iJ0PTaAz9ttYfeDJTjwZSC7jXBh95Zi/H0zmL/Ot+FGFRkWonqw3+ypvEU7HZfV5Hlj0iSOP5COO/q9ePGwbLpxPQ+5DWo8t8dXMl6Whw2LNTjVLY7Up+Rh5XkNftGFhbTaIqR49eDMpWZCypVCZMh3Y8NR+9netQR/NVR4ZeNOdrcoxaWLqvx+wHb2Hl2KAzc0OGjUXDbwS0X3kk7yS5zOn/EdeiYdlBhLvO9qOirPdeH5o9to6zNZXcX3ZtPedTTsWT70G/pyxLQyyinPg8l6Vc5eFy0YXvsD1xPVlDHxnpCxsg1Og6ppvfcZwS2pBZGZlWQ1codgPa8J0SHllKM+UpDuLoJdRwv9E3eUGyWluPy1BxdYHeK8fmWQU+7FrU17OGtrGS7f6sNycnZsvzYNyim15BQzl5VvfseWtXVkFzWDpw3+gfTTDRS9V5FbM4sgWdCFV7nK80tpITzO9+DzK7tw6/cCCDsVWb/XJPLo0gafyu+07PkwOpvVBqP8XzRsTpEgyrXLdGwBxXy9L7QXtGHO9nxadcZT0FJuRWJgLm2LtBfkwxsR3ZlDTsXmQv2/9RB3ZVD05AHCZ5k/arteQcnXPDkorQw+NX/o4SsPrlIth1qrHGcuO8TemRVIXdWVFSIW8RRpGl7+W0jzLRfyPY3vCNpRRt2C5vGKxT8gX1REFw+q8r6yIshPb6H175R57I0iiC4dFOu6jqa8bEJQ8gdaxAsofVsLikZ8oX4Wo2ie82+4vfpGRqMahRm7/2BLt+/UGH5X6LryD5ws02jwwN3CrLGtMBifQtUlUwV/xSaoLPxG35ePEKxn1yNy1De6gq5CY3sRzNyyqHnjCQ60KoeOeg1Jth7nAK0KBJ6oo97nPdjr30q4nW4k1zh7tjqeju2fMsnykC3Hpf1A85Fs2r1mLn9W+YX4K9lkN0mX39iWQNkohyZdGcRPGotxJLGEdk3R5ND5xXCNlpL8fi+aMqkemj8ek4ebB/XeUg+vty8oyGk7Of5tgIOJSIkDVpB8D1ns196RdoIpKextRbRGAn13axPOJvyB45kPpON8U/Dq247mx+9obOhCoXdzC9o642h/upGwLqIRUZfeU9q3AYJPSx0i+8dT5pk8q8TDJYj3/Eqmh09xWmM5ilQyKcHRm2fJVyC5SzH97ubFK/6pgs/nPApqs2dHx1+Q5iXSqTJbDvjyCyWfvlGrlgkHzi2B0doP9Pm3Ib+uLMaMbUm0p3o4q0TKYtf5QW8t7lK4lxRyXpdplf9VKlgvxfm9N6gi6CwNC5EiYOo9Usn0pODxdTCf/JSCIveR8ah6WPV7TRrft9KWtHrIf/2PMouDBDObDkS5R9GXK9uE4H/a0N3rFSXcnSSUqLRAmv+awg9pC50VDXA7Ek2qX2BltLIUYxPeEC05w8mt5cix+Ux7R5zmTaqVyBCTyKL3ST47pgp2ZSl0T/8Ef06vQvC2n1STt4htEzOhMi6a7ELms1NiNs5flZC276z/96dFT14QPkznTRaFkJY9o//2yvSDYTFsZ72kK6nmLA0thkH4v2TVOJ5ruBh7zN/QzxVjWH5tMaZteUf3DhnzE79ixBxPILcrBZSVUo/GQE9KzUilNbr16HnkBBU4xVOFYR2+xJyie6YvqN1Nij1LzlHF49skV1GL+6MDSF3vCnnW10KacIOM974Qztp3Isr4IZk8PSFc3dOOEtVHlDfJVkh0/Q3X1EfUPslQ0DZrRmJMOB0tem31ObJMpnke0p62M3zKsBJb0iS00O80hx6oQnRHLOlonmLdu1VwzflItl8Wcfz8bDx0eUKXi+34RlQOnJoiqWTsPH74JQ92HyLp1bMZPKe4AKu8Isj4vDVX2BUiWv4R+cRO5WSZ3tY5+JhOlFvwtIAiBHSLopzpE3lFhwzvl1+RX3031tZpwBDNHdRjnBxXmTfgedpO2j2qjkItGvAhez91082j890aMH7zQTrxLJlsv9Zh7Mzj5BsRR67d6yB+8qbWTX0oy7gDASNC6M6ySmFrYQdUut6m4VtChPB9ndh+NZh6hGwRjJtkXOF2iyaMsBCsP7YiJ+AWnfoba3U2qQzRWwPJSseXO/8px77LL+hO3/OcllIBqflL2t3kw0ErqqEb9px0H9uyt3kebF3CKC13Lg+blI/OM/dk8c7kdsMCPDxxl575TmczxwJEvwolcaEaN6o34NJdW4rv1pelDg0Y6LuIjqn2ZOejDbg2bw3V3P1Ljb8bMDNwDeX1ktKe/Y34MGktHbkq4+imRqwesZq0on7QCqEJXyJWUeXdL+Rp2oRLf9fQ6sRz1K4gRdHLk3RizWnS8ZTCSOE0xT/eR2ZN9djT7xz1jh9HetSGbOsrlIECIdS3E4nXL9OgmrNC/JtOdLz0p47KGULJ1j9ocbpIa8xGCVGHW+EfFUBH1iVYzXErR+nccxQ71pdDLlRAefNDOjjzHPserEaR7R0KPuXD3htrQZdCSXpFl7OG1KO/OJ5ySgbzqU31KO0+kcaf0+Q07QaY7COq/KPM02wb8aVIoHcp8py3vgnVy5jqA9rJ1b4ZfT7akMbJKnIya4FwahpNf5dD4rMWbLw6g6QzUqjoSQvOHZhL4/TfU+/sZljYLabR4/6lWN9m3OdltFmIINNxTXgeto4uht4ir0MNWD1pO12I96WHR+pgN1DGu5HHqM2kASNWetCs70vIOagF1V1O0PXuAyn5RQc2mp+mtFFvhaKRcrHi6FP0/qSrYJDbCYfHp+j8kxmCcVY7bj4/QcpTE6yKjpah/5ITNNbel2veVGHldn/qe/Ac6xjX4uRHP5qRbMFvjOrwrqArqaqbs/GmOti86UW/No9lz8d1OLhCjTIDjfhzZh2OJmuTR8RwNjapR0fnCHpsMJh/GjdgYndD6ligye4fGjExSo8yjyuz878teGesRskDurNHXSsihgymiBnNZJzzG/fn6tHy5hK6cawNEf+OpPTlv0gvSDb2HkubUj+R7ow2nMyeRLoXY0jromy+vjUVRD+l9kOtODdtLpk13KE3/VpgsdGBQugyFV1uwpBzq2h435OkPaAJFgNd6LDKNnrWvwXz+26jgrzJJM35g1LpXtqt142iLeRil3kform3JcKZVLnY5+8Oko35e6tN3uX4e9WVvjtc4jdx1dhmtpWsp1/k15trIOEjNGzTefZsrIXJQm/qHG/HWw1qEdntizC0ZS6H3axFjCRN6GY2k/2HSBGkmi1Y3rVmx6uy8YJS4diJqWwq4wTTOXWCYn8LDj1Uh2jLCkF6cjznlNehZtEfwSLEhI9Mq4fNr5607KMh2y6sx48KNYoPV+Z97m04X5In5EzsxeFq7fianC4cftFJu163w3Rcu+D3q4Y8FTtwy0aJDjvmU5ZfBw7eVKEnWalk3bcDv6IHU1peHOm1taP0gB4N2/yKMnbIMOVrRp7+yVZfX1RAEmtL+zZe4vqfNZhvt4yMmi7y1he1uDRpNdWsXMteC6pw7/QlQefQSqa3VXB7fU0YsH8Ze+lUY7t/oFA824EDR9dA1faxcGj/An6dVoNVZ54Im9zncIV/LVQ/PRU0raaz8zopnl14KXi2EO+RSuEdGy887zGVw0/XwW2NRJg3tRefGtMJe++rgrxHVx7m8FfWx4MF7x0NZGn0FzGpvwTLw+XUlt4JLcPfQn1LidXXgBIcnjOO3kpLrNpnlGFjwFhS0Si00syuwIKF40kx7RJvCqzFas9p9Mfbjx8OkGKmrR2FZf/DcQHlKH43Xzi3ZxOHb67ATcN/hM4eG1i9RyVufnAXvIfKYj8m69E2x4Wm0ys5/E8lrLS9hdrgvizX1IFzzSOEuw5KHPOsE12iZwuX9/bguF5ysXg7VthT+JAK/uTg3vgqwezwHYqsy4HO0RphZcBlcvmRgxj7WkHxlielGeViVfd8weT4ahnfZsPKSyoEpUykrYeyEXSvSsiZrUErXmTB9EyLoDKrQHCvzoJf8G/hw4nbQsKIHPzVkyPD3ZsEc808FA6Spy23xwlFywsw8HYferehn2CWXYSNfpokbm+3qjpWiuHLhtKctHqrGrESYzK1KcWlyupNryocXK5PMy9d4Wkd1egfNZQMbALY+WUNrsWOIo8pO9l2aRmu2Q4WJo3awXqby1A8yUTg/TLsN/7BeO+lVs8Xq7K2eQeexcOqa39FDh38F6ZPn1vN6SfPi5TlYisqa62O5H4go5d5uHc3Qeit9I6M/uTBbWmC8PLcc/L2zseuynhB0v82VYXnQetVqlDQ25/cC/NQP+yTkHLxNJ1VyMfXi7FCuZYWlWRlw3THD6FpZofw2V6mAX4nCQV+LwTF/bmwvflNuL/3mGC6PB9WMjwq6VoLZ2W+LPpzlTCmRUfY1L0E9yI7hSlHlIQ3F8rwzkaBtnzuIiw1rsQy0z70ZNYfqzSlarwb0odyHl9h+bgaTPzUl7ztL/Pnf6XolaVBN98fZMXvRfBsPWtVc2U/+4nFmPPrrdVPzz38pkepLA/tVnOidTl6YDPmhneTFJwazNE5LXAZ/jzmQkp/bk1vw+5dGm8fDVRhHeUOuMjfmrx0pBJrruhE4LeHU9KeJdJon3z4Nb0USp3j6FRhAeonPhKu6kvI6HYhtp8PFcarX2XFylrYT88VXLUO8ZFNMv9bx1Y/gw6wQUkxKrYGW6ko6XNUvwYoHZkk6ec1lP2uNOLMXGOJt5c2F1xqhlLlEEnz8/785lMrvl5uinmd9ZU+qxbg/JEgwXrDR7I/W4gSRX/B9nQgT8moQY6vl7Cu9iqrDpbCvucDQdr1MOfcKcSXKLmp9xoOstPFYnRbY2MVuFefY6fW42/JTMn+Q8NY/Vs9BsFWkvh7EM/b04i/+Y6S614aLK5phOSEu8S/TYVLnJuxW3efJDUsifZNLIBthb9gmi6rmZJCvOhxQPAwllDvkGJ86TdXSDK+zveUa3F3nK4QMuoaayvVoePVEqEty4NPyfRPyWLEdCge5fPpBdg2dFLMkN9q7J5fD4+v5yR+F/ty46NGmJ04Iwnc1os9shox2v+apFfqO7K8V4iptxYIzr6vSW93Meaf0hXk/J+Qj0EptH42W/0ovs69WcaN+sZWbtHX2PhZHSosn1hh1DFu1sjHmY+KEqW3RzkysQCdfWNiShK7s71jIzY6P5REG/ylVTsaQdavJdMrmmhFuUx7JCdIll2KoDexRZiTmGcV+iaUEpeVwPNBqNW9l2dJ1CnBfInj1HdXd9KR98XY1qNPTMicG9zsUIttS3rG+DcHsvuYOphc1ovR2n2MQ1LzcD1hoiREepRdsgpwP26IxGh3FflsbUB1nyzJ4KRcqvnQgOj8aonb6x/U/r0RoqJU4hc0i6bsLYbmr4iYd0e0qeppMZYH60iUP9YI6ttLMKjjoOSf2LeCm2UpAo88lpy4/UDweVuGNRFfJdXjr/OuFXUYYTlSUql8jJ8sycegURsk608f5azBhbi+fJtE7Wy2DGN12JLYVXxLKaSo3IB763uIuksk5HyxHm5R6uLuxc9oVn/Z9eiBoqd7pCCdWgqnPbkSy8P3hcjR5fiwoEWyseOucCq1AnRfSQw//0AwLayEzaYB4svoMCF8YTXcmgaLKeU3uPfXGsy8EiJpfXWdxXCZ16u5KrEL9eDe8bLaKPSVmPQ/yoYzC+H9PUDy1/UFhb2XYk2drqjTHkbDhtZh0TE9Udn2OvmvkeLhtdFiTOp5WjFDisLBFmLKQS9KGFgHb0crUfHaE8G3oBLD1+qLmtcihDch1Ri/0lAcbfRE6NqrFjcvjhWz+kUKLv+7/8pxYkHWDW6sle1N/Z0k5+B1ttKpg4dnjqRlogdHjSpAz2n3JSYvjrCHXiE2Hnoh8dI5Rf97d2vA5pni9LcHKKqXFG4zF4jR15aSg5UUqf1Xio5Wk8l4lVSWT2fx25KhdG+0FNfXuojZz9QosKsUluHO4th/3go3/tai0H6yKO/1VFgqw8tzUzNxmMFN9hhUC8v3jZKy1uusp1KH1M09xfOqh9lfxpl5wSmS3TsO8R6tIpj4lEuuG5hxUd9KKCXtkGRvMOWfaytkv/WQVAwcyzrJlZjR5Cm5a9ifFGNqMEDcIj6M7EVPEmqw3stZXPVLKrgF1KAicJlompAu6PWugaP8fLHVPIiz7tTCsVRdDNO8waET6hGQpi3mrT7MXbcVYL5CtWTbzEPsE1wIs5pWSbrbRDZVqMSZKaslxY5j2W9yBYIPnpaYXTXm7R8q4T/cV3I61ZAN5WsgqlyUTDbsFDaVV8Egcb1IxaVCWGoVphYuE/UrsgT3s1UQdy4SA1uCePvxOhxeOV486nKDV+xsgMfqceKz3MPssDAfPef+kRwafYi9nhRgMMuLE94c4DBZTjyyeosHuliwy7hqXO9cKFHoYcFnN9Si9MhMSWzsSFb2q8DMhSGStYr67CPTUVpHH0nMhumy5rQalG54KvFtC+VpkXWQpm0TH5Xc5kBZ7M0ajuJuoyDOaGpAfMJMUSvFjd1f5sPSXEVUm36APecVolu1hmgdMYnNX8n0ecJUyfWHEzjrUYMMa+aSdZlDOWpaBcwOJUoc87V5u1EVTLqmSrz/9uPu3pW4N7y7OPy1IssHV+Pmf73EJ7fC/vctajiRrxh96h6XOdZj3Fkv8dCsOyz/tgGf8veJLqF7Oc23EPs69USPNbt5mLQQbopjxfvxk/nArXoclVhJHmtM5KiJjfh0aYLE4Jwyf0UZZlxSEx/s6snd0yswOF9TnOrQRonXKuBxaZgojS+lePsKGQeOEuecSaWv3coxePVkMXd7PHWPr8Dzi1PE4OKH3H1CHRSi74imWWE8L7seZtpBYt+Ue6zzq0Gmxy6JXVeFsr+0EWdH+YgF7q7cuqwIeW+niI+StvL/3snwZPZsUXOyFXuvbISS8jyJuFh2Xoub0DDYUmLp+ZV0VxSjz3w78Vg3kXzySjG+wl6MjXlOD9eUodpsrfhYGk7aMj9++M8WsX7WA6rvU45FF3eKo7Mj2VSme0N+vRWbi8LZubcU2ya8FgseP+RNA+shXf9MDH7ygB2e1MPhdJho0m8zn00oQUWPxWLbpw2sqlYKn09rxO5e07nKpwEb926QtEVbs+XKJmTa7pQs7HhDMcuL8fDBRrH72NeU3FmM157/iGMsn1LgpRJU6+0VfeIf0ZzAUhhWHRQfRD1l1SuVkKp9EQPMn/CNAdWYqJkommpHsPx8KXQ7EsTAh4/46oE6TF7yVnzU4M9LDQqQZ/xLTP7rxw59CvGfTZp4uuEC7zMvwgbzr6KHzDPG1BfBddVncUu3s5y2pBhTI76IgcHreFV4Kb5s3CL6jF7N7jvLcNxtt5hRvJx928oQ+OqQ+L3Bjlesl+n8BjkxtmEeGyTJcP1fF/H46JncfqYRa37ckBgtmsYzpE3w/3RG8vVPEgXE5aK5+YvodCCOWi/nYpYMnqYH3pD1r1z0m/ZCPHX8JWWtzoO+TZioN/M55cg0ofydG+KUtU8pbmEB7jX6iW8Vn5BXbSFervQR6W4kbf9QjDhlTzFuRTjF/yhBxjAPcfv5p6xYIuMxm3SxpDCSDyTXYKpaphizJYK3TpVi7/dUsfrkFd56KR9mVlXi116XuX15Iao/Fokvul/kGbJz0f3zQ3RoOccDjpZgwpgU0TTmDJ+VK8Vys29i4GIfru9disjVqeK746fYU74Mom6G6PLqJLe7l+HrjQIxeuAyPn+hHMuveIjXrzuySkgFvBceE9cddGCxuBJb2jxFc4tF7PCuCuPv7hM3jF7IW7bXoiHDUrw7xpazZP4x0GCU2Ha7KzsLOTAYWS7OL+6k0KIcPIkoEXu0V9GMnBzcnpInupVnU5leLuZ2/SnqP3rKzvWV2OpQKk5Rf8IO/1ZD51m12LxCpmckeVjpLIdB2VfYISMfjRlNor5aAE/zLMTZvDrxhsJJ3rOzHOkrakQHK29+fVDG/w/kMG9lb7b/mo1UhWrR6as8B9vlIO5OhWih3J3pXi6ko8rEZrVn7LuhEuY9OkT7qMd8Sr8GNvJt4qBVN7ikOBs1J/pgvnsgx33IxbokeUzdeZU/5+ejaWBXmH334u4ZlbKz7gPt0ON8QMbnw0eoY++RQWz/IBP98lvE3br9+WtwFmZ3aRSfparwMP9sOP+pFeXWPufuraV4P18VAw4+46ghFVj8RhGzo2+ye0MWhtlq4tr26/xwWC4yh/eDguk1blybj98fFfEpyotjpZV4fEEdLg+O8/kSGYcra2F1zmA2LsjAcN0OMfLnAHZyyMJA11bR7fEztttcioXDByLr3lPWKiiHtYY6fg68xeHjs5CmowuD6zf46pwcBH8ehPRFnpwl61NXavQRqXaMQ1trEPN7JCZk6PDrT78weEs3zCkbyNEnMpE1WA5usU/Z/1QJ5P8MgcPFJxx7oBwPzbUxaeNjXvqrAjb9B2NY5y3+WpcJKY1AzLWbrPI8G4uD9ND+9Bj3lvFV+FQTjN7rwTSiFruXmKDZajgP2/0DYfZ90cNNh2cp/0L4HCUMmaXFRfMy8LxRCQGRT9jZoxjSQn2c+v2YE2pKsVhnOMyLI/m8cQW6Th0K3/BgjlfLQuAKY3ylIA4+lQ0vHyNozzrGqzRqUDNlHHLSj7CpYi3WPTDD9VmH+Py7Whj3nIRd/+iz9Z90BN5Qg2/tUJ6Hn2gfqoE5Z7TY/H4Gah36Qa1YkzNKMnHvtCoeHJTtwb0I5neNoPw4kuOMSzHvviHocyTXPy1D51p9mHcN4UTnLBg0jEVqYRDLq+bALXAsxJjDXGVRg9DZk1GT58b2hrVIMJyMUOPh3Bb5Cx/dtGR6bghLZevOWTAQKOnP+95nYdWxAbhUrsGjp+RiyDsdjF6pyrq2+fCcrouJt1V4q1gAs2tDYXAtksPfF2LoZBM8CI3g//2Po/mYCSZ8u81T+udAu9sE9Hp0i+cczkXkLXO42RxhN+tq9LlrBZeMg2xaXo2Dcwkhnv3Z/nAewoThqBymyaJ2ARbJ66Obqion/inE9KX6WDi6H+vtKoaizwi4XY3g3qaFCJg1Boruj7hrWxFWvx6HQbMfcJbMN5UUm+HbnBA+kJeL166T8OVcMG+1yEeYiiX2ebrz2NdV2NnbGmWp+9hvZDUeOtlg09UBXB9YCCHGEP0PavB512Ksjh4Jj8mqrJxYDEfTkbikGs5mZwrwz89xkHx/wKtWFGJUhZlMu9xn9f89U14xEaLcHZ71Ih/SSZbQXH2bdfQLcdNvMqTNB9nYpQrH19jA49Qudn9cBZ0yG7iobWX5ukrojbGB3NVhPO9bIebPNUGsZDC7tRaBXIyxrstA/hxejLOeo+DRPYx72xVi1c6JkHO8x+3yRfCbYIHyPqEc7VeIbxGWmJB0WxZ7EU6kTEaI1n7WXiTTitdt8PLPDj5VX4Ee02ywrmoz67lW4Fi8NX4stWRdx0KkD7XEbBVz1hpfhKUpk/BRdzQ/kY23mJhBfrkBq54uwvKWMViZOYx3+RfDut8YRL4K5SLFYsw8b4k1lnc4a1UxHBwm44GsJqMyivH29WSMWrqb88zLsdjYBh3t//CAhDK8+WUNpy3OPOBkGf68s4aG9kruurwU92V5+PLOkaseleDydhvcPLyAz34txqcKawQmzuB1svtnJQnofDiVG58V4ZrXFGxzsGD1f2Rz7k/G+13buTO8BI8LrfFywkbeal+Cg43WaJu8hv2/yfY5xwbRt5bxw+HFOKc6Dd1eLOJpwUXwrbOBnXQB7zEqQqdsn51Xu7L/ukyZdrXjcxv+UPDmTFSG2rF5VA0VhGXiV4wdb9fPJ+nwLMyPsmMlpVRKC8tCj2d2HDQyjhw6svDqqR0r73tOzgezUT7Mjp/ohVJsThb637RlowOXyX9lFtYfnsfZhSep5lMmcifN4a/3jxJRJv7DLD6dPZC7z8jCwbj5rLdOndvnZOHMHluO3dGH4/ZlIanXAo6aIc/tJ7Pw6PYCbh3xl7aMz0Z++gLOzqr//3UHydnxnZZiChSzcVRZtk/rn6RrloMr/e143bbH5NgtF0M/LOCjG+9TUc9cnHtvyzumX6WrbTloOjqP5588RXo7cvDjw2xeuWAnJWtlY2XVDJ76Zz7Vr8yGdJw11/VhKuifBaeVxA8DRnJjhGzdpFncK1OPNd2yUThjDitVDeZVPtlQVZjHTjJ+89mdA2nsPO7Z3pef/cpBxK75LP9PM6VNSoLf3clsObOMDM4k4WHjZM60+0UDJiajWH0yh/xKpLgR33DG1JLjD70hQ9UUbJK35LYFkTQrMQVbZlvy6vRgCluUig+yOXvVLtGq56l4tseCp3t4k5duGpS8LdjP+QA57EhD8pVJ/PO/f0g1IA3bnk7kinKBtItzMHyVwJcNTagkTpa3ysn8fM4Ach2QjbERE9ns3QT+fDobrh+ncX7PcWyamoMtTtN5svsojrPIxYuiGdxmb8DzwnOxVGEW/1famzV7JeFyzUR2V1dgx4FJOPrXnM98k2MDiyQM7jmR90rrKGBNEpJbJvKqXkXkUJ4EmxMTefrS76RenAzdTeb8eUo8ZTV+w5ge5rzory9NC0hFwbSJnB5/mhw+p8LSfSL3meNBxjppWPrRnI2O/EO6B9OwssaMY+ctoYR3aajIGM8vgwbTkbJc/L04kWtSlWja3Rx0LRrPQZ9qhSqtHIxKGc3Hl1vJtGs2IsYzH6+w4HkKufA4ybxWbgLHWOfi/k4b/rtem7c+TkLsmLEc+7Q/R3VJxvHc0ey0UpkD9yRhZqcpr33Ug1u9knBTazz7/e7CrvuSMClhPEcfXUGbQmQ53zCOd66bQWUJsvGQsfzHYTQFDvmOT66j+fK4esE5LBetW0fzDKtUoVE1F8kTjLhqyUthwDbZnqP1WdN5Hs96kiXzjJP55fxZnFOagwn/WbLpPOI42Z6/BFlx4+wp7GORB91hAu/qNZJXHU+C/mYjHivq8RudZJyYOpJDDw1mZbNkrLcxZs+kgTzrajJ6LhvFKTMmkHZ8GqwNjTk/RZtUNb/jqokRe2d1I+nt77jTOYLfx70WKlpzsfqhPu/KvikYH8hF9G9dPuLnLZTI5WLsJm2+E+fATney4LFkIieUL+DXV3PwzGoib3Cayx7/5iLYdBJvkZfl9v1XqOnocdOtcWw4Kgmtz/Q4+YARd++TjA4XfQ66acArdiRDTcOAYy8oUb3Gd7i9luUhvlLYFfwdsT+H89eYj0Jj53fY3dTl2QmnBNeTebhfMoi1cFAwv5MLxS8DWaV6JduWZ0FwNuWaO0u5om8OWg6N55sHFsn2kIuOH+NZ0LbgIOskbBsp60XHJvBPpyS809DlxefHsNfIZGjc0WULA2M+G5aMUx90WWdajuA75jsiuuhw2fTnQn3jd7S+1WZNuUNCXkge/PoN5FQNF8FlVB4GOGry5PfLBMe5uTg6RoMnTdzOyjK+2jHOkENMNnNZpGycZ8SjF67l2IZsDK4ZzcN8lnNbbB4Cs024LZ+4PusrnCwH8MAeU9j2cBJ2RA7kZ2Xm3HgsGctzB/LBrqZsZ/gN5yYP4t0fq4UgzzR8Mh7AcrcihK1Dv6NrfX8OPeMvqHt+h8I0dX5Xtlgwm5OPvtn9+MvthcK8F7lYnqjK0p/7eE9rDhJ9h/Cs9ztZ7ncOTuoN56uB/7CrrK5eddNnl0MbOEw7H6a2I7i7wmzW65+ERSdU+BtP48YDSZhsoMbfVlvx5+/J+DBYjbVUEsj9aA4WvdDkppr/6KxPDja91mDbu49IZWMOwliNyxSvU+PhbDQc6cvpfc9Su0YWdiQoclc3D4rqkYm/Zgps67qOcvJ+YldVT97+woKSh6dDaaISv+zfl/w80iA3pB97e7wTDhxIw1RFVW4YfF1wr05DorUam3fYCirTCvDipTLf3mEtGCbnYbd2HzYxPsprtPIx64866+q78RtZzp3ODeTzxbt53Zt8HJ2lzT5Jc1msS8L7DEUOXjyDRb1vqDipxGuUKqhT1lP0t6pzs00+leXK8uaswa5dU8laORfdjDX55Kn31H5WxpNKmhy4/yQ5H8rEyX4KPHOKJ8V2ZGCIrTyf2rCNViX+Qp933Vi1jUllyA/sWtSNf3Vq0uee39Hkq8D2LSXCvn1pMMpWZH2XcYL2I1ldjZPneMPj3DauAIYPe/PPix5cZVCIVvm+nPPwECcaF2HjrH68fckipgvJaLvZhd/2X8BmM74hUbMbB5bM4hs+KXj9vTsbjZXjCplPf3euL5tr/Sb/43lo6OjLh2urKUs7D77nVfmIVgltKsrF42I19os1InfVdDhN7iTJAlXaNeo7XhR25es7OoTE0DRUzpTnEQVDBU/zfOxpaKUNA705T6sAwR49uWGLF3d9W4hPufI81OYY6/YsgYJ9T54ccYTd1xSj0qw3j2pbwg73v2HsqnpapLKI406nwC67icJm2vIRPRn/L/hDt5t78TQqgFDQg98M6M56BvmwdFbirSFyHNctH65+fdhqQh9h2vQCaJkXkWnTKV7RpQCDzLtyZYM3a28sxIePXbnf1eM8wLQUWkPl+FPuMY7bU4qrqV25THMFzzueApfEAmoYsYSN9qbCKbiE5n9ZxOqPUlFkUUX73qqyWX0BEo910Dp/ZZ7VnI/xjt04Y1mllf+SQtRkpZFB5hlO+5mPfS9+k17aaba2LURkcBuJTt48zaMUcw420AZ3L86aWwbLkS1079xyvpGUinsLM2i8yxJuHJSOPWWpZNtbh9tKC5ERWUYpngM553YhfPvXkfSQpszzFsB/eCvt/c+JnkU0Iq0qhm5dnEyJ4S2QOxlDOX/USH7JH/hGvKX4z0VClGkHHNUkNOhailX84iIof4kn7fUXOHRpPrZvq6bLPc+xS1MBXDRq6dWG03xjVin8Z5TS240n2Xh+GRxeV5B+wRpeceA7mhPjaHnxCnZLlPHw/kQycV3C4bd/4qtDHM0YYMirHhTCg75T9vnhrLq1CPsSs6hlzgVyTaiF66MQGrb7DDnX1EIr7y5t9T1OL/dIYXY0nM4n/0PqH+vhsjeKdr0WSFzdgjbTF+Qo9qHofu14qPeKyhalCCknOhCp+5rWasMq/EsRIlPeks4IX078VYCAf/PpYbdz7Pu1BB4DflHJQh9e07cc05p/UPG81Vw1+gccAt/Q6CNOvKL+J5Sv/0daE5fw0pUZCDgQTfLVZhw/vAhjHf6loytM2fZzIV76xlDyb2Oe9qEQ9+wTaXOf55SjL0Xc+zO01S+Mmj/VIjvBlwo2BVBNQC0eXr9On/XO0sO1tVjzNJjKLnmSpbUU22vuUskYF2qe3QCtzgeUUm5OA863QlcugiZO7E6TdDuQ/O9jul77WVhn0Im4qU+o2OWj1TyDYji5RtEcP19W6FWC8/qfaXj6OQ5sKYPt1HjaJl3LXfEDZjeeUcrfFZws878vzZ/Q1ExHblXIgu+rxzR+8yIe9icbJQ8e0aotNqx+qgCNuXdpzmXixjbZuf8NIw+jqeygXgg7qwiaO3ISd08qRFBMFA1+NIE9xxUiuOIVnfD5TtMO1ONS5SHKjUkk6+I6DL7gQekD3tAbqRRe0hN07nck+faRInqRD1n2uE333GvRqOpL1Qb+tGZkLd7uv0y+03zI37oWVuXXyObbYQotlIIWBNHKdcvIuqoRR5aHUI2cARl9bEPcj1BK2CgVbshyEtjlAU3N/2oVtb0YLxfeJdur/jxavhTSK+FkKfix5qlSmB1/RW1fL3BwUBnSqt+Sasp6Lvn7AyqSRzRq0xreuuUX4ozuU9lYJw6Tz0KJGEw5NQv5c1YOfMLukFrfeZz4KQ9Gw4Lp7eRZ7L83HxmhwSS+nM6tF2TjcbdJPcWaHVrzodNyh1KOETv/73lr9j3ydM8g95MNaLi1g2aN+EaqKxtw0HAnrVJ4R8OcG/D8107qejiKTN3qsGb8MYoddJ8cBVktVXiT+/NASj9Vi6KnZyjn2QXyO1oLD9VzNMb9BJmOlOKw3iWa9H4L3VjbgBH7r1LXgXOpqLYZjsdukqNLktWTsmJ0LLtEKzP9+c37Ujh73qG6Yj+OXlIO79MhNGqiEwc+yEK15ArZH3Rkj+vZMFl3hZIbFvCuhbkw87tGuz7M4bgleYh8cp1c6meyamEeXv69Sa81Y6hxRBOe315Plx6/pGlFDRCObCOlfx7SPKrHB8eDtDz6JrV/liIvwJM+dgkghQYZxmefpM6L762Cbxfjw5jj9LnUn1dIyjDi6VUK7HKJVZMq0HLZjxJHGXD003osuqBGfoeGcah/A84tUiFaqM1zJjXh0kIlSjisyQe6teCB0INuXnlqVeNehIFfXGjLmjdW8QtKMF5/EwU1B7DfxHJ4PfYk80/+nJZdATtPLzKf78dFllVomeND67Mt2L57Pe7NlQj7F5uz9fl6GOyKFVQ3jeX4VQ0wkEsWdsQYsmWXRtS8rhaWrB3KUUOakbIlU3j5Wov1erbC5UKK4BSpxkXJv7GqLFnwFPpy3Lc/WDX4tTDJ9qLgaZaBS40C1cjvFGaMyUTP49OoV6qxoGiVjd8Wc6nvya7CnniZho+2o3+yU60qNhdgSMIi6mbz1mpXexH66C+l4TUJVls+lGL1PTs6bHmFjf+W40PhTjopXOb0nCosClxF6xct487bVTifdEoIM1zCP7tWw2DCKeGLhz0/TK2GcvgJIWDtfH4tqcGzlccEg4iZ/CavFue67BVKdZh1LOoQVHJcCBtmybMC6tFmclJYeHc83+jTCNNxJwQVOROe59KEoBZfYWarPse1NsPgSoBQM2gIV3xohbfnJWHr8wE8z70NThZ+QoySGjtptqMt75ywKrkPJ2/tgIHLGWG51S1SacnAwHkDqf2xP2mHZmDqSt3/4+jKo6nq/rckSSUhGiRFJUlCSNyzP6JBkjRrllQqb4OkkiSVpOHVXCqvKGk2pYF7ngaVhDK7F9fMNUSDSqXf+f7+22uvs+7e+9mfzzOsddY9LHv2YRaRWoa1ZwzZiTdbWODjMkzIG8tUOucwv4gyvE8Zx9y3mrAYmzLcvWfMdiT3Ypa1pbC+PoEdNXvGpYaXYdU4Y9Y18jC3MkWCyn0T2apuERfxVcjyqpbM7OUALmyVDEPe2LLOs3KRVlY1dvRhrNfyYlHoxjqsWshYGxWIdJ814K6fAwtQKxKpT21CZYIjS/l6nhTtm6GZNodNMDxHm4+1YoajI5s/axNFqDfh4h5nbknQBjozpwlzklw443FepNJLjri37pzP41W0OUWOFLX53I0dHhRR3Iz+Z1dwa40XUsHxFpCSFdf8cS65RbXigLoBt8LfmS5ktmFOizoXWTeNoge3w3nxHdGeFDvqV9WBkH0Fog+mVqQY9gXmjfWi0+KJpGX3DaVQ5jrHjyPj752o8xjGGZ8bRRH4gW+9jbmnjrrEB3XhW5E5p/xMm5SUfoN87LiDXwZSrOMfLO1jxzndU6M2hW7MWeLCrf6bxmLrpJivpsjUOu4zF7EUfX72YlnON5ijUjn6/O7FJgdfYpbZUtzM7cP+9YhgES8EPonryzSadrGMSCnWPhe0+udCNt1Uii9j1VmiswXzvSfBcc+BLHepGguYI0FxhwZbyX3goi9LMKRSk2ktPc0dlkvxYqwOCzJdwGnLK3CaDWfup/W5S9METx5qyI4Z9OSMbtbAINyE2XNy0ctJddB0smB8zCVSMGnGjhNDWNGTC2S0TOiLknFsq8t56qfUit1xU5jBzu1UUFgPdKlyB3f5UvXjBvT/ZsRNL9hEHsMb8e28OdeiS5R2+xO60lPT952wJ8ub7Uiy3Js+96g1GTd04I+bSkblnEkklXyBt8vRqb75xlSb+Q3ez9Lth+02pFGl33G60EW09L4eXXj1E1kDr4o2/TuYug//QuL9h6Kmb1rEX/2NdS+VuYLkl+xqdwWumlZyGX0es0AhR7v+08C5Lr3PoqIr0LWxnRvefYlyfJtxvqUf+1pykZbEtCB/qhqrs9hLo5JrcHqZk6h9527SNq6FuVa46MQGf9IVfEJicabI88lkOrOuA6mSpIzxMeak1ecz6j0fZdwxNiG9TmH/XlczdE4bUqBRJ86tO5Hh2mME5XwQOE1Z+uwrhpGuWxfys3uIRtvlsNA3lfBVe8nZmF+mZ0INm6Z0cf3/u0jZLa3w7dnOqazYRzYvq3FjXbh9/zGm5PW1AxbD+oj/2TOW4q8IOqigKQ4IMqBgy28Y+7W3eOW9PNY5SYau2LucyvDLtGBkKzQSnnLOgRfJsqAN9ePfc5N9DlCqTyWCPl3MGGoRTJZ6VdgycViGLHo8+e/twM1HY8WZBkbkx3dA4siJQ0+NJqlzB9bLF4uNv+mT460OcOc3iitODCOT2x1Q3nZA/H5uLvO6XYXIkH+5kVuzWJ5XNeLcBW6eHkVpmS1Ib/XlOk4doLBnwrr3+IxZ54PJj1Xh3JSwDO8ZOlQwogNjvp8UN4s06WXvDlzSvSzmd6jRVd8OHOkVJ26vf8ke7KvGzua53L056Yw3rcFkFVMu0vMqBRXL4WyTKXJ3vUKjAlrgnFEu2jQkhPxDKiHepipWvtuHNrsI++9OFL9fq0Ra0nY08K/EG2Z1M9164bxj34u/nX3IxrjVIG64IrfpSgy7NLYGQ8UxorhVx1mUTg3G5F60N1YIZHt+1ODS+xvpQy9epd+/5Dg9SksUv+sKxSxqhe2cxvSQo1GUSp8QdKM8I3xVCCl4V2JH3GRxfYECKez+BI/XZWJbn05m/G87xhbViDNrGljM6Xac2ftHbDB9G6v9INzFYOWM6tZ5LEC4d9fWsxkBk0cy6adqiJVGiCMvtnDPdtdAq88J8eBT2VzJwjqwabHiS21XKUa5GVY+oRnDplwl3fAWcDpTxeMvRdFX90+4OctNfHRWCK0UsnPSqfViszAJK3L5hMwiNd793DtWIuzty7Sh/D2vDJbxoA1J+oa8O5/DRfxbjS16EM9+k8FdSKxF8J2P4oudidyoyHq0v1HkL+1N5C5tbIQCN4hfF3aPy7aQw2fCYD7h6xUy0mlFw4NY8ehhV+jrgTawF0fE9z4coKEKMqy+e0p82CaRiQJbYXbShL89JY4px7dgxT5rfofeeea3qAWdV2byEctPsA2KbdgqncFP6vuI8zJpxPX7+vx1tRSudlcT8v4x5PnLj7nGLDk0Z03mVaJTuZC/LUhaaMnnWF2lemEPtr1KxLN6HiCHVzJEW94X77cMpmfyKhw5nSpOHhbJlNLl6Pq5jF9oG8YU77egZ64Hr/JgMzMW9haXsZHPkM1mvmatqH/lx7e+nsBCtdsQV7GVXz97BAtY2gZze18+quIFt1VTDtUe03iTXS+53//77ryCA9/w6Sq5LG7Fovs9eHvXA1SwqhJ+U7LFz1v205lLVWgIyBaHYwoZ1tXhXch68VdlK9JIb0BSR4A4cr45Df7egHsex8S/BjkyZ91m3BAH85PHWzLnrGbY2wbycwcMZW4CVq7XdvCL1vdhBW9b8GTCJn7C1kLuR0czZK5z+YSLMVS9qRVWlWP41IPR9HtLK75gEF+94gD5+lRgS3eFWHFcMOl+rUSBbbO4M28q6T+sxw4bD3HUninUz6ERFpLV4u9OE+nBvka09Ton3qtlQlnJjdjyKEZcf3Igc7WRg03w529LerFAA4HH7m3hD79o5zK9mjF9pSevKZNx2yOb0X52CZ8VcJ3sDrZhi9EUnquOppm6nxD+exy/dWcQXRovg/YCRf5FbiApLZHhINePL99tT/GbGyC+7C4eoGlHye1N6Dt/nlhrtR0pC35sWcR08cH9RuRwrxH6VknipxcNydSnEdHxb8TXJPH0cmMbVHtu4V2tbpDbxE9QT/HgbcxjBD5vR2sM40917yGFXTKssNTmO+cEUFtEFcLzR/CqXhyN2t4MyV5OrHLEngz/tkLiYC8+tEKfTgwWPHaVTHxNeSg9O9eA1ecU+O2DNOlHaT28Zer89K13KKKrFYohJ/hbKgm0eeQnGAaH8vN63qTk+HZcifTn1XvuoRIhF8wx0OcrDvrTs2YZ6l+P58uO7CAlx2qoL7Diu91FJLr/CcO0bcWiur7k3K8eqqt0+YKcHiSrq0dX7zH8irYO5txdj9YHE/kxljUsmNUjvP9UPnhqKTNaX4t9dbN4m7MPKfKUHGKnu/z1tvsUPaIFX3bG8+f/3CG/7W04cOIyX7wqgX5ntiMk9xw/KM6PHnjI4HPRij84fTsp7qnCBBLxnd7/kCiiGvmaM/iunU5kMv8TLBZai3v9JfJIa8ew5/Zi5WX5LPRsNcrDl/JW09+yJ6IaTPvtyUfav2BWG6pxL3sbf2FrEt1zbUJpKs937n1IPlwzesU94U/svUd5A9rQIb/PWwsYGiu3w9PvNm8/djN5utbghsE8/tzLDdTvew28Rcv4igWuZBPfhh23Voldn82k9jftWB+xVOw+dxpFdn6G+IibeFcdzyK8amEmW88vf/eUOS+uge3uAP7zghRWlFSLznV7+aXTkigkvwnXq7L50ocPKdu/GWePv+YvVwjeILAC+2bX8x+NL9BLw0p8myXh/9icpagEGW6t+sDf7h1JGVlVMN2SxR9YcpJ8YqsRuOgNz+88TqmsBq83veXv1Ryj7F61mD3vPb96yTpSuV2LhA4vPrF+DWnE12Gtgy8/5sxK+nytHjITfz5OyBouwh66hhrwqf0W0AVqw9DcbvGYb3OpQEWo28qb4vj9s6l29mfYfooRD5/7lpmcLcetsFe8b++XLEDwkD33PeVdfNPZ6gvlWHbvHp819jET2VcgsTCGl+s/YsqCLwoccYEfFZjMfjtUCRntJC8eksICM6sxYOFh/qdlIjvRUYt+m4N5u4kplPetAVcbG/m29QJWnU2Y9rqSPxN/mW4cLcfl6O+8fNQlCv5egeUdn/idgy6QVrAM46/W846rzlE/2yo8vS7lXf8eJf3EOhj9KOTFj8Mos7oew70q+aEGYRRwuwFBps28fvoyyrjWAKPSvfySyR5UJPTa8NeBfMChxZRwuQlOkt38QrVFZGwlcMvoRfzppwso5kcL9vU055MeKVBLhhTRTU38hGftrGW1FA91avlhD2Ss20aKx3fL+LMvP7CZu6XQW/eel594yzTUpMiyf8ErOD9mCV/KUaFwjteJfMQ0ZlZi9cRIfqpjKlNNkWHJreN8ZEAKdYY34NaaH7zpoyRyudWEqefb+Y/5UZSRLEVCz56wCrhELU6VOPPuD+9Vd4FEO2VQGdnBj3p+hAxjGxF1/S9v++0w+cc24UydIioCB5FeswReRz/zLsvUaPNLKdYM+8Rfb1em5x5SNI1o5Q/tSKFuswZE3u+JKxOTqetHI57O6+YtzK7S9k4JTg5XQ6R6FBXUlmORZW/BP4WRXnQjHI4ow6P3EVrwogkP1fqgX9YIMt9VBtN9P/ms8KGUES1Bi8M3XqQ5iFIhhUViBx/dmEIndtTihZkmGvqkUFhCPcKy+8GqJYmqmxoxvncvYEkMBTqUQslwBHYvjibnu2VoshkKhaJD9KxvM5pttCBLC6Ul3c2Y36qDb35GpNJdjMBZCoI/MKS2vyWYbqOA6IQUSvhWA9MCbXhcSCat43WIHaONoZ7XyfVRCf6JGQXz1P+ozLoMPTcZYOO/h0l6Rw4TtaGIqg2lO6pC1luohz2dYynZohg9inrCe78B+bYWo/6jMnY5pdCdhTX45/xQVF9JoujyWnwZPByqedfpyYcSiPeMQcX8GDJZV4Ze08fhGw5SZksLbL3HIiJhPGlMKIDLfwPRqWVEFQ8K4TOpP1pEBhT4TzEe7O+LkjXJ9NujGk+89BESnkjmn2tgNcoAiI+lZ79LEP/HGE+Mr1POszLkpE+A/9iD9LG+Rcgspghb/79vvbXi6UULTL9tTJdyCsCnaEFNbkRGE4pQfFAHz+eNoajbxXB2HQybcUkUta8Kt5+NRs30h9TWqwbVM4zw8MNNMo4tRa6/GWLa4qixtRSqtyZirnUspW6XwHjbJNCogzR0cAt+/bIQ8kAweY1phf20KfihOY7kR4vhZKyLtENjyLypBPfNdcF3GdKdY2XIeqWHt/r65D9IqMk7erhspUvLb5bDQEkf7hkPBUxkWFM3DsE379Mds2oMPWKCU0PiSftXGf5bZo7X027Q1w4Jju60wAurWNL+I4VktyWyCkMockQzZva2xc2dwbRdswW9f4rwNmg0mVRL8HP9KNwcaECKvuXYp2GIYsXhFONWibnbDaHzcihFymUwZWOQ5POAFBorseWsCZp179HLszJs3zoRo8fG04k7UkydbomPd27Qma5yDCmbjBmesWRZUYEeM63xhULonJsc/34UodFlP6kI/uRsNeF6qCGx6ZXoxRnBuGYExdbJ4HHJCBv4YXTDuhrawtjK5zZ1F8uQWWkOowfxtGBrFZzmWOHy1RtUK+Qv50hr3FkcS7ahMjz6aYOe0w+QibgJY+wIsm+B9NulGXM6HXC0cwLxkTLkq03EyktjSMm8Cv4qJlBN1Kc34mqoLR0PtVRdki6twbx1xmCrbpJ2XjV09GxQ6nWDZi6vhsUrG8g6Y2noyyo4b5mCj2uDKVSlCf69HSC/u5f81gocVeuA/qc4UvwpQ8F/U5CRaUNtT6vw1tgakeGTqM2qGo+vWcD8rjEpRFVDf6AZ+M2jSeu3ME6cAJvgXRSpWod56Q7QvrqTfDQacLjDAbeXu5GDZjX6vyCMCphNwcOEfHSHYcqgadTWLeigrj2sNtuTXXo1lFJtMWGNH0WvqMHFpw6QPd5Kxo61KC1ygJ7rRvIaV4s/StOQfsWTypRqUek2DcFLl5PisxrUxE2Dx9uF9ES3Bpbe0wRPP49i19Qg6asDfuysYQs+l2BTuRtZBJSwWqHv4pa6kY1pFrvTqxRNOXOpf/xTZipwTqv2XPpZe5epyEqwtGIO7cj4j8VHleCaqws1iC8xS5cSbDCYTbfOqFFoUQmuc25k/KEPZbeWYOAhN2qa3ZOiDpVCp8SNgtp/MKvoUrzTm0eRxXL2pqwU+frzSL5QyrwSytBX7kbHZuYwz29lSIl3ozsTxUxrgARjZ7qRh/EDFthWhoHL5tLLHjHMPFjgt6Q5NGTNGab0sBTL1symKdLDTK+9FM7bZ5Fa7XZmNrkM0z5NJ8lFb5YxRejxsU5kfmIMee4uRYiFC+0eN5LiA0qxk59DdZpD6ffAMtwqd6VIFw0y/V6KFUlzKWRzX5IfKIN1XzfadVmZ7hwpw4CNbuTeu4FF6+dh1UlHsteuZJ6iPEzYPo30LT6yMw/zsM/UgZ67vWIf/T5ApxdRbFgac/f8iMZxjDT9brNs93zsDOTIdNVVltq3ACnnRLTP+Qwr8CrA/ZP2dDD6GPv9tABdG+ypM241c+Ml6DvNiXZGLWCZ3mX4Zj6Nwq1t2I+3ZTh9Q0QKysZMerUMtyumktlJawoaU4r3X6dTnK4lxd4qhXH1DPIOG09KPSXQqJ1FiksNKNRdgm96LlSqo0fhMyUoPjGH0jaqkcmEXNQdt6fuHn3Je2wunjyxp8cRilQwKhcW2+ypzOoTsz2bi0IPomCrcjZUnouAuxxtr89h8kd5SFgoIl9rsJnXP+DNdnsB/yRmfvgjuobZU/uMGyxmTj4S39mR6tOL7I40H12T7CjW8ARzcyhA74ypNNo7hLXdKsDpXVMpc6ovk34sELLzFNLkl7G0SYVIsp5C2zYas/q7EsT1t6MVD3UFPCXIq7ChrO2qzNZEgh/HLSlA6kQx44px5QhRdj6R98kSDMpzoBA9W3pzrww7/zjSWm9zejlMCv2+M+jefxPIZG45pn2YQR7mw8l2cS7CW22o4PlgipqZi9xDU6giUJ1sRuYi3Wgq/fDqQ/o9cyGPsqVU214U3isXJ6On0J7Tq5hKVgH2/LKiHzdnsFqHQui/mUwbEicyrw+FODXbkpSf9me1wVLEuU+mmDs/OTtOii9PzGh2qJRra5Hg0joTepo1h+49LIaGm4im/JpJDmdKEJnD0WcJ0eZ7EnzuQzRV357421J8D3Igl77GlNaSg735FrSnaDT5DcvFt3WWlHJvOIXOy8WSD5aUUapFm6fmIljVitoM1emrRi6OT7UW+NWSec8uxO38SeSsMZypVxbCqG0ibR6hzLyuF+HX1QlUt72C8zIpR69/TcjG9xXnJ/jGxE1GNLxjITX2LUFJpS2lW7pR2OtSmH+eSn/zZ1L3EwkSM+0ppMqRwp3KcX2uiEIOmVLIjRysHmNKh78a0bNBuehvMZHWiUbRyx258OlvRteC9Cj5dC7ad5mRyK8Pq24txJyl40nWWs3FdBVh9mgjkqW84JaPKcGEPqOpWnSTUxlZjsruUeSad5xLPlaOzz31SGGQJ0UcKMblnMm05clyChD0epCjNbUPX0zGPmVw3mdDoiHzacNbCRarTyGd17akfuE9SmaPJR/9yWS4JAdlOWNp7uuJpCXJQeGScaSRM54shb7o1Wc8vZqfy5l6F8Fgi9BPgxM5vVPFeGWnTyr1Z7klb0twYb8ueb74h1ttXgEuczAt67uKC/2vHFnrtelstw81HilBZaYZpVl7U8LZEixRt6BTZ1dR+5cybKm1oAvDl5FxLwl26ljRjKdEQ4e+R8j6keQsmUpWY3Og/kyfpt6zpuj1OXhTZUCqc69yXUlFWKY4jD54n+Ki5cXYWT6E1j5exf3vPUP9DdpkWrqY095RAYc+g+hC+A6S9iiDziRjujzWl1T9y7D/uQlppq0nLSUJxNcm0u2ctfRVW4I5sZNI/tWZFtVnI05nKJmecyKtle8x1FCXzFUYaffJwf4yXbqQdJXzqykElz6EUldGcAUbi+DOtOlWwQxOMaQCGg3qtKkykBQOSBBzeSQZzdtFWa8luPbHkEbVbCMlXSkU1I3IN2A+5fV+j3W9BpJP5xzafuU9qsdp0oLXMylG/h5p9YNIU/sDM5smxbfHOrRj5UtW+0iKxfHa5HotkVWkSFE8XYvq5//HGndIse6EOln+PMV+iyU4PbUvdYaGM4+LEnT160PPzl7hMp8XYPIxdTLPPsSJ8gpxM3gAXdDy4fzPF2G+mSpJ9Gy4UZsroLC9L13OF3y7sRR/K7To88uDJI2R4s98HYqZEkyBu4TacxxGW7P20KU75UgyHEGNazxIQZYNjai+VJ61mP73Jy4Bjf1o8Ot5pPQ0B81LVCmp6jMLi5PCvWUQPTnbzKQCFyX8HETXp0hY4OhyDDDXIf9FucznvjCeoEOLth9j+r/LcGyeCp19fYi9qSnDL3kvCrDaxTYPK0Prfz3o8qlVLEJeAqWTf9hvayemta0YT7q7mHK/21z14wKMV+5Hne5hXHJ0IdRzehPrv4Az/FKEBuF3NHLHcdnqFXgTpkQ5Z4+SnaIEDvsEzug6Qj6QYFfpQNIefYgMyyrwZ5M6eQ0LoYymStxfrUknTnrQ6rPvUWaoQtfHLaIzyrm4adKLXhx3p5iSXDj8ViKdw4qkVl8Bm4QBtOjRT2b3sBxlFzVp6qwOVlBTgfcnNGl80F7WKGi6Mf4yNfPNLGdJKVLf/GDhp+ezKIMSdJd8ZpcmTWK6/xQhI+Qb+/K6P/McXojQ/7rY7x5ZnNqT/32LUJFu+2zgzKsKET1TgR5steO6DYqxoacizVHU5Wq5cjxY38U6AyJI6VQZFtb2Je0D4WT5RwLnmH40N+4I1ZZVQv1KH1J0O0RmK6qw84Yq7Ry7miKdcuHn2cnmbF5GqXsELfD9w0TfF5L7wjxc01Kglaf7UUh5JYIPqVCkXW8641uJXe79qPS1LQuvLcLX6hamkDWE1UcWIrOujZ3oXcn1Sxe0o76dOcWd4XR/FcD3wzcW0unG2VUUor3hK7vmo8EtUK9EnpecrSk+SUrOQu5404viDx+nDCELJPxQpv1+4RTbXolfSkrEh4ZRwtwqbLitRD6/19LW2XnwP1XPgk1WkcaLPGQsbGZf1nmQj8sHiFg7c0kZQleNKjF7bQ96Z61NfqkyfHqpQCkuA+n5IhmeJCqR7Px/nFZxARRWyVnYqS1c4qlCqOq0sEMXiXu+qghenm3s3apeXNY/Mlw6WcbWLDhFQf5S/OijQOP0jlN7ViXKbLpZ4sJjtN1O8PB3u5no1XpKOPoBWW+L2JJET/JK+IBMn3KWfnIl2S76iIpxlUy350jyta2C/tgWxqyGUZRHFa7qfGfhboMpxqQaC47+YH8ufxIpX6yCVUY2q4o9TQpCxvfRb2ZdY/4lF2/hHsd9YlLVk2SiLIPbnG9sw7UtNDjmI5z7ZrKtxzZQxMh86C1+yw52eNLg2/m4+vU9K3dfRQ4L86E0t4i9+j2O3iyqQtDsYmb272iKHlCNPPNK5q7dJdJ9XA7XURlstqhDpFJUiYSJ6Swsvly0/Gg1wu3E7Ni5M7T1QCV8TlSwvKORtDlAhtTQGpZv4EsBdfl4cPcJsyjeSI5HC5AT/4xtWeBFZf6FsFQWs2C3SXSnuQpa5i+Y+ihTeuldBRaXzfKMu0XyJ1JcrXjC3j3+Igq9WoGgQYksq00mUrGthnLmQ5ZYep60Z1fB+M1zlv3uLJ2xqMKJdznMsSWSvgZUw2xXEfu8YSdZbcvHav8HzM1xG0mNClA/IZGd8t1EVy8L9fniAfu41psCo4rwcmMie35oKrlPr4aqyj3WFmlDiwqFu4hLZJBbktHvKpyze8Imhitx6npSuEVEs1N630WKhytQgRgWpFQr8hFwy3gcw16GXKAFhdWI9khmak/OUpRnLU5secKMw07TGO9adNNr1jluF9kcyYdrzzvsup0f+TwqQOflODb+7xb6LWT/6Tdi2RNnb2KjSqB94Tqbs2oVrU4rQ+0/l5l75zJyVJci+dgFFn3FkdikKvgsjGbvGhxI1i2D/8P/mMcOjn5oViFr9w32Y5AdqXyWwfHYbda2dzfn9rAIZrXnmd11Jy6mrRhHrpxj+7K1ucMXy2A75wKb3OuP6JlWBWZMOcskKRWi6a1Crsz8l/3Qu0hvkmrwZPot9rn+HGlU1CGj7w2mctSPCnYWIqfPFdZ/8zaKcCtC7elLzLjvJpIPKYHH1rNswom1dOdzKRY0nWbyXcvJoUuC2geRzP/zYvL7LsXxopPsm/58yv5aDnmfSMafn0Mb5BUoW3CWLQqeQcpC71/FJeYUNY18MoRxxxVWMZdo8OpKePhEMzVLBfZD6FMFvRAWfaeUS95XhCOxoWxE70iuRa0Y/M8IJmow5SIUyqCeF87OFipzfqblqFUIZ2mnKkUsUIa86CNs1FaIDuvU4Py4UGbx/TKV5VYjddklVlR/kWyW10J1dhTzVz9P6jcbcGpUJOu1fj1ZeZcieeQxFrB4DV2IK8NXhWOs7voy2vBOgv4Z4Sxp/iJKvizUzKVjLP2PG7ktLEeo7gnm9Wg2yZvLUVz9Lzt/fSZlOVWgPO0MGzZ4NfN+WoTHLVvY6GHzmW17EUaEb2GsxZYxvWJoftjMarr0WMvwYrz/s5klXPvO6fYrRpJ8O7Po/o9jvUuwpcdO1jNoHrddyH0T8vcwxc+a3OZ0KVYtCmQpJ2pFy99XopX2stMsTTRYrQbv1+5k0y2fiHyDamHxZA8zlVymrRVC1k47yVQ7LlDFlAY0/DnE/jSfIxtxI5TuH2FTRddYhU0RVi2dwWx2X2CXnAWdNZnDJsQeYy7iIhzfs4BdPrKXXVhXjNYJS9g391Xs2bFi7E5fwdanEmv/WYwv+5cwZ5cxLO93MSwOL2bGM3sxr14luNi1iGWFPuBUG0rw5aE7S/nkxe1ZJWTD+yvYp/QR3IXXUnDP1jLX+g5R8pFKNJzyZv/990JkN7kajzXXs6L590S/79TgYr03W6sWRWeW1SHfJIBVHLxIUQca8SVmnYBtGrN7WgKdZSNYZ8E95kgluNV7HHuafY05GgnrRluwVx9PMhchZx1Jm8Kydh1g/s0lWO8nYqdnrWMmw0shzie2TW8Gkw4txZSbDqz/FyNm8qME1/Y7sPrYAcw8QzjLeSc26GElp6tfih0fOFZSG88lV5Ti9d6pbIj3ZbK614ApsrnMKv4iLV/ThJ+P3ZjZUB8Ke9eAnc363J84b6pf1IjR3cM4G2tP+qjUhB6LBnBFRivIuaoJIZN+ig7vW0xj8uXw+fZE9HnPPNrzuxnyhIOiG69mCxmkFfnl3iIRN5NMHrUJOXSraP2PVywqvxTWP/qz+RMyWJChBAMqVNmLv4ns850yzOirxZadjGe/Twtj/yHs5ZrLdGJBE2p4EzYq7yKdUZTjcTZjM//xI+nUOiSmyUQHs7ZRTHodsix+iZ4u20L9Qutx/IcSN1NvI52Jq4fir1KR5iUv0h3bgKHzbopKDq+igPoG9DzlJlKpWEqB7xtxo+Ogfdovdwo42IQrdtoZEg0XCtzbjEtfvqZXWDjR71+t6DoqSS9rsifFzZ+g7RmekexvS0+Ot8O18VSG9shs5ucmwfTm35zNkLfMUCqF8u92TnVUFL2sbhJqW4259gikWL9qZEZ+st+qsZtqDWrQs2OzyHSsP6W+r0HizFjRaAM/sgupRUjna9GgF24UuL0Rrq9eZYSxOaQf1IT6w3czmlRnkFmSHEFBjzJeK3CUvbkV57LSMxatsKblvdrhrVuYsVzI47rJ7Vhf31Oc6JrLzoyTYExgB6c/Lpf5h5dDz7+Ym3jtKvmva8TH56lc8sQrFJTeBG8fGbdlWTBZCtp6JVczY7rBfjr1W4ako07p95c6CZrVBO1XDRm+uxhljmhGd0d7hvpzG9K1bsUwUV+xmrkZqdh+wvpuE7HrBxMyudoGi5b5YrfuXHZHWoZMeQvnn5HLFrVKYXrtA8clX6Xwd43oGneC+7n4CiWclGP71Wuc3PQABfyowJXT+zIc1gVT9EQZtjxQylCWjKd+nu2QjLMTDx9vTBE7PmH2s4ViUaSQXYM/QfzOV7zihj491/iEzMQQcUbeMDJd0QaFmlPiL525LELwY94xCVz/ve+ZnuCpzPUiuDlrr1HBxEbM0VnBPdS5So1r5XjvNZs7MOUgRR2W4vIPNbHd0RCKiBA8yUZ5hraTDv2ubgXfP1p8eYUGtVxsxZF/HohXvOlPAW/acGRsmtg64zVbNKwKf4J8uEe7Mtio1VWgSRzn/jSJjYqTIW7bMK5+wTXS1mmCYlyTqGb6VbJ7JAcOKHHzjx+k0KVSLBswUuzZHEKZWeUYq60ldlkwgNQGt2C12XNxoo8qZc1uhe2Ud+LnWUr0/FcLjuhXiu9lp7AzjVU4vlaH63/6Jku4L5zxSbGoze40i50tw9ohY0WHfl0jw0qBi75opI8ThdKGGxL8bXMRp7oepKD4cvRlduJm326W3NWCm47t4h/zPrOgKa04xXrwW082sLbhQi+E9eWdJHtZbWYlbGdFpisWzmMeVysRFHo+o+ONAesnzL/7x0CcNaMXi/0jA9dnu/jB8Gh6NqQJfYsGiB+dFM5uIUdS4CrxR/dQsnwhwQ4TP3GQh4D5o3Isu+0jTnoqYxE6LbjyUYu/ElzAVjY1o0ttBG9j+ZqF3mhBl/4YPqh3T+YnePg206NiBaNqbutVGWSTk8V72rO4rhHVsCxoFNeW8VxBVw3sh/fh0x484Zb0rseefoN456BoctnaCI/fIWJLt2tkd0+OPbPPih11Q+n5Nwnuvf9X/Lz3Qcr8Ww5m9a944dQsNmaEXKgTY95Uks6ytslxKWMir3PyPuu0F3jjuD2/o+915re6Ee+vzuPb9j3novxqceWJLt9jdDpnua8eO4aN4S+NzeA272/A3VgrHtkvOV6jEW5Z0/gNj6LJO6sRBQ7PxQOGXSOT2c1IruDFyecPUoiFFLYTH4jnzQ8hmxMVuPv8vvj4oAss+Vkjrih78pNCjjOXY00we+vL7zHfw3Kc5VgdEMiHXPFkbyTNUHXdw1fHfuCquxqRFzWXHxyTx41plkN1yRx+wfn/KL6iCU+W/BYvSbtGoTMEnAc2iLeFH6TgUAk8br4UPw4PoX5NUkyIyhWv6rahHGk1xIt3inHegnwn1WJ69CmxzZBJ5Lm3HgUPzokNSjazCDTiXvxhvqegwV5KcvybepAPm2vLtK2bsCjpIH/74zhmFyrHmKNBfOOLWu5rVCP2Ba7iE1oEH7VBji0vFvKv82Io9kAzVldq82rHBHw+CvrypxfvZX2AWtaVI7rPZ7GzaTBFFVfg64vf4ifr7OjZ5Rr8fbVC7DZoEq28X43+XdHiLbamNGpwHVoRLw57b0zOOfVYvytRrPFuIkvb2ICwuaH8rjcjWKyAZ9rM/fzzQapMK6YR9uv8eOf8Ts5wq6BBpzbwmcl13AJ3OVrfr+QfBsWT7Gwz+KVO/Lu4OFrp3QKP6ZP5kIZgchGwOjdPgf9WsZ8ac8qx1qI3f9ZlH53RrcSlKep8caiIYkfUYbbHfPGcXI6C/zZgh8sscX3peHJ7I9Rt2VNxZ+RY2nCuFraq2WLTpQak5VSPm6Ok4v31d+jZymao/ePPr1FNoDMJLbjhtJa3v36TzFVbMb90Dv9l237acFoKg0g1fvCMfdSSWI4nxwbxqs4O9PWBHFzuFHHHKEauIa24bG0pvtLfkHyF/HJ3TZ14lrE+GQ6vxSXHr2LFpToUb1aDtasG8HbFA6llVy20A3V4xSWJpPS9ETHfo/nU7w/oZWMTinQu8H0/3yVF3RaE/HOMn1Z5m7JqWxCUEcQfDN5LpyaW44/PCD5v1m5qyS5HZshYfnOnI52Lb8ZfbxtxQZEDSRNb0fBwsjjuihYVvJVhOOnwcq8BtLm7CquDh/Pder0o7U415kvG8T7pP5nPyxowZ3O+2reFGV2pwek7dvy3U9XseZ8aJJRM5xsakql+RAMcg1P41N1JpL+lEX3m3eOvuj+kJQvl+KsZyysF3qfIwmb0lF7mvZ/6U8boCpzeP4n/UrKDwuIqYH/MjpfN2UaWAn9m7nLkM2bNoEDlVhz7NEX8cbEjmf7vvbXVluL0493swuAqyCMt+VdlX1hMnsBFAzh+57BGFn9UBu/js/nCa1J2JlIGPmkJf/39ByaSViJl7mZeh3/DXr75H3f58YrNqfR5TR2mt7zhR61NocTuegy3Af9gbxJd6N2E/pee8KerztGilVIc+vycj4g9S115UjybAT5v/Gla9J+AbW+eH6P2L3kcrUDOL57fdOkkhc+rBCTP+fYn20h3UwVulDjyk7X/ocC+gr6vdeF7Fm+iFgHzF3UL+e0JCykoqRnHCveI//xwpwU7WpD0c5N4wx8XkmYL468zxDe/ZTEpq8CBTQd4c63nTOu8DCMOB/PaJWnkNrsGQ8Ik/MQ1j2iUSh22uufzB0NSyG9xA7wPfeRzll+h7tVlkN2Q84/HXaahNlKo2FTxMTfPU4RhOe4Pf8eXjDhD2eaVeNvyir88718qMpFhmdtLfo/TScpqlEG7/yv+ee1x8jSrgorqa37H9QhKLqlCCZ/FZz7dQI5CDj2YuYK/+syLqmOq4Vm3jp/ssoYWaNei7ztfXkVzNd1JrsG59yv4uz1X0vSOOiza58CrtXhQYFsjXjwbwl9oWETS9GYonEoVn/05n7Z3tOLuzJvisQmvmP5cCbqDn/Dh216wcA8JkJLMH7IVM923EtTY3uLl8qdMPVaKM6nX+KnZPPsxqgIaY4/xmbuesogaGapeHeLnZ6RRSWAN+o5r5C33pFLA0npMCpbxFTnJpDqvEWOmSPhP46Mp6kQJUm/1QND8K1TrKgGTdfLL51ym6kXlCLzTytsfPkbVAidn/vzAl80IJ59TtRi4s4rvUjpKkS71sIur5wfZr6S8U3WQ/djBKyYtp0i9ehho/8M/UPCgPYLPN9BZyq+NXUIt75qwIsmB12vrQQr1pdAvb+XdFn1lL8+UovN5Ax+9qI5FmZXCoKmc9+0qZl+XlmJFzw/8jfYsptS/DGaRYr6jbyaL2FWKbWse8IfTwLZuKEN3ZCzfvSidzbSVgh5e4uffe8o0LpdjptVp3s/wMeMLKmFfGsG3nUwjjUM1CB73m1/1LZW0XtTBzaWD3/v8P3IZVALfzH64Ne6a4OvK8NajN5KSw6mffS3e2rXyS9KO0oZPdSg49JWPKB5CetZluKDcyW9SVyfpZuF5my989eg+5P9BmJ/bzv8Yl0aizTXw3KCMnC/CWvvrUFWsgMCGGPr6vRj3nbVx7lk0acWWYrm1Bsx3HqUorwbEefbGTi6M9qQ2onmhKt6PNKaKjcW4qPmHt0kxpJL8Elyt6OKrN48gH6cyPA37zjtYPyKPoBoMv6eGnTdS6c7sOhx/1RtRO+PIjS+CbsQImOM6KXQXQ9pXDxsGCnvoV4ohCkNx8PdRavRvQOkONZS5hZFh3yY8jNTA8zUTyCyuEK1HFXG625hU1YuhcUYBk9YZUadxCXZv+MMX30oll8BqxGZqQx5zg7ymFKHfDAOcqYwl14vFUHQzgIP2EdoTIEd6vj6iuUMUUdUMMytDKJua0mfHAozLU4bMajxppBRi8NZeQp+n0o3XFdAt1YebayoteCHDrcnD8WrnTRrVvwgRd8bgc14chQoZPGfHWJxUO0LbQ+Qo+mUEI7dDxJ42Y91PI1RvMSND34+ov6MOywumtNU6H3kT1HC/czypnC2A8sY++FKbQp6LKtB2xABF6imUll8JNs8Adj43qeBDETa+HYdH9jeooKEYGQrjcVkpjDJTmmAaMh6d94WzqDSj+ropUhabkd/tj3A7qYnthqYkr8jHSA0dnB9kQoqTC1GaPQTrR6VQRlM5XtaNxrp/k6jMoRLVj8aim79JGqwErHACFg28QcHxJVj42QRtA8LIx0LITdPMcPnMIdLTl6OjwRKj403JTrUQHr2HY/nQCZR1vggXOvSwrPd4ure6BE3L9KHtNo5G3S1FofZIdOUlUdSscnysMIK9XiK1nKmAKMsYEzfeIsc3pZgabQaxUxgFco24aGmFkM2HqFG/CRtu2eKrzJRCvxTj0jED7ImZQKOWl6I82hDO/xnT0OESOL8T7tHHiLTDpAi/MxpfQxLJvFiKlFpjXFv2gC5klqPdYALcHO5SwmdBO06Z4dDJBFq5SoqbB81x5XA8qX4qh+Z3S1xvOUqK6+ux88JUjEkKo3sjG5DPpqLH9VDyOt6I6VIRGv+a0I9TUpwPN0LPG8IZP5ZD7agR9l9MoAzLSuw9awFRRTzZ6lfinymTMertTfJrq0CQltX//iuQamcL3izFDiPbDlOWkNkTVTlMHRVKbIjAUdEMfKM1uS8ph89oAZP6ScQ3lyPPawIcLxuTx9JKHNk0HtlHwij2a52gHSLU7DpEySn1qP7McE8thFaLG3AomfDcaD9dVW3EpY0O2D14JvELBK0MngrlR9Mou7ICn89NQZ9UW+oUV8C5hyXcLS1Jw0IGXWNzhKQdJsuntTApZhiidZAaR9UBvR2w91gQ3TlfhwVHHZAxeC8pTmrAp0QHlLt7UORXGYaec0DFzAWU91GGkf8Srh2aTcoDZeizVIRruU5kblSFQVl2qDMKJfW91VBa7wB/i2DyO1SNxwkOCLYKEHigGnvFDrAZvI0cMqvg+cEB0+/50NXqKsz564A8Uy/yV69GypRpSF28kqJYNX4vnAaPzUvphHU1egnz//TrR5tPFGLQZ1d6cFCZvBoKIdk2l1QnKtB0oX93Z80lf8cvTMutCH2+zqUvF2qZp2IxaoT5EKdCVqFWjFsyV1p0P5OZDC1G4RBXGvAijemPL8b5IXOovv02U6di3H05m/i0aJa9vBh1e51p/4izbPqrYhzxnEV+YaeYuaXwTMwMEr0ZScHBhRigM4fULw6jRTWF2O3hStNdB5FoZBHWdLrSsXtqpPSlSLi7uWQ7SoVc1hejkrnR2Kc9KCypGEvj3QTv08nu1BVjVa0bbZ3ZwpQUSjCo3I1eyFOZ0cx8BP/rRO2Nt9ly2wIkbHSkJZPjmNeDAvyRT6PJhcfZqaISLH4wiw4VHmGmRiWoOzqD5Nl+TGlWCTR2OpGipieTzS6BeNM0ihFZUF5BIdb2n0VrpSZU616EyF/O9LpkNBU4FmNkpQuZ7tej5zHFmHbalZ5/0KHu6mJUhc2lrxc1SNZSjFnf51KRixK5T8zDj3NOVHGkiwVOy0PfO9NpWkArM1ydh/dO00lUIGPy2jyYz55OSa0FTGvyB3iudiKVnDfMLuYDqmc50uMh6Sxy4UfMXjGN7g95yN645MM6wIFeNcawCysKMLGY6ETP00y1sQApLzgqCjrAzq0rxPqVItK+vY6tXFQEjXciWujuwhx6l2DnIo4WLjZjsYLWW1jZ0RWN0SzibykGnbOl1GX2pOVQhICBTlTN2VD3imK86T+DxoWZUYZGCT6mzaIFycbUtbEEr5fMpvDnw8ivXx746YzG9dahzWW5MPjM0Zq4AaS9OxeVyzka4tmbxgTkwn4ZUdf8vyztTC4m951G829+Yzk5udh+xJF+DA9ge1SEOmmaSsGrNrKIjYVIb5hKO/xcWbJeER602ZKy6mR2Z00xvky3pUQVfRZZV4KpG23Id7U6i68rxdZzk2m8jytFjC6EwWQRmc11Jv+PhVAQMNlr6kDdrYVQ/e1Ag87bU+ijYpjlOlKIyJh87uciJmYqOUvGUERCLh6lC+se1SP367l4FWVHrvsHUda6XHzqtKPqzoHEO+Xil709bS+3ZgFmRQg7Z01pQ0ax5TVFuO8xmaa8U2Py+SU4FCtk6OUKLLSjFB6OkyhNqYHrV1yGm/IJ5Pl8AemOKIRKDzuK7z+P9JuEenO0px2XXMhXXoTbShw92GZNF2xzcLCfNdV4WJJVRA7621mTRNOEXOxy4b7QhoYeNKDBi3KRe8yGvi8fQcbCeNAzG+q0HsCeCX39afIkGvbmFxfVs0TIeqak2b+W2+NXCvEhE8pLy+PKssqwt48xNf5YQ5+v5GPLHyuKnrKK/vfNuNU/renq2CWkLfTvpnu2ZPVlPiXbCJzQx45SVERk0v89Zo83p7rCKQIPv0dSswU93WROLq452KNnTj71JqSUnoPKveakiCqu3r0ESdXGdLZnNtfStxTHf4wl1+VJ3KnmMqw+Z0hlVhc5qVSCXcUjqO3XBlr0KR8Ht1jSuSde5LamAHOaJ1PdpJWUPKsIj0bYkPKTpRQoLsajjVOon4YTOVtnY7bzePK3YmT6Kht1CyfQ0Fprcrv3HoNGTKDhueYUOj0H4wNMqM/3ZM5hWCl4HwM6aXWZO9NZCs0mPdpXFcwFtEkQsm0oDX6yjlveKMVZMx3Szw+gQId8HOdMKf2WH139nY+dZybS6TGbSWtkITxvm1Pkam+yFXptw0VLGhU3h0x/vkPfoQZ0dMIMirfJFvhnDB1s56j+UzZeVY2m7uwD3IbCUshfDCb1K+u55S4SXNusTX2nLuSejSyH/motaj69n358LoCn1jgqcdxNVmFCX2ibEIvcTg4zi7Hj8wSareNLEQL3bpVPpHb3hXQu9x2OmOpS9P65dEfAJMVLl17fcqYY12zMuTKCMjcJDtenBO9HaVHhzCVcF8qwfpsGrQqfzqm+lKJ6vTpd3BhKbVeKsCxVn4L9D5DW6mJcLzQgvaRA8gwrwe0tY+iy1S66c7YE6qXjyCBkOf0IfofcnYPIe8dialHIhnOFFqk9dCf5imw8uaJN8880Mb03JTBQHUp7DaXs+eRSDD4whNL/ZrOIrlIcrNQh81tP2BiTMoQZDKJ3G26xBbvK0Hh/IHmHnmeJzmWwEfUjr18n2I3/r5k+tLp4F2cn6NHYFQNpWtgCTu1YCfaW9aVpQbbcTLkExVxfilA4Sr72gh5dH0yHucPkvrEUWUuGUEJ2CGV9EXgjfzj1nBtMDkZCdjAfSYm/PCnz4ztY7OxP7WXLSW2agNuf/pQ3RNB6jWzcHjmQznb/Zdnmwh6Ec511+sL2GEmgskSHEibVsoIREsxdN5icDpew5dYS9Nw2mCIO/sts3UuRWK9CPTKPMoeiUti+7kXP40PYBs0ynD+vSP7ZFlxwZAk8PHvSiQRjLnOQBBvWKdEjIf9unVGMVwM1aJF5OFm6luJbugZpewteyKcU1tmD6IRsA9naZ+NsdS9KfbiWlG5l48clZdrZspJ+jH4Pd4PepDFXlWbGC5jsU6f/OoU1Hkqxoa8GJbj8YWeqJThkN4gsr4Qyw84STPusQD319rNIVoqVQb+ZYtJ2ZklCTrT7xsovrmOXnpVA9OITm59qy5XsL8JQ658s/u4ETi7otUf9L1YrHs65Uxlql/5iNpUnaebkYmgq9KOp+cfpXmEJ0rL6Eff1GKmfK8XlJjV6MP0fajmRjeCobhaTtImiJNlwe/OX7YtfSy2t7xFK3Wy4x2qKSHyPXU8VafglTYrfK8XTJap0wkWdQjeUY2+cKm3RVaUHueUYvKM/vVLZyUwahHw95zM7sc+Hee0pwY21cuabPY+ZpxZDy6mBxfmbsKwZRRgzuI4dedGHJVsVom1XPdtYZsLZCvwZnPCZeUUM45YPKEVQzicWdFGTeyDU1Ymtrcz41Wm65FqEXg296MSPf6n2ejH2VSnTft+TFDKuFKe+q9DgvzsoxPE9bGXtLGfpVtoz7T3cJn9j40esp2R5DvSnf2Jsrye5GOTicPAXlnx8KKkllEN+oSfd3KZNoZvL4dakTLIzmuTfuxI9pb3odtYyZiKs9XJ9BdP+KGLJaUU4UyRhTw9os64LhXh5S8LqxudzixoKUKshY/NdjnJfAwvxVSRjvfpZcj9chey2oY4FBWlyySFlyAyvYslnVLk7geVIflzBbqw4RxeoCJd9FejftjPkKOiReKwi1SudpqyeZTjn+5dtyg0goyk58LapZvtm7iRDwxyEF9Sz1JbNlHY3F1m9q5hRuzetnpuHPfbV7Hz8SPIXvHd38xeWKhtO6lsrENv4h8W9dWHSiiIY/i1g96rHM9+OQpi9zmXpSd8504mF8A3IY/76MVzt3EKEbvnIUtwXcIaCzurbCs+njODObCtF7dQCdu20Cpc1Q4o9WvnsYnMPbvvXCviN/cD4D+fIz6cYJ7J/suOqZyn7YBkMrb8ys9uRlLpHis6hnUxmsI8yzHPBF39gpmP3kELvXDj+KWYlc7dTQEIeovM+sIx5m6nf9g9YdOcDiwoyplOalQiNL2fFFaNJd1IljNsamXKwOvu6rBCHdz1nuw5ncO5TCpEpfsFU+27nzjkXocvqFTvQy4jrfFACvZhXLPVFb05+XQKRxivmKu0W2fUVsqHoNbs07Jto82gZ3O5mskkZl6jlZBnymoqZ89wL5CHwlR41sDf3zpJ2lhTBj+vZtE+BdNggD27nXwv+fRf5sA84HPCK+fbeTl0RH1H2fxydeTTU//fHS1KpJCFJKkmSJKSSzL1IJSRUkmjVhjZpk2xJSJtUkiRJkiRJknnfkmQ3G2bGviYtn5JKpd/7+/vvfV5nzut9733d+3w9no4zc4IBFeP5aPK9icLnlsD2W3NRIbWJjlvw4UGkCQQ+ENKXmkw4eF8NRnoLqfL2E9i2oZYjNRGSx86nkH82kuPFcpTHqGfwS2Uxp+59LTEbn8HHhlGcSgMJieufQpzMb4u80Q1kpv0QnK/fwIxjUgKdd6D+9hr2fWmgzeXV0J0Rh+LeBkrUlEIxhmDO0Boy9M8AhYhTWOdcQ/n7cuCbyjH0s+cRY5ALSuMOo+VTHinbPIdj6xai9t1m0s57Cs9/mGAAWx9BXgE0Oa+ES7eFJDchGW6IDEEjSUiFncmQ4qkM0YeFNG36XSi0beO02gsp8uI98Bl1gzNwR0hZ9+7D3vN2HPlfItosSAdngRLHOp3ltEtpEOMqw9EYK6Xcw/ch8FwCKi9opNxNz+HXxHjULmmi/OpC+OUWgu1tNdRsfAscpgdhznkexTcnw4msY9ibzach3SmQN8cf7T4JSO9DImiutkC9O00kW3AX6svM0M+7iRTfPYT84oV44QHbS5eegpuTJ7Q7CsmRiYNj75aDYaqQlFvi4JKdAfg9EdIZSRwUZIwH21ghpZ+5Bg1nujjXTgop7tQNgKoUTnmVkJgZCeAg2MEpvC4il9pbMOqrAef43Doy80+C4sO3cPtM1vP+ugsu7jdx2s0mqj6TDqVNbF7RLeSb/RCUNodg4wYeTRx2DRR6g9BpCp+s58bB010BmLlYQCnv4sBfyR/VbwkpNuMKfFm/H8NZj7DJPQYkC7wxKLiOLnhEgvIZG4y40Ugvna8Co2eNYSaN5LbhOnxKAMz+00CdjolQ+Xkp6l5lvfnKu5CkeAaKiE8NdA6ezjoBMg8E9MU8GsJvb4FFx4U0tjEKZG6sgBSRkHLUouHNjHkgy2qFdWoUzAQFMOpnuWhlJNx438xprxDScr8LcN+pgJNQwsb5OxY86BYel2uilNE3IaLjJur9aCaDKTcgXSEBDbpbSKCRDE5bAjHaU0DiBedgeOoxDDgqpCmFkbBf0Q97yljNWRcOL3Af2vxXSx9lToO4YQ/2l9VRtXkYiC/uwOgr9SR7NgxGiz1Raa+Y0oedhigjNzw4V0JFr09D+B0XNKmQ0ETTM9CgthqdzKVk9uEs3JCuQI/LUlqeEwMKH6ww8b6U2uXjwO8KYvMbKWWVXYfFh6+C5Tg+PReehMSeixCfzKeHBkHw2O409F0QUJgoFD7xdkJCn5AuPw2Ev0vswZHl5KWawbB/qAmU7GE91LRgsIidBL072GeNYDAOGwXgIaKc7cHQqZiEqY+baE/3ZYiZl4jTVrWSj00klOw8gGN8amm5TDAcSvXFASnrzfmBMLZkNwb4swypHggn/vd3CfZ+fLLjFBju80ALdo52bg8C3ceu2GwuphH/guD3RGfcfltMhgtDwOGXPboWsWzgHwamWbaoESEm6/TToMF/Bkk8Pm34sgz0/jyGkCo2x412sG1ICsQeFtBH63VQkXkVFv1lP/PeB0y9IyDvoJDsq33gTeZhmLZMRBvG7oNV+V7Qf01E33b6wubtSejyiNWNI6fh+I1E7JZpo4obx6C18RWksFo323se3P+dDzx2n0mfF4DmwgfwaoSIxjIW0DDvDsTqi+jhMmuwWpeEeWyfeN7bC6FDErE/pZ2O9bvDoZo3UPhIRFbRM2DmTC6ou9RR06kpsEctCbc6ttHHvhUQn34T2+06acIEMzjccxANotrJNuaNxZSD+7EgrZ16BNkWH+S8UdTOrk8Kt0ietxMLTDuIrzDaYtnvLVjM7aCKTuuCgcSNaBrVSRVVjoV3Tddj7H9dVJHhVVimXwFqLIeP+jMWQrpv4X5pO42arQmDO2+i+YMueibUBN7NkxhU30zGDbLmf9edwBJOC+k4py59IX8UNUa0Er9C0+Jl/SF0G9tG20y2WET2+WLJ0DbS6apYuqp7NyYvbiPjjaNfJl/fjgnX2sjHcWmhcIInihTbSTU9q1D3wAaMsW2nUxNHcrOfu2BGeSeZjm4v5PU6YNHZLup821foorsK7X51U+5JfuHP9dXgO7WehomGgs39W2i7sZMyh3VxIsYkol9BFy2dPAo+1QVhSX8Dmc4MKvy0/hT+4TSRWKv9ZdSCk9jb30Sd7WUFww3ZOsS1kSRyJjdXvBatX7XTv7mTuUkG9sjb20nfPshxbTavxF2dbAwbvxeaWVihxstu2jh9GHeNnDnKTe6hqJmqXDMbE5RL/kA3tBdyU3fpo8feXoqK3cKd4zMbB816qMviKPd7QBVUf6onmyOfOfaXyqF6mJQKG0s5doZJ6Hq4k+XeBM7V8aEoayUhie9I7sgJIahRJqXKfxWF7um6KJj0iUZP9uXeXaCDru8/UHNQEFdv4zQ8rvmBlL/HcN1PTsbt4T2U1JbIXTWqDKCtgQx6UjnZZ0tA276JbGzOcpaVJ6HJ0k76XryEMzI5FLUPSuhQ52Tu47YQNHeT0iz3oVyFLlVMUOyh5jVZ3ME0Jcw98Z4eHiHuKM4rUG5sosPTd3P69j+Dgrwm2hFkwXnqlQHK7H00tnAsp6coGe3etFH8pAFz1bm3UdOjk7bpBVqkp4ah3UbWJ15Ywa01UUBZ1/c0kM/jqotHYnzsewra184V/ZHBwfT3dLyvn5t6+w4EMY2kHsK3OFd3FXgWjWT8JtBiXE0y7qlpIwd+d+GCwNt40L2TvFRCCp3/ncbtCbXUmRbM/et0Gl851tMpBV9uTMcvCCp8T21psoxm90coev+e7C0UmJ7PndDb30PiKUrMZfdQgN0NVJFitGTKdzcYM6mBKqODCgtKjGDdIFsTWXnuwtJk9Ghoo405wFUtuo0p3zuIG2LJvfLtNI75VUsmOue4cSanMUxQTwM7Q7iBiR/A7XgXWR1SYYq1WyGlrJu+hakz9iwzyQ7rpvSKWcwnr3Fg9k1KkhknuI0qXzlpfQ3Ud/UF16FKyvlzv4mGrOvnRiZWciozW2iG8ShmWUkyiv+1kWBkMJdTfBvt5rGzPOUGd0/JaVTeVEd9kitc0dTTmMLU07T9cVwD67dgrc7GsNSI6TuaD66zOsk/msMsWvkQurd30KZDa5l7q+9CQkMH3fHfzPAt6jnTNjVT0K8JzO+gCo75/36b4746AyPKOP7z2yg3eQ6TdL+E481pp7j/zJhE47ccv+estty3YiYp3MF+q3b6GPeAuwGTcYxBJzG2r7nvLoahoQ/rcwPTuD2y9yBnYzsdzt7DxEXegu1pHRSzeB8z1zgWAqM7aXheIKP4MQLUxnVTcGkw4/uzmtN+vY30/qxgrMoEHCVk41Rfw+SqpmD+yA7qyhdwtwqS0cSni5YzPVyDhWEYM0pMfUKGu/9gKOr+J6aPa6q5/hFL0M65gXbK7eCGHzHDjIhGuvfNm1uZbIqbPzRRZudp7oyXUVC0sJNsZSIYK+NTUDK3iyIszjIS+20gnd5FnzKimKcv7WEXqy1xnyMY4ZAOTq58J7229mSSJXdR6XYn7dkgy9h6puCiKe9p6VIFZklFKBoG1LP8KeQefBGCeq/FpMzp4JauNkff6Ab6VrWZazhlKV7IbaJZdZu4uo+NMGcLyxU/rnE/XDbA3K/NNGDxiBvDOEFPfwfJ3Ihmvr21AGuNThp/OIIpuqALRqkdJDcpjDn9Swniazpo2pkARitnkLPItJM6Tvgw5mMzcPPtLtoTtYRZV5yG+8u7afOpOUym010MCO6hpaemMcd3BaPSCQlNe/+PuywsCE2cJPTXWJ6xaeNgwrYW+qbpxGVTxBXz2ynKxJ67Zboe2uU1U9+8t9yv7TPRIbWZYrc0cD0oG4tjOmn0xrPMYl4WfrLtol3NR5jkUQ+xbrCb8rnrGVvjdFyU0EOqbbaMsf0pLPWQUOQ1JYbvfRJFhyU0rFOd4fywwgtbOume/wpudel0zLnSTPkJfdyyMg0s39tM1T1yTKFkIr663ETfzisxgtCnKMf2xnbZO0xu4BNUHtdF619cZ5Las7C8vptsOiKZ05JM9K94T8uunmQ+HjuBXr4SssIZzJQlx1DjtISSyuYwXl7LMa6mmzi9VtxnmUrocqqRJpzQYCYmj8S+PY3EjNNnRtXIYI9iMzGr5zOupc8wO7SNnhc+Yw5xn2JEbQd9XPeYib+agxmZnSTzN5XpvuiP5hskNJCzgLkTfQjTWF+wroLDGPo5ovRXJxkrrePGz7BDmeT3NLlgOXdvpCwGjJNS6OHFTMT7QQiobKB1uRaM49jPMOZZA7WNdGQUf7dBYgLbPzoezDc7MWRUS0l32kHmo5gH0qsNxPt2jPk6Ih/Lt7TQ3RtVzPuWZyga3k43LxQzUwtyMX1aB42eVMD4piVgXXUtWeRUMFNnxKP7rnoKPvmaeep3FaM/say1gcvI/IrFzOkSSl7zgvlecwn9eiS0+GIBc+D3BfwyvYF+P+Ay/WvPY3lQIyUHv2b2/N2PJSxz9r9YwTzZ7osB/AayV1nDRK70RunSRuqfuJ6ZnLMOe0700MY/B7mW+1zwYFA3Te534+pZOGLyyB4yvr6aG8Grg1xlCe1ggpgeHT50CiWU7hDKTDDNR9djLTT/byOzpzMPk8e3UccHPhN3PAm9ngkpd3MX0/bpJnpfr6MyaQtzqyoef7Ke/f2UaqZn+HVUnCqh9/uKmXLhObTlNdEGmxJmTEY0XmpqJsmJckZJsAeLu1gfOriBkZu4C1XXNpHOZXfmcth2zLFroY9mW5igLdvwUnALhXo4MqOFW9B7C8s5/rqM7XBPLJzB6p5jL/fSejfM9OomRnKbO+Hzesy7yuYY6cX9GF4KJcESMr4czXSmvcBYtofd2z8zDqX5bN2aqWb5R8blWxJKWSbUHfqDef4yER11WDYe+pVR2ReNB8ubKe55DTPYF4VGRS2UGidhxOO2oPuRNjr014c5+nwzSve0kePHvcwm+aGYwKmj4DOfGYVtA5BztJbidHuZYb96wJ31g2Pbmxm3t41Q7iuixLVCJsleCO03ReTT+JY5saMSft4WUcu/Z8y5Ie/ApqyWhgvSmUOH30CKUT01atxmdOcWgWqKmGzlrjJzr7xAhQtsPe99ZxSX5OOfjS30zuMnc97uLobZCGit6xhKC7yD6gWs184fSYls/OZ3WqlY/IEpWx+FZvLtJPvpO6PJn46RnrWEaQOM/7YpmMCvpQePfzGLxePR73wtNUt/MAbjhmPfmlpaZ/OVCSrvB/kjrK/kv2dKFT+BYDmf5mi2MlniSui/LKQNzo+Yn5Jy+LpdRL3u95jNd0uhNL2W3py/xcw2LYVUzzqafDWe6T78Auusm0h+3lCyFz9HI6cW6lCWpfOs8B08K6DrB8aT7uoUrN4sojuhE+j+02j8862V3PkDzKmqKFyR3k5TvspQvf481KgX0IUNQ+nvtLm4p1lIuopDSF5NB3vZvG48/s3owHRUt64nNfufzJ2f+bj1WyPpZIwip3nPMXtqCw3ZO4YsK1MxcYGQ2uZokH5uCvrVisjwqjrB7SjMkOmkUK2x9MAnEjV8uyigV4kc4uehAluH7snDKEd5LhosElHj7CGULs+exdlGitmoRD85eWj+splKdivTmU3peOE9n2LMdGjVyPu47ryALJdqU+HUaMxhWdr3pwpt+nIW28276YnWZKq2MkbzhBrqsRlDOYpGGLSLRx8NRlGTUx4qjGuk7PLJtO3wM9x/upkEMIm8XNLxOOvBxQd0qepmGrrcFNIKXV3qsY1GxRr2bho6neK1z6KJ6ntSnTqT2j2MMKWxhia0KNLirPn4ZwaPEhLGkFl+Ll74I6VUrRnkYvMAtX4IacFufYoxvY9mu0TktW8OXY+MRsfUTtII0CO5aZG4x7qb/C/r0Yp/RpjxgUdrP6pT2zpDLAABfavWoOT9T1F1qJSctGaxrJaB7oG1NPqOAW1amY6NDbWkcc6AVjyKxpQ5nZSVbEhmuyNZz9JF4c2GpCNahIMf+aR1SJs0Qoyw2FdIiRO1SHLHEB0VaykhfQY9GJqDf/ZLSDN5NsXkPURLhXqy9J5H3888wOjr9ZQ335Bk9GPQMamdWqxNqP5kNF6o7KC1MxfQ+UeRmCHupCPzTEnCXYJbvwtoMl+X7h9ehEaNQjJrm0Vxu0xQ1qCOonR0qX+0IUrZGdw7U5cmGhugX6aErk/VpUmm2aixRkJOiXOosvMROh2T0KS2uVR4+yFqLpBQYss8+rsrA/tSxWQVYkiVW85hX2w7Ca8spK3OUajf2EESx8Vk0x6Jf3Z30tioRbSxaDHK19fTVq+5tP6YCW4fENOMFXNI7p8hys6QkperHt17GY0joZ0Gk8xo4bgoPLiug/JvLKHGA0uxT0NCHirz6cG1hWgwUUoyaw1Y/2aMhdukdNZGn7SdotHjexut8DSnMfsjMYVlxa06FpT+2g4/mUrJz30JORfbYMRVKd0ZvZiKjAFHZktpQb8JtViwtSIphcfMJ/k1Z9H8ZDPdbURa8/sMal1tpbsuSDJHvNBpRwMZ61qSWoEnmnU2UPYWpP0+rmhzr5FeXgAK3eOIHq6NdPewBan22eJARwN9dDenM7Vn0Du7kdyGW9GuyNOomtFEUR8tKdYiGLfHNxH1WVJW7HEsCGmilveWJPlxEHN2s56o25I8WvaiEru+6oMluVnuwGl1TdTVZElx8p6o59pMWzMtKeXuWCzMFtDGmQ44SXM06lwT0Nvv9pi0aDjG7mH185M9Sh78gQRfAdUvdcBX+z9B6TMBrTFzwE3/NUH7WCFNOmePaodqoNVMSMIkO+QseQ2J7kJ6m7AK2+OfgnaKkEp32KLfwvuwfbSIPqutRDfTRAj3FpGeygq8/fcKWD8QkdOW5ZjnPAN1vvApPmYVPi3UxD5dAS3Ya4e7v6thnKuAOv7ZYY3/eOyZL6DzI+2xUm80Hp/OJ/vQVXjk8jDs5/MoP3EVXhv5E0zFPDoywQ7zUt5D5mQ+7axYhc73JJDjy6eGT7ZYV1EBpal8mtG6Ej+t5kIRj0+HnFfgfzMeg3KygKasWY6Jznchw1RI+bI2eOp1PGhXCyk0Yxl+PHweioNEtPPMMnwZFQJfh9fSUx9rDLE6AEautbQ+zAqj7RajaCGf6u4vw8KaBajRyMZpthwFWfNw5GF2//UrMTNMFzM2CKjtoi2+eaeJYR+qqeSYNeqem4y+U2qobscyXHFwAipX19DJsSuwLWcUbnWqoZFvlmPx7SHIs6yhy24r8WfaVxAcqaH0Yysx5lU7mGTX0J0FK9HyfS1Y6/IoXXcF7lleBiY7eLR+3HI8MonA6SSPdAeW4WiZJMhjz5H7xwrfTLsKzTuEdFDJCnu5Z8GjW0igaYlre46C6UERrb+G+NFqB/TNr6WgK4hD/wLKqPHp9QVLnGS8FM2VBXQ81Bojny7ET1Zs3ZyX41pPPVRWqaYj7oj+/rOQt7SaepYiDl8zDZnd1fTqH6JBuhoOhlVTlLEVgut4zN5aTRNLrdDgmzweHFNNA2+s8JL+etRczqMd0YtR02ItJmfx6Le3GXakr8YCIXt2Cktx+sJlGOjHp1kvAUMSEA1DBLT/iyX2XJ+HW19X0ZPZS/Ho+TlY3lFFn10sUDdMG7M+VtGNHAtMWj8dDdnne90W6NOwCcNH82jR9oX4avYG7N/No9Z/izCo3QX99AXkc3YJHv+2BgVxArIvN0f1RnPsWVRJD90W4dvhi7AyqJJKKljNVjHCBKcqypuzBJe7GGBAZhUt6lqCwqI96HCsmmV1I1xy0wtfWdfQ4WgTPFG8BYtDeKQUY4rLDNwxyZVPJ+8twoP3XNG2lE9fFM1wKZujXW85VZ01wlVjAPNcKuiOhQm25C9BjaYKGpdmilH3/TDatJq6P8/DKQf2oUV8Ne2Pn4/+4t0YH8Yj+b/GOKFsB8rG8WjPzgXYWOuE7pnl9GyPPr4ss8eiLeW0wH8uHstcjp3O5dSgb4DZa61wXVI5Gd0yxMzNOzhyM6VkW6yK4eM9OCtuS2lslwo6PD6J03KqaZ/6XBx+8ih+YvtT0m6Avv8dQNk5PLKaOR9fd/qgViiPdl02QoONG9Fuejk5HdNBybl16O5ZTq9W62Ld+tXYN6GcspN18dHsVRj2q4zsZ8zB5DmbONoCCT1xUUHJLTcOuEop30QFD5qG47W8aoJX2jjQFIqJo2rI8/gsjBEHoXtGDck80MPNXgHo/pY90zJ9nPJ8K/4ZVUYvjk7HbXYeWH66jH4GauHTBFd8JS6jXcu0cMdXJyz9WEaz3mjhistiMHguoPSoSXhzeyUYPBbQ6QMTMUP+LZhvFtC5MhVce9eNIzgoIf4pZYz3deEMkZNS0vMJ+FIlEj0WVdPIRdPw0bczmK/FI7Cdjj0Bp3FwPZ/ObZ6BDvkh2DdDQBITHbwr74Pw7R21GUxB/k4vLE8opZmuU1BRazPaqpbRjjkaODPXDd03lVHEn8k4OfInxHwX0lL9yWhz4iMkbRPRaGf2mdMC5iy/fc9Qx9x0PiSMrqV/HWoot/UVyESL2P5UQe6HLBjDsodkuxJuSr4D2g519E+ggOeUYtC/s4pshepobBCNsgo1tPaoBnosj8TcB+y8/5yMHQ5nsGS3kNUWTby8wx/T75fQi22TsOfKAfQLfkfiDWrYqLAbZbNK6dohZVT4uQXT55fRvZkq6Lx4BOZkiejq2Yn4/LYMpm2rJSVfNXTM7genpXVkVjAJr9ddBbuvtbTp6yjcPP08WF6soxUP5DAv4BL2a1fSGRlV3PzgAkb3VFHpTVW88egchkTwKWuXKhYsjEIlExG9uqiKPRCMuceKSXe6Mm66GoguZ98SGE9AuUF/lI54RxMYJTSo9UE1aSm9+TUGM1N34qXrZTRZMBpTUBFfadfRnjFK+Mx0NMbcr6Oe3AlYnTIcy6eI6W20Mm5OuQgZq2tpG384jmk8C66NtfSjeygOsw+B5o11JMofgCTjONQYXkkLPo/D7cNi0fx+FS1YPh4/Lb+IYeYCqnukgP+yY3CIqYjeTldEG7NQDE8oJue+MbjePBiPOr+lqCEKKDpwHKWn3lGQ5ij8XXcA9eLK6BIzDPlyPjimoYx+nBmON1rVMOthPU1YPhrPDVdGx7Niim8ag/0nFdCa9aHf1Mch720Y7PomolyV7yDXeAQ+KdbRYPdH2MTdA0N+1JLcsxbgO13H4+mV5PpyJGYvZ715QxWFMPKouC4Wt+8SUPO2keh0/hJuZ3vAU0Mezx8KQVnlEjLuG455OwMxXqeUHk4YiqUe/li+upxs2DvZsuYgyrPaEtb2G4yFU7H0pITq+mWwYqQGRl6VkHrvcOw6NxFjOiS07fVITO8KBLgjItWfnbDu2D7oNKolhZIGyE7xhBDrWrIdVwufi65jpE81nTssi2Yrr+LXg+zdOloGQyKv4CULIVWslMUpL0LRJKmU9nR2Q+SLYIz5XEpig8/wouw4lqtUkOOKHthz8gim2FZQfnkv3JqkhbIXpbSn/w8InmiibJuUnLcNxdaPR8FbKiTZhyKYsGAraL8QkcPOKghXXAnlPiJyiy0DyzmG0NjA+s2BYmgV3UTDfD4Vv+mCTx43UGEqyzYJ/WBZdQ1XrBORB36HYL/TGHa2nArdqkB0IhTbl5eTjo0YDv89harTK6nntQgmzwpEG/8KUnVuATc5PTSybaCY051wsUQHh5RJCZb9B5ujjoCdvJCSZhTDT+3tkDFLRJ3Gb2DuPQcoMhSRfPIrOFtnDGk1Qqo0YmD2uUTs+SykIhkxODI3sHpsLRWdbgM9tXiW7dlcSj/ChmnhaH69goKUCea0hmKgayX15RdBomcw8mZXUW5SMZT2GKLdtEbqWVgFuZFz0YPbQB5FYphTEwzehXwS/HgCc+4eAe87AvqkmwceDtvYmgopZuhziK9xAIOvbAzFeXCg2QzUKoS0TpgHKYduYdi7WkrnlwGNv4mRs+vJ1J0HLyRnsPd+JfkdTYPw0+Fo21pJQ4ZkwfRVYbgnpIqGBDwFy00hqD9QRfF7n4N/kgkaWDZSX+IrsC2PhEhXHsW8SYNrBmGgy2qvbdMDeJjvB58SBZTU+ACWbNsCJfuEFDSYAUnj7ED1pZB64h7CtfRk1PeqI2XDHDj7MgljPtRRYelLCFRLxMoOMakbvAbejAj8NFBJHldugu+scHQfVk1fWpLg7bIwtIitpviMVODJLUHtWw1k8uchaC1YhFpbGynLPRfCvGJhQKeGwlVugvjtOWDG8Ej5RBLILQsDb5Zn9qxMgupxh6EvRkCRY25DdbwnaK0RknbSbXDUuIMm6mLqeZwKVmq3sdJSQsX3H4LMp0QMipFSv24OJJhFYNquKlLXuACxS8KxILGa7GUvg+Zztt+KawjK4uDTvBC8lM2jqzcvQ+QJQHOplMyeJkCZtgWaL2wguc934O6GRIhTr6bNmy7DiNnX4ODQGoqti4V7HjHgd5pHObzLsO/uadCP5tPmYXFQuNsf3GMF5OIaB9vX3kH5OAk58OLh5ubbGKfdQNoPE0F+ZQTuuVNFijXhoJkZjv1UTW6K4TCSPVNltg7q6RGwb28wauxktX1iJNg8DUDTn2wd+KFQ8fcIhg8TUcWzYMhOXYF+YjHJ340AZwsbdJeTkNj3HMyuQhzYImE9yFXYUsQyX6mELI7ehlxhJuxRraJnEcGgEJ4GmV+raMr2UEjwS4DUqzUkPyocLsy5CAn1PEpaHwk+VlEAB/nEUBRstU5BwwgJWc9j892ejGbCBnr28jxYtYThmI4aqvjvJHw7H4IZI/jk/DsA5P1OoStHQJ4Ox2HT62Moy/p3Ts0RsHp+CGXTRTTh1zHYH+6LneNracNmP/gQsgsjntXSpM7DoFW5FaVz6og//gh8/eqOJUl19PbcEaiYvR4tZerpUMsR8KA1GGlaTw/HHIfuBfYYZ1lP5xYGgpHhStw6t55yZoWC6+xl2JdRT4xOFOi5WKFpeT35qV+A85HPQbCYR9d7HIHzXyYcZ9np35m90DgjGWItePRtrx8c/5oAfdd4dCrvGPhtSkFBopSqy8/AWr9krFvSRMvZd41V9kbzAyJaXOgD+7V2YsYTEc1V9oVSzhZMGVVL3Ku+kLxmIzo41dJHRV94mbwW647X0hP2M+HHHDHjfi0ZWx+AwR12uK6VXTc/AnInbbGou5Yuy52A4XPfQrW6gO5PNgGjRIKC6zyaamYNG2NScNfjBprrdABydyWjy6FmGpHvDt+FtdDznU8TJ2nB2l/V8OevgO791YJtcSlo966RnAUOYLY+GYtiW+j5z0UwoFAH5SUCmntjMqgYCcCMzcXKfDz4X0zBsKwm8uzVg3fnk9FgciuNdVYHm48nMOxbE1WcOlLQM+I4Ds5uporU8QU+c/3xTyL7HL6moDnsAOp/aSa3oNiXR/d5o1i9hXxE1oWbBrwwcmsLxR1/WBjvvQX9+C3klfOt8FCVO07zaqWdQ5S4V0qdUeDeQZyCSdwVq51QZ2UnnZIbw9W6w4Mx6Wx9ZORAiz0L/+hmOjZvKLhl30a9yDY6YjcM5HcHY7WXlEwTcgsVbIPwT6uUKg+fK/R9GYCR2xrJx3xG4bZFR1HxWCNVaC0rNDhzCAMes+sjAgvVI33//7u/VA9nFj4YvxtzhjTRYO+nwr9221Bq30Srvk7k+rRtwhUjm6nrkh73xvQN2M1toVOBBtxN49ai3MY2lpn1uDdLHFH2XzttnKPB5d1ZhVkzOuienhJ3KMcG4/s66MleBe4TFw7m1HTSoUOTuIZ/FuKfZ10064Eh11l9PuradtPOlQ5crYo52K7aTTcO7eGuKKwG7ye1NNdABpJMS8Fap56ylT9yNE1SMGd0Cw3aZXGMxiTjrsQ2yv5eynHmhKL833q6IVDk+juGYHXt//4PsL9wxKpgzHSSUFx+SWH+BF00e9dF9w6f4q6V1UblPV1ksyCKG28/FTM+d9LYt/Hco71F4PZdTLz/yjkpG16B8lcpeY25xxm7rQDK70lJwTKFc2lxCnprtNDY/9ZzKlcnY35mGxWLwzmFzaFYWl9P3FVaXPFNdUy/0EmbZz7kdiqoovzcToo9x+V6PnwNfUwjDVqd4fT9lw/TDBpJRz2Ek74oA0xMG8m+V4+zo/QOyG5soA0nxnJ0TVMwd1ILZVvdsgi8nIx+T9uI9spzOl+fxp5hbG9keHHl+GE4sqyOTuks43YfGI+dvR2UX8zj6liOwaShnZRv2sXV9JVDO9NOEkz7zV37KBXEuxupNP23xVT2DnO3bqDSz68tYmam4KJZLfTX3asweGU4muwWkfLaYO7BM6dR3bqOVs3ZxpU6DcGI5Z0UZDSCsfL4BrqcTvKpH8/ofT0Luyol5HVcsLRHbRMUbRRToGpkoe1BgLB9bP3V2gsrG+5goaiFuMuAez6B3b9FSA7VsdzR3l0ga9FBhi5TGIt2MWh0tZP9yVnMjdIqSBK1k06VIXP2+iIwraulQ3+nc+urZkCvrJiinNZzHfploNRCQnPNirh63R85Mi4NtPnXF25zyx2c5tdKOiMucpO9wnGdK8s5lslcNzGby6taGrL8DnfijzeQtKuNDIdyGJm+PJANaaX9DmsZk3cPodCnlUbr+TJbX/3kBDRLSOflcGbksR6OuXojzdilzCS2NXIOfmgiq+VzmFRdEafAvYWeOJgzf71EnKPvWwiSbZhOaQr6ZbTSkElPufIzwrFch43h0BPuZpvTqMepo4ct2Vy3p3ehV9xKK9pOMZFKN2FzTBuF+4Qz+oOXoH15O927HsU82dDBMVJtIp3VyMR5tnKiy5pINcqO+bmmleO1u4UM+9YzS191cRwPtdGUQE9m5vD7yLNnteXzR66myj1sDmujnYld3Ji7p1GZ9Upi91fcJ/fD0OZkLSWNrOKeSFiCAx8lZDx5K3fnskWY4S4l491HudN2m6DTF9Z3B0dzrVdHwLUb7XT60HnGRsUfCmLbabDzAnPBdzPIDrZT1KbzTMnCfo7J9RbqdtrDzEz6wen71EZ7z+9hvs9Ix4ITbSQaMoI59y8N+xo66HKAErM4PhQtF9RR7Kh2rsHlEAzi19GQz/3cF74WeGGplKJkXLi/soH1zA10Y5o9V2W2IWpsaqCkqGTu8fI5ePBpAy0PfMG1mbsTLH3ayOHmRSamYQ3I32kj7Q/nmIhjC8FFu40ulUYwfyOnQcDNVvp5N5SJTB8BBZ9byXGDP+P2ZghkYjsdzdjHLNB7hNof2+jCFhPmp3MGtgd0UFuVLlM/Jh37WO1idk5nZMOD0Ve/nsKThzNhkUF40KOeUt8pMAM8Sxw82Uiz7Fdwg2st0VSnhW7cXMWVCZ2FxVUNJAjgczPmzUDT1w10Dz9y/wwYgJRa6PWlM8yorbOhb1kLmV0NZ/q1clFNr5Ukl8OZzKE5aKPUTlP1g5iH3lkY8KGdVOUdmau3HmJifSf1m1gxWctPIaSyzOyjyjg8P4kD5vXko6zJxG1ahgoqTTR66nKu/t1lrK9rJU7+Km7A2ql4aXwjHf89lJF+VUfml5T2T1FgGudNxNJ7DWR2UYVJSc9HE9km8tV4yIT/yUObB820T5DM9C7PRRPjNjItjGW0jHLwk3UHnftxjvkYfwK/zKknuX4dZjDwGJaMqicdiQHztMEeDRLYXNw2cReorsR4aRtF8Ry5NlWTcHCMhMz6lJjoDaookyKhJ+mTmKHO49A6XELnvugwy6a8QNfxTXTVNp/hLnuO7YYtNKr0MRNg9ww1HNvoYUUa0/oqAcPLBeR08wXjlhGPhVlCOqbxlNHwu4avNouIw3/MSG7FYWCziD78yGLGFl/BsN8ieir/mHEqOYIe8XWUvnQBo37pMCouqieze0uYvaprMCy8jVaZbOUev2qH0eM6iavvwvWpGYnmUWJ6+XUBs2KnDKuN9bQ00ZYZFvMdZKPFdHL7euZnXjcIxkso8voOpsyrBZpZn6uw3ocZOPsCjRSbqL/lHeOc/ByDdrbQtmiG+TYrCfXT+FS3jM+s0EvE/3HLxEclzL1LN3BFv4jqnLhM46Tr2KlVR9MnP2c2FcWhzIs6ummZy7S+i8Uvpawmi58yCnGXsMhPTBYrXjDfai+gX4OEKucyjMfUQ+j/op6qq62Ypx77McFJTI6r7Bn1Gb5ovlNKEyY5M2lKniiDrZSZEMzVi3XDT3WttHHhAW6DyVpUn9VOoy12cMPWDMWAObVkk+XK8N8MgM6JWvrms4V54f8R1GbW0bmU/UzovUZQ38X24aJgxu1kLew5JKbVj8OYJYIXmKfURPbGYib9+B3M+K+Gfn3sYQ5euY0um/n0QtzM7JxzC3u5QkoNqWOKbM7jiqUNpKxRzCTzzqF/eSN931bJuH7dh2PY3Jdec2Rcy3wwukVMYmsXxt91L4o6JTRh3jpGMmw3CmY00B1cy8hwvVDWjvWqnlbMK8l27H/fREs5Y5isx1uwYGYbDdnwglt5ZRP2Tumg5nHnuSXPXJFx76SoVfu4mW/qwMCtlgKaYpiZT/jgFVZPF79EMVlqBejU3kh5v/5juHIFqDvYSCNP9TDrlO9i+IEaEikNMOKvyegt4dOBtd+Zp/rn8GdhE7VV1jLiU+fQelUzLc1pZ/YOtoLDMQGtiqtleGENUDJVQNO6K5kFcrVwTU1AF68Rs8SAD2nLBNSSm8ukZfKg27yWXHdfYfz1y0G2ro7y/lxhbngX4rW/YhpU+cUU/CrAWFe2bsk/mNM/CtDwcgNZ13xkhjenodKRaqr0H0fvFqaiyT0eHcwcRU/X3cGiIrbfsoeSw8gYLFjUQhNcvjP0VhOlOUKqbPrLzAxURqdiARm4/WVCekehfg2f9pr+YgTnWQZI4lHUhC/MyNBvUJlRQ8P+tTNbuV0Qz+HRgyH1jFNAEzg+qyF3p3dMZ3w96LC+Q8X/BZOqKAAXLp9mdWYyHX414CQjJHuFu0zHhCoQZYpo+uUE5p+kDNy/1hKjGM9UrynE8Ftiuu8gQ4EPC7CoRkrTx8pR5Jn7WC5fQ/tWq1CIaRqWK/Pp0v6JVOEWg7p7Wyng2DAK2XUO/Sa30xM2304rQ9T+zKdRpjIU/3gOdn4RUJrnEFq3aibajRNSXO8/pundS8zQEJPP8dGU8/0Flq6R0hnFcTTnSjp632W9ks4UGrvtPgbs5dP4Z1PJbsl5VO5tpfk0mmSqzqHJ9Xaac1KRhjebYsyjatrwewTJtRij8lAe2QbJ0dbSAvQ6WU+ZmsqUUpKPolwJxftMJKdPDzFyM+slH+iQQcQD3HWXRzHZ2iT57z7ahfDp6xctelx5HttZ3XPcoES9LjGY29tOLgpqNG+KGQYMVtKv1+Op1MIUta9U08TeMTRxgQnm36ihGPlR5GL9AlNYPvR/MpluX3+OzezsJD+YQo/nZaLgAo9sZs+m48EZmLRUQEft9Ghz/AUU7Wsj6+mTSPW/GJT73k7GfE2a92ExurRWkUGsGik9WoDrptfQsy2qdOl3HsYF1NHJjVr01TgP/Twl1GY0ne7JPEKPe2w/O+jTerWH6PpcSCdN55L4ygW0lW8n65kzyMkzBsdEddCA5kyKHGGOego1dNh0Osk7LsKi8hrKvqxJEd9yMeB6HfWU6tBe2WfIRIrJX3smLVbJwu6tIppzZC55bsjES40i2jDHgJp/XsCMgjY6katH08pjMGt2B9mX6VFtAAfr8tk9T+nQagVzrIvh0a0qbVr35Cnrc+uoqlSXll17yvaDmJ7q6dLieY9R5FdLySPm0oRTj1ChuZZeeRhQ/O+LaL2mlWyt5tPKURcxwKSNRtyfR/4lbC5MO42Yb0gDcZYYtoZH9p9m0wUrQPOxAqo7qUcvRv7vd7WEdGHkHNr9bDF6d7Le00SPghc+RevDdeR0fDblLM9BB5d6uqeqR27a2Rg/uZ7qtfVp3ItHWLmD1VgwIDfPixjm3ErOHcYUV30eBw620cY8YwJ7a7RWFZLyDAMKzLZErygR/fnF1mSqOesdamlSsD4NP3UJbRY306SoxVRicBFTn7TQBveFdGzMeby2oY2Gz1pIhbQMZU/VkXS1MXX+4mDG3zrKMjeklscXUaDWRDXuS2lfxXl0qWmmHHtz+prNanVjK2VlLyGbf1Go/aCN5q1eSvlTXXBwhJiGrlpCNxscMJP1BfrzzKhj50o0nC6mkpsLycHKCjPPi6lwuwlVnrqAaasbyOAx0PEIVpeaG2mvNlDu7WjMFTSTQQuHJmhGoffDVtq1gENlJ3zR4JiY2m0saUXDTjR/J6Yzs5HiLbbgyO0SevCHQwNT3TB6h4TGTrGgQCVnLDWU0rbZS2lp2HlU7ZPQMDNL6i88h31BUlq9zZI8PSMxIaOBxBJLGiIfjnveSCnpuBXdUg7BSzel5LPdipZcCcDADCktmG9FMn/8UJNl5k3qVmS50Qf9BqQ0/KUlWXjOxF49PiVxbDFDRgvVq3nkOrAStWM1cJ2UR0+O2KJdxkQ01eLTcaNV6H7GDLO5PHpG1mhuuBBTXHkkb7AMg+rmYVIQj6a02eCfxbNQfxyPqi8tR50l01DkXUMfVtjg3shJWKLO7n9xBQ5cUUGHNHZ/J1u0uAVospNHn8WIgex8JT2toQkxlhijsgDLW6vpxCgrVD+uj3Fx1fQ9xxK91WZie2U1vZa1xmR5LZSvqKajQ6xxb+M6FNTWkI/pYkze5IwuvBqK0DdDm3f2GG1WQxdmLEG191boz6umrcoW6LJrCWapVtPyLgsczDTCjKIqGj2fg/HmBug+tJouxQDyqzdj66hqavpkghElm7CUX01vnUxx0HoDWs+podfMQrSf7ISxvypp7X8L0PmfHZYuqyKt6YswfL0lmjyopNVyi/Fxz2IsVKmirOtL8GLuAjxqWkXd3Uswcc0ulI2torufjPDat60ov7uaJpSa4DWdzeiwvYZOrTZF30fr8cLnClI5Mx8HxzujrlEl8RyN0dvIFhUjKmjuWWOMOG2NI6MqqGrqAlTgB+GYaWXU9ns2WoacxJRl5VR6YA6q7j2M7maV9DPcACOP+OCf3kqaOGI+Sn7vQBsqo9K/+jiTvwW3W5eT3oS5uGjoBuxTraA3/+ZiW5ojjtGpoH8qhsg3tUPb5+Xsuwwxvuw0FnS+o43imRj5LgzrGktpl94s1BkVgsUa5XQ8fTYe1DuJGY8rqUmqj6++HUF5vyq6wjXAzNPe+DW5lCyjZuNJyU7sNSojvpEe6gzfjKL2MkrarYvDqt3Q4EQ5nQiZjYmpZ1F/2DuWr6bjwWdn8KtfKX3om4GD4acxnVtBtjd1cHhnMGb9raSgE3p4ZlLQ/38P/EbQx2vfD+GnI+8oXl0HnS190UmnlDpcdbB5lxeGNZRSVo426vzYgrrry6g2TRtf6nwEL6sa6lmnjqotLdC7jkfNMZMwda0A+liu2OM2EX33lQKvnEf561Ww1fk86v95S1E/J+PHZdG42aiUltlOxbC1Z5Gxq6CfG7TwYtMZFMdUkfGGGah5NQgV1xfTDaXpqOhyAtUa3lJS63S0P+eHKWrv6O6QGTjt5D6MyX9HXWXT8aXBXhw0LqXlDdMx9elwTLXjU56DOvqOH4J6WgLatXAy/o77Au1v+eRzeDLCuQ6IfiMgzsrJqDiHQCuCTwv3TcA3r7LB/Z2AzvkpYm90Oqi9EtHa9nG4TjkWXYa8I3k2r/hu9u5zKqW9u9Xx698YLFpaQWfWT0Z/q2i01qkkszxN/HUsFBXWFlH+dg3MGRWMdgNvyGfSFEzjB2CQy1uy7Z+CSiPYsz5dQl2SKWircBBd1r6jIy2aGPNeAb2DBMQ9oYrv34/CS15CWnV9Ih6fPRy3bhGSysFJaKeUBnnsfXSiQx5f/LwDujNF9Pf5GMztuoKWe0uJv0oZh5+7jHVTyqlWXxVjvC5ivFoFXT6hhl0PTuPW1NfUoKyKLsJQLD9YRBcGJ2LJ4WBc0fOG5ripYc/+k5iz7i3NmjMJdbyPobVKCUVtUUfj/WqYeUFE3L5xKD0zAZXjRHR1oxK+dVbAuDQRqd1TRsvdd+FrFI8eMcPx68PrkLxJSDvN5VBxxwUoZz//O3AYfii5jivOlFFrxBj8l3sVbQbZfn4zDuVirqDhm3J6mqmEXvsj0PTSa+pKGY1y6eFoK1dEQ2Yr4huFMOyzf0P83+NR3S8EnRg25sfKuEB3Gma519Fri5FY1T4ZfU3riHdiNDKebG72rE+cr4AypikwUo5lqkv/QCfzGkS78ikrehCWpcWAtFBILq8HYanKTeweXkFB8sMwVPYG7hpXQUapI/DYhOv4ZUcF/V07GnmfI/CVaxFNyxqGSy+HszrzhnaVyuGq1DBUn1ZMO37LY8S86ehnLib+FFlctVkT9yewfvPsCAwcehe+tFVRvlc//HoaDwPxNfRl6VfYMSEKxhwW0AB+AN1nN1EvpJJMXv+FwDEJaL69iqYsGor7T0WhblcRVY7ohW7rSOw1f0P5476CY+tpPBpZQjqHv0CsXRg2v31LT0bJ4P1SXcw2FhOj/gtUvXRQfb6YMm0H4bzPbfB7XEWRjj1wxTkW1B/VkE1vM6z9Ew45OXxKCRKA/68kdHjExnCiF/YsvYWBaVUUfvI/4E65iX361bTOegBqDKOw51UxiYyaQHVMBCablJKerhCW55xGmeFl5LtFAtp5s/GohoRix3+F53Y6aPJYQsznH6AzPBFMd1VR8fV6+JB7AbJDasj2cwWU54aB9yk+qR97DVt9bmPzyyoSP+uAftUk3PqYR5WezRD1KhoLwt9RrlkhtO2Jwk7RO+qbWwROuyPwoLCcBNNeQOc1Qyw8LSVNo1rIm22ANg9YLz+0DeRCUsD8fAU1J76GzEc3QVvKzuy2YthpGwVqs3mUMj0fLq8PhZxrfHJYnQ+125LR7VMNBTaI4HdbEjb3CyjyUA3Y9kej2sA70uzJgYsykVjQVE6GBzLguEUE7hmooHTeI/DSM8Gi7Sx7eJTBpemPwJvt8/imXKg8nAqO6ytoiHs+NHnEgtq1akpKeAT6UWwP6PAo6M4j8Mu6i+mWPFI4RRB06g6mJghou91rcNO/jU43RKT84C10HopGJ6syyg9IhpnTIvHolQpijl6Hke8XY7FqA2nvzga104uwe4eUesblA9c5B5hTZSTffQ80zR+CX3Q5VcY9gGL9myDdU0U97HzoCmNhf3U1CdxS4JJZKmqxHj9SPg9sslJQvklEHpMfgdmnKJZR2XwfXoSxRWdRxrKSwlSi4MEEc0xmeezC0AzQCTRD5UQJefCz4d2MXLB9VkZZdVfBa9JjKPcsJzm/m2CwPQW6Eytp87AbECG8CVmvqij+x3Wom3IPrVndENxIhU1L7iIzoZ4GzG5CuGIU9k5kZzAyGI63RqCLVhWZxQTBoudn0FKrmqrvB0PJMks03FhPQWxfB3hy0PyGmD613YJPsc9hCPte5n043HF8DNrsLKvnRcNIvAcJjZUUr3UB5h26DQbcKiqdcxEmyqah/N5aellyEabl30WdDWJKuXse3EZGYcrkCuJGHwBX/7Oota2Srjt7g+3bcBxygeWfP4dA8iYU1y3k0b2bPrD1VxDG7uaT8xBvEM4MwBR/AY0Y7Q35h/wx8wTrnVV8wSD9INaZi+h69H5I2bcSLd/W0rfck6Bptxw96mppeXgo2B2wxj5hHdnLRoPjwTegr1FJZ7o8YRXb67IFlXRsnA9ImCcwsINdXxQED5PS8Mu/OnKeHADm3qlY3Com8aZQ2NAVgTKhlfSk1R0UdpxB9QT2zl3oCT0fw3DRuBqyr/EEu7khmLqSR12HPQEiAjFgOZ/mZm0Gy51HcfsCAdnHbgOL9AP4Z72Q5obsgob+vRg3KKAup+1QeGIHdvsLafFkL/ju44lD0oU0tmQHrM3bgEFvhPTtw3YwsnJBt2NC8qzcDqGfHPC4m4g4xj4w3GQV5vwT0aHSw9C2aiUWmtbSw/MnILPxHYjqqmnuYhu4jQR5+6rp4XEXWPgxDbPUxWQ8aQMkPU9FG7b3pvrvgLE63liqxsap4AmKG3aj/gQ2tjIPmHxqGw6osPe+lQco3d+E1cYC1n9tgiyZDRjtLqBZGz3gu3UtGCTzaFuiHgz7WgV28TyaYGMCPa1p2K4uoW/5JrD/XSoOfpXSGU1LKE2SQrYvn55d0QDLI/UQzdbhlKkqHH+YhvHlEvp3Ugnm5qei1+MGum6tCT26TaDsz6fQOyowrLcWXBcI6dYaRbDcm4ai2VK6lDrI0RpxD0emNFCb11AIDAlCvZ9iUl1eVThaPxAjUiXUyRQUvvzvGHrPkVJgTkHhBN3DKLNLSnFcXuEXs/2ocU5KpqK+wsv9e1D1mpT+vVbibvPdgZ33pXRIfS43/L0n9r9k1zuRG/rUDbUWN1LUXeAWm65Dxf/j6MzDavreNp4kQ4YkIVOSEBISUp31kJCQJDOZMiVT5hCaJEmTSpIkJBlKiNrrThpO06lOpzrNGb8h85Tp3b/3v3Xt67T22s9wP/fnus4+iVzZ//xk4cNDB6od1IwUxVhBz3Uetaxpxu5Bw4TvMbPo7fNm9F8+QFBtN438Nz9DyupBgs8Pc7qd9QwTCkYK39aZ0m+150jpYSGkGxtTlPwZanydhOhZRvRtmPi3PzcLo34Us66iH5iv14GZv37C3g6uQvHvTxKlTgZTv1WFhJoWSS4l0KCgeiRslEl0xZ7Km1SN5RI9Ya/VCXKRVSHlZH+hOeqYyOnV2ChVFxaeOEpx86oxQUtd0LM/JDJgNQpcOgnOgXvJ+nc1aqI1Bf27OylZosTRl7rCSriS0k6Jz3OMBPZ4I8WZKLFRy0LQP7aOlk1TYrjPbKF6khEZ93qBU7HbBfMaQ7ob8gyNFceF0Zv16YjzMyS8DhHmZWayH1OUeCmUSxRCOvtdpMSR07kSxa57TMegFpn2CZIPuUksdYuYL59QicqwBAq9Vo9VZ4Mldxy9aFP7KtR0niy0lJ+gJX8U0PCeJDi+HEgr1J7BdP5V4Z5BPzLJbMaXR4+Eltjb7PeWOlwJ2C9Ju5LAPnWvw9cbdpJjadFMZV8tpGf/WKX+uUI/xLhFKgdIhqz1IV2bCrAST+HJftH7jVDgaP81QtUibQo+1oyZS2XC5XE9qHF/M+RzXgrjjnamAVfFteFvAbGnmWamEu09Z1vZTznA7AKqMOH84gz/h1fI06Mec9N3Wo554UPJ7nIcnH1WaPZrT3oFzQiRdOJG4W0sVGjGhatafP8kD5Z3ScxLH5uM/VsXs+D9lTDLTMrs0+cqfTlYi+FbtYS/1VfIY349rga3F/wMfUWGKccX/1jha+o79nxBM6S2g3gH4ybm4t8E86VG/PPXMibr1YSVfAq/FWjKHN+JPtnDStD3HcBUoxV4uTZU6G3ajWnFV+Hq8HRhrs9Vut2vDrtTHYWam1fIT68R7lP8BWM1X+reWQ7nMTeE3aXZTP1OA3R6OfKH8Wms0+IGFEfv5cYGSSzqUSPq80/wvf7dmYpGJbq11glyG3XmMrsaTwRV3vmtCotwqUGGxTB+KPeDxCexDgsjR/KpBtfpR1Q93JffEr5mifPUsAnaGY+E6FQfSugjR67bQ8F5021mMbcey/QD+IFlCSz1WCOqDAJ5L0kkK1zVhPHfQ7jj9jMsusczJBoG849b1Ji0Yw1azkzl5ik/JNElteh22YrXX/koiYuug+4xB37Z9b3kuJij096r+AYhkSb/Jz6vtFVIXXONkqkJ7+oqhOeTfWj9GjF3zU+FUe7elFb6v+9dlAmD3lnSkk1V+NfeVhiZMIW8xL77TOuFvz3NqDCxGsKvw4JyZyjb1NqA/X8j+fFKH2a9swn/fQ7jW9X2sNAbzXCbFMKl9R2ZbWexTlz28WDpd8l+iwbEvt/CZca3qMubRjxDX66ZkUTaLs0w+a7J5UO8KHVPBVQ6/Sesmin2+/BKhG79KGzYNo2sxiiRcogJET2nk79vLc6PtBaibo0jzUpx1q8JFhKPjCYzRyW2bU8WXL4fYlkRDdDvGs5PDN3MajWbYHs+mH8fNZvxqEaUTTzNzedNZvY7muAbdpLf36LNTGQNuF/lydPnqDG/wY14Gr2HF224JzJmA3jnRXzjphTaMrQJzhqzeUHvO9T6vgkLIyZyv5PJ9KD9M4T3GsbDA0+Qu0zkxxffhG7HjlN4BwUOp6ryh7OOUXR1JZ40deH9eswgl9BqaPibC+EHZtDB3BoMH0SC3pURdNu4BqcVuULJFQOKfqbEl8RGYdBZYgMq6uFfeoqPnDmBPddoxMnffjyxpwF7vrUR4wO8ueO2dFJbVYe/g87y7A8PaFVAPU689eHRF9LIemMjjAv38h7VKVQ7XtTzDyt5n4V3KTuiGb3OzeHjzh2jVYFypNR0451dPSkgRQHLUm2edeMwPa5UIOSDPnc6M4s2PazD0ThbYelrG7JtbEBBl9nCIaPB9NtfiZCp7fm4k/0pW6FEjmd37nb3Ma2X1WCMyzXeKHlEt53r8AixfMabB5R8twEKx1Deaet90as34suPk7wm+RBplijgM3EUT+cHyOmmAp+dxvP5/+bQ5A8NONVnibBiozh3UhuR8mqukL93IGV3r0L6dA1+OKMfucir8Eddh/+170UrelZDr8WAj8rtRomtVTALM+G6SzJoct8abHmUxPueEs92oRYWjnf56MJYiupYCvx+ynXGXaRQlzIseMr5X59oOmhfjuSRKdx9RhT9eFmOzYeT+fWJEWR6VY6Wdzc5DwunD+EVkNQk89t39tGHJAWY2hS+5/AesqlQwLA340YVjvRlej2OLtgp2LxbQObTG1BjuVmwd+9NdrUKdCkYxg13aFK2GPOXteP5LpfO5PBVgSerrfmBvmoU81gB/2MLeXDlYzJ9W4sxsVm8e/pleryiBHcCq7nbt0v0pU2GggllvKTuIhV2KcepmALu6BxGs0IU2BZ2h7e9CyGLokr08E3jFnbBpGdQjcHLHvMODrtJW9Sx09tm8vM3dtKKJwoUSefye0tWUuiLBvy7v0fIfLqYkrQaIDHeIewZ5Ei/o5twFFuE3t86kPmQCkivOvG0ce0o1aICJx6s4wtnfWGaOXJsunWIa1W9ZJmGClQP8uZaJfUs+ZQCTTdPcd2cTHKPVWKVSxVvPZdBoxfVomi3nNeOvErh+kVYb/iRR3+Np9tzSmBy7hXv/S+OnruVon5xEz+fF0S/XZV4ofqEL7tyhmyraiB3L+Qy3R3EuAKJ3xfwvypupFhWhZsTHXjU961kfLga657P5wUhmykxWtSQ+ql8S9+NlPq1BodnduXs1npKt6vD8N43hFmKNaS2oQGeD88Jo3a0MJNn5ZAmneRF4U1s9Hw5+IMgHjGvhrUFV2CmVzAPH8Vp1qEqdPd4ze07CXRtlhKXDj7jgxZl0O22WtD3F/xG7VXalVuEoWp/uWZIAqVlluDA8L88b9QZuuZTh6eLa7mtyRlaIdZG6OF3XH2Dkjm+LUegVyRX/6dgXxorYFIZxtu146SztgrW677zoKmZZHesBu6jPvC2jRnk0liLn19b+YiEa2QjKcGpQZ2xJyKBPItlSPduj+KXQaR+qg5eh1u5vl0Q2TU0wBl/+A1/HQpWlmGTVAUfT3en7GoZjP/85WdOd6CkcTIECF95XvlvVnuoBFMXtXCVPx/YZCpBJ4d6HjPkNbOaXYKzs0r5yqhmNmJGCTLjwRu9ahgbWYrJ1SmcR1eyFcFleD4mkXevVzD7PeWYahXH90TKWbxzBS7FRnH3AIEelFVCNbQj0vrcJJUjRTCr7oOW+4n0aUgJHvn1wvzLQVQ8rgmTYzpi/uexFLSyDI96tEfJ5eH0OK0Mdi6q6HprAGXPLYOPvSpwUJtcv8lwO6Md6ga+YI4fRGa88Zi3TG1icoMSbP5wj7+8UsuSbsvwbfpN3pZZzWqrS3G45zU+9H4mmc+qRJW3JjZ1TaboNcWotxkEaeMN2h8rPmOqLm5pnKXQ2iaoD+iO5sFTqXFHMfaM6oykBZPoyGIZ3kjUMSJ+Atl9LIXNRDVMWptBb3cr0ODdF8IhcV40lGBS2VB8Op1EpmtEbh2mBy2vszTCqBmLevfCJtFLy84WY8jpbhheNZl+PyrB8U6dMUTU0r8JFVi2fDDCRt+l0HIZInaOwFv5LQr/KINN3nC8HBBMcv1mHMrRwYOrRJ47i7CVDcSLc5bk+LoIpwfoYO/MhxR6pAKGMUPR+1wKJS0tg+vakWhR3CYbkX0OrDTC9P6hZBHbhEFtQzA9MphanZqh030gMhusiTkVI3CIASqWSMhxbwmywvQQWH2f3ooaHtbNEKfvptKSLXIMjh+JuNd3qOy7yGLxo3B2ZSi9PdeE0RHDYfwgmOrvNOPD8GGwGjSbIvxKEPlxpKgp0yn5mgy6P4fDbkMa2VtXwmbdCGSuv0c58xTY5DYSVrYptP+BAhVmozB9URgZiPP6p9lYVGqGkqp9EzI3j4FhXjD5eTfjIDdCesVccj4kQ/zrMdjsNJN0t5VhfP5oFE2aQV9s5LDNGAPPK/fIuEsVEkeNxKdR98hMnNeHEkZC0E6lljqRwc8bYdrAMPrdsRE9l49D6aUQatUR4/NwHHYcWEChYvyHzjfBA6v5lBZfhm9643DRfjYlta+Aa60Jhh+ZRWtFtv30eTzkw8PptrQevPdEZJaH0vPMBlC8KdbzYFJf3gQPfVNsO7+A1F7J8TTFFKtWz6NMcV6svTwR0e9sqat9FSK0zTD9axjFXKxHvswMTntDKbG8Hs6O5rDvuJEyJyuwL8oSa4evox3nFDhzxgKasiU02qUSwa+n4Gs/e9K6WQX3uMlof8GO3K2rMWbMZKQHh9KA3bXY8lCCOoSQl20dFtRYIUe+n9J1qtB57HRMP+ZODo+rMOjsNNz7sJmaj1Tila8E3zTW0oj3VRhmaYU275WUIBP3FM9Q2hZC0Yoa9MhnOHPgLA1aVQOPgdOQsDSQRm9TwlfcU3/gKdJbpkS+73Q0O/iS60QlIvKno5vuCfohVKMxdToScjyo0/hqfN0vniF5P7k+VuLpsumoO+9E6h1KEbx0MuVdWUhfzsqgd3syHRy1gOysZfg0cgq1LF5LNiElSNE3pcZ3q0nduwSyZabkHbGUlB9LME3FjBatXUjFviUYoT2J/Frn0w4VGXJ1ptChXVvIan0xplqPowt7NpB/aDESJ4+nN1NW05flxegWMp7mHlhC4V7FEFwnkGydI8VXFyPojym1nDhBpsvzIbs1nHK2HycjXSlO3xtBH1qOUu1uKfTSR9KcW/upa0oBJsWNorSjbsQ+FGLRAWN6Jt1AsRGF6NZiTH/yV9L+dUX4usCEbORL6Xl2EeLem9DaxT60SicftlIDWrfRiwoD8rHtryH5uJwgdlQKh0UjKPCFB71+l49Ds0bS4fQ9FPdYiltnjGih4TbqOrQAqv6jKGvqJhp9qgD3r46mZSf9yWZzLp69HEwJ4/0ofUse9sXq00dNL/ph9BQdOxhQXMfjxLNzkCsZRj79DlNqVh4OnxpO3TJ3U9cP+cjYN4LUa92o+y4pdpuNpPR0NdI2F2P1qx/pBP5jplNLYLROl5xvfmTF4npdSD/aIHnB1KJKMH5AXzpxRcFCO8qwe3JvWqIoZqPdS+Ffp03X/UPI6FU2tg/oQ6E/zlBq/lNsmqJLL81P03h98cxzBtIdVx9aMfEJImL1aPc1LzLok43z2/RJevs4WYQ/xbLAobRbw5Nsp+ZixB0DWjbsAEWn5+HP5WGUqdaVPP8rgX5MPzKfoU7uHjIs8dGljrfbURwvRYpxf/I8+oP9DizF8tH96ZuJjGl9Lcb+mp7UzTGHZYq1tyROk5qPPmKGl8rQMFuTLmmE0Vv/HBwO1yE2NpiOzM7FC9aPGmaeJPXVWbil1Y/Kf/hQ4JUs/GID6cVwb3K1e4IXMweTrZHIQanZeDZWj25f0CaXPaUImalDVwt6kM3vUvR/2Yek5V3IIqYMzcP60au8R2yFbQnKunamDxqp7HFLKRbe1aBdp6Koy4wcfK3rQWv2RdDksbmYH6dFgbvDye5XLma0703mKwNo/XbAb013eqnjT9pDs6D3RovKrvqSUVIWZr7WoZF+3uQ16AkOt+tPunwAJa0vh+YPTfqS3IeSB4gcrdmLFrVpUe2DcgyN6E1Pu95nXcV58aRbe3L0vcX8SIa2N2okVZynxuZcZLl1JcPkSGrTy8eO1T3occo5umaVjxPBWpR/I4D0NwFZvTvSAg9/8dnFWE3ToOdFfhSQkYX5hZqk0zqYDD5X4IZGV4Jbf/K4UoG6lT0owyiVRZcVQT79N3tie5MZji5B4/G/rPTxRfq9Ph9PHVRpy/YL1FaTj39Kdfo7/jzJmRTDLTSodU4gqT7n8Bzyi014F0D7CwF9AxWabneKIqRZ2HpVlf72HUm7LlVi5aV2dKregIqTK1Hu2YHW6KQxj6ZCfPD8zGZMTWJfthbDP+wzU30fS9l3pFCo/GIO32OoeWYhvFb/Yy6iDxx/hSN79ydW3BBAhgufQPNqK8v6cIp0Oz3BjpI21qRpRP/7neR66zY2JWU4qaWJbN6mQl3CMlhhoxT2ui9YhX46Gx1egCi31yyz+gbLjixCYttzNjX7Mn2YWQDnRy3sqVkctV4sRGzmO9a4PJZmlRYiM+4b64ggClADPqjWM9/4M2TXCugcbGK5LQH0JTgHe3fL2SevcRS/uRpmRi9YzS9j+hFYjSP5b1jU4UfM47kU4SsbWB/fO+yBQSHSxyjZ9O0JbNeVIhwML2e+m+PJ/2MBWOJz1nbiMs16XIy0pfXMxSeItMOyYOUiZ4PaBdIHysVB/RymdS2A+NE8BKnnsT/Lx1PUDiXkHWvZJOVYyrmghM36Z2yL531m/UsKny5lbMvKRHY8oxA2s/PZvqh4FnOjCHqvC9i/nCvktLkI2t8UjO7Hk2OcDOq6JSzZI4jK3mUjaEMWO9LxDHkhFx8W3mfByil05FE1rK4I7EcX0Xc5KuHs9pSpjXnEfoyTwnZPOpOcvsfMOxfAxpCzT3eT2A8xj90PgL1m18nqvyL4+Ajs7cmrpJxcglCTbJa79gq9vFeKgwNz2GBZECW0z8GOc3dZzPNAcr+WB7WL11nRG3Nyq6tG8oyHbP0qc3r9XgmjsWms9lsGc0rLh05qIvs7Mp05rpIi5u5tpm+ZwrK3FqC1OZXlNF8n1T3FMIh5wJIjrlFAYilC395muquCSft5NlpTo1nE4rO0tmMObHZfYkNdA8nWLR+VDpGsr5klZQ9Riv7lBjNynUryETXQq7nFnN4LbMXOfKR3ucAG7H3MOulJcXvPJdZx730W3b4Af8uvsMCfieTzrATF168zx5Dr9GV7ORLzLrIuJsG0qs9TNI4KY5+7BdGAK7lYZhTEdkSdpuebpdh30Y/tsptGiTOrsDErjOmvZ+Q4vBovfS8ww5MC83klzsrNIaxB9yEzX10Ag9kh7JfovdV8SxG7LZId9kmkEbtEBj99lp03PUux1jnQ/O3HdNzO0HPnPNzcd5T1Cg6g1BMFGHN5O9vR4k8f+hfhqP5m5vdiJlUtUGBL/TGWec+aVOIrsXhiAHvUmMeSywuwOm0LOwYwpyMFkG71ZOtuJVHqinLEZnuzS5MSqcVWgYPrfNi3wEBaImpIddwGxjufJhe5FAd2LmRTD/uTkXivbpOXMv3RftQSWIyLOQvYkWfe1CYtQUjCAhY8V/QDb2S4OGEhiznkSab1pfC9sYjF1h2kI/fKUDRkKQv0dierqHL8O72SHbfZQcqZcmzkzqyidSHNMpXjonQ1i4tdQJ82yfHq+zp2vv1csheZdOkVN2aO2fRglwLdzA8woyYFe60swsPV09jujcXM/XMRlu5cwHyG3CSzcRVY2MeZbXuWSDm9KjHGfTsbmhdA2hVSpFyfzpy2nSLX+gII36zZmbknSW18EX62n8G+qfiSfEUxXrVZs/mHvUh9ZQl6jZ3JuuEYmVrJ8PCyLTsedZimdStFxwfz2O0e++hTYyn6uS5k6W/dyEujHBcTl7LbnTdR6rkydGy/mL1IXkO6UWUI+e3E/FVX0Nt3ZfD9sIS9K3ai9SHlmJmygn2d4khrU8tRvmsV07lQx0avleG6xmg23krOYlbIENJjKluncZP2X1Dgc9UUFq15g1LnVGHCFVumOaeZzWsoxdiIfkzXspn9PVeKMxU6bMrNJDITa2DMpN7seGkiqa+rxmJnA9b7bT2zii7Hz+BebNOPajYtoxwjbTWZ99YkGtS9Cps3qbD51olUb60UOf2zROfLVYq/XQu3IS8ksV7O5DVYCUFzgVBTsoKMlihxymmuYJawmLxCavHvgEQY9G8BBSrrMbzRRBjnPIdUPBqQMkpfePfQmlyaG7AxuL+w8ZYlWRc34N/fgULLpElke60BEsVwYeWOcbRsVwNq3pkL99eMptG6DejvsUiIUxlB7ksa8Mpgn7BqSiHzf1CB9wfU2bVp2cxtpQKnI1XZlusP2SrdKthIPkg8Rt9lsZOqEKP6SWKWcZ1i7ou6ev2W5FSva6TjX4vAhnSJbvxx8m9ToKB5jPAoypPktxWQ2IwVMiM96NuESvTPGi341+wj682VmGNlKpg/3EVp9yqh8W+q8G2vG1UtEudUpKVgqLuFCmsrIXlqK/ya4UK7RJ4aPtle2Ba4jtLNq3B+2QJhlKUzdb1dhVNPHYTRZwzIeH4jTEefEj4p9KjlcANi90YL3UfeY4r9SmQ2Fkha5ycz9/VKdA/Il0QPj2eTG2tErQuX7O8ZyWal1uBepLtkxbgzrIt+DU6rW0icJIm091s1xj84Kdk76Rr91anFQIm7RBrpRUtEppbccRCOBJ2goO4VENrPFaRqx0n7mhxXB8wVgnoOoLtDGzBckSL49OxDtt/qke5RIIxovMAOLq/FRC+SeNWHML3NNZC6/bHy++rHFNpKbNmZYdU15TpZD1Di2KlhkuMXrtL6CbVQ7fXYqmmKD03uLfqlaceE9Z7eNKCyHBOy3IUez3uSXV093v1qFobYdSXT/91rXZvQulJd7MEGeGp14i+MA5jCQYmQe3utivd6MlXRD5xu2mA5e/J12mWkhEvOL8tbZlfJemottmUOzDQv9aGY8eWIygkUzripkN2aBhjO0+J9A76wL+MaEEWDeIj+avb3qAIudCyzt/waWZeJ+5x7lrmsx1W6NrcW4XsbMzsu86VZn2Vg3teF5+RL5s2lyL17SQgufc0sLOpRt2EUv7C7lgXOr8O2YAueLpSwUNRiodSBS3ozplsv6tgSPSH05zD2epgcqVVnhKBtiRQ3qQZzjHcKast9xZqXQcXyjnBqri85jiyD6crbwkHTJ6x+Qy1uau3kM+Y+ZF0Ma+EXd5K/Wt2HyaPkmNnumdBW2IOFhyjQZUB3PmR0V6Y2tQoDNQx5wLFkep2khOfbO4IlT6J6oQbmN24IlTN8yWOjDKebBeGFhi9pit4+NDJLiOmTyoJe1MBhTRgf3CuZ1f6oRf9rEfzgl3jWXFSPsSkRvO8tDWY3pRpp+pbcdHtntn+CEk9m2fHTm9SZ/YoatH+7nPd9+Evyu6QWaWrr+ZPDt8jZqwamQXLhfXMSrZpaj23T6gTHoz7kVVwKx+8yYUkXH3KeWQ7dc2VC9CUrqtWSY3issTAlcQqtcK/Axn9zheDASbQ+shK7v28SspTXmcXmWpQEXuTTf1xg5qPrIY2+wD3CzjIm5iLGLZr3+KvB/v6swcLmHbzC5p+k0+46nPi1le/+eJfWdq2Dubwff/TfLdIdXw+VSHX+/cBNchzTiPQ+avzkUB+KPi6D9tZ6QbLNm94alcF8Y7PgvHUaBT2vwHLjscKCNDNq7ixH//2LhcIVpvS2nwLCwP2CSjtjck9SYIxqtDBoozeLUqnHU4tI/iJ2O3OOrMOD4lDe+/QKdm14A871Oct1Skcx9bs1cO3oxYPj+rC/HetgmOXJpz19QDEXa/B582L+wCeNAiV1cB43k7+TplBtR7EXdCZx2eo7tORAA8rv6HGLghPk3FwGZXSbsGTNcaoNKMPezV24fP0MerClEv/yxwsJbTZk/VzUHBVzIeScIU2eVAmVfsVCWow+/S4X+8jurWAeuoFFxNfgZX4wf3bWgWkOrkPMm0D+34ApTN+pDt8yTvLzQ4axec71UGr78NdaGfT7ZxVy9pzmXT6lU15QDcjam8d9eUC1Y+pwQ283n7bmPq3vJX6+bjU/3+EYtTaWoXGDDg8rPkLOaeVQuTuUb9A+TN9sKxB0cgTf7jCbXCcp0T/XWrjdpE+KIRXQfdkiFM/VI/eLCjh9U+HhWQIdaVLA5mkijzuSQQp1Jeb+vsRbnz2iL0drkHY4lNf/ukh2C4rxc9hNfvfHBZKPLAFLu8od1kRT0JUSdFmQwEfFnqfHvAQvlyVwlniYLGRlWOZmxPPKD5HfQ5HvJpnw9vsPUNbwCmybasZP5SygVT+qsfHTCqFFNpe2uNUgpY+TMGzuAEqzUYCZavHomr4Uv7YCRnP1uOtxTrrZCpiqPubKI5mUnVuNJ5vT+IwLGXTQvwaedY/5nk9xZBhdhIXu4LrLLtHLsBK0XeC8z4EYCqiQIerhHT7PMprWe5SiZMoNnrcoikJjS9E6KZHfaT4nestybLC6yS/bh9OsJ3JEj7nFY88cJPnLUpj4TOan7faTmnc5/pAlP7JzD61PlyNlkzXXv+hIfYfV4nynrYJD2AL6ZlyLje1dhIWjtck6QI6VShO+1rk7uXSSw5xb8wnWnclHIsfhDwv4u0+cHgcpMHJ/Dk96LdAn6ypML87hV7dnUuJdJbyW5vHxiitkN6cQnTrWcLsZ8aTMKsLcQeX80+k4unawBO8PFvIpo8MowLEC5qV3ed2NEMrbrMDCQQ950uRgirtfiQU/BF40cy8VHijD6Zk2fGEfd7IQ8/LHdA5ftHwXhSrKobhtzy1Hr6Ecqkaj2gnh/M1VJN9ZIzKXp7AkcglZDFSipsdm4evrLmTmU4aBo5x4VmEH+nBf3PPWer5n8D+24lsZPpTt4Z4GP5jhgzKkTzzGG8eBLLwV6GRRyjenCVTboxrdMhV8UkImDbinxH9fy/gp3wQ6KELyhjvP+fHJV2h0TRFiTjfwiQ5nyaasCi/88nlAVBAFJyrx5ks5L1+3kwYllcPkvQM/0W4HqZTLYWLuwPeYuNHa9xU4sWce71S0lTx+K/Bs0xSeWLyJFJZVkJlo8DET15NzVDU6zr8snDi1llzP1qL14BkhyleV1GaVYmC3fXxU1W/227wUA8KP87bRn1hUxzLomJ3kU9u9ZmrDy/B1dDCftwIkP67AosrnfF4/TqHRVdBpbeIm827Qimv5+LxeFc/Dr1PhWym2fv3FHf47S61FVYjdJedrb58lbXE+dlrZxAPfNTI7cf+ABZF8ScATSrYsE1nmDx/yIItyxLzMDvjBIwYnkc+PfGgu7gijmETysi2EiWMnfKoJphXva/B7wSfuMTSYrD/V4XyH3zy3sRv9/lKMhJZ/PHt+F3owoxjc/Rc/tLs9Jc0pgtOyD9zcvo0FtYj7/HvG57x6zyyaC5GhUsWXS1qY38wimDQX8nXJdczNvhSr9C7xaxufkEFyKR7nt8fwzaAvL+X4ZdMBA7okk3uVFLsjtNB64gYpFhRBdkIT+qqhFN9ai4LZ7fBldjC52TbAslgNOR/HU47otyWuargTO4rUjWVoO6+Gq330yGONyLxP1TDmuBY9Z8XoV94OYYs7U3bvAuww/sEH1rUjo6tSPHzxH7/s/YMFXhNja13Hn534wByHFeCOZSk3sm5hBmsKca9TNj/x6iVrnV+Evd73OXvcxPb3LMEcvWS+KLqWtX6Qoef5q1xdCorqU4bjBt3RuIjTqnkViNPqhlMj7tLreCl6DR0Ec+9blPW3AC9X9EfWjxCyrq3HpyVdcG1MMD0/3Ignb7rAabclRV8pBDPrgnbBU8imrhizwtQRdGIiOcTLoJ6jhnkk6phMhg17+iDtrECuU+QYtFMbestSKPV4IVz/6WP8nttUZleETupDcGxRKN2+3IBHB3qi6IaYX1kjXgf3wJnK6WRaKsVMld7Y9cOK2PlC1Lj2wICBmfThaAk6JQ+EkJpB1jrlcNUZgG/xqdQ4twT/zhtiz547ZPa9GE0Ph0F/Tyi5j21Egn4f2LcFk/qoJjwdo41gdTuyb5LCa6U+jnydQZltBYg0F+PgR+TkWIgtDn2Q4/+YvIYV4+hmPWRNSyeDu6X4/l0fcSfTaEVOKazChuNIZjhFd20AXRiMkddCySu5ES97DcSo6SHUvKYJ4xb2Ra+Fi0hOBfDzN4J/V3vyH1uIbY9H4M4WW0odU4RL7oYI1HlAamoVyOxoCP9/aZQ3Wo6gzcMhMztHow0bkLpmGHZEh1HhsUbsuj9UzPdScr5ZCINkY4StcaQWsQYUOmOQWTaPgmcX44LHKKTaifPUVAF7m+G4pkwjl4IKJNYPxzmLCOqkrMPMhaMhbXeOdmk3QFdqhKcyUWM3NsK7dARUPZbT211FMPU0QfCRpfT7UjHyu4xDXpsDyd1KkGwyFu56EcSf1CH48lg4+YaTllYD/saNRVTYCmoTa+DzflN0al1EA0JL4VczHlGuC8VzlqNj9gTMDomgwu61aPdvElROirPpVh0iNpnihTScjlyux5WP4xArWUPBXmWYVTIJLtuXU6J+OTo4mmHoZycymiBH988TEVV8jsan1GCv61SMcw+nta51eDrVHAcGhJFt/f/eQ7fA7tmuJLWVoxe3xKbemygoVI6H+yxwYfJqiq+TY/DqKegbvYwM3sixoWASkmvO0bUDSgTcs8Tpx2Hk97IGNc+sYLUyjF5a1yF7oiUu3/Qg2wsVYjym4fX6AxS7V4FjMdPQ4radqmZVYO9hCYxGbKXGogr8u2kF/zvhlHpe9MPnGa48D6HkoGqs3jMNBl2DaJZX1f/eX4ba0gBqqa5EUe101F/0o1mnKjGycDoG3feiVFaJanH9Rt+TkkRN1vWaDptsDwpYUYnIPdPRpu5F6//l4ekXQyKbE7SsfT70DgwnnWfHaNCSfPxzGkHl731Ia2AeRkQNpZHa3hRhkYcby4fRpGfH6eC0PEx6Z0jnpJ60pHc+XsweQQkW/tR9Rg6CFwymqAl+FJ2Ug6DDQ6j8jhdxhxxojjOgX8ePkdvbXKRXGFLsk6Pk8iwPgsYI2tm1C5n2LMSO9X0paVVHeiz2/q28vtS8uR3lJBSi/+u+tPfkN+b5thBX1/Yls6j/2GSDIthX65CTeQPr2ibqw9relBl5jnQHZGFOvRbtrQij9OQs3DXUpimBZyli7BN4N+hQ67AAsmj3FNNNBlDiH186KMnGxNODySnEm/zsstFR9K2rVmpRpnshPuj3IaeEbpSa97/3j/pSTEknclxTjNXB/chtSBOzGFaI5hu96PB2BfNYXoTgqp4U4VnEwkUdWGbRg8afiaKDEVmI26pJrS0RFHo3C580tcjhYjitCM7G6XRtmmZ5hp7rZOFCmg51sTpF+zOzcE6rHyVN+N9377NQtmYgBf7WJdVexfiaqE0/1+mQp1ox2ibo0Pc/mhQfU4KWTn0pY1QNG9CpAJafu9MLLRlTm1uISsuutHhHDhtdX4R3/TQo0uACefZ4ApVu3Ug7+jyZuj3BGZ0e1P5rBL39lo0Hh7To0/BzFDQsBx3OatPE24H04BlH39U9qX/IKVr1DijaqU01Kw2obX0JvNtp0tYlgyj6WwkGH9CiPbb9SLqmFGOnalOEjpwlqkjRrV1HUh+ax1SNxFjNUierKoElBxZhYB91mqobQ2+/PEFDew066BxNRwKfIkPSjV5OCSb9Oxkw+q8dLZ4YRDv6CGAHOlDx1kAaMY/j1evOtMJvGFmPLYNfSlfy0R1C8bPLYe/dnSL+FrMuC/Iht/zD1gzLY8k/pLgxVoXU/mUwm7uFkO5QoWKzOGoU4z/4piopLl+kl4dy8KKvOqX6XaC7N3PQyLrQlIHBpJqfAfnjb2zjgCDqPV1ApvI3M98QSK5LOeYYtKfpycYUP1mOBztV6evgkZQzsQL9GzqQFxlQRLMc17Z1oTGZBcxW7LU2lQ/sybkcFj1LCiv9LyypUWDuPgUoPvqVGRReJr3lOUge0cZG+l6i2Ke5iNisQsvFM+iPzES6/lu2LyOIjtgJ0Oz4gQmh48hWXwGrV9/Y4Clj6PGwSphP+c3efspj18rzYPy3me1emsVmSaRwPPWKPe4IFt8ohbZbK4uNi6cvM/NhPvQdC7waR48X5ePIx29M93wI9bLJxLw71Szq4VnqcFPAwQmN7J2BuN4igN9+zfrOmUzmMgVsBzWxOIsJZK9fBZbyiiXONxHPXIn0Tx/Z/ZM5bB7y4HVJwVpfcraiOR/zbiqZ+aVrZD8hD6nza9jJnQni3JGCFzawizkhNOu5IOplPjs2OJgsZgCyJSUsmcwp4V0lWs/LmKTWjL5UVSF8kYLd9M5nLCoXBwfmsxmu2ey2LA9bLhSwpFeZzK40H20Gxcwj4zplimuZYzFbW3eV1PwK4BVWxnSfiF7lFKAe/JCZzgum8WIvBK7NZD3bTaW0d1UIHCPG6etkCuhaDZl1AbO/m8Oslbkw3fOYfdjEWVfHfGR3EFi5kMma0/NFzc5hY2YlklG7QsR6gw1pukahIwoRKM1nkzTDKOkuh5prIhsmhJD8UBYMK5LYPp9gUqhlQzv7FvNxk5D2y0qElyYzbm5Jrk1VeLnoLsv9lcv0/uSIvHmLPaIs9jw1D3v1ktmRJWC2PfMRvy2N1TfdpLZ+Urixu0zlSBIZPitAlzkpzKBPGGW/EO+bF8dcjoaQk+UTeFnGso0y0c/0zIb9/KtMdx3RrOmViJ2dwLZ8lJDJFvHZ7eOZS3MWq1qbB4V/HHNo5ixHMx9eNVeYkUUysTYpMnffYKbDb1KzbjHY7MtMSyeMxv/giDl7nkXdD6Gu/0Qd+xzKVk2cToVjxHpYeI6lLCeSWlQhvv15ljwtl609kgvPYYFskGYOCwzPxe2LYeya5i3ae7AQgw5dYLZqyeRxUWTq7BAWXBVK/ssBS+EMa/8xmNI6ZUOtzo8ZOZ+l451zkNt0hHk+nEUv11XAfp8nW33PhvZ/qkCfn77MeGku0xT7TjnSiz3Y84SNcMvHJNNTTLf9bQqMK8L6fmdY0s9kclgkQ7bUh7nsDiXz9llgvieYTWUwqYzPRqT2blbvG0SB/XMxIdOFmfwNpNa6PLyzWMRW9XKg9RvLMUVzLav6NI+0/pWj27NNbKPmHDJolCNSfw9TnlOwVWaFeLh1FtOfX8Ic/kkxfM5q5pN7m0Lri1E0wJO19btFrm2lKPqyg1m2C6Z5S5/iXdtydsUtiPxG5OJV4xwWaBZI9dvyse3LNOZ/PIDkl6S4mTqFKYP9qfVxAbp1mszeLPMj06eFSDGfwva2eFP6LZH9R1uwi1Yn6LlHMXo5MGa4ypMesxLkHrVme0MP0sEfogfGLNb+5W5KjJXhwF87Zt9jG719K8PM/Hlsq70L6RXJ8NBpHkv4uZrKJKW4+HwBs7y7jJ43l2LmHSfWwXsRaZeUYWm7lSzirx2t+C16tq5uzMbWjlw7yOGbtYN53qtlUduLMLz9FPZ+1h3yWChDw9OVLM/iFl07V47yDXOYTsQZ0i/LxecYc5Y1MJBmvczD9GfjWdSIAPLvKcVsPWNW+O0k6XUswM1DxszA35fcXhbgn+Z4Vv/Bi0yuF2J3ohkz1jtO6euL0G3gVOY0/Qj97SlyU5sVC9LaT85XxDjwaWxvyU4yF9lHUjaDjVJuJVPbEmwbNZMZe24kv2nidZOZTGPHM2bbVozOXQ3ZsNQXTPd3CYZ+1GXmnnco82sppjSMZVlpyaQ/qQLbAkawkM31zHxRKdYVarEXv2pYfJoMY59psgm77pCxsgyVlzSZRmoypUor0M1QhSVOSyKnaVWiZ2iR/ChdQYHTKtG/xyxhrsNScf8qCN1JuGLpSK9PK3G+2URwMJ5Htkk1SLk5UNCZNpO0/tZg48NuQm8TRtbJNSiIVBfM0qdQhGENhNjOglU3U6pVKvH5W1/BpcCYnpcr0b/LREH1+kjS1a/Bv/WrBB2ljG0ZLMfq3Rrssm0h63q3HO9naLB57R8xNUUFxoR0YH7BN1isaRWK37ZKcj5Es02tVciR1kk23zvNAr2rof4pS6Jx3YPFh1UjsyVRsspqHXNYV42EvhGSuI5O7K1pNYKf+kraxL4uFL2ojXa8RK/yBm26UIXWiRmSzytEj2olxxypg/Bk7WFRt+Wo+TJXuGt2gHIGVOCqq73g/Xk31QfJsfzdaqFX7jby8hev718hvD62ieIXVUBjorMQvHIDOfAK7J6zRFBqrCVtZwVOTZovTP65imrPVaJm0Tzh3GwDUrSrhc2/k4Ju8SBqdamBriRBGBWXwB67KxH1Kluiu/Iic41TYlX5fUnMf8FsR7ESxVejJCf7nGD+WkrRb8+SbLPdzNwdqnF4yjxJ6/fFzL2kCu1ezZJYX7pJv0MVoCRLSQlu0LUlVdigtkOya58XZbuW45XnZqFc/wRZLCxDitZ24e+gY7RiQxl252wRYnSPUIzIL7t3bRG6yA9Q9q8yFOzbLAS+3Uu3T5ZjDm0Ugq/3ox+mNZgrhTDORZsc9WqQK9QKWcb7WXfrKpTfNLXa1WkjM46qxJZaX6vjs1exZKsqFIWoSk453KROVxTYEnTK6vPGGxQwowrH7zVYYZ4PaeeWonvAaeGdkTcZPS1FrP8JwUfiRR51pdjd2UOwrOxO+w1qYJrzTYj62Im6rq/BuvCO3Pu9Kjlm1+CZgxa36bGCfbkj9sLYJZnSRxtYkp8CReHOj8sm36TCAgWiDvx49O/kDYofUQVl45mMxGYfSppbCneNSIFH/WI6y2vx52B/ntb1E/vyUYnyTiN5hGQm66ov5v25ulBmkEyfnCox54G+cPtmEo2fXoXzqb2EFuZLv7vKwDYmC35/fcg+twTa768If168YGZSMUfBllzvTyUr/t/v6B5fylW2FjLtEUrsSnTlxy6ZsLdizFMCjgi7PIawB3plOJ1aJOyPTqa1jyqx/PRiYbTdTZp8pxrOYd6C8Xhf8u9Tgm47M4WsQSUsu02coYEH+N+F2Wy/bTUU+335rZ2PmMuDapQtCuN/2w1iEVvK0KhQ5zrfdJnZi3I4Bw7gOcXabPLPCkyfMZL/fHiLbFSq8ap7gtDcPZli7JSYOzxOSOjvS8YHiqHyNF94MciXkpJK8OWnVMg4c4/F91UiM+YCtwm7w1pWKPFXuMSNvAYxv3lyLNxqxm1c+7FiSwUu3CK+xbcfW5JUiT9TnPhqy14sj6phu3QVLzFNpe6BVWiTtgkzb96l9Z+r4L6uSRjww4d2DC7GRj+ZsLHEh54bidq4XC78XSWh7CWl+FwwUEh7OZXcd4i1UTZK0FgzmTz2y5CinCIYTk5mmlOVcKq/zDVfxrO4P0roD7vMu/0XydZPqUUmYvki56HMtLUSG2Zs5ovC+rLXzdVY5bKNv2t7SHLrSvBgM65IekBcpQrd5o7ml83u0ard1Qh/p8mNutwlY88atLxtx/0dfOi3RglS9zQKGbe86fHQEsht3wj7jk+j4meleKXRXzhrOpkMk8vwarG14HXGlKpqSiFRXy2EWZtQ2r1yqP/2FdSNolmLmRLCyss8TXaGmajU4EBrDF/49DiLvynWeV0kv9x5LPP8VQUHAw9+dMIgFtqmxIsFh3jyqEzKbi/q+audvLdDBgW+rcDAOZu4E08n09eVsP03h/sm3Se1Q0oo5JP5t9n3qNa2Fjf/jeaJN7zINECs1ck/hYbFJ8g9sgSWdh2544KZFHysHP1PDBac/s2kB2IfFSSYCMcvj6UErVLwZh/B56MRLWkqg2OHa0JUjg9zP1gN6fpovujrXmbSJNbhlXBuMmQVs0U1/gUF8WVnZjCeV4309X78rBOnzAXlOHsxkM9dkUmG5yqQNOY415n9mDwOVuGv1j7euiddvK7Enj1b+eTaY2SxvATqBr356zWe1HeVDNumDuEVa+aQ2ZIK/HtpLNzcNZvC8ypxqt9UQb+fAe1YWibW1TOhtMMQKjST4+DGf0KaPijucTlSnC5xfQ2Bju9U4PXic7yL+WVqDpHiz8Rb3EhyiTxkBbjucJVLd1yk3/cKoRtwmVc2XaDCI0WYURXHdUKjqdWiGK2d4vlAgyOU/lMGo9pRfF5HDwpcIMPN1xP5p1/zyfSJApKX1sJHVTsyn1KF3a3Thaw8PSrMl+HC3w7c7dEASgstQ8ajPlz1ZB9S2VCO9GFGvDwRpJwvR2lVCp/YJYGiT+fjnkk+rx0YT29vFyDxLOc5OnFk0KsIP8pTuTD8PI1fWILqlgQePTeSUmtlGGh4g1O3c2Qn1l5Qwi2e1/Ug5WjKwPtY8YM/9lFOPxlWnp/BN+gvIpZRiavpi4Wk2f1or4kMC0+Y8GGtvah1RCkUKxmv79+dVoj1bPNsPt8yOJvuniyFy4VCrjog6///BweeP+W92XVSk+aiyvcZ734vgerjpQjfWc0tZlwh/90FOLSwiMfPDqMfV8vx36I0PjU5hFplckgHcf5wUzANKFHgTHI2f/piD/WdK8PBmXb88kB3instg16ZPU+r30U/zEuxd9JC3n2EM9m8UaDm+X5hWMsy8nARZ+uW9UJbjyUU41mJoy9XCuN/a1Jt1xKkHVrMVTdo0OPaEgxS3cALpB1Erpehy9cd/NP1bDLRKEU/lwb+91kW6YjaeCGiimcWJtLzfJF/B33mgWXXKFiWj7zYN1zrSwh1YXIcsMjloaNCyMZYgc67irj+1Z0UF12Ky8cW8uJOOyhwZxlWvp/P24K3UeO6ckiTLfiopVvI+JQczyb04FXzXUgnvwIzU+8Ju5PWkccOBRp3nBRaD3eiFmkReh05zL9cak9ehiV4Iz3G7Sf8ZLLTJXi9MoBPbXvHzP4rwf7yUB4recnULstwr10kf3ktm+zalWLnrjfc3PsJOb8qg2mfN3zU15vkFJODGHs1OG1Ook7aeYg3UMUV+0Rab5SPQ6O/czXXENrUsQq3b9Xxn/4h9KCyGm9a/+NLVr5mt2eVYHvReX5X7Rlz6S/DZasYXrs0m0IHlqIg/zv/G/yEQq+UwaztM39jcotSfXPQ808nFFYkk+uiPKTM6oZRIqM97y9q+/QWbh4XSl2OKdEz4is/iFfMw6YY8gWXeFBeM/NYIjKX/DLPrHpKnyoLcfJdB6jaP6Xa2cXIvdgeGWF3KNwvB5fyemJhyW1auzMPWzv2Rv3CcDJUrYZh3Xe++EYY8W41yJmmgg2JZhTrWIQAuTrazMeT/5sihBurY1nUMJqcXQgVmToSRuhS4IECGNh0gNY/TZLn5cNucTuMvKtB7n3zsODYTz6/nzrJR+VBVt7K51mqkMO6PDjNaObBAd+Zakoe9usq+Ab+kY3g+RgnlfK/l1tZ0jUpGqdlcPvG1+ytShE6uSTx2HZNTCrm8V/kVZ68/Sm9vlGIbnqdsezNE1rxTvT5Eg182HKPDDbmILKgP7LkKeRongsdNV3EfLpNURn5uGLVD9NNz9H+wUrY3VPFS0UYtW6oxWsPdUgLppOBcT623OuOxi+MNN2kMD/UFd7/TaHfjYX4+7sjRraZUZTIF8FuHdA34BvTeZULywclvJ5/YbU2edBfnst3F3xmxfF5OOCZyS87ZpPB0EJsk/aA1a4s4u7F0J3YCyZD0qhtZC5iLw9E9qdUcjufj4WqevBJOUfxs0Wf9rkzTnUIp+TgOvzX1A0nW2xp14Fc2Pbrg6A4GzK6lYfSPr3Qcp7ItlKK5cnd8fNpFt2dV4A1OjpYnchFj1eE6MJ+WNflgVjb+XCO0sOytDTK7lSI/ZuHIuHPOXI1rUXhjZ7I1gunEWvqce2nNtr3XkipyMWfrvoI2TyP1HXyMD5mIO56zCL15/mwTdMF/eNkt0EKF4UuEs9kkrpGIU4dHoSoIY9ox6kCrAwcAvPW+5RQUYwJ/xkgd0YEZb6vhYOpLv62hVFXvQaEuevixIEV5FKZh4eFRsgrW0RORXlY524Ip8ELKNNCipb4YQg/LVCno/kI8x2I+IoMSlWX4v7JwXBreUxqYk5t1ushZlIUuQ2rxZeJQzEyMoJ+H6jDvoVDMGHwWio0luIsG4sZ3ZdT4mMp6vNH4+uL82QnU6Jw5kjU34ikzAe1cDYbgVuxEWSXV4d58mE4orWRMgMK4TraFLsXrqb1C4rgWjEOzU9Wku7IEnhbTMBN2XmylSoRbm4Mi2eRtGxvLdpcR0NvwBb6cqMIh0LNkJC+kR50Ez+vPgkXTq+hqp4yjDszES25UbT3uRLv9E0RcT2SHLfWott6E+wfsJVUzUqx67g5egW70I9bpehrOAUR4v7HeyiRs9wc6Sd3kWdX0T8UWyLIbRuN71mObd0t8TJ7MyUklKG781QYvI4kkyMKrNnPMEYWQdHJVZjYVwLbacfoy/0yjHw3DSq7PMi1oRx/NMS10x6qzSkH786wSH8nJR0vx7dwK7RWR1CwW4WoD9Mw71o4fchTYLHKdGy3DKYEGwV6JVojQS+QygIrcCXSGhnd/P///aadA61xh3xIrVyOLgXTEVl7nLyy5Hh6ezoiYjwpeZcc+fOnw+lDJxqvUYDc0D4UntmeRtyR4rVVH3pt8IvFJElxOFCHGnu/Z1kDC9AQ2Ju2lr5isy4UYFmDNnXUiCLDaI6aoh70fxydeVTM3//HkySphIQQQsgWWZPmviwhSpKQfd/3fd8qhISkvSRJ9jat877Plpmammlq2mTLlj4hkTXk9/7+zvxzz5wz9/26r/XxPGfOffd9fpVG9wKy1e2p2d+f5t/nUNd3IKXmIr05DZzo0InSXnam0U35qJhnQg2POtABMR+idEyp/8+2VBsr1mBzJ3Jw1SXv1vlQLu5EWUe0KFHMyYpAE/o57Qs7disPLqM6UNyOGua7VYFRCzqQcUkobXnCcdPYkMJ/BpNBFtDWrx298Qyidd5A/A9jGmHhTzFfpditakdxBRdJtZmjNr0DDbSxIAunAhiu7EDZzd3o65JCbBtuQjPndaafaQUw3t+JnD0+MFV/OdqFG9Kc76/YT0UenhgZUs9rYXSkfRZi3QzIbFoo2bXMwmqRNaz+XaHnjzPAv+vTkcn+1Ck5E6/L25Ljv4u0u6eAEQ5GFG83kPzaFGLOrnZ0LMCSRk9VwmmIMdld6E3u15RgUzpQrfFbZlQrw6B7bcix/zNW2F3sbzdb07FN18h6BkfIO12qbBNJH84Ayhw9+jT4Kj1TpUHir0NN46+Q7aQMXCFdCnO+RF4dpSi7rEdPXf1IuUKAckZb0o4bRMYR4nNbGdLslQPJs74IfbwNyFrnBfPUkqOfpBXpJVWwvF55aH1Om+6tjqKobUBKrg718YykupPZSPiqS2xjAL3+lIbXvVvQ1Wn+tG5wBnKkf1jyKRsKdVajQqsVbVlgTW/Oi8xWpUuO/QZR1I7/3cmmRwG2T1nUdRm2RmjR6dalzO6JHOVZP5nDiRjaZwvsKWxiBX1v0CaWBV+9ZlZVfZWcDqVi8rAG1kcTQLvnp8Gh6iuzeXGZNp/OwIOET0zPaxTlzSyG2ZYW5F1sQ8nhGgSU/2G8/WM2eL4M5ku+Mct6NRscJfb/yvfMbeVN0v4MKPp8YxvcYyjRPBdx0Z+ZJPAq7c5OhXfyf0zX9Qo5qtJxYMIbFu54mfbtz4SH7C2LwAQKdNSgdGIts9pgS/6XNXgTVs9ehoyip4/KsGrOJ9arYzmL7imD8dl3jL9RMruL4hxZ+JxZG9ymFdlZSDZ4yVb63qI7qdloCn/LbAfeJJ3ZcvSKrWE29lepwC8N5uOesPr5V2hb60xUF5QwSYk9+fctRVOLaqa/246aWpejV1MlO1hWzDaMlCE5p5zlXlAw7Tw5bAdo2LSY2xRzKhvsTRUrz42jvodlWDOsjJ3Tv0qLX6cjfLOCtbC/QnppUjh3z2Id9jMyiShDwH0lq7k+gercKmB9Q8bMvxez0PocLHEEe+2qZiW3c6GrzGXDft0h/0G5MCsqZLuf3qaMA3mo85OxFWEBpFBmYtvpR2xolT8ZrePYdjeR9VhJtCi+XNw/mRW3tieXVpWI6Z7KjN6rmP+iXPiWprJ1YflsZo0M6l0p7Lv7Qyqdlgvv0PtMX2SzjKVyBMeJe66+Q4O/5mPNmwxmZhZIRnEZsO8bwU5kBdC3DVKM7hXDvvWZTD6m5TCfeo2tMC5glbJc1F27xWKiHlLOYDnU3tGsXH6ftKX5cDaOYQ1zAmnh4QyYzfBney4F0KAqKTyqrrJ7S6bRpvOlOH/1FFvf04Es9pRhWQs/ltdNwdjPXAxJ9WP5OwuYzsxcmDSGswjTBFKsz8OzhkvswI8HpHVBgcToQNZ0NJBG3M5AWP5JNsg9gNyXCfC8d4bFpU6nWp9SRC8/xl6cmkqJPcuweMAp1uRVwOxFbbKgwyG23SaR/kTlwyX7BCttHU86KQVoGHeG+f+4Spa6UkTcW8FUC69QXE/ASbOJjXK5TH94Nob8XMbqTOaQ86YS9M9YzuKdnCl5kQaGfzeyO71mUvQ7DaZO2snKxM+dMwq8uDWLGfUoYocs83F08WrWuV0SDf6uwOP2q9nvV/FiLyuEMGsHO/X9KpWsk+JXwSw2Y1oAmVzkuGvtwFa8FGeTew7kI6ezgjI/8VwytH43gd1bt5K+SIuQOt2RvR65lPRFXfP4vhPzfr2AFnUuRkKcO3PMd6cu2cW4vGUhS9BzIntoMGfuFhZQMZM2pWiwdP9W0VfPWS+xVyfojmZvgpPo6/hCOL2fwqZ6J5AJU+HxARd2QOQc16HA3uphrFXTZTIwy0afLlbM3NOPJq+Qib4aymq/nqfkUXnYObs/W6Nzjhze5uHH7r5MseYM7TFU4FergWyO2ptqsxT4uHUI+/frJHlvKcC/PiPY3uZj9KaXaINkNKvUPkTz0wphEzOOjei5h4JHKdHVcALbsXAbmYQo8e6zhPX5uIH+/FJigf5E5tNqDZVuVaFx/2T2BCvI94MKlz2nsgMJr5n7GSXk3v2YZekbpjdFhf6Z3dirvCSK36/E3ZMDWcngRLIsUqFn5EiWIWqf6PXZ2DnLjGWqLpJJYg6e3erBbJdfIBPR549zerLx6efpabIcfTJ7sbd+r1iDyIQal07s9OQX7JB9EVp278AmKVYy3/GVUEU9kXQY7sbu9a6E0USVJHctMfu7FagvzpKsOjmEebavgPeAdEnVy57M43o50vo8kvg8SiL/nipsLe3GnmslkmkPUb/7m7Anxx/Smx4aLIn9I+n2ehF9Ly6DTexEwcV0IY1cUIaQD+OExVPdSUdWjnfrBwld5C6kk1AByedOwu0+jhTTthI1V/5I3d9MpODwCph+LJdaWdlRbUk5RqfKpb7LR5ObazlqfKukDd2HU6BbOf5NbyPUYxBF3yrHToMxQqOqnBn/p8ZRPWN26IiCpTmUwFBox+o+pTF1t1Ks/GLIilveZuFZZbgaqMc0DcFsWUM5gg5rMeVHH3ZJVgHVhnrJNM0uNlpSCduOzyQlf+azHfWVcB12V1IWM4VNW12JNROCJb/uDGcf/CswYtkFSbtu3dnk5HLET78kmTdKVN2VZThSfk7yn2EC6X4rRnD3l5L60w9ol2spnPfIJFMSdlBDnVibil3CiHbb6I2mBI3H9gmKjhtp2eoSFPQ6IswYtZYm15ZgxshtwoislbRiiwbCiPnCpO9L6FxQKWx8pgjKukXkOVn8fv44Yd4iS0q0qcDCDduF8v69qe/WCgy9HiCMyJ7JZvpWIunLKklT0nh2bksF3haOk/xK7MOMPcqB10Mlso5GTCtV5Mn2syTeK7RYs34ZnG6vl/itiKeqtyWImRUjaf9D1MvqUsjCPSUHTE9SQ5Ua1YePCT9an6CMWWp4uJ8Q6vccJWNrNcwkJ4S4Iwdoz0o1qi6eEKpn76LJe4rhq31cWOm+hTxnqLEs0keIn7SRvJOK4DD2vLDatDttmFoBZpMo/K02JdXwCgyZUyIM+O3BqoaVQ3e+/4Qjg2exXbvL4bjYy75cNZKlrCpDXdB5+/MFFszxRSnqdMPtpX8e0rm5Gjg5LJNUfbxPlYpSjCrXkdyb600mK9Rwe+ovZCZ40ZaMIuiq/AXHvJP05nkRatr7CK96naAjjirU1PgKti7tKX5kBd5dbhCGTmtLXRZUIOG7Lr+yqBXpfqiAY0RHbr/WmUn1SpHcRiqd7zubbVteir+Bq6T3pVPZotEarDl6UnpU+z4ZiKxuqKM7Qfv4XdrVWA7VG0/pke3etGJbEZqWhgvlZV4kgxLnN10X0qc0sw5DK8Gf9OKHcz+z0GdiHQ205ePWTGA5jcXYeXy0kHxewmo3FeNm285C5G5x/3blcH7eJJ2kuku+ncXakb+UHv/sTYEvlEh7nirYh3uT+oMS1e3uCZb9XrPQwjL8jZrHO12pYNE5ZWAFe/ns+EEsWozFTUu5cHmTJSucItb1OV3++kICHRJ9GLwuQLD//oDmzy2HmfYxof65N8XmFKLaUyG0fF/IDKgcwyef5drXs1jTq3J8+BrEC9RpbPCRSgQ3hPHTQ/uzOONirHnUmx85NJBZGJXg+98xfMq8RJoZXYbWV3KEmxvjSftjOe7KE4SlRd5Uc7cQN5eWCLktslh4YBk2LIrium3S2JoZFdDRiebh9fFMW/sxbkZF86NLB7HSKRqE+czgegOHse9vxVh8WMqHZgxgas9yeH9YxUeZp9K5nqV40KUtV79MJu8LZfhq3Sw0FSdS96EVmNrjk6A4nUCulhXQcikRukZ707akQniMeiKMchTtURRC61qNUGE5hZYEF6DgrZ6g8GY0+I8SN193FHYV2dKlT0o0pvcT+oWNpgBXFdqWSYQRt1NZRtty/G28ySfeuceigirg0yaGX9K7zmx7PkbS52juNGIC87wj2txvK9/8cgxrHlOOodE7eMaGDCq/pUHN6JHcY3waeRSVib8dxN3vPCLPzHKsudaRW3VJpmhJBXbu0eU3srwo8n92nvsi7O3hRQfkhdj894/g1G8q7ehRiBm8tWAT40DTQlUQMgyEUwNHkMkmFXbu3iAcnRrLlv0tQ4vxMbxqdQg7Z1YB8+PX+ddf55ndHpHZrkdw5TBXVqJfjpnhXlz6YxLzZxX40uoEX3NdSgfOazA+aC33r8+gTc9LYbXGmT+/nU5vLov9ZJ89P2zuScekhRiS3Ionvz1Bg8MK8bq6HS8b5kgzJ6nx74exMKrHYPp+RgUT+1AhaN0ACr+nxs3WKYL2y8ts9O5SmI2/xjNwijUPL8dnnVA+ymwLq7lTDmuDS7zs4nx2QKzT8pln+eUNTqxkbwW2PPfm441A3SXFUGz24ntSBdL7WwLbrGP81P5oqrORwco8gm+ceZ18PeQo2R/O84dF0avNeYipCON1L45T1PxCHM7oykuqj1GztRLLXCx47I0ZNGKy2J/ndRN85gygn2KeRKoyhPgqS9JvVkFpKhdWW+dQVrgKzqpw3vVlFq36XYRL2QH8xbwYKukgQ/3gBD78eTQVrpRjVIfbfLRPFE1bm48Wva7znN+R5PI+H8NZBB+8JIKG/lUgYlUE3/svjB5UFODIx0julXSUJnZVYfNJKy5THyadIiUi/Wy4+/RZpJ9UgoW5/YWmun50YoiYn1QuGH61IFcx1v3P/hLMFvQk9YUiHPbvwH/vyiGjShUO7LrJN3XMprzNxXgdfoermmLJ90kOmutUPHbhTTo0Tobf/llct+sNmmidj4v90viBjaGk+l6IkObr3ONBMI2crML+9bE89XkgNYcXYev1u1y79CB5HlfCMdGOj3q2n1x7K5G9dwqPLZ5H0SL7zRg6SYhtMZcMxFkjuWcndBrei1aI/ONyyZR/XNGd3ohcZJw/iG9s34U8ilWIY/bctFUuHXAqEm3I4E5js2mPOOtvemXwxqBbZLA+F9uNHvO7WTfJ7aMcYQ80/Eu3q1SbL84j80S++foVyqksxiwhnVvn76WmQUps0HLiuWW7yfOYElXhrrxMsotyvomcdn8O/9lmKfWarcHOd6uFDSEeZGKoQcHFOYJe7TyaGFKGJ13dhPnbuhL7VIi4g5P55goT2rdRiW3P3bj5/+6qlioR7LWKTzwsp6erC1Fj9oQXH5eR6VNRj38q5Q7yu2S3OgfRN5v4p0F3qKZ3LsoTG3id0RU6cagEH3vm8ptX/enpHw2M+iu5UYfdpCovxMl9c/kz753kNk8Fvyw33idvOy0xLMKBnNn8/eytVC7ONY/bE/k+1UZa1aCGMqwLf3tgLXlblSAxI1uYk72CdnTRQGZ9Uhj0rD0d6FQIx00b+BGpAXV3E2Mae4Cbd9clnUGFMD16hucF/2Nd7JQw0vHjgWu/sVX/lHiecIVrtsnp+SLRnjGvuUFtLnlrVJj0oo57Lb9HiybmYmQ3bWx0vUNuV2WYvq2J1z29QurwEvSTFvHskCu06Usp7lU94bd0tOnr1AK4tvbnBeU/mcHJAvzyCuWjHepZYaUSFrND+Xo3OaWUF8Co33fu818uVYv8P7ruF48JekhrInIgmWUA+78B5LijHJ5pH7lf0Vemez8fZxpjufRYPVs1qRDPx0XzpigZpR0vgOKEDjQeMtrVQokLQ7RgsTqZnrpnY8XkztgyUmTvwzngDiYYMSqQzt2ugEnIH66KHElM7KVpd1vDsvsgShuugFWyHsoG9SJvm3w0rm8N24mdacAbOSSndOBxw5iMrsvg2EELjln6FG+fi0npjbzwdUvaoyNDn4U13K99M9N9KMPct1Xcx+0X2zRejhsbSvnvJ1/Yip35uDIvkfud+sSs+xXA1uo212oroy+WCqwYZ4Adt5PpQedc+Jh0Q+7MJNrxJwcHj3XB905BNPhdJR4ktUK4zmSy2pKHRl8joGECKT7kI9W4LXTfjqaS+Qrs2NIGeaeGU6G1Aj+a9WCxR5++WGfjc9InviVNl+7FZmNTfC0vfNaCXq3PgbPHM/5swm+WYyhD+iU1fxv8gx36J4P8VDY/G/eNeX+SI6h3Br+cnkNfpuZjbUoH7IxIodNrZHjbwxzvIoJo7PfHGDPTEFNWudLYDznYXNcVZSYz6ctqGbzdTcX5N5W8p8rR9W17tPueRfNFff1J2Rk9CjLoKZOha6I5fvI0GvFKjgGFPbGjIYQcayvROq4TNv8LIll4FeK9TKDqtpg8b+RC/11feDjNpcpDMtiW9MLlYy6k6yiDr3M3qHqD3LTysH1tNxSNltKeFXJcLzFH7t0Msr6Wh5BWvbCudShNDn2MBRe6Ybt3ML0RqpCb2RW736yhVWdkKBw7GGVfltGDrXKkPbTC+VgP8tsmx27b/lDVCFT9Uw718h6wKJHSJq88/Iw1h0lWJnm+zIPTvZ4IKA4j8/RK/HPtDZvmEDJxqELIwl7YNT2Y7C48QdRac/S5uYHumeah5qg1GizXUN8DeRgnDEXnNxG0b1YFRt+0xKC3YbSq9WPEfuiH0e9DqPBBFTzQF8rXm2nP/HzEamzwMXU9rZqnwJlnIzChYyQtmVYB47iBqJ8aThaVldj6yArVOVsoqlCBxdGjkDt1M3lHFyI8bTSyhm+iZZNU+P59DMbURpD72grU7B4MV/1wCgishEeuNSqzt9Kf0Sqstx6HxVWbKUWcNbFvxsFveSQVBpdiDx+LpcsjaP7uMrTMHovha8PIrrxC5PwxGD9tP/0RdeuU4xMwImcX5bkWwXCoHTod2Up32hVj9qfxWBIaQQ37SkW9aYsTbcJogLhP+xMT4No9hIyLKlB43w7l9l7UtEONnzmTkDzlJFVfV4P0JuG6/mFy+FmE9sUS2JzaS5eEYlweJUGL2GBK21oKPnoiDrQOpPoiDf7bOxnxS/xpbJIGefIpWDnNjx6ImuvToymY0HyWVgWV4NWrydjU8xTduVGMZxaTkdXfk0LflMD30SR0kYfQgJ9SnPhuQK4/gslhuYCtPwxpX3MgzT0uwDqsHf3X7yplxQq4XmFM2792JpNVebC27EieTiZUOiYP14M60rZCI+qrkaNzSkf6rNajPyRHlU5HWrSvJa1zkOPVnQ5UMuIvK50oh21Fe3o1MJzG9pRC6KJPPr9CyeU/KUaktaXI4BCymMdxoKsRWbUMpLEXpJj7wYjm2wfQsUQp2LV2dEben5yFPFjYGtM19KVLrfMxd1B7uhQjarSbeTgd2oHmbG5FpcYySJ4aU32NFq3LycWzM+3oiM13ZrdZhk/fjOj0tAhS9peioUSPhg+JIKO/Au5Xt6ETDwJplF0G5ou2xSuv0tlOmbjxpy05pF6h1dmZ+HnKkHRXDaPw+nx0djOkHVsG0aExCsRmGdG8r5YUY1GA1lnGpFv+i314noNcFwNaUVjPPGNzcUKpT6/Mo+n7kkx4tGhJAxdEkWyfFMdcW5GJPJI8dDhsX7em5IGBNGJPOu6mtCZtdQA5TciAvq9om+0Ymrm9AP226pGFrQ2NnFCAB8H6tNnRmkJjlUifqE/LjBtZacscGD9sTbrDa9idLbk41aUVfXa9QXrpmajs14LM7kWTX6OAq1dbkGVWEC1Up4Ct/82m1AXSkKxUHJ7SgmKzxpFBByWuCjo0dsNI+q5VBNcOuiSRDyejLkWI/92aprR4z9iibNjEadGJ6mrmMSYXQwc3M5XLLWqblwn/6K9sYXUMpaQJMDv5m/0NvUGl5zl8D/9je3yCSHoiBTEdvrAFKYG0YWQqkuN+sYCtkyjHvghu7T8zdUd7ao4qQq+7v9iOuHEUtUmNRDSzy2Nq2RqXLOzKqWdPLrxgppdzYJb9hR2bEUfGfaVIPtjANgbeoj7iGS1Vn5hsaQi9f58MN51nzNU9iMYfTsHXia/ZOeZAX2cV41jzCzarTkKvOpeg/uV/TBppR4X7i+G/9yuz9n3JdgRkgc15xu72eMqeu+eAtX3NkqpuU6EFUBf5klUHxRHTBXRP17Jxw0LoxsxH2GWlYsE9gyiqWyq0+pSy0q7TaFMHDYJHKJmt9SQyiNPA36yCWb16yuo/ZyGyq5r1Cq5kAS45eGNRyrDrPrH3AvzeqdkXT1Gbt86CkUMZu/chmOL7pKBms5T9eSz2Aec0BFA2G8an0Z5hpThglsa8H0ymyV9LoVqRzcoDypmeJhvBwdmstk8FcxuSg6rDBcxL1MushMNocw773eo+HbPIhucXOUsLCCZz41TU1N9na8W4LHFPx7KNCez5tWl0KKAU2ypi2czAKTRyQxlGZ9xnldpVzFdLtN8pkfUq0LA7yIZ0aTLTZDwka2UWRns9YnFWD2js6Ww0dBTYq7RQ6vI4Gcl9ItnjAcHkVJeKPX7XmKo8kO76puPYsFjWcs408g4qhZ9+CFu80oEKbcvQ8PwaszkknqVbFg78i2F5fsVMJz0bvZ7dYlFLkujOcmDVhGgWbZRAdzKy4WYbx4LzQ0XmfAT9RRfZG3EmPruTiqkzL7Oq9TOo5IgGHkt82Gj/aTR/TSlMMn3ZgQ0OpLYqQ+dugcx6ZjEzF+OiPh/I9B2L2Mg32Yj+F86swpNptDwLa0f4s3Mig7n9ykGMOoTVLQqlnS8fQTH7JBv7OJjunk5F9LlTbIbzTBrbWoMNVidZi0pHarqkgYnZSaZ1V8lMcnNw85U3+zL8ER3anoO+P7yZrXsSWTjIMGToOZb7I4TqH6Yg9c425kTBVJadBpumHYwtcCP/icVQei9jli1m04qhJbgcs5ZdcnOidX00uDxmF3tvqGH3cvPQetM85ru8iMVul2PB0A1M6ppCl7bmiH44yNyuJJN6phypmr3s8O9gshqVhjmVy9jeVUH04HCGyORurL3Yi5KWSdFYMolVlSylvukqLO3tyK40LCIdryI8NnNhmb3m0wc/NRrtFrAt0gq2KDIfQyZMYzPKHrMvI/Pxr5eE1UamULSRDJd7rmTD+z6iUqt8BA1yZ7vrgskxJQ2nDjuzlKtBFJaTgY/9x7NLh6/SpP0C/s2zZs+/XiHvUcDS2D5sh8M5Omcizp3NvdgRu7N0b2ke+j/uzVQfTtO02jwkdO7Hfht6k5tdPiKaB7B1uSfIv6sCNjOGssbooyTLVqBz4nBW1ukA+c8pwJD8kWx8wS7S4gU41XIse+u0lU7bFcJm8XgWeGk9rWksRGpbCVsZvpJia5UiJ05mDT7Pmb5bAS73Gsl8V75gVd8UWLBlMHsxMJX8rsqh3OzAcr0fUXSWAuO+jGZT3gZSyz+ZeNTXkgnzrlJwvAChTzc2UO8KdX8D/GOmzKjNZbKdl43H/zqwKwo/ssjPwdKHndjQoPOUlS3yZPvuzHLgWfLpIsc/dQ82JeU0DRZZzmlsb3Ypzpuku+XomNyHLct7yYKHFuLwkx5MGlXNJov6+mqWKYu8v5ntCKuA0ZQvkhF8FZs8rALS+T8lYbdc2dcv5fDe3CAZd8OeVXqVI1z7P0nXt/2YXpdyGM18Ijnwx5DtojK4riiXZMk/Sbr3KoXtdpXk+4JiSXddDe45F0j+CamUp58PTa0l6zr4ET0QdXej0JFNWZlEu2KLYNm+UbLtzTzyOKTB0X+9hbeOcygwTYOzywwF198zKb5jKQLu1kq//ZpC5yo1SL6eIl3QaE+xeuK60F9alDmWTJxKEBB5Qeo4w4buWZag+VW6dHHdEHq6pwQ2nvrCG4sBZBQtru9OF1SGj9ngFyq0PNSB6eoXsjsD1ehxvyOrsMtgeWHFuJvRid0/HMcU+zUYN70Tk+YGMZeqUuyvbcf6X/Zh+wrKcCtGn8U/O8BMe5ejYlYbllS9ifkOLMeF7m3YlvQOTGFSDo+UhxK/6T8lGcpSVAWHS54cLZJsaiyBbu51ye3bkASLNseXpUrWrk2jtNkKBAW3ZFNUj6i7qQo1T+QSVUwiHXijhpEiS2Jvtp7cJorrKm+h45Y19CC9CDbJ+wQP4xVkWqBG/62uQtj+JWTXpxhPftgJjf0WkqqiGG1vDBL8P1mQ5SZRg88+JWSNN6fwJRqsTYoRXD91YNGvS6FI/WKfRi2YXqMGLQ4aS+7F1EoaBA0WRyyWTAx+IjmyV4Mm3TOSTw6PaMXeIhw2mC8xD0qkDq7FcM49K4k6dYzchqjgb39emDP5ECU6K1GluSgsPLyHDtUpUXr2onDkxzZa9EMJs85XhKjvm6haJa5XBAjcaQMl91HB18NPuMzX/f8ddybnzwivFnUlt2FiH24rE+obOlLMSA0id70TyrfYM7vkEvy1cJJWLRzMHK01sGkcmt4wpAtz3axBSwmzPza3LXO/rYHidoL9mbpk2tRbjboH3vbTtyZQxu4SaLOP9mPqH5B0UCk0PfbbXwj0pLycQpzyjhIeKk6QlagXTPaHCBfqjlHh4kIkzgsULGyPkuvFQtSHXRG0WxuRtbMG3p91+LGOrSlyqgZ8VRce9UOb0i6WYU5zD/6iv4TJpqnxb6OZsF+XWOSJYhz5WyGtaEymwUvUCPt4QHpmQSK5dCuBx6XQzNGXHpKp6P9GoV1mTQtvGmlfiJHT4gX39V5kN13U7Pq3Bd05OhT8WY0J1Za83Tot+vCzBNY/B/ODpj/YhsfF0CqYyCNujWQbtiix+d0dIUYYx7REXlq4YJFQ3/sRucWK9kwaJXwREmnF2BKsndVKMD0TTwGirwIyufTrWW8a278A/ovyBX7am/qOLYSha4ag0f3I+I4SGGfP442eL9nTVyUIe7uXO4wZyZqyCzHhmg7Puz6YbQhVoSpUl3tFPSKPn2q41V4Q9tokUWVkCUIG7RT4nXhyHF+K/v1JeO/pTUfSFWgKLxHYqXLmslKDxPhz/P3PQpY8pxT3Dl3ld33tmGnbQoSlWHDLIaPZhgEqOF0ZwN2W2zD/f0XwuTSW/zqfRib3izDEVylY9kulkY/UeLdOENwHJdMROw3OC/FCSLA31U4pwK75ZcLcVvlsqEqD31GRvPPrbOberRTeC2N44voJ7NAbURsaTOIRjXZMd7sao9+58MR945nPLrG3PF/CU/IyKC+8CE0L9HjXLum07pgake2+C1paKRQ4VIO0ra+FqsYkMvlPZK2FTwTPTd50TKPA180vhP/dCzRyiwJuNh+FW3FTaN/GfMzQ1xUUGRNp7PJ8SPz1hPJ2E8gvIR9Hh5oKOxPH0pqbBUhIGCTs1gjs69pS3B57i1t2S2O2p0rR6fAtHjhvBjP4pkaN93p+cZsDix6vQeao7dy9cgqzelQK8977uHQM6IOVEgljias3cjrSVoWV92150vNM4t3UkP3tzU+4p9M9Ufft9DLjKzK9aMsgBU61+yU8c/aidaMUiGzW4l9eTCW/9grcdNMVPiRPo/KRhehmqSekjBhLPjl5CLk7SBjdaRSdO16As28chO5FD1iUfSm2p9zkQz/cYKEhpXiSdIPrzlnMjhwshlfpUf72njuT6pRiVMuTvGXVNJGfyrCw9ig3Xw86ckuJhr/O3Oq5QKEzxFgEuXKVrpQyTpbAvacDnxjpSX3NFNgwXpcf8D9JGb/yUffbkNccd6RFpQrMaN1GGNhuBlV6KHHzdluhS8uR9DQgDws3uAjOZ60p3LEARxv2Cv81xTFfrxJsM43hjzeFM4vcEkx4GsXp0wVm16kES8pD+cL/9rFjR0tg2fYC/x6xnGkNLkNZuQ9f3CeLet1S4eDTPVzfkVP93GKkVe/g9StjSOdDNup7XOMP/G7QoYs5cKgM45KO0bTNJRcuXkF84+woCn0mQ8m0YP7F8RrZfpLhVUUQ1yw5QXaqfPS63IVbOxwn8xIFNJ9689dRTlToV4SQLx2Fa/rWlHwiD0ZLjwlfggZR4BIF5DVRwo8rQSxUroaVcST/r9CfeRYVQfYvlF/uk0u1pkp8zg3jWS45ZFJdiFnLz/KhmbHkZp6N7S+kfKDWTSqfn4Pavvf4xYWizUW5+HLqOo+8HUk8Iw/BK0J5U04ExarzUFodylvrhVNiawV0UyI5X3ec/EV9rX+6L9crOUr11grczR7OvZYeJrOqAjiVjeMnjriR6xMxD136C8/rZ1PijSLM+NBbiGzqRxl7FTiPj0LCZAt6ME3kq74GvOPoPNrVQoFP5x7xNImMAq4XInTqA97q7R0yP8vxs+4Fj/14i3JMstEyVsXzxsVSX1G/rH0l8A0WoWT1oADf5Tf4iR3B5NZQiO1jb/O8/wLJuFGJ4a8f8qbeR8hT5KLXn4hXjT1EVs35CHs6iW/M2E9m5goo4pz4wT3z6JB/EY7+tBWuP3Kjc/VFKBg4RDjwpw8ZKPKgiTDhUba9aOZJBXqsseIHtbvT/95V17h7Al+SmUf6n/PRsCqPb+0nJ78phRiXmcXDJ9yjA8MB69B6/rzpNo01yAbr8YZLdl6ltKcqrOqYwf8zDaDuSWrIr3Hu/HYvNfdViHbO4bJte2jiJgWs583jiwcspw3Plfi3ZJ8wceAS8tdWI8F5qWAe7EHrxLjbHHcSdriZU+KtPFivcOQ117pSUw8FPNLm87dVJjRzQQGsG1bx34vyyOG1Ai/vVvJTkNPErAKsWaril37cozohC/Xq33zPzLtkJtppkP2Jm729SisGqnB+dzafa3yV9Dqpsbh/Pj/Zdzd1/6LA9wnzeFuvnXTof/43deNx5tvJeEMhMmVTeYcjm6lwoRI1ERY8JH4dbTmnQvWhcuH51FW0SMwHy8d+guXJ5VQzXI2QfXuEcKvO1OSYBzZoF8/M6kCb7uZj4eoDPMhCn6oX5OOB/Xke6NiKdHYoYBZ8kf/5kE/ad+W4/vQ9t72VR1o9Feh4ppaPsEokx00c8d31EXzqIeXdy0KVTmt0j71Kz3uUwDetik/9GEA59zRwWvmcVzXq0tMHcowUZ5C5RpscjPJxvncwPzb8D4uPzsNM/WhelJRPfwzkOFP1i3+pyCPn4flQH/zKD8xMJs87HGMTjaFunUhfTmXBMsUIk9cHkYnILYMH/serQq9SdfdSnLF4y8Pjf7F99+R4636bbxicT/6ZMlgXaeOUax6FdszHqU1aEHweUdQ6IH5SJ9QokmjD3iykBXXE5ami3p+igWn8Z76sXxD9qS/FnIWN3P3SQAqwzUP9qjYYPLwfOe8S9Z1aD5kvupO1oQzbU3XRoGtK+i1zsaR/Szi2aE8PXHKgyvvLX3X8ydJC5Ph65CFvMzyfYsfnwrdYF6M0cjr3So60FnqYcieNvj7hmFLTBcfeplCyXhZmPuqCl0Yh5FytgZ9BE783LJi8Pcqxd2ILnJBMpj/jRW3SZIQsd0bO4nkHGhniSfVYepMgh9XMtni3dwiVOsux+F0b6JdYUPL5HDzarYcw6kYN9tmw2NwKxzd2IgPvLAx/poWpn42ol1sWfs78zr++aEOJD4Etivd8xOBWlFINfNNUczu3FrTqXxbeGpfy14Z/Wbw0BwMfyrhH+U/GEmRozk7jqwfk0Z5/OZg/0ACxvjLSkciRPakd/GRppNM6C1ZRZrAMSyW75mzsGt0deaNDybOhFDccdLDBNIRUPhXYb9oGMkM3sc9n40hQF3ScPYuOOeRggKYTxrBpZNWQi2E72mO2SkbdI3NQLK69dHIpba8MaekmCF+bQf5rs3E0oDteaNLI72wuOg40B/sRTjmGZeguNcaakDA697MMfluMcHVuCPndqcSmpnZ40ms1PW2RjeMe/XDi9nLadDYb3wP7wMdpAd25no0Wzd1xf3kuJevkwHZwJ4xSZZHDxFxE2XZFaKBAObdyYPa6O+5NiKAV68vwb6wJbLLC6NWuCnTnncEObST1zmy4xlnBsvc6qi3JRuzTAZj0bwUNWJ2LKaMH4GMwp9IQGQzPdkeXzQINNZHjytMe0Ha4Rk/7leFFuDmufY2gkfrlqFnXHc3eYTR5fyVsp/eAX8/N1MsyB6kZg9GxYCPdaSnDzuVDcWv2NXIReWDJt96Ytj6CHFdWwNTTAr+PbKNDoeJzv1lDSVvp0E05KkNGIHvpdfI5X4qSy1YoHRhFkcfK8Oz3APil76TCbmKdXhyJBwN3UvSZfHRdPRrfrm0nfrsA3zaNwYJO12lVYCkKqoeg4EYkxS0uR+Z5a/RvDKdNiyuw+JcNbvzeTafTC3Bj7DgMuLyD7gwXZ9ngcVhy7Tp9sStG1+Xj0PD7GklTNBiZOBrz/SLIamU5jh8chd4J4RRsX4ExEaPw0fDo/7+rd66NPVzoAD1wV8LR2w7xb3dTX5HbDe7bIufTNdriqUbvGxOw8Hk4rVOWAKn2aO8VSt2DNLjfhVD3/hTt2KHC6K2T0WqBF+3qVISP5yah9uBxWqWngl0SQ9sRRyi5Xomd2faQal+jXSKff2pg+P4snHSii9D+L6FIL4S85xXjnP5kfHQPII9PajSfdcDlWZcovFyNgmYH+Ln40h1vNW6YO2C+nQ/1TS1C7N/JeBVzinR5EU6vmIzZYk5OOSzF+xIDWlwTRLkhUgz5a0hpjYEUcEOK33FGNKrMlByqRM551J42DGtPlh1lcOrZnm4uaEvrZLkwyzCm4XWinirPRXaSMQX1CCdL50wM69+Gog1Dad20THhBn3bbB1N1TCZuzDWgDv8C6fL3TFTuMqTXGZb01FIO9ZN2lBbei3YdlaHTbmPSuJjROf9cLO5gTO9cxdn3IAfn/xrRKRtDCriZjUATQ0rmrUh9KQf/dIxoXr0WfQ3OgfYwQ9qvc53cu6Tj8ghtah8RSbH9MtB6Xyv6sDGMjgxPR5avLh0xCKYl9hl41diGHrIgqrPPxCMjA/IxHkmyrXKc/d2W7MYOo/BJeXgbbUgWF63IKFSOhjbt6Fj/thTTMQvPfrahKFkrKjTNQpNKjy43/2PzL2Vj33Z9ijoVTRO6Z8D6ZQv6eCuK6o5loOJdS2qODaU9q1Lx74w2/bofTBvc02Dh04q+tLYnVpyHywt06fi4saTzKh/ZLdsQZdvQG/t8aP9tS/OHtqDJh8U5pdSmI15NjI3LQkXvVtTdKpbyatMQcOUnMzoaQykmGTA508z6fQ0nx8pk1D38zr4Uh9BlxxR41/9h0VohVL8wFSfGaJP2XwcaKjKGm8tftst2Is1MVIhs3IK67J1A820KsDJXh1zc/rLkVQJ89zexjV2/sUP9Ac+6P+zYt1v0MzQd0e6N7FX2TZK9y4BPahNbHhxBcYeSwGrr2ZIWYXQ+Lxnbtn9mJz5Np+6+BfCLa2QuF6fQvauFUNv+ZPtHMzrXRwnfiH9s45km9jFWCm+vz6zT8Eam1YnD7U4Di9G/Tc5vMvAmov7//99u6CiFaeEHFm4YTn/XJCHy7VsWtTmEvhg+QsPTWvYsaDbt2qqA6f0alnvPmVwDC2DW+z9mUT2dBjuKmtGilsWt/cou1UrhnPqOPR//nlXHcbCLr5nV/nv06ng6gk1esjMiu9atzkTzyrdsvd1tij8sYI3jf8wqIIwGmSVBNrCSaQZ60NfofDxfX8ren5hPVg4KsPblzGGbG+VtFZkt/QlrmuFCFuJz2dzHbEvzDDok1um9ulLWTaeejXAS0Le8ivWze8uaBgFLepezPWvvU1VKBrRuPWbu7+7S5bUCfA4+YZ/vRZDPkARoSQrYhV9hFBCfCLf7CvZgwUL6vlYBb1M1i61eQK8qCvCgSMlsNrvTyPUq3OurYD6LZ5PzLTUe9MtjKytnUpR/Ccw6ZDF1rXh+HY7qMUVsRutqFvgIcI7NZxGHH1Ksbya2fSlg3SIj6NjCBLj/zGI1P0Ip/E8S3mxJZaNj5lJOrBoBazPZtLTZZGtbgsl1icx880yqCtDAuPk+yw16zQwmcww9CiZ1e8IMpmTB8ZmUReon0QNlBoyMUlnQtQRKaSdF86JMxltHEB+RiPJuD5j9xFAK6f0I3s23mem+WRQ5XIM1h6PZatcZtO63Bmb/IliYTjU7NJBjyYKHbFVOEtWVZsJx8wM2viGBXLM4jBoeMG29a+R3Nx59hwSxO0URlJ6VAIf2Ycyp2ol0XTSwZf7s5jpHstAuxRsXf1ZWVMXmH+CiD68x59pUiqnLwLGzV9n3dSlU208KlhPK6osjqVW7BARfvMTOXQsnd4cknL95lsVZOtMiaQke6HizAX+d6JyoVQ3bHmSO/crYIR/gr70f89meRmW3RDsfX2ATdVLJfwlwftdp5jA5knIbEhA9ypOtLg2j1ceTkfB4P2vycKc1jmqkBi9m3v5zSKttMTQnV7HdLi5U01CM/tWb2QS3EibdJIdyzSLWqamYnbPNgWTbDtakTqdIEwGG2QfZkh5ptOl7Fu6+3cwGOkbQnL1JOHVrJXM+GUpDDqTgBV/C9pxbRoNfKLF//zRWN3cRnZaqEJHtwhwNFtCqWUXY+Xwee5ZWysznyDFkgivrY1zBTi+WYdze6ezalgw68RGw+ejKFB5pVFOegxdD3dj6uxFkmp6EoEIJM7cJpZWJqWhcO56dtwymyzszoNEdxLKneFJO3zz0f9CfFW47TscK8+DUdRBLOX1Y1H35+PFxCAvI30dd/uWjjdyaRV3aRSOMFZhlYMMWLthCd/QLsPnRWPY9bh2FDyhEx9b2zFm1igLfFeJuDTHNtycselgewjoNYbvrnkk+rCnB9S76rDgxWdJgLvKAgy7r4RMh8TdRY1KPlky7IJPezBAZ7+Ig5jc/nbTCcjHn+jhmuz+SwtYlofWfgcxMGUZTtFNxtL0pS/sZRMpPGZh6uhPLN7pKWxIFbJ2gz+rj/WnaReBUXBs21+sSFdZmYZa3AYtY4Ed3ErNx8n47lrf1PFm2z8Wpnqas6pUPLbqYi7t2Zixt4WlSV+cibIc5c83wohUzZOi5z4JJ/pwgvecyTP3Yj0lmHSNdf5HP1QPYxPyD9HN1HlY+GMR8vPbRHVGP2LgMZSE3nrE40Veby3uwEtMnLPmHAk6rTZn5xwrGxd61c2tHZha5ghk0l0Hpp8dKit1YgG0ZOnsasFNB45mzRRmu/tZltWct2Mz8Uox735L9PdOGfR9eiiV3miVLfGskHxw1MNr1WSI7mCnJKivG8+NPJNdNIiWHRqjxxfqdxC1OSs8FMSeT9VjD9AxKrJShpV4X9mVLGNU4pcHh2neJMlvk5IR01O/+KfkyLoiC4zLhK/0hUVwPoLmeAsx9/kj26PiTyxCgp48Os2WXqHxOFroebsPqO82jXmdFHR1lKJyvnEX+/dWoOV8ttR8ynU6Yq2F6IUnaqs9EavYsQvPEs9LEE+PJ7r4Kfw1WSD+FjaJzs0Q2szshte9gTd/9VGg+pZJe51ZUOaQIkjY9Bdf1/elcaBESAqYKfhfLWfNlJToe6MhidhaxD+cLMaldJ2a+Np2FahehUWXGfBfdYuGjijFssTnrUhDE/FCCj4d6sN5J59jYWA1Wnu/GZjw5ycpfaRBW343tvLGDTSwuRf4rE2bvt4rZfyzFp5AObOUySPx+FyNcc1GifSBBompSI21ZuKTdlCjJyEFqHNDNkvj8ktKDnFxYbqiRPLTJpOQKOexZnUR/cDrZVipwZEiBxOzvamK3C3Ez6qBwMmIlhZ5U4kn4CmHzomX04acSkhdThWT5Iqrfr8JC2RDh3f6+ZKwowozk7cIl+15kHFeEoemBgnvJL4l9gTg7zj2176ZTK9lHJXBy05f4ZeRJBqcU4/DudRJzJEjuPC3C7pGbJY06AhnnyLCjtVQSb5RJ6j35KHkbK9E5kkar1hfi0htfyYpxB8k3qgAHRgcLNoPEHe0KoDU0TEjpupPiZxXgnW+EcPfLFprsVICPQoTQ6c5GWsULkGZ0Vfh7dR35pxVizTofYUpBN/rKimC2L02ISTGlOusi2OY8Fxr62bE1f8V8UMula8xGsUuRaqiMkqT7f/RmFjrFUG5uJdXvrcsc44vR0sTD/q12jSTaTY0NvW/ab0qQ0mjrPJScPi1Jzs6gofEKLJg3VXLkcSpphyvx7beRZMs4T3rVsQBNnW8LKzxOUvRCBabyOKG3q8j2hgrsyrkhfP92SDyvAl8PRwodTu+lN815MCu+KbSybk/HdhZhgqIFjylpS1+PFqHqXkdu+MyWfQ8RNcvB2cLfgvEs2qoIgrqT4PBiNNv1RomFvc2EwTyd+loXYkNSoL39olTSWqYS67fbBJ0AsVe0V6BUL1M4dM+TGrqL9hQkCCWLTtKWdnmY6pIs1Nu2pgdaRdjj0pe767ekALkKPmmjeMGpv0znbRG2WTAe32Isc0wtQGLbZOHVfFum80xc77wqKLenU7WyEGFyG2mjJJU65KuQ3K5OajHem/SO5OP8OKVA/7zILjMfwRNkQqSVFnWPVeLYp+k8IfE7s6sVGezKIh7T7j3btEXst7t38g3bxjN+TuxRbm+EgIHErC/nITi1QrDcKD5rjJir6SOEpiWptGZYEd65bhNOjPSmPZJ8mEwqFcLK61m1swqIPcZ73HjFjv0twvoW53krxzJmNbgYjbNCudn5SWzyJAVOlpvzlguns5EXCpD53Zan5WWS1L8QHmHFwpOsdEr5rcTdkfGCz7ZUynlYBI8r4cIaa2/qPjYf7yZVCzWfJotxzMaR0v+kr/dOopLwLCTzWmnYf0pW9UjUXOdv8gvLc1nOtRJ8db7Fa1a5sNAAJRZ3dedzGmcy1x1FiPRbzjcUCvSgfSFGv9bnj1Zlkp6JCrseNgnjfqZTWrEKhsYvBYvPXnSE5cFj+xfBPtqLRkrliLz4V/gU4kAGO2RIHvlXamtL5CsVddB9LeF6yHhyPJ2Lm1M7CWNfFjITsV/lnrrDU35lM59xxfh16TavM0pjFhUlqP1xi1u77GKKRUrsU+7nfN4iFjqxCPtMd/Bxn0H+jwqw7e54LunOKbmNEmnpFrx/rpRqi5WwNezIdU286KuxHB1TW/GJNZ40eG8evI/q8o1qRwpvlsNmmY6Q0m8MZd3KRduEkYKtNsSYFkGjus2Ngh6xvKciA4+5xd9leLFLw1TIG+DDn93fyfreKMJwCy8+40UO5e3Pxw7X1XxNm2xKFJnW9NtCbnnSk5wH5qJ8nCF3beVJduEyVJsb85LeJynRUtRQW0y4R5oTTfRRoP9dQ+H3GieaSUr0H9hOmJgwglZ9EP3zfLXwLe4W23CnCH9+X+dfSiNYwBW1OMuucbtu59kqxyLYZ13hjxefYFZ5Rfi79DzfeVlOzy/I0a3Laa7kuWSVkY9hfY5zR+sc+ppUgMas/fyA4y0KUAn45XKLm+rfpK/TslDCwrnzjhvk9yQLms9X+PPf12lJYDY2dL3C/cOiqMk3B0fmBvBXTteoe3Iu2jwM5O9nnaTYzBwkbzLjSV4n6PksGa4HmvMhn2bTh98KnD3fRRh6bxYNnqPEO1knoePsIXTplAznd0cILUsH0pbwPAwxSxdG1t9g+v5K9O16jXdsE8YUeSqEr4ng5r2usGaFClGPQ/iB03kUCTli2oVyjZOMXFcqUHf8In8zMJcG2xZglb831zt7h25nZ2Lz6wIeWXyLcn5y3NDJ5H1HxpJfE3DX9Tbv/DKCXrWRo8Q5lNvcCqdNVXJMHRTJm7oeJ52ZMgTbDeVD/x6l+Pe5cOxqx5+1daNltwrwpKGn0CvelWYOV0KoMheGPrKikR1ywVoXCFu+DiADMcfWbikVOhvl0yWzPPSYf5ebzpSTv6sCE8/d4K7Vd+lJNykMo5/yGUW3qVaLIxLF3GVpGK3YnA/LlOv8mnYoeQxQYLnTLX5pWTD5CwU4+/Iet154hP5Y5OJkh6ncfvchMu0qQ4OrE6/8d4D88uRobDWLx49wJ5e4AvRfOFB4UTKA3BbmwuRAnVC+2pL01sjw8V9b/n1rH9K/I8fKC5a8q2cBPR2UC+c9Wbxpq4KcIcN+IykfYvaQuCYDBxc18N6P7lPHAVJc7PmBvx4fQqW/8nHp+X0+NSeI/O8UwOl5Mr9ucpDi/uTCxWEOT7+zn0qfyFD1Zi7fWbaXPqyTw2+aB79is5wMFom2he0X+pgvIYN7BZBMXypEWXrQCYdCNNpNFLrl9KXo27loyBzKR53qTYvKZXh2bzKffrYHnTCUo27UUj5lbwH9WZ4L1ZICbtteQR7v5Ah6VMwdXj4kr0mZeBL6g+umPKDy+wIuHm7izi2C6IhfIb4Ow/+R9OVxMe3//0lCEZItJCFk3+KG5vUica0JyR4l6dqlS0Ioe2QL2ZJK2jftzXk/p2laZ1plJ1tca5bbJeQ3n+/vv/M4jzPn/Xq/lufymDlnxD8V5zlEy4OLHxcJ91hv9n9ZgNzmS0QL520cNkXLcVgo7E228vavhegomymCvTdyOIrwZrKV2LfNk18oimEe91ry+ejGH1aVIJTPSfefd+PEJyrM9twqEg514qUHVNh6e7/IH96eS1cXoGzYEVHSv4Q97uWj8PhjMSm1iD0CCjE8/okYWKr1kuPk8O6ih963k1gnQ6BiS3O0NbnASw3K8KljtcjK6cAh+/NhdCJQTHYxZF9DbR3HnxVX1uqxWw8Vnky7KqzUOuzZXZvnNteFYecSTm2fD5FQLxy/ZrDO4FyUjm+HK0vTOfBTLvzGtkXHYSHsYleObLun4r/RzfjzjHx8N7kh+iX9or77VYi+cFME7yvmSTOUMPuog407M3l8Zi68l3aAwYYMfn9MQvGwjrix6iL7BlVgydaPokH8pgmBSmT+iBe1D36QcwcV5LWJYvQ/RTzYX8B7kiEc3haxQS8F9jW2gnxHFr911urk753g9DGDlScExvfqjEUGl1nfshKDF/0Sywwn8+7qfIx+aAQL1wlca50P2Zs26GI0is3GKbHayxCN/w7gAfcUSNY3gKHanL9tBNZsaYnKx6bsflPg1MDmeLimE29KkhDr/UN09jDi5LsS6jbUixCT1jwtWkKnjy9FX6sWfPm69rzyjlCcasYGWqzo+6tQDDrbRG4jleB5WeJKSiNN6KnCg5hbIrSukHdvEeiw2QgGEwq5qVaBlpFGqDaSeNIOCWVNXfH6Wg4fsRWY0L0bnqqucpRNJc4ntEJVxytcvbUKi1z1YflqKTdq9771724Y1GcBrzJXoMXCLtj0dQbToDzU23TEhpb2PLOHEhaH28NghzEXa339NNsv4vnOtuz8NBeLMt8Iv/atOSQtFx6jn4rZDi2507Fc/Fp1X9h0KWC7EQK+X4zh+EPF5lO0OO9vjLlW4K6jBJSsXfeRnL2igEKj7qjWDeXSpCpcC2mHdc+usO7zKpgPM0RWzmqeFAq4PrOA37QV3KQEHLf0RGXFYp7/ElhlZYol5ioedEvCzQsmmF6vZLtTQMiAzjDqo2D5MgXGaLph2DbBnycotDXsjuCYMD4SXIndp7ugz/dQjmpdjYJZnVHYYz3b2Csw6+tAOCxby/5mCpz5ZInlFhGcdaYC7nFmmLcnjItLqhDi3hMLA6/xcvNqzOtuikNnvdnYSwFZxAicDdzMG3bnofPPoTgeGsHr2lYi3aEvJpy5zjMLq/Bnjz6YF+fDu/9UIuDLGAw9vI0fa/F8yoFR2BUbzvenVKExYyA2dwvnzulVyDxniSqbXfzQMx+9rcahaZkP7ztYgH+HjsO3E3+z8l0ReO84nJ4bycmWWg3jPBzvboZz3/eVuH92GLxn7+HH14sw4uF41J704fLIYhStsEHY+hscvkaDToet0efPCA67Xw79s2Pgez2cSydWIrDLKJQt9uell4sREkcY7byXq71LMEFlizevd7HDsRLknJ+A9xsjubGtGj0zxsOsQBu/Yxkq4mzw+GWgtk9KMNfJHsGvD/Ol8FKohB3c1x9gRW4pdjlORrHYz/7lpYjLYhScjOCc8hL0OW0LK7vr7DFYjaoiGaISrvLyh6X4VT8Jp3pe4q9z1ch9bodLP86xKkaNTk/s4VR7WssFWv0cORU3Bwdp+VQDH5upePPqGCfaaVDUzR5eQyzZMyEfEf3b8Xm3PmxvmY/G+0a86XRPNrVUItvSiIcnd+HRm/JwfWxbnnzemB0aFHgd0oZvz77OAU8yYXpDh9u8usbjf2WiU3Ndnv3rKkfbZ2FOeHM2rh3FwVH52FVryI7yYRzvkY8jL9twpdsADm+ej57NjfjZe3M+/kV7T+c2fHqTKev9B4S9MWCzRya8rhRo3GzAA9q142c3AatbrfmIuwFb9gOmt27Fx9dH8urYDNDZb2RrEsGGWzIRmv+TZjaFclNdBlyTdHje9ytsaZOJBQ+asbuzLS9XqXDntz6nxY7j4ZYqeKhbc+OrzrxFi/m3r7XiB2uMOWq6wOftLXnU5TZ84L2ELU0tWDmuJf8cKuDQrgXP8bnBV3pk4sXo/6jKJZK3qbPQ9/VP6hIVyi3WpyNL1Uilo67wklEZaDzYROMjp/LPukI4qJtoy/fJ7JFXgF8PdflIx9a8oFaOG8m6vKO3Hj/7Lce+szrsUxnDC/pmwGb+W7IPiOba+gykxnwkA6vrHNaQgjM731Lu72vc1vAWTIM/UuBfc1iTWACri5/ow5kZ3F7rgxx2/kdNPJWN56nwzaUZ/8jWZ9OHuQh++4sufWvGy6tz0djUQHsqY/nB7gyoZr2mpZtj2So9C8UGb2iU6XU+vzMFprGvSbfLNa7qnYr63q+pz3AndntWAGvjZ9Sz0ZEH7y1E3YdXVHh7Du97VATPCe9oaIdfdP5SLspr3lHjy0T2fJMO6/h75OaRwMbjMqF37DGNeBrHZt2yMX3BC7qREMbLriajPqeWUruGsuvNFBQ/ekQeLZby7tVFWNyhkk4FOrNiTyE2mT2gkD+dOEqrpUN7PqLGs/9R8sFcROs9JZ97SSy3yEDTt2raEJHEBmeyMJQqafXKa/zLORkbuILG0lU2zUqB+YjbNOOYB7u7lyCrSFDQfncOs9f6BQsFtZ3mwgMMSmA0u5C2/FzK5d/UGPpF0KPHi9i/pgwm07LJfHc99VTnoqa0jAIUKXygVtuHXsUU6J3Cpsez4TZVRTs/hPPz6AQ0mGbQgP/C2NMgCYkfcymo1Vo21y+F+UA5Dfrkzi6VpbA8mk1Btq58fLAG4T0yaOuyFRzVoRxuYxLoxwBnVrlUwDw3jh6Xz2PL7ZXwuhJBp4e9oWW95Rj+Mof+cMpgQ50M1LVPoQPBt3ji5Sx4Lsuhz/apbNkqB8WugkZduc7DtyWiviGWnrle4+xByXjTN5a2nVzKYSMqUBwQRs+CFvLP5xV4tPo8jTNyZEtVJep8Q6jtHy/pyFQ53DWxNPBZmuyMkwYtD/tSzKRwWfQXNW7Y+NCaT5ls/yoDbv6RlPojneN6ZEPPIJY8j4Xxc48kaIZcopGF19j9QRLsdoZTlbcTb3GqgDLJn8ybO3KySyVqpWM0yPUJWYXKYXb+Ehn9mS4T0RqoH3iSoGuyTc006BaygY5PzWWf3+kIHHqKpiuyOKUhC14LL5DCKZNr7bJB+8KoNDqMW8Qlob9NIGWbObHV7nJ0S91Ip/+ey95SBe5d2kn9Kubw8vcVyBRbKTjzHu3fL8G09REyM0mRGb3V4P3phdT0+qLMqrUGO0yW0rI4OR8yycSaAfvpxb4cjvDNhrhzmH52iODnbRIxKulvCnIJYzEuGVOH7iIfwyXctFODUUcWUXLXhVxdUIaOxSvo7kdHvtS2Al/oL1pQ7cBnrlegKnQTBT6rIT1r4MlhT8orK5O9MypHSqUdGaYlyPxml2FFtylk2/GcrHGSBlv3TyWdHRI7iyxs1fuLXipy+bNJDqaO9yHre+HcalUivpxbRBOnhvHIy8n4Hrec+vV055lan36vpz01BLmwhUyN3+1mUVrLpZw8RZtb0/nkE7qIrWo1+L7LmQyf3SHHXXmYZ2RPPkqNzC6qHO8fDqfOF+Jk03LLsH7/SCqtOSsLkTTIjBtNDZMEn7LJwRM9B6oZIufgf3ORme1CU5aEc26rJMR52tIh5zCueZmMglaTSCdtK3+NLMTW3SMoZOx6vutUDPVff9DrojW8VOtrUrrKyCXXlSfcKMWstlPobdw96jEqH4Fnh9Ks9ffohVZXpBwbTEtnt6dweSXaxplR/wpdar+gEplBvah84n2ZYnsFdtztRetMw2Q9isqw6J8uZDbivOzdqDJc7TyA3O8rtDo8B22H9SWnEPABo1zcHDqC3g+WmIIltH1rS+5dw/nZ4SRcHTyUrL3DeNKKFNx42J/eO4fyvLlp6H/ehDZcCuJJZQoM/GVIe7ef4OUD89BtvhH92TKQlal56PXCmJLcj3CkOg//bOmixYqDrDtHiY3UkyIv+/PnB0r8vt6bEp/uZe/j+Yir60sWYbu50E+F9R/60xebHdyjQusZOwwm8VCLg9cK8F63L8VcvE8HBqqQd7gXtXK6SzONtdeYdiL9h4uo75Bq/JHehTIOziX9hCpc/WlKbw79QTWHqpDSxZRirXtRyOgqDKkwpd5Nzenr0Cq47mpHOl8DZYs1GiT3apB9OpbHtR1ycLOuG6lDFJz4MheXP3amfWcEB9UJ/A7vQo/EddbMTcbHajPy+HqNt+rewj/bWtOfk67yl3UZOJDYIGvteplNz2YhufGerP/mixz1Ixt1Pe7Ivg+4wDV/5OJAuyeyDz/OsrG+hKbGr7KsbqdY3wFou1affAac4APVwPVMQ4q+cIyVs7XaMr49XfhyhAfPUkAd0ZEu91/IFs6l2BrTXHK67ciOWr+Ztu+lPP/ETHY7UArrPKV8bOwUDm+pPfa5Kk+WbNl7UAl+Ndsit1k1jmtOFWPI95Vy01UjucfVYrhXhctbuQ/mUC7BjauGkvTDkr9eKMXF1bOlBcHVFN+xEL/Gtqfkq0XkdbcIEyd0pABZBl2qL8W8mp40658oqn+kwZy6PtTnSwi5e5ZjByzpQ91x6rG8AqMsBlDw7X0UNl3bq5/6kW2dB2UMrEKRoheZ/rGCfA0r0TFtAC0tuyh7XalB5L4I2aIFJ2QvpmtgplLJxL08Xj4kF1s3taKo5nlcJSTYzPws+yYEJ8bkwfTpI9mRltpavErDlZpnsgDfq5yYreWIS4WyIXGXefbMLGz4mC0b/fki/zUkG1sihcwoKISHIhtNCwpkHn3d+HyrEqzx8JCepa7k+b1KYLhxrhT4aDm7bSvBF3cbaUbLJWwbVIKj8T0k3+sWHDmjFJH6h6TqYDOefVybt4sxUnGTgpwWFCGh2oTapKbTz9Ri/OnWgwafj6Z11dr8b+hDldsu0v+eye0/axC9u3qaXOzKsLZ6CF15UCbr4VSOiGgDWUxSlqz+by1GnbaQ/Vr4/3ln4oDtMr0F+Wx7T9szvU7IWnjlsWUBEH82XKYsFVwang9bnJDJt3ix0fIiCOcbku6kzezuUIj7d6Kl8yfXs8q/EOuNQ6XyZ2vZ1q0I5v+dkDRH3TmrezFMevhJG+Td+EypFpcu3ZGSJ5pw+0slePX1t1SyawjZbtBg9oun8gkdTUmvRg3rZoHyUY4/ZA7LtZzl5zTx3wsVsvr+GujqxNi+mwfZM181Rlo+tc0qVvKRfUDgcWdZVpaC6/OUuBDYStZ2gsSp3oUYM6SrzNM1l20OFuNNu39sW7Tcx5cqC+BinyQV79nDprkqrElNlA79tYN/6hdAxz5BemDlxe3HF8AkLUFyGLiFw3+qMKspUfqyWKufm0oQPcVYVHYw5Hqt9qjq3UdM6j2B1k3X7qV4m9Rp/gSyyyjGKL0lkm7qKHr2vATdHw6Swp9Z0aGMUiy5rCctm6Xg+74q/DKbKk/7ILHLiUIE7m0zUXMyl5VJxWi+rr3tmT4BrNerEFl/KSW7t/t5N6vQUlcpTV20j93f5CM0PVvaOWEvu+mqENo7TYqY0JKN7pXAJWK0cFY1Z7fTJbhs/KdwjJpEOTUF8HqWKHVfIaPwzkX4+uGg9KUU3FeLezee2EpbSyR2nFGE35v0pN4Xcnl3jxJYH0+Wj3gYwNWttPWtqJBOWgbwsYXaPJhWSvdv+fPxoSqccSqROnbR4WfRJUh0WykeL/6P2vzUrvt1j2g4OovctHmbfthENF6bSovTVegf/lr6PAnsdbIQi41DpImHJX7cWIQH1jul3edzOf5gCUa5LJaWZQZw31oVsq4+lXr7BrCXs3YtbWN+aHxHnb1KMVDnpBgf8JR66KnxoemqGJNxh3x1yvDs63VhkLyC7NoXwXrXNLE/zpmKtXXxy3AQu1rksf5fBTijfCkd7gS2H1kESlNLF9/LWa9NCdY3JEvb63LZ8UoJDsw5IyVoAnjpCxXUxp+kkR5T2PujQFO/+3LXhZPYbj3QeeNb+V/9npLviRL0nnJDdLW6T8s7qZF+IkrQ9j1093MRJss8hf4zTzrmUYJdl13FWO18mdzS1u5BN/HJMY/9SwtQnGMkPJ3Br28UIdhbR9TMk9h7ZQl8TOqk6yKAFbu1eXjyTYoNCuABVVq+Pt0krRk6nbdYKpA27YHcYOQ0jl2pQOeXj+V7phL/bKHA7LDvcmt9WyYfBdb80JduR1aSf7Ua/afECpsfpRQUosF5ZZxI7nKA6n2KceSql3Cv3k/GLiWo3f+3eB+bz/71Wt7sOkLM0FHyKYtCDHcdJm5I4EOriuHwurtoMyyAvbOVmHdAT1S4zeDlfRSoG/tInjR4BkdaKaGZ8UE+ycKG/S8JrCmwkLbstOFVHRTYM7ynNCS9gmyPleJaq3ixdE0hLd2lRp/hcWJGe4kmuGswd1yMMODDlOxZitm1/qKjooDdKpUwPblM/F6j4noLFYIt5oi23/M4ensRRu2ZIcw2RvODj9koD70gSsJv8pawHBxPOityRkTxuMJcVDULErtMbnDdejm2tDsuWiT7s3NaHuL6txGKcf48f1Ye6iw6iubfZnGjuwpb05tLZ/zGcY5c4IuhtfT6+xi265GHG8+nSqM7KkhjqY1/V4wY8Dad6jPUSBoRJWQtL5HlsRI0pgaLxvNnaLu2V/+sOSkcBhZy3Yh8fN67Rej7qDgotgDmtpuFVBXL8cuzoFl5S7SwiuHk5jmwHHtDvDoVxXnNtDi8/YKIfhzJR1jAoOyUOJwSwY+XCXRxDxLtx4az41HgwruT4vazMLbIUkBz+IxwjN3Pxe3zsP+MqVC+3sflLfOwaVUfsaHtXJ55oQBL2raVDMaP4VRDYMY8V+njjRFsZJaH+aMPSmHDc6iHdhZuq6KEzecEWvyqBAsU10W71tdI3C/BKrdLYlVDMBkJNVTLQoSZbwk71CoQNee8iLQu5lA7JaYePSlyvRN4RstM/IooF4/vx/EHtyzM6JAvDkyK4dmluXj9JkMc2X2Nu7ZWIn35eVHUeJVrl+WjKe6y6PhuL7/2zMPi1UNEh8d+nOWRh9DJf4io4/O5PrUQJa+7Sv13DeH2m/Ng45giGdeWsN1/Cixvc10oThZz0Jl8TJkTI0L7JXLcjkyQ3T3hXxfPhTXZuNjivqjrd4UPdC9A17hw8SzlElfXFSAzPlaob+1hO5M8vLGYIhwv7eLK7nnIWj9HWB1cxO/+LoDh0wFSWrgza1wLIf0zQOptacU1bfOwZs5PyXRpf9b1ysOjMf1F47JSXqeNbUNTjrg8qoRt7fPxYE+6yFIl8elO2XCe+14YHElgQ5GDJPcXYs2di6xcXog7MWni7YoQztlQjOgMuRjiuJMdbbV5+Ogs8p5s58EabTy2K8TbkL/Z51E+ouuXCcfTLjxNrY1t0Rap8n/vYNTeZ9SnidL59EU8Lr0IhqvGSl81fTn2fh5U+tNErqM5FxoqUdlyrXh3qgdrtuRjzPQtwjG6lNuM0s7C8WrRblEqu+Rk45i9Dm7tvcir6rT4vwFielYIzx9VgmYvi0VK3QV+N16NoxvLRbTfdg5aq0D7La6i6uDfPPywEq4ly8Rw+238zj0foy7PFR1jN/Nwra4ObT1cnF25jqc3K0DLWf9Kp7au4VZFWs59Hy01X+zGHlpe/mocJBWUm7Fcq0t9FuwRc4u6sfUlrc7vHyCq3puw33UlQt4dEZ/j1Ww5QTub9m/Fkr2lbPdNga3d68Q/NzPY/XwW+k5sDf3jaWzaNweLHVpii/wiO63Q4tv3KvG070XeMkWNnUV3ReHQztxwBxhqGSQc7DqwTS+t3jM/I9y8W3L1TwV2LAwTJzya88/NShxtDBcthqt59j4JHW0bxfThpZw6WQG/Hg2ioTyT/d5kY+5UI7wamsF3zXKQNt8QVo8vc+piNTQ+/4gJQy9x2n0N1rvWidw+enzmp0BPywQRskOXbdfkwfhmtBi9uJQ/vJbj8YnmiIwo4WI7IHK0LqyScvm4YTashxqjj182L4/LgfMSY+xtvMImQzQQel9FzYLLHJRVhpU5n8SpX83ZukJCgnm2KM1uxkYuWnwITxUDSovZvqUEKb611t+W8EwnAce5+rjfWeLExmy8jjeB4mMOtz+QC9uNnaB5eZWrJ5ThdP/forPHFa7uVQ6zk43Cdydx2Lw8xF82wj87tJpfy4mnH7XB6rND2TlJoNLOEH+utWTPMAm/Z7fGyHnmPM9LjjfTW8DxmikvPyPH51QdLJzclcO85ejd/JdIuavPrX7kIGpmpehiqccbHCXMXVAoLA11OccX6P5ZLo4cK+Lsb7nQjDXCqguCDXbnIuZeZ2xbJue4TnIoh3eB+eFQvrKyHI+6tkDN+yusnFaBKWt0UVm6hisH5eLYMlMceraSD+yQY2RgN0zyd+ZOfhLsGzqj5J/ZrLtDYM5UEywePIU9lwJOSe1h5GfL2wcB+puMkL7KnF365WJIfz2MfNuT8w1zMfZLM3TW7cp5I3PhNrZRPGrqwF21Xjj25wcRfLENh/7ORm3Ll8KwS2uu6p+Db90eiuIhhWx9U46lzTrAKEzJoSdz4RPXCR9n5LFjK21+Dmrj2XGdB7uWIb1tW8zuFcbG7uXQOBki+8B6rnmSi52B5gjYtZZrtflMu2WGJTmrWL+9gBTeA4cbVTx9lxz7xndEwdx81vGXI922E3ZsyWOnwQIncrsgWBHBrzM1WDnPBD4zw9kvrQwWesYY3C2MdS0rYXXCGIE2XuywTY6OeQNh5LiJ+9TLsVXHEu3VnlyTJ9BPpx8mjYzkS9PL4Lq9KyZoual0QwUeruuGmms+vPysHA0VI2C14W+uHytBfWsojgdt4ZFztbnNGAzdmpvska3Gnau9sXpiFCtfaWDawRz6rXy5ZpSE0GOj8GCBL/t4Ab9Hj0GTdQx//bcUng39UDkimpdq+cg2qi8CV99g+blyWDbvjxZiDw8vy8PsM+PQXrGHzT/mQ5PxB563juGRY9TI+ncADkdHsZVLGSyfDMK4tZFcHViBc42D8MtuH+sMzsf+1eOh12svt/EuwNTs8cD5GP4ZVwK9DiMxIDiaPZ+VApeG407ODSbPMry5OwJjRh/irlofkfuO8Nd+rX4eWYBmfWW4NHMf6/1RhB3vJ0JmH/N/3x3fihiNZ4NvssP8UnT7PhZ+Hqd4dlQh3veciomjgvjn2CLc3muPF8eOsO+RQohFk3F83kH2dS1Ghz2TMEurecp9i6E3/A90KrvBs68VY+LAibCJDmebMcXQVBMMba5x3aBibBk1Gb23XWazgcU4VWaHzQEX2NSpGLs87RF64gx/+FaEw1unotDjJDu9K8He/VORNXE2ybV6rNX67vzFbSpFz9Ogq1N3tm2cQeSqwZBJ3Xhl9DgyHqlBwe8ufKrcni45a2Csa8JW4cO0HlyDFR4d+M40otS5Guy81ZZzTPtSzQANXPoZsOYfI/J9p8a0lXpcYzCe7LSfrS9uydvPWZKz1puHJTRjnbCW1FClxu43jTTX5jovUGbA8nQTfe0exubVGcgYrsPfN41k/4d5EH0MOVwMYnmaApuGGvLqJX15016glXYt1bKenBMv4FfWip0DurHDSYHTu1pxQ7QpWWrxs2b2R8rN+y7bflSNILf3lJgTyQ7z0jE66yv5Xwpn69tpsDZvoJVuYXxImY7jr35QpmIi+w5X4rp5S+641pp/piowpmtr3jF/GD8cBYyracXTuwzg6M8STl1ryT2De7FGO48Lm7fgp2Zd+IixhGG7W/CFzHb84ZYcHu+a84txbbipVI7Ag1r8fmpMPm3+99zKQzJO+i4LC1IjvqKWWplGc7xRGorVb+jNa20Pz02H9dV6iv8rnB1qUpFY/oF+1IWxabs0HNj9lXonT+FxTlr98E6Lo/LJnJOlhLq/Hu+u6cFxCTkocG3G7je68tZ/cjBgUTPesqs9O2r1c3BWE3lOMuSLilxkJOmwj5kROeppYL5GTfuPv5YZrVNjcVoZNd5RyqbdL8XwIYWUEh7H5Ztvod6tlkzfxbC7QToc/F/TztXRPMY5HYunvyebbuHc72IK2nd9Q92WX+dD1alQmX+kwKPz2P+kEtEm72mc7RyelJ2P2nlfycz3T+47Oh/l4jddTLFnr/+U6Oely4/D2nCGp1bzH2ggxYCW7DcgB+XHvtLbhmac8iwHJkafqGGvIVW31cBJIWi9T73sWLwaIR0UlN6/WJbaXA1vfVDvswk85uEt7LZ+SGQfz5+t0+E54hkd3xDJ228n4sWhR6R7M5zvdkuG0+7n5LJsMccuyoeB3yP6HO3EZjtVqIl+TmHz5vG6VSp4z3hLmV91eVTHbNiY1JFDnA7fdc6B/OQ/VJffmhQdNQiqv0UlMz/LPMvUWhxNo12tymTfxmmPa2+RnSyJjXLTUN7tLj2+lcCdOR1BKY9I4xvJO5sScGBwDT04H87RvZJgN/M+eZdv46W1xfi6GaT6uYVnzilGoo+SlnxZzcf3FqJpcTH9GLWK7fcUoL5AQ36Hl/F8raZNnVpN7e8vYvFZhQ83H1Di0WZ8ID0LdcNr6d+Lv6jwejaCPz6kup2taHRPDTYMjaUvwz/Lpr1QQ7k7lvx618gad6jhbxpHnh63+POsW9hUUEAtK1N4+uQ03K9Q0+dJN/iNfQLqm5dRL4MILh6SiE2WamrQcsG4bSWwH5ZLid22cs4zLY6NAQ1auYln/lECt5cSOU72ZJsPxXDT1ovWuHF4QhFcDhfSA8uV7PumEG5NpVS7+hvtz8uGj7yC7Kv1SU87ywZFETRgWYPMTjs7XzXXyadXmcz6sBom1aE02jeNxxemwu+nglTlt3jk3TS4xebR55FRPHx8POLNc6n+fiT3eRcPswRQtF4Ef3magKENSho6wof11CXw3JxJHT9483bdUshfZdAYyy3sf74U3i/TqLBxHT+bo4Z9Wio9O72WP0RrYH87jlx3rmady2UwahdDQYdd2ZzLER8cSUNPfqHZ2r4N8lSRap4eZZAGWT+uUDKey3S6aJC+9jwt/JQlU55Xo3zBSepplMGGi2793/upxrZK58sXtPP1Mpsc+0Xx7jbxaMhOp8HWkSwexcMpMZme+a7lwWFlODM7nLrXu/PX8eU4svQqOdxZySKzHGkRVygwZhlfGlkBn+7n6IrNR6ofr41Hk04hD3/L7LZp8OryabofUCUbrcXnqbWHad9fUTL3NDXuv9hPBsdzmE6lILFVOPk0ZHHE01TMXh5Nl/WjeNStOARbx9KhyxF8u3MCZt8Op2Ulq/m+VznmN52lBxar2OJ4OaafPU4pHZeywftyuIw/oq37G2oxMwd2UhQF9fkh216mwfSAgzRpao3szDMNrrb2pTQ+K9N4qfFF35tM1+dyzJ5UOOhfIgWyWb5GOy8NV2jCtxs89EocnFZcIWubCK45loDQLWfJdbwLm2jKYLfGjwxrFrN3y3LE/etNx2NekJVXDkw/nqdpAxtlbagM713/putTq2QN08pQ4O1OtiVHZNWjtOsau9HAPeCGGSl44e1Ph7oJbrqeCpu/D1Nu9Q22vxuH6LVHSYoM57ixiZg66BCFVLpym9elaLl4Cf0VvoI3aHlwyONVNL54EbeaUoZX7m5kuqOWqvZq8+93gAr7f5WZlJehZehSynItln0N1F7Tbj6lpe6WRT8vxZNjM6nfF3D50lSc/raDlmcK7nckHad1ttLFZdHs/DgGLUtX00JZFHc6G4e4gA207PlaHr2/GN8/T6GAlm7sObUUB1fMpaCw5dywT42p3+eRzZgHNNtPjt/dltPq5Q/o8mw5vvezp44zOlJ1VDm+z7ajnqomWWJEOWTz7cjeyle2eLoazVeNprj3Cv71PA1VfgvI0QTc70Qmpv67hP7Lj+LupnEomDSD4rdF8uV2CVD7zKZvKm/uek6FjZVDyDp+M+esKsSTuNH04+1f3H5YMfakTSTzZ3ep7wUg5e4EGtLnPo1OE1jxbDAZDzej3cUV2O88jFy/6VP1ugrMihlFGX+8k70YXIEynZFkbbhVNrOVGnN+taDOG/xl0001yN3cm9Lr8nlaQjpGRXcnnXN5vO2/TAQaDqXlb7T5XJyFRWX2lKXVdebT47HoYx9yT4ngcQaJ+KI7gv45e4R9CgTSuxvTNJvDXNhBgSGNnalq+gH2ylTgoHNPCj67n01c8+B6oTedbLmX3aYrMVCvH9UN3sVmXvlYKxtAQS+284TzKvRfOYiW7LpLulBgzakuNK3+NtWOVGLU7TY0sWEeNaysQMKYIdRkPp6UdRW4MHIQBVQPpnENFcj8MYiKRvrJ/C6XIn7aXVnfwyquPZ2JxoRG2apCJU/6nIUnPdvR1DE3ePu2BDxf2JxSD4RzMifj8JhWlPRXGP/b7xb0//oo27jqPG+vyEHyj/syzeKz7JGei8YjH2Sj553kcVsl/LrbnK7rH+fk7QL9lxiSiTjKltbAwJnt6W7oEZ4ZBuwZ0pEczizlSZ0LsOedhbRsy0I+plOENdnNpchoB35YU4g63SfyNTl/8tLzhdgdkyn/fGoS60QVQDPzpHzV5fFcW6XC5cHr5IpBY7jVNRV2256U3305lOd/VaHu4r/yb6/6s1tqAV7tmCt9kvpy357FKFngJXn0qyQD93w8+tmK4geVkpOVCmuPGNB0j0Dad64MQ6ShxEMCaNpTDZ6bjKADIzfRfJdydKsaTmnPV9H8O+UIPDKcinoFyWKdSnE85rKsZNcBWbJfKexDsmVFQwp4X1MWGrsoZY+t8jmiay7ct9XKLMYpeYmPhEi7EpmZ6Q2u7ZuIA2Oeyk66R/AS22QMfV0jkxaH8a+yW2garJQZ/XuVby3OQOWdcNlxmys8bX0mlm+8LlsZdYl12mTB5nCsbJJXCAc0y8aWtZBtWHae9/3vv4o2VMlOpbpyzqJCLJnsInnvdGHf0kJstbCTlnVezg6mRZD5jpCsSpbw6FFF2Lq7l3Rufj/WLFZh9hw/6eVVCw4uLEDovDOSTmJPnnagAO8HKCVdEyVZDi3A2PdG9LVnDp2ZXYCOfY3p6sdkcs4twJeNXcl0bySNNCzGjaI+ZFN9niZ5lWLFk8H02j2IOjdTo9fb4TTNJFbmpleKf8cPkSWeuCSzfVGMwLlustT0Ah6v1RL6etdks/ep+P3eXGSduybb9FvJEVYSzO6lyEy1ejtrVBI+35HLZsWEc+CbFLgXX5a9sAlj721pcP92WNbFOZTf3klH3bkAmc+rK2y5OQNGX47KlJWX+XZpBrJunpZlhW5khXa/o9fHSAGv1/O7nHys9w6Xhi//i42WqHBgSbDkEryGj2Wp4OWxT/p8yJQT36nQMrVO2v2+M29/VgAdv2bizj/dSOFbAvcXavmyFQakm1IC9bqN8sWjXsuGhpdg1tbOE/dvguxxVAlG9pfbPu9fyK4rczBr2nZZyXUVN8yU0C9gqmztrHy2ewCEfP5p65y0mz2fKnHw4y3JyncnK+crEeeWJg2K0eo3oUTjzVuSg2oze23PR2CHFGnZOWM2OFAIH8OOoleOEXt8LMT1BX1FR7Ut1RcX4kbQNmnqeRv6kFAI2TY3yXLKQFq6qBhfWnWXvJIKed6hXOw7/sPW8ruKB2zW+p2pu2zvlSt5wMo8qPtOnPht236ub6bEGj215LVpHxeKPJh4FEhlw/z4oSIP9//Nlvyu7+Qzb4HRmVlSMBuyU68ijLoyWvyt14oHtC5CXN8/RZDvn5TsmY9qeY4UcWAyfdPm0/LYaalpzmS6m6H13akHpRWfC3mXXI4v/efkRiep2PYh4B51Xv7TVsn2T7Qx/NFCcrruz19HaPMz+4G0po8/X9JRYvSlaunftXp8zLAI7n6uYsEgHf48qQjZbnuF04cVpDqbh8Q1fcShzw5kZatEKDVIu6MKOdZSYI1jH+mDvorPL8tD/9ErpdoDeRw9RIX5XQ5I13YHsP/WfKhzXklFJgHs1V6JxfmvJN3fDVR6rAh7h54UitUfyDG8CM8bL4s3G9bRUq0HcW1k8eZXAU8KARr7h0mdW+VzVKMS62vkkkKp4IZpBZg6Pl1a7hfAoX/k48y3j5JFjwB+/EaB/nmNUvc8ez6tK0edqlx+8PNkbhEjx+ycx3LNxtc0zq4Ijk2RIuhCLfnnFmPyw5tig3IvbZpVAPMeK8W79QWsfKTA5ME6QpOn5GNSPmzcmqQLAQEcop8P+tUotTUO4BxJgfL/dMWk0un8urPA7mvV8mXLp7EmRkJdeYU83VfGphclrHFuJi3qO5GX9wZe3TCQRj55Tpo2RYjuFCN0Rj+gtNPFUEuxos2gQDrmV4SA1J3COvEovZtfgpmd9woz+yLOUWl7e/c40X1cARu/zkPep0FiUbY/K48D+w0NRfCdWSzXU8B910v5xIZZvLynEu7Tv8oPLhrPRi0lbP3DQnIKmcCftwjIottJiT8r6Gd0EZ4mxokI3SJK7laCwDFxYvqBCzRhbxGWuxwRD1+fJP+RJXB2OShuby9hg3ECYsxqYV1XyOad8+Aw3lksf1TA91PzMP3TJFHcPo6tPqQjbHyEeGUcw84rs/C56LyY5n+Tuzplo3PaceFgE8VvrHJwWf+YON3iBvcZl4uQUcdE/yX+nHNXwLWbiTD+qJ2X9QLtjXuIFL+57DhVgaYTDXJrSwcO/luJYKMmebTLWDbYKcfFpCXSX17l5HahAKUn4kRntwKyaFGEOTqxwjH8CvnPK4Yq8IxIeXuO1tUXY7r+cXF8cin7DxcoWLtf5E4uZrcjCpy28xXLahN42ug06BsoxcDLceyQloFFb1PF4pGxHFKTiVlLIsSZvAgetEKOU88Dhc/ucG08EjZsCxI3+19n93yBCs8zYs7s/Zw6WaAhrJ/4w3Mf+68TqA0fLlKMF7BOhQJLlK2kUx3msSflY8nqVlLIsJH8714JgV8uSW9eDmPTasDrzDXpV+tscp5ZCKffkaJPWDxF3itE9YhQse9oBF16X4TwuhBRcKSUc9oBTbfPioeyElZ0VKBf2WFh6ZvI5bvT4dG2Uji9iufJPTOg3qgUnjHX+OtIBYJHh4iYLqFaLZ2HTg+uiS+H9nKdCRD9apyYmuTHwTcFJk+cLCL3OLNeQR6OfusmuaxeyD30VehuYSqldBjG3S/LUd36vmRlOJQNPgocPF0sTVqeScdrVIhcGCm+zUujS9q6tIoLF++9yjiskxyO99KEcXcNb3gtwTVf2/OLU/ltwS2EZ74S0epkbgpJR8mkl6J40xXu3DMfvv9Eiz+6X+amUBWmuiWKHzZ7+M0Ygf2yOcKi2y7++ljA23uhWGy5mHU6qLDk5UDpme8i7mGpPS7rI728NZRt9uRifup3yfLWYA7qKyHO1FC0eT2Qlxpr9xvXW7RtV87GVrkY4yUXVgoNh6yTML6fJK6sv8U2s9MQY10vZvmk8ssZGfD+/Fm4G1zlwUfzcHZ8gvB6cJkbbfLR7WaqGP9iF7c/K4fD/MViYl9ffj5Fwuk5LmLMdh/2MBVQ+7sJW1MXfrhYiVeua6VNvZbxcS/t8cdp0ppBg1jdWYKwHiZerB/AXnECOgp74fhPX575H/B88QphXFPGAUdzERFZIixGavjdNoGJ7zSi9Fca21A6Ohz5Kep23WKxKxNDY3+J1H6XefQuFW4WSKJg5iWeHlCI/M2FwnrGDrZeLLBzu7voHrGdX78SOJLhJi4O+5uLawCbqoWi05et/DlIAfsPo0VMwAaeQHnwuvFTevbVgx0MlAhclyD1KXTlFz5KaOwPSUHJllz7n4Sm6tUiZL0FF0LgeeF2YZrWk11uaWch5IBoHFnG6u5y7JQ/Ejuz1TxBF9gQ/kjUpGawwdYMzH+vh5l5aXxlcxYuzdJDl4eX2UWoEHGrRPQqvcSekUVo/blS7Np7iR8fK8GHpHvi73nd2M9foHjRcbFlbkf2aiHwcNE5cXZhGy4eqe3hN6HiQLGGfVxy8Vb1UZyyzWWLthk4U9MGCTHZnChlIMzfEIHSFS7NLMDyV3fEAYMrHK0qhtOHJyJSfYmfqUrxMqRW2Hi3ZI/rEtTtooW6Uc2nb+fA271JzHiby4bRGWiTaoSAETlsdS4LXW60w4r6q2yi1Y0Phr4Q9ruvckZECYLt3okLRvrcc4Yc3UtThVVFKbuvzUHU3hbQ2iq2n56Bm7YdkOEieManDJxa2AEDxl7j9q+KsK5bvdiZFcqDi0ux4dw3Iascy4P8JcR/aIPS+FHsXCfHyWltsCxxEFs+zoV/mQGmJPTjLwu1OnB7K0S/bMlh07PR7Y1arLqhz0bnc2B7Pk9M21vCh5ZlYvx0QwzVYsiDo9nInGyI+zp53CTLhKOzMY60Bq/vkI3+9iZoKg9jm44l+LatSVhVXePUbRo8e98ctwZ4cnPLHPQ+2g3TA1Zz1uEcuImuWJWxlNd/ysGyo13wpb0jT7uZi2fBnbDi4VT+ZSSH+WhjTKscz+Pd5fAcYwT95yP4vHMOFB8N4fV7IP+VoNXnS1vj7XELHl6Tjfg0PWxd1YNDXmdhedcmccKoM6s2ZuH8gC+i3e123GSUhdPZr8SGRYY8a24WtqY/Evf1W3NwWRYW9Lgt6uyLeZZuFuYeaovIQYX8qHMOfLt2QJNBPu/rlYPoASY4EKTgTd+ysbRzJ5z9GsE660pQuNkAa3Ovc1e1GvONWqP/xTA+9l2DLr1aYVrAVn7bNxv2il64/3QD1xzNQcRkM4yZ8Rd3TshB8KTu6C5X8ZFzufiyuyPmLFPxxB65WFLYEQ2FkZzaVY2DXsbYYBvBoafUeNnMCLvf7WC/ydmo7jUIGaO3cbI2h58f9kdA2WZtDDmYk2CB75ui+d2qEnhbmkK+J4pfjFZjsXc3PC/x5Y7jc/F+9Uh4Krbz45G5uJYyBIsVsex8oxiD/zZHcGU0m3iUwjy5F9ZfucnRemqYjeiJDS32cnawhG9G47Q47seRWkxoMXAcfBbGMmWUoHPLflh+LoZNh5TimJcFEOTPAwYCuRnjYTRkH2tzhyPDbBB5LJarE0pQfdIKTfcOcHGDAq2zJiLtilZzvs3D56MT4KSOZ/uJhTCYPRJrS2PZJLIYGc+H4+fmWLbdX4Ip7YfiSuNRtpimxJgWk/Az5RDL1+Zj1yyC/oIDvDRfiRFdbKFbodUeSwqw69tY6O+K5btaHXXV2xorG87+nz7Un2qPSIdT/O6mCvds7dH3v0A2O6lCvyV2eDHrKIeRCs2uToJtszhuH6hCT5vxsH4YzRZfCrDCeQKePoxkf61Hyy0nLGhznY+tKMAz+8koMr3KnQcUoCDXDkZ8kaNXFuCymALdm+e0nFWAikJ7HBx6lu08C9Cp3VR8Sd1NuhZq1Gpnt2OENxn0VCP3+B/s6XGIZvqrUdJ6OG+z3Utf/1bj/LlRHHpiHWUdUuNvf2u+WLSMlt5QI+ygNf+1+hA9rFaj+6VB3P3jLhINasz6MISrJE/q+lkNWehwnrx+ETUUq3F26yh+8+YgObfUQP3QkoM37KJwKw1O5Q3gWwfWUJSlBtNOWLEq0pHqv6qxxGcIN70/QD59NXAw6cvHlvvRGZkGB/f05cmzPEn+pwaPrvblf6KmU46JBvOS+/Hf50bQhio1mi/pw/qJ3jTaTQPXCeb8LG0hrXLV4EdoTx730YZedNUgg83YeHtvqj+vhuGkXjwvawvV7dPg9k5TXnx7CaXu1OBEhy6c8bw/bXihhuMmU54/z5i2LNPOhUc3vnJ0M3ns0KB4iAmf/uRMl9Zq8KusPd+4ZE7BtWr8O6ETK6a3ovnT1bCINmYLnQ10xF6DgIy2HDljHq1z1KBxqQH3COhGodrrV59uxze8m9MxTzWqDhqwYo0HLTXSIHpgS86e/CfJZ2kwpnNzVh4YQznavZQ7NNL+Z29l+3qpIfXS5dVVrlT9jxpRcTos/zKdptlp0NT+O+U/sabElRqYTfpEAZn3ZD0qtLPm/pV2Gtzgo33SYD/tEy3cHMnN9dOgc0J7zZiJbOeuwOIn+jzWwIZ1goATVi25YvQozvgp4X2V9vzvQVwfIsf+HS3YJawff8jQes+m5lyy0oXWlatRbPYvOd2YRmdGaeC+9T1ZrBxGKm38Z3Jf0rLTJbIzV0th5fKcRq5Nl+VMLcVj1zskFd3kSS9SUW/3mmp0o/j81FvQXHxHVYaRbPYwFUax7+nJajtedxWIG96c3/wt4+KTwLzRLfhJ8Fiu05cQ8V6Px38fxuUrchG9vTnfMhvA/+rkwEG3Gd8OMefr+jkYtVGHbQJM+a5PNqx7/aJ+szux4cZs3J/2gwwnLCW9bDX0lr2hzg5TaamuBibTaslXbyB1HaEBLbpDV0orZee/l8LT8y512JYle7G7FG7uGtrvFMeOg1Oxe85j+nA6hp2CU+Gz/zn5brnByxelwDayjmofR7DT+BR4Vb2iyafm8alSrbY5/YEmd3BgXy8F7B5+pT+/TuNDWp9lVv2bmiQL7j4gC+LQd1rdpicv7pUFs6L/6L+kzmzxIBNZDl9pg2l7Lj6UhfptX2lEhQH/G5OFkOf1NGPDRPrf+0ZcZlTS7QgL8u2jQeKWIppXHSU70KkUL/4TpJmXyNt8kuAUWE6jhyfwo6MpcHO6S/eu3eQjFxIQbXWb4l/fYKe5SVCOeUxXayM4WTcZ9a1e0HDezxMeFWr9Yzmt9vZjc68iGASr6WzQMra9D9g23KfrPZZw2G0F5EmPyfOWE5vPzEPQuVcUebQDd2qVCc2D97RuuiGvH5KJ8EevaVjLlvx6exZMrN/QO2FNRg/VcG8ABdt2pzAzDawny+nC/RhZzvRS6HmkUuWEZJ6nScb8pxqa2yWJ8/NToRlXQ90+3mSX8Hg0Baop/Y8onn4qAd7Wtyn6r/186nIR6h/n09FoX/Y1LcaHFQUU5u/FS2uL8LVdATUP3cDTWhdB7lhIlOfB94cXQLWllCZNc+MX7VTwP1NGgQtW8OA4JdJUtymwdikr2uZDY3mPrixtxVv2Z0B+s5Y2TW/OLhmZMNrzkEoyftGhe1mITq6hD7ZDqaFeW5fDSaQ41J1yTDV4kZlKvusSZfPDSxFsdoPs+t1iVXoK5g8qJL2qZDa/mwrPyRU0q/Em/+oQj03KfIoPi2KPy/FoHFJC/o/92eR+EY4E5ZLr1H3sptWNqROzKOi7D5dqvfOHLnKqPb6RxaxivOitpBl267hvaBGc/FTUfrYH//QtxPyyInr+6jfd12ott2kllJvwg45ey4KpWkMPzAaQqou2/xXh9HR1J9oyTIO0tlGU4nJdlpNdiiETz9HodxmcNysJppMziC+n8w+bFHiPl9M/m7ScXh6H+bG59LE0it/bx+PMRSVlnt7HPk4lOHM/kVIs9nDU9xKYjU+ml9d3sPv7UvS1j6MxK7z4p1AjdEw0ZffbxKkFGhgdD6Mvndbxurll8Npwncw+/qDEFpmwvySn53f+o8CALOg9Aj2q6UuRU7Xzu+oCfdrZkfwXa2BJl0h3Y7Csa00pel4/TFtfZ/G/E5OgF59AwxIzuWdjMo4fTaVuA2PZQxUDt1Px9EY3mh/oxqH6fTKFPNzEgzuWYdeE8+R6bR1vP1WGO6nn6P0ND55vVQ6vH2cp1LORFjzMwJE3GXTa+V/ar5OFxddTyYb60IvdWi6zOE6pVh3I4YKWLxKCaLrFcZn3p1KU6/qRUYTEl/MStFh0gQaZ5PLkxCSYmITTdZtsnnQiGcHj4kjVP5aNp8agPDeC8sZG8+I1sbB9fIMyktexyxJtPGeOEV3xYJuQMjTuPExhBm7cvrwM/ZP86cqXDzRjbRb8PkbQLvPe9FPS4Ii7Px3f1J5WvdZyzewA2nbdT7bvaClOp22kq28Fe/5MgFfSSdpTKbH5qyQkZp0m8TmWP0dEQ+V6ldrlRLPp0xjoiBAaqfLg87M1GLXob2rx2I2dzmvQP9yLvhm8pTc9stBocIFsKgaSyy0Nvs/fTVMGm1APuzKoL20lq2uessFdSvHKbimN+ZzHldqZ7X94D9XMU7COXhIW/gwgm1LB/bYmo6/5MeqeEstHz0bDLeE0/amNYXdhDB6dO0b2y9fxN/0SfAmZT4dar+X//a74tPJ/z3C5scEmNdYHriKXkn9oyYpM+Lgfp7C0gbRUrwxVNzzJyLEjzXxWhm69F1OobL7M4UAJqg5Np9s3lPylYyJaJm6m5s/yuPZjMqraeFClQzwbNEZhlvsO+rz//3F05WE1dl/bkCJkToaSzJExIepZi4QolAyZIkKGNyJkSqJEZCiEpHnWPHee567TqU6DKDO9mTKHEDK83/l9/+3rXPvss9dwr3Xf+7rO3gk8ekMcKo950vCaWNbfmIDQ10foZf0W9pisxJSKuZR6YiP/HVCOSwttKNP3JZ19mIPVogeFRv9LszPysLf3MmrUnkSNa25i2bF5FLNiJFWr4lh5fyGdUfSgjdbViH49j46VLRTOh5dDQ5hE7q0UrJiXAvGbHQX1LGYd7XRMGT2XlkxMYtNnMTASXEipiOdBUXGYNcOBAv7dw1/tirFy/yiq1HLn/SsVKGoaS521tnOdfSl6HJxKsvsvyV4rB2LjarKs+Jcq3fLQ4wXRyBhjSm++CTt3C7JU06M9VdXwuSpQVNxiwfS1ErO2q1FG8AKhNqgcum36UeHLUh7fKhWJ+3Tp6p4SbtMpDZumjCL1NsWsb5+JNI3JVPQgkasrY5DTOIuai1T5vDQerz5NJItQP37RT8KGPt2oTn6c1VQ6+s/qHpRY4MMJaRKO39Qh21VHedR4YFBbPVr61ouD1Auha2NALz08uVC/CFt7DyWdD/vYwE+OLo9GULvJj6mwXQGsY/qTztB7VH1FglFSJ3pSs4a8flShpG4Krb29gDyeqvAyaTJNHGRGvw9W41q3KRRfulGYNkqJpJB/hVthZdwvJhV/ajUp5UsJS8aZeFXbjnq9S+DbobFwCulNymOxHJ+dgC53e9GxTYFseTgffXu9EXbZnmMKUY01m4V6u9OqfJAhbaY63bp+gmM2iriXp0WmzcfZbbCKa/XpTrfHr2Tpghz/lQwS235dxovK5XDb0km0/7CIu6oVw6Z1gyzkmg3/rpHjYHCRbPHmWTy4jxwNmSGy4GsCb0krhJH5Lln9jMkckVgIm5KjssVa43mRrBB/S+7KercfxXd7F+HQwvGiWcR9mplTAI02GmTwrYYa/pVwz7wVlaKalLFF+NOzLaUm+9P0XkrMDx5Hfbd4UW15BSYkmVDSpq2kWVEFt8WTSDfRXxgtlCFp1ymh0NBLaLqtxMHcTMFXXcnj72TA1rlc0DMo5dCd2Wjqd1+4eySe/QYlwCNGLrRpjmG7oUloOPhKMJhwhQs9c7BDK1YIMQ7my1CNt+UJCVoXeOvaPDjMeijYuaq01a08ePg1CG2Xrefz6+Q4JG0WX1esYVlQMS7bzxUnj1nNi9YpMMHSRNw7cSi/jiiCY7WP+MpOn1cNK0Lw71Jx0uX+HGdcjJ0D6sTqObfoUf3//hvVKHQ3KCfNW4U4PrAVDd4ro1XFRfDPaUcpWqmUalWM3ue60TL9SDLYUILotQOoffol0pxbhvD6ETQjP4Bk35SoHDiWLhclCFXDy/DtcC9hp8tloX/PMvzJchDMDMq5+9EsnB15WAhtKuXSCBWvM70urEqJ45UxSTCzWi8sy4pmO70UmM73E2z2RPAMn3REFi0RdswP4yPmmfCfskBYkRLKWl2yYHZ6lTDa8xpnzM5CAW8SqjyusnJsNob6nxG8el7hq3XZSO0bKdTY/MPyk0XoeSRJNPPewt55RUjcEiI+P72J863lsPE/KZ49s4FrQ+SIyvIUhx/R48cPJIQu+S4+ftaH1b1V853aS08X9mLXIQookrpJsOtNi/LKkPnguayySo1W+JciSNtPplTcF17/KIV66mWzjAxJuDioDMEGV8y3d6zgh/HZePmitWDTQcljA3ORcV0QnNfGsf/HG+AZXYV3D2N4s5CCPs49BTO/KDZsSsWDPj2EhtkRnOeajiEfugsdLcI4KigDlXcNhVNfQ3njHpVPSmcIV7+5s20ioBGdIxY93cHy+4XQ+JUlFnbYzitci5DekCFmTe7NwbMLUbRtsNS2sDt/vSeH1elRkqeNFv8YV4K01hOk9YMnkclYBfpZrxGf7BtEBuElWD55gHj/fC+aNrQUmQGfZUMrKtgvMAfODWemrheV7B6eBydPF3PPx15c2roQ6btrxcKfnvwiQELwqwrR3fsAawsS6DvEtPy9bPNLhPGFfPG8a1d2KSzCkwQr6dKbThyhrkDcCiupzqk9G7YoMLbRUdpqM5/Wzi2Csb1ClHnNpW3rVDmcFilqqllSxK4iqP8+LVYOquT1o3NhontDtmROOQ/xzcdfs3RZsoOKK94ohOPP56LagSPcN1BCrfFLMbKfFw/vKELD77H4xU+TA+rlqOu9VTKyacedOiugveeItN79P0qwKUHVkACpa5UTbdsEtO3eR7I7tYI+JUtI//Jb9JhYyfZPchFdZiz+W6Lkh6NlGJa+VzQx9ea6BAmznnwSf107wgePyODv1CTGFbVmtQHFeBYbKIVv+kl7digQf+mqlOj+mYxXlGBXmwhp01IfehYuIU1/rlT5eD/lrwJ0L5pJz9pV8vLmPNQrIsSw+UqOWyXC6Fa5eOWcN/sdlRDt2yIW35jFd/bko6F/hWxxf0vuOCUfJu41sjtPmsl9RzG2vYmQtqp0b1wfBV49iJamvz5B5suABh97yaXhGE1rJYfHaAfJNbyCR3YvgMO0JnHqXCXbq+rDc0MNKSLOm0O6SPAobSP9cJjLy+UF+Gt5S1a1bw5Xt+Qjc2+lbG/tdN78Kw/O/o2yyIXvqCpegcTvcZJ6vkofPipBuxcJUuqdQLpysRCp+Zsl53ZnaX9hMUxN3KS+/6hsHFGAA1aTJQeu4EiVP5uVQyWP8WV83xGwXqkrrT7rzVvtRPQw05TatrXm4LMy2Ny+LzMcKbDp3jzM9e0mPo9+TYPXFQOuidLY9DryphIkKhKlnTqh5L2kCDpfvKRuh67Qb5kC6euPSVOXVHLpSdXvBs2VjF4qef8UCW1fz5IufkrkXf9loNeJSOlYtIon62XhRGaw1P1bHJ86no1Mm9PSUv9YdtihwkKcn+S4NobH2ufiw4Pj0ro13uxhLMPzmB6Sn5Y3S4kFsHLtL62vms+RDqp6u+il7NVnU85Iz0X5ylmiyYYX5OCs0lkeSdKC0Q+ocWUxsnomSa3Ub5LCSoFAzUQp+UssBbwqQmjgGSnsTji9PleCHu/PSFP7VXHpqgJ0vbpDyhyXwv3upOFcuVz6Zn2Df3XMgJpBurTCMJqdp+ShpchPOvRfJP/ok4/U/05KOk8iWPdjPnQuBEiFAUe4eX4BtC8PleJrvLifRQGilOMlw312XGki4mDgb9nn4xO5+HQegsMDxEenb5PV4SI8f5IgtZ1XQus+FEOojZN2fE6ibR0V+Fx9WVp+PppyT6u6qtklyS2mmp+MycPRgcFSeEoVO+8sgEvWSal5Szrr3kvFj+OPJJ9WqfzwUjrUtW5JIYvC+W2xDCwFSX0/XOemcRKC9oRItv6HuWprARocZ0iTfDz5dqoMdo+spHMfFnMrdwmPxnQVbYzG8Tb9fOQufyB2X1NGmlSEdq9ipb+nZWQzuhipY6Ml036ZlL1HgXY24VKboGq2/5mHXpwsBb6u4umtZHh8IETKac7g293SkW7xVho4O43rbDPw7XyddNE9lE3PAGWGsdJJrcO843cuCmIXSM69PfmJCoOWn+ylsLEreOZpEcuLpolnjRz4fL9C9NMeIVq+HM3ZM/KhHttFMp5rxEYq/39JGSWpj77FocPykL9KLhl+zmK9Phm4jB9SauI1/iQUontKplS3PIT91qjqlW2eZL/1AAeMz4fCykmaGLCPPyjzccRpkzTD3oN3TC3AyvWbpfYPV/M8X2BCnaO4uHgFK24Bh5ZMF/XOjuTiuAIkvp0lTQ4ewYrOMkhnVkv+wm32X5SNyN6PpNzf1dwyOA93ntVKfRrzOO5jOmJbtUNlZA7b6GVi04Y2iOgVyo15wLrrMmmx7jUen1OENfWFEqXuZd0rBSgd7SI9O7ZHlVcy9Bi8SjpXs4t//JEhqo2p1OO6K989JcLkcWvpdrQLP54pwb8hVXQT1/NGU6Ax3l981MeJ60uA0GGeonr/oax8X4C2f3ZLJWEDuM1HFaY++ko2E/uz3TgRG+JOSq4+t9jwvyy8K3wntXhVc/cPudh06KVk2ZjP775kwDShPTauyuPE+kx4umug8+VrrK/imU96VUsTi/uz6WMVX513WlqVrcMbzxfgUtU5qes/WuzakI+02eHSiVGaLPOU4ef6aOns0mr+VpMFJ6cW6UDaTd7jm4sXw79JLR8LWKckEy7HO8LsXD6P7Z0Fy36aWOwXygkPizFi22PVdzV5eWYu7NNvSO/L2nOpeQFafBKlQQ1VHPUyC89028LwXBV/m5QLI9PWcDgMdmjMwLSxWtjZRWIjKRPP/3TG/oTrrNm6BFuWvpaGO3Tgb/tz8JXzpIF3NDiwJA9v2mZLIwMruWFgNk69VYfvokoe/iYHh/5Rx+EthRxyKxM9I7pAXxPsopOFDU5dEJQfxuvGlkKnrkkaa9iRz/pk4W90jaQd3IFt32djXXW5NGKMas9J/zuvkyTtUxV8MCYLv/Z2QPmuCg5enIOwKR3wNFbOJk8zEXezC+KyInnowBJsG9QKmZci+FlCCU60+y0ZLfiHPZaqaiZ0YHVgMx9Uy0ONqANNFyduNTcP7ex1UKNcwZNb56EyuDdyXez54KA8PF2jjc8Vc3l0jzw0vuiBtW2ns2VzLrxmdUV92mTedzAXsnadMdV9LFd9z8HYSZqYeHM4P1mfA7ZUh1ebgbz2TDa8m1vh9rk+nKeTjc+pzdKWl915QWUWYt++lVwqO3G9Kr6d8x5Jy7Zq8geXHGx+dlcK+KXk+x2yETe0E+rnlXFaSTaqfbUwJkfBMSqef35rVyQ5RnH/KaWImK2GtzkRXOuhRPfmthgev5dfDsjGrCpd2C7bzZU/szH6fX9szdnO53Ry4XKzDwat38onLuXBdGZfOF0YyqGpWZjt0RZvjAfx6F2ZeK1ohYLJcfzCtRSNKV2xRR7D23TLIL/fGWYpHvwtXMWBcwfhea/dPPVALl7vHYRbX+K4a4cyDPbsCUk/ls0nlCPkv564laSqXSuzcUNjAh7re3Lc+BxEvRuDuLZJPO1bKWbZ62FJSwKHji+D+ex+0PruxQZqOXCcYQIDfS+ufJCHPeIkZC1O4sczyqDlNBDGpUd5clUuVm2ZirgORzmmgwyjc6Yi4kYKrzutgPv4EfCWJ3PC7hIsmDoct7OSOOxYGSy6DcPd5cdZpsLCRRdzWP3xYatVErK/mmFGfCp/7VaMgrdG8N+Zwi17FfBobYRw/Rts8bEUpldGofW1RPY+q8R741G4dyaArQ+KeLplOs4N8OdneyU8GMHQu3Kck+IK0eOyAFujVD5rWIwki7GwcE/mTg+KcdrcGGXzLnNLBWBvMBPD1l/k9CmFiBw/E4r4s5zdoKpLvS1gOu00r+ogx7+3Z8AyIolLtxTjZ/MUDFqTwCdNizEm0gzTx8dy/cBiXP9AcLeM5IAUOfSnzcAevevcMkqOgXstEHzqCrsoiqC2ciZ6TL7EDrOL8aa/JRrm9eFTPnJsauvEXc/25lGf5dievYbPGY3hiNcqbrB9FWtrjeRR7RQ41HU1N/gO4VrVOA2rWdZVny3+FuPdMEduyunLxmdUNafYkRNatNnlejEulK9mp9gjFDxJidUW83n0nE00arcSL+ttOFd7GUVsUOJWsA0Hr5nMwYdK0G3EUjbuP4FzVeN/uzjw4wtGHLO0BL2LlnNj4jDuubUET+eu4F63BvJ5FSfZm7OcR5X05y2NCrzhlXzoqw7v8FKgrGQll8p6c3pXBebUruJzJ/3o7W+Vvv45i1+33UUNNuUo/TubW6Xa0//OtZr6WPHyydNpVYMS9Rqz2fDRJHa/UIoOF+z5RV9jrs4oxUz/xSw7Opov5pXiTckSNjoznOVHS/H551I+/WAwR6gwOLN5GccNPEWfgsvhcp34ROZBMlarwIE+09nFdw3lt6tA9qIZ/P7oLHI9WY5Byy14f9xp6qRXgV8Wpnyj2ovOBlXgbNZUPqu7iVp9qsDqn1PZY4s1SbsqUGJnzmstTpNzfgUyJhpz0rNjpFVTgcsnJ7HXd0c6uacSHqaT+U7LfFIsrIR92SS+Ofws5epXwmXHaI4MJfrqXQnP4HFsWz6GattVIuPveO7Z7yzt2FuJH5+G87oBU+hhbCUGPDPkG/eG0XBVgr76NZqDv5+iK3cqURlmwCHHvWmUeRVWNw3k1APG9LuoEh9Th7L6FV2KGFaJxOqh3O3YGTqWUokYr37cw/govbeqws1aXb5qqU7rrqjsGjKApVtnqP/qSlBsT3aYpZozswqlqb25cm6jYGtbgSHXe3OSXgAt+lmBc787s9tSb2rpWIWHo7vx66r7wnjjCowN6sKG+/0p5HQF+mZrsJK9KCG1Ek4Zmlxwq0RQ61qB06zBNmYn6GC/CmTtbc1fLh6iLSsrIS1V4+a22UJLfDms3vyhxYt8aVttOVzNmykw0YNCdFV+6/mbPD5ECzrjy0GL39OJ4z5sK5MjJOk7Bb05xo6ti/F2bws1unjTM6kcpsFvKHjDTpL9rkDzzo9kfeuCMLlFiaR19+nUmGjB74Fq/d+3aHVILNvfSkNP9Zc03TWGv0SkgZY0UEisDxf+liNq3ycqcDzGWtuLsS7uK224OJ3T3osQytvwhg3TuPN/BZh/uw1PP2jMruPyoRHSmgdrG3FgXS6c0/5Syolh/EzVj9xbt1BXYy8aH1UOi671pDdgEzX9V4Fj4fXUQ38h3U+sRMDwB5Q72UOo1VLiRb6SHgwPEhpnl6NlZRmFd0nkyd3TMLT/Y3K3iGdnt1TYnH9Cm3rEsptFKuoP15Nljg/72RXDZPBb8np6lM2HKCDPekMtmbZ8VymhLvATWRrP483PZJCF/KSOxdP5oW4BLndqxd+nTuEf93ORW/OXTs4cx+4nckD5LZRgYMgGF7IRVfiVXFYO5vBr2QgpbKIVlgM4Oz4bWlafadPxvjwzV6WPen2im5bHyFSF5cHLH5NDsgeNuleO4OC7dKL1Ulo6tRJfI6qpPslVuPurDLWuIu3z9xMeflBi8b/55NovmR86JcNwbBVV9EpiyzvJGK1ZQ+OD41jrZDIWbLlHcZ1jebJFCha9UK2vsndwWTG0qp7R+yPerHa1BKN7PKJgG082lf/v/co7lK2zkl8+E3E+8jH1mOPARZII96HPqDRwMTsOkhC6+g11LB3CyzkLyfSetEYPZN/VqvHLt/Qusx9nWmTB8ehrik3txdlNWRja9a0q97vy4l9ZWNTnFVUHbyFTVf4bz1KSm+kiGmVQiarlclqps0FYdL8MzRtTaWKrU4LjyHJE5KWReDOVz51NQm5ZITmrp/L6DslwVpRSmxWJ3CozCTsblaSxMJ7ri5PQal4ltenly32dFFD8uEdzio+xy6sS+N2pIBO1vbziQSlWud2iNGs3fuhRCqsRVbQ5cyt7rilB36eVZKDYyH/jirHK8CbdP76OLXrLod7tNsW4ObLt+kJY7bhLMwf15ol+mbB88YwUJd04NTETQ4Pr6fD7jvzJX8Vj29dTi60Gj2+bjdq2j2jPXCfas1GFqWwZNV2aTUMdKzG0Vw6tLNsuOK5RQjkujhp3nRAGLyvHqoHRVLk2nS/+SsKLzyItRjqbDkiBp72c9MYm8q+ARJWNckryjueau4nQTyum+q/HeJ4qducTREoSjrHB1TKoN2RScVBnTl6ZCffCh5S0sgNryTIhi7hDfeapsfJvFjwcblGPIQ7UM6ECuedSyXwa0ZUzlfB7H09W0/2EhAxVTmYGU/dT2Tz7bCKcZ6RSweUsdh1+A/WKbMp8k8lT01OgWSPSmvmJ/C4sAaeu5ZPNzHj2c0nEV6VIdU+9Od9Hib5zb9DXOUf4x1JVLdKLIfVGT568tQIWVaF0SvRgd79KRHldp/J57pxuUoX6uyH0QmjHZ70y4XewhNSE1vyuk4oH7iymwEt2lFRXgfrr4dRSOInM76n6QpfrdCXqsGBYVo6ee/3J8H4uHzmdiKChCXRwRC6fld/AQ0olnUc3WNcsDs6B8TTiRyKbuMXDIj6VWqriuS42Acb62WQ++BB/7VSJh4qLVH/cgx0VlbC4d4F81+1ic8cqKKeco6lvXHl/u5tYYHqOhjxuywE/M9AYIiO3MX/p5bUsvJ2XRe0yv5Hu8BzIByWR4tF8Otu7EgUDz1OHj5PJ9ZVq/YEX6NdAN0F2pxyXVh+iZQ4ynj0oCQ67Qsn2Rx5vDr+BhvQ4mp5/g88FxOK8bjiFdUvib75xGNwuhmKOu/Nvq0ocKDtCDltd2fhyFUzjjtPy+C2cqXYTmpY+tCruJ5m1U+Hx32gKGPmVesRk48XFKEpcak3eiyqhZuBLB3ebkK1hFeLKj1PdoVVCrU85fo7dRDNzi3iiSwKWmPmSeA5celOVe+fPUMugZA55EYOA9ZfotWsSF1bGovHiFQpT382vVTFN272HjB7u4ORcVf+dv5POqfbjrlEFI9k+Ukb/pICnGZBsQqjh7meiD1mImnqZ7tbPJdsjlTAe60Vj6s1phXYVHgQdoF8zZwkLKpX4ICwhm1Q5H3mSiAmbDpLBmCIOGJqET7a+JFuXzIkcg91P/GmPZxKnusTCo0cAWQ1z5U8vlPhpuIwuDtjGVmcq8PPlRir/+pN009NRrerhuvs/0aChWfD75xSt/WhN7ir+MOzZcjoSwnRlVBVqzJzp42wD4beKP+t6jCFzI2Nh2kAlXvkL9D20lLeZJEKImUOtixXcPDAJbqdX0+TMVD6SFQnBcDt5D09mqTIaOTcOUd2TJG5sjMHbIB/SsnfnY4sV+O+uKV0c58azZ5bC57oF7XjaQpdVvdXb/jjZan6mjKYMDMvfT433Z5L+HtV+6ubTuwyBTE5U4cPWpdRx5yjBUsX3PvyjS9f8JgjJg5QwChtO7dzKeDEnYcBrY9r9pIStEm9gr+UMkhWmcdOhCEyxXU44n8wN36Lg1nc1ZTYc4MW3CzFDw5AC2+7jh+pybGgYRcMNdnNtdDGOtzMmp0k72b1TCdK8Teng2LdU15KJaynz6cTW57RHO0flq/EUs3k1udhVwkdnJrncW0Aus6pwKN6SkjPmCFtQiu+D21GY/yQht7IM0e916MjFMv6zMhn+3vr042opSzbJ2Jo+ji4UpPPB+eHoM3cm9R2SwgHaUTDqNo1+3vXlqvkizAx7UfgsH7bsKuKcVR8K/uzN/uUiwi0GkNYlL66tlnC8ZhB9GeXJSzsVoqT9cIpbfoDzVxQhrXwEvWv/lpLnZWJ11AS62OsFUbtszAjQpWyvHRRWXgENSzO6rLWRdravhPUforRyO9JMqULnFURTV+0Xgp4Xo+lhmtCreZsQU6dAyAyl0CavghVCEk7d/Suszy7nNOMb6OKvQX3fpbHOlXBsSjOkwQ+SWTk4Cv/F9aHub89yuE8u6j58FTLnBbBOeB7KRrch6ddJNijIx+nDmjQVx9lEUYAPEd3Jt5sv2wYVIHFzbzKatIL91ApxIrKPODVkKTe6AQfT/8jcjtlxxG8JVcZK2eRe1hxnJ0E7+arsR9pMviOK2Bq3W3Z2BHFykgxXvzjIBI2p3P25DJXZHrLqfhP5viiDdlOZTDtoDK9qkuHyEgPRzraOqnJyMKNRgz5Z3yelZj4U7X8I5eXn6fcGBW6eMySDAyfJRJWHdhoTKH2NFw39oUQfW1N6aOcj9PRUoHu/K0L5/IOCPLAUDifThDjNSt417gZu73shDCwr5y8dUtGw74HQYJLGid0iVLFur+ojN3jy42g4R3wUGlyCefOkbOhdTxUKN13kxXo56O5XKuj5BnKpbS6OhT4THH5t4NIMEQ7RR8W6Dc58qlBCx/N7RM28tdz1KlC+xE6M37yam6VC/Pdwovgzw5DfdhYRvcBN3NF/KIf97+4F/yRxuaKG8pYVoKXxrdDqXRVJh2VQ3/RSmHBHQT8gIkl6J7j8zCPtRgm3v/0W8jsnU9L5QsyXd6TESxGUvFOlSX370LuCS2S4TYG2f4fQ6IYkodNFBR7M6iSM2nlZUFiWYJerg9BOXsnm/VPw92uscHtXBavPSMc2rwuC9r4U7js0Cpa75MLmF4n8fGMc1B9cFr58uMYByzKRkW4t9A8P4R0umVh5dJsQ1v8K77qfhVy3EOH12H/4/mEJ5y1viO96bmVlnQSPx+Gi9q1NfH4i4NlyWsy9u4GVvYoQ+tBLnNzWgBtcZTCOeCW+0dfjloOqfAjvLm3Iak/z3Ith45wrU1q9F072VcAh6V5BlFOxkNCkQM3Ng+at3lbxuf9ScemVieD7q4Jr1DNhvclciJyRzBsTYmDt6yS4rk7gtqpeXLlFTwjTj2OyT0Ybv1zz21YxXFWYgvF2Iebf7aPYISsVbS7Emre1ieAFi9JgFSc3D1l6neM3ZmD90BGCNCiUze9n4NIXFi4HuHPXGTIYdSoQ/U3c+EujCKOnOWLDK1eW+QEOapnimvw+PLSdhA/zh0uaztq8sV5C57KpUkgHM/LwKURtsadoqap3LUlyXPY0Fwu69ab9qxXouF5NbGNSzX/WpqPznv5mr7tVscvlTKRanTVvdk/mztNi8aB3e+HtiCTW+xIPlzfl5ub58TwzLwlWdcfNQ3Ti+GD/ZNTc6Gw+UmWjnk4K1KVGs27RUVycn4IJd4ebt4UnnygvgKRCpWn7g7x5SwFKOpSLf3w8+PUEGSgEYmhdd06PBc79t0Cyr9TiiMhCjBy7Ufq7bglV9JOg4VcpxpfbUJ0uUP8xWvxjNpsi8oF0IUicO6uGLx5Og9u6feJlv1sceC8dboX9RK3yKs57kIXMi5GyvGQvHqpdgM4p78SY6YfZaGI+rBf/Kx74foiP1OYhtMsd8e86Tc6tLsTOEUcl+wHqHNquCBc6nJNkfY7QruQCWE4ylmza7qD/3elkslNPOuG7jorHyBC89I9YH1rDBxLT0OpHsJhLt3lqaAa27owUN3rfZNnubLi12y2mvj/CnQsKUK/+SyxcfYSHH86Hw5Fm8ez11hxaVYjIV9ck/cW/yHudHHe9wqUt7YKpnV8BHDutkLy+nqCNb2Uo+jFHEv71pJqBIoImTZamB9zijW4qLAQ1i+qON/nbhRz4GJeLrhO8eWR1Acw8W0vts2fzqWu5MOmhlP3zeSZP8M1BZs97Mq3k1mw8BbjeIVLSKm8h79eFCK6OliLdmlR1XI6Uj7HSgRNhdMq5AMOTXCWoX6Suj0R0NnCSGhKrOal/DlxX6UqBNVUqDZWLrV6a0tXZ3mw2U1W3u7SXNs2Zx85b8mDzsVZmXmrFn8bkouFBhaxJOZ2Dr2ZD+8BPmaf2d0pfAMzySZCqdn+mhIYi2L6MlzIWxtMQ1TrXhxyVzL9eJ+fJEpaa7JfsetxkE7s8WPabJN0Jr+Jwjzy0zBso9TTz5qqx+WgY3l061c6bV23ORd89vaWkhTa8NVb1eWGdTNQjvmyXjvLhA8TBUQJXfcpEWoSuaNr9G519JKG9bpJUTh8pSqcQY32TJL/mVGrbsQAdtpyW/jolkHlPCdtrT0qG+bdVPSULm/PWS2e1b3GVXw78QlZIueHJbBWVArJNkVL73GCrY2nYuyBGyo9MYFvKQEvEOcnyaxxnb8tEVaqf5J8Yy6Vzs1C31VfyPxnDG7WzYXDFV6qzVvnwZD5aFfeS7v/PlsF5cNzeV1KfuZAv7sqHzfsPsg9vzfiufTqG/SuIvTWm8SCdLAx7ay0aOL2kxUrA9GWSZD7iMS2yK8TwBUmqeGVT9s0CmHa9KH1anUaGkoSQ8AuStnibzYqyUGO8W8o+Ua3Sg7no9vuwVBOYzo19b0B/V4Wk9yGFDRamwL6jTArUTeaaKWmIu5Qmyf+J5rWV2WiY6yfd2hHFYXty0LfppLQgKJL/XMrFXB+V3wKO8Iw2qtzzHSot6X+EXYblYiiNlxb3WcT9tPIhfmklrnYx5c1LM/AoaI+4YftkTpySjVa2XmL1mafk9FHE68NJUvv0B7RHHUBgouSuUUAxu0Rc6XVNGvcug7SDCpF95KrksuM2X16bjYePTkmaR6s5XD0PU7L9pYsdMvicdTLslbVS+YdUDtmXiqdTqqSwkVF84GM2LCxOS2VNEWxbkwuF9XlJWBPOlVyAu1+DpfsbvfjhhxwMChSkI+pLuUGZi36j+ohmqYv5S7Jq/326ijf8JrHOokyYvg8WZYnG3LA1G7P8IJ74/pg2qqt6qG2i1P7lbcpfKmHmkHjp0L0iqrIEzqyJlCyeZVOjtRwP9oZJnltr+Vh4BjSjYqTprWs44G4WBiRESnXPc3iBwQ24z/kgTb2exatSkhFT1SCNGhbBn57mwvn4FWlRVBgXbSzA36pwKeHcYZ5qngOzNGvpZ5gnh9SofPJjmXR7hwNbfczDsBejRK13S9mmowjxpr5YumMcx83JwafV3aQxNmP4+aNceHgZSt2X13Kv6xnoMypdOhp/m2u8szFELV/yKchlB+dkxB/9Jlnp5PCEklRU/PomRUVc57sRMqw/fEMy/HiQ65uzsbJgnXTqwn4+apKDzae2Sk7D9/HmpFzk6f0jbduxjp3e5GDCrd1itaMjl+/MxwktB3HTrrGcMVK1n2km0hnj0Xz3ei6S/eZJLx6P5EG787Hy4zLpRLdafhaUgbPF5VKD3W3OfpsNp38qpAc2+XzQORUG21rj+MxcNhHSEWTTCo93XucABxGt3sukAZah/DtVxSEdCqW4PftYfUE2rg7eIbkkevA2VaxPnPpHCvHfy80qLLhfWycFDt7Nz5fmYUaIIJ2y3cFdX+Xhyws1Sf/IFm7anw+jZ1niuanObE4FOBXrK05+t5aN0kSkHd0jmhwy4jRVLIID1kuD9xvy81F5SI3YJh3MHMwdp+ahOd9baru0hpf/k4H2m55Kk55JrLs3FQ732qNhkYwdu6Vj7w0N2OiG8V9V/ZnyuVI6dj6U5V0LEdi7TBraVpfrPuZiXlWANGFoTx45SJXDw0KktF5a/DcmBydlMZLDr1vsZZaGGTEtkpf9bf7xOh2fvn+WfmWBvx1Kw77eHbGhr8S/itPxyKgj+rWEsbceoO/+ULKcd50rmgth1vGO1LekIx/Uz8bOWalS+dVqzp6v4i31reFyrpplnhkY9+k/6VxdIQe1S8cqn044OAus2yoDAeiERs0Irp6rWmdpg5Q2P4wteslRvuKpFKDQ5AndsqBbVSDtelnF1QPSEP62HdpfruKiBxlYLLXDGT2VpjuQBrvvnaD7U85PbNKReawzAidF8jr3IszY/Fn6ez6ct2wphnxmo5TUQ4u9QtJx3+uB1EetE4f/yEDNhduSukFHXquViTkzSyTD4kp+FJiKwdkaGPCtnG2a0rF+niZevi/l2w7pyG7uhMnxCv51KQMvrmqh/+IorthRjPoXf6SpjyK4dncxXrz/JnX9s41D43Iw6aAOZPkbOOZTDixf6WD6REd2T8zB16U6KC9cyu/McmCwszeG1s/ncN1sPFf2wshTlnzfNht3NLpj6ipztjbKhvMCLbRZbcIOetn4NLIjcqTRPPFnFvrf0oByvCE73cnCdNd2CBqgy65rMqA2/6dk212bDWdmQO9QozR5RVdOnZqBKI1n0o6TndmlLgMjLzyUXqxQ8qfhWai83wlVY8t4fEomxis74/yjEo6xzERCmBb2J8bx+7BiDBncEW0yYji9nwLzYtRR0GMfF/XLQsiq/pjgsJtLH2fhw1gdpA7ayWHR2VgV2xsfFllz050MKBZp45l8NrdvlwlZm55wqWee0DETmoZdoYw35aBhmchx7oSbb8azzohMnE5uj2f1I/jtuwxovWqLRXUG3HQsHfmP/0q/e8Szp3EJ9B92QVRxLFu0L0FDbUestTrMuY0ZuD1wJKpbDrH9nkws/DIUQctvcP/Hxcgu6I3AxkR2iFSg9kcvTB/lxX0/ZGJEwFhEhXvy1GNZqPjXCDJO4cX2xdBv7I+4pBvscE2BPzf6Yf3CJFY7XgL/2j7o1saXp97OxPNPplCuPsbaK7NQZT0FfUpT+dQLOf55awCr7ylcv6AYVxz1MbRXMof8752+KQaY4XicQ6OycNVjGhzHHOciVR/scNkMm86mcoJKawzdPRTHRqXwngcK7Fw7GEFCMud+L0G31UMQtvck//LJgdM9czT/OMGzi/NgulvA/MVp/38X3/u60dCPSeMVM+UYtG4kenw/ywuM87E0lSEbE8C3VXVyVA+Gb+xJHutTgBdDCBfDUrmurAhGiePxoyqZn10rQuc/k5CcfZVPTRPxfJUFtjpfZt0LIh4sscDnBYFcVVOALbenQzQ5y4bNMthnTUeDTxI/nF6ELtHTcPFAPJ+MKMR1K0JdWjQn9CnE20fTYXoqnBt3A3u0LdCxxzV29ZKw9ZIFnMOucO0uYMRPC9j950Uyp2IcTlzLF9u409p7xeh20pHNGpzoio0Cic0reUOwPnvXF2KGnjP3utCfS08WIb7Neh7ipM2vLxeh15R1PP93Nx5VrLJr91oOGeVDjicU/zvn4aYLu8ndtwTfVi5n5cdl5HWyBNEGy/h+ewvKzClBQZQ9dzk6kbdEymHts4o1c8Zz6BM5rv9ZxXMXjOauHnK0LXDklokjWGkox2H3tVweZcAPO8ixvc6J95/SY60Pcuy7tpaNA3uy7Rs5/lXNd3bryh6pcjztt5q9HU9QxcZSbDJbwjpqbtRkVIZd3xaxV+1iSnYsw+GTttzluRnJb5Xi6NMF/GiFNXsuKIIqACrgzOZOU+WYMGkpt9MXWHmxGLc2L+PW303Y+GwxZvisYMWvcdxpkQJzH63gFit97mRcim7Oy9jmmS77vi/BzNplvNmoD3+dVYIRDQ48d39PrhiuQE7dCp56RIuD/3cHi/Vy9n0VSF5Hy3Apx4bbPZlHtX2VmLDDhvsFTCUHdSV+bZjLH3TsmT4U4cEKW55+0YZ3JMih22MR97WeyacSVVoy045XOk3jKzNLEV9rx7afJ/LrDWWY2NqOq8QxrJNahiHhdrxCZwQb+JfBJ38R20wbyItrSzH1+mK+0KUvbxtUikEDl3Bt516ctLgEGZuXsnZYF65yVaDbhqXcPLczZ+cVY/26ZXzl+hW6P0mJ7Lszec7GMfTCTYkdT2ZyGvQo/34Z9hlZ8AnNdZywU44Z42fxvl/LuZVtMUZ+m8N5PnaqOlaMyBRrrkmz4lZWJTDzs2HNR8zzOpUBXay515PJvOB5GYr22vDIE+N4vJUS1/6z4X8CDbl5thKdS+fzkyeD2ORjGa5fXcAhM/XY8VgZahIWcO//+vDk+6XYnGCr0sS9eNHvEtyKXMQek7tz36UluGC3mO/OuUx3+5djbb0Za1dNpNdXy3GvM3Fz8EAy9lFi5b/EWp23cZAqlxytBbYpc+bmS8WoTGCOyl7JfxsUMKqezq7j7dnUrgT2Hy1ZaWfNLp1K0WvTHI7pOJsHR5fCtd6Ky6Iv07TIcmw9N4kDfkwiY7cKBC4w5cp5Q6jrrnKkWU/jsfau3D+pGG07mfLFLhv5RYYCdwym8cP6tdzmmwKbRwiccP8KuXapQFPgOP7nxSSqUq+E6Y2JXL13ANmqVWB+zEQ289vDC14Uo2TxOB7k68YrjBUYn2vM6tJmluuXoGOVCW8Ov0o/dlRgSdhIPm6rSZnycgwRjfh2t0N80rEYlyNH8siTHtyzswIfqo04eIMbX+lYgvbZY3jz161s7FSC5xjPBjpXaWlxBd5FDeEP+p+FiwfKMRND+EYbT9YaU4wPH4bzuy4enL9HAWUXQxXudvH7XiWYazGKw45dJff8Cox3GMBDDt0UktuXIzBclysWe/L+Ijl2xA7mzk37+PynYoy5MoR1Da6RztQKHNquw0UpqcLOICX2/OrJfdZ58bzdRRB29eG1fz3ZarIcTb56vHHGAd64tRhplQN4VJcI2ikoUbS/Ezv3vkZNAeXwaOnKpm8PCPr9yxCcpsEOe64K0+cqsV67E2cf9GKLL0XouqA7353nyVcy5XjUvxdv63qQPYyKYfawD0/aHE5jE8vQtVGD0+cEk/m2coyN0+R3K5yE7AGl+H6gNYfJLwi/lylh+LstD6g6ylYhRQg/0J6nSUf48TQ5FnzpyEm9DrO3VjGs93bmPUlhFNOmDCe82vBks4tk+kaJE/fV+EmBlZD/ToEkvSbqPdxP6J9QhhebvpOl8zFWCHIUZrTl6APe3L5NMa7eVeO9Tw9zWEgxgpPU2SD3Ov1ILoVL8h/ys79AOqTE2JF/qMF4tGD6S8Wp5M/JtHGzoFZWCpPbz6npog8v6iiHYsl/1CbiKGcuLUZE+R+qt/fiLYsVOPj2D70/cY3SL6vmz2kmtXVnKXiGysYRn8h9l6HQ5pgCDkZ3KebvUiGophR+U29RYb4vl1YWISSymcZoeLPxSgVoXhP9F+jJ85aVwHn6R9K+dZksLpSiOuktmRb4U76NEqfmPKe61oOFTzUKmMQrKKz/HOFtVCk8IwvppPlxluvJIXN8R+nOXhy6qQR1YxtoUKv9/P5+CRQxz+ng3gWcOqYAi/c3kcEHS6ZduXB9/Z2mrzTjttNyoLX/J/XliRzZLxtW25vphtNoNluXhYYFn+lZ6Ahe/i4TNoHvqTD1Ik0/UopWn+po9IETNFtfCde19+iSoReptyqH6+YquttNV2iGAlK7LPI/NF1YcKUUUf9l0ISeydz+yA149y+nwQNu8N0HSciNLqOr/f1Ya60cXV3rqNFJlWMmKtstn9CQD7tZ7UsJ6mc/oHM3t7NeiwKWm+7S9K2O/HKtDMec7tN9x1V8NE2GiNqHdGfQMk7WLICl73OaMMee9XoWIOrtW0o5Kai0cBZ2Gn6lJo/J3HQ9E4MffSb7a+O4RjsTf+d8IMsdI1lxJQNxOq/oyb2hvK8lAz2/v6SHZQYcNj4Tjj9fUOELPa5ckImxg17Q42dB5L2kFDLfWoptPEna/5Sh5bWS2i49QFq65Ti/RE5NbQ2E4Nkl0DseTyPGmQk7jpeilhJommcav41MhLcgo602KWz9OhHNskKKnXGDswsTIe2Uk98uP962vBinLlbRjVnHeW2/EpxvXURHX+xU6awSeHyqpaQaV96mUYJWi2voj90WXldUjOp3t2iX/UZ+rytHbsstaop1Yk8/QPNeLXnGr+HceMDk5h3q6DiMx99PxymLenr4dRCP7pKBkAX/0vfYAazQzIDFvCd06WRfnnEyA6aedTRuZS/efELF860e0/D0Y6T2pgzm+2TUavROqnMuR1RyNqm1GybElZVgaNtI6jVqhvD+bymCFeGUenetEGqhxPkT10m9IIOTEI/cqhTyDclg9zGJaFWVRdN2JvO2wwmo7lhACZeTOGBuIjTPFdKTTSe4ep+Ko+6X6Oef42y7sASOHumkccKHQ7gM9X2T6GB2P7adrrLl5D3qs0abz3ZOh4u8hlat78pHzTNgc+ku5V7oxLInGWjRvEtJN70otLcSyT1TKLPnZupUXI6G6Uk0WkmC5fYy9D0cRE1PtgipUO357mV6LmRz8714qB1KIvbM4jb7E6H0Sqe37/53BhUP77/pNLfrDX64PAHJfvm0x+g4140sxaLgaNJLOcbT8suQeSucfh715phqJXLrL5Gr3Iu3lZSjVZ9LpD2nJ8/umwbzAxVkfKsLt4lMQ88YJd2a0JH7WWbgYHQVWXb2JAMTJRYsDac/Ef9Q/cZymHyPopXx44RFi8oQ0ORDehtWCqE3lGgZfIZ+pBfww+YYBBtdIS+7PH59Jw5aQyJpyvI0ftcmFlEnImjQihQu6B+HZo8E8vC/wZkz4uGZlk73nnjzRlWt1p1+hnpe8GKvfeWo9Augop0HWf9NBZ60C6AAT1Uvi6/EYOEMuc3pzB3npmGRlpy6HWnPttbp2CmK9EW/Lf/NzVDZnkOFBfvotZ0SVhcv0ErbTSRPLof7iCs09sNI4bF1GaId9pJN1XxhcKASw0Z70+JYibv7x2LrgiCy/FXANtvioT4ilFp7pHH4i2gc3HKFPHensKNaLKhLGIUlerF+tBJf44+SQ6gnyxeXw2z3EUrtvY9faFRiQ6fjVL5VnR/OToNnczKdDWvNpQsy8NbnBjWk7qV8ZyXUTM/QyO0byTWuHHKj01R1uL/wvzet3A6tpbNDSFBT8a5lw7fQgJ5F3OtAHPQ9/engbok9iuLhsuQihQeks/XZKKjdOUfX+qey/6NoGK4Kou46nlx9QQk7DXdauXwfn3Qox6HlO2n8W3eO+KDiQu22U6vF6uypkYrc/ZFkdaU1B91NQ/rf61R3bDklHK2A3/PD9LJpLnn7VGKv9iGqu9lL8L5Wgp/ms8lq/XDB0aYMyy4sJNuYEp78JhadCzdSYUgx+x6PQ/TbQ3T4YAb30IiEdb0vacSn8ktlFLZuOUExVqo46qm+u2IZhZu587aPSpwbsI46v1LnXu1S8MImhAwd27CHWSqebDlPGxfsIOMUJYyMltPVuY4UNKEC0fGbyPOiNRn/o9qbgzvVxQ8Q5DNKMEDDiKbO1RXqwkrR2c+MCteUctXqeCReXUrP0hVs/SAeey9vpdI3GRyXGI4+O90pYXUan8qNRHLjYVJfvY976sshfjKhHpZ7OWqLAnZl02li4S6uHliGa1ELqfTVb7qanYoD+Z7UNOMr7ZmWjlfa6+ncoh2U+1gJ/zW21K7ekZpcKvDTy54uFJgK064roHG5Kx08/b/3dGIxLGcCJXso2eRDHIyuT6OCVrncq+EafEyXEatls8fC67BesZxKW6s44StghudIqlTu56o/hfhyaCwZdtjLxq/l2OtoQgZGv8hhaioGzHSiy7u/kFlMGkqMLWl0+WGaN60M/q8sqLp8Bxmq+HaPeXOIPB1o3ohKJM6xptlZm4Xzx+To7npHuN1mtZB9pBgNwa+Er+MqOMY7Dr3XDCGT+eXcb04iRszRI9E1ly8uvoZzo63p+PIslnW/jp9Z0+jmm2OsJRZgWUY/Unzx5oduMmiED6RW2724+0sRAzoNpWntD7Oth4QuC0eQZ3ojXdRLh/9Cfeq+voEc/8nE3ked6frdw1TnVwa7KQJdnLKLJs8rh93rGZScvU8Iy5Oj7+RcobvfVsEjqhjm6lWCy5sq7pscB9mwb8LdzZWsuS3hf+8pU+CwCnYPTsTWYVr0qCaXO24PQdtp4yhOlskmg6+jQ9AA0mg5x9/2Z8OZ3gnF7c9wqVUOnLv8J6zVOMWa83KxTKlBvuNOsMeCPIyx7kK2T3y50TofA1ZqU2HwKo6zycfyI0PEzHkrOOxXAcSKnqKl8xKeeKIANt2eysb/XcjF/QpgcihBduCXFR9Q5sOo6qBsUzsLbh6rGq+xls0daM4bT+ah8oOb7Oq0yfxNPw9/v1fIVq4azwekXJSvHy3+aT+a537OQ/T4laLz9nfktiodTkM6kN3iF9Q4MRN6E/8IwQOekNODbKjv/SoEBF+l9x8KoftQj9ICA2m2ym9dgkbQ0Wx/kikVmNU4gYqOhwq/ZxTBrNpecF5zVki2laPO4JigH3GTW+2Lx45T1cI+WRU/N07Cjocy4YpTDhv8CsGGbT2oi1Um2666jlfx6qQ98TJPNs1CHUUJt59c4ud1mVBflC5wUxBnZGbBw+W2cL/JmRt7yOD24YDYo806jlGTod/8VaLfNEe2nC6D6DZFXNt3FRtOkiBUDxdzBo3h8o452FC5RzzWeySn7s5FS+srolbSUB60Nhc09L5Yh39p+ZdMtIx/J2T0fkBWO3OQtPWV8Mf9Ng0alocdu/4VrtmVU+SKfHgsfCJobiikoZsLELzypaClm01J8TI4lP4QXpYkknyuBN2i9qQ5PZLWZQCb7HuS3/MoIShXjl33JwidHwcKOwtVuuPNLsH2dzX/GJ6IVZePCVo7bvLRtzegft1X2PVvFh8dH4q64BfCdp90/tIqHFrBz4V590M4bGY6Ir+sFJrpCs+uV/XWU4HCjsfBPKgwA4qJ0cLld1v5vlsBjBZGilf/deFwPRm2HQ8Utz3ayE9yZXB08RMvZhqw4+Q8DApoL0VN1OcjY/Kw0sJAahZbU5u2RWg45S9rH3hXGK/SNc7zks3cO+cLOt2K4bUN5uEVNfzaNhHnFpqabzS4zaeSk9BmX4u5+YVq3tU5GS8TTIXO3lms2eU6zD9dFlKHpfPKpnA0RsUITcER/G1MKlzmeJmXDgjnxpRUWB2uNM87FcrlkemYOGOMoHduF39R4WKYW4E4dI4bf8jIx6KSHNEt15VfBsvQam26uKi5Hzssz8eXOebSqVwdrhFlaM4nyf6jKeVqSdBXOyy2/BpJo1X+T5tpI17y1aGmC0WY26WbaB5f+38cXXlYjN/7ThGVQlEpklBEoUhC73mKEMUnhCjJLrLvJJVKyS5tiPa0zrRONfPeMzVtJFqF7CH7vvOb7++/88d7nfc59/Oce7muueYl0c5sRFG62PrXbfL8lYO1hqFlbja3KGprHmp9Yu21VxXRDPEVTHzixh0OEZKsNBk3eo/jRI9zaNiYDDRW7rVnMZm0OTwLLlF7pj13z6C6uTkQ6rNy9e1p5K6UC+vGYeWDzFJo9IQ8mPZrmcb9SaIU1zyoiKzsc9UPUcQ0Ecw6r0t0+L30eF8p+g+RSgbo7yLn3yLkm5RJNHUM6ItTKYJ+e/K7++iSV3k5liWu4Z+96UfBzjzs+m7iXeevYvKbZag6/khyfs5i5jxZjADtUom/y2zWnivBwt+xki8nm8nfIQd10cslTomNtOxwHg5b6ks8VW7TtG0C/CkaKx6bWUxdXQlIThzPYVQhHUpJhDJ7ar9/gYAGP0jF2aVK9qL32eQ49BrsdBrKe3tl0jhOwYcmU8TORzOI+WXjxkF78QU+kHTfiWCh/FliH6rg59YSsGUvJcbKATSsuASaX+9IAv5qk25CGR73C+FvF2vR3oES5C45xts0qlGIPRCy/BR/e+9xptlcikOLJ/N3DY8w+7ulyDIbxrv/3srq/pViwWY1/kBAC5WvzUHAskyJd2kTffqaB+PCOMnom40UB4WXu54lyRcFUUFbKXIrlfg24yB6/58Izzf8kVzjAmnOl2K8WfJFcuW8Bm0dKUb1rGjezbYX7R7G40RpDF+95go78VEEg7kr+W6lF9iXolI0RrjwuT9ayN45B6GzqiXC2S10sTAX+VdaJd+HNlHzGyFY9l1JU3sQGQeVYnD3HnzY8iA6X1UCa16FL93pTNXbClHvUSVerjKbLMYWofBItTivZgZ1ri+Ev3Wb+PuYHrRqpgTKSOTV/najs98V+CxM5e1u57Kjx4rRZ9ERXpsyWfvNErhFH+BfCZppb6TC6Vf35v02NtLV4gKo8AP4qR8V760VIWBdb74hei6pTC+Ezbxm8eTWOWQ4RZGLtRvEnZ7O5FtZjHrtGrGOhyP57ChAZ9BXccmM7uR4vRwZC9L4U7OUKFpZgkc1GbzHoAIm3VIM7cIQ/mm/fGal0JSMmRF8o14zFSoyi6aGFe+++jb9Ol+Es/FTeddnQXQmtwTt8/rz/vlBdPRCMX4ONuB1a13oe6zivB/via/2nkcdkSUobHwiLj7JaO0uASSWIySXTBxIKVEI7rO6pHTMd3ZAV6LI+1n8eZ93TF8qwUG1HH63SMx++hej+eVpfvVvETuh4LSGx+f4Sp0mir1TgNyjy3mHS7cp7EoRnPXc+JbPuXTWOhdcWjb/IzWbuuLz4JQfx/NnM+l+fyE2p0fy0p7X6EyffNQfDuO3PkknLUXGTPQN5f92ptG0owVomhfGt68JovZ5RTDYYsILpv5Ho3sWwebdV/GZz250SFYCM1Ulybwke7KpzIPkr5PEcs5nJhheDtN32XxAXRfbcVaMHho5fEC8lG0vKoHR1Bi+5zIwnxWl6NKM5yPLFbO9ToCuTaG8kmUztZ3NV2AezDufz6dSeRYW2lXxg/4JyHJhNmYElfKx3dPIWk8xV7PC+ccuqRS+pxDvtSL5wGlB5PyrEOq6o3lzwyCqXlCE+apW/BP7RXRiSxE0SjQlbT8W0fehIsR1aUp8W6fQtN0CmK3fJWk48455KHzC9Y5svlilk8kelcHkVxb/74iUfb1XBr+8y/yI8Bb6GiJAj6DTvHpME3koBM8sKpoX9i6h73nX8PDQff5YYyHNcs9CtayZNwlOoScKrJz2n+YfHk8mWxTBvCmaX6/IPsnfChE1eRqf8WAJeW8qhkaqscRp+mJasF5xZz/rSHbNtSX9y0I0maRKlvWyodISxbsEvKTF5x7L+lQGw+Jr/Jmdt5j15nJY9UzjxZer2LDEcnxOTeTP/mumN72FyFuUwr/f00TasYocrZvIy6NLqHZNFv4+ecanWRWRbmc2Jt+9z9+ZlUQ63UvwZ3Uyn33/Kt0fUIYf3hl8eY9AslR4y/JMZ36E6RH68qQAsaeW8FrGCv8WWIRUSwdJq44NVf8TYuaGdslHzwkkkxdAZqTCJ3Y0k22FAEv3lPGcQRnt6pONtG+feNmvRJqhV4K4D1l8b6NE8rQpRZOHgPcaFEAsoQB8/Wr+u6E/qWcVIOzwZv7qwTXE1IowZ8cuidJoH5q2oBjW3ArJlfVWpBpfCHbFlm89MY7qthWjce5M/mdwCx3VyUVBSyPf3NRMSvYKb/+7jt/fE/TRPxvdVqvAqKucBhzOwdnKf3z00EQqFZRizK9y3n7hQVJV4Pxl0na+YNUB8jArRJ37dt5AkbkS3irm6sUG3mLgXoo8q7hfljP5iR47yGtwMcZt6MlbN2+m7QoPyYeVSHwK15P9LgUPaJyWdDO2ojmfC6BaOI/3GDqOmscUIXLkMv7G2NGkkVSEHYn7+b9aI6l6dwn+236E91jTTJHHclG68zFvqNxMYfUC/Ii/w3dvBYlscjG6VRXzQyRkPSoP4QN7YLNuIq3pV45R66r5nKqRZDi5EBXZwfzpjGFUeKII4VfDeaMAfbrUXVHz+Vh+gE9f2thWCNuiNP6ioJHm7M2DWut7PrB/E7mpCOHd4zm/dYKMbEbnoXO2GiYKE8lLoRcuS5t4R0NNCjtboNDHfN5qzm1aPz4PUYG/+a4hVfTLNRftw9VRaFtJwmV52JGljn9pSTRylgT6Og/5Hv/1ppaT+RiYIObXNzaQnVoeHE4po1G7jobtzUXmUjWcrq2mr5SH+xXqiDsmJ5GhADZSDRhXJlOvEzz6Ob3i+/zrQx0dAvTbfo+Xl2mS0EOIX+aNfMXh3mT5QwhHzxr+z+ibpPU0F0/ze2Dwy+vkPyUPS+17wV5WS5u3C8Ay1PFgfzq1XAFmxyuhZnYqeT8CvAK+8c0528hnUDHydfTxLHYj9QooRtH2gXD+bxVFrCxG9bGB2DF0GRWYKu6y4UCwpEWkqsD5boIeHmkMoWfOAoivfed/n9enxwqdUkl+z/cM1qHEKgH6N3byafIMst8gw+arqlDbmkbaOTI4HO2Gb2ZHKDxUiPSkwXjjdph2JeWjVM0Qg40PkHd5AUKj9KA/aQ/pjCrCNgc9qPgspqDWfJwcYIDCgW6kP7kA3/30kXXSmYyahcjo0EXeN0faHiFE3xE6CKydSmkJQqzrq4WNB20oa14+rqqp46r1WHIMFMJjXg8MSjClqB0CPB2sBPnbbLq+RoaI2X1xfHkWZW+qQNFrLcj7BxLzzEeYykh8jA+g9tR8iDSHYk5OHnVtUpzluh4EJrlUZlIBz3kD4ByZTZ0mlXA9qoM1k0MpsWc+fCU2MEg+Sq4785GVZ43Y33mU3a0CF28YYFx+Li38UgHzdQNRPy2MkrcWgLImY0hJCNnxBdAwtIXoppBMJDIEXzTB4j75FNgkxd9CI6QpHSfD24WY5D8Nqj0LKalD0dPYUbCzKqCAIqni3GZIjT1Dxe1FqMni4NP7FMm8i7HoIIdl5wtpbyKPgxGWeDSlgCocFc8ftcBfeT55jJWhttQc2UvOUiUnwqSXDJsmnKZyRZ66E8MgfVVACxfxuLdmPDYsFZKVJWAxzAaa6blkVwOM67TDcaUr1FBaBs1njrh+5hLdOKy4s4p1nwcxdOpNKdZnOUB+PoqM8hV+MpFQuj2Ptvfi8chpCoatzqYkxf4nt9jDd0YGmcZKcKqJMHJoChm8F+PJQUdMeXyFymeKYW84HQceXib/62L0dp4Oq/vHmZ0iG2oO3EF6E8LY1FgerYu3UWXHEfZYHzjU5kdKa0+yivs8Jl7YRl7xx9lVPSmqQjfTmhcHWKC3FL5rNlJ19RqWkCrFlQnrqHljfzLQkmDwb1+S7OlHlhIJ7tBGctqhSd01eJz+so6chkayE/sqEFeyhhIO7WXXp1Tg/LPVNCLPgzkPrkCyuw/dETI2/58M6aNW0KVKE7JdL8V/G9fSvIvGNFwX+OK1npR/6JGrkMeiDRtoiUY/OvEO2DNgLX1apEGd1sCAlatpScUFFrJBjucfPCmgdj7Lv1KJDWGedDpwCktQrK0nepD17ElU4VqBuwe96H3JRCrOlOHstRU0WsOKTAfIsHjZSup31II2+krh6beKIiPMaLUtkBW9lvy2Dae/PyVQ+bCe1jVr0qlhMtzMXUkzxqtR/iIp3r1fQeoTEpjRlSr817CIapPN2bi9csB/ITmWDWDXuyox8Pp8+r56MSmn88hyWUzOR9wo8xtgdm0x2U2eS4UfAY1dHrS9ejrdPiaFzvblFLVnCm0dKENeuhdZ7bIh7wbgrN9KGtffiqLUFFl7yyrqeGZBlozHh5Q15HpoNIlSJZijv46+tmvQ1CEVMPPxJMmznvR0lQyJIcvIw+8as1KthtoYFzLdVMD2f5VjXZMzTRaMYN2HVSO0xIVGzejDWIYccY5z6dffJSSXAUuPLKRf0gWUaSnD5IcLKfNtb2qYI0fyFHc6PUSdGpQrsW3OEmr370lpT2RYtG4piZ5msHP/qiFNmkFWWvns+PEqrNCYSVYVo5jR5hqsEs2mjG+6bPnpavh4z6SWY+vpbx8prJgzdV1dSSmKbO6WNJfSzntQZrIMl6Pn0f6TnOKZWvS8NIuUL9vR9Xm12LJtNn1eak2bztTi4h/F2ngMuYbXwuWsM91fNIK2OtSiaPYcMh08hFKu12DF0LlkvWMgLTSrgWy7Cz017k/K86qx4sk8ylrSh3aPqcLkmAV0U1+DCgfLsWrpQrLdnMrWvqrBuhmMblUI2Prl1TjrQ2QTp8Pa19egx3gHcpy8ndIqpfh5lmiv5ybq0JbhgfIMsohaSuIe1Uj05sjXYBGds6vGyT1Eu0QulC+vxq5KR7Jpmk7dw2qQc9CJArtNpadza9HmOoM0hBPo4+5aNLIZtO2wBYmW1YJ5z6Az501JqlWLyuYZ1NbXmPITaxB6y4k+/htIBqY1mDlxFqUv1CFzz2rMLJtNPnc1qcyrCgOvuVDxVXV6vVGOmrvzKc0jhRmcrcWXvXa0PSGXZU6uwdg/U2jCm97M/afivEun0g2d/dR0RIZW8WQyddxFfjEyiHpPo7vKayg+rQpDTGwp4YYnjXxVhZkNU6jjwUKqCKqGxdBpFNXlQplvqnEzwJ42mzmR9t4aXP7J0bjiafT0Qw2EHxi5Fkykqb1rca0H0cpNluT+vAbO1xkVBpmR+/kaeJcz4uuM6cX4GpwKJeJ8DOh7YzVumzjSrqAB5HS4GpX6M8ggK42dKKiFvnQCDbmQzR4/rIHk2yTSH/mVW/5N0etZE6jbiQBa3qcCOXHjaXTxAYrfXoGRXyaQrfNuenizAut325LWtrX0u6YKC9KtqVnHm/r/rMLHqzbk5JPO7P/UInKjJYXPauR0K2uw0WkMHa0MoIbYCkRoWZKB+SEaPqwSb86MI4vTW6l/VBVCV4+hBS99aVxOFR6GjaVrnumsO9Xhm8pI2m4u5FqcajBx4HAKEQbThM9SCE1HkVtEINWrVuBJpzm17NxDsaVyjJ5mSudf7KBT9lW4eWck/YlKZasv1mFOlAmt6hbF7d1ajV4uhnROEkzD86QQ6ZhRP0kg3S5Q3J01ZvREsJf8hsjRLDUmH52dFB0uR/RhE5L/zWBLWmux4/kgehI3l4v3U3CprDednebH/Z1VhYmCvvTKMpTsxTz2tw+hd5XBdM5Kiufnh9JUw0CaVSLD/JZh1MNrP8WnVGJ+HwP63TeD+afV4NWxPuR/MIupC2vwZe4A+rvFhau4LEdlai/6eWIvtymmGk92aCj2DqHhP3hM0zMkNj2YxCFSbHmoS2Gr/Sl2eyVUfPvQfKODNG5nJQradMg1JJO9PVmNaY4a1P/1aC7fuAK6b/+wS8tDqO9t4OrEvmRtFEz9HWRY9qYv2Q/3p4XfKlE0Q42mRmYx6akqtN7qQVfdB3MfL8vgvfgVe6AURmIF/xw+p0p1rf40KFOOxtHKlLgmn32cWonwIX9YQ34mS7klh9aRvyxtpwq3UcRjfmoj63qsyWmpy+A1uJ2VHDtGHhpShHz8x+TOh6j6vypksG/MeIqQlZlWwnv5N7Z9UxrLuCOHauwHtlhDmQs4rpCL2lrm8ESdO7egAru717LmhHBSspRC/t9nJry9j6bGVeHvr1dMtj2PPf5UgaaU1+yDVzLbXSOH/81nLOdgNy7JQ4qHG8vZnblqHLteAaOWUlY3KZKuX+SRYNrFrr2JoP7dpPC+8IIp99xNpxS11eY+ZW5O/5HO0lLUqrxndW/nUngfEbonfmQa6jnscVMFQvCQsX1X2cciOS5V32HHc5U5oy9SaJ3JZV+Le3IHb1XgbVgu+x0ZSQ3HeRg3PmV9O4/TcjPFM3/amM6JHXRCcd6+lzrYgQV+JKBKbBxzh0kF68l0qxRRqq3shdsa2mnLo+F0CysgHzI/IIbIs5UZqXnSjRWlaA++x8Sli6nhewmeRj5hld/nk8rCEmQ7v2a+R2bQpcuFcF/6jvU/OYWuTi3AiW1vWP9lE8ikOB/e716wp28sqflUPioCnrLa69fY9lcVCFjUzPhzl1iwXI5zF+pY1Z/TLH59NezjpKxrUXeuJVWG/vJk1m1ib+7x6UpkfElj+t+EVNCeCYPJItbzhYD+PMyE3KSMaZ2JpLc1UpxSlzOT1Zsp2KsSw582s7OLNir4vwI/pU1smdk6OrVbcTdnNLHcBWvoexygypqYOHAapdUIMWHMC1babEN7fYWI9X/KBn8dS27tAnRdv8cmtY2i9nwhdtvcY9H+wym2Swjnk3eY0+OhJPXIh9eOdpamHsuUP8gx7lkZQ1kkc5BWg18gYqpzVTlpaAVqf1xikR1a3MbJcsSOv8h2bBvKycuqEJB4mT16nk8OdA0253LZ3qdCUvmjWP8sYN31BcRvykTuHxF7MSKSmswUZ/lRyErlx+lpZwUWbs9k81ZYkH18HjYOaGJr7M1pRz9FzurRxO74DSfToQI4D2pg3CMjipwnREBSI9vpakD+O4UYt/I2+3Iwin3uXoXh73LY3ckn2fT/quFeK2Qp9Wqc1gQ53kcqvGSGEReo4GQ9zWj2dkYhhYVmwFUrk9UMyacz1RmoGJbDOmYLqHrrNXgYFDDdbRF0dbwcHlrJLDjwGF0PrUKCVSxT1Q0lv/k1MN4Qw+60DaVI9Tw0hFez3c8G0wy9PCQUy1nrZT0qXi2Aamktu/tGm8RlihyaX81m4wzbaVEFS/0kRuMjWMvlatTWp7OR3mrcck85yquOsDOT9Lnp96twqFcEizldTrrXUxCuGs0WiUvIaEoaRC0J7NO8Anq4IB0Lh6Sy+hsCGj0rA/NXZ7HhMcfor6J33htPMdsxoZR0phrtryOZ+fNg6uym8DY7jzO/e4Z03zwXTk48c3+uR3en5+LSQDFzKO9DOpYCnPLiWYuDOunXCJB9sIQ9GnaSrV6m0OV10ezn91AWXVcNj9SLTEddnTMJrcTz2xvYn4U6XL5Cm1Z828MeH5PR+1EpqEgMY+PTebJ5moJzvqeZoXcJWTQm46HuBSYaXkjlHqlw9YtnbW9CyLxEge3KIHY4JZiqe9Wg6N8R5q/Qr7fDaqF3NoCZLdKlM5Y5EL8uYKtn96P50hy8f5/H5r1RJ/eUPPQfKWCPxkSy17sUc9h1mk1rCWa/v1Qjv88pJh22l6kfrMXzoSfY8vvaXFlEBTQXzWW64j5cUowcwrQlTLq5kmbcSIHmqEC2xkZGZ3un4dv048xhsYiW1CTiRlske7WviJZYJGP+/VOsYkgwnemswuXmLUz05gjZfKrG81F+zLvkMLUparYu92N3XbQo/GU2+scmsZQYdVqwKRd+p1OYYVsgO/6hGn/8AtnW7J2sI7UWDz+Esh/Hh3HTxTLMjhzPfrjoc4KaSnAjp7KCHTUUqJmKBVUebMfJKuJLUrHjsx+z0q2k3Ng0LFwRzBbnlJKFwVVceHGU+TcXU8e3q/gmC2anzwSQSZUckVsWKjjBn7y1anBYvpL9i9ckpxnZOKV5kfXo6EWVp3NwaswFFh+jQlOqctHufIxp+4eze2cV+BStYCkdgUw/qhqbs9axi3bb2e7SWgjXH2BRHZO4rQqP7bJlMMsdPp7r6qqAykYjlptWS1MepeAym8s+ZdVQ3c00lES6Mb+sUnLtdgX7Xu1lL+aVUOSiK7Dou5V5LztCS4J4HOuwYq7qAbR1kAxLfaawhv2HKPaVHJqWrmzXOlXa+l8OmFEo271ZmZ7NyEWW3U62RlFnwwE5Qnu7M73yAFZsUIOlqm7Mp9yFm/5bip4xamxY8Dxuan4FZPNUWHNTHa3akgadjzbsQ2ktyWemY989B1Z7oZQWRF9GY19vtiqxhAzPJkD4cjW7YR5EbvvFiPw0mt28cISUVXk8sbFkgz0Ok340IJw3jtUa/mO7TuSCc5rHUqZ9Z+tFeVDLsmYtz8NYL6Uq/EubzmKWH2Eemgq/2seZ9Vi/gRuzWAbX/Q+4lCZP7qNiJo1s33EJ626SsTwVN817sZGz68n8XBr2TdZhh9aBehnGo6f7FHa6RUwXLS6CmzqDebWGkqijFDWbB7E8vRC6+6gMY3cNYycbg8jLVYzUp2asZkQgzQ+X4PDbkewZ94/ZXM2BznVrtj30O0t5lYvBcUbsc3Q8q8jjMazWlC34dZaVSRT4y8exa3XnuRN2PDp3H+cakkO5z4oc93dBOufYcpM2PkuD/bxPnEpKPf0cmAE9OxXWUM3T+bo4XN42jgl9xeR+JB6Xp1ky5XHnyUGrEKLMh5y03xm6/7IQHy9852I+nCDHz0WY7ajKrO2Ok3RECRrrNNlXs3CynCxScE5/Vr/Ik2xmiWA2Q1uy18iD6kaK4Br0Sbz7z0Jq7i1C4VmZ+O2+eSQtLEGU4Xmxh+8s0uZKYOG9XNxl6ECXAorxZ/EScezoqRRxvwhR20rEGT1syGtlEe7GT5Bo9LCiOQmFiLuyQzKHPjInhe580ujNftq9ZgbDhVDV/sOJhuWyu4vK0DhelWmsTmPSBjGOberD+l6+yJwHAmpNxiwk4DxLaJMh5q05W6IVz3UmAbtCtnP310Zwv8fLYHAvmnMc0UgNA9OgFXCWO4BbpJOaDoPb6ZxDkZSkBrEoUex/eypPhgvikHVkILucVkbS7/E422TE/mrEUsi+Auw/l8stXh9NbWYFuDRdyvkqr6W9fqW427Be8rfVh2w7RVg20EkibFlBbcEiCLNHSszjLel+awHenL0oyZhkTibRhWh/ckNy6IEZzepXDJddjyUTfzxj51flQ1zymrPv+4CdVy2Eq/UTbvD5VvbmZhG0qjq4wTdvsrg5JbC6c5dLmlXF+u4RwWhDB/fgWznzzyiF/aiXXJGvkAmVy/FDSYl53b/GDplLcHGPGsvQq+Hss3jEXrhkH3w0h8udKEXklyFclG8jjRCk45nHMq7D5TZ5mF5DwZn93OYoKV3tiMF+7QfcutkSalZgYt/wmcsaUkZZehdhPV+VpY29TBpDBDg0aDEn6HWRHA4JYfXzGGeiFUflZxRn6ZHEbX8YQ+HX82EwSsB1mvhRSEgJ2tfES2yG+1L4bxEmdDslWdK8nlqWlMHVOERienQUHVAtQNWyD5K1LqYUOb0IkeHqfHipCTkHlcD5uQH/a0B3tuqHBFHJ58TTVB5xEzIBg7O5U7dbgIs1lEGwXWiv+bCZAnenY+387Gm3NzdRR0MGBCKJfdbT25RtkgmX7qM4y5lScuoVi5/hGZxzjZgW5cfBUqmEk3qVUlfhRdgdvs5pD0mkJyPyYNU90155zBXyXiQALejPBTjtoJSkEnzuly+5K9pKWgtKoTkiWzLn8HA60L9QkXMt+AuGQynQrhhrT07m1QIZc40sx8OjxyUmH8ew8x/FMPReIrFcoM8WynkYjuwvUa9qoQO+GbD5Ui329WhW4H8NPx89Li9/C5qzMRZf3vlzU5LFtH5pPNZYH+B+pYmoq/USOvKDuYU3U8n2eA7ad18t1wlNoTPXcrDWtV404UoSrTqTCxXlCfbZyofIz6MIqWn1ksdZ+0hzRDF6LpdKIgx206wKxVomklhOGUTuw0tgHLSCd83RJ9W2EhT+3sNfuruFJQ8TYfPlD5Jp4SuZ+rxS9AyulRj7urER/mVon3VNIjrfSoI515Ca5ym5NLWFDGoycdjWUKJuLKMbPWLhst6LMxzE05eB8XCxGMS1mCj0/UACan8+s9f6lE+Fccm4ITUu6zY/j6b9TYPFET/xoBPZJFC+BledDLGeSiaNLMiEzec48cnidDJSzsbFLi+x18w0StygWJ8bLr5jeoS0Phbi3MM3kpa3h2mzURF27uyQ+H3rT9aBIojSQ3nV3f3o9pRSiGec5rV3JDKPrwUo1CP+pl4sG3CkGCmzpvE3ksNZj4MlMKgZwZ+vO8zul5Zg94y+fLJBG63vlYmZ/yVI5vRpJbvNWbDcfVwy9LaEuq7HQ9kk1X6juIwSXBRaVq1v7youovLzCg8T1V9cUCyk0T9SUPg5W3xdM4+Mf6XB9V69+E1tIKW8K8INaxVe1DOQIqWFMDj9W5LToEmeBmWoNY7hnTLU6KNXOc7XXebX98hmzZsKUTxqE68uSGN2xkWwvrGcnzr5MvPJKoGmsRtvVNxGA85ew+ZLIsmUV62kUpeFhLBmSaxVKw0ekoutL3vwEyOCSP9CCVxievHVPYPIxasI5WfU+G5rnan2az7+/q0Tb/w3k0QiIXQPNInFh2fQR918dN7qEH/X7U1fxSJ0+F7ha8b1or91pejllsK3e+SxapUi9Hi0n1c9lcki9YtRunM7/36FArfwbPTdPoB/27+VYjXyYDdgBI8TQfT1aDE2e/fhVwwJohl9C1Foqc0/nuRC9loF6Ky6I35rP5dUo4VY69ws1h/pRL61eahPfy0uU51OA3oL0Xn3i3h7XXf6ElWK4vsZvEu7Eq3PLUPy3UzeQyBlE/fmQ1P/OK9lK2ZGkQVwdAvnv/q1ka5FDnaUTOaPVrfQ4795SHRz5h0UmPy8UoSs+4o6rYIoakYB3lsa8spX55HTQQUmvV+IJ9Q4kpE4F891tST1Lo5kfEgAwyRlyVZLFTJVaOLjS1l8Z8YfxieW4vWabH5YgJzV++TjNjvJi6VVbP69Ajj1PceruLZRuSQH7idW8AOutZBsswAnmrfwa7cK6cXlDEyrF/AL3PNo2OIshJ1M48dsyabGpTkIDzvHux/PJLuoXNx7Gs7XT75Gwi15uHM5lJdYZdCTwQJ4eYbypfPSybFAkeNyw/iNiv6OWJCPkJnDee2pC+jrxHxYv1WSPOlilCHKgdmcyRJTvW50/msxZH1zeNtf3xlfX4IpNjl8vVUtexFfhASdON7rXBWzyi6BV8tFvvZFK9XuzEWzUzAvq2yh9pUCuMwN5MtvFNGJ9DTM0r7Oq/7KJ3mfa7C14Pn8owLSzs3C41X5/PuINNJmQlS9DOf33Uql7bwQpzaf4EP/BNKqS/l4kzyaH/c3kM5sKEDs9PH8GsvFNKN/Pu6m9pWcbplGn44peifdKLFf+I69dSvBIAXORkOeMYdtIqTHZvLmljfZi6vFwOgrvNr5alb4XAS1Rwm8eMUdqt2VhW6mcbz/7Db6tDMH3Ndofs+5YlJSysCS9018hl0hPfl+DR1PrvMvNVJpsFU+fn4+y0e5pNBFhUa/N4nn19UF0pwUIX72sObtswMpYmw+bKon8+yVB523F2LZo2GSD2Ps6L1WLsxOXpHUd+tid/cWwSwnk7e4ep+tiirB8G3p/HvvBvZTJMKGnCReWVrN6jXKEJh2lT8/5g7ZLc/C5omp/ILGVsr9nIOX8Sl8oImEHD3ToJv4lu9YVUqLbDNgGvmUP5uTrPA2BdBdmsxbWgfS7hghDinP5N8FH6FEJSGcuUV83y4veugrRMQYkqweO4niuDwwly+S/kkT6dpeITxfd+NtU9qo7/osLF1bym8MayWjvrkY1U3IuwwCyV6no7PiB39sZzk5rrqGzgkfeKdbSRQ2sAgFE3L4yB+J9EyrBGdr8vgViQE065gAXy/68IIVh+nuckUe19jETzm9hsZdF0IyzU8yw8qHTNcXIG7eIklXig0FluXCep0Rv3bJRNKuE8DDy5QXfWql9mNZSHlcx18c00pv/+Zgy9gKvjpTSpEl12Af3A1Pd0nIVKE1/l2/+ZT7SaSqqEcmKuDfWSbR2Y5i1FgW830DD5HqHgHqNbbx8vcHaBwvgE7gdv5+03464ybEQ+9N/LCSvRQgFMK9cQ6fNngnvfkiRMJyDT7jtB/JvudjwmyRxChxA6VoFoItOCl58MeKQn4IcdFiEZ+qa0mak/Kh82wf//OBOSUqeCbq5RG+bVML6ZtmwuLbMz75VwsN25aFF7fv8ktGyumnSyberuyBZa0yuv8wC4HxPTB1SBJdMxKhMVHGX08cTRc1hPhaFMR3lZqR90chJhmG8S/nDKZhl4Q4OzGKL0rSIXs1IRbVpvATffsQfyQfH45k81v7NNMrUSZefX3HG7s102YF9/6gLj5mVxUlizMxPFQVawMqSbM4Gx+/9IT3viRqtC/F9zv1vM6OfqStlQevVTm8Uc8+lHBVgFcaBbzlxUaqV8ykyuvvvHtdI/F9c7Ap4guf97aWlL2ykDm2J+rvVSs8VTaclHphYYWcwpVycPBGL3zmkunLsjJcHNTOOwg1KcFNgCsjwLscvE3vY7LQe8k/vsfG2zRsTA5Kj//lvYKvU7RnNmYa9ITmmlqy0MlBRU4v3HdII/O55din/I6/EpFCpSvLoaPAtmb2AJLdzMbnkk4+a6k2dbnlYu2+B/z9Q33ohWEedBKb+Bo1LXp1Ow9t/ev4jDe3yPO/LKz7pwR3dUUWOJ0NpShljO6op9uibIQo+rJYN51kHhJ8D//OZ89PpRkOEnx+/Y7fpbqTovcUQkNbHynRm2jkyUI0zTOAycvVZJdYCOW7BtjVy5t6lBdCbYkB4vua0kS9HFzz+M3v1h9GDfIcNK3+yVuONaDOcTkYmvSetzs3gEQ5udBtesm76WaTb50E25b3xMDhmbSxQ4KiGBUI9gfSVWsBRtoOwTlXRWZfIIDyGX2c73WYItcJEftLF07/9lH233wEmugh7J0vCT/mY+pcQ0jD1tIixWz06TKEYR9PypqRjyfbDLF35kLKChOANzHEq10upJ+Th/++D8S5KTOpfW8eHp3WxXQbRrbyXPRe3Bft421olmseasJ64eE2c2LdczEfSqi/YErLFM+Msf3Lq+rn0AtP4Nqu3qhtziTv/6QY4KCG92tDyGZYHn4fGovOd8HkdCIPF6aaw9bXmarNcqH3v98MzHaiq8tyFHo6AMqviNiSbJwI6YsVUgFZDpKCn60Hf3sBNT3gkV6gDav2YzTjVB5u/ZyE958UedxMgLbuE1E3IIQcSgSYnzgelxwL6ek8HtobB6OudwEV9wdaLhnimG0EmagJMJOfDJPFEVSp4Pmp+6dg6skiKnwngXPEMEyfUUgnPvEYqTkUWaMK6MU1YO8GI/Rcd4J2LxSix6qpEF08QevrC/BByR4f9xSTzlcxBsaaw3t1EYXM5TH3pxnkCwtp7VpAf+kIzK84TeFnCvBlpT0szU5RRkwhfHh78M3F9DO4HLV+Y6HfWUTjlCQwnmmJ3W8VNWTzeJk7Bkq+F2jY4UJ4vedweOJ5ShxVhAdSDs9HF5MDV46EnPGouF1AMnUxXvhOxO2xQvJsFmNl4mQsu5xIroYi6Pg4onzmFWpOF2H3ZkcMr42ntkMl8NnkgELfaNL6rxjqyoS1nedpilEJ2hoY/qUJqaOrDMWcHWyv55LgXDne/J6KA42ZZDq0HEPXMhzJV2j6ujLsPuAAIwWf2OaXwsXfEV0WV2naijLImh2xWOkMs/hajqNZe6heJ4K1dRPDU2UPubwNZA5/yjG5bBfFNZ1hRtskeCPbScEJYWyVlwSlljspzPkAWzZaAher7TRyw1rm2VcCw8ItVP+lPx39UIo69620/5Q2Zcwrw6irW2iWRR/yDi1DgacfZTReYM6WwMSQrXR4QRx7LJNi8kxf0t63nZ07yqNonB9phS1nv9fwsNjrS3OeODJ/NR4LQtbTtDZd6lhXjkcz/GiHrB/t+laOxfabKfRfb1r7ohxqtr5UNSyJxVtV4Mus1fRriBu7fhsYn7eW+j23Y0suAUNjV5HjfRMyHyCBnsdGuv3BiLLflKPPwU10aowaqTwX47/e68jLM53ZJlbimNJy0kwfxrr7S/HPwpOWPO/NkvSAxnwPap1rTvV/xVg2Zj1lrDCj4uFiTOq2kQbkDCPvWwpu9PclpwhVUhrA49dOH3LQEbDg/nJccVtI9zeVstfpFTiyx41qa0Ywo5gKyLKWUC+vPszUUaa4+4uo75lllKvAdqzpYtLZ5E5aRyRIZEvJafR/dEbBSzFjlpH+kjlUqOjFsd+e9HCdA7XZ87jVvIL6JEwh25EKPFNW0s6jNjQjUoLKXasocKEVVX4W49asNfTlviXxUkWdgnVUMmE0OWeV477FBtrd1J2+LwTMvD3p/BIBe9EqxwHj+SR4W8zS8ioxdoYrjS9RYp9HVaCfvyuppm6koCFi/CubR9Flq8m8VYyxM90Ufm0FDb4qAdYvJNeyORTxoQz/EleQ7h0nKs4tR2SON6nuYtTxvhzpo3xoUbMd7ReWg0taRS2TbUjkUY5Dc9eQrpY1jVuomO3da2naSlVa7VSBKfwietHanYZ/lWK00RKa3q+MKR+oRNjfmWRR+40bqejdmw8zaU38NpLfECPcypkS7TaRm1CCHm5zScN1LYljeEw57UoWr1bQzwX/+3bMf9Tbtid91q1EcrYbPVPpTraxMnypX0BOymXM62ElSm0cKDzrDzcyuQrRRUT+m/ZRmC6P25oOJPu5g8x9eQxePYOizPzIp4OHoXwWrTjUl4Y/q8LzR9PJVLs3XRpRhZsvZ5LlOVUqC6+E5ps51KarQjsrZFBpnUfhLSI2XyiH9vSpNKWylfvtWoV2FzsKSQmg78OArJF25KF0kApXAacOTKMo4W46IwSsZIy8jTz+/zsXa/7ZkMWBhRR8sBpWN23JTeJCUmk13D5Ppu+3nMhAswa+MjvqvGtP9otq4H15Cmml2dD+HTXosXwqteiOpXPuNfjff6g76I2kezo1uDhiKlnaDyUbSTXexE4l+WIDavOtRtwge9rSV4f6/63Cr2BG52PUqXuVHA/kCnz2q9JTVMLn8gzap5HHHqfUoM19Il3yK2K3B1Zjf6MNHRlazD2eWoUHJlb0lYJpkBwYopjTFx1HKN9eihWjJ1KHiz+xa1IEldmScsdqmh6jwDB5LPU4vpy+11ZBWd+K+t5aQP2HVGOR0gTyeD9XwYHVKNaaSPlnZtKSpGoY7LShj6sZHU+pRtf9iaRzexJNFVZjQKQNPWgYS9pF1QhcNIncQ0fSyLhqlG+bRKMDh5KfTzV87k6i5gADOq5fjdghk2mevw6FZ1eBddnR59Te1PZWjgy/qXQrLJ+Vda+BwarxJAgtZ1MXyeGoZUWG92K5p7cVmNiZ07LEoxR4Crj/fSwZuwfR2+4yrBePJdGuLeS+twr6j0eRfMIGekpVCBWYU9fpFfTQoAoRp8ZQ/IICtlCjBgc8zemQ0hFufmUlej4YSvV+YRQ+GLC+OpIWK/T93lfgxmtzujwviLxOy6DdOIay5/tR2HU5NLVHUK50HV3doJix0uG0JyCfzR2l6EuuCd3dtpjz2VqB0kED6UtDGCVJeQhaTKk1MISUaoH9F00pNnEX+XRWQt3DkNKGbaUX3eV4v24wRd8uYjYvq9A62JDcyidz7icrELutN3EB1pxfghQJqf3o3iHFnoo7Ips6lEyKQih2taLXNJwePt5L5xIqsUjelwZ326vwupW4e0WHquuErEOBs52gD/3UKGUVy+UoKu1Ppq/NuPgwKZJXq9LbqcfoTIIEEQF6tNt9P8XnV0LyV4t6zN9PO09WYtq9fvT+XSET2MnhM1+dahoNuFqFD8kNViK10gh6ElqO8h6adNQ7nDZXK3RwoBYZvt1LPovl2DVUjbp7SFj3cTJYZypT1aoStrChAh7G3elzmxb3pLAcxiqdTLRQm1u2Q4LhL9+x6d2O07NdCm2Vq5E0JZyiT0uwblEPMr61j+zb5VDX607B7qXMq16G6ZK/rD6+gNlYVmL0LCV6p6/BLVNo0OrWe+ztz97ccV+gSfyUWZcfJ6cdCo+9ToUmxUXQrE4Jkm7+Ybtj91Lw4iqY5vxm5/6Vsqd6MlSYfWY2m3tyqj5iaO29zmJSIylEVA7/kz+ZTfhxqnbh8TfqIyscs5tsl1dhguADG7WllInipLDf+YItOKXC2Y+XQCtIzL64niD5cTGchr5hEaqRFB/BQ1Txmo1Yv52Op8sR0Pyc/Ty8mZIMKhF++hFrDyxmJmlSGI28y84MU+HydXiEn8xlxetP0jJnMYY33WPud07Qag8eGzfcZC9Gb6PeznLoih8x976bKFqvAu1P7rGR7uso8w0Pr8V3mGbnKgr7Xo5camM29ivpVVApdr9qY1pLPemobQlCOu6y7AHutMSgEAmXHrGrK+fRqvcF8Ap6zkYfdCbBqwKk9H3FPi3NYw0rZWiaUMsemiexJecqYXq0gh3YocJN1wJEUxJZ0OtTdEnh3wI8apiP90lSXcLDxr2SJSq0Yc5HAdTdH7GEmS7kpi/E27uPWfYBR9p4UoCAgU9Y7HNbitATINbqAVPvNoG2MgGUvt5jv6Zks9r5MixsErFP61NY1O8K8AskzOmTChd/UIo/w6OY1q4e3Jj9FRAdimYbzp4m137lqHBXaM77k+Rqw2P633wWbHWCusxk8PuUxXw+TaNXVrlQ0rzD1FMnU3RELk5pt7Htv8fRm6JcfB50m4m8zMn1fS4y6m6whLVmZOmZh2yVenYsP511xshw6WE20zG6ynrNr8Tn0wVs2KIe3PBhUpwrCGamVd253asrUHX6JGucd4ocfknw1DGZxbETNKtcCnm3BKb5OoJyN1QiwDmOmSRbkE94DqL0q5ndtVGUEZaDU28qmJLfcLLfm4ukO3JmttOYGrfn4q9PBdMSJbP4fBkShieyxXqXmPv+SnS2prNLezW4lCSgZ9YG5jpelbvqWoGlqf7so0MZWbxJxreGC0zrlojWGqWgyjSGtfRU+P+JUsQ2nWbRJRHUeawCF4ecYFn7j1HvM3IsNo1gfc+b0s8oRX5RK2eUPIysNHMw/F45e759MLVMyEHh4FJW36BPHQNy0JFcxDRNrrLcOBnKN0SxU91iWXtcJbZeuMhmZutxAgXHPtd3YRvNtbjeM2TYPHE5e7ZBSiMOJCG1MpS56kpo2rQkTL9wgsU1llJIYhIe2pxlAsMIMhbKcH9QIPvaFkZTj1ZiYNNh5pQeQk2jq7CUHWQ91hrS1hdZmL8zj7W769EApWwkDM5mmmO1qdfmbGg9T2f3ul1m0bYymMeHsbu+51jAp0r01T7FXvsfZ8N3VsHsygnmcmgIp/6Eh3AuY3f/GHH7laWocrZn74qq6L1bEh5YbmSKvpFVTBIiR/oz5yUS6hp7FZFcCOvVp5xu3L+K54fD2aYfodRL4bUstDayZeKjlJtRiVC2joUXBv1/zTpz1rI0E11yasqE+9FENsBUm1x8s/C2OYHtz49nXUekuGO4i41WOcfUTSrx8NoRtr05goU5V8FFLYwll4/nDB4AMn8zJj9WQ1F+yfh00IP9nV1FLoXJWNpjBzs5gScV5StotD7MPPXFdGjoFZzyCGDTlIPp/Q8plv6aw2zSA6n/9kpcTl3ITrRpUvi2LDhfOMdmitWofnI27m+NYKV1cWxMO7B5pg+79Ow0e5xWAbPbq9jI7hHs9S85LuvuZy6XZnP184CgBG3mseAGXdudBC52PPu48Dqpr0lGzFM7NmYXT2lPL6Pk4VbWuldM4rDLOPxnI9t/NphcPBVZ7Nc4pj4niJbtlMBimQ0b4hlI9VelGPLVgfk59ibLL5kIDQxlP+/2JOtnWdihvo/p9OxOU+qyEVnizRol8ez4cx5Ly+Yz7uQ5pmwqw8Cxs5jliz1cYz8JPmZ3cIbPN3Cb5is4fMV7Lkqvnh4/TEJijCk79fkGOSakYFKECYtbAYryuATN4Z5sXq6E5j+8COtp7uxSVwh1ri/Fg55mTPo9mBJUytE6fgy7oRxEi/zEkK2yZP9EquS1NQuHX69gf3gVStFQ1Dbcmbl3XGa26yQ462vLeoREs9cKn/Zk4gSm/V8gd+aNGLeP1nImNwO41WU83IxkXNTQW1Stloz9D35x9V03ab96CnLuqrGs2noKU0pF0MMBzL+igvzfxYGLtmOmEimZnouHRfJ09vsUTw0qFzF5xly2NiyC3M2LkOjVnxV6hlPD1WJ4ZuuxGj6UPN+K0HjYhDUUHyWDijLMvmDKvPYpk3VFFoKyxrHAIf/Y39/ZqHplzJaPymS630vxw1afWd9LYl09FZlF2YRFBcSx2gYeMeHm7N2dk1zUWAk65l/hZrwJ4UIu8zDSy+HuPr9FmyckI9bvEWeUeYsOWKfiUtAtbrBLJe3aGIcVxZasoZuMbLbFoer1WJaxMYqMi4Vw9Wrjfm89Sxrh+fDK+8D5Wp+igmMFsHbvznaVHiePvkW4MasPe2kbQV5pxWhdp80copfRV1YEf9PPYqeeS2hRSiFs/G+IzbctoM5DivWIa+KuOy40wrwQf1NDxG5/nOhPYAEuNi4Se5xXUJw8H2s9T4uX5dlRvUM+Uq9rSqKjJ5JRgxDP1bZIns22Iu15QihNPCOZf6EbvdichdZ3g1h71E+2Y1wONvhqsjrBRzbsQy6e3FRi7UvBAnsXw+P5Fy5sSzHbOlaELTpKLPZVFjvTvwz33fuyrGkpTHmmGJGOekz7ppQTmJejQNaDy5iexj12EGPabU/O42UTlQYmwb4jiMs43kg2H5KRnX2V87lwmxbkpSJ2dhZnEllNlStjMNuqG3MbVUmO3rEwy9BjHsuk9L5PHPSsRjCDhbG03T4PgsN53BGVGAUvCWCgJeaY3Roq/VWEuolzJPyelfR+bxH+bR0hSVjoRb7nihD3u7fk36Rx5DhaAD4sTaKSa0Gr/gnw8LxYYpD+hb3akgMrn7/cJdO3zNo9D065H7gwnU7m3EsI7fpnnN3P++ytIB8hmx9wf8Ka2YL5hbj09T4X+fA6M0YR3MwecD23yZi4vRhOOS84+/6lzF8mQvvY95y5qJHT7C5G7MZw+/bfhdyCTEUubtTlPB2bKUOhZTeu2HMGxk30IikV5fm+3NbOalIVR+PtkPvc0c+VVO4YA6M/P7i1QZdJoJcLl5VLOc9tF8nRKQ/bL4VxvyzjqGu3AKpTkriuzhgKey3E7Rd53Ig9frT3WQGMdc5Kfi30pVivIngvOCpxWb6e/G1KYLZnh6Q2eTQlK7zNzqFPJceWjKI3bkJsnanJmx9XZQtmlqOz4ZT49sUXXMQgCdZmnp8yJ7SV7j9W3IXDF0ttZraQtlUqrN6H2f/60EQGe9Mw4o0GF1NXRz/HRuOndwKnrVdD5tbRcFtWwNX/qKSNN6Lh8bWWs0y5Sq7yHAjqbtkPbEigluxcTGw05Ub32EnmyoVYaJItuTZ8G5lLixD6NVki2mxKWoPy8TNiNL/CcRjZx+XDMXUWH6M/m3k4ixAyLkZimT+WjRtbBkPHVZK+DgPZMnUx4kz0JM92tdH9GymwEXwTn7VpJdHgNPzZ4yyOPnCd5Dcv4Mb5HVzzuBpiAxW1OYdyLksrafTPaJzYcpZb/CSZirdmIzbpxNTO4UnUkZuDVYL/7EWjDlHH6Hxk/bolMX67j7QMC7AwG5I6wz20ZFYhzj0qllwKGEy35xfgfrcd/MdVBhRXUoS2tAO8Q/sx5lhegIzLvfkDGofZoW1FeJPwV+I735ctyyoG/7dJYr5hORP0Fin2LJY4zL5DtcJUGB7ZLdHRbaNorXRoiCwkqrLrpHL1Ar6sseXedNVQD7Vo0JypXKSkgkKkMVj6yoL7uwU0JS4OG1Uf2m8MyCJ/vWuIqr8p/thyjXTTruFvR6k4OymdlAozUV8TLn5TlUrqmVn4c3OweGxDAD2bmo83L99L2r8cJpfqfPAznkjmfB9IO2qEaPgQzr8J16X5FwvBJZzgp7jpkP7AEnxLP8Pb/Elj7dFCrCqbyivvSGB7pfnIjR7LizecZX3NCmFuaMwfdAplrxoU3L6sP2/94A65HEyDxadsyc+WNlqjkwG/6xf+j4Izj4fy++J4URIlqSQiEkmRSKF47qFUREWLUipFKyktIopKSpaQRGRfhhljX8bMc4+1EgmVJdr3b6W0avs9v//ua14z95577rmf83m/ZuZh3dJaQDb2Cpr6TWa2JzRDV9MVnLJNmnn9sxF0Xa9iyBiR1fQKCu/uXEOTQmmrY9XVMDYyDVtVwyU/N5WD+r1MbM1+Lkn6UQxC7Rws7/0pmV5fyN2dPPzr+V5i1s4HPYaH5YveSI5bhcCFbWU49ucIauwdDBYRJWiQ+JedaDoBPszg+GJpIpWUK8K7uZX4Sf0anSUUkkVlpThsyW6qqlxIQu8VY/nRlfRXeg/IfMjBidWdrKqwG+x28fDwrz42fmU3mHkUoMMnWTrgHwI8q1K0WzaGLg+yg5baIgyq6JY4ZiyHLAMhtka/kcx3GQMR3Fr7WrPoiVRZEGyvwvvCPOq9REIcjnOs8fE03TS6mjhtLUGR90lqIN8LjftyceC/EZTn2QPy53g41nkStUjqhqyiAuQX69EhYQj0LSvBW+smUpsYR1jgXIx/FR9L7ik7gKKrED0t+yUzX9sCv1uAM+2l2a/JclCZU47n0niU/pMBee9KnH2ygB40ryXVC0tQ3+k8TVeSkCTtUlTecI5qrOsFh7ZclPuoScMe9MDyAzzseGdOU/O7QWYyH521HGhtYwiY7C1Gg3BV2py4BswOFuGCLe8kj94shW/H+Mh2KLEH62UhvL8Mr+7h0zD1kZDeytXYLwHFpbdJS3YxHnwbTWW3tRDKaYJGfBw9WtkDGqPzcbB7K5U93w3rTvPRu+8QDYoohmbCw0ilfDo9UAghwfk4LDSZPl8iAOP2AlwVEE3XXCmASS18nPX2PN14IB8+nxZge+I5+mofD1zUC/Hcj3NU72IeuNUVYlLWeUo7Q8BtXzHartCiY3XWQUSHEF8a/JLoPbcBPW6ProOz2KbGYdDuU473FwvpdPEP0je/Ai8UFVLdcx3ka0QxWtlcoQZ/75I/aaVo0ZZIAxN7INkmHz+NC6HyXt0gucbHvefCaWRXBZwakYP/0pqo9dgy8P6Yg6ErKunTe7nwdJ8Q/SddpCvn5YLooxCDO6KoR0UIRLdw+RTr05dnQyC/U4i6HfOogYkLhNkL8ZWXLPuZ8wl8KMCkNy6sU/lvcuQj5xkqhVRz/RfSHluG3ksKqZH8PaLzpQx9r6VSJdseGMjJx+VDl6nbvm54G8LHI/GXacW0ajgryUbfSx1UIzoHXPSKUD3kMsVxOSDoKML7+7h9lYeAdkAxWoiN6I9jIXCE693+zxZQ46mbIHB/Ic5cN5H97rMYZNMK8EPgJfYD+4GMTC3FOV7cuV99SZrXlOHPP3n03sse8rqwHI2nZ1H58z3QdonTh9RMuq2eglFIFs4x+48m9dSAZm82Znx6TG8dzwENayF2al2l+15nw7YLRbj6/XWqahICnhwjy/kCdagNho5ZQhS7rKLlM7aAwuNCDJeax67cbw6LZvFRM6uHlfbvgbfZuZhzV0x3z+DqOYGHZ/NL6Nq7tXDkSTZe1flGryzLhuJ1Jdi1J586TgqG/MxCXPBhC/28+BRY2BViq9Yeape8E6SHCpE128taZW2HQPlizBm/mhXeXQjJIEDPYbpUkLsAZI9yLP/AiP452Q2DY/LwhvNtasXpxgLlfNw3tZ5O/tQIrr45eLz6H42DelC6kYs/+X9pf3MWSEzLsPxIBS38LxPa51Xgmo+V9N2VIHBcWIiKUQeoa8UJKOHYvCPBl7ZPDoBhhwtxtrMXddx/HMpDhJg615naHD8Mu0cXotBHgc6u8Ib7HkKM8xexhrF7YJNWMX75dpHt7lwI6QwfTcJX0gWWC2ACdy+kW1bRDxJjuEWFWHf5IDX6/gCax/FQK6CXig52gfyufHxmeJd2Sd8AXnYeXh4tjZLDDUDTeehaLIVPLbNBqqwMaybUUxm5LJCNr8DFfRIqu8EfpDz5OKl/F3VzOg5jVQUonb+W2nYcA7MIAe44sZCm5MyG9e1ClLl8lq78qAW5RIi7psbQDN0poNpeiNazr9NjPROgYWkhGj3PpxE296FNjYdX8Q1Vu9kMcnF5KLdZGs8G3gSnVzzsfTICkyqyQaWiHPPK7lCHdVnQdbQS1127SQtVx8P7jkLcUlNKDY+Og+XBQnwvX0PXB3aCj1Y+dlV9oSuDb4OeIB9/TByJmHILlB/l4/3HIzF/Zw4oqFei66cemvA8C9xiqnBeUSfVvKkAuy8L0VK5nlLzDkixKcDuql/0Xk0bWFzm+rW8FMY/agXbiQX46600Pl2eC4PbqlGg8or2p2TD2+pqfL+qnzbeU4bP3D1a7f+KCoImQMZhPubTPmo4bDxoCgWYVNZJM/ePA7PKQtyU00wHD7XD1/MF6Jf7j6ak3QU17wKsYoajqWMbOKnw8c0aaTy5mgeVi2vwV+RXekjvMPRxHsDyowru6zwAfi5leElJFS2IDjif5GPnuyFqf00DWqT5KBn1ldbOV4Wj3F5O/fpAT/wn4HymGLetlEHIKACVLTWYEPKPbjpzGprvF2L5PlWcfikYgj4I8b9wZew9HQRmW4tx7xtlXNR6FFRaizFo6RR0yNkPR94WY+BtNTSevB0cNhfhQ0d1nPRpA0S6C/Hzl6lod2M12K0oxEOOU9FMywGWPynE4HlqOGzzIlAZ4GPJPDl8qmIMfmMEuLdNGn1XzgZHSz7KN/yjITqlkKsiQcmc8TjXvxgm5UvQsUgBNcpC4S8tRO36OXgg/SwEcWbvwGNNzIhYBal9fGzZMxV9P9rDMxUBhhio4sPfSyHldwH2SE3E95oAqXYFKJZRwHEd5WBmIsF9liqoMboM2jl2TneehC+2loDwMoseR5Rwi/8FCPMTov7uhVjYGQZOXwXo1j4Ph7Iq4f4nMX77oo4maysgFCXY2KyG316UgVwWiyLhFLwfGQE+nJd+YmWBdu+qQM1KjOxYHWxsrYQ/azkWU56OByMqIH03i/tPTkOGxkLg3iIU2C9GmyeXQOVOEQ46LEbv7dWgc0+Exvw5uKCoCu6vEmPRgVl4SFwJhyQSDDiuiy4P44BaFqOXvCXOmRUHkr4S3HTDEj/nVIG9dA3Kes3F1bOrQCFKjI43DDAg8SqUjC/FO70M1nhfATOXUtSTY7CfFwcCKMPVGVb460cFHFotwoKO+bjDpwzCpUR4ZIk5ajzKAoX7FfinxRpt32TA1wWV6DXSBpMjrkPriAoc9LfGCQOJ4LO/DA8+ITgQmQB/OM+WPY9gkHsx0OZqbNm5GK2kC8FfWI0bJzNYuigfkkZVY9USwMNjcyBksBJ/ZlhjcmMm2NRV4XkzG3SMSCINI2tw1fQA6DSIJxkiEV7PCoAxLhfJa1sRvvgRAIHrEkm0jRgvNfjB8Z1R5OnNGtwRdxxqXwcT15cifLD6OOy9vp/Il4iwiuODvFNpJPY4y+m2L3yx5BHdDRQZBR/QLjpKImaLcXz8EZB23E5kemvw5mpf4D23J6u9azBn0Af+TJ0MA1NF+Mb0IHwrmAA8UTWuyDkIwfXjQLehGl9IfOCIfjo54Yj4ZOoB2DUtn8S8RFw3cx8EwHpyX0eCH1cdgFkLgQgLxPj19n5IvKgGwwJEuF3ZBway5eHxQhE+M/CGl2HF5EdsLZr3eEDdfn2ivkiC807sgmsfJ5D4fWJMe7QDFgdrwilDEZbMPwAvJKNAanYNvpq4F/L3lBISV4fnv24F75ci0q5ShwGlrsBL1CSNd1lc4e4OHomjSUChBDMuuYFcjh4YBHPsprUP/tPQhexqETqU7AcnjxFgt0GMi7Q9wM60jCTG1iM4bILEJ2Iyw70OT7qth17jL0zdSha1dV3gfdMWsDYV4yCnB2E2m8DdU4xexzeC9ax10B8jxnUxrrB+2Bp4/VeMgZ83Q0ikEbwrFmGRYDfsVTKALUtE2Gu3F7bf04d9w6uxe+F+kHswHLTPS1A+ayuE19aSv5trMe/pKvCRe8IYx1PUMV4Di3b4gqyKCKOcHOHIN2/4WiXC8JmrQSFmD2yZXoO78p2gxNcdXhfXoM6LdVAX5waex0TY3eYCAREbIdSUi8HcFfq/r4FoGRE+WukGEn87cFwlwpv920B95xIYDBeh+m53uFBgBS2+IpyduwMyb5sDAREel/GARTNNoe1iNZ4fuQssRPPAY2c1nm7fDR1Gw0C1gcXLHhth7adaMjWsFhM9V4BmWCuzuQ/R//oKSDXyB5tzIjSZuQJu/DgMm1xq0KvCHvqHDsAfLv9fwxwgQckJ/N5XoGXIVhhZ5AC7CypxVuU2GC5YBt5vK5HVcYeO95zWceMMqx2g27MYbJsq8aD9Tog6bg7u06pwl4cHyNv/IwWWiJ8WOkHCy1qSebAWH323BunRLCObXoctDQQ09p0Cm6s1GLjfGvxq/aG/Q4xGU5eCkeNRMOkSY2zIcggKloIZ9vXoHmQLiTr/SJB3LW7RtAO/9bXEuLsWt0Yshuv5SYxLUh0G3lwAks1nwPCiGGeOWgQ3FgaDWbsE+SJL0AgLhMdDEnwwCUDplwzYtjdgpZ4lmA8OBzmFeixmCAR9/Us0ntTiSdESGPJCYi2uQ8tMU/i5+AIzh3tPkulckDwMA1uuTqTGzYOO9rPQcIFF/er5EHAnBH78YzFQwxwUjrvAF40mbDAzAA89ZxD4NeHul4awZPdKeH67CcPa54KU7hL4b9gNHFxvBCZu5hB5pwlVVOfCsXNGMGfMDXzkNQ/WvtSDH6o3UN3aGNoztOCh9A1MemEM1idV4XVDE/YozgeL4AlgsaEJw6tMgfdhDExMa8RnHgvh0MFREJfTgOI/ZjDsmDR0RddjQI0FWBlKSM3qRnTumgN7F9WR1kl1mHzFENbPcGdmHKnFnnczQbX3PFwwZ7GnaQ5o5J6D315c/fMMQap5G9TbNaLsEl0Qj9kIZ3Y1ooeHHny2c4ITGY04OWQWuL2yh6lDjagTrA+R1bbwZVMT7r07G25YmMLzyU1of1Af1LyMwMeuCQOKZoOtxiwoPdiELuwccCrTgoLDTah42QCO7FKF/6AJ/5QZgt6qCfC8pRE1VxiBRsYYqBzTiErqxhDMl4H5X+pRRWE+nPknBTHj63GwcAHU/GRJ5sYGTL+rA3/r60iKeR2+yJ4F/eqE2T8WkR02DbpyzkO7LsV1d/VgWGgYhCVR9DgzG3L/7obIdw2oFK8B4sAdYPG8AVe7aUHVfxJyQtiAAbumwawNs5mGJhZlh5RBzTQSbiWIMaJfE+pWXwT/ZAnqz9eGtz8PQk1dA07OVob0rn3wsLMBjTaogH4ykjk/6vBC2hRYe0CbSTlC0SZEHoRXNRm7GRIssVWEo8aRMP2SGJ31uRjE4RB/RYInZ02FhMvH4JqoAY9MUQRLHV9o+9KACXxFWDlbQoTd9fhdbxzc/FRH9GprUfXkBFB6O5UZtkeC4UdHwqgXERBmIcbcjsnQnhMOJSMk+D1mIhjJHoU5mo34IHsMbIo6CGv3NGJq2BgYZoeka1kdPtaSg8X66sy3KzX43PovEXy/CM4tNRh1ahzIc/PolotR9bYieKsdgS6uBuamyoJaWi2JU69FvbjhsP5yPalPQVRfPxKItwqTNLoGd85/S2zzZjBqx6rxTOdncn1UJOhdEKGaoixYwBHw+dyIiZ9HgHhYPTnkgJhq95ucHtBgBJ+rMbroMVF4HwnC0SL0Oz0cIm0Ow3PTJhzSHQZx7xrIjVkUFT59InIGZszSt+X49+tNcsJEn/n6uxKj7dqI/fMoaGyqRl3Xb8T/pQ8MiRqxPPcLyd65H3xMGtAw4h3xj2ohFqGcn5E8J+vnNpGnO1iMe/uc7JwPzAKncjwzWEvuX1Nm7AeqkUNkMuxtNBxZUo2KB16T5Rt8YOfGRuy89h95zPW5yq916GnznMh/94TDFynqv+4je6tvk6PRYoyc20/KviAJWkZR0/M+eVtmyThyMfd0lxD6QZGxkKtBhbNFJPntJQjMqMKhad0k5NoesL1fi0MJ/ST2hwfEEBbbZHqJ8nd3kGsRYfTVbvJr7jYQOlbiY143yT23BQ4NlKPRvF6in7gRpHaWoeO/PjL/7S0SIBZj5oF2Mu06JZvmUPzm1kx2yM1nwlUrsTUlg6SsHsOYghitrqST5XUxMOlnJZ6puU08H26Ghh2laFTaQ3K3bgTP+SW4YM9Dor3RGW59K8JEbl+vVRzghVIRKl7sJy1lyyDljhBfcuv+bm0ig1ztLcAGorVVRITNlPPyLMkKnc6U/K7Ct5axhFkvywxynvzxrDgy9CAGLnM9+tYklrybGgPSO2rwy+8Sot20Epy2FeLaj91Ev3IZWMpx/KvXRZ4PEiibyrGt5T0yaqUFLBhfiMMm3iX6s0zBd0MhjljSSjqOcHUlz8UQXE70RpYTJXPEt2bFZM3lyYzRuBoU/wgmmWUyTMArFofOhxFwjgXV5iq0OldEYofFwON9/3/OYTq5tSwaejgdkEtJJi9nLoKgG3z0ZJpJmp0pBJTzcX1MA8lrnguLGgXY39ZAVs+dA40DAlRdXUf8bUTk7TwWZS5mkWPvConTW8Sh1hwie30aY8tx09hKNxLpO4bZsZ7zkPsPE6uiS+CoVoMWNJbQ/ChYNJ3FsYJIol4eAQ+7EIdNDic9tsacpy1A4Skx2XV+LrwkfJyxWEzu5s6C1Wl8fP6mimic0YaGdj72nyknO701wdtSgHHfykmtQQVJkWExp/IyubJDQGYEcVibcY3I/57H9ByowW4xQ778UGHIDC6esetI5lGEsl/peMo7lIicKOytSkeD2+dIaGokpEdIsH7JKfI+5yI0vqGY032CWGRcAKXpdfg+zo+Mea8Li7QK0G1IQKok2hBzqACP+ghI+Hx1uFxRgOuDOb+8UQVs8gvwln8WIbSEqJdJMNU+jEydm08qZyFWTIsi4TftmIilNbjRSZucPWDA/D3I4rl+UzJ2oiFz4zHFZVcNid+dRig5l45Vh/cS4491sG9sOppnHSfixQjObWn43DOEyOwJB5sWFkfJe5Lvm87D/jjEqxfcibb7OXjuU4cG77aSpt+qIBqdjwM7r5HWOGUg2fnYmXOVvH81HrwPF2DE1ivkkFIREXzlfOnzw8RkdC6puUzRclIwSQjYyDSa12AemUgCBM7Mt2YxTr4wkfwZTxg/LYrs3mkkeWczhHWno5fUUnJ7302om5SBJZM2kHU9deBtlorLkvYS0bhaKItOxY7OI6RO+xzM3iZB82lLyIqRoRC6G3FarANJ/zYRejt5GCcXRdacGg+2sfkoNr9Inm0rJPocs3TnbCALezOJfAWL/9buIEm7PBnXyRLMs5ciE/ZvZIK8uRwulSOmQ61wJDwdd4xWJ6utW+D1gQxU751HFts2Q8CvDOyQWk5Ce+ohWf46tvRtIhfYWiBm17Ekaidx9j8Hfn7VeFPDgJx9cxZSttWgtocx2e56Fi64S3BC1iLS1joGBsrzcUrYEbJrymiYXVWAy4p3kw2rCwnvuAgnOC4mCoHZROWFGKelLSVZ8f6MMsfFghFPmW2j9jDLByToHzfE/HFtg6xv6Xh86xiy1OYO9L7LwIyeKYR3ogkcVJJxSosV0VNqhISeZPRStyNDf+rAlZeMV3NWEYv487AlphJXXNAil3+eg5jpHAtU6ZKDIaFwYZcImfI5xLBuDIRU83Dake1k3E9ZKOvMx/ef1pK3riPBPbIAp1GGtKoJia24Glnt2STtaR7x3lCDBn9nEx2tVMazqhqz9a4yhn9imZb5NVjM5jMl6+9C3bhM7NH4xdQ5t8Ew/Uy880+eePvcAKvYa7h1njG5PbYR1Ldcw5nyFuQ+qYfT9ddwisdSEil7EcLXlePPbxNJeegFEF6uwGn9U8lThfPQtb0K/7lpEbvgUeDtlI+DHy3J218j4P2XfLTZNIe8viIih8wq8eRXRXLgbTG5Yc7x8jpV0tnOIxrDa/DqZC1yuDiPqS7mYg44w9SmZjJ1GTXYs+8U83VpJwz4puOHaj7jurkD1FZm4NCUOuaWbzOkLEvCCfcUif+zm6AdxY2L1UloSRPMnpWEH6k22RN8BfRfFeGh0HZmpvFlyN5djEHsGyZ3SgyEmZfgAffhJI6NhG0upRhlN5bQoC1QKV2C8clfJS2rXMH2Swl6mr+SKKatB5U93LixWmKgx3HKaO49eUmSxI0rQSWmGA0K/CUiraWw+10Rei48K/n80ApMNhfhS+UXErNic3CQKsLw1basi78p9JYJkcpGse9yjEFmSIjb2BTWMk8aDJ7lY9MVNfJSeTj4CAuwYqciEU5rJxrepeg28IZ5uLiZzH5ShkHij0wc17fqSivwuOYoYv24jLz4zOV/UI74fq1hNJxEiIYmjHEgn/HMrMEjWRuZwTv3oE82HbPuHWOSJ94D09x0TFwczfg6doLyWK4e9l1nelRuQ2NnIhbmjiTHsm6CHSSi1yF58ndaE7gLE3G0kQZxPpYIEUlC7H9fxEzMuAqV14TYOFbChGXugHU/S7AkU4+dMHUrhBaXoH2CFCt8thl8a8pQ2e2vJFBiAo1bCzHn6nX2U8g8eB9ciAZ9+Sxxnguvs4XIn13NLpjzm4R68lG8fgTZkfGF3L8tQF2Z74yO43visFiIPfffMWqLXpBN7UXYWPCcadnxkEQEl6DqmieMz+IOov+7FCPdnzM79zSTQx3l6HT1OaNfPZx87qnEElgp9nj3krELqcYdLg5WNhvug+rmdOxWWsrwZO5Dl3QmXvW3YHZbtYF/7VUMmprJ7BjXCq7dV1G17g7z3aEZbo29io1OT5nG19dB87gAkw9sYbaqpkCgQSHq/jzHKIUkwTM9zm/MzmFWZCVCdWwhDsmVM5q+3hDeU4z+UZFsX/8+2JJdgroFp9iQH7vgXUYp/st0YesmGoG4R4DnrMWsja0hNLwrxMN9neyyZXOgobsQH/8cRYNmaxIRx8VqWzTZM7zRxHWgCsufnZL8OPeJKcmvwcRHrKgr+gG4HMxAu72nrQwv3wdLuywMyW21qv1xB5Rkr6IAo5kPy1ogtykBU8aWMm6azZAelIDFb+oYhW0ZkLSCj1KON6zkPNOAJAiwRXEG0zXLF2wHitAgPYfd/cMH/owqxXPrk9ln9npgGC9EZdaU+gbpgM/1YlyfvoSa3NxOfGpK8RW/mm2tWU68ZCuQ/Ixn/xkYk2r3KrRfsYsdvVKNDFsnQpPbk9nkqi7Ywc9ET89ECclrA0OnBMQjS5jZq1qhjhsbi0MZedtsSFpZgC2LN9fkRmWC5hs+7uheaLUp4QSkSBfjl6I7rLq6P3w7X4SlG+vYRXFHwW9HCR6+W8q+2aILCSMKkS+7nuo+mw56MkXYEupBv6zLIrKaQrQcOZFWHosjnxOK0XbJGNo58izZYlWKcb++s4fm+pKef2VoMdDFlm1w45xNBfqnV7J1l3pgweJMLNUJYUsSu0HpUhb6+tiyQQZ3QafpCqpuGrASFbeCbfMVHL5kIbMlKB/KHHj40rlOUjA5DyyS8/HlrxDJ8F058C6xAL3GyUv2Zp4CJcViPLxkkO2vDAJHzyKcr/uYdV91Alz/CXFmRyt7/+RUsLEuQktBGJ3DnwxSY4px157LtPBOBdl3UYDaugto8WchCbUT4oQDRvSGdS4xuV6E36x0aa1NCknitCtiogb1PdwL/dczMWKDhI0P6QHNTdnY45rNvvx0F/rCr6D06gNWyyNbIYEbG3dKrO4/vwkqEQnYsXWxlfKvOnDzSUKLkWVi4y9iSN9/HVsrqCRufRVczk/HZu8xrKZUOST7ZWL4xCmszNxiaGzJxpkbxrAnrQrhWWYuMoeGs2jKB58feehY91rixgbDH89i7KscSb/9dwqcE4U4ZPmHzV51CkbmC7Hp6gBrlaAE0jdKsLjyOlWIGQemY8pxkmUGTdklIln2hdhRt4PqTiwnqd+F+HbURrrNuYR0pQhRpg7or8Fe2FKQiUNJj9jy670QOTobNc+9Y+X82qHk6BWM9Z5ktX7CXfBbze39rKZVyKoWyG+4grpXUizvf26CQLyKyaN1JRPiEDQtkrHc6J3k9YoayDqXijNZLVZoWAV9R9NRXkGflUiFQB+n7e8lY6nl5mCYXl+IAy9G0gIXe7j3i49BwpeSb+NWQG9PAb7k/ZIc4SmCrFcxdq/Jpq2hCkC0StGkL4emcPJYHStEm0snqeLoajI0pgiz1vvQb0O9cKM3G49mq9DWDSEwgdPPluXKNP7rKjCQKsS/BU8kzpMcoX0ft1b1E0nbkWUQO5CPzEJ5dvIOeYgfU4oTdxZQ4+s3SUqcEAOLwunS/3rB4mkO+o8zo7PjekFuTB7yotdQ91MhoLhZiI9t1Wn4KmeIGeDjX/a5pFbLFpZ+5mHJmKlsc6gsOK8pwbtrC6mMeAQEbijFqjQhfTeig3j7C3HFtViqsuMh+IzMQZuC9fRzei/0fs1F1ckHqNqbYuhpzMGn8/Lox31C+MzPxbTpifTRdAH49eXh1OlR9EtyAQyl8nD9s/OUOZcPP/TzMUgzjLoc50HLm3zsMThP3ZLzIL6/AL1HhVPZiyEgpS/EW+0z6Isz62FBGB9f2g1IdrjZwNN/OcjeWco+/mgDy13z0ERzEWv7bySc5u6ReEcR/aIuBVt+FeP3miKa9ambdOwToqpLIrWq7SKN+4pRkn6NDp5/CDLXsvEr+tOu6F4I/C8XQ3adpzHfKiCyKRM3/a6lH4eXQ9jmTHw6v4J6SudBNPLxin0EDT+TC8/MBRhSEU3/HguB18JCfF+pT5vcQyCI6xfbps2lGuUuMHIKH9WipdnjCdaw730OzmTWsLM3A0j25yGTvZnNaP9FboQU43umiPYGfyEtE0sw40ghrVR7RPorhWi8MpXOHtVL3ruXoFJdKi078hCGDmbjo2dR1Ni3FzxpLkrdS6TKKyXwWjUdvw7voYb1IvhgkYFkcjs9ppEL+2wFuHL8ZfrelIutg+vFHibUtG0TGHDcpOakwiY2EQijXGwmB9k1OVbQfyMPDU+fZnekfyfrRhfhgT1C+uLnR/IBi9BjGJ/6Tn1BXlcXYfbGbDrM9SGxP1mKOXsyqJ3+Q2jnYtsjSKN0QS8Yx+fiGTsenTuagvONdJz97gk1iqmBTY8y0VSnh66vyYG3UQLkGSXSkWE5oM/FtmvLdRo/gstnDh9XLzandQ+D4QLDR9WhJTTl11aQwzz8l7ecbZ7kBh0R+egaasYmuFgBdc/Bnh8x7IljiyB6Wx4+tq9iT0f1Qmp2NrbsKKEvPvSAblIuPphQSgM6miDoYBruvv+ZKhTWw9kFGVg/7RMNJDnQIyPEc3uy6e+gYJj0qAAtHdbSRTdPwY1TBehz3p1KWbmDVFE+9ka5srX+26CjXIBstAN7xM4cdHR5uEBNgdrN7YWhmZl4IryJtrf3QMBITjOtG+hJ1RuwRZSBzhd/0MbzDaDyJwuHLxyioWY5EP9LiAtnFlFF9iQsn1eAk3T20x9rAuH9JE5bmnzphY8BYCXko8L8Q7R8zUFYJ8PDJqWXrOVLL6Ch+ZjoX84Gue+GlL8FGOd7npXtMIOAZzy0CLOhCy8uBJXafHzhtJvejzAFz1UCvFflRWMn9IC1SyaqGbXT6Vu7YZ19Dm6L6aDPDW6DwC4TL37/RS+F3IS9L7OwW/CXBi3IgbDEYnR6JabKQwHwcjsPPZx9qeZXf7Brz8fGnftp9WE/SInheOGaI42UOgq5TAEa6U6nOooLIMuQhyNvBlA33jwYeboAlS8F06DruhDN42K+HUl/mqrDM+51/fxEOj5PGSwWFmCofg61fvgA/HmZaAhPqdXrByCxzcHyZY9pr0cLqAZmo23vP9ojuAW6dZz+xAzHW3E5MF1Qgqnvb9IVNUrgxfXlKQfKaX6RIiS+EWBqbRVtPXEfrI5nctz6hq4e6gSztTnY+W6A2offhR3ZOfgp8zdtT2qF2JF5mFIyHB+b5cLT56V49s49erlwPCw/mI/WEQ10znxF6AoWoMwFpA0eHVBSy0OFfUNUxrIdTE14qLXxL83wbIPaKTzsMR2OpvKchmSVo7TbExr+Yiq0PMhFlyef6MgbKrDtXh5WHnpDdTomAjnGQ6txffSltBJseZ2P65PaaeIlRVDO5vQnrpluedwOIzvy8VPoH2oR0g6iS/n4pe8vTVIpgP4JFeh76BNdYs6Dexcq8fWl/+ihzzMhLJ+HA4m/6UuxJrS28XDCz280gpkKZS95ePPlJ/rARAAlt6pwvtM/6lOfDxb/VeGHw9/ogw3nwO0RD5O+qOLM9LPwPqgAT2pNxrjy00DkBVj8exLO2h0M1cWFWFyijFs++oMVI0RbWVVcutuHO7VCtFmkjq3hHlD5TIC2iRqYr+QK7n58/FOhge3f1sJsYwF2Z6rjhUmWoMTF+fKuLFpdNAVlrrbvuI/AR68NYWxXPgoUhmOSVykc5Rg5NUcBbY8XwY/lIrzgNQrbz5wHn9v5+M/RAA2vnINDLQV41nQmVhwMhZd+HGvfmIrNei7Q4pOPusrT0NDUCcSKBVi/QB2NPexAnsvDiJWT0T1+CUTf5uHoAEXMXwNwv5GHPy+NweeVFdBSXIMqXcroFVUO72Vr0POiEqYoRoGRCh/73pqhfVM4aF/kI2+XKcbbnIdmcz66fJqL6ZFr4PPnPLQWTUX5dkcQvcvDwOeqaJLz/2fo1aBJ5VR0n1kFsXNrsNRvClpnXwJTPQEaXrDAB7wo6J9diL2uFljwpxoEr0X45o023q+vBo8eEfZdmYZhb+PB+3YhapUsRhmHOCBqnJ68XoRHvl6C2geFeHDlImztEYH+xErM7p+L5IAIbGWqsbx3Dh6TiMC9sRpXsTPRMD0ByrcK8d1nS5y45grwaznuLrfEp89EkDu5AoNC5uEFy2qIvFqJCvImWHTgGsgtKsa0VwRHeidCM+d/bG4wWL87ATb1cj681Aq/xVXAV69KnOxihtmkFFaPqcQotcXYfjIXfPllaKxpjXNTssHXsRz5Ydbo5Z0O6j9L0bzIGsv+S4bHK0swNx8wDpMgoJxjrvsEyyqFIAuVeDbECl9l8UFHtRK1jQne7csD2bZyPF0CKPUwB866VeDDVdZ4+0Ue6R+qxLCzp8BtchZZP7oKTx09BZmHE8mWW5V4KPoUBLjwiPu5KvxYdhLEj9LIsH/VGP7sBExXvER2VFXhuOEn4WbmGZKCVbgoLRAWleUSlxliPN58DG4tPUbuX6rC3vUnoHjdXqIjXY3jvxyHMPkp4LG4CqU1fUF3jwpIq1Rh4H5fmB5USGwuS3DyXF8ouVhKEutYlN7jDRaPNpF052r8NPsYHPS0J+RiNc61PQxvc6cAPV+FS1MOwci9ytA2pwqnbPOFJE4fZqdX4gZuzjExVaTyKkXU3APhh8zI0WvVePymD1ge14CUFVW4p/IgTC4aAzoxlRhReBDSp0rInHGI/4bcYe/UeqLHUFxR5QbP+nRIl6oIM9T2Q0OaEmlWEGF47C74NHoGjBxThW/G+oD7Txlwv12JT0q9QMFJCmpPVeCEE3vhiKeE1AwhZoW7gdXuenK0k6Lz/E3Q4/GPGequxpwAd9iaNQt8YitxYYsXpA+XBinLavQatRvC3f8QUWoF5hl7wBSrJuKjTJH/xBmOfHzADNypxjRvV/hpYAR6Pypxku5eUNs1FwJ6KxDl9kHo9X+kepUIr9i4c/fvO/nRVYkHdrpB+9MbRDCaRa//HOHFhFqm36UGR0c4Q+R/h8GKq3+PBEdI0vbltKUKq8SrwK/XG0gid45GTrD62B5oPluF5q/WQu/EnRBtzuUwbQNs+ekGxu3c/NM3wWDfRgjn7sIE180gqF4Ahq8rcE2jJ2j4zQcDuwrkf9oFNfdMwCC5DMPjdkNX2BDp31KDwyWu8G3kIEnMqUKdYxtg8mATEc5l0cjHDjbJFDJl0WIcO2YleB8MgenKFajXbwub6k6C3aVK9GteDl/1/KBvQhVe3e0ACo6HIXl/BTJT1oCh5wFw7inHDU+dwWTSXhj0L8erfuvBOXInKMwrx+tfXWCoxQ12D5Xhk02u0MytPRBahvPU3WD1mdWQeKsMmzdsA7kzdiD1vQyHB2+H+XlLwH9EOWqtcIcnxxgwG1WOe365g6OrBfDiy/Dylp1Qts4Myk6X4r8xHmCk8Y2IZMUYfN8Z9j74SBz+crl1XAPetk3k8lQJLq23gar4RMYsRoIzRy0BqS1n4em2Smy5RkDJNgS6llbhJGYJ/HkSBDv0RNg2wRZUxm+ASfuL0TfKDf6qOYNjZzEeyd4KRnIO8PlBMY7fuw1EQ7agx70+rnIbOPEATg1xHKq7HZQXW8FgagmOerYdtA8Pko5rYrT+ZQeVYQPEbrcItS44wtpJjeSovQQjhllC0Z5gZttrCR4otgDr6DDQP1SFc/dYcIweCvonq7G3azEsWH0a8sNEODOVy0fnEPnCIi4zsYTsh99IjBxFM2lrOB/ZQCZlSdByzwJI3rSGabspQeNzc+HWtYvgmVaFBmUmMG39eVD8T4RbvE3heH8oaNjWoPU4cyjcD7DAsgn/PNSHFEcr6DrZhEZH58DfVX9J3PlaXPbTDPj1X8k7ZLG3yBzWZDaQ7GYJ8vLngu2cWYxTZw0GLp0BiRqRIPOxGi9rGoLj8nBQ6+D65tO5IOT8cy6/AaNqNSEMXeBLWQNqXp0OidJO0N/UgO+qtUEw0R4U////weIZkHraBlQ3NOLsQF14rWsBf1MaUfvXTLAePw9uuTRiX7Eu2IbMghOHGvGU1kwofqkFMaGN+OPTTEj2UIXbOxqxbdwsWK8xATI/N6B0mj6csR0DE40aMCRlDrjryUCmaj06dBhCs/M/kvsOMXHFPPCr+0Hq8ymW7TPl+LuBhOxEPHtUB+atbCRBw1m0fKAHL7U0mFDlGhz8pApSEAWJAhGqb9CD+tCLsIOKMbdqFgzIe8LzogbO+6nAhNdbQSmmAa1l1OCotgtkLm3AsPCp4BO6Bs58r0emRh0URHZgUV+Pz4o04NYRG1giqcezN6ZB9a5FENdVj08fasL9x8ag8qYely/WgpqL+rDgdz3qrdeCsUHTwV2tAc9KT4fsTFW4NakBK821QWnSBIirrkfrt5yOfpGHicO5z3K5ckweCQlDtThwZxZEjJWCQ8tr0eHAHIhqbCDL4yleJ9Mg5HAT+WUhwTBnbVD2U2fe94swxm4ivFoVAzu0RehwRR3ePIyCaKsadH2sBZETImGCkRgnn9EBzx/7Yee/BvxRwvWKAg+wamnA2ukTwEppOzyPa0DiNgmsy5rIaSsWfWwmg1yPBjMwvwZ958uBt/I0ZvBzFa7OUoDjnjHgsEiEdf6qUHsiGowsatCgXRVclL3g1PJGdE4dC2qjd8GXZw1YDQrQdLaBXPiHuC5XAcq6bxKRFotbp4wHib0O835RNVpajYCC7TMZD1KJ6ldkIW4oCuwaRDh26UQ45XUIipMaMf3eaHhcvh/Sufq5FSwLc1puEh0HFu8py4OzaQv5pV2DdVsVYPm++Yy2Cudt8n8T+79RIMioRt9pYyFguQ8Y3WhE+6sjoXb7XtjWyZ17qTQMvmgiA3Moxr4cDmLebeJyQoxlyiPB8dlCRn5aJX5pek3ej1zJiFrKUPHaJ5K9MxrsXKvQfooMKFj7AO9FI1rYDweZ1NtkAivGlNN/SEx0GwmVVKP7dCkQdjgwvdLlqLmwj7QrX4IQp0pUnfuPdB3zht0XGlHz4U8S828vLF7WgLpVgyRhWwex4rRu087/iHVMG4lXr8G90weIgeFaJuNVKWrMvkVc4/cyy0NKsHN5Ozk1NgaG2VegcMVncmu1F3iOb8TGTV/IhQ17wcWzHs+YfSC/kttJZJQInyu+Ikf2tJIXlmLctuk1aV17jHmfVYw+FbVkgU0cnI0vQe9vT8gSl1gYOFiGdvOfk7+qu2GzdS36eLwkHTM94W0Yi3TOY5J/o4uEzKjCnUpdJLbhHqGkGhd87SEnrgczi0yLsfR+BYnaHgcD3JyKv3tJY3wsKHG9o974Hnk9aSdYvxDhkHcveZrsDhccqzBFpYcMXtoGv+zL0TGwm4iKu0gtN/+Myg5i/OkuOeQmws5rLURSWcbUjRFgtt51sr4vivGYUYTzt2aTicVxEMbnPOHNO0T3eyyk25ZjNddL9Tu2QNeyEgzN6iZuUzZCYo0QO+W4tYzWwaRdQlygz8VQ2kW0h3GM43eTbHp2h9wLFqHCJCSZj/OY+MmF6PDiMhk4uJvpWF6Kt9LjyGmZy6DzrAQV/OtJ7NE4iLYuxxnOVaTtrDOE+gqw/s4DQrVXgfigACceekBOaC0Hup2PVjPbiV2sDYgT+Tgsoo24De8iIukqtJsrJnb2d0i8uQiD1MvJp9zLTP93IX4JOEuar9gxrlHlaOd6mujPiQM1YQX2v8sl2sdj4atcFS6wu05iflrDIa8C/CLbTD7oWMHr4gLUcLhB9v0xA3mOfVI868lbj3vE1u7/z+MtJAN9N4nlTxHqSvOItd9JJmhPCTpI7SKRlYuYF4GV6DB/J9cD4yB0YgUO1SUT89GxYKFRheRXLOnxuASfj4swNegCkVlgzulePrqNo6S4dT6YzS3AVEUxid8wF94/z0fVw2XkVuYciEwrQEF/OWn+c5eYulShquA6IYV1ZF1wDco8SCTNOzwZm44y7Mi2Jp4fLJjQm1X4fvgK8lc/BsxGcuOPp8nv5ChQzhPhIzxKMgYj4OUUCTrc9iVxJXOgbIiHw8z4JEBGH1zC8rFHQUAW2M2AmGQeqt7MIDZPNeEIx3rlbVkkZ+AG8XfhNGdiJHFqFJOYP///7WIkiT3pzQR95mKYN5u4tqxnnnVXovn3WYTNaYTLbml4UryTzGppgLrENGQU95OpcyLBJqIaHYy3kpBtF0HUzfWdxC2kT3wBYnRYvF63mfDVpkOxQx6qfrhKUuZowP3uPPyjkUA0C6ZA+Q4e3tpwmRySaiRvq6vQwe8EOVFWQ5Zzun1K5TTxld/LRK6rRpP2McRRczvzf42NHTGWTH/SDAv+pOK/bHPyNvoWfEhIw6sjlhNXqxuw+0Eqjl28jpiIG6D4UioOvt5BGh9z7MlWo3k8kNqQ81DXIMZRNo6kZMRUcGJycee98+SDWBnKj+Vh6qJzZPz+8ZB4novtwylic7uOvB36//e8W0n8/mriuEeEUybvJX8TQhm/pipUWPCMSfD2YVIdarh6+8v4ZLWA35Y0PKCtR67MvQ3ek9Ixtt2C/A27Ads+p+Bxd1vCu9MIwlnXsVvbiQwzvwAKByrQvGo2+XMoDHw5nlrVOY8c7TkHThzbLnuyiESenwjbbHLRZKkPuZSiCBeO5OFMlT2k/SaSlnmVuPXAEjI+ppIobq/GUbsdCE8ululqq0JJG8u0TwljrMNFaLivjUn1uQtZA6noOfYHk/39DpQtTcNXH8cS+cBbYHs2GSt0DInGixtgEZeMLZrmZGZQE2xTTUF+4FJyccVFWNTDedrCqeRf3AV49rsctd9NJ8pvwkDtQyVWDc4iA9FjgPc1D7dWOxOetRwMjObhz8fWpH8Wkgu+FfizaQ5RXFNBBn2r8Jz9PGLLZjA9AVX4V+8as6AtlnnfWo3GnLa1CNrhm1kaVmf0MDfu3gWyIB3dFD8zx8KaIaz9GiYHapJmmVvQce0alnjMIlqHosDUtxhNvo4n/Usj4LRtKY4tViZ9ieEQeb8MW+ZOJflKsmBizsPRT+aRBlUZeHych+e6tYg014tjZ5ahds1YkvwRSd1/5Tj3kjJ5m15Nlh6qRF/96WQ6PmA6NpRj2SstJsargblnyDHjZVtG/Wsn+I1Lw7+7khhFzU4QXUlDC78SxmliB/jJpmPi1buM/ubbsKgqCZO/KBDB51sQOeUaBg6pE+9zV+BFuBBDQ3uZFUlx4GBQhIZyQ0yk3iXwm12Mo3bJkdV/I6FPqwSP+yuSHWe2wDfzInS8/06iWboRbI8JUTm/RWJG1sHYMUIMojyJxH41RAsLsVU2WlIkWAE/jAox/kuUhKZbg2aeAMvlH0iMHy0GdTsB2oeZsBqlZrDIRICOVafYwCZTEMkK0L/rGutmMAICWnjYsnkSwVfDIcwiH5s05Ul2w2PCbxSiBfOeGcv1vgXRxZi4/wMjGX6H1DGlqC0aQUabNxLJjzL00pUjg/9eMIER5Wic1G2lsPMRE8avxMSGBiv/hnuwelka6jSfYHgT7oFKXBomzktghqa2QcJ/iagxrZEZ290K5DM3/vWIMapJAqsGPiYmlTFvdyXCS5EAewTI6H7aDn+zhPjPTok1+W8rqGgUYvMMKfbSMRPQucZHC2EOW9E/D9KX8NGhpJSVHz0MQorycfTUkeTt2SEi+lKAK5jh5LLpF5LUyUellC+M1bz3pE+9ELN5/zEW956RLKEQDQVvmOVDPUTtRTFGrnjBHD2vSNonc3U18qjENkCK2DSWo6rLxcWDCe+ZhsJKNFm52krS8QCWnk/Ft8uarIJcHoChchpmXZdmXGzaYXlrIrYKoplNd9rAPTYR/z4qYErs7kD1lkSUPL7JrHmfCh+AjxE5y5lT+66Dzyo+Hsk7yRg2X4P1D7k4BzKZQ8uSIHpUIcoMCZl7ov2g+0aIHxrOsk9P7wHlWCHO9NrFPnX3gHvPCzGpy4zN8DeCH1P5uEzczCYOGAJfg489lV/YigwDjr/46DlKnp4QmxC5+GJUe7qZbcpSJ/dWlqF8zAj28Rg5kthRgV6NSyXFK7tgqTAVpd9utzLc2gX7WtNwxzwpq/7VHdCbk4hfH7kxSo/ugv3Nq/jiYgDT/zEDbhzIx8T3d6zsvdOhd1sB4icVpsXtEOi1CnD+0hxW58gBSHhciLQ9np3uYAhPTQpw02oF6qE2B5zN+KhZpk29Lpwh6RML8VXmPVY9xYd4fBbiOed6NsV6KXHdV4KOnRHsrXvzyMhb5bjr5nbW16obWi3SsCVCXXJDqRvONqej1y8PSev0Tmi7dxUdRNKM5552MJS+ih7TjRje7Wx4d4ir+RhSc8Y0CwL98lFaZ7HV5wY/SFrL3QsJZX9UHwFylItzVCmbkasHarp8NJK1p325M4A/j4/P+vbT9d9E5M/ifAy8PobOn1FMegQFSLfJ05C266R9lQCpihT9nHWBhK0SYum2N+zjzf7ExKYEX23uZlte94B9Ziqq2a1hT+/qAaFMOg7qmbDhNd2Q2JGBDDuFHRJ2gv+HBJSe7miVi+2QZZiAxZu/WwUUFkBoVw7Gn+qShHryQMc6D1+uvS7J1MsFzVBuXyJ9SfnGQEhfy0f/R32sODYADLk6T5VvZYnVNPi8jI/1dmF00e8p8FlXgJcEl2lHXB3pseChfp0RdVrPkoRo7hxNtWl6XiV5/6MAd1xQo+uuFxKLHwJMbFGjroW9IFiehpv2Z7JOG3vBSiMDvVRS2doj90CnKgGTu/QlXSc6YPXYBIztcbBS3VUODVe4fbnqsU+bSiFROxNd6zRZnkwRuHpmo/08BbZvogC8V+Xi3x0/JeL4U/CVu8vKn4fRso8nQVIlQNL5kZVaOglUnglw9ofrdMROJP3pBSis20pzfWvInyN8FLospaY3HgKdkoaj0n+zfgsfwoR9GbjW/Rm7Se8hbKvIRK/AT6y7533oT0vAoKx3EuPsDlBqvYIl/FHi5oI2iD1wBVuMV9RE7rsNy5kE9EJ5SU9cI3SVJ6Kj7zvJ7AAWFpEU/DfGiF28XAQquZz3uGfORplVgv3BdEyKn8eerC2HsN/p+OqKIev2Ihis3ghwcLESDdkaDJECPsrckadL9eyhaxYP/374KPn2eDlcfpyHJrwRbKLJeBhML8QtKrmUSRoHwroi3DOQS3nfW4jByALc0nmeFl1rIpqP+big/DRNv9YH7Q9T8fQfPdqm2Ae2IzIwYoIqzT7wEJwfZmJ0vzz9q/UAJuUkYG+rDjvw7B6IliZg/PFOydG0DhDnXkGD/BWSoY934NCVK/jHykDipHUbLA4koOPTYInFx2AYeMdHOz8V+jUrGNZt5aPcYSV6NGs1aJfxMH5Ov6TfwQF8uLsQ//a5ZHTgMpCkcr7luSL78vQ4+GMjwI6OAiq0Hwtn9wmxSptPB1XvEZerBZj06BK9fLKNpK4U4GUmipbM6gf17FQ0eL+K6qX1gRc/Hf+o2VC3loegw2Thhbj51HB+AXQMZuKXLefpyqf5YKOYhac+hFHPhSGw7ooApb9Mo04f1sK7EB4qOz+VfH64FEwk2fhKdy5rftEWNAxzsSRWk41ukQXL2EJsm1pELSZ2k6d/8zHK6TI1fN5NdFhOe7Wv0JQt/aB7OhVb9HfS+DH9sOlpGtpJ9tIM6AOb85kYv3crzY8oAefGjP9xcOVxMb3fP0VRZGmRUhIpqVBCpe5zQohCFKIQssfHkoS0KEuWtO+lZWaaaWqaaVo1956iKCVRKJIlS0REiPK7399/53Vfd15znnPez3v55+L4uTwmWF8EQ7E5qHwqnlnUIwQXhoPhi68yJvF58O0JBx0MLjFtfgJoWMfFrf8uMIob+RD+lofTOZeY8sRcGLmajysiLjPDDENAV4XlItEM5vvTYOCU5mFn0gzGImADRLfxsTHmq8zIcQlUfeEglwM0f9dSMBByUeenOR2XOxyudhfg3iAxM3rtMFDLYP3DNTEzQL8gzw3ycfWvVEZreAeUj83EDtMQpv/Ac9DuzcL+mlDmangZLI67gaddbzFfz5RAUlQGhtWVMmOn5sKETHY+7lcZ/2YeRIcL0GbNdSZgaQg05edj9wpTZn1fMMRas3dwpCkjW7IJmAe5qHJUifYSOkD9Gg7W13jSOYODJP9gAZouFDMb3btI7ydWpxqzGO2u53BmQiZuvn6F0dd7Dh+NsnHYynjmbQgNrlsycPDJU2bhhkowmZOOcZb3GRMfHhz/JECT4XHMzFvBMEY/Dx0T5zAhzzfDZ3aeKwX6NDwn4IQ5+OhSCN1X8pNIQvLRFERM/tZeMmNKPv47l8eMyPhIVr7Nw0eLchmvhOdwfPAGroxKY07lPoONltm4RCmXia2sgR/2abjt3Xsm3PMWfBOloeqUN8w7ZR50xOfh9YRk5nIjF3r+E2JW9Q0mLyUY1Jr4OO2QBWOfGQzVLCd37l/I8G22Q2AmD9uV19K8915g1sRFOsWW9km2h17IQbPLqbTm5kUQksfBYwfFNG/4cyjvuYEb9ESMu/wz6DXLRv3AMkbiWQvj9qYjj/+JiZ5/C/o+ZqDcmw/M+Fou+Kjn47mbPObP+WBQbchFRafFDM8lGJK28/HwVnem32cnnCrmYb32IXoJWQRNL7Ox8y9NvzhpAyGHOWg08iut8q4dPNdm4p/YKubjlXawmpqNZlFVjJb3PShemI6/ur4ycmV10NOejlr/vjIm/7jgPzMfM9wLmGdLgkGizMMsLSfmTUEQ8NaxOctwOzNG/izosvV8A18m4OwhkOZzUG5nM917/wAcn81Fj/RCekLPHlhnxcNta6Po5kRrqJzIRfd5lsw0NnfPmcNDhePbmFnD26HqyA10FjQyZ5Y0QMSxDMzb+J2paKgDyd1M3JH5izkwngdDewrwlEkpo9V/GnJ6eNh0/ygzvzcAXEt5WPfuAHNHwx80Yng40OPCdGYdhcGlPIzWn8Bs+LoAslh+CD3jz3AuWoK/Aw/tI0MZL+VZ0Io89Mq5zKjPnAqWP3ko7xHPdHROglPtPDxfkslYhjwFh/4baHniKcOregChiTcQeH3Mtpj74HQjE328fzLTN/Pg8HURPj1RzVjc1wCrEB4ORhUwjpGPwWRvJnb2v2Yid7eA7pQs9Br7iTkc0wx+uVkYmfGdcfl4H3gvcjB3+1/G+jsP5DiFuMfzPvP0ohqsG8bDp8WVzO5wASyMKsSF5S+Ze6Z8uPpYjPvnPGeePtIFhwwOukR8Y3ynakNsHQc3K3czreaa0GTIxWrzDsZ7gRpE/+KicU8j89+ePFBdJsF1vz8wp5P5IImUYuHJd8yIc7PB4imr1/flkNIzBq9LXES7Qcamdiro2PHwvdYvZtzcQnCdJ0VeyxATfDAfDEcVY2HpTyaz+gL4HuLhh6pJqOd6HuQkuRgiVUfnu2FQZytA8Wd1XBQbCnE9ebhYVRO1I86CAleIW69oo7npccifI8QBMgWzTu2B4wkCXCE/FW1MtkP35jxU/jwFl/rbQfgdLjp9UsQa6XxoLOehq1QBZ1rOBp9rucitksM2tRKwnFeCuhdVUPmeBM4cLMXlmUo4Mk4EbtNKUfXZMCxWvAq7Knm4wscSR1hFQFV9Lp4rM8P6jgvgOZGPcy9Nw6yGHdD6g4fzjxug63BPuNqci98y9VFxwgbYmMbH7q96GB29Co5MZp2b/kR80+sIHgk8tBg1Hn/+ApBZ56JxkwraNJWD3vRSHGaojg0nSsErtQyrNSegOVUMQuVybNyuispZkdDmxJ7310LsT78CPCLA35+ssF51Eyz8zsVH76egnqIbKI7PxUw1PRSfXgP1t3hYfFwHO3pvQpt7Kfod08bfA+UQOlCGuU+08EpkGdQklKPydU28rxEH8vZ5uFZkiy23omE/63Xn/bVBZq8M0hrYLC8xwF/cm2CWU4ZnBVOQc6wCOBfLsdB/MgaYJMAYk3y8aWyHjt2xwPNgfdobW/T+KoPMCRJ8u3UOm68qwTWnGK92mOHqvZXgk1qKoonG2F1+E37Vl6Hxrum4zjEFzFrzsceN4ETHJBDGFOCxr/bISaiEaS8LEZKs0DynAlymSDG+fh5edi2DEZJi7LVagBV/UiBwQISxIwAtziZDBJuXr3yncE8N23O9CI//XoCuehVgPl6Mtz4vxNZdJVAdWYRjtW3R0L4QBuqLMM6RwpUP8sB+jwT9FwL+/sGD1y8laKXmgLyhbBD+FOM2qQM6X70BZBRbcx0wfG06DP0Q4XhDBzRzLQAPNo/8zKRwwj4hVD6Vot01gsNXCWCOvBQ9twEWL+ER1y4pi8FQGDcumRgOl+L37FC4ufQ6aV9ZhM/eh0LyPSFRnlCKE1WDYV9mOtFYW4L8j8GwKfQy4fsUo9zoEKjZdZpIPaVoweptrk8RaR1fjlaPTkP/NyFJE1WgikMAXOgJJ8WepdhpEQTRvkeI86QSnKcYBMuTN5LebimOfRUIPxbIyP7/yhGPnYT+i6VE0eAmPqjwg+akvYTwS9n9ngZd9XXEOaoEW8aeAtXh9iR1UzFOTTwJw1ZNgt66Uhxz4Shou2rBDqoUr684Bl6vy4nu00rcAf/BjT8MEc6WoRs5AHbrV5FWjTKcNfcErEpaSJzzSrB+mB/sK9CBV/5s3gw5BvPvacIZr2LMmucH/5WPhW05Ujy57zjw82+TTm8Z6qj6wKUEXRIrLkHLv4fAIHwkeXixGBfsOwBp6w3APrkYv9w4Co77R8GvPCkePXcEbKzukMU7ZRhctA0k1nUkerwM1eZugVjFCaSuuRTD5uyHpnd/qKiwEtxwbjcsSDaG/C3F2JV8GDxgOOhtkWJJkC9M15IDUV8R/mjeCztf1ZN640q0PeYOUasfUXzzEtyrsR1sDpuDr1iKaz+zGX3hAGk7UYQnA3bBtcf1RHX2TQw2XwNVu+vJ564y5JuvgpPlRZRuYDHO9NgMbXxLuONchNvl94L22H4SsViKZde2QWdYHQlffBP7Tq6EO5F3if+/UqxduRzCrnCpyjcleMjTDVJeL4CEbxIsMdsFeW0LwL9OjMe1doGz71eS80+KqV2boFPzLhFFV6CdxBH4F2oJf1kpnh1aDNOnx1KWSmX4X68zTNjgR6mMKcGqnuWQaR0KXa+kuHD2Mtj0ORgaf0lR0rcc+sPOglejFHd9XwmVBQHAMEW4W7oaNlsdBx/PIjxY6wqtpofBrFSCw9a6QU/gPghaLcGXZRugz38n7JoqwfvDPSCs2QsOT5Fg36/NIHhsC65uYsxq3Q7lH2wgsLIQ4yd7A2eBLXuPCvA/wTbQzeohvNZivJ3iClRBLbEi5bjSywF8f90mfrEl2K5BQGgdTn1bUI5dnSzXaqynHN2L8cxdB/CcfxHk1aVoddseNNvPQytXiiN0CEQ8PgcZd9m7WbwEwntOgrGdGKnnayFpkx/42RXigj/rwGXMf6CtKMJadtcDWvsgXE+EdyUbwWTJDrBML8APXA+IcNkMcS0ifDewBTQvuQEjL8IcCy8w+Y+dS1UBJgZ5wZDuClieXYDBxl7w+uRiCKwowKU/POGzmz0EGbHv53vBprF2bDYvwJ/gBY1LP5M/ThU40Wk5pCV+JD6XS5FuXAFRGjUk/FAZNs+zgyHeLWJZVoyDc+zAYOF2qtS8HE+wXjKPN5M6+LUIJ/hYg/any2CYIkFxoi3IrboEfgVSVOMtAp/s88A8K8GNtB28ZXfRsU2I/+azOGzbCL26Qlz9ZzNYjXCF7uo83H5hM1gvWQln2Kz9+qoH+O1bCs9r8vBa/iZYMxHAbaoQzSI2wd3FFIStF+L4wk3g29NDVgZWsPy8BHiN70m7XSnWf6dgn9ltMpRbhstfzocxK+ZTcQfLcFzOPAhwnkCdCivCkcmzYf2ZGGh5LUa3qrnweu91GFxXhCPOzGN9xFV4GCTFHyULAOUiYN0xdiZ6C0FB9xO5XVaOq4U20G3+nrjblqLxe1sIfHiLVE4oxymn58Cn8gnUbVaDXunOhJhUZUp3UhFemzILtM/HQumHInynZgbBBVEgsC7G7qTZUJ93DfoKSjC5cy4IJv0iaVdotBoyg0alPjKnrxKNf86FNR9vkeLh5aj9dCbkPBhHebFc/XqDHswfnwi3OUXYs2cGhO6Jg3W+xWh5zwj6E6Kh9HEJWpiawNaXkaBvWoZHtrKJ5PZm0Hx7C3/OUwdz/Q2Q4XkLn7/TgMVda2AetxqNzSaCVbgTxEyoxgEvLVhctRjm0VXIPTkJlNcvgp3iKlx9VBvGrZoHO9uq8NdUHXBTNYV77PtRx3VAP3sa8Eyr8VqLDhiADmx0rEYTNV2I8VQDL/a5m8kUmP9EBdQDqvDjwakwcswIcD+D+HPHdMjy/Uv6Y2n0jzOGq6Y/SLW1DBVsTWFreS1RVryJ+x5PAY31NcTNuhyPL5oG2xK1KMmBEhyzUx2KMhPB0lqKYezz3vJ4+DizBLXkp8LW5mh4uKsMLYcMgBN5HRKMyjHIzAhMcrfDZP3bWPFpDKy7vgU+3a/GQ86qcHCvOxxbVoUj7cfChPw18OsTg11zx0FRsRMMt2FQKWQ8LAtcAlGvaFzZMgHaEu1g/zMaT41WB+4rKxDrMNg7oA4pBWZgk8zg/kQN0M4yhF8qiA0zNOHs6skQeINBwyINSGpWA7EdYsnSSfA6dDQM/8Zg1HsdKD4yHBrXsRio04W8ADkIXUGj0RUDaPxaS/Tay9ApWRsKXWqJz7UybPihB7X/DCn/z1L88lAFYqPjIWp0KWqZToJ9R2Og+30Zethrw/wRUaA/twINOBPhV4EPvD9zG9fNHgVWt7bBkzfVOLhsFOiwfHGAU42iZex+lmnBuFoZapWNhweX1WBwHo1XhtTAKmU0yFM0GipNBEezkeAxk0bLbLb/xHoS7VCOqe0TQGGcPXX4phQb+uRh4KUF5R0mxWXWSvCmKB48PpageKsGmNyIBY9zpXhl1gTwPBkF0VQ5JmdOgGkWu2Bg+C2M9VaAzSnbYSSLqwp9FiPcRtLlXo5f3o8CXYVGIhosRaXhqhAnv4HSeyzBtEO/SR4/BlyNS3CZ5yiYEB4F4+pL0X+lCiT57IfW97dRu1kO9mv5QFVZNfZKh0jI4SYiCC9Dk6MjQHLalzI2kKDs2luivfAQ1bFUjEE/vpALejHg+0eK/2wUwD84Ctw3lKCbw3AgP/eDhXwNFu/5S9Jm7ga+dzXGnP9JZpg8JBsPlKFN9F8Sl9xM/iwtwX9B8lD2MITinSzEq9ltpO95DPT8KUJdPTkoNIiGyHtS5Nz/QyRW++D7tNtoI+4nf5R2w6J5Vahs/4UUP2whzxPLkOPWQ0ZebiWVwhJ0V/xBOgMuUN06hVhefYcYpF+nfDMKsPj+fbL0WQykahYhx+UHmSqIhsrEInwU9JlE5uwC3zoaVfXfkZZZO+G96U2s6XtJ5D8/IeMWl+LArbfExCiJ8t9bgN8fVRIXvzi4lF2Ib/a+JA9nx0I/LcZLoV3EcGQMRA5IUPXEezKwaBekZcpwTvErUvdiB0TvKsfpn5+TBMMdoFJRjI1n20mQUzvpbSnBfY1PiMl/z4hGeDG6zOkkty/VU3q2eTg9nU9sxVKqMUqIjlsKSDg3Dvw3FWJbZDsx8osFka4Yl7i3kjkbdoBFR+n/fyfh43VvcHIuxkuubUSguh2ceySo7fKUjNzdQQxri5H8eUAcdtdQCrV56PcghyiZ51P9bvlYdCWXOPTHwZVXIgxMuk8078eC2xgxXuXdJQ33vUB2qRB77z4hWgMekLq2AH1tnxBtyRuy8FoRqnZXER98SaTpUlQ3rSG8r+2URCRAJjaR1M6NB/NWEbaW3yLmi+OgN0iMflXl5MjuWDAuL0LF/ALi+Xg9VCwWYrGshYhsXKB8fx5evfuALJjhBLcvsnPQbyI21W/IyqginKEkI4crO8j+28Wo+KiEZAhfU27uAjSafJHoXYgDtTdiTJqaR9S9Y0GZxVLN+Gxy4cVy2LhfgAM+9WSuZAl4HROgx2AtWbaWQGS0ADvrbxHVjjekgs0jM9rF5M7PZ6TvQzG27uaTfo0KqumHEJe5HyDml+Ngo6UEg2IziLxJLCSPk+KCuhjSVRoNQ++Lcfe+i+TcTQpUM/kY84wmHbdswVBZgOoKMnLWfD7YvufjzugS0mZjAW4zBNh6ooic2vmGvD9VhDuHc4iVyzPyNqYYD5elkQVfU6nboSLkti4jAprF1bsirO06R5RHRIPGsWIs0zhFHKyuw1J11otmHyLq2yygbgEfybwCsvyaOZwy4SP/LJ+Mfm7y/9+qzdDlEBepEZxqycWYrzfY9PqS9Eaw+P8VT8yFrWTzMjaPn4gi8ieuUQqMGMsEhkRSGkAp1kvxWvRk4v4sGsIOs94y5QhZGHYdCDvbnqOe5O2Ua9AmV4q/SzeR+PlXoGtvGSpx1pJFe2ZBr3IuNgkyiCTVGI7n8/Czagq5u3c6tBrw0GhKLAmwngrfknl4OCyG8GY8J5aZRVgZHEZmxDaRgNcluOBxGHFbGE05PJDgu+WK5DaepEYsKsEp1uPIooh6aLPLwHQza2JRVwc/jmcgS81kfttdsORl4LrAFSR99DVIU5Hi+d3LiVbXZRCcKkbrWxR5xY2ANR5lKNRzJMsfGIAhxcHsVxdIF04B1RlcvHXmIrk4XAcaXnDw6fMzxDPuCXFJYT12yy4yLfE+8Z9WgtZ2R8jh9BzK57kEk1IeUEr3L1FzVErQZUQf5XHkHpR/T8dNfWZEXqse9MLTsdZlIeHTd9ksn45ma5eQZVkR4Hpfin1ds0l43CWQUyrFp2XzCY6bCIO/Ofh720Eif1ENfhhxcdOcLaTBt4XYhxThFJWVxHBMA9HNLUYlrhvh2FdQPm9Zns9OpSwH0ihn0xKMel1BHYlugo930nHUJHkiTGmEdtN0XFGuRkZ8q4fuTWl4ZZwx2axTB0lX03DZ14VkStRVKPYU48wjemRZ2mWwoNhdf5xK1h2PgG8cKa5+YkQ8pqqC8RMuTupyIHoHlaFvWi6a+S8gKuseEqFuEZZZWxL6ax3pMypGic8iMmHtA6p7RhE2VGylNj4upwyOFuPQz3Bqf2czrPFLR/N/d6mIcc1ADDIwSvkNFTrvPnisS8U+jjwJ2tYA0lmpOOrmBBI5NgrKw0RI1Y0nZb7XoEFFjEdrNUnTtStwYa8Ep1npkJJLo8GumYOJJ8zJr6WjYOlpHhbMNiLdGxRBjpuLgzY6xLapjVgaFuKHVFWSNbKZyC5LcN1SLeLx7i7xFEhx610jcpj+RX3Uk2DdO9peLeMNFVdVhNJuVepIxH1K9acUpXLLqJBLj0BhbAaWz8yg/J0egvepDDQX11D1svsQ4ZiCaZO7qc+BjaCqmYKOgiFq5vEksFkpRC+vh9T5wXiIe5WPNabvKKcv0TDCQYQ9eYokXvM6TNtRiGbFY0nSHE/wXiLERv1uWeuyjXD8RR7GZcpkswLWgWVhHr6dly6bUOEMZ3bnoYtlkmyf2BH2DApwaO492fEBCphkAVoOM6RVy23A7aAA87cE0XXeC8AxX4CPelLoVWOtoF0swN1L+PSrtJGgGsrFF290yJSqERCpkIuha9SJ5il5UPuSi0bcUcRzZQ9RThJi26LvlElgF1lpV4ADT79T7fXPiMcjEarFKJCPfS3k6BYxnm8cRSYsUiSlF8Vo+VfFPm2rHDkTXYQPs2zt+8Y8hnZJOjrXT6EM17eCyvt07Jq2mlpn1Azu01Pw6m0RFXC7CdoTk3EIb1OGx+7DuPRkFHNeU+adqXDwhQDFe3mUxfQU+PU2D2URZdSdBUkw5o0Q3w42UBmbvEFzqxB3b9ahfYe2QkMHO4d2RfqgnyXsKBJgw9NCekeIBVgM8JE7UEUbKMlBTjcfzyoOJ8XvBsiIVlYXDP9Rf2b8IFdkeej1sZ/afOczGbgnxKSVX6kEzgfyuTEfXe99ppQCDEhPiAh9KoZkrhPUifEDMQ5WH5VZTVciBi1FmDTlS4WJ9DF4f0jH7vbH9g/NHoPJtAzMYb25ZkkzdIYlo7lbDBW67wEY6iRjmq2Qsve6Af15AkzluFGfV6bDaw7bDyeKWno2FZ6czcMaIYfqi90P5iPy8bNrKO30ZDco/83Ds32baat7O0HUIEBqvDVtrjMXajL4aLbvJR1SOhtyjvJRd2gEY3/JkZzZno+NXsH0iYlzyZUdIrTcC7TPpSmkspe9U6bDaB3vp2B+MR1tcr5X9vx+AiMr09FSYaKNSmwrzLBJwe5lEvsM/xY42JWMUnVN6rZSDsiG8TFEi2v/8EYWrDPlY06FGmWRdhj2tefhstAbtOK7g1Bxj8XekWhaUdEczA7wcc3uKcyj9bNAYycft42lGNep18mubaxWVjygxTvCSGpvHmb43qEX6ruTuqJ8zFBPojVa7YkNVYjHtILpo8KnEHk9HVP/HpeFfXkKVgEZ6LJDJkttb4U+tjeFq4722xpbwK4yCfdZ8e0Vv3FB8ScPPUxSK4vyOdD2hocK++Xse3L8QO1kHr67UU5rXz8KGd1sn9sLaOX1RhC+jI8NqTsYSaQBfHPko97nEGaJ+A4J2sTF3WOG6JYPNAkluegePYxxdcsnyRdY/T3/nZ7WF092PBHgmLgX9Fn5CCIblY+dk9rpyh1t8FCajvSn0fTzU20QXZSB77x0aNmNxxC5JhkH96yWaTi2gptxEvalj6i8dU0Ijj056FL1RGYlEcCIFg4GCnmytJRcMP/DxYNPVsk2x5wGxV18VFLuoCt6T8LhtewM++voZ6f0wLsyF1f+usaUNOhA2jIBmpjHMvte3iWl6VysTNZlcjbWEo8tPJyWNIZRdGCIwXk+jssZy1ywaofYc+mYvOI4vfHVU0g7k4xBvyPoPaeewKXGJOQGmdEeta3gGp2IjaklsoGrUngblImS1Bl02oAYnvdmIfVQkz54oQDqmRx8FzuM/m9UEKSe5OO7ziFa41MgOK1i+af2C+0VrQOlf3n4iiQwR6ZowR47Pu5KSWNKze6QciEPbSK9GXUlNt+18JBzejHz8OAz0FmWht+T7tF9Vs/g7XRWT59U0wnybVDelIRGmXxaw/sJeNQlIuW1g67QfQx7TBKRlo2jq6xr4NeHJDy7Q5u2/lIFyaYpePSADR3XXglN8WkYobGMtogtB1uHDDQyBToqrQS6am9g35AF3RUfBH0JfIz2UGL8+1YCbzUXi5O/yLY6OgEnnIvJS4bRmuVqwAcBBr3nMGGf6omGfy4uXhHCYFIt6fnKR8UFR5nu3GfQviYN5Txe0ypznoPWqzQctB7DvO1qg+Z9SWiz/xM94vpTGCFIRKa4iNaZ8AS0PiXg7spD9B2nx+wMEzDCkdBDJS1g0BOPu3XkaSfzhzDtUjz6WDyR/Yuth6jnCejS2S6L49WAOC8JqRPT6S9xwbD8swDVfmsxxiQYfJQE2BQ6gXG5vxq+nWNxpf1Gph/vDBWsbjaqvpFVzVoOYgP2XKkatPaRcSBJEuDDZ3kM/4QqiH2F6LwqnzE89IhUsthzn3edyYrogLr4VJRTXMsY6HZA+Lc03Be6iHFf2Q77prJ4/qvI2F1og+7URMwY/pVu8XwKna8SMMmxmnaY+wQM9ifg59cxdOlAK9gMxGPy1g30jsAWCEqIx4hTM+i3Y4QQFpGJXOsIpn90Hri1ZaLDgovM6AIBWDy9gW6/LjCz6oJhY3weFmfoMQObgqHUgo/6DycxxUvXAdHnYlzNa9l/bUvBfkQOUi22NJPhCJY2HOy7YkKvOjEW/rzMxexxBUxZyWj4fEeAblYixir9ORF18vHAoiSm3+MF2X8hD92mpTCfGzrAYHcqDol9mV8XOiBzfjr++LuLadvdAU0sF3108WUOby2GwD1pONdDxHS4icFi+A30nJLBmB8sgJDuTIzvjWY6GSF0j87GhWeuMMIbAkj6k43yYy8yN7UFUH0oG8teXWRyJ/GhbQsHu40uMx5NwZATlYd9i6cxnPBgIB187M6byizW3wBh/lwM3PBT5rNzCYzTzMHdq1fTr1YpwpO3AnzbKWZcD8lDq3M+TlWWMOMiXhJFio997mmMufdrUm0hQP+MDMatqwOOyqdicmEgo8F0wNCvVEw3CWMctnZAB+tzmFXBDJlYARVFqWiTVs3YVpaCwnfWsyWWM9sDc2GXPQ8/RlxlspVyYc4DHh7nRTFvzgRDBqtHl84ZM677PaD1DAd1mtXpKaMWQ5h9NtK5B+iwBgVwe5aLOXES5swxOdDMFaBKh5h57f+BHK7ms36byxhkdsCeylSM809kRq7ugG8/0/GmejQT/hqhNTAFhd8fM3vKZbBtYgr+uNrA+KfzYPBOLr7cm8A8dAuG4xtyMfXfTGappScEGbF7X21Ki+sINJ/MQsWeK3T90p/kuLUAD+wVMW6zv5IfD/jYdU3I1NzsIWaz+ahABEzs4g6Q3GF7MM1l9H4/hw4mHQtuZzOR3bWw630KXnZ+xxzyqwETk2R01O1kGlbywEZNgN4X05h0HR48n5GH3feyGHUIhhYvHs74Z8q8MA2GI4lc1HWYyyTv3g6qWux8rq2l3w96gSghG1d+sKWL79jBSrksfKcnopcqdoDtyxR8kCBm6lyfQ+vydFQhxQyv4B50LGF9VNpHxtG0HsRFKXhnzEem248HxqwH2JmfyQzbwIPX9QKcuyGXaR8TDC7FHAwfmM+06e2CRr0c5FYG0BpqtqBinYXCT2/oLqk1CMdk44xmDcbL8DnYz0jFG3o002P4DK6wHv7BpRpGW74BQqNS8UHwZ0Zwsx5U/6Tif8xn5mIKD8Ku52ECT8xc/RsEJlM52D/Znnn1PQiYLA4W71jDRM0IgqwnHDyzeSfT8/UQeLdn4/fXL2nx6IPQNDYbl3WX0Mar9kLAhyxkLifSvAprsJqTjU73FjLF7dZQNzMH9/3dwCT0tEPL8VR8HFPPSNrbYN3ldOxwa2aOuj+AyIxUfLP1M7O87T4M1KbiJ80vjNsADwIuClEwvpKR/30G/Co5WLX1IKPZfgpeu3FQa9NB5mCRP3CKcrBY0Y2xmX8UZvyXja2X1JmputbA7M/B/IYjzJDnfNBn+SQrPoThjp8NPh+y8b1FBOM13xAejsrBjIEYxurDZBA552D4inSmr6QNBB2pqHLhEeOv8xTkLqWjfsczxod5CGG30/CzUQ/Tp9kMVzXTcUvmF2Yz9z4c/JaO7Z++MYvP5ELPpXxsMb/DXNyjBSN7s3Hpt1yG5LRC7KoMxMS3zMFVj2COdgZGKPQw1cXNYKF7A9cEfWXKVrHKFFKAihseMta5GqBskY3/AqTMi5g86LQQIefpKybZTQChmiJcseUZU6g7GYqXZOPkTT2MhqYWtEzJxs8xL5lJN9VB62MWmps8YjLfqYG+YxY+1bjFvLhcAFaXCnDOn0/MMfd8SDsowtOZ3cwOMhtuX87GM91yqC8/E/weZ2Po9iGm4dZU2KyQgxd//2SejC6E4z6F6PLwByP4kA+b50gwZnQf018aAdXsb52W6WN66CUYLMvBXo4OJvVeAEaO5TqOOirFnAfPKB7uUlFHq/gweK3L6pG1Bhaqh0BmP8uNl7XxzPYA8Gc5pJOnjyHLDoMtnYt+WtNYDrUHvdgcnK6kiNOnLABpRg7eMFbAs4MloLKzCI98HYlJTUUgmFuE29sV8Nbdq8Cs4KDPrrnInXsZrCZy8JOpMS5RvwS+j9l+ZhigVsoesJjFw4lV0zAgyxtaSji43GAaGsY5w1B+Dqp+0MDQoeUQO4KDYcnjcL/6Yrh6koNfzyrj+y03oW+tFH0vjsdfv8ug+pEUr25SRf/z0bDtMBdLR1tj8PNIWOzEQ/cFC1Bu6hYI/Y+D9hOm4h4vd6h34mBauy7GGa0Fn7ccVL6ojVUNDNxmMzgnThvjymSQliLF2cUTsaL8JjiqlKC5nCY+N48DlziWJz1s0Ss2GnRYTadm2eCM6wwcJFJ0SNTHV1Uy4HUUo+kkXfyongyD0/j4OdMefU4nQM4uAX4fb4e1FQiq1SLsu2yKN7MYCLwvwSoXEyzJoCF/ZjFi9QyUbEyF9zZ5uPQ6Qa/kJFijLsS5z+2x+z0N5YoizF1sgZVjM8HukRCvxDrg7JHpsIaXj96PAN+qy+DwyQLcUDsfAx5VwOtjBehdY40fo0ohTE+EVpsWYYBCEew/L0IFcwrbhhdA20YR/h0DaJPKh1a2NlF0wEMNHFh4RIQzUxzw9ZUseDVbhGM62XrSDVjcXYDOAgfc9zqPVN4W4dZ/4SAfm0p8vojQsykcfCfFks56EX4qCYf4nhLyMUiM87aFwSYvLildJ0GpUhg8XxNDRriJsSQ0DO5suUCi9SV4y+McXB1Lk9JNElzP1n7iUuI+UYpi3VDojD5NHJIleHZ5KLTo7iW+byXopBkCP5tk5EpECaZMDwLywp3oGBVhZ1EQVBxbRmwvFmHh4UDwo24Rja+l+EPvFNx8VEOOapRjl7MfRDXbkyeuUgxLOQXjbWcT97wivHHoJMw/NBXq0gow5+0p+EhNhjX/FWD7pdPQ1DURxlTk49ma0xAdUktaL1fgisWH4WPpPeIaUIE/k/fA6zhtYrK+CLteH4OEqdNAf7MI93cEgMEwfZbTxDjtnz/wheogjCnE8SYBEDJ8NOw6IMbxrmzGsrpPNF6W48OebXD4zQNSubcUvxRvgQonJSJ0KUJrySHQ0fxKtRkU4dK1+2E7ZQydDyRYHXAMjPIUIeCMGK9zjkDdr3vkybmbeHKiF2QF3icrv5XhxKZNwKu/T/XkS/DBw10Qdc4cEiQSnBV1CPyeDYPYv4WokXwQpHf+ELGCGJdq7AHNEw3kimkpXly2FrbI6sg6OSkeXOgMNivyqSxrCa5U3wrPhs+D+mwx1pruA96ZflI1XozB6jsg0PUeiVhRhoWmLqAqu0t2eRXjapETGCy8RuneFaPngDskrfyPqpsowuv31sE0h4UQ1yvCrradsC7oKxFPE6OUPXuSeQ3xCZSixcASsCkNo47oS9Ho7WpwuLGH6rYpxCndq+HhbRt4FVCAFRrbIa3hE0muE2PoTDcIfXOLHM2WorcfQKhCILXStBhf966EOA13qnK6BEszl0NSVijcqSjCfa3L4OjFEJghleAEDye4mRYESUVinBnrDHp/zsCewkLUNVwDipcWwboX+TjF0QueZC6C97uFrKZvAWXbD8T9pgRhyBletVSREGERbnhoB+1as6k2TTHqJ1Kgfvwi7J9ThPtDKZBqX4AKSwmuS3eAVRFh0OcuxqCty2DG1VDoFouQe24lvGL9mDyvAA3bXaB99BlwsyrAwq9roX2cPzxpEeJ/19eDidUxeM/Lw5nG7rD/ty/oyQlx1vkN4O++FyaYsdr9YiNE37cHbSchltGbwPGBHRg/yMNDgxvh481FIGfLZsw17pBQ+JbIVUnQds1yGFxwi7SeKMHdNxeCdRySlQ1FKHS1hv/CtKhklrse2lnD9hnXoS9EhL82WEPY6Wugl1CIYTtsQI7Vo4CSQjQ2pkDN6CJ0PypAuRNLoILlAl5IPl77vRyWrz4H21YL8U/VKggsDYYujzzs+r4aelUCwc1bgH+yXGFfgz+k7eXjiZL1EOl+FPb15WIhe0ZN8QFIY3Lx6OoNcEW0Ew7+4eNX7U2w690WcFJm32/fCE6KbqCRkYvXMjeA23ZnqIzJxaef3CDkuyPIWP8c4b8eHq92AK9DfMRv6+CPBQX75QVoabYeBkztoPdrLo79sAZmVXeRlcVFaBPuALX3kRwUSFG4xQomf64kEU/F2HRiHgxEjaFGtopw1lULAPkEuGSfj1n/zYXWjDjYs7MAu/dagLY4Ch5eEOFSrQUw/EQk/Potxq1RC0B74R7Iz+Xi71J36GvYDj1KXHyd5waOmRtBTo6Ds466Qu+l1eDC5poT29dAw7zl4CXj4DBdF9BjHCBuOxfTa1eB90oKzEbyUHx8FQwN2kHbdh7Kp60CZ4P3xJ8qRfGBBVC3oou8p6WolmoNgtNIwv9K8Yf2XGifokQ9dGB51XkGCMaxaadfhPw0Y5irmwwLZQJsyDBnNSER3o/NR7P1s2G1XzwYlhdi1BZz0Hj8nkTMK0UrNwsY6fWGqOhI8XWkJVx7y5ChRCmOtJ8F99YoURdAjDzPqVDaP5waKSjABYcMwEElAwz/5CK31wgOOKVCs3MeLt9hAk4nk2CfcSFq8WeC9pt40H4iwb40E2Dm9hPlyZW4INcQdN/0EplDBXI3G8OgDRLFtiKc3TUNkpaOoxSjWC7qmwgaJtlQ/TgX29WmwtCuG3AqSoBVCtPhq24atD0owH03p8PbA8nQESHBOSenwV3FJPCJkeJ+kT44XNwEDgLEf0uVQW/yBvC5R2OLdBTov10L+Yo3caPtKNj9cyVE1FdgyHIVsBjtCB0PKjC1bzS8Ok2Bt/VNLN2vCgZDC0D14U0UBYyFLP/ZoH2lEi98HQt7O2dAfYoMTX6Og7TgqSC8TGNm9gQo3yIHfO1KNPPSAeG0X2TE+JuYMUUfqlW+kvpl5WhTawBM6S0S2yvB5vBJMMPgNqkKLcZD2/RYDziFspwtxqQbqpDhmg1HgvIwdbweTJh3A2zi2TsYNIXN+mlg0chq0KAejD+RDAKQYo+XLnzckwhJ4mJUqpkMktee0KTD4KVWBeD4ecDCABoFJYog3+EGRyeXYkucAug6ucKIXimO2TQcSqe4gCYW48+dinA8YDlc8S/BE8tGwnhFB+g8Woq7P4yCQJENRF4uw+pRKpB92AJ8zpYjz0EF/uUYwR+NCvyyTRns9ujCwehKVMlTBfiqBl4+ldgePBZMMkdD65FKdHOeAGKl4aCRchMLLDVhwGqQZLHzJ18mwWmlO8T/QxGWV6rDqylulMcaMV7d8I+oG9hRDjPEGA0jYHlXDhz+IMSRMyZBeUgWBPwpwIal2vDf5gxYnMjq0fJJUP08BXrbWW1NmwiJfonQ8qIYLdw1oYkbD0fLS/CCvRpEmniDvjeDqjp/SYTTVvjf90Pyx/8jezI2g+RyKZqsGSQ2URtBcLYU5+wZBtM/GoBkTxn2uilCvkgXYtmzm5mMhJuUBhx1rUCHCGWg20ZDT0IFbr42BnI7lGDWswr882AcLGxtJDktxThulwqM/F1PrsyRItWiCk7v9lOhY0TI3P5O3va6UxPOijDm4hA5eJkDmeJ8ND6qCTWaOeAwWoTa+zQhe30mhOwSY5ZsAmwYnwaLfYowDMcBtTgJrrxm9dRyLNT5xoNAuwQPDqhCVas3TOuRoXLLd0JatoKetAyTUvvINBYb36JK8bv7T8JzbyIt56W4+48iRP1qIOMmFqE4RRmKbS5S0f/YjOPXSfJXhVJX+gswsO09yf1xA2qMJbhs6xgw+JwGI9pZ76EwCjg+STDyeRH+OqcEgxgHI2RSlvMVQTd7BzhkVaL+tR5iGbkddjwqwf74jyTDpoVElBVh5I1B0hrcTKQPJah0Ux4emMZQjpvysbOqlVQ3RVA5LvlYZNxJpimmQuB3MdrvHSKiV4kQmyLB/p3/yL3PcRC7vAjH1f4jlV93gCToJkbOe0cUIr1h+Y9iXFLZRUaeeErsbYrRJuYzcTz8hJzKlqD6qB/kpEMmZaCejzMqbhGuyw2q2lqIPqPqyaU7yaD5oxADK7+SKaqJ4LlFjPzUrySEiYOA4RIM4H8jQz92gLP2Tcx++proLdoB2rNLsHN/J9Gu9wYNOQn6znlO5L2fkdtZRShb8J7c/t1GujQkWOz7mQStLaYi4vOwqKOULDhbQIVZ5iF/LEPGeKZCg1MhHn7xiXjzEiDNoxC9RnSRiv44eK8vRt+UbhI4fwfk10gx8Msz4rTGG3puijF/fjux/fmCBDUXIbOrjQzsekEc34hxvdIrYl72jPLWEGDkUx7ZvKaV4jzhY9wnIememwoOLiIccHlJ2mYngu0qEX5PbyWt6tvhlH8hfr70lCQd2Qq8VwWomf+EyBJfk4EjEkxb8ZBk1fyk3Otyscg/nYwelwotDgW45kUzUbRNhNt3ClB11V2i4LUFWlmteVv8mHg0bYDyiDxsOtNC5BXfETNKgkV0NQnY+470PWPP632P/BmlQgird3zlaLLqeAqcis9HIq4mp7sSQNjF8rxtBTGsiIco00LM9y0k09aug/zLAgyMbSZnVq2GGTYCdL9yn/BNuknCAjFmnK0gQbtNSY5tDp5JDyaeD/TIwbMcPCcMI+s1UkC4Nx/fGEiJpyAR/BoK0OO0kKQMxsPGvYW4T45D9HJXQJ8fHz3S7xDd70vBn62nj7pNdBI/kqHfhWhypoBkKs0kzRty0NrwKCnYPYJMk8/FdzGHyaW+ZGD889FFLZfomiaBIr8A385KJ5XJ8eD+sxDjq+NIGmF3yur1moJLpP/OEmj2z8XGLzRZexxAriUX7X9XkrfKi8CkMBcDCkrIkN9C+KzBR0eelESo9LKeXITmnTdIxK2PRNxYiJ13b5CO0RpkYCQXzRpcSVzWc+qOrwDfeTsTjwwWw2zucx4TRbSHJcA6FleVaeEklRcLh1UkWBZzmsTdWwBq9rn45qiILA2bBxHh7P/eF5LmM3NAbkIuepznkI5dX4jHehEe25xMBCHviYmlGMs7osi7VDlippaLy4LnkLyjDHU4X4h9C0xITFUcjFldiLV+vsS3NxqSbogxsW8rSRq4DmZshirTWUM6DM1g6T4e6pmlk3f9M8H3FBeX3Ysjt+YZgfIcLp5PjCIehz6TejsRbngXSSyXfyDeawrRIyKcGB/povr1Bdg3cQwp1yqiqiMKcHf2KGJxNRYiMkX4zs2VeJRFwdVzbA81S0n+8kiIeCtGy1ognfOvwrjPLI+NsiHPKo3Ati0Hh/tcJm9/TweP4zlYxzlP9nhNhTFh2ai26TRZ9EAX9OfmYLqLH3nLYkxLX4QNNXvJVbku8ocuxBf9h8jy4sfUnm1CdH3XTGkbi6n6ARH6+r6mvKNjoOFuAdKfrUip/XVIm1mIvzlzyaz2q+AYJsZr8+aQ/ilXQG5yEV57P4dwXPVA1ycL/9XuJlH3JkHaqmzc/cmTJNtpgjfmoHDYZuL+7x3hDxPhyXw3IhN2EFIsxr6ADST/4mtqnFs+BgZHUp5a1dSsdhGmLRBT+uFNoDM8HQO4/6gZ/ffBUTMdjy5QJN0PoqD9YwGOaphKlrZeg4WBLDbuTCdXa6/AuiExHtUxIm+PXYao7UW49fJM8un6RKj8lYnc4BXEd546SBKy8fdHR1LR9JrEfivAd7MWkG6L56TRRYybFBzIjjPfqIAgNoOHL6JszVqpt6GFeOV8ILXOvxnG8dPQw7KB6jzyAGY0pqHY4h0l1moC5/1p+OW2HPH7Fwtpvvn42nM0cdoTDYPJ7AzF6mRTRyS8fyXC2UXaxG/JWLDRyUFL37lEb5sKDMhz0FllGqkYeE8W7hfiYNZE8la1kzhriHDUFD0y7X0bSR4jxg8cUzKiT424NwrRcpuivVG/POlPF6ETX2r/w+QDNWG3GJ2NDCne/oeQdD0Ntc+KqT2WzfDrXio2nr1LbbzdBF4LUjHt6CvqaWsKhEwRICe6iYoamQTLP+VhY1sXNbUpDvTP5eOys8NIvEcM1BwtwFCl0eTbN09ITuKjz9Qvss12m0HNIReL/zTJNDe7g8grF+PMC2Ry9mvh6v+e382SlVc7wakRufj2U6VssGYxON3n4cq1qvStO3awZhtb795OmxxdCFfW8zCpNYsevXY+XJ3Ix/XHhbT8tJEQWsXB2S8nkuqpI0BlPA+vtY8lFXLy0P2Xh/SXkUS3eohc2JiLUxpHkG/3f5E/G/h4f6wCyR/sJfJ/BHjoixwR+30gdr5C/DlnJNFre0leLy7Af8tVybYR2mQHJx8HI9RlxQpjyZk8ESbt/WhTXtsKUf/ScFegIWUxowVK96Thj01nqVmLH8LBsakYdTyb0nr2AG7np6DvniqqjtyAAFuWc95fp+oKWG9fxseoRCF14R/LpdPyMPzhXaqRYvXuHpv7Nk+mjRdvhYBVueizZ0jmFO8J1Ra56CLoko0LmQ/zb3Bw99JK2rxmHmTc4+G7v5X001YL6F7GQ+H1J/ScJf/IxlA+lkxXICvJX3Kqmo+TqGFk6G4/CQ0SYLnRIDW0+RsRLs5Dc7UBSvW0HdHoZnNlmBkdNceIyAXko2ZTl+z8oYkkkuVDs55Nsj83H0NEWhrKb8iz3+zdCnfKU7Hr51TKvvsRiB+moKHODip0TSa8OpOLxz/6UM3bMyBnHh9lnOtUVfg+8BvJxyTVINpLeTf0pOei5OJauvzVTvg4jM3I2xbQafPmgl4PF7nH/9EOl2aDpQcPnfI1mBz9vWS+IBc/G1+kjRPXkH06edh3+hSdMmshGUoR4u42W9rd4yno2aZjapW8TK36CRieTkMfl5flCq6PYfHIVEzaEW4/f3wrGDanYE7cJOqDKId12mz2ZG7Zj4zKhie2PJyUoUd5ZB+GGb9z8fudTPq5ki90ZfKwaGoMbZFjBtqlXIzUmMt02poAfysX7SLXM2d7M8j8V1x0HqynPX7Gkorjudhw7w4d/dGfaLrzkfvhBh2b7UlU/PPQwySBThM+BaYhDYduRMk0Jz0FhYxUPFjvLZu1/AnUHUvBg5tMZesYHrR+5ODb1bduauZwoTKYg9GjN9kfOeAHp87mYo/rTXp/wVHoWs5DjywRbaxtCBITLl5Ye5oRP9cHzd9czNONYP49riXGcRycZ/qNtgmsJGQ+F4Oa3tEe93hkhz4Pr2x+TC8fk0oa63NR+08r7b62DRR3p+HZ2RPp4wVP4dfEVLS0H0sv73oCkRop6BLzU3bHugAezsnG+ZavZOWeQqg5w9Yj8mRfxgvAxy4HGy5ayDrmnwLXUB7W/npM7zM9CX4hXCwn92gn+6mwTYGDJpIIZnidLuyp4+ADWQyj/LKBtKpwsPOWMiO1byCSSzmoFD5Aj1FvB7W/qfjvQiDd9+8p5LumoOT1HroNn4Da1WQ0cplAnyIlYNOegX0jzehHZlLQj76BOqhL55qIoTcuE2necDpt7FlI2paLY5x/0jkbz4DWRy52hnyiCxZqg1CJncmfFMa2diIMynExxDCTKdh7l2T2cHBw+1JGn+1H604O1nCmMN6bn4HZqDQco3SXdn/ZDlbCVGzbUUavG98Oc+akoNGDEvpVQTUEnkvG3WeW0JPzGOi8m4Jn01fQcWMqYcScNDxq5EQf7SuDhcvSMVnHht7hfhZ6xvAwcsowZmT5GThzLwcfMX9ox3mrYALFwbip32TBMStBYMTB+T/+yOYe1gBRNRetrDiMcFIdWTqMiyNe7mHCTz0D8fdUbDB4RLteewYC51S0udZLH6xvh6WCZLSR/0kbVjTD4MF45E6dSGdFNILCpASsbxtOn2ishVnqSUiFmdCFEATei7n4et5opvSbC5gMZ/d755esq3gV2MzJwUbHf7IZ7SvAPDYbz7Zp0L+TJkDCABcH/QXMAYfxUMXu9NC8fMY76T5xnshFRuMSE+7XAbLaFNz3YQUjzXoORwpTsKl3FtO95BmMu5+EZvYTGZ3YdhhoTkSFY2oM70obXFFKxMMF8oyPyVNY6JSAu8NbaCbpMeR8j8cYuUR6X0ILhJ6NR6OpLvRAdwHoZqbiqK/RjNAuHzayHNU99irTOZQHofPTsdf5EmNrmQfOBum49tQFxq4lCJ4f4GJWjTpjsHItXOjKQhfpH9mtg45QI8xCrrEdfd1pGWxry0KV+rk0hx4HEWU8LHDIZ3JfqbK+mosLR4kYt9anpOMtFx3exDOakg5Yk5eCca5bmJ5Dz6HJMBlNPs9j0l49A/nJSeisYcm4KjwDF5dENNtqyNR8Zc94OwH734xnou3awC0oAbXzhjF/lpVCjWkSammImQVhRWB4KgWXNeQwx8cUwsPnaZi/OpEZ4uaDR0sGHjkeybgeEMDxKxm4ZOACYxLJB+1VmbhaMYLxHh0MOke4WK2jzWgtdIOFRtm4Ml2efuOwFPrLMvGswzraJNIRGhoykRpP6OmLleHzVB4aGIiZwG8vSXLK/3F05mEx9f8bT1RERCRRliSyl0ql5nOXJSFkjxIpnjz25SEk+xKJtG8zTTPNTDPTplB0zjv0ECVljZI8tmzZsud3vr//ztV1zZzPeS/3/bqva5pRUP+AdH649gUrFTLLpoMyvvx2A646p9DT6n/4b88bwARfm71yH+8xoh6NykSqeyTivW8+gndMIuUWOfJGA0rxLjGRTs4q51+aFePp38kUHVvCh71XwuillO5MO86HHVJCKzCnca9o/k3/PXh7IIs0wwfwPhcWIvKJwIfvu3M1TzwwXCGhyZ0iOINPeggS9G1/aAF/d5wu2n/NovCjBfygyjesUvD9azEqPu1RA54tTKblhhF8x18NmEZCL9Ii+U+OV9DrcgINv3CP7+JLCLyXSL/3VvOhrkp0XSSnvhGx/K7PEQjzkNMsJys+eOsSSLdLKfLBSC4jTwStQkziremc7+FfzHG8gjb8k89P8/zCDoxTUHD/XN4+soXp7FHQ2wQNf7W8AdbbkkmvIZPPH1OByiJhth828Z0MrsKoNYH6vKjn414r8MxcQe4d03jT8ggkbZORxWthNqIjMKsqk5LW2/I+HsugMyyDptXP5UpkAajekUGRX9w46bAJGLRGTBExtzjPNmHe3ifRmBVn+frjlRjDJVHA3pd8utkNbAlJouGJz/mb9xTIHa2kr+PlvPcbBfYNUNFhVw3/Y18E3k3MpDnlTvw0jwhYmUjJ1nQyPzQtGGu0Ejp9ew9X+9AZdzpJ6OLwHvzzvc7w1GbQeuOhvMuFR+jqkkzfT13hXRTVKLyeRC2nX/EOY25Ck5NMJvNe8/leKsxbqaTCtIv85e1KlK1U0fbbRfzVmgi0+cko7D/whtsiUCvOpJius/ncy+GQLxDOcyeI1w9ai1q1hIw23+DMHVcjdaCEfpRncSX/rIIiVkzlqlhOb5Ez7i4V08h4G75DoTMG5EnIsIMXf+qmM1qypBS3eBU/aOJD6P1JpiE9b/Gu72sxbVwy3V76km8aXIO91ilE7DV/ak01KrqmUIvbG35cqgpGY1S0e/dlfs4zJXTOZVNLBQk7vhOr3wqaYLmKP/VkO0yHSGnNBj/+aPNmhHyQUPtIa35t0XpUPxbTlHafuPrdztBATPU1q/h5hePheEdCqzXb+TWd7GG0VEKt7Y/ytaeHoRES2ukZw4fd7Y9P+yVUaJXK/0w3R9j2DFr2MZN/2PAAbYNTaUPYAz7o/j1c35dKq/Y38f6XbmOhZSo9WPqKH96xFhZ/pdKKA2/4N57ZqHmrJOXKa/weuQqz/NQ00uAGP62wLwZMFpNcJ5PfstsMjaViUv5R8wG1d2B5Po2uL3rFf/t9G7G5aWT5rpm/p6dGsE02XR9cw3OnspHKaSh70j1+wv5eWK0jplTlOX7Oqhw826ymDSOf8Q/vavDUUEN7ZjTy66HGR05LB87U81OHmeN3pYRkTs954wem6KwroUXVdfx125546imcQV3JR1n1RPnjNPIMLOO37M/FriYNtQ17w+u80aJcraXVlS/5Ftvh2HUtg7oO1KH/qgejVtgL9xs/ebPZlghaICG58wc+RHUW1//NoRX/6FKpwAPy6hx6OL2N37jrOLzfSWiXfCAV+xyD6mMG9YixoKz0oxhplUnNu3uR46gjiMiR0ceuPal8+yGccs2ii5d70kff/XCzVtABT3Oa1HU3fhgrqOP+gRS8bjMWTsoigwBr+rJ/DWqGZpGxjzW9fsbwxTGD7n7VI9Y0AUNMpXQ9uwP1GGmHkX9lkMuzdvTi5AXUjc4jVaoh6X87j9qoPDpXZ0AZvc5i4Yl8CrPVo0+PorE4MoNKb4yhUYVRmGEo7GaELTUeOYbxOpk0/ZQVXVeshXeojFquDSG/ylUocpTR6D3W5Pr3Cri8ziSsGExzxNMw756UKpO604BfE7HeRkqnznSipL6AZUYmubobUNFXDnXiPDL0NaYS3VJo+ueTk3dXeltagoAbBVRz04iu6sQiZJuU9CaOJ41JDEKuS6nnEwea+SoaSWdk9Dt5HI0/GgzvKikNsLGmhEuBCOuaSVX6VrT4wCKE5Uqp9aIlWdfORugxKWn6m5FqShnmTMyn/t/NyDaPR35gPrn9NKHU4aXYFHWGnNeZkHp/HFqQSa8eO1OX0DhYC1lv+2MXagu5gnM+WnL+Opi+PLkM3bU5NNHUipqdLqHldR69WWNJVzcmQbxCTtOHu5HhqQTYPVeQa/EE4oOvCLlbTX0ChpLXicvwg5YU3YdSotElfDuYR+GhQ6iTnLD4vwIaEj+YikiCkU+yyKIb6ExrGrZdVFDlZEZtJZehGKmmIQpb2n24DDv+0lDaxVGCdmdDq6eiT/Wg/iUKlP1R0r4uHvSxQAr9xSry7exBpQ5iXPyYTa1XQN69eKyBhoxSxxG/6iI6PlGTee14Cu1eDJ1balIZTqBJPwtx8YKajivdaerjXJgMVRPKGaUaqhGerCa9F6CQqixUemto4C4P0r+eCZmulv6UeVDT+gts6BUN1escwZUPOSxGyHfP+MP4MVzCXj/QUuDuw2h36yT7bZlDsU8OoYfDIebTQUseFofx0eAye75GS0dHH4bt9VLW+C2H/rY9hLW5J5hHQi510R6E7PReVnMlh6o3HMSYJyvZubla+tL3IMp2XWa1uvk0fsABJI35l13aX0A3NuzD72U7WcC9PNqv3I/hJwLY04W5FGy2Hy6HwbpKtfTSdh+KhlSwCNtCOjxaYJmMeazYP5/W9dyLw+1cWIIql8zfREC/xJIdSNbS+ZvhiNpjhZ8bVHTMJgL2XfrDu1pFM8YIft6jH7wjVPTNLQLMqIpFyIpo7K2dOFxRzV5KzhIN/wdLjoxjkSig2B878YDMWXVBLj2LCxN4cAhqUrMpMSMca8YPxGQdDUmWh6PjJnOUzVDT0nfhmOTeE22LNdRXvhPzUcOGzDtHwV4b0JJRy1LXnaOTF0JhqvghigzMJcnmjUKGvisqM9NS9o51sDYbBu/eajq/axeW97BBtYOWrr3cgfO5g9EWlUt7hoZhUEoXBNpq6bd4G+Y+7oinq3PpRMQWrJ54m+lcPEuz3wehLr+WBUQX0RGrAPT68UGkMyOfjBatxZ2satF4g1yasWY1nhbbojxdS3893w6HqcMw6HQu9Rm2DWHFHeEm7MK+BVvRZZce7i/R0r/yjbD8cIsdLS+k7WGLUCFWijzCckijDcKmXqPhuCuP3mZuxNo5v9mndlryzPwLn5Z/Y03mubQ6NxiXetxkYa/OUPexcxGnrWAD+hTQQKkP7r07Ltpmm0P1Z5ZgcfY4NHzJpUMd/4bjpG9M51E25c0PhnzRZ1ZrrqVXK5Zhc2A5G/A1jxp1vNGrwwZR9Gottaucj/ZTfEWx5RpahtngmsejJSSH2jWvwKhpb9mmfVqa2nsh+jSVMbPiPJoxdRK4O66ii2O0tPKQNwJ2uGLNPA2tcQqAoddLVhGbQ38GzcLuMTxzEGbyoR7D+zZrUd91Wtpx0QOhV11xkFfRi/PzoeCfsa4d8+jZSW+U5F9gPm9yacwCFxQOMxN5RGvp3rwJuN5tAg5KlGR9bBZYvgvMbynoSdBMNPZ4yko/5ZLH/EmYtbKYsZW5tMbNAb4JRiLmoaHAgY7oNuQkdI7mUJmbCw4tPQEmzPYOPzesVR9DyVoNVd4DmOFRfDEVPH3WZIStO4QBjSoym+otnHE/yklJ7VJn4Mb7PdAXMovzjFloNQ6H7tUscvrLF1uFfh+2yqJ5rXOEPLQRg+7KqbD9PJRX/Q3ddXI6sX0eclonYO02BX3ZNh0BTi6I7J5FG39MAfePM/ghWWTdfSoGzXrCntnmkcsdd8zuUspCvQuIXRwLl4rzrDw2l6bpjIX7cD3R/36X9v6CUej9Ph4bN2qo0ccOYR3jUKivoYT9Djh6/RTSZGoyWuGCD6bRGPpVRXrOIlT5HUeGTEmxGZ7ISj4Ku2AF+adPQcjVQ7g+Nou8P3vD9/Z+FBnLyShpBjpwe+DYU0abTs3EfKtd0BEY0l93NrZmboX0k5Qkur7wergOOg+kdGCZLxqerIQ/yyT77b7I7rwU5wRfMzk5E8//LMDvvAwKq5gGs4DZiJ4qpeKZ3ogpmYpmXkq7d05Bs5Mn3nlmUvyjiQjd6A73K5l03NsTX165oHq4jKw0HihUOiFY8D7rZ+7QPHjM9C/lUsUzYU7zSlj7+jwaaTcSI48WMdU5LZ1YMBLcVR2Re3Q2mUXYYDdLgXEPFa0fPgrzViTCjVTEj7bD8jlxcE1QUnyCE1asikFwhIIOL58Aj7hoqByzqP0NhgMlx5H7WkYR5yfC99+jWK3IJL92XqDcQ/gpZBk+0huK7fsxKCSDlv81HTUWQuY6IqH40zNQ6b4DA3pI6IOVDzRfNiHhjZgGDvJBUM+/8eWZcD13BpJSgrD1ipgG9Z+GpLmLoRE4fPWFKSg5OQdXeDFl/T0RTZ+moc1BQmwK8OLORMhlApPrusPFUIQZAier/Fyh1nXF0zYJLY90xp+Y8Yg5KaFJZ51gPvg/ZrL7DNlkjoZ+3yfs9+884hrtEGVWwmI75dHMPjZ4F6kn6jg+h/yL+0NT3E7kv19N7XcNQIfrUjxslNPLuYMh9snA3tYsWv3cGoa66YidriBz8+F41uEFuyoppOaaYbA2LmH5NTlknfm/z9B1FK26oqX8wX2xTFdXVPlGRZ0f9cbOOjkarORU/bg/OjnIMMgwi67UDcSuGVIM6KKkUE8rRNl/Yh4HzpPnk36o0HnL7rKzJB4xAAvHl7Fp2Xk0yaEPinZxzEHQOquu/TD/rrEo/IyG8if0QI/7uqLAn0oKSuiOhiEqNMzLJINdfVEBBX7YyeminwVSV8gxf7GSul23wMXl85F0qYBelujgde1cuA4uoPd27TCqeRbkd/PJXKyLGUemoehmASUFd8C0XoLWjCqksnb6aLvuBs+0InrdzQD7vzjA+sFZ6r/SAOcOj8LVknNkxQzQY6cO9v5VTLtPmKC54CtLu3aO7E+bYvyb18wl/wwFtZpBrlPGzA1zaai5KZa2K2WOC7R0JdQMw6YMFi1cpKHISR0R1SMHLhJhxlxMcN9VjYQAGd07aYpdfZVgTEmPO/ZBz9dyGMZlk91+c2TXLYbtszwq79fK3LwWIk2aT0UnfrE7AXPBDuXSkHVtzNh4JgKN88j3sg5WHvTCnO359HKkLl5aAkNMzlChaXvstXJG1dZCOre0PZZdHYO+wvPuCGkP34M20D49Sxe/tcfZk5aI8T5HOdvbowtMcf/XOSrsrYdbJ4zgsPE8Bc3tiGNj2sOw33lKem0Eo4Cf7Oe9s2Qdb4ziF+Vs4W2BDTYao7z8L1H7pxoqXv+RFfrPEC2+r6H17Bf7U5+D5emZ5BTdDUeHaTFqTxYZDjRGnDgbyU+UdOJeD6xaoIDMSkMlNr3w0lOOptc5tMDXROCETPQVckFHMxOMjArEwzv55DL2NStdEABd13z672sLm79+CZ4J3Hs68gNLG7EQPbZqqepqKzN/64u1D7XEP/jOOk6bDtPuueRj/YsdSJyIxXl55P74N5vtOwGLWQGdvtzGHO7YY234GapubWM3uwyH9nAhVXxuY2UFA9DxdyHdVfxiL1p6Q97uLIVN0EHA5q5Q6J6l0V11MWRHRzQ3nqWYJn34zqxivJAXKjw6YvePCiavzqUwu87I/r1VtLC/hjocesn8DQNFyTfUNGvcB6admofJnzPpUFtnBKfkYjmyKDDUEDY1GhhvErSurjNsClV4N1PwiNVGGLQuC/lCfY6WGWFHR6E+JvlkwxtBck6CroLvBF41hF7OMgSuFzgh8hlzQyAc2mvJO/klC6sMgP09jZAX3zCW3g+7npyhH1e/sNguZrAT5iRM/Y31n2aCg4ZF9HzPL+Yzp5Zdl+RR800dmH25yXZ55VLn2R1Q9+cG03zJoUP3DBA7O1XUmq+mnhU32UavKNHCg2ryFt1nQfvzYOejIIdO+sh/mIMD5wTmFObtxkw1dLZoyGCJnsByCsTdyKF4PX2YXMxE8/k8+veHHs5OlGBVuwL6ZqSPmuXLoaI8enerkRm5LEN9Py0Z5jYxTcwdVtcul/TlP5hHdA17m55DqRIdHF8nEx08nU2fJ5Yz2CeJLASOcn9exULVOdB+zaaWob+Z7z4NkgX/DUz+zjJilZi8K4fGDP3FTgbIsNcgjw6m/GKGG8TwMcunzL4/mXX+cuwYl0+OExqYOHYZDm7KoUxlPbNyqGfFmbk0YPQr5it9wMa75VLgsQ+s18UyUfNDoXdXzrAhEQWiXjOyqQEXWVGSGkE1Giqf0Mz+dlJhR4uWkgzesS7L5DBtyyHDEe+ZKEMCt7u5NGrXO7ZxXCCel2upOLSOHV4VgL6NagoMrGPDw5rYFcc8Smv/iG2a0MgiinKobXETq5B+Fz3vpaRck0zW8fZL0VEoqbVNwcY4q9Ek11CoxVMWeEsF96FaKv/1lHGtWXCp1tKsO/+xUzkZqAjKoXCukflfWorDujnkp/+AuVj7Q9pbQ6f332fhbc9Y57wc+nHsDlMtMWJzArMorH8ioyfZeO2lIdPrDeyyngrztmoobucjluwhh85v4e/8A9Y0U4LkQVoasOgme9e0EGvOZVPp8jvs4aK5uHpDRRN/3WJeZ14zXshTp8ddYZtaX7GqEcIun6hiQ56OZrpjM2numkPsJawZmysj4zHHWO46Bfyb1cQcbrNwPRliKtQ01/waO2Qhxt4VGmpovsjSvs+E6wwVWbpWMZf4aYK2K0n/0VWWr/rEXGqEuR1/lm272cL8nLT0o/U8+/JpDLMQfKe49z4WPH04ix4nI9WlQywlLhPG07IpYlgeMzsmBf8pm26nFrIinXQMcRP2Wq5hBwsmI6lVQaq+xN4O+MyaBK4+fSOPWcla2MGbORTopGYHjjgzL3cp2fiuY3etMvHWMZs2W6tZ93QJQj9kU3FQJqvLSkV5kkbI6Gls4elkzLkmzPzj0yxotif80xRk7FjCqroDH68J15POM/ONbohRKehy7RnWdPkTk57W0igDGYue3cKs7HOpeImM/ZwgYj+9M6hg6mRmesmJTRPOsOjIHHZkohhDndXEr4xnCcWpmLNNQ5ttohl9SUJ41xya8ugQ6945EXN6CbmpcTub7OSMfaEKGnNQy/pdH4dtIxR0OymL+T8bC+MVCuF5M9kP9pntW6+l26p4NnGYC4sQGPKtqQvr2tmKSR1lpOnoxH4YiFFqJuT6scdYePs0jOqsISf9vUxskoykRC1NadzIuq5LwOtzOWTwZhlbt2MsaqZnkXliOutaMgo7hgk66ZTMQlqGo6FVTl9Xx7EeLz6wHmVaenvhMPP89ZoNGJhLm1p2Mr2+o1nJGSn5v7VgmrQerPaFnOyX9mJb56RioamGdjesYoniJETYa2nRrQWsJi8eFiY59ODnZEY9R8DikYzWy0+yfzTDELNERpt3HGPffYcgdY2UnPgI5p9kBa2lwMz9/mHiyUKvhcxlELWByd81s5c2uWTyeAP7Mt6aWV/LpHdeX0WfvQxYbI6CamKfiEz7pGJvupB5VT5s7cgkOJwSzhPlxnwPxmOU4GuLlo9lH/2toDNIQty4v5gkewCKiiX04EsQazOxgF6ihEYGzWfNP76yL7+FjL9hNksy+sQ6FqnJvnw+M9EbyEpfyejdnyyRfo/2rDZKRZO9UkW9klNwcKiajps4srpviQjg1fQ+cRD7aBUHwxChhk0D2cNzfbBjs/D+x7zYOA9TvMySkPO2CazU+Qs7YJhN3Fk3Vrf5DfOuFPJjHNiLIDO2pkZBWw57iNLd2jHjzWqq/Own2qVJwrxb2dS7qD0r6ZKA2kka6t9izEKsYjEtX0udGk3ZgXUC/wVnUJ8OY9nemK5ImyGlNf9as28rvrLK/UpyW2vOQqd8YA8nZdPTy4OYa1gzizok+EjHEeyPcI7AB0L2aVnjtst5IDN+oaTmkOPux2cbMpO3amp3Uke0o0mMVG8F9Th+XeTTIQ0/dARN2PFQVPhPMo5GZVPb0TciUUUCYs00pBS3YzF/LcaOqTJyvHy9dKPPQhxukVHc/eJSi99zkPZJRs+P55bmr/dB/gMZhVSfK+15ZQo6psioKr21dNh8wGy8jKZtEnETR0zA0xeZVPVfJFcxtjMebswk5S4L1jLOAC915PR0Ui+25XF7qOrk5DbWmDU06EDvf9/bzHVhb9/9YNHdlfRqvSErHPuZ+exV0SsDI3bgzHtWszubLm0yYX8qJ7PO/2WR479ZpQ0/h7H5Q7Ppt49Z6drcTIw0ldNHq2iRQZwENTMVFLVbLho3KB1FciWd8iNRr8dBqBJ4frGfLTdeEgjLGDmJ9DpxVy74o8A+i0K4ptL9W8cj6VgmVfbK56TTHTA5NpOM4m9y1rX2GJMsJxfr25zd4vUsbpKcro8BZ3p0NovVV1JW/giu3NmZhVerqOh2S+nM2zK8uyyj1CUzRdrFUki1WaSdHiE6bvE3opbJqfHXAS46Z5WQ0eS06Vgg13F8CHr8Et5zgQen+589dO5k0A/TF9xdhR1GVmXS23afuF0GY/DTVUYmJub8ae4YM/OVUdebkdyg2B0scksW8Wv3c3OOBDFxk4JenFrNTemqxKRyKe09ybv/myXHJqE+duP+uO8/LOhwSBaR0kNUMXQDdFbJaUpFBmexci1sN8npx8sYzrJ1BFJ3ZFL0evC2L4Zi+DChJk3BvF/2OdZrlpSM+nFc0b5MtrZeRiMvXeA0wdGsvnsWZVUoONp/gIVGZNHtlQlcyQstcqViWnPQsjTpuBqmPyQU0nbtwqQOKoTYZ5J8isatcZYCumYyyjeLdj8n3opTiTJySSAuzXQztgq7fHpKPqf6ZYXi91LaOmE/37yhlrk8lFBg4VPOx+06u/9NOM/cRi4g+wJ71klGZ7bVcgG781jxKRn59b/ObbXPRdtZCcWpCksP2mgQ9DyDKnfNLLVPykZspJTqQi5cbDLfAUtdOW12aOB6zNsO2X0h14+5zU3Y0B9DumXS/dcn+SPRfVHyTyb1iEnmv6y/xeRXM2hWcjc+6eYtZpsjnG2pLn/9YzXz0krp34tvuRcPz+LUinQqGGXN/RdciHAdMSWHduX6jijAgR1i8un/tvST5064Jwo8bP2Bu5IchpZgKRV3fs4du2EG3kFGbSIJP+CUKcKE3bQ4KeNDL19nc/7+Xy/G83HrqpnpbylpcnvyGt0KNHVIpIJFrpxWVI4tk5OELObG/TbgUTg5hQrWTeUcz13AmBGpdD2Ece32FUMvPpUWJwhzGxuOxR6C7x/R49t/2okr26U037Id3zqrJxYL7PE6X8n7Xq1gRUJNBs3czKt0byN1cTytNJnOle+rQlL3BLI/MopL/VkBn18J9GfCYO5Ax92I9cgkk8guvOuomQi9kUGLM3U5PzYDw99KaPc2Y041xxvDz0soWTKY89vZA1c1mXTAUMO3NRrjIGRUaZzDf3pTxUYuyaTDdUf5tykN6BGdQpf+m8nnBjYg+a8Uanw9mZ9v8gCF9+Np5MQmLtLgPuRcPNl8L+WuzriLWf/Ek/6dSO5jWw4cjiSTYfApvny7FrPikqm++hg/20qDS6+TSefyYf5ImBqLy5NpiNkh/qV+BPqGZpL5s+78Vf+Z6LtT8KMdJlzU9BnwuZFOf+YP5n4ZeiHfXkLXa8ZzK326Y4fgj4pmLV+2thsG6f9vtnN5Vd1dlnQzk8ptY/mykw1QTUohudSXnzO8Afm5ydScMJW3LK2HdXYSPT0xhQ9a9gih+ol0t89oXvfjQ3gcSqCwX9a89YQ6QYfjKTXRgM84cR75MfH0YGQ+H9DuLN7uTqCmciU//Hk+tjkl0SyrFH74nWzoGaXSs0WHeHmnbFjsSyOt4RFeNyICucGZZLvelO/6xRe+KyXUd4cZZ3x8EsyfC/NptJCbYD0ZMW5i+qPw5QJduyDjYibdy8/jxbMb2SZBf0adTuPFimfsjr+c9J9KeVVCA3zvJJPp3EBef2oDrJ8kUfWpAH5jZT3E9xKpeegcXjqiHlfuJND8FPD7ah5BfieeGv848M+XcThYFUf3517mtdMvIH9CPN0bUsK/gwrPjcW0/nIk36NBCX6NRNDeKL4/RWAGMin1SR9+x9X50FkgoU2XBnBXjk/EvoFiEn0O5dLveGL8qlQ60y+C+zKhI7z0ZDSpXQFvP6EDyo1ldHx/AR9t9Zzpz82kJD6TL01tZqbzZOR/U8EfVzWg1iuZ1i7bwDfeaIBxlyQK37SLH7mjAd+EOgfeCuWjRQ0ozIwXeDWA32lYjtKAOHoy4jbfL6UMqalx5FV8gx+gUYJlZNA7y1N8JBeBeQVScvzQjzflFmGaUGfOZyRnlwc8n5tGjcXR3L3zQOrHZNr8LobDPB2EDZZRWO8C/pLJd7ZD2M2xB/L4sCMfWJCfwDaWWt5r2WOhbgnUzyOBN+5zA4rvcWRyuIGXDb8G/31x9OrhA95KocSoa1KysE7iq3dHoLopg6TnLXl9mwgUSzPILXQQP36Y4IPJaXS9+wKufJE/3oYJM9BXxH0sc8O3f1JJ86yEizrRgPsv4yiodxFvW9OATWcT6MMELR/xswrbCuLJ3rSJX/3pBg4mJFBUj6d8uliJOdPl9PatnA+w+V/eVNDDb0reR7IbMe0z6JLPMN7/xG6Yr5aQ/mEX3uh/n/n/kkbT7m7g1ka5wE0vjf4d+p27/6se5T/iaCN3gd8SXY+6iATa0pnjg7rUILJBOEOnZ3zwvZuoWJdIkaHP+VYfFQIts+jnxTN882YlLLYq6EyBlh8wbjccBZ3ZajqXr/uzE6cmCl7guJTf0bQa63unkcuEXE418S/UpKbRgJYkbtdfIfh0IY02X4jkDo1zxkJtGrmVDuYHDXOG1940mm86hz9+4yFK8hLp570bvKXoDjZVJJLFxv94vX21qGxJpHOJz/l5E7NhWZJF2/8i/lNtGHaFiin3kx+/1ncrstenk8nkcXzUgA0wPSw874E2zmjsWvAlaRSRVcF9UY2HSXAa+Y35h4/q5QgdxzRq/nGI1203Cm/7pVKvkFN8aJQV5oSmUbJOMp89xxKvPdPJtL2Yb7n2AJdakyjk3/v8ps338LxPMpnEPeGZ9V0Y30miDyf/49vPUuPUOgUtzb7Ot24aDru1SRQVEsdv3WeNhlHJ1GCazON9P8z/IOiVfya/9WRvgV1TSNKSy387r8WVqQo62XyP7xyowaBSJY1afYdvNOmFgn9S6C/LEn7p5FzMiVVRS9RTfsNmLb4tV9HaEY/4YdV9ULUsjXD/P/5xQi8UlqRSuNkd/vcTEzR9SiG9Xtf4wX9MMH9HCvXNIb6/fwG+Warp0eUWXnemLbwF7c321KHmHQPxsHM6fZv+je8bawErZRp9eveer+h6Dr5/NLSV06HUpYXwF2noRvvvfFSnKBQHiunKrP50N/AYku0klNnTlB48PIrDBzKoo15Pclx0BPV2mWR/rCf1O3QQvZxk5FPfh3r324uS6QKfSAfS0JHbUDUqk1ZOsSGXHxuwvimTwvfZkGOZCNm2Ylq8XI+ez3dEwjQxPf+gS1OzxuC+n5jevmhHn8ZfxMX4HFrU0pF0uGKUjskh9SY90rE+iVk/xLS7ahSdmXQCASVimqiyoeiqTTh8W0KzJg6j4y/XwDo9g4a12NDCmavgOl1KT7yHkA6moz5PTGu3daMRiybDfruYfvXuRI21PIIsc+mXtCupRnAwc8mlWzO7UP3QWNjZZtC49U5kND4GCdUSYgnjyM4pFKsTxPRgoQ1pDgTDfYeEiu2tqeGlP0pnCn4dM4Cet85HTKSYxiWYU+SF2bhfLTzvuV6Ut+AKwhu0tLvUjMJ+XEL0oFxyVPWmCnkZtrzJobWt3emdNAEzZBn0OdeFTFUroDsrnSQjBtNhs2UwmplO5VcGkp7NEvjfTyOnAguqGP0vVKHZZBU2mMYsLIfFbzUtPGJFtxKvIPqOln759yPD5ZchDcml3RF9yXNCOtYcl9LFFe60rHcqCvdKqeyAG0l7/4u1wUpa23UYrZeWw+Oaip6W2dCRK1ewWMih5r+GkHelFO63MqmLK6OmcRJU9JLRbI2ISj6nwuuDjMbddacJCeWY10spPJct/bPxMnR/KKnTiFFU/Y4gdsymrH129HOuBsYZAj/bgJ77ZyNqexYVrgHJ78lgMVVOszuAMqyk6LEii7yGglSzypDUTUlGC+xpWjyHSUJGs6lzpFG3ShAr7NTsHy6k/+os/COU9L7UjYKLCuBiqKScMyKy8crBNyFTuLxj5LJZg4dtSvI6BTpqXcwWlqpIPTcS3y+cYVfuqWjp8kgYzlGxGt1suhkYiReLL7Laomyy3nsUa4fls+Gb1DTP/Shib0qZbJua+vkIOyGJYwG31XTq2hHILhxhEbvV9ELYjw5WV1mhpYaGth7G+ogbbGuCllI3HULQ2l1s31Y1jd9wGPuOrmJNQhY2mHsIxTNuMhP3XHosO4Dw7VXsd2sepZjsh9nFueziXjVFdziI0evB9h1R06SN+9E28x7bV59LnGof6o/cYe+y8ulK3R48KBvFiveoyUW6FyFdLNiVZWryiolA3OvBiBLyjuZ8BIb/NRDFKgUteROBnFUWuLRJSefUETg35T5L7XiG9lzYBev7D1j1gzO08sY/CH/VhUmXqEnC7cSJizbouExJCvcIPJ1kgearWTRLfw8MFvZBk9D3pdMjMKK8F7bxKuqeFA5H5zr2UVRIt+o3IPLGA5ZrV0izr6xG7JzvonPCs3Te8A/ueN0V1XzLpk8DNmLzoeF4tkpFJ7aFw2vycBQOUlNf5U7053uih0JBr+6GI/2JMToOVxGG7YTf/vvswKEzVBASjLgJd1no7gJa57sUG6ddFP3vuwG3rFiDrd1Gw0I/mw78vRPckFFY/0NNnZaG4bHfSHxTa6kwbBti+3fG9S7Ce47ehvWv9HH4p4q+TtuMIXNrmUqo7Rw7P0ywzxR9KsimD/+uxKE9YzFPqqHUOf/gn0FjYBacQ4eCtqBkswH8DBWk7LsZbnd10VirpO3n1+LdlZusLi+PZm+YJ/BsBRvQP5dWz5gFrwd7RY5JKtqzMRD7PBeIBomU5HreDw8Sx8Htt4baX9uEhAgHTLPJoe6d1qFx4i92N0lJ3c+uxN7vX1gkKSlx9HJsmXOJzfukoW5Sb9z/skb0UF9Nf8L80Bg/RVQ0V0Wyz3NRWewMv1bhzMnBMJO+Z6EeKjLZvBgFrJR5x2qo96lJyDk4UrTVTEWunWbg21xXrOqjpnUKf9yvecGmrVDR2IG+OBj0H6v7kEXDnvmgCsWsZJqGkpMYEnhzUXR3FTn9mYhX/Vzhd0NJZ//Mw9W3TaxmsYZquam42/iE6Xooqb/1NPQ2Pcv2ddRQ+iZXhP9nJFruqKJu/wmv2+uMQcey6K8zM7DV4zFrf1tDQSkecNvcwArOqcihdSJWCjure02YbStHfK3vINrXqKBp/9qh2NMJeuJMShYBAyKcsHW2jOb9OxF3Fj9in9pr6M/fExAufcTqtNlUX8yQUVLA1j9Q09DQMUg6+cv96WgF/fPFFifnOSHCOIPsRjvjTqsDzMsk1H6rM4o7OGLUBCk9fueG34ceMbcWDe3o6QA3hyI2a6KWBngOQ1SPfOb7OJs2VtvCs77F3fJrFn0RGMTUJQVXD2TR4m+j8TwoEYoXcgoUj0P1kThcfS8j6SJnkDoGR69n0jeNG2wvRqM6XEp2WwADzXGUDM4gcfJEnF13FNGvxXSxwxTsNz8E74Z0irjshV7qfciuFjgtZSoefhe40SmNZHFTYeG8DcF906jAYSpiLNcj2jiNQg28oIpZiewuafQjZxIO/wiA8ZA02hvsgXPF88FvT6OWenfUP/KBz580stntity/pyDin3QyGz8ev78xsIvpNOAfB4zynIC+VelkcN4e1QHOWD8snXYljYXNTCccfpFOJbn2yAh1RNNhMVkfdMDiWU+Y3rk84v4Mx9C19excvJbqLUYhLeAMSxuqpt8lVmhbm8/eXc6mWZtsUNDzlXtoaRb5fuqLgGopkm/K6JKzNepTJfi4R0ZmBsPQ/nUaNnaU0YLgkXhhkwLX2Zm0pngsapYnImCzkDd7O+LLiTjsC8mgxsku2JEYg9/DJFTzyA3ztkRjUGU6/VvAUGN0HLEBaWTCeSBpyxFoF6SSbPVEhOkfRGxqCoWtmgS2Zy9WOSXTjJOe8I/aidcbk+lLuSeMLDbDfmsybZroAde/ViPqWDKdqxBBoVqOhKvJVBc9Afuc/DDJNYXWCLwcaeeL2PspFNPfEeHJ3uD/TiUrZo8IpSdCS1OpMm8MPPu6Y/WnVFKsGI2r1q6YMVXoxcHRiD7whHW+kUszHg3GtkMNzNAth76FD8PwmrNMJniQptoCesFN7gP8sqjjyp54rpuFd7Nk9HTGAOx8LEPMwkyy07NC8zMpTNdKKfLtENhtlWBecQYlfbVFWFkarL9JyKZ5FLr+TkZzbwkdvmaHHaMTcdxUTDWnHSFzjYPp+zRSPXMGbxwD96xUeh00AcayE0jy+N//obgh8Ugk5ocmkW6hG/IE/9u1M4l2ezIsbncA408lka8amLzwGYvelEevd/ZDTGUxC69WU8LtPkIuMRRNPquiQa+7oMn1iXuv44KPt3bBdI9sZN/OoM5x5jikVQj6LqXe/fsjarYcFlIJ9eg7GHOfSLElW0z1AkD4OUqguZpO17uMwODlabBoTKNJG0ajXXgyXF+lkkuCHTruS4DxgxS6ss4Bn5fFonNWMlUXOyHc6BSmCcz/p4uzoCtRMHFOpDkmztjd6RgGjEqghI9OeMu9Y562glea9MTBkJdMnphH5mJTXEzh2KwWNSWXmeCu4wVWSNlkrmMKx9ntRcvdlTTzkQGGx95132WURQYDhfxtkQfP9HQKPdwd3lNyccpXTNs0PbD4vAZRwqzGDu2Nlr91EHOmiPqeNMSlA1/ZltdnaONeI9xwLWN+ARrSHdcdY8z7isSvlFTfox1c5Hlw5dPJ09oY53Xz8FTQsYdl3aBx98cutZrGfHvHfNYsRsJFNTl+es+8Ls9H1Bc1GXb+yIKcZ+FbuYbm+3xipmMFvRBmrKL8M+sYIIJF+zyq2t7KopMd8fRoPiXlfWWvZ47C5OICClwsiENnG9gePkPiid+YzhVDZFwpJL8UHZzt3gGl7oU0aW4HnLP8ytKi8+iAnT487l9h3rYaWnqzCzbqLRed2p1Npwe9YKfOikQXZ6qIX/uOWd7Ix6S5YrpZ2QVfh+djjr6UtpV1xr8O+cJ8yyjjZCdUNyz9/9//1S55ybp6BkDup6bL5q+Z3nA/aEqzqSi/mQ13movqe9m0/kAzM701DWmpakryaWa1kzwgU2iJad8yX248nu3JJe9r79nzkjEo6pVPmUJNqNMwlHYvoCF9P7KxLwag5H0BhU/6yLS3zZDcVkBjvrQw84yuKNlzhixNv7Frezug/kkehf9sZVsbK9mYPDX5a9rDwL+C+eeryX6dATwWrhSJi1RU1fUxK4uxEzVNV9DzgU9Yk+kZiK0ldOheRwzjCtD3lJSeOhvgQFM+PFbIqeWEHgo65aOoVkFZhbp4fWkphviqqbXzc+b7ZAmSl2WTquMz5hG4AAHJKvILamJdf83CPiFvhgc3sYAGbzi2qijg7hPmnWKH1WdyyY/esO0eI+C+NI9GFb1mMTMGw6t3Prm7NDOvdf3wJSSfWOJL1qnFBLvm5dMAh1cs5ZshTqXnkffi1+yOSwc0N+ZQ8YE37HXLbfYsXE0Vu78xfsEtdrdYTSN1dASdThM9XKaig/MvMa36iGiSnYqOrqxkI+YXosdjCTWb6uHb8ULojM2k6JJ2iHtUgKMCZza8b2NrJuRhzg0Vlad/Z7lbczBe6O9B72/M/1EADAVGNR7YyKo2+GFkvorqAhpYRsk8NKcoySfwITNqrWPeVWrST37D5snusdIQDR1t+8R+XbgqihygpLBKDeu5QSv6InAIO1rMhtwqhMUyOQXYf2fdbgiZwkRJK0LesuzEXAzdnk2Z7V6z4N9aWKjUFLikhTVPX4qq3hqKG/KIxc5djJ9CLjPUqWNrwuajnlPS56j7zGxsE/NqVFNDzwY2ZF8DK9miodLjz5i5mz77kpVFHUals+KMd6JnDVlkHihl3UcWoNlIuO/zB8xyUy7MHwu78LOeLfhPA68CNa13eMoyji6AzyMV5V64zbR/zYVHtpLmV9Qy+x/PmbXAgcbr7zCHcT2Z/msZ7TI6zUx/6rHqJjm1bU5hyWfzMfysgpJO3GSm73KwfpuS3Fsq2J/Nagz5lE1RH26zMDcV3KPU1PX2bVYeNg/3D6hIfLKG1WXPhO5C4V7rKlns8amY1FdB8o9X2OvBwq56ZdPWgn+Z6exm5hYu7FryTbZ53xjWV8iejb0OsKQ91swzLZP+zY9keds0mDVOQca5RSzIPhuz7FV0WcWzaVsU+CQwfJXeVdapSoZVb7NpbhnPzPVnIMpfSXM7VDD9pV6oXqigISsuscCQL6zrcRW5O5xjtV4fWepzFbXt4dhJrQszXJxBtUu3sG4WanR+L6eqrTIWdkKJyFYF3Z2oYWmRcuy9raKeJ86wIz3l4I9mk3bjBTZY0IQxBVmU+ekcW/7YHUc/y8k0oIANWSrMnGs2ycvVzPfRZFadJqbHc+ew16vA1nIS2p6wjN0qysbBahmxeXHs3VsF9tZmkeHkZDawpwxl41UU1UHC5s7MQNi8bHI/ksyCPIAxzgrSTzvLJOPdYXk4i1oT85lkqAt0JwqvNVazsvltbOh+JTV3S2VrA74zO11hBhRilpkykU2eLaHzMrCqF57MMEVCfXTnsobGbPgOllF0/XFmF6PErFA5Vc86wpAqQ6WxksxjotjR7RnQflLRfztPsXELHPH2tZzmB8lYB6kdfP3ldHlOGrP+9w+LSlNS9bITzKr0Oysfo6avdjFs8lPGXkskZHDTis1NVaBR2Bf7lPUs7aUMD2craKntDpZ3WYLOD1S0wGUP2+WSjjnWalqZtpk5po5G10wZqZbGs/CXIxD6KpPWfzzBsi/+YcF5Ssr8HcG83L6zgBFqSr29n83/6cLyZ2WQ80wDtn+SArbz5aR5HcjCw+SoWZ9Fx4cuYaMMpPgmVdJIn2VMeTkdD49lU2K3IGZeYosfIZnUPPUo2zt6KGrvZVBz1R7GhljD8qmYdj9cy5qs21j1UyUdMljN3vX+zq4XZ9Oa0HXsXfcprNlOQpYV50Vl7SewNr8MaptbIRrxVAbL1Vn06Z0XC7knhW+agg6NncI2GokxKEdF9jGezLNkEGoPppNm/lKWqBqAg0inP2fms5Qrlgh5lU5TOF92t+o3G+OlpPTu81lCyXfW8YOKHg8KYGInL5Y7V0L5U6QicScX1vgzg/wmx4l8Z8jgiCwqMHBi0Z0zsErIPu/zhrPfn1PhWyXcN38gu0vJyD+cTZ2e9GK391hCOzuNVv7nzXo49ENzn3T6njWJxUeawZyl00onZ2Y0rh2ePpDTTbU9u9VeB8crsshmlBuzfjCNzX8goRlZK0Tfnjowq6OZVHlrlqg1IhOax3J6f7cPcy4Xw71YQaK+XRn0UuGdqqI1Szox9fEksC/ZlNrcjS253RP2OelC70azoFHdYX1STDMX2jA3wbc2ZckovsWCTa7VwdU7crr20JqZhX5nDROUtOayLSuu+pu1t5RQzOcJ7vd7L2RbDgm5bPUZ96O97Vn9Qjl5z2hyV+nI8fNSJn2suy6azDIRMlRO7toXIvd96ZjWTUmlk1pEFbUp2HJSRQ0ln0VfNi3GMy8pVeFmaVnAIuh2Eq67XCtNfToPhfczyCf3Uqnu1tlIrhV6ncmXPsichjklGWQa11BaFzYRaf8KbBwynPNwF+HHsQx6+HMNF9Glq5D3JMRNGMiiQjvjXA8pJW61YO7rOyLGOJPumZqzCyF6cLCSUUx4b1Z6UBfJ7eUU819vVjfrF9OfqqAHH3uy8p6bWFOYhCo3+l/Y2D2ABQtZZuSYwaUuXeUIUWbSc8oR2QVKYSeV08YlRSLZ3SCYeEhpk58dF1yxDPrBUlqpa8kN/c8fOwKkVLT6c2npBxHEQv6yGbuG29zgCtsoCQVmJHLLjcajcp2EXuSXcjqrT7Lxb8Qkqrfmjk7cz9azDHL89bs099cy9vGhjBzX/SyN3KnET6sMShS4zKOLAnp+UnIoXynKnvQ3gi5nUsSaA9yzoaFYeEtKNr02c+x3MC4uEM7TeyoXONgBbZ0ltPlxA/fsih1UP8VU/KcdX+Q2FnFBGTQy0ZgPl8mZwzox/TgdwQXaJLLKQxKy37uM62RxkNlHZNKn1sVc1V0lcsdl0LN1piL1vSy0CpzgkNxfpBO4AUl7hNx3M4PzD1iLyidSOu10irP8Fgr9LAmFOO/hTJ+MQeHXdHrasw9vqz8axo4SinAdzT8+ORz5EyUCz8zh51lWsSbbdHr74zw3ZOsVtmuEmDRfznDX9miZhaADYVMTuShRMosclklhiUnc/i25CMlPo6RIycW61Vp0zU8no182bspX2agV+K05a6+77cGtKJNIqVhxhdtbswkXB0qJLyvkfL6ug+9kCfU8l85122GDqkti8ovayM+4cpfp+aVT2N77XENsNevcT0xZPa5x5afKWdnfGVRpe42bXnAGo+JSqcg9tVQ/Mw9a43RK/bm+VO/uP+jhLuTct3e5wqotuCSXkN/bCi7z3UB4eEhIYh7Jp33vB5cKCWXkJ/Abp1Qx3U0S8vwzkD888Daz6y8hoyPfubAPJbifn0y7g0050dVz6LUilVYadOW8QwoxLTmNfAa+KF3zJR97w9Lp+ZzS0o5zd8D1sIRuL/jBqazDIBcL9532lrM0M4NheAaF7ZLy3bW90LlaSvNrs/jgtVeZZ34GxXgs4XcNuw6j4wm0G06c+cZLeBmRRIuT3DlROw5GymRaudyVK99/AadYCn36OJJb9KMY/soUmtZvIOcduQvzhJ31ftGR/2SzExUDJPRjtR5vFmGKBqGeQx/J+T0lPVFmk0E3OSWfEXWDFf0RU3L1Yb7pWQWzvpFBl9rv4zv3u4umtjjS/xXNFXa9jdrB8dT3ph834M5NuGXF0+IXjNPe3YWjCglZlXXjfwrZP0To3fqUzvz+b94oupZG9gVjuce3vfDycRr1tXfldi3pgeFaCY3douGDVbdYyN9iWpsRxZ9aVst8b0vo7K9oPvfdfTS6xtO/ca+4qyPuId87niqfabgDfe/Cf1q8wOHHuNN5eWiNjae/s2L4yUot6nwSqPfso/wBGw1i3yZQU/pBfirUiNUmUqDsAO/WazdshXNGL+vJz/eYiUkrhLO5juGG3piOOpZGWfwYrrn9FDysS6VNobO5LVOMkSHsWu/CHL7hbyMsrxZYYkoef+nOI+blInhlu2R+16uHCHGKp+K7VrxxaB2SbePJ07IL768tRnnpadJNyuFHBRVB4RJHx29n8Ac+FCDGPZ6stifzTvuyMeltEn3NOchz51XoujWFNsw/wq81jYCOp4Tkt3rz0blz4D0tjaZFOnFZnSYhdbTQa4eN3ImnnbDPXNj3Xfm89NxT5rU0g+qWZfCTK+vx3DCe6u568zptjxBoL1zvcOJHtfLQa3eaDk0u4y9XXsS38afJV3SeDxc41ut+Kjn9ieR9dVRo7ZFOZp+jeD+fCOx4KyYjZs6nbluAU79SKXKriJsx2QMzxEkUknaCu2uqj6ETMqjMoYD3Y7r4OT6D8mwLeMsXL1nL2gzqkpTFt+/zjg0RvCD1VjZf8ddjmMTHU0zqYT7I/zHC7OKocfVO3vtUA3y0cTSEBfF+PytQbX6Kin7f4hf8Kkfqyxiy6l/NF6gvoXLIaXL6cI2v+qlEvpuY9iw+zY+dFIFVJWJq5vvynsF+aOqSRlyfSdwcEsFOnkxTzLK4FfMZzF2SKOmqmAto/sWOe2fQR4d8vr7tC/sWkUFX3XP51JcfWGl8Br3+S8u3PH0M7Yw48uLi+S2Gjeh6KpY8zkXxuiNvImlSDIX/vsc3D6/E5D8xNGTHfV4ypAKunU/TnXN3+EJDFbYIvjwzJpHfYRuBL9fEZHq/H992fjfW7hI0fIolPyh1KcRHUsi+WyA3w8gf9vuEnjYs5BpC3FDTnETmwy5x2l9u0Pk7kXqWnuMuXm+A+8VY2qou4GuEGjZ2i6PKYAX/1KUGA+7H0FDdOn7hymqoppymTefq+JqOVTgwOY7uBDfwZVDBpW8GuSvFfE11OEzKBZ2fM4j/YheOwpdp5PhuBK+VLEPxthQq6LyO6zHcFVdXJtOa58+4ZwYNcHscS7dDS/jsNfWoeRhHV+p4flPUHcR9PE3+p+t4z2O1cBkcS+UzHvGmzdWw6xRP/8fBlcdDub5vEYkUKS0iSyEiKUJlnqtOG0e7NqdNpdJJi1IpIpEWkt2MmbEOxk4pinlvhSJSWqRDWo/TvpycUun3fn//PZ/5zDzv/d739VzLZ96ZoJFPuL84OcK9M6h0Qz630zkIz45LqCz7N+7OjyOo5c8a17OKS5qxA+P1+GtNLFNYW23HhzQRLU9OU+w9uQUalSLy9YpSBDs4waRTRF3mgzl7b0f8bBPRS6fJXJNGB6yUEuhqWA13b9Rf+DwmkVaPucF1vnoIVpVAw/9s5aLv3kfEngQylTzink2/C5dPiWQ97Sk3RpiHe39k0sKgS5zB9cPoihfT7LNruMOSA5helUIZBrO4F4F70PxBRFU2Gpyw7084LxVRdt0Nhdnf09ARK6KEg2u5W+UOkPH1f5gVyjn0TMH0NXzNepHczPR2dIqSyGxLK2d5sQ1Zd5PIeOgj7rTyA5SvSCazUU+4334W4Pr4THL0ucGpqBag52kmdZ6o5dRdp8J6Hj/33jPc1KJJGLoomTTqYjj/bRaI9U0i5znJXO88IyjFJFFDfSrX83wUer4lkdphOSdM43XWJYu+Rd/ifoUUINwtm2743+Kafw1H2MxkmqZ/gVNcL0ZSvoz69f+L+7plFEaHi0ic/pwzLdODt42IWtgjzu29LmrPCemqopmLTdCFV1UyzXUjzjGiHDXf+Dy+9wP3bdZ5+MzMoXMvX3FHJ9miK0JELEeZwk9OxMvFKeSR2I98f5qid1EK6Zz5wVUNM4BHh4gkv7/nvk+4gsYnubRtqRLN0axAAJdLV7994/5quYCAzXn0cFAP97E4Gpd4rovKN6azl84i3VxMS3ca0q4xUdjvLKGhynpUnX8GL3g/0DtJlyrnnkbGgDR6NGgYXcyOwE/ejwWHjqLa0uNQ351OvoONabT8KKx43+463pyKRwqgBjFN+Nqfar/bo708hWqWq1DFcVtcv8xjdbwy5XkTnkbl0e/lA2izuBptyXk073N/qne6jK8LCujnGRUalBOLtl8p9HLtJFredg7WTEx2FyZQdONZsLFSevV0PN3hvUfDpVQSZ02g01l74VoupebjEyhS4o5aXzFd2DiYTNLmou2cmBrOqFOVzzUcO5RPIxq16N6oGpS15tMxmQb1PlAgUFJIiNIg6/fxEMkk5D7OnpI3xWK6eSqta7aj1pCdOOwpJTV/C/rktg3zr0qoxsiMXjiugshZTEesRlGs8VKoxEno+KRh1G5yHWqueTQydiTtNeP5dk0B1XnqkfLWa/AzKqTDX3UoobcGrpsLaentwZTQkYJVF//nA6dTilCIiIpUmmA7nfJOboJykJhU8k1ozYt12OIuplNvDEnlqScWeompNGgMzfG9Aef32RTfZkryedfhsUZOSYNMyCu2Hsem5lPVaQOqUKqHjVoBaWI0zac0qOWnkukAF9Jzk8JAnde7+pm0pr8Y+rynktXOoJiL1xFWlsVn5AnU/qEeRjNy6EGQBSWbX0fBulyKFY6nw3nZMB2TTrcfCSjmt0yM1M+gilQB7c1LQyifX2bWu1Dgy3qovMukmpiJZHqsDlcVMkrdZE3ytquo6ZORwxA76udfhg8HM2iepYC6fi9GQWQG3fhHQOqOBTCoyaRpBYx+uefi66FMiixjVHBLhp4fGSTZzKjqFwddfs8mXQcyCauCmVhGE645kUF8Bba5yWjU1Rnkl3MBTcYy0ip3oWi9UpT+nUWF3wWUfK0I/gFZVHeM0eiLTcw1IoeUx57BQvMr7G1sLh00OQPvtjwWPieX/kw8g6mFKexVWS69GXMG2xecY1qROVS09wz0vR6y4W9yKa7/KdSubGTlanlksfIUlk9PZj7r8uj4h1NI84lkHlpyyp95GtX7jzD/77lUOuIUTMO72P6jcuotiEDVmnY2OCCf6rNO4PXWeyyUx6Tr3nDsVtnCrj/Ipa8dEUh9tJitrcqljuMnoHrrGcvpzielP8NwOrOTdYkLSXHyONZkzWQXInNp6X9hsIywZHpuufRr5HFMGfaE2ekV06DTIagqf8IKJpaQvjQQ/hjJHvXl0LG3ISiYNIDZ1+QQGR1FrqMNPphk0fUhIVAbbg5RrYyOTgtB9RUjzFSV0QX/EHRfecIGXyuhJ+UHkFHQxRK+lFDG3T1osfogOHYnh3Y5B0DN2w4WC2RkMTIYa/+aCLUH2bRoQTDWK4+Gx6ksupYSDO1leihbmk3a/YIhbOlk3fdLqHX0n1gz4S9W7VxCG6d7w2bnHcGHlBx6P30/NH6eF8y3z6HAB7uw5tNUfG2U0bfCIATNtIOjPIcmNATC6qIeXKsyyO3oUQxdMRTBL7MoxCAQK4IG47R+Dj1uDsCnA22seWgxeQzbgFiNu0zVtoje71sD+2FpAl9pDiX/8IF38lQc65LTBOEhzCmyw8s/8+lnyEF4Px+MHV2Z9MQhAPIFg7CYx1jogoOoimxhuhOL6J8TK2By/4TAYWc2aal5o/TdNGz6Jqd/jA/gv2sO0DfMp9qc/bg4Vx0i+yz6O90P76r7Q3w7i1Zu34Vj6xrZ8G0F9I/BUnxzvsbqhHlk7OSO141bBTWhMjI/vBHW25cK+nJllLV1LV56OkH0I5+2jNqFF+rOqDtSQN9Wb8eXViW8nSajJz3bEXaol+l7y8h63WZUBlax+FYeSysX4MwcR8H3CTI6t2slTm2ZgXaDfFoduxXJZjMQ3pNHHYe9oGTxL2tNlNF/D9ehNb6Cqdfm0odPcxDbayqwHiKjjz8XofTZdKzSyaNWw7UYvOEtW7VbRgOwCp8ev2SNY2RU9mYJTv17nll75dLFrcBjteGCpOYs2vtlHhQDpuN0bw5FRnrA7f4T1mEqI30+Q0jHl7DTWrm0KmQGtg/SFBw7yfcnToDofk64FyyjIfW/w2F3B8uzyKbYT3PRnFvILLpzaNOf0+AUqCKQDMkiFd1pWFjrgF77TIoZ/htaHzxkbq/lpP1zOg6nP2QG/HWVfrrg6/oC9qg9h86q2UE+7D+X2MOZJHxjA/UN9hhtn0qhhQ6o2GwPOZ9nVWTT4XmujYXul9MuJ0cknbzHxi/KJulHR/QOLWDr8nIo3n0i2q4/dWmzzCTNmeaYd8oJL+6Iqf2YDbb4OqKBE1PrWxv88nCA7RsJna60g2d+G5v7SU71frZou1HEnj7NofT5JnhkU8gik3NovJYZtMybXLy0Mym6dCxi2TF8jk6m0cUCXODzhZVnMrWFueDL1IOwskymyikzEDR/F9QWJ9MWuRPKd3rDU5JMwSkO6Hy+Fk/HCGmlaAqsrnhgXaWQTF/xvkN5IVo9RNQeYYOlbXNheF5EkRsm4mIpgwHvFd+PsML2Ffz9L0uh+jwr9NvrBCGfnc9+ssTBZx3M5FcBJeqNQ21dO/syLp8enDXH74ElLPV6Ds3pNMSx45dd/AZmUumwkVgUdgrimUn0+o0jShCBC5OSaMOfThgjCsXVI0kUuXY6vG4ewWWTRFo2wh67x/phy4pE8pk+BW7OPnCTJVJOpi2O8X7b2YDP9eo2WOGxGnr5SeR43go1K5bg6dRkigmfgFdfFqCD71VZvjm+XZ2NxvxkSg82g4atAA0i3hMONsNL4QwcW8CvufHI0O5kP6cVULeFEYbqPGT+A+TUdt8YxzwvsMob/HxdRsFwQKGLt3kmbeBz7Qj3PPz0TKUWlzH40pyD6zIp7XpjhPXTZHhVJqGWCeMRcjQD+tVisui0wNBTqUi9lUJbyQoBJ8TIeS6iZX/Y4JW/ENueCOlsoS1y5ifiMJdMbw/bwfdtLCSZSTQ0dAr2HIjG3pxEysudgvP6kZB1JtCubjsEvD4Ji/IE2uY8BUK1cJgNSiDurC1wLgTczXiyPDMJwsNHUO0aTz5LJyJ83ys2PK2YXIU6cPzjKVu4ooBWPdLDQrVqdj1LTgZvdZDtcIlpuWdT4hhdaCU+cPH9KKP1n1Xw8UK2i+2WTApUDEDWkhIY3JaQ8nkdfLxVhNeJElL6Ogx+ZQXoHCUhjamjoGafh8+8b9lWbIA4nxy056eQaqUxrhzK4s8Jj7d34yDZnY7Up0JadcYcp9dIUdeXTPv/moDCiSkoH5RMVQ1WMHuehDv9kujTSGvcDY2H/ecEMkq2xsRP5/DFPIFCRdZQ8YvCd2k8iYytoXrjFLzV4yn1uCUCdkegZ3s8NWhaQ3/6G7bWqZBm6Wri3vGXbPHxAnK7pY0DQ4mtPSmneJ/BuPj8Cns1OIe22A3B7N/bXDz+yyKXe9/YztUFLhGdmXRMUxm2Uy/w3jKF0vdqoM++DKkXxbR45mDcSivBp39SKCJwKL68KIK3Swo9dtBD5PkCbKkTUsGA0RjsK4dWpJAOwBAxrtk43ZlMns+MsNI8E8EDk2mOlim29KVCf3ISJf4ah8pLYnR5JNL0UjOsWSLEaD6LDfnbHCP7J+KlPJ5eeVhg9JFYzLoRR7XxZpi76yz8C+Jo/hZzuLw8g/DsOFI8NYeazQ/WcbCYVjkoISjmE2tv48/sbypoHXeVKbfm0K9JGtjSoWDOZTk0dqwWbm5UEQzmeX7z626WdPMierxFtOZ+f/SfU468QWJytxqANefOY0uphJZ2D4SHrAD3+DPoHDwKz5/mYe/pJCr9XR8z3+eg8lcinTY1wCXKQoJbIrklGmLAuXQon06geFUj7PpNCuvGeHL3NUbMVRHmD4+nLXkmUOgl4aowjroPm8LhfDyWhsTR9G3jIBz9G7xP59OaSS/YgyPTUXm0kCyPdLPndg6YTUXkwL1i3Qd+sA+XC8iy+zNTkvSwwLwCcjjzkyVMa2ThurmUwynj0+Z6Nv5DDo2cpwbD9/MEzuo5VGh7j1n0DRWcKs2i37Ta2f6xFYi+x2fn4f3wNfEiQpvF/ExV8K3tAhrOSenxK1UEnVqKw/tyqW/aX4zpuCNDnkvP1/3FkoRzkFUvpw91Haw7ZgY8yvPp34ddbOopO2gZFtG1YS9Yh50Fls4spjr1Z0w00giyumIa1tLF4haPxKPWYio0f8yy3wxBh18xdV16zFwGqmP+uiJKqHzKzr/v9//PV48ueMl2C1rZ2m45ZYZ8Y41LWlhVF69xdd+Z/6dowZZnOaSWpWALvRcJCngN9X1Zxx4utBB8571xV0QL8/tVARX3FJJ3/2A9MysQqyeh9oKfTGf2RXSop9GrQf0w+Uk5lnWn090Pv9jruiVQ78ihfdvbWKRsIbT5a53a08bWzZ2Pt6tyyT//AbNtd8G9O3IKbmtjrv3toc3l07XX7WzxPSvY/FZI4wY9YpUxptA2KqKehQ/ZOIsxCNtWRMf7P2ALo4dhLu/NlCrvsau/NOFsW0jDrt9nzZtU4TGqgKK7/mIZ3u1sbbmcnP95zfaG32dZ0bn0UvKR2Ua1sO6BMsrM6WEOf1wR7AjNod39C1jz6kxBuWkOvbIpZfJ+hwXcXRlFL6tkxksrsS5UQqN9/2OzzlSgwDeV1Fb8x4JzLmKHNIOe//jKNIvL8XOvjN6d/MBSm5ai70UOMeMHzPrH7/jMa7St3112dusseOrlkuRSCws8MA1rH8qpEHfY94M2iPfKpw9pd1iH0AzOOwvoechtpvvnWGh8KyDvyFtMfHIkcnoKaFhJEwsJ0YHJ9gK6H9DEjkg1obk2n/qbNrOZPG78jsupef9jNnN5BwssyqXo8S+Ycl4biw2R8Tj/h63OJEHH+Wz6sDKbnapJELjGyuj+37ms/7UKxBxMJ2+DD8wr6BL8fmXS86TXbKp9OTQ9siku4Bkzer0Yb7NySMOwlT1rWQDvKTm0nK+nMRr4oJZDLSX1TOvKUxbjmUsbpj9iFhcfs+GXZKR2p4PZe2my4tFZ1KJ8jh3b+kbQOZXnjcZkVjOhEt7RGRS14yULPXkJr3gvF+z6F3ve7wIuJ2XTv053mORQKS5NyCFtx+tM6dhCWMTm0GCPZmZ2ZD5Mn2bTu3X1bKyMQXt2Ntlacqw06C1TFWWTxP8Gu1DdzcJtcqi8/202a6g1W9aUTpYFx9iRpWMY+5xBO6edZCsMLiJJW0Z3x91kPg/KUNctI7aohj2vLYbK0WyyHHeFhejPgeGf2dS8nWM/ggSIaZaRcFYFi4rvYVZq2ZRpXMk2fPvI2hifWaqI3dV0YJv+S6Nv5w+wtXzerDmWRf3rLrNJ5qWIeZhFrySlLFevCHXOMho3Pp9NaJqFr7OyydvhMnu10wWLK2WkfbOMubz5yQL3ZFFfaT6b/pb36gU8bu1LmJPVfKY7LJX89i5mc0zALrWk0q/Y9WzAhzI4nMqkNUn57H57MTZt5D3hunQWpVYIW50sGmwtZntGz8D9ozJ6frWQOTc7YehKfs/BclZz+BdT95JRc6yM7fj9BzNZmEv7ErJZ/ft57Oc3KX2+xRi8i9B7KYPOtyaw0qoCPgtkkPntKJZglQ/HE5m0b9oJtjDTAZd/ZtE430zm7zAFow9kUXGzmHnl9oNNmoxapiQzz0fubPZxKR0dOIQdzXZlOY+lNC/EiCWqFmFNRhppZR5id5QLMbc0nWwnBLP02XmQx2RSxfCDbFf7JFgWZ9J/NQls4XBrWIkyKPNHJPNRU8GW4zIaYXuKea93Z7qVUvJt/S5YeXIuq32SStM+arHlpkVQEqTR2ye+TGNYAbx90qn1nz/YuMJcBE3Ioimua9la3RyY/C4jRfcqpq9lCb+idCrwCGNSHzOECVPpxJJ9bKmvKezeSUhr+0ZmM1AVI9szyS9mO/u+XBkte7PJ+tQedjXenQUuSqX29EpBsWgOWzE4jYTTPgiC7uWjLy2NRqU6sebf5dD9J4PmGcxiGwqysdRCRlMEC9g+VWN43xPTgO/L2D+mY9E+QkzrjVzZF15ft33jr0WebHSbMiLDZLSsxoNNN1nJ+n5Lpbkbjwtq6vOxcHIaKQQWbHCCHM+q06lqjzGblZ6NO8uzqMxnIvM2M4Dr3RRq/cVY1M7RuPA+hbI7p7FzA0ZAxVFMm77asPRjqsiLyqBRh6cyxX1lbONxu7XKiY1er4zpJ/nrasxlVf32sA3rpaT8ocdlw8INTBaUSltarAWD7PLwxTSN9i5/Laj+LRfPPqXTrRAVZueYjZraTLroNZi9SdFF2TP+Hg9ZMK8B2hg5WUrSRFNm2TcYW15LaNkFE2a7RwPtj1IpQ2kce1U5AIb26RSpPo7NCu2PhsWZdMvOlE3boQLvUVmku2cie7b/IOtQSaUp5VNduhK3M4e9qeQ6rMtlWKccrk9TaW9WuUD7TTasd2eQZN4dQalxNnpXZVKQSo9g8eU1eLs/jRZmd1UfM1gJLR6T5YteVL8IWIbXOqnUJ35YnT5+EbZ8kFKQ/qPqdrYA1SQlczd1xU/BbDTpSUnROlsxOl8Ln2zSqHWHEcupHoSAz6mU+6cRk4YPhNqBdLq615Cp1anBwDeDArUN2fOdqnj3NYOkrQas/4gYZnpYQi9PiqtfG4az0a+lZD1harW4XQ6vrFSSJZ0SyFpyoLc7nWxWpwgKIr2Q7sTzQPYMRaz7eiT977vaq2MVNeGe0MiT0lZ7NUWg7WpYRElJb9a/1UsrXfAqT0KDG0IVVzKdES3kdc1fpjBRnoZHqyS0YXaDIlJLxtpaxeQ3YqJiTH4C6w6Rkp+7juKTciTreiClhLCa6pNzClBbLqHVQ2wEw/Lk6PqeSpjoKjhzKhfeLWlU5X1EsGP5VrxwTKXP4VsVgZc2o9cklRR9ixXCB1MQOY73Dwd6FNf3TMaGBjE5uOtyatMrWbqbmOqehigsD+exdT8llO31p0KWlsrcFklJsBuK7TqFCNggIZ9ZXS52uvm4MDyVRlkrCUbW/QnDO1KqnBitiO7ejoxXUgowCFY82zkJCVFiXlOsuImbJ6KUxBTq5MZVb7fETncpaaWu5TLuNLHOy2LieooVHfUK5rmD70OwUHFfcYEFt0houfiUIiGnGD5SMZkJJDMDHhfCdImEWnOPuvhMKMCdXVI+t5a4bNi+B1VJPI9tKlH4D9mF9NNSOl8jUVR3WGJNdgr1lK/kJk2eAJvdYupK2cz17HjACtrE1OTQqvgkvMdqCsU071u94r9VFbyvENLL8IRqy4MXMXuniJrHhFZXRJThcGgK9e6PrWpxPYD79VJqOv9c8fX5PoTHSmmqxW3Fj9hxyNGQ0GP1Y5z/srFQ5TOX2Ydz3Aqfm+xOm5Q2OYzjrLlWNuWGhLjV3xXHQ69B6VISac41VWyKqkGxWTK5jTNUnBFVI2qskBRPBiv0kypxms9fCVXN1Wo7L2JTVQoluDRV760MwGFeFwp29Slcxx36/99LDnj2RdExeTTsn0pIPkTKTWkfgbJkMRlPyOT2al1j7SlS2j98Hzc5oZYt4/nq/sNVXM3qu6hdn0Bl2RaKO0tuw4zPrYqyCYp5W+sRH5VEZQkWig4NQoObkD4vt1H06ldDNFFE5v0sFPtjAjBymJRmhylzZWUHkTGWn+9dJc5NNAJNJVLS6M7k9v09HLFFEtrYmM1lmtezgodScnEM4V4frWdVu9JIo/Ig17j/PlplCeS9Ol5hNuIe3OIT6HTIKoV+xW30zUykrYVQtF46As/FqbRYV4fLqD2M5rcS8ovT5GKeLUBlZwopRs5QrFdbAPc+fj1zpiLGVxdMU0pWwjxO63sziw2W0rbxZ7jLEXeZ/xEpvZ9+jnPUf4im8wkUbPFRoZ79AH1XE0h4ixSptRexxuQcBeilcOeXXUBtQQyd+JrAHTMtQeOsOHo89wz3ZlMhlvrG0w2VcE71fT64nQnUNfA4N/TZEZjy53T0kaFc54vDCNQVU6W2NleguhCL/xORfqhAsbLXDa5OKXT0yAyF7415iDHj15PdFfnmOljH89iEsELu28bBGDlRSiXHi7n9du0sNY7nQ/9EzuNuB0T28aS935kL//gXMh7Fk3yjDXe/oh3pwQnUkjmYM3S/Au20c/TvvgJOMrwC/r3naGNLOqdrewHXR8cT1yTidAblo/NYIo1acZzj3POg/SmJzP3Cueb0QDwLl1Ddo2HcrG+HcX1sCgX36HB6YxZj73ERufnMUQz+xPuxUCFtHfunApqa8Oc1KLm9hOuSPGF7eYw510u5tV4vWapMQslfMrnp5p34zvcqtWQOV2vXgZ2JCbQ205Hr7atD9D9RtEBwjfsSfg21w6Op6hpx68MU2GF9jrhH5VxoiRzp24SUmniSi18vR0abiJb5nOGEz4OgtlZCDqojudSGZShTFdGv3YsU9T9mYcWXJFKzjFQkhwzAbj4Dvr5Syk3/oYJmkZQmKZdxOREvmWpYKt3wzuIKx/D5JFdK7S65XMDCLuzIjaUP5sc4G6vH6DSNp0bHLdyCszfR0HuW3G2bOZ1r16HdcJayVW9wGx5eQ5h7DG2wvM4VrpYjNCmFHFOjObdxR9FxR0w73Udza3yCsCYzhSwn6XNWg1fham8y+VWtV6wbL0D3lURqX5+nsLVXQvQkKdltLeXetX1l7lK+5rZibuSrj+wFz7E/PxRwJjse49GvGHI3yOFSdbrgOiCOdpeLOA2+5qyZcZS2/Azne/sWXqafI5HDXa43qwlXfc+R/4U7XMBhOVxEElpzOZnrPXQUkZ94fhg1hrP+MwgvF4tJHm3IKeuvR2u9kESNOxVR6/6A1eMk8rP2V0Q6TMeXycn0VrtTsdBtOtr0EolVtyqcizrhuCSOUlpKOdPQx+hbGEeDxuVwrp/vIHB5DD1zvM8Z/XYbusYxVNZzjzMZkwfLCin1rMrinvEYW3UyhSotzDl9j0CoNohIHuHI3RvvBevhQmrfF6qwPbke8pokmvo2RDF0iBPmZyWTQfQAbtZOR/x0SCSxcn9O1vcXaiLjKCac4059f4RX/8XSBodabtaFNmT0jyXjlS1crMt9hIfFUojzfc5u/13MGhBLH/GA23wvD1/VeK9bW8wVNPPc8puIrv69iBNmHUbeJSH1RHhy1gu3QzUgiZbnlCqmn9iCNvsk+tdPrPhS5oXeRUkUrH5W0bNzI/pK+TpvhSvez3NEuoeQTklHc5VfHeCcmEQJJpM4yZa/8CgnnuzrarnahY+w/1scVZk1cLb2D3H/ehxFiu5wNvUP4LMuju5X3ONOygownfdOklVV3P2ifKgZpdOYIZc5b+ND6FEVktnJpVzQej9krEqm4BHmXM3enfj0MYma2v9WtP7jg97iJHIOI4XlM3tk+SRR0pptnPKaqVjXlEjXx4ZzS+ILcXBzOhlK6rn7fgVY459OUZuJq3CdjM7uBPqbO8uNjrHC4EkJ1FASz315aAolSTyZnEnh0teOgWdgPJmqZ3GWriPQVxFPvl2FnPOlYgQtyaAgUSt3ctQw9DolUNyQCk75wXkU7skg4+tPuWlvShElz6TisY+5xq0jYVCWRC2DnnFhu4aBG5ZEqvK73JCMochyS6Smc9c5IQ2FdkkCGR3iuBppBa5qZZHavx+4j1SOmjEyatR9y605eR6vo7JIib3k4m0mISMymWaVKtPk7WbgfJPpRH8lGnF5LC47JdPykT2c83/6eKqUTNfWvOVez+HwaE42RSuUaHvEFWjp5dAj1Z/cc7cKjLfJpoMf/uUmWJ3DnHwhxdYb0vEbZ6E7R0QxwcMpxzcKw+el0H93dCjMLhKDec829+1Qsqs9hQ28Non7RpKT5gkYrpDScUtj6l10DM1jpDRosTml7z+CtzESmqtlSa7KAkhWCGm7lSpJNzrA7G0yLaxWoV3WtfD5I5ealg0k7TM1yLicS/771Ki3UgG3Jblk91yZ2l7GQm+tiHTuTaR51jGQDBHR1jVmdPh3f2h+FdNHC0uKKPXDulkSutsygXrq3XBnnogsazWJ7ZmHTZuE9ON3dTL0qscLk1xad1eLDFGHR99zyejmILo/7xp6fshp82UNkq8RIr2N52ElR2r/mYht2iL6WT+VTH7sh79NCi00t6TaL3vQ9i2FqgMmkMbvf2Kks5hE3ea07PUfsPRLJu9D+rSsbzWiIaTkyaNIf8pSZPDeZsV7HVqu3Yi80Gx6OnMUeWg24GBKDn1IHkFrP9djx8VcmuWjQybPajG3L49Oy7VphpMUfR4pdLliOu1rTMHulSmkF+ZMhcpCaBpI6GGYE+0W7YSZh4iERhZU8+9WGJ4U0Sfd8eQ1cgNyDgppTakhrZ3xB2zHp1CpwRjexzRip1UmPR86jrSHNeKtTxb9qjahzJsN6DqaTZqGBhQ57gZsxshJMG0MZdxMRR3vr/4um0GW46XIcJOSwbUZVHepAXUWmSS5aEal6TcwZYWMog+Yke++PJRZSKlIS0Dfxblo4XXH2EpAUSOy0Mjzv+p6F9KwvoHuTRmEbVY0/F4dVE/y+dRjEpkPrUXD+0yq+WMydfY/j9joNBoudyH3lBKoTEij00oC8ttcwGfSVJKvE5C8QI4mt3Saoc/I8vI1tPbPII1YO4q+UYPXfN6xr55K4ZMVWHEkgzaccyR/u8twNsmgQyXTSaOmHNV8xkn9MJN6DjUwi6JMEk49i4MBV1noi0yyWHQWv08rZ6smZdGitWfxblM7a3DOIruSSNi03GZL47NIVTsKZnUcy3kho7u9kZghLWTaHTJ6MD0KkvGpzN82m4ruRGIzxTDr/2Q08QD/2Y0dzCsni2rVI/FIo5Ppbc2m9+GnkX/tBGvUy6akijMoXnGIvVyaTXvlp+Ey8wXr/pRDdoKTOKXazbpmy+npnhP4aruB6Rpn0+LVp6Dq+jtzMcqmWy8iEF7yD4venkeZQWF4XfiKlfnk0709obgweToLeCoj4SH+vH40Z2G2MnLPCsNM51dszv4CWmQcgle5/zBX60LyaDyCUSbD2aY0nnNWhaKnWIXtHJ9Fm7uCMfnvKajdk0b9j4QgWGcy+vj+XwoMQfqvCbgDvv/VIbhRPw6xfHZ+dTMEjpbdzCe4kMbqH4Bn+Qv27EAh7ZmzB3VLngtmVWVSiNMRlP9xTfBdJ4NGvTsA5T/t0fZfGilPDcHGb1PQ2pdBFxuCMaZoPOzWpdOV7yEYsssIorZ0koeG4E7kUxaBQkLlDswe9JhZPSugUae84bf+tqDncRZduH8AIf1KBetcMslpnB+41Y6weZFOFw4Fw3KjI8br8fPtCoLbyGmw4ueFyYEo+mM0XlAaefwZDJMHw6D2PY1eRASiVN7OptzJp40DNuKd/l0W8FhOU8LXoO1QlEDtZQZ9W7cD3mdnwLlSRkOOBUCPpmF4cQ7ZtwZg1drBuLQjnb6NP4hZPhrw+5hBkx334/WwJmZwV04HipbDSGWtYOaPdDo3dRNetrkImoJS6ULbejxfLoCJ6H//u34A79xn4JMilyZ/34fHb50xMjOPTK/vQUC+JjxWpNLhJ34I2TgAkv7p9PCvXcgwU0Et38PAGr62+ddYxOccWvBlIf7MuMLio7NpUpIrLm1cLJjFa5Zp8nr065wm6PFMJ3GTJ4JnMTS8yKV5F30xbLsLTHrl5LZ1B36c6Q8vs1Qa4eKDZk8lfJmVTgNHe2NW41cWuT2TNmVsxKp15UyWLKPsirl46Wkk8PqSRtO1l2HDDBesuJdL/R6ug/DVDFzaJSen+WuxYuF3Zh/K19+5Aamf/2W6ielksHctduiWsDk9WRR9fBaa9+kKykvSaLeOGypnz8Ca6zLaGbcM6/VnwK8lh8bTSigteM0e3ebnW+8BE//n7CrPCfX/LMLhonx2ITyLXB/PRFY/TcFPrzRq7z8b+Yud0chjoN9Nd7RsdUJUVhYNX+IO7YhOtswzg5JGuMIuNZclzc6iyx8ccTRERfBJg890b5zRUOSA16szaJfRb4ixeMgGT8qkF36zcUUjhw01zSL3yilI8v7X5VlBKk16a4dhU+xhdjaNYn6bCcP2u0wlLJO2bZ0B27ZspjIwi/e0NvASPXIZvS2V1ptbwWelPfReSmiVlT3Sr0/Fsw2plLfECaLcu2xKWjbp75gCR4s7jOPP0dkse8jqc9j/nj/0CbRA64oql7c8HkbEmKKweRrsV6fQ+M6JOFHmgNQAXgtKbZAxr5WZdsrIJGIiyq7dZrN2ZNHrCZNhM7GAfd8rI+tHRvD5kcuW+WSS6nBTPBBLXV7tT6VNP/WxscIZlY+SyWqPOXZsc8Kp6mQq07OA1r/ToGQootl6Voi3u8fExTyPtY6DYXQBc1jH19amz+8pZ50jMuly8lhcbz/tcpXvT5n9MHwZ6o+RCfE003MirJ/sRMbdeGrIsMT8tVugaZ1AH/j7uvrsD1RKec8WYIbg5OVIH5ZIqXvHof3R7xDtTqRjchN82zQXJtJEyrpijF03gdL0RGpNNkZZfwFe90sk6RUjfJoyA6o3E2nt76Y4VuCMoENJZIrx6HrxkIWp5pL2J30clN5nlj3ZdHW9EdafL2FGUzNJ/9JweM847mLRL4163QfBZUEoepPiKLTdAoW1R9EliKNXH8wwvOgglprF0eKO8Qhaswczp8UR93IcrMy3o9WOzzVXTDD71AYExcdRmZ8x5v5aCbf3cTQnYyx2ti1C34p4ahtoCPHf87EuPZ5e2Rtgd8NsXH4ST0OSDWA3FpA7JJDgpCFqL3WwHaJcYo56eO91nqm9z6C9/+ng+8NQl00b0ihUoob02JMY6hRHX8+NR5b2CTjweSpLyQxNY44hY1IsWQwywtNXh6GvHEsrH45FbMk++LTFkMkRfkb5O/GqOYZ+dhjCKutv9lIsp9pzGshKeMqEynLaoqSN8uIKtmNBBl3eqYljEy8xF15/uz5rIdY604XdzqDmh1+ZmuZZl1m66dQw4xcLSrqAwIMiWuuvgbUvz8P5iIiezRuEHz5laOf9m9K3ITBuKcG2OiEdCNOFnUMxDloJSWOLHp6+joGfbhy5NpnARxqN9CextJSf7wBTXi8vxFLjVyNUnAmD54kYEuaMQsSnEGxQiqHZRiMRKH7NOD85FXeqIq7jCtObk0m6vQNx+WEVC7ovo79DByHKMt/l9LYMsjnzkTUtP+VSNSSVjJ68ZUO7L+Krq5BMYlXxd2E5Pu8S0vBydQQZXsD4/clkWaiFmgNl2DE1mbym6kBeWIKE9CQSjB+GB3OKcHpyErn1H4GPQwrg/iuBIrxHYt0qOQYvT6CdO0bhu1M2VAvj6Y7VaGgOy8Tb/vG0UkMfVY9TMdM7jjz0xsBmnxgWb2JprLkBRm9IhufZWGo7bQCFThxmno6lme6G+E0nCvo1MaS8dAS+lfKeQD2GpvXqYMXsMNwPOUeWTdrI0PuPFWbJKeDdJ1Zq94n9739UDE/+YDsvXGd6u2XUvlAZt3CNaavxHuBUf7x7qnAx2ZROLee72IpbZ13ua0pp4awn7OieSsxuSaQXA/uhG3x+GZBMIlsVHFK+hKHViXQ5dwCCL55Hy8tEKjs0BEOXlEHrSQJ1rNfB2AElKF6ZQOLzutAILsT14/FUpjwck4V52FsbR+838+vwHHydGEfCxOHYFJAFS0ksLeqnB6196Vg4OpYe5ejhjxlSqFyLIf0lI9DuKoIWP/djbXq47ZaAzsUx9Hb7MMirotE4MIYONA3B6ojTmBVzjvSnaiDEMQJzp5yjrY/VMd3oO+teLCf50Nds/9IGptWXSc0dfazqzjVW8D6NREeVMP+GpWB4cCYZCq6xf3eqCqqVM+iUxk3WyS4j524inc/6yYY+qYT9YSEVbv3OUm9UIunvFKp7/R/LdyvF9HdxtNZOBy81irGzN5YuTtbB87v5uD4jlhRaOnALy4WSOIZavLVhUi2Dpk8MKQx00KKaiboBMbR0nw6CB6ahpewcvU3XQX+IUX3oHGlv0Ebh5iSkLz5HrzS14PJ3DF6MP0c1SQOwbHYUGg3O0Wd5f7yZfxo9T6PJy1AZzxPU8OpgHvnvvMt26/XDswe5tHBpJ/t+o5V9dc+klnvv2HX9JlYWkE7na7+wkXpHBZ6/sujuzhKWPMZeYPE8gxy0KtmLaV9cLLNTSWakYMetq2BrlETFPz6xEylXoLFXROcdPjLLksvorZVQ9Iv3DNmVGHotlYIqP7AFkdng9p2jMGMtXDiVBX/Lc7Ts6iC0vkqHT1c0cZWDcOygFB9OR9MmJU0UHhKi1Dqa7H6o4syGeOzw4t9TpYzA7THQDogmdz8lpI1xgsWCXJoadYMNP2GLwCtycljdwCp/WqCmJY8q62+wgZNMsCY0nza7XGeGZfpoLssn54+1zGvocFRuz6fRn6+xuWmDsaqY99IX6tjMDnWo38qlDw9vMFnkIzY3OpPWPHvKxNwDZiHIpNSKbjbma6bgZz8ZjfNMZY5zNwh6lDMpc1g2s/hqIRjvnk7BiYXM1asaKpRMNgmvmHNiNYwqU2jw9+fszaQquOukUoD3cyZbexkbAtPIufof5lLkhKHaObTBmdj9gXYwZLl0votY8D1LqPwu5/0MsQubxmGwbh7F6RLrPm2IWb551N9EwTZuHgnhPTmV/6pkzaN04JIhp+DD1SwvcxA+G8upobKG+Y55xkZ+zyJJ6gMW8e0xGz4yk/r3trPora8F1ksz6b9Bp9k/rECQc5tfR8azGconBX0RmRQ+VsyOf1DA115M3KS/WO4QBT7lS2nYhQfsfPJlrNPg+VOlnfWtr8Cjn5l0HK0s+z8ndI/LJo2MCrZ95RRY9mZT9NcKJrKaiC+lOdRQeonVuJghISuXdj+qYMbuRrhqLafzsZeY87oxSN0hJ27HJRZ17jXTKsig4A83WID7C2b0bwa9fH2H3dv9lOlr8j1v4HV7rD6buzWd3loGsJI+daayI4PuVoay8RsUqP4jlToP3mTBsiton5BOz+9dY8dcKjD3dCY561xnro7OeBYko0yPUiaNmorqdzLy31zKFtbZICs4m+oOl7KMti/sztwMimquZJavP7DZe3geWF3Dqg9M4v1qKtVHbmZR/1Tg2dh0OoV8plN+Ec78efF9dp4VvXaClT6/v3E+e3LQHk+H8pjZKWdOyrao2S6jwhI5M/PoY42/0qnHK5+NPtnLNA0yyMyvjA2JZcyUpJTcPJut0J3OOiem0liPFaym5iIM61OpIyeJJbieh4oinaaukrCor8V45JRBM4VJ7OJ+J0zXlpHGlVym9M4ewzOyqNgqk4mKbbHKJ4vaR6Yz/45+2DEtg6KzU9nTrPksyl9Ksc+tmHFnOTTTpCRURDKZ1nk0zEulaM2TrMmzGJ58jr5YH8m+5xXCpJHH+bQINrRiCgxds0jbQ8re7Z0EM9dMmrY/kfnGWCGoNZ2a7kax4E4VeAfz2fxJHDs24neWM1dKU05pMI0t7ixBIKX3vxmyI8mlGG0rpewhfmznzGKUjUijKXFBzMyoCKmO6dTec5xd/WqN11kZdO1XNIvfbIXIPem0wfUUW3/cAlN4n6ZUFMpO7VBDxuZ0Gjc9jDkvVsXBURnUf99ppvvSnS2dJCXv0S8F6zxKYZgrIa3OLaxGuwTz4/k+x3mzztQi1CxKJWmTJ5tQY4k8QToV7wpnWjvM8TU2lUatDGQhl01hsUtCf0dsYU0u6tD+kEq6S3cy/w0D0HQnjQQG/uy0pSrmHM6kKo0QpjTwD7YtXEKDX58UzLH0YG5PJTR3SIFg9bZSvJwhIetJf7C63SVYGyahAccXsV2CInR9l5J1yRwWN80YoT9T6LG2B3NYOhabOkU0KtiVFfiqI+JWKi3b68UEgWpwcM4g93WebOGl/ij7mknLTJYxTbeNbMoZCTUV7hK0n1jLdvC9Ldx3XLA0thRt+1Ooaekkdim+BG3HxFRhac8uiwvhniKlKgsLlnE1H5Z3+UyxQp+l5RlgjZuIPi8GW1KiD/kQEbWaO7H3V0YiSl1EV80ms7jLGvh0VUKRDY7s0Gd1HPZJpYqe2ezDTlV0q2ZSge08NrlQBcfkWaToW8AManzZC6GE9o/UF3T7bGHf90lpS8R8wUvfUsQKUmh1hhkr7y6Gi7KYnsXrscH/FOD0bClFuqmzl3F5fI5NoxH7B7HjwuFQjxTRw3RLtllPF8FIIfNwc6aRrI2DJmKaomnGOjQHY5ulhNZGm7NGc01oakvp7YZJzCt1AA7y8zr505q5W59lC+eKydnvXNXGoDDGfoppk+cAly3/8djoEJJhw2NBuKIYjhNTqHfEO4FfaAEWNkko6kuLQDZuBYaulpBe3Nfqt9Ll8DeWUHnIl+r4+UugXimmBM+P1TOCfsfIJDF53uunMNaah5+tYhLdM1b0LRyM770SOuFoysq3DsJPx1Q6GmzCFLsz2KwBKbSw9m613rdEdup+CpUnhVQPmHyKveVx0v5UVNX8sASXec+8N6NewE4XIUCeQoUmJYJr/QrQfE9CpfNSBF0TNmJmjJjcDsxR2Lmsxyp+1n9PmKYYXusJjR8pNCXDVBFqshLN1mLaGqahWPpgKSzfiehXubpiSspCmEpEJDqgrnj+Zj5WXObXfYaKvvBZiHBNoa3iZQpjwUx87RARizmpWGjthLzTInrbl6sIvFDOahfy738PRadlPtv2RUT6QaMU76ZImOfx//3W+031rYIS5F0RUnN0nMD1VyFeDRaTwdg9goWh+Yiw5/HwZafg8gBvLB4loa2aPopLwk3QXiamo9dXKwJhj/jNItr3+qHCdJgdsmxF1NGuzq38VMvYVyEN84hSfPxexTy8+Rpq9ioUf5SyFW9SSDN+sWJEWwmaG4Q0KpMJAs4XQb01hWirjoCz3IHZ5mKaejFaEV+wFd4LxPT5XqBiv95mpD4X0tZ+OxXh9ych6oKQbFWMucY91uj6N5mi3zlyIs87bPF5EdU/qVD0GDUy610iap+TqbDXqmU/Y1LI6G6colR0CdP/TSJhmPiywbJy1B1Ipillqi7mV0qx21xEwsMSlz21RbhkKKbRDzmXC6P2YMeuFBKeuKrY0rkT3hPE9HZvusJpkyVmXRVSj8EKrnm7GeKfCimnei+n23KXBYWn0HK6rSiwb2UXlvOf/atSUanOwYb35+XBCdUHHl+BPCCJrG/4Vvdvq0D6pWQSFyyv9rlYjmXeQlrTFlI1n86DuyEk7zMnZ2rwOb2Ax3BA3itFp5MfhKki2vm6UyFsMsbnLSIaei2Cix1qgKxMEV07msA9s7jO7iyQUJfdJG7T4TssGGIacLdXcSHvJhIOJ1D5hlfVswbXweZeIj3qP0gR6EJQO5NEQe/+rfa6U4W8SckUNPp6tfT2ZSgf59edadUZK/2x+4aIhlV/VVy9tQ/dVSLK/vlWMZSNgsYaEa1qlHIme/Vweb+I/FOyuKu+V1lAFu8/9x/ktj+pYVrVEupdupazfXgfX6cmkP7erQqfM3exzj2B3MaNVXTNvYULQv51bVXFW9MGhC5MpOx6bUX4y4N4WSmiYq4/Z5ZwAGuCRBQcrMR5fdDF3u8i6uvK5V6LG5nqG/6MW5zkXpvfYul7Umhg5xmur6gN+t3xFDzvpqLxyX14bUyg8/YiRd/o+4hfnUCNLX8oAkcFYNYEEa9xGtzadQtgOV1Eir1zFMZsPtr4+zLft0Bxv0IHoYdSSDCogHMedoe9DZHQ8roormfJPabvLiZyjOE8ax7hy5h4UtEZzPmFPoTcNoGsl31RvH3+ABm+CbTP8oYi4mIV/IvPUExiBqfWrwJeH6NIs5+Qe+9+HloToilBJ5K7frgYMbnnqFYvjHs1uhDvvsfQke4QruRWPtZM5zPpvRAu8koAgjYLKVhpCFe32h1f/0mm7Lz5ingrN/QdSSJR4hLFqx/z0N2bRKeLNyiqrIZAV5xC7WuKuPQmTdzJSaG4f4q52rAOlmEnJq86IVcV2InGsXxW2uTMKXv+hdZN8RS7xZCz+9QOi3fxZPlJi7saVoOFB8/QGI9S7s+51Ui4HUWLpuZzH/dfRs2gszTcLYPr+TcP8vh4WusZyl1zzkO5SiLdPBTOfe048v/PG+u+Hcb5rT4MPVMhhRvpcjEOi5BukESe0SsUBwe6496lRPKz9lB8X/4b72MT6N+AU4qojerYryamS+ql3LYJz9jMlyl0dFwad2djN4suSaF5q2Xci35P8Oq3c9TS/Ce3v/gxLvnFkn/8au7O+UYoHTxNK59yXH5BPU5bR9KBmRw3bc9VfNeIormpFZzBaw4qZ6KoZPR5bmCeHO+ESdRecor7TSFHd4KQPved4bSfBEKPx5VZ1wjO6MdheB4S0s7bepy/3jLsd0qi7AHrFXPCGD48iCcjtUzF0PGqCHMWU/yZUm7idmX4bBXTwIhSzmfvO7biRQr9PTKPi7jRhaiIaPK1O8uN/NoFXz5XDnoSypms7UL66xgSeu3lXM+2YPSOM6S8tY4ber0JPnMiaXt0PadzoAFqKyIpr/caNyFdjhd6SZSbdIY7HieHclkyzZoRxbVvD0LdkRRSyxvFWe8LRG1/ES0brM9tU16OMIcEEt32VYQOc8Fo13gasPSCwmyqEpaGpJD0WQnXYPid3etKobS+Ym7KnX9ZA69Tl24WckrTHiP84TlSMs/lFn98DB+cI71tEu6DiK95UwxVtZ7lvsa3Qjcqksj9BtcdcRt2xlHkNK+Ra2xphp3sLJVfbeairsihPpPv856zXMx1OXyihLSsN46bHx2I2Q+FZDDdkJvdugpT5sXSvp8RivZhqyApjyPfnFCFa9p0dN+No+U7byr8Mzph+0cMPSss5mbx3DLrQRRpWzZwYc13odYZRTZ2NzlvzTs4diKauv67zQXOzIPIK4WejJVyl8YGovlZMr0NGs+p3D8C08nJ5Fw0lfvpugbhgbEkO35GYTNqLTwXJ1Cw0wnFHoEjssLjKHLcV4VNTgfCX8bQXzqV3Nolf8HqcQxduU+cUkI7virHkM21eq712QPIPaKpqrORcxDcg2PQOfLtucNtHlYAv7kp9KKpiJvimg+LMWJ6tD6P+xl5BAnRSRSg5sqVuR5G97dEEq9ew6Uf3wr9Iwm0/Fqp4vv8LfDeEE9a/+QrkgzXI/hkHN31TVR4DdoA95WJtOa3U4oFQntMfxpHvS363PcFj+B+JJacJPWcM2vHKWks7fe6yYUkFkB1u5hyZRc4tbp8NAulZO94gbuuHoBQfp9l9p7cukH7MackgfRqGRfWz5fPywlUZazJxcZuQ0xNPDUZ1ysOJ2yGg1IsKZleUjibTcVQj3h6FTGPGz1gCkz+tzbw4+b2L4KhQkL+HzjuR6stnB/G0dKUCC7txkRcUI+juLnnOLcSM6yzjSW1B4mc//Kx6E2JoZseUs7s1Ug0+MXQtvgcrr2wGNr9U6nV+CY3VzQM8msx9Ly+lAsaewGmW9JIFPiY225ZhgTVNOr5rY1rCx2BboMEsr/xhFvoMBxlcfF0zushV505FI5pcRS7uYmT/9BBT0wsNa1XcBvfVkC/53/PJ7/lhnheRDtLp6Twl5zQLxpTLifSPwlaFD0mGpK1SXTtxGBa/jwK1xcmU2ueDtkH2PwfR2ceFvP7vfFIRWlRCUUShSIRIZp5DsmafY8khFLWQikppX1vmmaaaV+UlFIoNe+7CCVarNm3ENki2we/+f7+e673db2fOXPOec59v2alissCVH7tja1XxtCvNAF2LeyFxPwRJNkhwJvLP7n9CgZkYi6A6dZ33Jq7HGWtz4FR4h+uZ2E1lS/NhnfKNy7wQgIFCAQYVTIc2lfjaU9cMtz7DMOrzXEU6CfEY82BKJgdS+s5IepmaaLzXTR9uyTC9y4t7BwYRdGHxLjxUw/jRGFUa52K0iVGuDn6OKmvEWNVxBh0jg6gIvkcW77UDJOr7UmskoyXVSrQ7GKk9UuAIR1KCB9hTfv/CiDR7ANT18tksCUPSvuUEbu6juYp58LsZy8Mtkkm1anJWOQ0AU9vJZLJy2QM1BmDAxXxFBGRAv6KUVB8f5ReKIpQO8cc8b19yGSEGJtum2Fk7jL6YyhAtJYWvisvom+/kyFyVsPn/Dm0MF6IkgUqePXxGrU/zMHAD/2xvOcKheTnQfBJDUOC6mnYiHx0pfSDXZuEuiKEMPGfjrsOIqr+I8SI3dZw2ZFMppeE2B8+EXNsvei5fFYPVDZD5ay9NPJBCk5rjsW34A3kHZOMo976GNm2igK/J8N8py5yji2j1STXo+Va0OY30b7PWXB0GoJ7LY1UqpeLvBd6kI1voATzPIy8PgBmCtdoSkYeDFs1cEspi9zqUjDv5wzEv0ujB99FOLJ3Bp4zCYWQCBPfTkdPv13k+UaIWokpBFHb6NdqIZyXGEN51GbK7E7GmmxD/HnRRP61afgiGYm2qOu05U4meiKMsX7NdXI+nw3Rz2HwmXKddPJzMOSpPvJV8mnbURE6v87EJt8cGm8vxrbBttBdk0WGckZQ/T0TezY0UcNnKR6nmcIju5HWXkqHYtkY5Bw/Tad5qXBsssUb+0JasEiCKj4P347n0Wk5u3lp8mC3I4csv6XC/7wt+FFXadqZdExeboH3GpcpaEc6bn+eBBjVkUaBFP95TcGCsgrqOifB2EJbXOx/lnyM0mA/iwf7ySWUlC1n7UAeDj8toloLKfjHebgcVkcrvmUgZe1kCFeCquek49Fna0wru0jDutOg32KDnhfn6fYTOXu+momq3AoqaUpDeYMt9m+8x34ZZ+L1yxiqqb7G3Bdm4blmLPUMP8dyhmThaHosfazIZorpWYgcEUt2rgLm5Z6J2+tjqSHqCesek43bz6LIU+02q36VhXGqMfR4QCZzTsiBjfxsXYhMZJNYNqaMjSGb9GAm3JMNLf1ocp/+hlnsyUF8fQRlfX/Ppj3NxcfCMOJJ9rPS4Gwc0ogiof4G9mJ9NpJaIuhq6ic22DAfdvtPkILzF3bP/CQCpwdT3kM+68rNgvqnMCq1mcHiWQ58kkOp4ckXZqZSAJU3gVSo+IVdzirAhj0BtEPHnGkty8DcH6G0YNYY1qqdBc2wE3RJpMOa12ViwdXjZOzyieXrFmJ4ji9Z+Hcxb/NCZNh5U+Xk3ux3YgZOTA+k5Vte8X31MzDd5SiVTJ5Cgz+kIV9wjMqKxtGL32l42j+Qlq0cQ3t2ZCBUJ5BePXvLttwrwByvPVTj8oq1hhUgp8eNau9e4fP2psPrmA+dtjvFd1ZLxzIXL/I8zqc3HWlQmBtAtno25CufydPuB1DtzLFkcUKK9xMDKeDuKFIqTkPos2PUbTacOlk65s45Ru2NT5nljAIUdm+jYZceMm0qwKt+LvTfoji+4a80nPHdTbEConfl6Tjzz58S/9lSpkMm3qkepcWqPHq+PRtKsiPUPc+ItMOk6Cvf8/zeoVQdJ4VwUwCt6z+YyuWPO6LKn3pvvMt+zMjHzgEbadqoFrbQLxc/j6+lzLajfIVbaUjZ5E7eO2bTbKcM/Hbzozcts2jW4Cw8S/cl5fuMLj/NxrG9PuTQMZh8YiQQK/nTjYW65CyVYsZnH3oV3MiCI3NR3r1Sro3b+O9K0rAzczstzbPjF5ZIEXfOhayd7GiabTYcXh2isc9nkWPfXKDJm75vIYpoykPy0gO05JcGeRlLYRDgRd/KVEnnvRQjHfdSjVEdGyaVz8neS+nYuiombMvG+ryF9GSWBd9AzkTJ/I0UX2dHxj/ks2vMPsoxm03BbvmoXuxJ4ldEndKT2GzrRp6H+pNUkIp/P/fQsDoVsi+QQNLpTmVrFel2uxQ3J22nBtNy9up3FnyGzaPKlYZ8Nfn+39VXU8hwO6p2zcfdma70ewPRNM2TmH/WhaTRfSg8IhXlI1zpo5ECrbonwd07m2mPxQ/Wd04a6q5tpB7jYtb+JRMu2nZUe0uH35EnQdO4xeQ1djb5jcrDZnUn6krk09XYXIxesIbWT/jJtj1KxUf3DVQS94kVhktxUHUtDdvxhilQOjzalpOnZgE7JO+HqkN82m/Snz9liwSb1trTAf8Z5G2ajaYNDmT9eRoFVmTB/NB8clz2li2WSHDs2HKadeI5+7IpDUGPHcjKJZd9eJqBhHQbmrK0D79bX4LaEzwKDZ5G9fJztCPXjl4oTKWyJZn43jibXvR7wJSU06Eycy6Nts1mRuIM5IdMocXNX3npbamwqbem2rnWpCNNQ9VMW3LzmkLaJ9PRONqWXB7eYo/C0xHkymjNmSxW6J6BsjGW5HinnfdKlIrRQyaQNGkK3TaS4pXImha8mUx/76ShQHM62Tg0s0O6GShsnEZLwrNZjn0GZDFm1GJYyTMNkXPf0dFUuNCabP+K0X15AhkPamaTjmTD9705le6/wUx9MqF9aAJFO+Syx5YZUHo9iirDBTxFOVvt/zycTl+dTvtMhFBoN6GrM6fR0/IU+KaPJUH7TTa7bzbG/xhNP+43svWR6YgYN5aObCtgY/5Lx+Cf+vQrI585DsrA7I+GFDroMO+5kkTupQeTmwefekqT8FTXkPqs4tEMcRKeXDIks0MzyLxKgIY9xmQ0+S4LqMtFtdw3Kbm3Mdcf2RgcaUi7nU6xgZXp2L9gEK3dsoM3crMEmspaVKKyk4Jvx+PyZEN6brGVvrTE49z4YRRS50jOonhcidantu/LycAiAZqnhpAgdSHdi0iAcZ8hNOLHHCr4LPex6UPolh9RwIpENM8xIO1KPqmGJKBhlAE9trvPnPi5MHfVI8uRbazscCa6zQZTzMIStnRtOpQsBtC2+Z48hz8S3JYoU80Wf3LtiEPZkSFkfuEgjYmNQxY3hAIz9tDiNfLrd4aQQfcOKpdzX4yiPnVlbKZykziE/x5EbXob6NvmWCy4qUttIauot1oc1hgPpHmBiynUKQ5JT3Spx2YeLYyJg8GsgXS8xI4uJ8Yj+OAgyvV4xca05+GjSz8K3PmYhXZko1NXnXqizjODOxlYcUyVLi0/y8I703DinRoZWh/k/e/z5NG5P9jrh4E0aX4cykO0yaxvAHXdjUWWvQ6Zb/EhnkcslEx1yfz1fjI/GQPNPTr0zn4XedfG4HyNLrk/2UpZjTFYG6hLG22cadv7GFgt06W/a94yC/lM2/e2N8V3yfl9Wg62Z6rQs4OV7N70dJicU6atWRXsUEYahPx+FHcyiBdckQonj9fsZmQFWd1JBjsojzO5nAxak9H7vTrd6RNC877H4uoDVVrmE0QLjsXCy6I/vf4WQO3KsVA/pU6dck6PmB6Dhl4aZPHtIOWuksdcoUW/Nb8xM9N8uIZ9ZrzLH5lHTw5qlH+wMy0ydv6/NKjo9yb3K1k891VpcM29zcxHh/IiGlPxd3Q7e3yzkl7ECDBStRe5+Vyg8rYkBL7rQxNyzpHH1iQMd+hHE1k5ed5Mwr8WdVKILaO/GkmwfK1J8YphpIFYqM1VpKToEAreFIvnvvJ7Zx+nBx0xCNypTIcijlHHgBiUu6vQ491HKUE9Bv9SVMl05Q/mrpML3pjXzDGwm22pyMHxRx/ZhyP1bJhcpzTafzLn0lq2OioN1uV/WdjaU7z1PRK0z7/KctbF8BIGSiAKbWF/22vIYmcC3N59ZDO/XiS/r4moL/7BdvCraMHNBCh69aK7Uy+Qo2U8/pQp0QTLCqpKi8cPPVXq8Csl79J4MAN1Uul7moK3xuHErP70PaCAttjG4dM/NWorzac/C+Q9PK0/PfoVQ8IjsRBM/MtuVEZS185YrN78myU/DqMtFrH4YP6bvd90gr7cisGni3/YWdlxSpc/9xOKCmRlGETPVWJwL1OR+u9RpNhx+dBvamUejv/YoZYcTA66z+5Y32Drr8g9xoaPTJU1sM78NHh6fGXHAlX4kpR0HLhWxriKKzyN/yQouH+B7Xsio76mibBc9ZaRfw2ZBydhpd1HZn7zPBlVxmDVUiV6bniOLHvkPdOtTLyOMrpxOwZuT1TIsV8x2V+LRoSfEkWcLqDfS+X1+qdE2+flUV+1WGzs1Zfi92ST0CAWWqF9yTo3g6oKYpC/TL5PsYTGL4/BZVFvKu1JoVitGIyK+80OhQkoaFcMnPr+ZDfWx5PRjRgkmvew7ORoEsli8OH5Z9Y5N4LU/eTX935ikT0nSONrNIwmfGYjZ4TQgt4xyB78g62K6EPxb3LQ3nWN8Z72ImFGDuw2t7Bfvu3M0yUTho7P2fldd1jE+gycbetgh2J5fI39mbgjyGCdfQfy/4b/77/McpiPXzuvaaMUFubFLDeKo2mPErFa9JLNFsvo9CsBeOtes771MvqQnoLKQS+YxbdT9OhvJBri/zGSFdC+bVEQlf5jrf/lUn1JFBbc/sM067Ko52g0jC160fgaORPZRkN06jf7myOm8eOi8beom/W6lEwztkbLWbOLKeon0nlZNNiETmYQHktcRzS+fnvNMg2jqO2s/N6+HexdbBgpjoiG250XzKf+BJ03jcZj/TdsacQgEl86ifo+5exPqQ6NdzuJDocKpjFHjYwO5aH+7kU2WOUJs4yWoqHqLuPePZR72nQo//eQ7R9+h1lUS7DgyzOW1dXIrzibBdtJwezQthx+ya4s/HkQynRurON3HcjEUish6zinyw+SM0iFoYhdmQl68L/fG5n6lHFuIBcuGYbGD5nOOY4U9cSwV3nAcks4craTwHr6HdZhnE3x46NwY0sPSzmUQb59o7D43ifmvENCCWpRqPB4y3a7ptC2BVHoM+MF8y9NIq28KPQsfML+zIqn8MdRSN/4iE35Gk3qzVHg+j9kFrcjqG9YFCyj21l3ipxDhkfhZcM91rjAjHKX5OPO7bNMoDqGDHzzYapylmnFGJP3hXwYBZxhr68PoQdcPh6vL2ELS7Uo2i4Pe5TOsPql/WnahRw45ZSxovK3bP3dNHwKvcY8uResoD4NJW9bmPq1Z8znaCb6vLvDnpeqsMeUCZ36vSzC6j5/1plM5IUfYsEm4fwZ5RnQUfBjL+1q6dXuFKTPvcUC1Wupq1oM656bbPgtjg4FS7Hn03W2OkFG1nI9zb58iRXtMCOXzjwETC5lKz1M6UF8Hj6MK2LKS41I/1Iu7PfkMvuMIRRglYsGm2w2Z9xXliCfgY9bKpl5748sUJaGjr61zCNIhTnul8ewy5md6KjmV/1Mx88fa9gzx1oS/ksFb+MVlm4PSrorxYfPNYxnVUMGT9Kh+72CKT0xI8mnXPQpKGTx0aa0wiQXB7ZnM368MdVHZyPWTsy0rv5hDiL5/Ek5xQrH/GSSsDRsFZaxG0fNmX9yGvwiJ7I+k4exKVPTwc+dzfqqchR/KA0fsotZwaiLVLEvHW522exngTnlV+Wg0jWLjX88mirk+/8aLGZ/UkdRT3YmYpXj2JIWBSrh0iC4kMNer7dmOdelmL5JjZ11nswq5Kx9sM2AvThQQ8FvpXCLlTKPlgukrZ0GtzVxLLu6gvzk3HHgeAibsmActednwy5CzAwSxlKCfhZKPsSx3BQTWqyYgbwDJ1iuvRKp+0gRMCKBBXYo0otIuWd4JmQXr/OYlvxxg1L7sBEv5rFgnTQcfTCEzU68SI9OS3BuZTR7/e88+cq9+vERAcxVrokh/aQY8vMg2/lwDDXkZOBRcSiL8zGhgrI0lGX5sTECZbkupmFNYzi7NECJHnnL59WGOOZ1ex7LPSuFdlQrP1hYQfodYhQtcWbvysrogUyCE4+3MOUvxpRVLsH+lh0soNcIWrVOzjLN61hlfV9aL/c5TfW72NbMvlT7XYonnw8z+6drmfJoKcqLtvJ/8BYzJRcp9plJ+IcdKujdchHamoiNLS4jh0upkI1xYKu2l9I7Fwmshtgx3qLh9M1EjJ9xi9lo7WGU1ZKC7fzZbOFaA+oMEoKvz2d6C1TJ3UCKufYbWODBflR+RIrRDbvY/mJ31qwmRdQ5HX6gcQX5DkpB9ysT9uRUGZWdFmNu7iSm9aiUNG6m4spGHrN2HkpbRouQsGQmi1+hT4+tUqCzZhpLXKNHPS4puD9kArvC6VL5RSE+3rRgLtYa9EhTjCe3prL0X2pUM1aCJyNs2eJOVWp8LYFOwHym7H6cOX1ORX1rse3fJf7MrFHuDfpJeBJ+Bel9Ssb2bf3Y0a1lJKkS4eM4XWbdeIaMysVYcqwv68zRpQ+FIgwZasa2HNAhfzMRbh4xZ/E3tcjaWoxNnebs+TENCp+eijVrJzBDM7kPu56KJf5WzHhKDDM+n4r1s65Xd8WEMKMFEpia/7a9VVRBRl0CtMbe4wt2lRHXlIJfq97z7RaXkmt/MVRMezPLY1lscIQY/tUPaxb+TGE/eqfizyq/mnWdFbRaIIB2kpSvP/QsvWgUQrngLN8nYRONF4ox+tUcmYLhBtJ7L8KDO9Yyk2NrqfNwCtQcJsm2OaykQtcULPxpLLN3X0pe6+Xr94NlQ3UXktpUeU11h8smddvRHZsUjL7Ll9kd4VPbuBQ8WO0uu200gyqfCRHyKkqmOHAq7SsUYrztWVn9jApm2STCUQ2eTDb1NBs/TIyyal1ZaXMFOXYL8K1gNd+Yf5YKS4WwfeTP93rjTD6TU1DW7SRrKNhAH/ql4Oi6ubKRs9eTk2YKrB7OlLVaW5HhCSHOXu+SHZtlSY1GQnTt1+aOqF1ibRn/e589UqbqU8P0IkR4neQmcz5TQUXxyVAPVePzD50lx3dCNG0z5msMcaPybhGcKxNlAcmu9G1gChZfCJONyd5Cp5VSIO7ykmmMtKBOt2TY64zmmN84OpQuwIoFkznzkCYWz8TIe1knqxzSwErqREjvzJHtb7pIBa4CWOkq85ZNu0CcOBltwcTbuamCxh8XosGqgNejUE7NP+XrOS94jrP3UMW9FKifuyELv7WLDPVSMPncWdnfzJ0U8EiIlcqpstPnzGiHVTL0M+w5/d2jae3pZJR83cyttWtmlenys5//XBbwq4mUZUloj3xYrZd/hUS1SRC1/VdtOK+W/q4WoKm8b41NQA2FqydD9PNSdf3sKvL8loyybxOrF9TvoRK+EHlhT2Xunz1pwVShvP9vyn5sG0nxk4TYUX2U+7tjOKV/F6JqbRT37lYt63s8FU0nGbfv3XV22isVes/7capX71LuoyQYLFws+zD8Ls3+nYRGPUvZt2k3acaPJCw+mFIz6PM1WjpfgArxqRoXukTb+iXjRl1xzfMHB8jmaAoURv+UNcTup4ZgeU4qPsoeuRpQgbMQqe7JnMXsQaTlLkScUQb39z8wv+sSWHr5ct6VYB/mSeBw342r6dVOw1ST4ByVIRuz5R49LUiCvlOAbNr329Q4QQBZvp7MNKuVhGYCCI401uQ3H6S2fymoW6bIKazxJp9pci/3UoHT79ahoudC+IbncWq2l1iSrwRRace4lgtXWNBLMX6XBHMrpj4iHdsEFH38KPul9IC0jyXCJ/OaTKh3j2JfJOFs7yzZf+UVtOBMOEQPjnNGmuWktCMCgu/HONUlpTQ7MxJStSOcRs9BGjw4BW6DlLmO/t40+I0AuQpKnLLHAFohz0NnViHXOlCT3OuEqPMt4vabtrDVr0Xw/hbNvWl7Qj7OcVjqOILzVnhMfx/Gw0Fdnbt9vZ2ihyfhxJZvspqZl6hxbihaHuRzg0tAprvC8JdyuPjui9RcG44PQ0Sc9O450kqLQK5rBPdWv4yCBkej4WIQp9KvhEonxCBAy5/z/1pE+r3i8GCZPzfy2yHas0YIgWJ/rmLkQgptFCDCxVFm/G0+LagXYDvbKgtu1yRnqQg9/U5z5mH9qbooBfOXFXOhBffZo3MiTPwi4ByuPWIbs1KwK1TMeW19Riw0Bm0PFnBJa59S3ZA4/NGbyoU3PSL3jwmo2GrM+R6+SrHTQ5HVp5SbmnmZXv0IhXHIaW6RMWhGfARCZxZyztwp0joQj3bPAC7zWSG1tSRgwbNAzrL+MPneToZW5gBu7U8HynQRwODpBpmebCFVhSehbIO7LMbXngz8EqGhFC7znteXVowV4ezPEm6xiRKVH0tB/5lnOK9jT5jRPDF+DZNwf+e9YFJjEXgmGVz0/mekcyoGChM3cMauT8n/XhzqNi/j9JY0k7J2GOYkXuR6b75BFevCsNb/Iver4xoJJ4Vh76pznNu1y2SxLwK1u85x1haF5DgqCTdfh3BbMnzkNUqGje4gbr14CT2Qx6kWvVMW1LmIyhTjYe8WLNOeTtS1LgFMOU/25p0SuS4QI6fzDOcyrzcJskWYFH+Gi1/Xydp1RchKyONWHX5K4rExGOKbyGVufEaNcv6ypCDO6VgbhbuE45YWxwXatZDYMRwzHTnOiX+DtvSPwPJccPdfFJCGnVxfLCK50+G+1HUzGVmiYVyA8zKyXhGP6I/HZVdfOtChVzHgEqNkvI8zqedfPEQLa2UG3H+sNkaEp9kl3LzF35lYKMKzGcXcOw0516mIMMfqFLeq7DHlNsbitOspTqL7hOadjIZJVBbnnXmHvO0jEWdVxzXvukWOrREwLK/j7J+2kJVRJP5IL3Nm9oWUaZgMpz5J3Ny1heRwNwUzisSczYojFHg9Gd5/TDjR/TUk6IyDkSxKpm66knw2xyLgVozMcdk00m+Iw+t1XbIxpx9Runscgoac40KGPSIlhxgMdyrnXO62U412NE5PreE6Pt6lOWlRmPnpEqf4/DZx2lEwXFjP5Y08RdanhBjumMEFNhTS+aciDD+Ryc2aeITU1wmQcH4qt1y+djAQIGT5Ai5aax0ZZ8RCYZNQ1rx2NVmPjEXlqQSZ+uQp9EVe3419NLmOAY9IXTceFq0XucfrH9JGmzjUFNZwgW3tZPJSzss+tZz3vvv05Xk0/BUuc+57iqhyh0jO0ae58DWnqKJchEbNPG6SnS8NPJaEp22OnFb3YSppTYTWyk3crzHOFGURh64VxbKysRvoxZVYHFDLlA1rmkQ98+Ph12TBKRoXU+NBMW4FV3INfb1pj3UiKsKWcrYLd9MsvwTsNxvFlc/YSQPr4qGi+FV2SG8bWabHQVfluiz0tAvdex+LlfUXZTPHTqQVLvFonrCSC9SdQBvN5fPq+kGuZUIpmTwWwe/xVa5dVEIjW1LROeUy56c4jtQK4xDxI5Sr3iHXvuZYLJgcx+2OHkFKH2PwXSWF89I0oN77YsBryeAO5w0kp83y3i4o5KJUzlLSzlSEnmjlJm8opYguCRLUbnIN2trU1hiDbQMruBGm56kxR4LVlU+4Y4Jy8pX79m71h5ygqoyCk6QI9r7NGXrqUULfRBhtfcL9G6xD+xrjMFb5FudyS4saf8Tiq1Y991usRc8XxmKIqJp7bFhDnhfT8L6gi7M/Wkn6JemwS3zLjbh0jtIfpMHj0XOuv0oClZgmYm+dBux/xxH7lojhrf2BL7HktVsAr4XqeNweQ18MkvEiTRM926Pp21ohHD8MxPKi8TTlZQJCq3vjZeAoEqYkyJ/vH65vwTDqketRWOtn7s6swdQWEo+6ka84Z9uB9Oi/OLxTesT1rrxEflqZuL7/P27HYpCbRhaEA35yudXVdOhjBt7bfeZ2ZAgovFPeb3mj0LI8kaZ0JkKx3zDseRxP994kYZWHLiLuxdHvXAGUPDQxZnoclclnfuFhdfxRjaQP81MQus0QgyxC6bxaCjKjTPFhy3EKvZwM97Nm+LfNnmoDEjHphQpifs0gB9tEKA9WgsLPySQYmIiqsX1gFdVAlrIMPO+vhPm+V0lxYBZKPylikGE9ZXpn49713jgz9xI59M9Gp4kCko6I6dfNBNj1n4ySYiEJbJPwXMcSJToCag5KwvWoMci0PEaDC5Ox4bQ59KYdocKoZMyaY44pUctorVUCPKM0UeXnQKLCRPwe2h8Ohk3UqZmJEkt18Jc0UplVFvSMVZE+/xrZZGRj2bq+cHO9QsKfOZg+XQWHy9KpcXkicrSmw/SelJa+S0L89WmQcWLSOSbAhCJrNL3wJveqZOyzM4Pg1376VizEttNjsbp8Ay2wS4S4eAgCBq2h5vREBDXp4rZSC1W9TcVlewMEmTXTlkwp1hjoo/PGDeq0ycCu+YNhXt9ELmWZsJuvg1FNjXQ5NRvzXmkioDubPnQnod99GxgNy6KGaAG2XLTBdEk67dgsxPwaG9w47kX5y5OgLByLrMV76ba/ACfXjMGXuJ3kUJyEwytHYf9UF9q3IQmTLhtC/9FNGijn2eF+w2EVc4OSAv73P7CGSBc10dMzmTj8cShmteTS4ynJeOI1A1tW5pClVgqyx83Ei7wblLNbArs3o5D/8jo5REvw9/4YeDmWkuHWFNg42MLTtUTuc1LQPsIW/wkLafYvITaumYnbmxpI/b4EX36Ng4LDFdLIlECqORGpGy+Rh5YE2v6TcbChgroXpGK8xBbhJ87SGCUxDpfaoiL+DA2LS4XJN1vMFoLKr6bCY95UzNKsoRclqeg72QY+iheodWgq5nbNRHiLnE0yUrBCZAuXkXeZ2WMJqnfH06SrN9nVwVLsORtPt8dzLH6bFEUGCRQ3+Qz74iHFTF4CSW69ZkZSKfip8nM8/zGz7ZEicFYcfbp5nTVtScer1DjqLKhis2Ty9cc4mrg/lwUMkefQPJ4KviUxk9h02KyNo1dH3zN/loaCkzF02vU1c9yTgScPoil1Rjj71piOT0djyV//OHMwzETl3BgysvnK/nilY+mVKLIK7mb7n2ei/WsEra7rZmb/sqGqGU5b3nozxag07LgeQ+tX7mQdv9IxZXE0Fe11ZLUmmTjQO4qylv/HQiVZ4IaG0bDKX6zRLQepw0+Q1bkfzHZ0HqayYFqluoSNzEnDKNso2tc+i3lEpGPPjQjyefeX/d2Sg6i/QfS/757NvpOLKK1Acqr9zqxW5ENmHUA9nuOZmjQNbr/C6LzUgJnHSXG99gRZf9Vm60vTcPFVMBm9+c0ClHIxY6sfdX3oYdG2efgtPUxdel/Y4NB8BL/xojolNWafmYpU/2CadKEXqymVoPhAEFUMfMXviJEgti6AXvyYR0auQjw8dYwM/9qT7S0hTl05RsnXiC6rivDvv2Nkw7ehzGlyHu8dSEMnTyLpVAnMZgSSh/FXtrE6B/ev7yOnWR+Y+GUuniTuptu/XzPvu7mYqOhG6oOu8/MnSbBstB+NvlLM9/RLxQz+IZp1Zz596pOCP0uO0YIpc6moQISYUccoxWQWrR0lwe3vAfTw0QxSfCbFy0nH6NzscZR0KxVjNgVS2PDRFDFOAnWVQGo98Jx57c5FP/42Wn7uATP4kIMnz+Qc3y+eXzQoFWHL9lFBw0IqIRE27gugy1YLyMk/FUMOHaWnR+bQn81pECf40yi3MTT7rgg274/R2zEjqDRVjIeZAZSWbUArwlMRN+4oLddpZXqmWVAfuY4KrjWytVezoLl/Ff29vJVfWiXGWB83Ot/K5+fHCKHW7ErtCotIGCvFTp0j9MJ0Prl4ZCCsWe4p1tnTlslZKB9+mCR/hlGmnN9bVP3JLXUweW8WAe99qHKkDnnxU9GmeIisra4xP70MvDVZSb+f1TLj9xnymbeMFMY58IuUJJhyfRsFsol8cW8RrC5vJqvBi8hvVSbWDPSmqnnzKd0iG5vPHKA+Z+yp7UcORv/bRyK/gbTtTjI22nrRkT0DyFnuLcMk++l5/DkW9DcdmryFtGlWORNtycTSjfMp54kB30NPhPtK6yhbcRGVK+RgyvTd5KMynyYty8Xex+601siezGvy0NW5g27Y9id/uefvmu1B7T9UyMlShIyo7aR9r4T1rpJii9k8OnGkmImGpmO8uz11JWnznVtSELx5GQ1Xm0+tPdmIO+pEi6bbk/7ZXChpuNDKZkUKthZBc5MLnd70j+mvkOcqZCO5806yG/PTsN6OSP2GGl8SmoJJpfNpBuZSuCgL85evocQ+synkVRaa2Eqas4NHK/5modfPJVTY0MMU/ERIeraW1Hd9YJY3RHg0ayXdVshhtYVSGO2YSdP79OH/nZ0Cv36zaOl1PnWMz4DvmwV0dfdMurdeXosl82jk0Q7WOFeMOTFLSNDrCfvxV4z1XgvIZ1km671IiqO7ppLj2m+8DsUUXDlkQwPXT6M7d6V4JOaR2+W77JtDKu6ttaMv5hlshqo8P/Jz1nH3Ec/wuhD8H5No1hFr2vE5FWsWTSUf9RbmlZeKmya2JNiewcZclsh1cxxdTZHxTHKFGLjbnMyXWJPCZDEKEizJVL5OWCdC2h4L8lG6zh7MlKDh72T6cjOTDUuSQP+PKQnHpPKaS4XQvj+SAvZNpZDIFIy+aU4NvtbUaSXC9nvjadira0xrjwRLH4+jbz3ZzFcqwT+3EVSd58Oz752CheOH0vQwG+o5KMC+ZyPp+bdptGOoEJtujqa+5deZ7dN0qG8ZSRZrrrF2iVynnppQjFE+W50vwaaR+vTwRC7LLZbAq34YjR/kxCvcloLaKbp0qNuWHn9NwD+1YZT4ciZFy31d/jpDUh7YxMqc05BTNJQeLWhgGvOlaD00guJ2FTDRv1QU+OhSz+FNvKriFOyuUaP47UQGQ+Nxbulg6rBhtDQ5Dt9PDqY3Hjx6HBkP1YkGNEt6h+nbZuLdRm0SsxbmkZCGPdMHEi06xdzl2lfyUJP8fLfzBN4p8DJWpJCKNbR/TgwWaA8gE9Eyil0YA1G8FkVLFlKdfwxa9QbQrMa5NOxEDFY1DKAlUXaktjEWwybqUuGoWdRdGYsTFnrk8/keM9mfDtXr/ak9+RYzuZMGv2da1L+6mD23kODQvf5079dO3tN0IXhbf7D1r/aRVm40Jk3VoqtTd9Mvp2hYtmpS8LHt5DQuGtMiNGmWxIkcPORseFKTHjSvol/6UVCIUSNe+mIq3x+FujP9yfX8fOpujoJknQYlqswl/ZBotK3RIuU9r5l5cRaqFvSmYXees6czMhGqq0T9As6xwhYJlP4p0YewMvYiKRWDO1UonufNu70lBaar37Hzfw9T4KJo3NyhRjp2XqSgHo3WW/1psIY7xS6KRI5RPzpvvYW8yiPx5q0qna/eQEYakShW6kdOpWuoa3YEFMap0D7lTmamkoWSn3/Ym7IO5vogHYnt/xiizjMrQSoqXRSpNqOU5VIKdCoVqaZ/IK95kQir9z1m2REBFGwRDcmfPqQRLGfbyiicGKlC67/to227I1Dcqw8tlrjTncRwmDgpUs/oHtZVloVfU18zU9ln1liUiTvTPjDlAZfYGA8JTNu/s5ETZOzypFRUBPxmOcsSeGbyM3469wqrGRLK6/IUwexfE1s7VkZmi+LhFPaRvfSuIcd58bAO72bePy9S2Zs49On1H2v3qCJPqzgYF/Wir3VBtJwXjQMrfrOLRceoSx5nJVOgWe4+pKYbga0Lf7PKxfvJ+GIYRrX9YtVyj1GRmomaqqfM/1M38yhKw+mNr5jS6UY2Jkiuy74f2ELnela0MhWCcV+YYGENW94jxJ173eyol4inly5Gbh3H2j6E8/z2CGExq5rtnA3Kfx6DypMd7KEZR4OHxWG94ztmc7iGvrTEoM+6b8xbepEax8Sg5NcfNsCqkrbJolEo7E3ffp+jij7R2LapD6msLKcPtVGYcLIP1bNSspFGQf2uIvVvCyEn3WjoPuhkw88fpz+yKOj6fWbjUgKoaXIE7Evfs7pKH+rICENsz3u2dZIiSR9mYSVdY8m3FOjHiUy4Sm4yj7ImprM6Ffp2b5nHjctM9FOI9sJOJnlznad0Ru6TzfNZ3YYcnr+pGJ57ipny7DDevF8CLNYtZr+0a2nV3xhE73jOPsWChv2Ox57QZ+zP3fNkKI3Emj+9aPnBCmq9GoEJ5r3IwLyM3tyNQFmQAn3kF5PC0EgoX/zD9vkUUsjjCKzc9Z2V7M8nC7tIKIz/xi64h5Lr2CiMuvGAeSOEfulFoebfU7YqNIim+ETgwKUnrPhaAIWWh+FpwgO29X4fujElCwVFtWy2f2/a0ScdlfzL7HbUE9a5UYIb7rdZY792dvmrGOFd99nqW82s534KVrs9ZcvXbeJ7rMqAz4lQpn18OL9yfBq+68awNuFdXpDcq1y6JmaBv+N5hrXJWHw0nbU6BPPKtyYh3CWXrVa9RLNPxSLx1F02xbiOOkWJ6GB32a0ZdZSwLBmrz7Qy8YSzJFwSDt3+v9naoWdIqhAOQ8UedsOyiDKfh6HG7yMLn3KSlC+Hw/LzexYtzCbVyxGwXtzJKimNTGojEGv9mL3/T0SBBpEIsL7H9PnJ1H0kEqtxi+W2JtCh6kg8Vmtj8yNjaQoisbRPKzPZHEVm6ZHgfWlmB4PDScc1Ep4rmxl9PEGvdCNhFtfK9tsFU9mgCCh/aGW9TgdS+kl5PEebWY1/AI3PCcXi583s0RkdWnE/B7cO57ERd9RpoXs22mNOsb7/+lLVl0xcUi5n22pfM8WgVGgIr7L9QU/YMDkHrYxpYVefy2OFENb+t5lCSih/1YR0lB3czOa08PgPsqRQyfFhhhkKfPExMboGnWBvKsp54tVChA+KZYRE3g9DAdwKk1iRwWXyL4+HZ8BNVuF4mWp8kqBn1MAyX9XRoZ0pSN/WwHTl+f+TKEbN5qtMu/oU+VWHok/iG1ZcUUCXjcOw/t0rVhyVS+lt8rN/5zEbw8ugVnktarSa2eqIVNK5Ho4PhdfZ8yIhhU+LgFP/BvZzehJxYRF4OUWusb/iqDU1ArrBV5na1WiSBkQgwPQKqyuOIJ5LBPaY1LOsn6G0xzACIbvrWeWEEPqgHQ7PXZfY4cXH6dOdMJgOamDpvKG08Vg2av6KGdc1kEzGZ8PaWcok/bWozDETgpQMNm6hGiluycCNogIW8e0zy9FJxafiSuZy8z3b55KKmlKwYvNrfNW6NEz3nc7qlQX834fTkJYzjz3k6ulBahJc/4F17Kyn072EKAmuZtaNdTRYPm87gqrZB5NaEthJwWupYBbn08hyThj0i+oYv0ZChclh0H1UyxSURaQmCYOeRg2z3yQgJRt5fxbImPLYBFq1KxyxTTIWbhJLzbvD0dBLxqb+jaRVWuEo0axi8U/DyH1iOC51XWR7FUPp3tBwRN+sYXPeG1KR3AN7qMYz7fhBtKV/JgK8klh6pg49OJgpny1idnyZAj3wEEFVls2c+vxhtmtSccOnkAljvjOHXqlwHV7G5pWqME9BGoo2DGE6zp/4t++nYfiVsaxf3BVqWC/EgQ1lrPXEZXLtFCGgq4BpjqmlwbUS9Mw/xca3CilQGgqNK+XM5z8B3fgQiq03K5iwTyL5moXBZ9w5dvJDLBVtDIPl7nPM4E001YnCUMk7z/bOG0GOm9Mh6TzBzGIMKGRAOp5uiGBvdvampo8i/P0pYT35vcj/daq8QBlsx6YR7Gq5FKJ/3fz2GzrsPD8NxbZ9mcXsOpJOF6NZO549a+XIdYQERcNSmMZMYzK/LsX9l0dYL3ND8u0txVSlY6zwcx8yXZuKooxEpr9GkaLaU+EfLWY93yzYLEcpTENr+dtiOao3EkEnzoetG1JNZXKGYvePse9zK8nqkhhzdx9itcrGZLxKgi7PXWxOzPD//z7dfcvdzOpkX1KS35s3MYh9IRXS+SyG7YZwNm/RJJYg18Gmnpn8G59mME9DKfa1C/h8RRm1aqegO2sLOzjoIkVMSMH0/zYwm+oLtOWnCEVVbizq8AhqkvtqnfnbmPfx4eTtIMb+axvZ9EXDyHNuClRcVrDlA1RpvUyEK+8PsOC8viSpSEX21mPM0sWO+YVL0Ou0Bn/aiLms7asE39ge/oIdleTUV4gTj+cylS/nydE6BeuWOrAt7sOp8X+vvSisZDXnh5H/qRTIvjqwcVEG9GK0EB4Rc1iQkjqpT0pB0dsVbN1tNbo6VwSH3U5M410/mvRQzrAPPdlTM2d241Eq1Ev8bC8P2MiurpSg96tUXu39CzRQPs/Vn09js2adp+5/yQgLncSirw2hF5HJ+PmKxwoFg6gtNRmbVKexwzoD6UZ2MvLeWTFrHx0ySpazYdRkpqwl95RBKUioncEsstQp9JGcCwznMW15PGvHpmK8lwPbdngvCyhNhZXfyJmV+t5sx1YJAs/F8+6KL9DVxQLcbBvJzOaep1/NAijaD2F73+mQ2W4hug0t2ZBt2uTQJMSQORNZP0ctEsq54/DCyWzQizj2Sq7jehsf1fikhbMP18So4CJqlLkLVCrXsrQITeb05zwFeibhV8Bv/givbNZxRARxp6VMeZSEFcnPUcRXFVmcQQrrPilGx4Oomlmrq2j1gQT4iE/zPT/K6+6SCJuwGn6g3lqaFJQMR+vZspoLq0g/RYCFVrNlU6TLqG2hAN03p8hMc+TMGyJA2QxzWXC3Pa0PFGB//nQZJhPNDhLA6spK2Y1FM2n2CgG2w0e2ets0WjxdgI7VKTJucymzXS5C9PMAWdTtIjbHS85TlitkszxPMTc5b4onDZQFSapJzzIBG7d48M+YXKTmQwmoPx7JF/pdoPFKSagfHsCPd3CmgF7JUOu/S+b/Qc69LgLkvdghs/6xlh5HyONcvlw20GIV1exLROOodTL/W5PpgYIACsaXZLVmE2mFXxLWf/wt+9r3Ast1FGHlnUjZ2J9VrHSbCN0ztsry5R5J9VECTAx0+B7rZNRwOgHboqfwT3yqotLYRJT3mshX17tAgs9JyLE34Xs1bKO1hwWIHhwv65jgQtrOArT7BcrmBDuRz+hEnP0XJLOZZkHa7xJxZ8RgrneNOR0yS0TuznFcp95YUn0aDz+PGZxH6iUmuilC+pynspiAWjYlWoSozAsyP/sWKshPwoKU07y/Q2/QJ6ckiDIu8p4FXaa+IYlwC3/Cy7eTUfOXROg7FvOGalSR6HES3G438KL9zpPvZwH0R97hRZ13p3hPAZo2ymTmvXaSopxPt7flyaxTzEjyIBEFM2dwFjSaNn6W5993GbfXZCR190nAg/XuXMematZ7kBiPLMdyBzVr2Sd1OVMXaXDjz9ylLzlyzZp7r8b36B1yvibX9wuxNRunt1JFY5LcY5fZ7v7bQIZ7krBl+kCej/Elem4nr+PyO7a8fhyVPkpCVNxm29zY3fTIQYAizw7ZjAIPyrcUoMvsjqz14CjykHsG3x2e3Ljpwyn8VyKsfoRwd9Q41ttPDGu/iVxL3wamekUMhQ4VzqvkAe3XSoSa807Z6up7tGBDEhr7TpBd9bxNZv0F+Lv6co37w1ZS6CfAn7CdNYOz91Pm5mToVvySLR+4l6bYCDB6Yres2Wsw+SQmIrFByBXM1pX7hyQ8GZvFJb+UMdOjIkzieXDi7Y9JYhGP0b3OyZxUH1D3zkScXpskUze+T+XOSdi+9qDM4twtKrcSwFq7tuaP7i1yNxdAb2t+TVDSfvIleY3OKXKODXup6n4i/lgocBpZWvTLWICHe05yH8+pk8hVfv1dASc+f405L0mB3t8T3P76p/Q3LQY9Zspcx/HHpDoiHh6D3sqsWx7SZbcEvBZxMjNrjk5/D8aa7jiu5lkVDZx8Ah2eoRwv7Bx588MwcUUgl/eqjJQPhsP1yEGu18wz9MA8Elf9vLjBH73J9qj8HFX04+Y1HqCrLYl41K8fV3JGk84XJ8N24imuV3F/GkYC3BhVxCUVtLFVQ4X4ei+OK9txmwWMF6DX0kRO5/EzmnQlCkvDLLnzpU9puXoswisNOVb3hJyHxKHnaj9u/Y5rFPzfcfRLy+Wm2VymD/Uh+E87h+vbwlHf0hM4WCbmqiQXaW1eKO7px3ERXy7QesMwlF0K42YtLybl7ij8ZYe4+roi6h0Yg/invlyQyUG6vSAJCQVa3KprXuR6KxHc6/7ccg8Vsj0rwOG9xZznS0WKtUrC7uXFnBmvnTW+EWKxnpAz1nnI/NYlo/W4iFO9+oyS7KLhmrKQ03d6Ri5mMXJPMplLGNRCV6cHY5momEsKbaLfucG4/99prubuNep9NwQNT05zLPEKlTaG4EJdAVeQdoo8PsTC3SCAC3xQSOXm8Xg3PIgrTTpEdavk/f9Vj7Mvn0tOy2KhUSqQjXckWlwdg+0apTI1Tx55iqOwXVov61ZUJiMnIdZllnCuD3pT+Jhk0JASTjDsFTO3TUaIchZXc/wZ9byPwPL/fDnLhmdkKYlCjqkn5/vjFnl1huBq+FmuY2cLDS44gXna57kE9Ru0zf4EwnaWc0vbGina7AQmdpZyRlsKqXl4Ar6+PcFJcJg6xifBzMeQGz5vIe3pioayS4LMy8aWwtfEIopfLzMUzyRxr2gE3L0pE8X9ZvqlyZg4uZgrSPjGrOUaccihiGvf+555nUqGU2c+92rvUxpcFInnQ2M56Z5n5DA9Cn3CAjkHz3tkVhKK/LZy7sXvW+QxKgzzN1dxbfptFOIdipMeldy0/YXk+TYBgkXRXPpTH8rpTITH/LHcp8+LKdYjGqJFCbIdXxaRz4porDyeIHsunU5StVg4eD6RbTg+nYQsGh5zX8hMRvxkh6akYIBTMVck/MpO6wiR51bEtYZ8Yo76QqSmFnKiaY+p6UUEDHRyON6bB2R6PxwTq89wPYfuUfzXcPAXXeRWCe6Q8oBwPL1ykWNvCinXMRFNIUmcxhZf+r04EQ1BUznlqGXklRyFImOR7NcKa9rWHg2f6r+y+NyppCiPmfX5LPty9xH5F0dh381TXMGxh+TyIxLqBWUct7ed1DZHomF1FWc16xSpPU+CiVsqt2+fLz0ISICO1VxOUuxLqkMTkaW1mDNNXkMDI6ORuCtN5qC9ivT2yPdvFsnytKaQ+YsYWNr04/alFpFRgAD3PuZyIUq+lOCcgDujN3Jvdh6mRmk86u9u5thAJ9LKkudqRIVsqeN6Yo7RONF1UhYyZhItPhGDhgNGXEm/CaQ+KxrN7tZcZU0JpZskI9C1ihtysZgkci+xf0YF57DWm0xuxKHtwzouwn8PufaKQ8KtaVz3cDf6MTcWG23UuT3rtpGZSwyYzQvZ4mfONHJnNNbr1ss2LLKkGWax6EmawTnMHk8jf0ZDsGQ1NzT2DAU+TYb+GY4LiSuhKk0RJnTKODdbM7rTFo2RJYc5gxZT0p8RjdIJJ7jpA4xp9uQojM+L4VxDhtLssEgoHEzhXtbp0dqZkfDYnsVdz6+gMX+SsTOolWs4c5Yk4UIIKpq42tcD6JF9JA4/KuJuJFTRquAUnFF7wvV9cZ4UpSm4P7ad22hcQX/kGuR75y5XVTWAKlRj4PW2lTPS0qIued7Gejdw7V816N3fSDQHV3Hx/Foa81vOEbL33IULNaScI0b3ytfcln5VVLtezhRZL7m9ikkUoRiLkl2aeGKTSH2Hx+HBOg38+BdPIwfFo+G5Gkb2iadPZgnY2aWG+V9jaaBzIpyPqmNfRQw5H0tCpZoOChaPpwiFOBwr6Y2ykNEkaI3FvPkK+GFjRL2DYmGk2cOdfjiEFgyLxa2wt5ybky55R8fgzaCH3JnZV2mHiRTH039yFksvk5uOFIsNv3HK7SD/u2nYsaubq9+QQk3fojHk+Gh49hVSx90YlMSOhGNCEmmVxMLuzkDYfE2g8a4JON1bB+mvo6jogAC/PhugpTicFosFaPg8Cm6bQiipIQmBU82wfaE9PX8ah8N1KliuwchKEofzvZQx6fNk8jSJQ41lH3ze1kiOpWnwftsbDr7XqHxHGkyF/zjFUVdoYFoG2rUVUPdRQj39YuVz2wo3D4qpt0Us/PkT8Oa7kApnx+NxyTgwp0DSeJsIhVvmMNzqT52FiUgNNYfVuGV02ygOfT5rIPvvQrI/Foep/dQQPqWVCoakYl2cNkQeLbRaWT4hzQfg+cybpOaZhsaFGhC/uU7iV2mI/qOMGJMsch8Wjz9/pqEyPJ0uZ8YhZd1UrLeQUumoBOSKrFFtepiC5LV7dtAMVePWk5Jc05UVBqF62Spy1YtD72RtTFreSp9iUtDzZBj2NLfQyM8ieLcMBe9TC3GUivUT9DDMvpn0fkjhFauLmnE3iZ1Ox+YwHaTJsklbMRHvDGzwaVMmtY+V90n2dLT2OfB/JJx5XE379/8jJaWkSIokiiuZIimds1bmkptSItI1hFKXkEQ0z8PpTM2DUhINSknU2QtFpdBAg5IiLkqmkOm3P9/ff+vR45zTe6+91uv1ej4e52y0L+GTX8Rc4oe7Y0gfn6hNl9RTXFBKnk8Hd82kGp9daJYQR9fPalJx6yPMDUikXEVtOur+EEt2JFP3Dh2a+/0SOl5kPbfJhAyyL6KWpYhkSk3Icvxh9GRnzCtQj94ouaF5Ozsb7bPIQG8/SjGxdNRpJuVffoj5xolUs2o2mRY2onN7Er1yn0MpX+tRl2XDkk598lQqRnfHeLJ8vZJiv+WjWqWYjqSa0rq2S3ipQEynlptSw/hadHydRH+YhaT/sxpDopKo2dqQRvWzu6aVRL4iI1JMLcPybJYFMs3ow9JS9JqdQJV8M2qJk+CZkkSqjF9Bi6tu4MDMRNqnu5J2upejTGgCJXia0V+1ZTiICVReYka58S9Bfl8y3Y3h443hx1BikULP9AVYHHsHbFRS6L6GEAtyi8FEKoUyPYRY+z4DHGxSaOCXAK39voOydAoVf4jFRfAOeg+l0tY6HvZ9fA5K01LJbhQfx9lHw85e9r3X+bgpKALCXqSRrzAO1SZIoYNzCs0piEHfhB/gK5dGwSYxuMDVF0y4yTTWno8LTp6EH8MptHBhHI7MkkJDpQxquRyJH0Wj0ODEOTIxDEe/G1vA2jyF9j6MwUhza/AwS6O/O6JRat9ozPXJJM/kEHxsOxpFM7JI8iEQv7WthNFXE0neLhrpwHK4xbLkK70oHLt7EfzvuxZff0Tgu/xR+MU/i36u98fNe6WwWZBFD+b6YmWEDsj1sD38FY5i8xlQ8lcycRez9fB4EMklkfvmEPyy4xcYn8oi3/sn0G7fN+DoZFGlwBOVn/7kWnIS6U9tIN6K7+ROV0oks6d+aGzyiNulkkzpqmdR6+MGbFoXT0ue+GNu7Sq02x1P2qcDcNc1U1TNiyfdTwHoxF2KxiuTyPhaAL5btghl0pJpa0IAeo7+CK8LM2mmszt67/kPIswyqXThfjzT9wIEM8/TF699eKbyNte3SEztu86g5/3r3PWPE0jy+BTWvErgVocnkGb1cRyys0F+fjwdkvVD3TYr1BAmUOtVP8wMN8b6f0Rk7hSIVo+WoM0uMX1pCUCzQQPk3U+k++EB6H77BWh7p1Pksd1o9qobTKafo0cfd+EylzbIs8ikZad24PB7b67u/Xj6q+JfnLd/C2rtTaC/tp7B7eGbsepQEm0gX8yJ24RFtSn0tuk0DqcuwN+MkD7+8UeVP3NQqZBlUrZvPzVnotamBHq06yz+uNUGKuppNJ3jiIPrWmB4Zjpd37sNWw9acGPyxLT5+UGcvHo+175JRHOO7sWe/i34MTCZYp19MHCnDWZlplL7qJPoqrYJV11Mp0rNk0g/ZmHzSiH9s8MXfe5Ox+n3RRQ3yQePHlLH27PjqVP/BP78UgfLCtJo8ZMt+ND4FpzRTqNzTdaYlqHJHWZ7NVNrFxrnbMFT0un0tfAYmkussXfcOQpXPIaT91rhmUeZ5NhyFF+u1UCLWgHNmHAMObFqWLlIRF+We+IrL1U0WBRPF6Q8cZjK4XdqKunYbURR4BTu41YxbZjpiBFBNpixIZMWH/PABNO/se5SFtn944GGbG48MCmbzk04hEdnTsL+YCF9X+eBjR+UMXK5mB4tdsdPGQpoWRlP38sOYMSrK+Dqyfr1y/U4zjsfMmpSaL3OWgzZO4Hbv1hMMgVbsPzUZjQ+mUVusvuRKbNCB//zVP3PPsyfoogyNiK6dMMFb42Sw7QEMf2I2Y0SNWmsbounUcedsN/7IiR7p5CozhzFyXJc5XYR7dK1wtwz1ljWmklju3bhmzxLnFuSSSvOOaBr+Vqs25hJivU2WBE8BjsOicjw2Q7Me/obcovF1Dl/G3bd+Az1aqzuHbXDT+bZoH8umQZMOag0bRRXVSSiZQlrMGPFelRvyiB3fWtc8Mkcby3IoD0fLTB9Hge109Mpa8darPb8CiOJIlputAVLLAZAQy+e3AutsednHySwPGVTtRG15DLhf7/38bRbgXmvP3AqNovo40wO1rzkYNVbVuvGrcJ+E1MsXsbqWAyg0fJ+WL9CTFz1jei+qBvyf8aTsex6LLbMgJi+JGrbuhTdMp9x7JRFNFJthGsNVqK7aQoVXV6JBfeNcffPZHrgbYxJ7a2wiZ1z6RDE0oZ0WJuSRJo/FqD867ucNa1CWrR7IRbOX47AsvyrwcWYmWKEitpJ9KlxARYNNUCwUgL18lagR14t2A2KqLLXkM3gGcCYJdHdVX9hVM1FzsMCIZk9nIObvyzHA88SaIlkPprdM8KHzYmUbG2AgUn3YHBzIj1RWIxCXg287RSRzjcDTPp+Dr79SiT+1llouSiSE0FCUp+ojeWGplgmLaLdIh3UfrgCm8rFtP2JHpodq4Ewi0R6eHku7ne5A2VuInqWMxdzvHPAZ2MyvZfTwA3J56FXLYlUUqZhoMshzj5VEXnqqaPp1ZVoul1Ax3u00M6nju1nCr1aPQ3Ln9yFrvHJVOc3A5MoBxp/JJLBwSn40/k8hEyJp6wL6thWt4NjFSEiNwVllH0MaLKHRw+fqeGZMi6KOnikU6mOOTX1UOKaQrr26lidche6VVgP3TMVk6py4eW0RNqfPhGL87dz+lgd6K0fi1qj1mB+MstoURNxO65CuVcx//838uvMMdouhhzCVbHz52MwSEqjS2bjcXJoExyek0rX9k/A/o+XwJj15QtVCjhZtJWTVyEia94fYPK2oNeuSLLNHovGtpvx5f5IatORwzOuGzEtKZJ8zo1D+5x1aBIdRW1jFNF28lpUbo+kjIbxOE+3A3QWpFHGCTlkfrXADfNkys4dh1e68oFzPJ5sdWUxy30nJ+eBiOQfv4dNQ/tRfD2CfnmPwV9PdmNCWwQ12MngKS9HFGlGUPUnaez+yw5768PpsM4YLLnxNy4xDqcB6TF46oklVvuG036SwbxZFlipE04XGmWweNsbyHPMoIj53+Dj6T4I0UwjedEfWChdCm1P48lD5Q/YaBeC/mN29/+MQmvbo5xKAzEVdD+FtiR3/OIWTjyfX1B03QVf2oTTrgVSmFm3C/VehBFPQQqlHmzD4+2hZLLiF9zOskXHm6E0W/gHapyt0T4olJYZSKGL/gCsOp9KL5QHQc6zH5IVU8jLbRguPSuHw3PjaWniMFwzCeZ4XxLR0tZ74OnCet7bMBqOHwLlqH/Rd0kY7W36CPLrDiJEhVLFk49QHbgb8zNDSXnVV5DXccLbwlC6E/GdPcM3iLROo7ryDkia/QkyElOp51If/MtUQT4jptl7BkD3VQUM8cSU9/ADvD4bztnuwKctxSXQcDqcI98npDNrr0ORgHCuVwzlHO2H2bIMyoRE06RFg+DwohLriqNo6O4w2EXdwG6vKFp05jfcHlOB93yjyFVpFKplnsbHMuH0IuM5NC06gV2qYdRS/QL2xR1GBc1Q4ix9BbdeHkKnuaGk9e4drC39Ax+fp9Lgxfuw6fRd6P8iJrUXfbDkxC0YLRST677XkFwYwIFQPpV55oJqWgjnwDaWKQLzwWlSDdq/i6BGphmEz26jWWUU6fU9ha+PCBW2RZJHQD883ijBxwHh5JUwAHbqN1H7djjllH6BgfxyXLI3gjQm/4SMb6X4UTWChh1+gPxOX4zUCqNJ01qh7o03Oh8OpZY17cCZcwxvXAihfvtOiJKVwTcV6fRGfAM6Skdj19JUKqtkoCT/EfT8EpOJbzvsdroPMS/E5BHeDcPHgjjbBwV0LCUFtlsGcmzkhAScHHi94y72fIkk8eV6UDtfjQ4Xo2n2jyboE1dhr0woaR97C9GPbmKTOXt/3w9A//NyzH4UQi01A3BQ+yr+MAgjo+4hKNtbiMDWNdw3cCYqH5VCwkjp52sYHu2Pb5aHkfDlPfDlnsG8I6H0+XwdHHc4iUVnQsi+6T44bfVCx0Mh5JXVDAtPj0XBkjRa21cE01vGYJdtKmX0loN843NIbYynur5aKF3UAR3a8SSr+wgc61pBl9VSqbctsObxEW7Vj1S6+3MDcN6t4+rVpVBJjwP4f5nKnXWM5YWig3Dbs48zwouno52noOJiFicsSEhPDoVD46N72D0tmrSvETy/WYMGo3i0SLoOqpfUYEY3n7Sda+EB9xqunxxMdza+BMW3V3GTbzAx/70A6y1FOHIpmCC5C+Y5X8ZfnqEsRz+DhWq5+NYwjFwmPAHRhPNY+TGMKiobwVMjE2+bhpP8wjow7g3CvmthlFFWAfcHA9DaJ4ySrAm87c8in+1zxBMJ9Mw4jT0BIaQUUg3xg0roPjqDrLmpsO6pAptf08hlVxbsnDcIX/QS6Nh/N6BryRtwSE+k7vG3ILo9hVu1N5VijbTgzt0QrsLOVGqoXQL7/Ldy5VySqd2YA1rfFnP/9z20FUMboGyOMjeA3c3Q5C3gNa6LU9kroBXaB8H0QS3GpETT+UU3QG1yLZ66HUu83Jswzv8uJv8joJpHDBzcdxfNLoho79VKqHMuwGS3ICq79xCucS7jgGUwfZZ9CE835+L23SFUVlYLEUPn8WVqKJ0pr4HZkedQnx9Gj+tvwakbaZhzPoyGZG9CkncKWtwLo/6f16HmaBQa2obT+ear0N0TgebLw8lV9yr0GIXi9p4wapxeCi+WB6L1qlCyf18E4s3+eFwplMpqy2Gm2mQc/JRBvAlCmOqsgmkbMujEqHiQT1RC9R1plJSeBPqsDpxZm0geW7PBbuYveH03gbYH5YJBxBfQYTmReVgMQ087uMZMGq0yHgv2RTXc1uQ0+rNaDeQ3zOQGlAkpfYEpbFdS5D7WFlDD7HXQFqPINdgZR0ftzaF9Tx3WyfOozuUq/MiqxWZ9PhkFlAJfeA/NS0V0p+IqbOXeQ8+/E0h74WVQ25iNrn4h5LFcAleGMtGuP4SsP1+HlCfp6OQQShG3rgJnVSrWVbA65l4CASeS0HYklN7cLIbSvHjUqg6lY8cLIbNNiMXPQ+lwYgF0JMRhn2IYmRgUQEZMNC6IDSOv8EKYezgc++pD6apbLsCFYLzdHUILjmdBzdRAbJ4RQrNtsuD8SjWcO5BOwtZY2NSoisGFqfTmWTTkiaRQviyBnE0yIWLSb0gbENMLtoeNU2QhWDmNzlxu5Op//8R9uTGNGo0GudxgPW7ZOz7ZHlsI4jnTuBGFcdSeuQzGf53CNb/II8msFTBfvR6NvvNI9kQBeErV47CtgBZw80D4uRb1WX5x8ciBUaK7OGieSGnBaeChmYamV0JIW5QPFc+TMU3E7k59HpxpT0D+qRBSu30BPnwV4dzcEKpqy4GFL/lYVcjWY7LhoHMsmlSHkNO3TCjOi0SmIISkVNMhTyYMzWaF0JbWBLByD0bO1WC6+lkMr/LUcbJbKnWJgkHTZDIGZyfTzrEh8FpPGgfbE2jRvkTwUZsAnazndq8o4P7qn8/Nd42jVaAL9hfncNfb8Gj5gXlwT0ebO7cilvo6l4BLYz0mfxZSBTcdZr2uRUdBPM3ZHw9Z76uxNCqRpg9EQItMPMrmsjrzJAO0BUJ0PhZMjZGp4Dk3DrVdgqlgXBIop0fjm73B1KMhhmj7CFReH0wZtXFgIR2GVSNBNO9PNHQ/00TZE8k0Vuc4LN+tiW0liTTj9wGw2SqHxacS6MmrIFBZIYvVwwnU9S4avsNMWN+QQv7a47kqbzRARS6VrNR3c2/OuI8NHSLiyQhg1dxatGuJJwuvIBCH3ELphwmUWOUKurOqEMwS6IL5Fhh3cDr6ZCQRd7ELHH6qiSrsfjWvd4Qlj6biUVbPrwttwfW9AjZtj6dQ44MwL0UePZcmUEn1UXjSog+DpSk0ekYxp6CkGocvxVODrhM8T5Dg0a3x1P5zDSysuoFFJvHstXBhbLEmNskkkNWaTeBVoY4BJ8V0d70F/D1FDTfdFtE69vXuI+wMXxXRhbLVUK2jgv0/WZ5i1oDX8ATsuiqm62MtIcZCEQ1G4kn1owMsUByPyucSSPBsN3zpsQaxQQo1XFeu4gAHRuenkGDCKI6G3S38YSmmLJsFMJh+E39/E9F/fnPh6oUKPMPmuinG+lBYNQXfRIhp22cudOdORofDYpoTvhL+u66K01ntvTDXFNpfTkS+HXtdfBPQzpyA1uYJ9ImHkLlNCWuCEuiPmQXsc3KFGyUs1+ToS7QmH4LBvGQyiqIqwXQGTwUK6eTfo8Ci9ib+j0EKnygAc7sCXxuJ6NUTNWhNmIjStglkULIUhhUnYv5itq5eDmohoWD5mL1HjrMlulPOgsA6mcrej1QdqpGgR7iA9K7f4Z4rv4kKQgGZ2HRyi7sq0Gm+kJrWDnP3ba1Ax8VCWpvbx337MBH27U+i5ClHJEbH4iA4N4nmdK+TLNVhsHehgJT6BNw/yysx5w+ftjdd5A7n3sAsRwG5bKzkZnVUoCfL/kt+PeaW+9mg43ghSU5tkpx5Z4X2kwR0dD5I7geux1OpbD3aWFLxwRwVagRUom4uaUo1QzOJgF6tcZIEmBujzir2zO4xkluzjHAoREjrynMls+IvwPGjSbRuSZ7ke+c5aAxJosEDMZJhB8Kd1gLyvbOb+1upCiPGsmzld5Yrn3gTbaQEpBKXwm3Vd8TiBQJae8FfIrC2x+0DfDqr6S4ZuGaDi9gc+yrcSWLlZY2f3Nh6s7UkJHwZRqyLI581GZL1aw3xViqf1slWS+bVLsADXD7lBI9hHjwrhD7PJKpwfSTJu9mIe3RFpNtixo2bUYu3AoTUHm7CNV51Gz2fCCh7pj73n7cSXLJBQKXNFtwO0V6U/ldIYzsTJX67nDFbwiefYoGk+vpO3JnOJ42uSEmyRB+zyuMo9ck0Rq1tLnYN8ejo6UWM7ww9LCjkkVXwaiY27Cq4zUoisf4EBi+VQKNbEi19OCT5kfYEXXqEZDjHhgOTWrAvQ0RJKgzH0PQR/ogT0ZvT/Zy28nq0ZLXL6shE7ugVd1H1kJC2Oalxjbtc0TZKSELhXUnddxe0ecqnkaxSyabh3aiSzydGKV0iP2cWOmfwiMdzZDhLZqBOJY/UDngzOrzrYKieRCaGJoznvWLwVkokxS3LGeeebvRs51FyoYxkeOdTjNYRUJnzxapZOW24aZyIXH77Vcmbt+K9KhFFW+03a9zdjN9YPtVwDOIsOuaB0w+zGrvmvUTwwA0da9nzcF9KcssO4s6XfKooqZfwXKfipU4ejXjHMJuCJqNGfwxZfBQwYScrWJ1NpFntjkx2x1UoCo6nDI4Dk/a6B632xlDj4jiJXvAz/J3Lo7PGrhLL7qdoaSCgC8mGkmVMB+5keUFtz8+qeQ0eeLSfTwb7RjGWx93RtohPVm+/S+7bTMFoDp8ssuIZuX9VkdkcR59KU5l/Zynh4Tk8it2XzXhslkBzezwteHCMkV54A+als5zy3J1p+P0cw1ZEUXTgK8lr9+eoeiGaNJRqJM1Te/DAQh5Fm+VImL4urOHxSagTLlm13hPVLgioz1yWMWg8/H/P0n8Msoxr3URs/Cig23OyGa9gJfzN8k5u4wXmjvAOFHyKJ9Myf0aUfBtmZYton54/Yxvfi8dfhFM0X5nJ2NWLNX0R5LpIlhHdeo687dFU1z2KSTvTg8oPY+mVXIfEc8N99BnxI5+9iUyHZh0uCPInnYfxzHDjHdw9I5BsjvGZQRMJuvwTRHUUwixfVIGKU9kc8vsUIz+6DLP+C6Xjf3kyCTIl6CAKJ8s0lioXeuInBQG9+TCOYYT/YsIhdtc2jGcW7JXHjvN8qh5zmeEGy6JKYxyNOOQzMaPqoX5SPLW2hjEGWxvhcS+b/3dGM2X4EAya+bThPx6jEN2Ltt/Cqax3OmO8qhd7ByLJZ0CHycp/jofHxJBViTpza1ULBob7080555iRLU1YEO9PpxXPMRFbGnDNe38KeZjGzOm+izF1gVQ9MY053XsbxbbB1CCfzPi8KEJ580gKsPJk+jUL0fxpFCkkeDHOxcdRkdWuEV1Vxrz5KFoM82mR/UQm1VoOM+XZbPk0n1nbLI0+L/gUZ1PA9Lj9AZemOPJtz2cUJj+Gnlghbf8oYkontILCOD7tSBQzsi69WD8+glaJVjIGy3sx7U8kmTxZwwS4PcGSKYHkfPc8Y/OlBVVvBdA9r2xGbvgB8r0CKVgtl/ngch+LfIKoYdRFZl5FPnb/FUMfl55mLsRdRuehWLK44scklx9Hy6UCUn2nxmg88USRdRybGdQZw/Y1mJUdTT1bsiXZS1ehy4loYnKKJKGeXDS5GkUdfnckLpNG4bCWkHg1BUyE9ghoJ/Dpw/p8prmsC7p2CSkpKpXhcJ7CdG
[truncated: 2,077,865 more chars]
