# Supplementary material for: MEBRAINS 1.0: A new population-based macaque atlas
Source: Imaging Neurosci (Camb). 2024 Feb 2;2:imag-2-00077. doi: 10.1162/imag_a_00077 (PMC12235559; doi:10.1162/imag_a_00077)
Supplement: Supplementary Material [file imag_a_00077-supp.zip › surface_templates/rh.MEBRAINS.pial.json]

{
  "name": "rh.MEBRAINS.pial.gii",
  "type": "MRIS_TRIANGULAR_SURFACE=MRIS_ICO_SURFACE",
  "num vertices": "100974",
  "num faces": "201944",
  "num strips": "0",
  "surface area": "12620.992",
  "AvgVtxArea": "0.12499248000000002",
  "AvgVtxDist": "0.3936136",
  "StdVtxDist": "0.1448268",
  "ctr": "(14.908562660217285,-8.776674270629883,2.498605728149414)",
  "vertex locs": "surfaceRAS",
  "voxel": "(0.4,0.4,0.4)",
  "OBSERVATIONS": "-------------------------------------",
  "info": "Right hemisphere pial surface MEBRAINS template",
  "source": "use FreeSurfer + MEBRAINS_T1 + MEBRAINS_T2 + rescale to fiducial resolution"
}
