# Supplementary material for: MEBRAINS 1.0: A new population-based macaque atlas
Source: Imaging Neurosci (Camb). 2024 Feb 2;2:imag-2-00077. doi: 10.1162/imag_a_00077 (PMC12235559; doi:10.1162/imag_a_00077)
Supplement: Supplementary Material [file imag_a_00077-supp.zip › surface_templates/rh.MEBRAINS.smoothwm.gii]

<?xml version="1.0" ?>
<!DOCTYPE GIFTI
  SYSTEM 'http://www.nitrc.org/frs/download.php/115/gifti.dtd'>
<GIFTI Version="1.0" NumberOfDataArrays="2">
	<MetaData>
		<MD>
			<Name>UserName</Name>
			<Value>u0073300</Value>
		</MD>
		<MD>
			<Name>Date</Name>
			<Value>Mon Jun 13 20:18:33 2022</Value>
		</MD>
		<MD>
			<Name>gifticlib-version</Name>
			<Value>gifti library version 1.09, 28 June, 2010</Value>
		</MD>
	</MetaData>
	<LabelTable/>
	<DataArray Intent="NIFTI_INTENT_POINTSET" DataType="NIFTI_TYPE_FLOAT32" ArrayIndexingOrder="RowMajorOrder" Dimensionality="2" Encoding="GZipBase64Binary" Endian="LittleEndian" ExternalFileName="" ExternalFileOffset="0" Dim0="100974" Dim1="3">
		<MetaData>
			<MD>
				<Name>AnatomicalStructurePrimary</Name>
				<Value>CortexRight</Value>
			</MD>
			<MD>
				<Name>AnatomicalStructureSecondary</Name>
				<Value>GrayWhite</Value>
			</MD>
			<MD>
				<Name>GeometricType</Name>
				<Value>Anatomical</Value>
			</MD>
			<MD>
				<Name>Name</Name>
				<Value>rh.smoothwm</Value>
			</MD>
			<MD>
				<Name>VolGeomWidth</Name>
				<Value>256</Value>
			</MD>
			<MD>
				<Name>VolGeomHeight</Name>
				<Value>256</Value>
			</MD>
			<MD>
				<Name>VolGeomDepth</Name>
				<Value>256</Value>
			</MD>
			<MD>
				<Name>VolGeomXsize</Name>
				<Value>1.000000</Value>
			</MD>
			<MD>
				<Name>VolGeomYsize</Name>
				<Value>1.000000</Value>
			</MD>
			<MD>
				<Name>VolGeomZsize</Name>
				<Value>1.000000</Value>
			</MD>
			<MD>
				<Name>VolGeomX_R</Name>
				<Value>-1.000000</Value>
			</MD>
			<MD>
				<Name>VolGeomX_A</Name>
				<Value>0.000000</Value>
			</MD>
			<MD>
				<Name>VolGeomX_S</Name>
				<Value>0.000000</Value>
			</MD>
			<MD>
				<Name>VolGeomY_R</Name>
				<Value>0.000000</Value>
			</MD>
			<MD>
				<Name>VolGeomY_A</Name>
				<Value>0.000000</Value>
			</MD>
			<MD>
				<Name>VolGeomY_S</Name>
				<Value>-1.000000</Value>
			</MD>
			<MD>
				<Name>VolGeomZ_R</Name>
				<Value>0.000000</Value>
			</MD>
			<MD>
				<Name>VolGeomZ_A</Name>
				<Value>1.000000</Value>
			</MD>
			<MD>
				<Name>VolGeomZ_S</Name>
				<Value>0.000000</Value>
			</MD>
			<MD>
				<Name>VolGeomC_R</Name>
				<Value>0.0</Value>
			</MD>
			<MD>
				<Name>VolGeomC_A</Name>
				<Value>-8.0</Value>
			</MD>
			<MD>
				<Name>VolGeomC_S</Name>
				<Value>3.2</Value>
			</MD>
			<MD>
				<Name>SurfaceCenterX</Name>
				<Value>34.995197</Value>
			</MD>
			<MD>
				<Name>SurfaceCenterY</Name>
				<Value>-3.484100</Value>
			</MD>
			<MD>
				<Name>SurfaceCenterZ</Name>
				<Value>-0.960424</Value>
			</MD>
		</MetaData>
		<CoordinateSystemTransformMatrix>
			<DataSpace>NIFTI_XFORM_UNKNOWN</DataSpace>
			<TransformedSpace>NIFTI_XFORM_UNKNOWN</TransformedSpace>
			<MatrixData>  1.000000   0.000000   0.000000   0.000000
  0.000000   1.000000   0.000000   0.000000
  0.000000   0.000000   1.000000   0.000000
  0.000000   0.000000   0.000000   1.000000</MatrixData>
		</CoordinateSystemTransformMatrix>
		<Data>eJwcV3lcjd/XTSXuPEdFEkIpVKbo3n0MIWTMLHNf85QxJFMoRUWUhBBCKELpPruNQkSZy5gkESmFkPf83v+ez/2ce84+a6+91jriyRXQ7bKWcga0wqraNxB3Q0uBXa3QZF8BfNHoqKzUDlvcuQ49C7RU9lGJbtMuwr+mOnIQmuOikJNg9UdLU4It8XxQIoTodGS9oCVeMD8INx5raX20LUary+FprZaS2jriYf9XMLanjtr06YpLZAVwYrGOsh71xiP/EBJG6ijuRCecePAi6P10pIl2xB0xyeA2Qkdu0g44f8ZhCHXVkSc54R5JHGxI01JMV2dMXfkHrl3U0l+foXh0bC1Uf9SSxeUBaJL0CUa10FFyMqBtzkt4uIzfReaNWdMLYUC0juq9fTFDcQMCQ3VUlzIEm3mlQYfVfP0QAy7tlwSbZurIbpMHblIkQKqtjpLcDTj39z6wjNRSnR/Dhty/4J2ppbHB43HmllrINOPryydg4fIP4ML/63h2MurmvwBjhI6ia/0wqtVjiIjT0ZNdc9F46xZ8iNVR3ur/ULLiMviF8HoOzcRzF5Kgy1AdrRT74rFxByDgtZbOm41B9ioGNszTksZpFMpqf8G2d1pS/1qCJ69+hX0DdGSMD0DLoW9gzg4dmWxdiQdzH0CreB1lnAnCGS4I3fbqqOmhYLx6Ng3uB+moy/z1mDM3GWYP0VFmn+X4LigBHG5pSbZzMfqv3Q+5qziG5dPQO8+EveF9Tx8YisHN6qE977syfws+ufIJdvHe2S/ahoUjisEYo6PH83fiwNrbYHJAR0Ffw3DxzSz4GKYjb9yJDVEXgZboqCR0Ox7ccgYahunoxqgtmNz5GAS911JJy624/b8GSLXQ0SvcjfNW1oKR8+FY/0hsd/Mj7A3WkXr1Xtwd+xJu79PRVFE8djl9H35yDOfN348rgrJhzzYduT6PwR2vL8JXXx0pVHtwxtxTcK1BS+eWR+Bpy2OQfJPz5EUYGn/XgzXnkm/3fTgvrRbm9dbRFMsETG3yEezXc3xEiZhp/RpsOU/sb57Am1seQhk/d2jeMRz14CYUbtZRjOdRjMHLcMlLR9WvD+MMj2TI4Jz3cY3HitlJcHqzlnr+PYzzt1ZBTl8d3Rl+Em/mfoAzi3RkmnYG5zd5A/e26Mijx3kcMfsppIfraHptChq986B4g44KTqdg88PX4K2BY554DqeXp4BS0FJXk2RM++8k9DqopZe5R3Hs7K/QU6Ej7bhUXPGiFFJ5PdNNLmP3W8VQvUBHgY7pOLZJIdAMHe25cxn1kTch1kdHT79cwbIvmbDSRkeDR2SiUJIGnqd4/UszcNGZ9+D6V0sFy4x4NrkYBprryE+L6J18F/RcE/78QrT1zQb3f1qam5+Np+ZcAS/On6iGbLwz+yKE8H1m7snG8gelENJXQxNn5ghf4l/Atp4aetTtstA9rhDqZ2oo0Oey8GtDDgwK09DCsnRhoj4T2p3VUJwkS7i+JRUS8jS0fPQdoUh/CsYe15A2N0/wOHkYXvH/3osoFNr8/Ad3YjQk3iHBW59/wNyjGko/ZoYWnz/Bp0gNuWs+CviG43BNQyceFAtn+9yDAR80BO7PhYB4gnUfNZRxuFCoeHEVfsi15HHjlaA3nIPfNlqKe1kuLD55DPz+aKj+VZVgPH8AKhZryK7xL+HJ5aZsQy9e8zIrdDQ3Z9s3acjB3hLTCn5DlqmWzkZao+ZSJRT21VJyqRKzdCUQ4q6lg6ZmWO75EG4s1ZI41hzTnW7A7UFa0kq+C41EV2BBkJbe9DPFsVdPw4pdWvJq1gTdyg9DQ7CWilrIUZsYCz/UWkqb2xxdqiVshb+G3sx2xTFNRGxssIYCBjphSrEp86rV0Oj2nfB03B8IHaWl4Oad8Y19NVxL1FJVCyccWhoDKagh7/jOeOOfhC1ZqqGDqwGHLbZgvuUaKtoLOPSnCWvuq6Xr9gacKP4FvY5ryXF/bzzdrga8irQEzXvjI6sY6PtbQzHHBuLYw1J2JUBDblt9sEYiZjdO8z4+88URTc3Y2uEck3Hjcca4Blh0mtcQPwt1WTHQ6aGGTIImo1eilJ3lNYy6vh532DRlvUo0tCljOUq+NWIuc7X0bvkStE1tgJYJHLeWS3Dw3ThIGcc5NnMtzi3eD1vstNTl/RLs1V/Cavm5li9CsJO2CVPZaqni+DYsO27K9nJs7fpvxse2/0Dg/DytDsSWxw/ChxVc67I2YZxrHDz5rCH/S5vwyRQZW7ReQ7eb78Z6ELFB3zTkMjMSyx+ZsW5buV5Z78a2qcdhVwr/ProHjS8Og7yXlqo/RqD+cBz0vqShVPEOXL9Pyr4GaSipOh5D8izYsbZa2u8Tj/smmTDH+1qaRfHYPPg37OEa1fzYEZybdAw0O7jP+u/Dsm3HoMMYLR35cwDtu0lZyGoN/bh2DFdliNieUxqSLEzCp4PNWZGDlloIJ3B9x9/wLUtLy7TJWLv3LIh/aGjShlSMXXMCgiy5V046jrPmNWHBhzT0eX0Kdu9hxtanaajd20vYJaYOrvIenZyciacffgKzUs7DU5l45915WFfEe7HQiL4mJix0g4aqXbLRJ7sOeodraNzg22jZ6yPAVN6Xqpu4NuoFjFuspd3/7qDZigLYcIjz58ttNDfNBYerWuo07Rb+fpgFEVwbPZ/exidcqxe6aulCcQ6u7VMLmwbz+Qq4j2t/fIGg+RoaG1KAz7qWQEmxhutSIbomP4ZFCi3duv4Q07flwklnLXU7WIiBozPg1QsNzT/xEHccT4NeWzXU0bwA220rA18bDZ1uVYyS0cWQuk5DCT+K8YnZffizk/9ueI2f/AjsEzQUOfQlJpZcBS8nDY1o+xIDQy7B1pUa2lz/BGN63oUEVw2l7S1DC+tc2DOe68+aUnz3CcFgpaFG7qWobJoP/5qradIWrdBueA646NWURy2F91FXQT5cTf8a2guW/c+AxMB/D/YUgq4mgkcnNQ0ZOUVoXxQPb2+ryGbCVKHjNFP2PU1Fyz8lCEV19XBVpib38sPClRmfYXZvNX3JjhDyIl5Dia+a3BzWCg2VBVA9UU01r32ERgcIQi7w74pZwp/qiyDLU5PNm1XCsuCTEJzG96kMEUpMD8GqaWqymLBL6HMhFoalqsgEI4Qtq2XsywwVDXtpFGz+iZjDeRW5/8oWyoxmzKWtmgZGk2Df5A/cP62mwLd5wu7Cr5D5Vk2PTLKFAbvewex7avow/biw/dtTCCxWU0rXfQLrlwdnLDSER6KFziojhHTnOjknVhi7/Tw8Gc619/oJYfqPo+Ar1ZC1XYpgG3kAxh9QU8Yco7BIK2erjqvoouSZMOKWiFWMUtOwIdWCb04jFtRUQwOTfwiPG9dBnAv3iIK3QpcDVTCph4aca54JHqP3w+CFamrS9oMwsb4Z+xmrovWX1Di+tY5lfFJRTKkOpclKto7jUHOiGc+HEtbtlppydmqwZGATNteEa+MbMc7bsg/OZKtpoqsSc1ysWLNLKtIUtsHKTloWNUZNbwY7YpCLnDU15172oBOWiiQs01FD/X7aYb3nWVhHKnqH3XHMpGOw8KeKnH26oY0mHlZwPsw82RXVUfvgRY6a/Fs4ohDQnO1SqGnJR8AOqWqWyPs1LAPwjZuCdeAcrk8F3NQ/G6w3qOjvpUG4VkiH+VdVdH3NAFw3JhneW6mpavRgTPp3CJID1BRXMwgtR+2H1601tD7HC1c3WDEXUzW17D8W21laslYcnyn9xmHSTAWbzNekKcfi3xZSdmKZhsLW/YfRrW5D9UYVTXGfg4UtsyEqRUXdm/vhss8XIJ/zvG7dVHSedhwWLlLTebdpGKiOh8jnakoeOxXNs/fBY72GZMwPn/i3YhbRKtqsCsJ5vjZsWKWKQicsxFeWWuZ4Rk1mH5ag+KWcTe6sIbV8GaZ8l7A+fO6GmAdgz8v34Ps4FUliF+NpvxyYdkBF866txiudrsK6xmoaNHM1lmw5Dd+mqmnzoNW4ddRheJTFa+i8Crv0iYX9EzVUNnc5/mdlx8aFqYgmbkZTY0vWjeOWeWgrlqc3Y5GcV02zt2K7LCULU2qo/74QzNUjrH+hImOPHbjKJhWGeKspf9d2VGUchzOc/z2SuKd8jQe5WkOll7aixZxY8ObZIM5uK4Z+tmZJ71XUtiYaXeq1bFmUmtZKotFytZLdseZeMH8PfqLbELxLRWMjo3k916HJLRVFrtiDRUevQER7NY0t3YPWZmdgbbyawniO9fl7BDTuGuo7MBKHWcTDLI5PK1EYdhxszVq+U9GlbgfxmV8z9txJTapWCTjDTc06cd72bXYIn4++A7/XqOhZTSw+aYFQdl9FX6YdxjnSNIhcrCZj+hG0rz0BuQqeo0r4PhFHYRz3hb8XDqChwIpZ5Kjo19mjCAE6lsN7N8b6LDoYZWwAn8G0Psno3Y57/QwNVW46i5OiMuDybxWlnDmJUc7pIOvL67l7Dh18zsD6Thra2ykZ+3snwdM1GoqoT0SvKRrW2aii6Vsu44UNCtajg5omnLuCLVxFLFCiISvndFzYyIId4bqhKruKU20uA9iqqXrxVTyUdAG869QUe/Qq3hrK+cPny62lgL4REhbdje8zDRECG7OSIjVtNGSjdIkJe1qrJrbmNg7OugxbtXwWet/Ae9dS4QbXkFOrbuGNvKasr1pNOypzMWmOOQvh2lsrfYCucb8gjuOpeVqITv2q4PNFNYXbFOHGaekwb6yadLMKsXNKKhSquNbNLsAn3U3Yf0UqOr3lOV55Wwc2/5u75y8xr7ACwi35/h1L0e/lK7Dh89JS9g6HTXsKm3k21vQoQaPLFRjBZ1Mz+wW6h16EZnJeW80TNMkvgyHHVNSz0yccO+UN5HCsvpd9xPylj+CcoKbu28rRuTYXbvCZ6tW2Aq1fZoGpTk197pShS3ARzH2lIr/0Lxiy8wGYF6ho8qwqfP3+BphHqmjCnircIjVCgU5FP49+xXEn0mHsYCXNc/uon6K6AMP/U1KqLlsv6/MCXNYpyS1pRh868AjqDippmJ/IM3hBLhQ95t91QZ71f6/C70N8vU+w/tWEM7DsvJKiU1vpH7c7AiNnK8l/YobnqquxUN9ISUn79nrultfA2O1KsryQYlTOKYd2qKSGhEjj3z/FML5OSX+zfY1t9t+HWV5c92xGGDdcvwljV/Pv5JHGVOtrUDNCRUU732TFXLkAXe1UFED2Wa5Xk8DbTEUHD7cy7rsRC3XDlOR8balxrEMTNt9KSZMy2gnzU8zYxQVK+u9hR2Fh9G94nq6kgM9aYUWvL3DSlnPJWSl4fngLsf4q2rDWVGg59DGk31BR3jZTQTv/DiiecB8JKDT2Xy7AZI5t/qkco3rwBfA7pyKfR0Zj7MBECOT6aahVCPX6WGjxVUk1jr2E11z3omcqaVvfJOHUHgW7tlBJE0siBZcuItZrOcfWfq5QfbQRy3Ph5zqsEk6mfofSLSqatGKaMGL1B5jOawgI9xaK7xVDkzoVCXe6CT9nPwHgXM3z6STsS42HwtZKsnOMFBo93A8rE/j3x63CzTQdS41R0pihWcKYdSqW8kdJJo0FwUstZa/UKsKU48KnEAv2kWeA8PUJwps6Phd2Snpkd19IHHsapF5K8rhwWxg5+RAsTVaStZ9RiGofC6GHeE5of00YaNGaubgqqeqaOZ560ZLFLFVSfVW9YCttzubcUNLAhlfCwA1q9iJARXEDPwlHvsvZko8qghN1QvjPJ7BLoaTzeY3wwOu78NVDSWNvmKAxAmH7BCXlrv4teJ5KhY5rOW4BX4WilifANU1J0L9cmOx8GMZoeM2L6wSz1FjocJrvub9GEEpbsct7OScnqbDPG2u20V5Fd9xkWOxoycYGquhsQGM0aVCx+lLua3ZNsO8AOTsHaroX1wQtGipgzB8FBU5tjifL30KZSEnKXQr8YvMIZi/mXJqiQesZuXDqiJJynqpRfPgqDClQ0uh6JY7tdwqe2KioYqsct/2Kh5JNKupyVoqTBuwHyWcViYOk6DC+PTvzV0F2QV1wjVsb9oXvWX/bAft2tWX7rFSUFt4Wtyf+g6f/FFTj2xtNu/2AOo7PZrsu6FzyEa55Kyl5Q0ecIn0B+t1KWiLtiGOv5ENYvpLWN3RAvw/ZcNGcnxveHhcGX4S+vnwWBnXEkjanYEmEis5/dMDCxMPwi2c/5yg79NrC+dmMZ4YNNjh9ajtWwudiiRXgxVw7Vm2iomkb+6AsqgVL4DwM+d0DtwWZsNRWfGb/eaFL498wfKiSZrp4od61CiauV5KXrB96D30H21I4VqEMp2Q+hrCPSmrjznDRtltQwbk9JcmAISOMIJqkonpdL4xwb8/iRiopq8cY7ObYhr0vVlKlly+uPtuSrQvnnLk7Gke0bsTWt+Xnlo3DtAV18H0bX587HmlSBRy5qqQRkyeg+M8LoApej3oipkE+LO7HM0PCRDy2LQfUC/m5nUfgre8ObO0SJcnXLsaArXbsfxpy/cd8dP7Ski3lGSNpxyxcZrRgfh8UpPy+Dp+PMmXWnJNX1gXg9pLfsJTzcK/vfGx5+xuE8TsOWLUYP5WVQsMTJa1IX4oZlk/BQcX3abYcf1rch6iB/HthEPZd2p6t5Frqkb0F5wXbsxRrFdWM2or3fVuxiAXcl213ofUFC/bUXElOA7Zi36Nm7Fp3vj59C3ab8BvygjgHQjdhoaoSumbyWfDYgjObvAGvUiWtHMbXJz0C6xYqWpYRgtU2eVC6WEVnem3Diyfas0UDlHTXOhL9p9uzydVKalq1BzfetmU7/FS0+9o+XPK3MTNwzltjKIatbMRG2irpTrtIvLngO1hvVdIz2924fdEHOGBUUszU3RjmUAzib0rSskicx/U5wJtrkU8kDh14C3rsV5Hd5QhsateOyecpKcKd541AOzbcVEUvPx3C3NgWbPkOFZUeTMBrj03YnxcKum4Rj0b4BZ4tlFQeEY9rV1RCCeeS65M4FEtKQM99pHfUAYxp9Bh6/FTS17yDmLjqDjhyX6jrewxH1LVlc8Yr6ZPZCRSfsWfuO5SUX3oSxcUtGPLZf3UhGVcstmJv/6errdMw4WAVGKyV9OT0UXzfsRziJiop2PooPjj4CnrNVdLbz0mY1LIQoviM+/05g17uBPe5F7j2OI/n9mZATD7XvcGX0OSgHdvJdbvxzfNYZt2SBXJedY65guebW7In7fgd0zKxwV3NViRxz5Jew3rNPVg6h3NbnYER86+D5peSKl5dw/vx12BelIqa+WXijJ9W7KqnkhbEE+a461judCV1LbuNOVcULGGdijrduI49r0pY53sqCrqVgxLNA+jxTkH3Ol3H951zYSefX9/POVhpIcDDnioyu3YdR4Vp2D4p999fBbiyQsGWhSnp274CzLwpZp3n8owdkI/Lcpswm2E8A6x+jLm7bsD9IZzPzQtwWScjtOnAe3cxH+0r5WyZSklzlzzHvZVi1o3jbOlehIPfmLMg7r9vRC9Qf6MB6vi5vY6/xZ/SWqgepaKNwnt8OjgbmoYqyar8Mb5/fQ16cJ20rXiBD881YX3GKOlg9Fuc6GfGErk/JgS+x3v9f0NXzr3mmR/Ry60SvvAZz/P7gtaLS8Caa7jo4Bfc9S0TNp7lPuVegQkXP8Bq7u9We77jih8v4D+eJU5V1aCz8S6IE5W0elgdrnyPEDJWSS5ZtdgnOBP07TgOjtX45XIxPFcpKPyRq+G34hHcVSvouGl/Q9f8XFjYRUEttWMM0x9mQIaXgl6Om25oknkWXDorqLb5PEP66COQWynn+Mw1WC7cD4fj5bRCtsBQ6hoF4bPkNPvrCMOObRYsfZecUpW39PV3+R2P8e+MfH1z3R/Y9EhOpgNf6enRV7AVKajiUq2+Uv4Oujrx/edoDEHWT6HzJgUNu9fYULAzDxLOKSj2i8ww298Ie34pqNFviWH30gtgeK+gbu+tDTtXHYMxuxU0+4ydoUy+Hxz5nhN+Wxsu9I2AJ4PkVGswMTwwa8JcC+Tk1rS//l6XRqzBTcE1vKX+sUMdJKxSkJtpZ33Emo+wn59ltmaBXr/nBaRzzzIrDdCvfHcf2nIdtn4bo08ZcQOaD1RS3NBLeoe3Rpjpy7Pf41v67Y9PwKouSjLtlaX3r4uHyfn8XoGJ+vSp0RDpo6Ccsd89o9ThsIzj47DhpafIVMPanpdT9+k3jOuc5exCIwX5/04wbnrflBX049yO8DYWuJqzDYsUVFSYmdVt/V+or1bQQpeRxrI5X0HC/cjj796s42nvYAfv7z1/32tpm6KgNIivmTXWiCa7IPqVnJyTuxg3T27N1H5yyvs6Q0g9aMsOBMvpg/0YwSBvzs5fkZPkQlthga2KJQ9V0JDtrYWfj8Xs2mUFbYhuLhTXmzO71wryeVZgvDyyEdui5zN1ptJYmHsO8LWcBJovjDSegAz+PUTpK/z5dgB+fJDTfw6dBb+6aChapqD2nc2FRZMjoPdZOQUFHjWWnW3NlsTKaUxeqLBrhw1r3ktBEz23CSZbtCz8moLG2AULHko5s6zgfTGbILQbKmFTfivowAZvoemnF3DHgWM4KVR47/oIbq+QU9z3SCFemQtdUU4ZIVHCqIlXwKJOTvI9O4SkcWcgaoyCHpmECQPnHgG7KAXFCZuEU79jYSM/K61hujDHsT0LnM9r9ssSJti0ZYOfyQmrM4WYclv2OEBBH8ouCiuqm7MUG57BJqQJqaUmrHionEyGPBL2z/oDquly2nM1XwjbUQX12+QEoSRE93sL4znnTxy6IFhfegAHu/N8xYzCdPNsaDZXQcv/uyjYyNNg7xUF7Zl2QSh5mQTPvipo2r/jQuL4w0Bcc/5rOCiU9unA3Pk+RdffCCsn2rOxiQp68/CToJ7Tgo1pr6QmxQ8F07dW7IAf50Dnu8ICaSM2YqucBsZWCsFQB1af5eShrhT8Hn6EpQ4Kcs4uFcRjXsKjEM6ryeVC1p8C8L+voNwuH4SdK3Nh6HMF51Wx8ONfBuQ38Hq6PBJO7nZm+nQ5nV/VDN95dmCOvTluR6SYfagNG8Iz24gNCrToKmVn2vOzYjW4qZuI6RbKydJRg963zNnNVDn1K5fjp/d/wK0D974YKZ5u+xU6816EvBLjFKsymLNPQZV//gllXq4sfbmcKkd1QEVuZ7bpDse5riPKmzix+ikKGt2hI2646sCaPFDQYU0r7DRHwobNk1NyTgscG9qUtcniWB1qgylljVjKfAV1EXfEIeKfoD6hoLEbWmDItSr4ynF+stEW91S6MofNcvI+1R1XSzuzWy15Rp1iQI3GkeUXcH1I7o8OFRJWmSenw3eH4sEtTVlPCf9vuh7fNzJjfqSgo137obLUjVXFyGlYzFhM/erMLPm5FvHjsUHtyObVKmiK+2S0suR5+6KcKk5PwkdHRMyPa+nRDuMxMKMx6xyjoOADI9H2izszRstpTtfVuNizCwvja7JES7HgqxOzFrg2hizANTEa9tFfTge2b8BBSUo2KkFOtzKW4CNPCSvpyzVEuwwHdbVg54wKyhP549fW3Zhij5wy92zB9FauzOWnnDynbsEVIzuxH5cUREe2YMp3NfPjOEw+ux1f9Faw5ZwzLzdtwcHHRWwTry3sawja3HJnPjvkNP5nGPZ91YWlmXNNztiFLZ51YvqNnM8/o9F4UcnoKufJ2XBU10lZSBMF3X63G2cnNmGaHQpq1ysaM3TmzP4In/H2cfjS3J21WSSnmS1j0Hp7F9aU/7d6YgIum+HIyo8paNTkQ1iQImYyvk/v8fvRIqMJ8/nNNXzdIUxipqzFPI6zZSKmBDcAZXOfcj+CJ993YiEP5HS35xm8GuTAPEoUZD//NDZmbdgyni3PTDiHS9yasmXb5aRKSsIpXuas0RE5jRh3Gr2+/oK3Cziv+pxCj5SP4JeroJWtzmJyxAtIqVFQqWcqenx4BBqeFQ0hl3DLmU6sktdvG3EJk552YCu5J2rGXcaBJ+2Z9x0FPc64jBfPtWJfKrnP/s7EWT9MGbaUE2kvYXq7BpjIdTh16UWsifkG6Zznz25expb9S+GKXkH7Mq7ixGbPIDmJY2iVhYtMO7KunOeD641o7deOxXDd3v0nG01btWK3Of6xfa9jcltrNvSkgq6+voNhNz7C8N1yGhuN+NPnDXTjmIwaeBO74GN4PFZBV+7konxWPkRmKUhafRv3uNuznPWcw9/uYPW4lmw69/TsygL0fGjJ7i1WkCb6If5WqFkrzsNPX57ilKlF8OOSnFauzMdQkwJ41F9Bi+wfYKTZHfB4qqD9w+5j4L3mLC6Ea/7P55g5XMt8PnLMs17gqhg5m8Y1WfTmDbYLFDNLjm2/02/Re9FLONBJTjWih5hZ9BjcuSa/7PcEn03PhYTVnM93n2OjvjwDcG+SHXmPX9ZJmSRFTl0Wl2PauKbs72yu8zbl+PJlI9ad69vtlZXYL+4HSHk9qi5VuPbrN9BxH5ke8A0dbmfApDkK2n72Cy4tMGWO2Rz/w9/Qv2sDHHjBNSe2BnveqYL10zhWA2vxwe53cITrtubzT/yd/Bg2bFBQUmQ9In9nOXL/Kr/yG9NDr8DOC3LS6n/hvfzzUFkmo1lV/9BzrhHKuO9/9/qHxjPpUGMipxs7TbJ/aC/Ap1QZOY9slH28RwX8VMkorpAM5/+WQN+2MiqLzTUkFz+BiH4y8o/IN8yIvgNdZ8ooEB8bYq4KYLmer/9WbKj7FgOH18goKeimobRXJITLZKRfecdgsWQnjN0kpYjFdw0eNhbs430plW2ONZwwmLAezWRkceGgwe3idwicLKOQlYcMvU+Uw/woGdW3PW7o4FwMfQpl5OB5wpBqlg+ln2U00eO8Ic8lG87+479nXzWUPkqFke/476W3DP4tj8EJfq+MJVcM00/Ggu1bGUU0TzEsyowE2S5e/64ThuKrOyG/SkoOcMLg/UXC+jrIKCtwjEHWqykbOExGB/ssNGy/aMYW7pbR3ycLDfPG/YaiHBm9b7rKkPX1C2RL5DRl3FpD9cU3UMt99u+JuYaG1AII2cIzQNg2Q/iKGyDsl1NSaqThR8fLMOignFJyYw22OafgFZ/3+l1xBq9PB2HYVK4z8XsM587tgboWcnLdGmYofRYOrqf4WT+XGurkWrbvl5RcZz/WXziiZGAro/DGSsP5JU3ZNAs5dQOpIa9dIza4p5w2LnIyzH5YC8C5yp52N5h1rwCbM/z7kKehMr0UjHzurKaBYXBWKNQvlFG3720MAbO17M0UGc3c2kvfq6ecWfA9reds1I8LFrOYxTwbd9qqj/weCk928P622Ku3TmzF1U5G3TfmGGfUWbMee2WU//Cg8e1WS2ZlJif/kI1GnUbFpCP5Haccz8qxkDI9z1pxXhl9pvR4ARmpUspviDdGPyiEJhVSSnc+Y+yKN+GDHe9Lz3RjwuPLcHeijBom5Bj7Xj8F8dtk5HPrtnFiu0MwPFlGQdNzjOXFMZB5REaWDZHGrhsiQP2T83a5zHiiVXv2aZaMJhWME56MbsPW3pTRhhUDBWjWkpXz2moMSuF9shWb1FxOPv3eGXvHV8OTv1IaMgmElz8+Q6FERmnJ3YTrn15BvouMPqCNcGndfRiyUUYnUlsI+qYEY+7I6L9Ue+H+h1TIgP/pQ3ch5cNR2N+L58+FOqHZ/jjIsOc64/7TKH8eDUv/49njQbHxgd8uyOF+6j/YaNxr4swSB3Ku1icI+/p2YMY9/I7Ntgq9X7dlBzQ8T+7cIgiyxqw9n5Gk9D2Cbad/sMFDRouGRwg9c2rA2ltGATaLhfe/PsConTKqOTVHSCl4Dd9QRgcy5wrk8RTqX8qo+K+fkLciD6iVnCb1nC6YqBDucL7ZVM4QJnu7sckmMrJLzBf8enRmvwJktDAnR6js7sh6VctoWuurwhuVAxvI/pf3Dgup85uy/rVSap+aLtSozdhgktGbvTeE4i0/ofC9jM62OimYTfkMpnzuyrbtF3peeQfvzOV00Xen4GLXjfmKOIYrPwm14MpoiYysr1QKGOTMiv7IKHjRB+FJhZbZlUgpR2WGY5Rq5vBPSuGnfwv1AySs62gZeZx8J5yabsEy+F3+W/5TSOrrwSY+kdKIt5a4qnMP5q+VkbKrGDOrurB3jeT0Lk6Ck3Wd2JEgzsP3ZrjuU3PW8qeUKg9YY9EiHfvN+TatvRpnZ8vZo2MyymglRv0gMYvnNUenW2BmShMWNEZOMSNF6PefB6tXyigmrwO+POXOcjg+XQLb4Ej7riyR55/kybYoSKzYZHvOn9aOqHilYWfPygjNnPF8qZxVK7kvhLZGvVHCAlZxDti3RdduvdnwcTJaucwL67U9WFyFjM7f8kTWz47dfiilGKehWOLUgnVoJ6PoRJ79BlmyNZz/C+f1w3kzFcyez5f3CUBlkYRN5HryYJcLbnyrZ93VMqp4PgXtW/VhVos5bu8m4suCnmxTMZ/x6NF4YXdr5vBISiaXJmJtb1s2rJOMxIsmYshiK5YYw+/1ZSKujNWwBW14zcemYP5KYJHlUjIa/bGswpPFc210dJ+PMYt6sSfcU5zcFuDta3ZMy+dozpF5eDymBVvEtWVK40VYvqAZs/8ko4dJATj8uYaZ9eOaOXcJfh8H7CrX3jlVy7HqP09Wz/lc/jgYfYb2ZLtEclruvRXvz2rFBO47Xr5rsT7Bhv3awPFZsgkzn1myhaZyelIegofc+rCoHjJqWh6ODoc5hryehJQo7BXXip35IaXCQyEYp7NhTfnsfFFGoW2ihvm7y2mdTxReqVWw1OP8vZkYjWMNHmx0HxmpyvbjWezGEvgczXl9GO0fuLIqPtce1xNxu781K0qT0sqhiUjVWtZ+i4yOex7Cfz9lrGGunK64HsR+DmL2geeWmgdH8dgad1bIvezJiRQsr+jK4m15ttxzEhWp1iyok5SGrT+Ni2fp2KuTUrr9+SwGL1IyLfeagnUn8ckqMWvfICOblaexhzfnPPc7lSwNt550Yz178TtOuYh9t3Zh6zjHoq5ewnGFTqy4tZzMra6hbIaavVgsJdnGdEzl3NtpznsRl4a9OojYXI6VavEVdNloztx4r0e0y0Cfkyas+zMZNd6QiY+3/4IMSzl9S7+GDuecmekCGa33Rdy0sSN7kMk98dBNrNrbjuXUy2hN4h2siG/MuvK+vw0VcKU3zy1DZXS0BeKVzD+w209Gnf+7jvO01fCZ+/Lc3Ot4qawcDnMc7v7NxTZe7dkOzv8VX+/h3B5tWGCQjFLiH+Kz+a1YEvf6X72e4sOcOlDJZfTC8g6OnVoJPXgf9za/j8cflYCbTk5hgfmY7GPHXo/i/e1WhD4bWrDRRj7XT4vx7TVLtjNPRjvml2D+ATX7x/Pt2lElGGzyCTZmS2nApMdYPP8tdO/PZ9D2Kc4LfwCh3Hf2/niDk6IJ0pfIyW5+GV4RrsGBcjl9ya3A0Xe17CbH8FlYOfqcV7K8jzLqv7YcE1uLWes6GZk1+4p/9jZmlZd57hr3FU/1vgvrQUpOB8vRIv0G+HGNSjhTgdgkE8aV8HsNrcLVg5syh+UyWhtfg2HrzZnoAdeZz9+xsfEXzOf+df50Pbrs/gSuHvwtFvMHZy95Be19ed4Ob0CjogC8uQ4sf/kPc6bnwEwXnlGXmmS/Xp0K9RNk1OfOD5y4+Qy0GsHzz8K/qH2UBLavpdR/kEn2WvdvIDjKyN7JJNstowzGucpoX/dG2XY1zyGhG9eElqbZmS/vQi33+lURptmTdwhwdhnHuZdpdsPxizC5C9dMf9Ps/a3PQIiljH7z3PhqUhJEX5WSukWjbOODNAi+JaG/vo5wKPA0ZO+X0ImlncH6RgL8N1lCl1+5glweBQ5NJfQuzB1qzm4H/XExPVzeDZyMj8E8XkJzWQvQ5t2GAY8kFCBvCYsfGSFJymfHqyVYTL0Erh2ldEJnC73Mz0CfdlJ62rcVDLh9GI78k9DtolbwIXEP6A5J6GuAHRzqHAozfotpYXkbuFX4Dfrd4PvbmUO7P2VQUy2hNF8LKDxYBAua8T0PiODSzHyw7S+lDzkSsJxN0H2NlKysZDDE6TKsiZHSdakCYg6mwM4QKT28qYZJQ49BnwgprYmQgz5vH4wcIKVd7yVwyzIc3m2V0PMHIqhY3ZSFzJFQRnWRoUNoY5YTISF15hvDz+Z/IfG+hL6MrTJULKyEuv/l5BuvDepxryEhXkr62M+GUbcLIcMopS+hNQbzyBxo/JlnQtefhiTZVTjLs6vt5R+GaQPPwMgmMurYvhFcc4+HJzx7O4z5bHDeuhuuLZVSiukXg8/hMGjxRkL+p98Zuv7RMckwCclLYgzrZqrZ6EBeQ5dEg3BezEJRQkEN1wwONaZspLeUAiOzDbWffoL/OSl5dCXDokNf4QH39MB/mYaAinMQukJGRTXlhh7zToAogvPN94XhoCwBjh6WUbVvnmH68F2wJUVC9T8OGJrOCYOlv/i5eNVQudeaTZsvoZdXRxtsRupYJMfhuM8yg2G7gv31k9KlRkEG/1AxW5jO698ZZkia9BpCbompJS4wDBr6BEJEErrnO9UQMPw2HDZIqDZ8vMF+TCY8nCGh2TNHGgrTzoB9kITCld6GreEJ8OqohFjoUMPlDtH8HS2h9/0mGc7rd0JlopReLlhi+G1szRJseA2dZAbbtrYsejffM8LcENWpGbOdK6UVL0wMDh00zJXjKbsLhusPGjGH5hKqmH1c38GpAbycJOTaI0Of37YaOgyWkHXXCv3NxyUwbaCENrZuaVCWFMKBAxKyGi43BJ+7AVE3JZQ9wcLg1DYd7r6U0CaTn3pv6ySY1khK3nuf6r3O74PPtlKqlTQylOyIgD8rpHT8hdJQsSkUunzn9XyXGPTUge2YIKE4hx19Lo9ry3L8JTTz4mq9y9yWTNqT89NhgH5sKyv24S7/fizSH7hiwU79E9O90g29n3c3ZRG8tplFTfUuiT9g1EkJRe80189oVAF+9/jvBr2+6FkxrKiS0MN/8/Tbf92Db82l5PZtrr5bO4S37lIy6+2jf90iFaKG8t8/tdQnLUyCpCX8bfXtlKfVigNwmPvRzD4u+ryekWARKaU787fp7XLCoOQZ53DUOf2P8E7sXJaEYgofGH+Gt2chnBsHu/gbo2Nbs6HzpDTxRn2WT2ALdqWUc6/jvayqA82ZFfeauHYHsjYpRCzpi5j+lowxXjltzjatkZBz+kTjpEd/Acu5/owYb6TAKnDgnvvX38M4vqQEzHyldHCi3Hh+8BPYM5/vH78ja9/+21C0W0r1K/ZkDTW7BpX8nVLf7H7WEI8U8HospYVSqXFT1SHo1ohnMG8ro/uvaPDl3uqflnJt+qBw+MffsGYfG+mDOrqzAVzfbDx7CBWHu7Bso4Q+HOokpF3syHZw32n/tIcwbFpbVvGUv32alxp3FjRhyzj/gz78MNJJU7bRTEppV0VC1fc6eHhISv9uthACJn+EbqekZDn/rTH89Vvw47U1nEVjzvFePLdIaI9yhzB4czfWh3O75vJq4Ut6Z3Yyime8mq1C0lkndk8hI/nyjcJKDxWbOk5CIRN2Ck5VUpawV0KSsnWC+ZwmbGC9hIZMHC/Yj23EGvZLqfjBJKHY7TdUfuHfjtOF6H29mPMFCVU2nBecVrozzUIpBVecER7mdfn/92mRLEUYd8OKPVoqIfeSO8LwOC3LPSghrXeaUP5Hzob9kNA2SBL83cSshPMkZXWsYBgJrCxEQiMyG2Nech+WfJfv/+WjMGlbD2a7hc/X4leC63p79qexhHL71QlSB1t2fAXnuaRK2PTZkv2eJqXvA2uFwktK9pnrc+76AsF5lJS95fp8uDZTSGjE2N7DnEsX1Oj8tw+b78VrHqzGxjYezHKRlMRqE6yz78C+mUioaJoV/ujYliUA5+EzGW56bMM+LZOSslCLUZ2bs8c8+424JcakPMYmp0lo/VR77PNLzyaPkNLYCic0HdOepUySkMUDB1wab8+u8Pnt/qwjKjxs2Y0UKWm+d8Wkfl4smOt/2e8BmNaxH1vyVEK7m+qxKETPxOf5ms6AqnlOzHGuhKacHYqZB9qzcM6fO2cZVjaxZ8N4zaP/6nGpZyt24o6U7IYD7p7gxXM7r8dsAjYdwhhtk1LL1mMxWaJnhsYyeuA1EuPMHNm3S1wnv0zADXccWEFLKR39OB5jHrZhFXzP7mdG4KIVXuzAed6LJmuw5G9fNopr3f5LCzDllhOzD5ZQ4z6LsOR2e3ZXLCVftgAPd2rLRNz70hWzcIPKi93dJyHTEzuw4i9jB1fx3x9uxhmf9Gz/J96LlttxndqZ5fXmevtrHcLajiyQ+/LE0ZtRdKoN89khpc2N1uMpGsBacQ+aVrwbG//qy/zqJGR/dDfGPzAw5wNSCooNx2+VHVjpTAl1WhaBicFtWFVrKfeRXVihbsW6TJDSi/wD+OtJX7bqjITSp8biqLt6VuEvJa9WsRiY5sEciqSUbXsEx/9pz/LbS6i5dD/KprZhtuskRKrDODHAlnX79j/vO47lOYyd3SEh0csjOOu4J1tuIyVFaBLGlfRkqdd4Bhh8Gpt1a838BkhozbVTuHFjS7ZtIdf25HM4rYsVW/aC+8KmVJySAixtvIQGTjmNT/f1Ye+5D7Zpl4aOad3YQz6nl3peQY/GXdl6/t4PNyCGxluzTZ4SumZ5Gd0H6VjLcAl5+GTi8PUK9olJqUl9Ju6fJmVPL0jpzI8MXNjUg/UaIqG79QKuOe7GVnLOt/tzC11cnNkQ7tczA2+jc0xHNlEio+3r72JfWw3r9VFMqvPXcU6ugqXxmm/VEna4KGIPudeMqCc0N5iytOj/eU0Ozhz3B5aRlG6ev41bUrqyrdzv7HYV4j3mwt6m8/8mFqDn0A6sgmvp6ouPcP3HtuxVvpSm1z5By44i1qyrhLYPvIPGNHM2hONwte4uRln8Ah3X+XdLC/Dmxa+gDeK61+MRls9xYIlfeT5p+wIzOrdhhRul1MH9BVKlLavhfqcre4ULd9gwf85tp3UluHvtd7jlLaGlLs8wcMRneFbMfbbbczxo9QoUHyV05dJr1Ld/BDP4zCZceY9N+Wz68YyxP78Eyz/bsgltpRR7vxQnrmvOSgP4WcaPuHSkhjVkSsm2eyXWo5wt4ZnqwseveL5pPuzrLiGvjRW4zeUmLMyR0MWuX3BBayPIuXd8nF+FUwt1zPqdhLoHVOGi5Sq2/K+EtnyvwZUuYnZ9j5QGnazD0QdN2dORUupz6i/GtPgFv8K4Dy40ye68Ngvun5NQC1aNoZsvQYOrlBb5f0f/3GQI6yKlkA8/8WfgMejRjWv73L9oDPsDHRdJaN8C0+yaG19hF9ec6z9NsyXrSuAMz8ObGptnn5c9gfpSCYUGNs6Wb8uF4kF8XqrNswMLMsFvuJRc/jPPXvvmPIznNa8JM8tuXsgzvEhK8fsaZeckHYXpg/l7Yb5JduPSR2CsE9OY1CbZzzzuQS7POdKBTbJTThG4j5TQziiL7Lr7V6GoL894pxpnr8k1ZfZ7RWQVOhik/binrBeRzM4Hqr8VQ2obMQV4e0Na7UOYaC2mX++HgfG/HMhoLybZq+Fw79tlWOTIvyNHQt8VyXDcQkz/LHzBu/Vh8HggooAeE+CtsAfKnouo8rkvLFbvgMlpImqSMxKC4zfCqvkimnpjCPxVyFljfq7hTw9Ys07CUiNF9HBvL7DPaczWJItoYA+ATx4NUPdaRIe+MXBxqgLfzmKa6qaHN4Z30JiJSVPXFyrYU5gRwevcq4cen+6AL4qpiUwPS7ZlgIeOe1O6B7wYeBqePRVT9PC+UL05Hop3iCk2dCAwmwio9xfT6MT+kLtyC+gVYjrUC2B3u/VgsVBE7c/1hjOjtWzxdBFd/9gWkror2KIkEc2c7gRJTUTMWSmmfVs6QkOhKWs2gp8b4Ajlt39A8kkxDR7ZHnbP/Qj77oipl1MnkAsvIL6Wn1XvDPbbHkCOs4ReozOkzbwBEdyXN9zpBEb7TFBkSki2vSM4DN0EancxNTvUCVKvr4Nl8SLqHOkEr9KtmF2MiIQeZlA8SsOelojoR7gSvJZLmcMovn+BGmYPtWARR8Q0ZZEWwu6YMHjL69ymg/nKX9Dbi2tgjhya679Afx8J/UixhLzGJbBgiYQUk62hr+9WkE/hHNhmCQNUwXDpCz+r1h6efLZm8FlEOYYiQ/Z/OlbgJaaQTx8N+iUKtn23mKozfhjE00VsShMJ+XX8bng9zYxZuvC8usoM2iX+g0quwx9UTWHeVwL9ORG9KrpncOmQBfoMEemD7hvcFp+Hzg9F5NC70GARmQgmP0TkP/iRwatoL6zzEJPfsecGj+wwUBrFlDrhs6HpTHs26rCIogadNCyb24rtvC8i4+50w+27zVj1Bb5mYZqhl42K5XwT07IJ9wz6ZjJ2z0JCttKXhuiSenDhXC08Gmo40Ok7TBdElL9ov6HNxo9wj383bDtm6DDoFfwr5N9ByYZn+YUQXymiiOcpBsvXN8Hjq4h8vDINHR2vAHqLyT8r1fBtUjKsCxBT3LwLhmXag2BzVEyuR9IM/QdEQQrv+8RbGYaJdTth/mieQwKMhk1zO7Hhu0TUroO3oeRwe7aV9zF8ySzD3mx7lmTKsX0WZhiY24LpTvG7R4Yb1gQ2Z006S8ilNsxQEGPCGj6K6O/zGYb5x+tgZN//Zeylht+NKyGY15NxZothxdx30JNzUm4bbpgz/jmELhJTjuVugwveg4YYjk9mpME+FKHJDTEVNYo0iENT4W2lmIKuhhvyIo/BWxV/A7qHGzLa7YfH/B36ZWukYX0XF3aG8yGuTbV+pLEjS+AzGO6vNhTca8tGxYtpRaP2BqtbrVj4OzGx096GH++bsrHpIjJtXKXfJZgxbz533vBKj/vqISBdTM/DHQzVmq9wiM/IMDbAYHqzDPrx39/PmWVIDO3OrnBNGHZoqefplm7sOO/vQ7ee+u97eQa7LKaZz/T67hw3I+dDReIj/V57BbM2isgtyayP9peYqTvxvhzL9RwttmAhD8TkJnLXB3frwwZx3ev+KMW4d29PVnJDRAfn9DXKfLqy/qVi8jmx2/gv3InljOHvlA9K46RDGjbqLudA+Bljv4dKVsS1aKHdYOPuXVJ2NVBMC/+sMq7sztj5oyL6sGSQMGybJ0vlvAproxFiFD3YlwIxHfBvIzT4uLEsd87/Bo2wQNec/dCI6UR5P0H+WMOUrbl+vpcKs1LlzC9cTDHSH8ZmnSQsqYzX4/TU2EgMzJRr78R3wcLGCb3ZvFQxCU38hboVPVlRS/4uEM0WXDrYsSt1/5vNWOHWCBtmb+Be4B4i7F6jY+84PgaTIGHUACWb8Z7jsH+oEHZBwvy57wfM7iTUTBnASMfxF90U+ogYi9oupj2fzgt9//Vhav52s7seJ1w8357VZ/Je5N4W4s3bsMPduP6bkHC9hGeqTDEFlmQIu5paMW/uQe2PHBeGxQ5h03gvcvW/hB9rBrJizs/vJdVCR54/J1eISSuUCkUqPfPm+jCsCwlPl7mwAcHcLzr8Fjb2dmJ/b3M8k74Kp162Y35bxWTy4pvAQlqztne5xk5/KdRfH8bcuR6amIlw0zhv9oL7gjJIhvi8P1vQwHleo0SLV84shffOsbAJWl7pyMqCxNRFJ8PIUw4sMEdMh+daoEfeMNafr5m3qQWOvjaY5QSLyTq/HdYXDmApHB+TRBecstCNNeecmWLbEV29u7DQtyIqUrfCBV8dmQfn1bC4tpjxexiTfRKR543u6Nh5MHMp5jPo3A8/2Xkxe+6/bTZ74vb2biwxT0TBHXrgpf3O7OB9MY1I8ESnXx1ZMueG3XZX7LfehyX9FtG96ROwobs3W8z3OTp/PMrjXNlTfsdop/EYcc6ZLW8nIccPEzCjpw9rkIqpqXwdrpvrzW5znR/tsACPbHFj7/+KKPHuGsxY1pnd5/v8frYEHacMY4vMxXTxyE60qh/MpvE5Fc3fggML3djsQyIyCw7D84ILS08RU//9ITh6khNzbss1MzkULccMZQ4FInL6GYvjVw1iux+LKWpENB5rM4C15G+iuWF70UHlxm5tEdGM6ihcNKkLc3rP9e3uHjxV48QWcsz98iLR/uIQFnySa7XDEfR5MIiZ8XtVpx/BVrMGsBNSnhUdD+K4iM4sN0zE36SHMP63E9P0E9OrrQcxNa89q7kipqQPR3DSloHMup2YuqWcwEvmA1hoHNeT2JP47ZAzO8T98YTuON6xc2RruW5Hpp7E1K7tWEe+Jm16MmbNa82G83pmNTuP9oWM/TwtpuB5aTg4WM9sn4hJPCcT3wjtmQef963PU/DVkrZsA9e9CR0votMFWxa4WUyDHlzGFrbW7CX3+q6ds7BmBmN/7Lnvx11D+SdPFuoqpvU7b+A+US9mzb2gyP0Odl3emn2P5Zg0v4Zupi2Z7yURNSNEjyRLNk0tpqw5N/G7r5KNnimmG3Nvo113KTPXcl/efAv9ZvVmF4pENLL2Hoovd2MKKzEZ85/g5Fqe87+KKfvSM3Q768RO7uT5ef5TPKrQsP6rRTTX8S4aXRTs0TQRHUnLx9w4EfPhueV26/s4Z4wJm13F5zrjCc7Y/RM+fBBTZvpTnHHUjc3imgaN32K6Y2fmyTk21uEd1rCO7JqrhD69eIVV39syv9P8zXjuDUaH/gTjTBHtMLzAkuRqCOPZ4G3vF+hT/R4eJYjJZf4b9P1ZBO9Wi+n0qfc488NDsH8jpiNu5Riu2AF4RESSXh9wzPyN8I174qL9H7DN0bXQeKqIyr6Vo2ZpJ2bPtfrotwocMq0j8+vNZ1z2Edfyt6H+h5hadP2IjSe0YHcnSijvYSXGBDdnI/mbt8+rr5glfQY9OLc7ninHAwsKQG3J9SegAj2e58KrEK5LM7+g9awkyOgqpni3apwWcgR6Oomp58xv6JS6Bxw/iEjlX4mPnm2HwlIRyX2+4LBxG+EZ59ia85WoXtyGpfL15rO/YZ9VrZh8qpgWfarBL6uasVGFYvp28Af2YgpmoZCQZvIffDW+KXvMZ2pqW5PsN+3M2ESRhHQPG2UHtMmGzr/F1HzBN5y7+ioE3RPTZ7saTKw6DVE8X0VfrcH83ENQx7OEV+MfqLscBQ84xx7NqUObydsgkuvhkFY1+M1yI3wYIqKUrCrsY69h5+3EVF5pku1fKmU6rgnJaWbZJvcaM+D++NjCPNthoQkrncT5GWOe/a5xLdTynNDO0yLbpfIDDLSU0Jg/jf+P4+qOy/H9/vTs9tLeNJSiJSo954QQhaIUMgshRGRHNmVEiEJ2CGWPnuu6kBEZEUJ8jBAyIju/8/39d7/u1/Nc97nOeZ/34FY7ngKM1xH9f8r4vyHHIF6fvPc2Ge/kvA9SN5E2ndTin4MLoD35h1Vnm1niiA0QR9/VPfebTd32GQYX0+x+Knl9YD0EtdAWRZlKfmDaE5g2X1scMlby2j534HtbbXHnlZJvKr4MJZQvkgYr+YrxZXB7BO2+h4KfPTAAvYgTGj6acf+p/VGXdsfNpxU3v90bn9FeqG1NecKG7qiuV4n/Vplw805q/EO7r+xiwq0ed8IJ5JccZSbc5LwPvrqvEmn7jfnAS17ocU4lYt4YcbOtA3DwKpVIeG3BO3WOQmvyLfanLfj4sxH4gc7fk2LBd3/pgQP/qIR/sAWPrkH0JSzts7XglQeC8B/lJu1WFvyMjT/esNMW7r/NeddBntj3B/nGZ2Z8cYgLOlP/PzBLPvqhA4aTjqSGW/PZl6KRxZEXrbTiXf70xSUpxJ8KG+4SGY4j96pE9GQbHuPXDcspT3Wot+GFK0Nwj7a2CNxrwz+s6oS+5tpCHmnLjfK90dmWdu2sLW8Y444jnP/HOXbc+2lr/EL67mtpz5s62WL+Zco1zJ7n97DCx1nk5dSt+RQGmEx9uFRvz31jgzGDtPt4hCM3Nu2I70+qxOFDrXkvHy8son5G1Lfmqzq64nqltjAg0M6aQ5xG71eI1rz4mA3eIM/2Y7Yzbx9jhXULVMJP4cyLPH3Qa7FKTBrkyr3JQ8ZkEj9PcOONc9ui2S6V8DnnyksetsYwwomqjytv2cUBc+i5stKFlzS/hL/jlWJ+80z4/fQR5CQohav2fPj99RbMGK4Uu+ZkQPXrSyBNVorwXhlw/9QZ6DhaKV6uzICgncXAIpTCffIC0ErfAYc9lSJ50EKoXLYeXL4oRAePTHi3ZhXsK1II7YBF0PehHFd0UorXLZJAxLTEVqlK8cFlLNz59g1qdyiFyexkmDz1Lex4oBTqbuPB+OwTOP5BKeyjUyDp2F2Yf1MpFFOmQdRGyqGvlCIuLxWuLSiDlDqlsFySCrk+JXCoRin2Zk+FiqjdEH5JKaL/TgOv/RvBJpd+33o6mDcsg1//FCLr9QyY4bAArP8qxETzRGjxvBUm31SI16r+cM7CGIfYUQ1hUfD6hA6uo7tv6zcItF9KcZ65SpTaRcOThD8QGUQaqh0Lhv4f4Xck6debeOjo9R/8Im7fHBsLDsdvwxzK4+rwkTCwQMAs0gu9viMhd9BxWD9JJTrPGQXllftg5iDahcRESPXdCiGhKvHPJgm2ua2Gnpbkh5eOBu25i6DkKd2r71C4EjEX2m6nPsyPBNxgjQbvFCJ6bCB8fG6G77oqRVY7gC4RpEdadM57AIf+KnzorxKeY3tC4D45SuhbP/f1giuqr7D5CHnINhHQz7ke1t5TCZOsCJhb9xK6UA6N+xEB+bNnQtBtpTikVIPeIgfsHEbnx1tDjYkNzhuqFKMetoU6PXN89p9SXN7YDvxGm6CfiUoEhPgCX7Ib1NY0l21WYD5vM/TqpRT/3G0g0DULxi5WirYj7cBqRSbUnCMM/GsDKe3mQOB7wkaVN1w1dsF1vkqxU1cGLgatUUL972uuDVUnbNH7Cc10viGkTLDAQB/qzycr+DD0LbyuU4gPiyRgtukZJLsqRS9XLbjy/S6UJRK2l7aATwYVMH2PUiyZ/EudMJfB9WylUHWQwO6ZR+Em3WXmTj1Iku6AkUwpzo/TAeXuHJBqUx9a68Lzy8sgm7jLBPXhxoMMaJqvEqN2OkDIUVdMM6X+2LeEtlouuH22UvjM/6Ce6uuAxn6UF8Jeq0OGNELQBKUoFtXqPXX1kE+7M6u4Tj3e4gm0LVOKwMsv1ScG3YZ3v5Riz6jn6pLRl+AdYenL8sfqusMn4bkX8dikBvVjx/0whLARcuarev2PPOg5m/Y3rUm9eu5qiCffWzz3t/rLghWw8idl/IZm9YtHnmhAPf91Yr/6TLE71hQrRcnYfeoT1s4Y764S8sIT6ntLHTF1MOWvB+Xq9FJttOmnFFEXs9Rtj8hxywilkFvtUD/Z1QzdCIcpt3aozSI+w1WZSthNPq9O6fESOlFtefMuqV28H8CQWOL2G5fV2VE3oMVclZjHr6qnd7kC8dkqUfD7mtrhVScs66YUiTv91O8U/vhfilI8mTlYfdKpPX46ohTNi5eq9da1xS9IWhCepY7oQRggrivLWaP+8UQXvUYqRf7aZLXXdiWa3lGKv23S1AsHSLFvO5VImp+pjl8WiF6zlOLap2chutkdsZm44uE+pfrSe28s7qwSr4Js1buyTfFoH+IxaU2I/I4B+q5TCr2QVur31dqoraMSXOGpftCeOGoFaVBRiLrTQcAl05Riam2n8/cTu2DWRqWQZLYIYXqdKP9SFr6gDgl67ocyUIkS2YUQl5rW+OGCQtTFFp+rnuiAX38pRJ50dfDQAktMoO9K7rqFxGw1wl8BNKNeTV2WXtNF7f6Uj9LLQ8TYHniVMNx8b3lZQ31X1OtPd9w1umz1lBBMdqRZRywuC2sVhCZuKjE1xfD86mduqH1XISLtn5Vdq22DBXLqoTS7LOefLeYdUIp5rbPKZnU2w+lj6b+vlpc51BgjzFKJX9/enT/6qQf2dlKKjtq/ytwfhuItfZVoNDPThO9R48R4lTDr/aWsM3fFPf5KsfK7o6ZskxNuuqAUvlaOmnn+NniMdGdqspcmYYM53imnPL7YUDPQJRLNWiqFVe8sTY91vTA+g36/dIImy7cbiimkR5iuSerRDu1o7pV1OZoVrVzxTblSWB+ZqVEvd0R78qIa+VRNaaQdel1QiS1pMzQDDSLQhHThkHuJJrqkB5aTjg9YuEuTeagrWpEPcQ0r0LQZ6o2L0pWiR8ZljetRT9SmOn8FntH0WtIWXxMXOfwo0lg9aINLSBP9Hm7XdB0UjTU00xNxCvYouS/W1yvF3eEfNNntw/ESZau9UVWau+sD8AUoxZiK35pTWn5Yvow4KuKtptGhPfrQLgz4/Z/m1lwPPEo+8Nn56xpr/QH/jyUTtQ17IvrhfSfScTsj1n5wZ/RH4pxofaY/yR9t6L41P7WZfi9vzO1Gmq4vZzqxA9CJeGmUtD2bOrw/PiWurnJzY36bgjDcRSlYsgPTX9ARD7QkrzLOmUVSXv5JunMmuRWrwRi8GEO/CQxiZ/+LwnWE4bx2oSz/oRr3VCtEl6JQ9nlEFxxPWqYdFcjKrgVgJdU2WdWTXVsZj7c1CjFUHsMKS2NxL/Ft5u1+rOujaMz+TBz4ZjDLu6xGs/sKsfNcHzZ+bzBGRNPOLolj3jcDMLAjea2XY1hZ93jczxUirGo4G5oQi7+6KMXiiRPY7n1RuIGw+mJOKrv6OAjzBirF8DvT2fXTAbjfjHxy4kLmXDMQYZxSnFy+gPlc6Y+/PFWi/bslrIlw3kznLHu5jMGyABz2QikCvLPYstSBOMlDKbqYrWb5y/uhp4VKtD62nj0I7YzXqf4zCzYwL0d/7KFLvWpaz35U+GCrCcRLvrks0DMaLWkWP3tuYV17RmJvmvuWup0s/EM4FpK3v/dwFyvX64zPaWfvPN7CIgd1xMXEn/VXC9j6NT74hTgztGoLM+7ZBw3SlMLWsZRF5/bEldtV4kD2QXbKsjsOJs/v1+oIa1Plh6dVSnErdw8ze9MBtfYrRQXuY8VyT7xA3H4ju4g5NA2F7TUKcT3oFKsYGw3lTCH2J5Yybf8+MHu3QtwwOcqKI3qjBe1gj/Vn2N8OPbEjaVOPGWfZ1opuuIFRboo9ydxmtUebdkqxmx1h9z6742fixu3fStjwbs4Yo1KJNg1n2JuAUbBLhzDgyJjexFi4Rp7BI+cse94QAVqFCtFn+XF2f0UYNu9Sip5XOVuc2hVL7AnDsy+wJpkalySoRH6HCvZgtiue+Um+LqiMTU5yxMu0F6nbBROe1piQoxSPLlxhbYLNMIs8W5H0OhtbOgeudVSKSznXWBCfAiMClWLK5itsSf+RcO6lQsxMuMJ+NEeBSFOIL3fPsW6IGE07sqnNDZZo3wXlv5Xi07W7TD6zM+a1VgmLnY/YmH7m6PhZIbbrV7JvXYxxIWFSR3OTaRvqIpJPyHh7m8V9kWHefKUIaXWPvR/YEoN7EB9+f8AK32ZBqKNSuEXdZz9GZIIFYa/1jzusoWEqwAalODD3LuvkNx6cw6lm8/us3ZBgnJOpFJ7wjP1VBmCrNipR6/qC/bvig+1Gq0RG2Gt24PcvsFukFONbPGYNhl/gPfFPtOdTZub5BixJy8ZPe84qWz0H8/9lHPlLFue5GbZTfz69ecWma1bD8QbSqV/PWFE8+Wbq+ZXyWpYSkQa+15WidtwzVtV6IqxYSWcGPGY2PBBX0L22On5gaf/8cMx32qmzDex8XHs0pBktetPAzCXu2I7yvvL9J6b2dME7utqiT8ZHtrjjS3BYSPft+IrpDagFWyOVMH1Qx+51ugseb5Qixaqehf4qhwTiEC/3D2yeeRmYUS7o0/EDk03YA1WnVKKf3ifW/Cgf3hJXT1v2jrUalQtWpBeDPN6w52YZMChJKd4aN7BvmXNgPfnVlrfesdtZgE2EgUGLf7Nrp4MxcxRh4MJ35tC2E4aS7v/4/IOpuvlgwlelOFb1k+latkOzDiohGf2LvXjbBgs3qsTBxT/Zlwxb/EMZyut9Mzv9xhxzLpHHmNqSZy9ncN+Scr32Z3b02Umwo56fSP/Exuw4BDXkSdZHfGIVfDWc6KMSb0f8ZBYHF8E64lvdJV9Yzdf5EG2qErnbPzHbkBH4jbhOt1rGLx0YijVGSpE3V86fmAzCctLuP//Rc2l/bEGYqewj5xlhvbGG+nO4jYxPHNYN7enuJ0q0+MejwThop1Lcq2jJrSv8cRv51dx5WtxgSnuc9Ye07D8t7lrvhg1WKhGulvA8aycsJa9Y4izlhxOtcQDpguEyGU9yMMW5iSqxP1XOtx7Vw/XkN4zKVPzgOQV+oFkPc1PyjdpaWJtDepGs4PFv/kAM5e5xr+R8efExsOlMueyknF/uVwTiGtUskfI3/bZB8EiVCHNrye8Ub4QTXCXO9mxmmzxH4KwmhTALVnH9TkMwnjRazNLlp/IGoPoe4e21Do8SEWjxUykMhTbfI+mBBbSbe1ep+EYHwKeUNRauU/J2gzojo35Sv/iBbz74iPC8eaGSa11uh/ucKXebqfjMIS7/r0GRj1R8wzl7fE16+t9Vbf7Q0BKDWpGvqNfh944YYzqduaK7Hl9zWg9tnpGvuKTPe91XYvRDpVheqMcbfmhhI+W++gBd3jr0J+wJVonT/bV52cwPkEZnlvrp8DTDF9BAveU12lw//QHMcVEJ9wJtviXuBqS/Jr+N2rz3Kw3soRllzFXyTJvh+DdYKVYcMuY/ZAlYMoZmqmPMr/jG4iE90pH7xnxh237YnKwSqyMNeUpuLxTkK1ycDbhdcyhaUwY3Ha/PXVKC0Zne2/7T482WHfHnPJXIfqDHW8R0wH/TKfvr6HPPI+5YRh5++X0DXlXfGm9Hq8STtoY8e7otdg4krlhsxPNum2F76knRbmP+dZkh7nlJ/sHMhL85r42fS2hGrUz4O5UU/8RRzd1NeOiRP5BIOuvVbMAj8j+DHelXzHN93nF5Hbh4Uw6y1eewcxiuoOc8V1O+ImMI2tJ/e+uZc9mDGNygIK+obckndHbF+lLKPvmm3PyeIx4uUImWXmZ8qo81ppG3F9MteeUVEzSiLAxvLLh8pB5mE8Z6jrXgq78pcNcCpXC1t+C6dlJc6Ew8pmPJ3Q7HoT7xauUca/6i4wBMn6EU/s72/NqTPriOdn/CbAfe7WoYThuoEoOzHHhZz64Yu0Ylpox24J/nWKG0kDzqTltuGmCOI4lzLJfa87GlBpj+XCm0guy4Zb0Kf66hPGVoy/f8keHOnkqRbmDDu0yIRqcrCuF9rzVP+RCJJY0KsSzTmR+c3xMjSbNEVRveYRbiYdKXRkkbPrU0EPPCyVdccObyT+RVaAcHoQvv7mWN8cRLSRFufL2BBbp7qMR5PRceM9YIuVCKpAFteISvDkZOIv+51IkHB8jxvaVSFEx24P7rInBejkL4Frjx55nhaHFeIWZdc+P3rbphMXmzGEVb/nlAFxxJvvTn2bb8Z4sA9GyhEok/3PgdW28c3ESe55c7T93kgTPoff0kDx55xBmvk8+JbO3Be2jZYz+aRbiJO3+la4mLyG8UfXLn1seNsYg8j9YMdz5ivC5e0lcKJ4kb1/8ox2FnFeLcWWcevrozzrFQigd323Gv8364gDI7/+TJv6R5YbCnUqw+5sXP+bhRZqF9uefFnWoccQJxy4x9XhxLrXEp3dHsgBcv1jXD1ZRHrI578RHLjDB7pkI4HvLi9XdbkG+Xi18dsqF52C84tlguJtLzN6MPMOCWXCgss2FJq6dg908uWGw25Le9DSpLhTg/NxsedhbwPJB87IksMB5WCnFG5D0Or4Yb+3ZD8Te56Fa1Bj7u2ASb7srFkY5roYVLFozcKhcXB66BwP2L4I03vfdfDWv2ZUBWlUyMWZANe0v1cEKpXMQp5wGfo8Rht+XCMHohFB9oiQ7P5eKv51IY+/0rtI9ViNg+S6DRuA42nFKIgBGLYdOf++BzUSFGq5bCsqwKeHxPIboZLwXzJRwavylEzefFsCf7JFy9phBFZ5ZCzv4i0C1SCPcWy6HH+HyYuEQh9j5aDkYJa+HpAIWYe2M5zC5aAndMFeIyLIHOgzPgqo9cdDiwDO6vs8FJm+Wi9PBQiDKzwO6n5WLviiQo/2WEB9/JxQ3XyVA9SgdXzFGIpZcngc8pKVpuU4jG5zMgY9wfmPNAIbb1mw0Dkz5CYBvKMlmzYa7WIogarhDPDDPg0a0MiH0hF/b5M+EPOuHnCXJh4toPtnS3x+dX5eLp875wvsISGwYrhGtyf/i+zxRdUhXiw7Kh8OKvAS4vpvNdR4KDzmbolC4XD+36wvegdTBmDT0794PyxUtBm3r7MzAaKttlgAOd85rFg9VQN7SPkotDPkFw3YFy6365yApDcOpihyfG0be6AgQVWuHbcwphsqkrTK95C3VZcvEvygu2bH0O//LlomtWBxh4/h4kn5eLqyofOLmwHI49pTNFB8ieeBKcCA+Xa/zBbeB+8KOZWk4NhIvleVBcR8+moSDrlAWvQhRC3RIhfHwm2G9RiEP2XaE5dg7UUO7oHBkKdV88cfsUOnO6A3j9aosLt9O9styhwt8Jq/MVIs7NHT4q7fDaHapZ1w+axvyB8CVy0X6LDeRWNUJaJf233gYKer6Fjn+pnn8O8MP/CZz2V4ib0Y7wLO0WnKOemI9zgCWFl+AM7Yullx0UNJ+F8UMUwv5caxiUcBgKlivE/JNtYMfL7fCDOOR7qQdoRuXAA+qP6pAXuNcsBY8fCjGssQNcvJwB2iFKsVnjB8N++uJW6ltVkASaMr1wbbVcRGsMICCcPPxJheh11RAuR7bGTTKlGJZqATklcnw7jTDQTgUlAVp4b4VczHU2hiutf4PQJ4zF6UL42o9QMYV201IX9nm/hIebFSLCyAiaSVsP3lCIqS8NoZNuBZRpKYXlBH243KkM/F4oxNOBpqB/8QRMpbw5F6xAWR6IR8fJRViPGvXv6gCs2ygXZya+UI/+6I2lzgrhFfJGXevrgTHkx8riP6i7riLMpCqFz8ub6mcFZhgTLBc1yTfUd44a4+Y04pbMKvWoZTr4mnZ/lqZBfaGXBGe4KET8/CZ1ydTvEPxQIQq6Nqi1PzeAF9Xz5dUfdZAUML+rXFROLlXr/QzCdbRrZz6VqQ/U+WNAD4UonnpWvf9ne6y5rRDr0svUiYs8cLqa+Hw5V2d8dkOnPKUo0T+n3vXHGmUT5SLJZJPaNdscn1ANDSn71U/H6OO4ZQpRG7RLfXKJApNW0r18rqnb5rTEIBOliNp/VT2290+Im60US+yuqps5oMimc+6vVkdaBqLnaoU4U7NQfWakLw6mTOqydZN6g3EHHO1G+n5xhzpjlAO6XJeLBe991TOarbFdlVz4p09Qr7NphaOTFeLVsVS1ihviR/J1uyUj1ZOGhuFBLhfXln0KmZ0OGB9BGPbyULsbBeMIylNpUa7qqhxn/FIrFyVGF0L25zpijK1CaN15FxI/xBaLu1MmLTVUz55ugYv2KMSCoWZq+UETtCE9vSFrrza+HoGHN8hFvNbn8wryRc20j+Uxz7usbwzFOVwhJNoBISO6hWAI4a0k5W7I1rPt8PUJum/epSDbU24Y9VkufItNQso2t8ay8QqR0y045N92O9xPnKZ1KS9kXIo1JhLnWIXcDNEx74vLCM/zVLfKZuWG4+wRClE3cVWZ6mMYriC+zZstzteW+GDfDLloxqKy03vbo88h0p3XoWXll91xb3+FyJ89rezcaBesXaQQpZNNznv4RaPbWbnQedhTUzmwP4bS+b1XumhS9CJw1iriihg3TeFFP5xPO6LTQq4xZR3wcUuF2DJUpbn/1gNTShWioo+tpqJ4AGbvlQtX0/GaxA790bCXQmiuTNUcmBeBQaSPFXfHaoZODUS7eLr7lUzNqe8dcdZuuWjcMFoTYNsBMw8rxJjDMzXLlR7YQN6pUTlMYzg4DrVGycXdQwc0KbIY3PNYLsYc365pNaI/HqygnhQe0DRtBpzelvAfd1IzfWIwDp4vF1+H7dJ0X+SPvY7T/m44qXka0AGH+CtFizn7NHYH45BtIU0ZdE0T+GEAPqb6M44+06SIfrg1TCn86q9pZs0DrMkkfq69r6mICMLeC8i3NLzXNHcKwGKlUkwb8lzzDQdj3RW5iLGWsBCjWPxJPLDityGb7BSGc6bLhd4Me5Z/G9Hmf3g4qcOanbtg2xKFkN80ZJ2mDEfpVLm4MMaH9UwfjL4dSL+mOLN3ZrEYr0e+aFVbZjYrDGtpp5797cjcL4Wio51CsAFtWUOwGv2If67ZtWbnPw3Hl/Pk4rx7H5ZjNhRN2ipEkiUySWIcOpNed8BgNsYyDAPPyEUX436sUSsUyyZS3qkGVpgE+IB4NfyrN2u1ZzgqiZd+bExkp3SGYm4XhUiuH8Su3YjHGbvpzBl92Mei7ni3hOp5O5JtnxuKY/pR31LjWd45NZbcItyejGddewzH+eGkU75pLCeUPDZx0W7zGayicBA+fqUQi0fMYc2Lw/DUGKrnywQWfrkr2pPm9kuaymo1aqwjDE+emcx29xmMloZU27ilrPfTQRh9SCEaZi1mNiO6Yijx8+vOmYxdVKNkkEIYGWaymBOpoPVHJubTc1D1WHCUykW9xRI2ODYeluhT/1+tZC0qIyFORt7p5lp2RXsIlh+Xi2lbs5jO4jh8qVaIO46r2bqVofhrhFzor8hij091wYIEhXCyXMuE7nRItZeLHcHLWJTreDhJvu7rf2tYpUcsRNKunZiQyy4X9Aa9ELl49DmPbU8djKN3yMW26vXMqzIWL7kqRFbvrayuSzTG3lSI24G72JzXaixcSRxusIlFSYPQm2rYsqaAmboHoAvt/qSE3axy3mjoQVzxcHIBS94dDVak6aHjCllOm3CoJAzHqPaw6sMDcSJxSNTxIqb/ph+uIH+7/FcxW7itE9a9lQuXK/vYx9l+aJiiEHctD7Hvw71xCmmB8arDrJ/TSPAnP3AquJh9GtUXZlI/R/Q/yB7bhkNBG4V4G3CYXdkUjTNoRpydYD3bR+LHTIVIn3CeRaWEo46TUjSklrE9s/xw1za5kGWWMveuHdDLTSGePDnBUvd7oO4Jhdi35gxrPD0P+qYrxOkHnIUnpcB5mvXyteeYbE5fMMghPEw+w2Z17AOBX+Riw4vj7E2vCCxxUAjp3wpm0bIn/kd5oWx1OYOXXXHTXNKCkmusqVt79BooF72mnmeV0R447QBpPdewcyNa45FzcqFpKGcFBvbYRDxwaMsV1pyxEGpoT+2mXmVWd9Oh9rtCbE26xJb1GATm1M/wG4L1c+kHNcRvpyvPsrHTInAEeacpCdUsrVMvdKEeXph5lxXZd8VLjkqR9quKVQSqsTlCKbbr1LBn8+xx3iGZ2BtxnS3MscamCvLVjdfZ9DWmWE6zy+h+i82YqI8PtEg7btxmAUOUGGiiEA/Kqtj2NhJM9VCIBN37LDi9CH6Qtjq3u88qQwvB+T7tZof7hIENsHCUQpzoeo+JXyugx1ryCSY3WeDKSTBoHc36UA0LOzYGOhgrRNihKtbzel88USgXLTs8YdIzvbFKhzxM8FP2pk0YriT+7wxP2ex/gG9JByVXn7Lk1L+wsA/t8pYa5lvZCD3SyNtcecLeXHwNfym7mYQ9ZwPTayGcavBPecXynBlMEbQvQS9YVMVpmGetENGTXrK0vsVQYKAQXeOeMkOtfDhLuq8KfcY2ns2Bb6TjZQWP2IrsudBlukLMTnrDZk1Jgx/kE648+Y+F+E2ET/Sbydcfsd4+I7FPInnXjV/Y2K0J6L2adm3eF3ZBfxCm3CDd/PCZdWnsh+rLtJuz3rK92At79lUInfX1LKhXV9Q+Ss+H37Lhz0JwKGXAQdpv2KC6ZzDTnHLf3DpWtuQhhDUTHvzfsFcGNyGBdCo98i2zPSbgBNXzZ9sbZmV9AiZTTlxm+Y51GLYPGrcoxbt29azVtQIIL1OKnITXbGTXhRCxnmY38wPzTJ8DHY2VwjGinp16lIIphKtmqRZ/FZeMjsTDA7JacNs1o9CQfMscn98s7dEQzCNvfLfwN3vUGIvDJxDXHfjDnnyMwkDax5avfrDhS/rg8Km0p7Ob2MBV3bEzYXj5ziaWdE+NJ3WVInPxZ3Z/1HGw3KQUB1M/stpXR+H2caXQf9/ATtltBDGbPIPZH7aweA28WEz+OfQns++wDEYOJW9W+4XdOZyK98kzayLk3M16CgrSnR7npXz63gm4ul4urDvLeMa+RFwxkjztcBl/oRyObJNC6C/V4vlH4rGC6pFHafFPdgMx+z/y9u9b8uIOffG/55TvvrTg2qd6oSth7F4Lej5wDEImKYRNawVfePowxJDHnnVTxndd2AatiDdqLFpy1m4jJB9WiilTmtnkmVNRi3Yhvo+CH1g8GYHySPpRJQ9fmYxZhHN5uDaP+DEaW5Im5nvp8sAHw/GCkVJsTNTjK1O6Y3iqXJzO0+cX54fiI/LMbL8en5XYBb0mk0YE6HHVgwAcFCoXi0L0eJ7SB4//kImIbD0emf0E9ndTCtd3ujxy4l24Q7ly5g1dPlnvKgxsT/r4nw6PMDwDs/7IxeIpSp6+4hh86SMX5Be5VfVEbL+L5p6kx0e6jMPulNm/OBnxNbYjUZe4t/a5ETdMGoYDyVf7JxvweUHd8Ecu/bfakBfZAzaQj5ogMeKPzwbiU3rODjXiiUf8cBDx5OY5Rtz0siceH0L+Id+It7NwxXaD5OLscBPuNs8RXQYQV/9nyhcutsO5Qylr3GrFz2z/CydIo/NWmvLSDt/g90byTptMePHQelhKOl6Sacw7OTyBb6QjrgWGvLrTbbCj7w7ers9z865DD8KwdrkeT5iWiEXkjZ0+mnHZ/uH44yrxmLc5b9qcgGHEpeWzLfjaS93/v7cm9iZ8iG1XXEoZOa6nKe9pEoLXyFP5XW3FH2t3wsvUn6w2ZnzDMW/sT75iyg4z/s7PAxuP/y8jm3MLhTM6EZ+jrQV/8psyMums1VsL3naADc4jr7K9yYoPm9ECXQ6SP9lmwQcZ/4Qz3SiTXjLnQV8+wpc9cjHQyYLrFbyEWh+5KN3ZiuevTMTA13LxhlnykuhR6GdB/L/Tit/okYCWBxSiby9rPvh9HB6lvOb/1I5PHRCEyX0pO3Sz4vPS/fEg+ZZd7W147Qsv9KX6635Yc6t7btidPPas8TbcW9Ia3SkLHPthw8O+2qIlzejIZ1t+cLQ1jupBd+lvw8cu0sJKphBf0ZZr+/wCF7q7+pMtzzv7CZo+yURAgQ237TcC23+ijCO349tXDkUHiULM2OLAJ6bH4mDyZg+qW/Pm41G4N1YhHme68F/zvLGOvMf8iQ5cM7Id+kXRd40dOVvvgmn95MJwsiNv0dERPTpR1kt25L+H2aHUlTAT4Mir1VqYHkk5q8SJP2/xDxpS6L7n23Cn5QPwGvFqYms3HlgbiSduycXYBnc+cFMYKlopxKqmdrz4mxo/LqGM4OPJfcODUXVFIawTPXlIkh7qTFaIqF3teGWcEk+TxzBNd+deThJMp/nOa+XGJ6S2QDPqZ0gvV/6zqhee8ZWLkxHt+edp3bEa5WLrhA78tj2iivqc5N+B5+kHoh5xUdTtDnz1Lm8cQDu4db83//LcHa9Sbh3+xZvnJrfBAMo4X394899+dtiNsp78lzdPXGqBVj4KcbzOm0/IM8GM38S9U715/lV93EQ+bbR3B97iowqHUB7xf+DJ34EcywhvsW88eI5WJ9T/IBOGVb58UZkvDnGXi7VPfTkf4ImuEZStbP341DsueDxBLgw6+PGIBQ54Z6xcOPr58UOnrHAgYbWlix/Xu9kKgfZ0QYkvz1UZo0EX6v8hH57yqhjsqqVCWlYK8Qk7YfoNqbj78jhoT9wMtwulIm/zSYgcvA5mb5KK7GWl0OPmKmiYT+9jiuGG20NIqZGKyYH74JbHbTipIxPs7F6I11yCMR1lwspgH0Q1nIIj3jIxrf8BGLK5CFZHy0SbVweg0WMrLAyQifLxhyA+ei0ktpGJW/n7oZfJSnj/gOoJ3A35UX9BSyETAyZsBWvPJnAKlYlP37aA4X/1EDpFJpqLtkJjjycQNUImAjO2g/bSSig4LBMrJm0DaMlh1RWZKGpH711LoeVtmTiRsQPM7XeDU6VM1MwuhOL+m2DdKZlosikE3bnZsGepTMS82gar+TLoFiwTubu2glVbE1Q3SsWiLVmQM94AM6jOjOXZ8FNLhbvGyMSNh2sgZmBLvLNZJtbfWA/ZikbwpizwMmYDGI9+BTcoG3bzy4V3Q++DC2UTB5YLph5X4Qthb/3xXJD9PAP3JsjF0okboeLNQeg2XC7yd2yC6qRtoEvzde2+GcLicsDYjXLKlU2gbrkCKp/KhKflRljjvgheD5cJqfZ6qC6eDxrqybHeq6A80xKXT6R+js2A++1N8fokmYjnS6Dmmy5Wt5CLy8lLob25HCd4kudMWwm4WQtnhxEfbsoCvRNzQYc85LNDiyC3xBVjR8qE3o54KF/cGu8slgmTd6NggrEtXqgin5mVAiNHm2GeDdWvPRPyZhphuJo4an4G5LNH0HaPVHSuTASnMZUQRDjpcWkMrLzBIPS9VFTtGgd2C0phSZ1UmPwbD5F8H9y5LhVjyibBr34FMFZG3/KZCI8nrwVTf5n4KU0B+f4lkDhBJnyfTIY5yzLgPy4TE23S4XmhJ94JkwlXvZ5gs6Ut1ubLxMOHfcBY3xnX/JOJ1y5RcDDfAYv8idunDIbwzB+Q80wqci73BnH6M5gTxj6cjoCILi9hkQedEzQA9m2+B32pnz2+DYSklMsgsuhbt2PBz/k0bFsjE1ND4uH41v1wYxn1Z1ECFNrmgT7x57Zz8ZAyZxXItMjDDBsOMX6Z8LMreZtDifDCYD7sWywXM+MmQN8RfriccDVf2Qnq23tjLFANrwLh2zkPPF9P51wMhDHnXfGvpVwoRDewP6KHsRelYmc/X3BsoY2XX0nFtnf+0OwgRSdHmbB/2Qke1fyC4VEykXMvBGIs3kP5V3o/OQhcah/Da13SwY2hkD2yEtp7UB9yu8ElroHXxHtZ68LgarejcID6M1USDnVsJ9yNpGe9CNi0dSv8j0NuTIqEs+c747IWMqFp4QgDVR0xqq1MzO3rDkdi2uPyvzJh+6ItJPVvh9XEUY3aHcDhkhEeJk6wb7CFMLUeHqB9v7yyDXxbr0CrVbQ7Li5gltMSq9/JRKmZK9z53gT3vCm/V3rAyncN0HYJ1ZbnDndd1JjUWSbMp0jgWqdALB0lEzN8jMHliC+upHz9tJUZ/HjZHkPIe7SNsoGEeDtMfSMVzXl/1LG2VhhiQ57KVQpd3phiNe310mt6MGWjAX6jmW40MoLCPG1Mohr0JhoBChnWtJKLvqMsILQkDHdYyMSvtIvq9xNCURErEw2Jz9R7ugXjwF8y4bL0nTp3dwA+t5OLJ88l4OXviBuUMlHX5ZG6XssGw2bTb+79p7Y/Y4baFTJRwt6p2/oZYWoD8d7kZvWeM3oY+ZuwJJFDu0c98H0Pmches1vtNaUriqsysediiXrcITWekFBOD7imHjDZHU/nSMWeRbvVBXuccZUB1aNbrHZqbYdhL2UiIeaIuma8JU6SykW5doX61aJINDkkFX+7z1b/6tcbZWYyMavdErXV0DB0vi8TZWKpetfiDlh2WCr0YvqqTe96YISWTDgXTlMXkpeYYU65eOEU9a3udljTXy4CY7LVpx5GYs0fqeC3Q9QT/vbCsY9kouUBT/X+K93wz3T6fUaEeuFlfzQ+Rxrx5mFI8npvBKqzZYy2euDLtmhNuh/e9CMk2qwNVlFmjztkqfaKGIBPaN9zBuiHPHjQF6fskAnJrSkh0dPC8Rf5lmvbNSFlrwORnZIK3y7OwU2PO+JPPZmo+mwfUjK0A/YxJI1+fK2LXqMHrqSs4asbGjL0dBwOPygV+Sa9y8bqxGBX0qD8booyreP9UbSRi8jEhWUJvQPxHfH5ROPYsohifwwhnc3VXVoW6O2DpXRfz6/uZXWb4rHys1SYbf9QFj5mIPaknmic7DXyN/2xkb51Yvn3smdmISih2VW88tIY9wlEKCTO+aSrsRobgOb0rcZFFpps9TDM9iIeLt2s2TdpMC4kbJTCRM2bxFh8SX6jkc/SXD3QFVe3lom7B5dqli0C9I2h32wfr6moDsJLX2SiN0/S3HbqjCnGcqET3EXjM2w4VkcQV99jmhz1EOTPibtaHtKk9Y9Dd+L2QO1cTdTZ7tjsQ3o3eY/GcQxi7RnimcX5mvT8EHxIOjJcf6Wm5L8R6Eu6fNntnSbhzVBcSNg2DXuiWZrXG98Qnn+5NmkWmffEwQPoXtnVmo8buuKSh8T/Ky5oXrAkDKL5Ti6wZZLzo7BsEOmsUo/5nB2GRwnnc7dpsYa4CMz+KxVTvxmwILeeGHVTJqYbqNjN5d1wB/XT8/o7Tc7XJPwXSPvS1ZP9fjIK2x6TiejRzmzFtWG4lrxlaysLVr+7L44+KRUXfrswxcVwTC2hfl50YwWpY9Hst1ScWNyZ9fs4GofT+6nHujDj8ZFYS/WX1qpZtls4diN+TmY92Iv2leAZJBUdR4WxFrwcssZLhcv1XmzEzLMwcS2dbxXBvgcdgfvFUrFkR192YtJe0C6QijWDo9jz4LH4skkqWg/tw17kjsYWB2Wixd1B7G94BE5vR5o1eTAb96gnRhLfZjqNYrvrbsDdRVIxVDmA9YwRsOgr6Z3LYFbacBw6u8jEkXVDWI5tEVjZycTQPkPZzUv54KORilu1Q9mdf9mwjGrIUoxi2RMXQsBxqVjRK5Hl3psCUUIqMveNYcetx0DCVakI85nA7lwag9a3pML92ghWYjMa6/vKhFfsDJb2aRh6kw+5sy6DuT7pjU+tZaK2bgabMrUH1n0n73R6Jjts1B2byJ8435rPlr6/BpfvScWz1KlsY7tz4NBTJhIzp7DykYdhT7JMRD2ZxFKqCkFrCO1p4CTmPXkD1IWT75JPZj9rl8JhwuS3w5PZwsZ0WNdLJsK0J7OJBuPA1JP8m+UUdn79SHhGHNL0OZWtGTYCF5Hv+vVzOau4ORSXUkb+mbCUNXj0wdybUhGrzGSB33thAHF4jt0S5lHTHf1pF/pdWczKv12BU7SbdqMWsRAzDt2pn3Vdl7CLGcfAhzxPz5RMNiJ9H8SSRht+X8CyjbbCxnUycef0Ambvkg0NRfTd8IXsgHsGTCK+7eK9gOXGp0D2fpnw95jLVkQOg76DZeJ57AJmp98f9OnMpfNXMvcXw/FrHGlHRC4L90zAMtLoor5r2c3cXnjtrlT8a5fNCkUYKqlXQ/dls06Hy+CArUwk7c9mS/VOwffuxPOPs5l4cBBepVM9zlls+qRCqNkoE2YnVrDUm7mgOSET7VKzWA/nxTCD+Nz64Wq2YdYMiKFMt2NZHnPd0QvWktbPylnPGu4Ox92kraJLPpu4eijm0l5vPZPPunyNQ/sgyix99rK9kT2x4xmpKBi7gSVIumF4Enld/Tw2ZrYaS83k4uifbazN0FPgTnV61W9g5ROOwiPy8EmtNrH/LHeC0wLiENuNLHB8Dvwj36W9dQs7dmAxrCettD++nY1qlwYnVsjFqi57WOqnHnB2hUzcf72NNXwdju2aSYsn7mQv2iTgcNLxb+8PMuMdg1Ahk4sXpqVsYjSieSeZWN5uF4sYHYzVNIs21/YzlxUBuI3y73/vDzMv5QH4SPtV6V/I1hcWAEyXiUKLPazxzhroSXzyYF0Rq9RkwvqecrG4/hBz+j4N/gniFp8j7ItPX/jTj3r1q5R5h4fDCeLJpKsH2ZH8IVhoJRNxLc+z1l4xqFBSbhrLWERUFM4vlovrW8vYuFmdcSLNaNDHo6zO0x+j5shE8YZTTB7sjQeIu0L+nmUPtPfBPDrHo2cxe11NWWUhaVPSCSb0s8CR9u697Snm/H4+5NTKxX7ZaVasOxkMnBSCWx5nIQejoPm4TNy8dIbpfOkDTvT7+tnH2U6deFxD3r7qQwVbZzIQHcnHtrtXwX4c7I/TKeO/TCtnI9f7YjplsX41ZSx/cXuM6iITt3swZrfSDa9RPw1mXGJ3NE44i7jx08er7JX3LWhpSZ5h5U12WV4OvYlzkm5dZ9ILp8Gb/tvt5zX2uukQVJPnn7b4CruSUAitCJMmXy+wxlUbwM5BLg7rXWA7viyDJsrC3SwuMqemOLhG2npyOGcpxfGYTDvyLOk+EwtisPGuTPzOuseas/qjKeV63rmKfflrh7WUK/m/62z+GWsMIv09NLCSfV1nhtYZMpE17CZbt8QQ2+6lZ49b7HmcNnqclIlL/BYrLJXgBMLeh2V3WEnVLzhNdQ6iMzOVH+FaAu34srss89xzkBI24jyrWeWeaji7UiZm9r/PwK0CoikXtHpfzUwGa0D/HHHgjnts5IQSaFDIRVXveyzFdi+cJQwMf3iTjXyxBSIpi13KusHKq9aCfYVcnH9QwSL/TIRJi2Siu2k1Y09GAhC/nRpfwXImjMHUF1Lh+eY5G39vFCY4y8TunOdsRfcEnEmZZfDyp2zx7kE4qJruMuwpqzsejQspK1WMe8rsDvyDWsL55JT7LPNwE7TrLRd7Zj5kK6LfQepI6pvZY1YeUguaaeQ3kp6yFerbUBQgF2NDnrKzUy5BCHmkG7KnbObS05BNWbL18idsX3wpuE6kc849Yi1iFsCzPnJR3eY1SzVMhwO0LylTapnkSiqupb24EPmNHV84EffMk4nN+Z/ZLKexWDZOJq5+rWfVeSNw3wuZCG75jtmmDsYZlPWC37xh0e8Hog+dOf5FHasaTneJl4uH01+x0A/3IFmlENWTXzG7kRWw/4lc/LB8xWK1LsGhK3Kht/wlKypdBR1nysSmsM/sa8ZScKasMa+sgb0anI6p5IvKHmvxCOc0dN4tE3/eNLOGHpOwO/GMt+0f9nfYOJxFHvLr/CZW83c0SihrmMi+sJF380AnjbLh+T/s8qp1cO+oTOz81sQmjV4Fi+bLxQPXr8wjOB0vF8jE/LdybntsGha50PtbUl6llYr9qOczLrbkufUxeGarVFzLkvEnI6Nw3gGpGO0j413zI3A5ee/AGVIetKsnTiL9bfNGxucPCEWtT1Lx/pacdyoKRncjqn+2gv9q3xl/uMtEeJCS9+94FD5lSMWHnjJ+6/gB+Es7Mt9Zyue1K4Rw6r9ZYwteYJOOy7bIxPtsFX9nm4a5LeUi9rSK126dgopAuVhgrsc3lcVh8F6puNxbyc9OGYhbvpPW7FTxys2RmEdcbX1HxcuqwhDuURY4pMM97AC9KBcUGmhzvQuBePeGTHRspDOX+WMA5eWx+tq8ZGR7TKZMF9lHh3s6uWPyS7pvqi7vs8kZo15LReE1PR664AJ4bJcJ76U6/NS4kxBEHvVlkYK3LzoKVyj3zRor541m6fiS7lVkostz3dLwCWmu0VMDHm4zCSOc5SJI35hrbx+P2wmT4UGmnMXE49uj5Ius9bnHzWjUIW8QwQ344ot98AHpcvkpI347ogcuDZOLv78N+TwPT5xGXivvkB7/UuqGluQPs8MM+I9jTpi8Wiaaqgz5sa62KC7LRNcHJnxhL3NcRlz32cqU2/Q2wl0TpSJkgwnPva+LZQ0SMWuvMV987DGE0znHgk35Evt74D6M/MNlI75kzHVo/0cm2vbQ54NGTsX/6L4x4eY8t2kCfmkm77rEnAcSDuUb5WJdTzP+7nUsGpPv6tbSlA+/GoW5lHm77DPnST0jMIe4aEAHC16/rQcWka/utMyMM1UoFtvLxdpTFvzzsRDs25G0Zr4lb/psgyMJh99Pm3Gfw5Y444dMpI6w5H30jHEQcfW24xbcrkQbY0dKxe1e5rz4iQyTbMgrDrfkhdFvwSnrf5naih8Z8wxMyG+nDzHnMLcGyqXkqx+Zcm2dqVhMuWxgig33ykrBKF+q54Atj981Bk8NlYuCTdb8xYdRKD9AtW2w5ZKNUej0SCp+r7XmVc/6Yil517Grbfi4leHIKS+sGG7D7+h3x2HUf8V3G/7HV42cuAXm2PL53oEY+I2yzAM7vuO3DdqRxyi968Cf97RCg7cyUb/OntcamaIdZQq1wp4v2a2L949JxekIO149QoERvemOChve80UjuBHn/+1oz5tWN0CqNv1+vB2/ll4H9XNIR9TWPKjjRNSlO8oNHHlvSTKGRlJtNY78uNsonNqa8PbTketUDsGMXnIRw525cadBiGPl4lGdK49c1Qfzb0jF4G4O/KFlT7xdR1lvhSOfHhWKT1SkKcatuVVqMOqR1012bM2D1R0xhbil3KE1f+7ZAUcSfo5OduYJXu5YppGJK/1d+Gi9NqgSMoHWLjyy3BYDi2VCc7QNt3Mxx0I3OtPfmWffNcC3e6TiT6IzP2qqg7dnkodv2Zr/9f0BtUNJO9Y78e6zPsOKeKkIPeXAI4OT0IcwcDfZhRcEjcAVpJsBd9ryoA/x+I/2RWuxO3+GA7Er8cbfDR586p7+OJsyWtgdT/7xfQh+Id7QO+nK+6/ujJ1Ipyo93XiNhR9G0h2/OLflyvleuIf4JOu8B3cf44p3PWQi096Dp01zRB3SstBSdx4zxhpHVpLfvunBmxNNsWS9VKS1deez7xjinnFSEX6hLS/vLMUC0tblF915Y1ALbEEZ8G+AKz/hMxSbnkrF4c2eXLJyEOaZk89M9OLN96NxJXlC/dT2/M6cSHxLWVXewpv/WtsDP0+WifNuPnyhXSg2XJCJ64k+/FRqCE5qRzpo78MrHL2wE3Hy+9L2vLiVOz4qpYzWpz3vFd4GF1+WipblXvy9iwOeuCQVKb89+ZR0A4w6QD45y5ub/dXGQ8SNjdPb8z6LFShTycXgA578fEUEbu0kFYcu+/K3T3rhhsl0rwpf3r+iK/qeloobF3z55DnB2Je4ovMsX+641B/HU87SneDHpyS2Rz/y/JOu+/EKSVusnUt6+sWP79/shImrZEL104+7rbdB/zzKF3/9+NQN5li3i7z6VT/uW2iCLzfLxP5dvrzifgFcMZUIu92V8NpuKzi1lIiLbSqh6tUF8ImTiOTjDE7nnwetNIkITOAwq80R0F8jETGmF+Fs4w6YlCAReRlXYViXjXAAJOLT6MuwU70GOnpKRIuVHML9fpCHkYh+5w+DZGQjPF1K59QdgWUOr8E6QyLm9T0GLkcfQHaxROxqcQLKblyBpDMSkTv+DDz/cxrmxkrFmSEnwa9kP9R2lorpnc5DVc98uGdLuhmogfKHObD/h0SY6ZyH+wFZcGyFRHgFnoRzI+Q4bYJEDDi3F1qESlCrVCIik/dCkNdvaKiSiGnbi8Cw+CMIZ+K01CLoeuc/+Eg7nmBUBLa7qyCWcnrMj2IYeeAyhG2TCr8bh8GpA4OGJ1KxfWMx/ChdAcM+ScSv3UXQZGGC6xZKRHXmFrAo1UfZFfrWsq2wvacSl9RRPy9vB4PKlphIGG7zrgB+WPwAThl/e1IhNB78ANGU49aXF8IF1zpYq5CJ4VAIZ7Oy4EuOREjTNkLZwmXgQJiHmHwI/mqL925Qbz+tgnnCAkfrS0X9oDWgX2WMNyOk4vW3HIjX08Xp9K28E7lg/EWGtTWE1dJNcMpAgreJu7aHbYbls1dB5DOJMC3MguZni+DVJqm4r7sa0vvOh2TSMoXXcphY7oHtvknEXus0+M/YFa8aSEVV5jyofu+ANzpKhcOdRfAuyQrri6Xi4u6lsORtK/Qh3LZ5vgpKXjyAWUMkohssgKGzb8CjGRLhl7YQEjZSD+dLxNzBmfBlQymYETb+Ps2ER/574Uoe4e1bJow03wr+gt5bLYLI42vhMPUwsGgJbO6/DKqipeLr0aXg1m4h2H2RCvNOi6DExRevvpGIuKyhYFLvhSVuUuE6LBGiZrihjHKo5s04qB/rhEPIY1z+nAbFBbboQ33osXg+ZFySY/lXLfFQMxG0syW4sLdE5JwZB02RzbDuqEREJyXCmm+NUFAiEVVG4yHw7EtoRVjKGTcN7O7dhSwT8uH60yF65mW4HECc1jgDNgw5AzFdaK+nz4SCr4dgSaBUzL81C1SxhXClF9U2cDZoLcsF/RSpmBo3B77ZrQA96uFSh/ng1ScTYsxkIvrkbBjrF4QzR9G3jkZC+aUA/L5TIqbqDIBuj7xRa4NUlG6IgGP/PDD4J9WwIBYC57XCzwYSYdkQAWcLjXBckES42kTBUUNtNOsnEREXEsD7kxYebpKIMVPiIC3/J+wcRTpoGQsPLr+HHcn0nDMMRiW+hEnzpCLu2ijI/ggY1k0iNk8PAr3jwdh1K9UwG2H5847YLZNqrg2CU8t98d09wp6pGrZHWmN8DH2ryg8etTfDoi0S8WFgMCyS6WMU7drevqEQqqtArwTqz6me0ErVEgP3kV4owmGZ+A3vKqSic2M47NjYAzt2l4jW/R0gzSsUH+6QiAsn3CHMMAh1lkrF2zPuEPgtAGvJYzzx6ABF+S54NFUiusw0gueGjviQZmfwwAq021uj+zuJUDk4QzdNK8QlUmH70wnWeRjh3lypkFR7QdTWPvh9tkQk+Darw9PDMPe1RNgPMIDnU9T4mXa/R0szKNsehEav6PmjDexw9MQ9SySizP6TengaYeyJRNTE/laH3nDCt+GkO50lkDudtHgazX2GATRbWKLxfsJhx1bQoEv++bpErPtwWz22XU9UEwYSHtepAzp0xf2npKJtgRa8jvPBg7Qv8+wvqp32eeF/nPDvUanuW+CO31VSYeXzQL2wqwt6pEmFT/UjdVbKANy+XSKiJqxVtz7XD5HqyU7er64b0BsXr5OK1L2laqe3fhiVLhFhbrvUZTEdsJj2pbb/QbVHUjuc7k4ave6UOrfZDRsmEW94MvWtFXFYO0si+DpUJ5fGoNcJ2tnuQ9XXCvvjFpAK/3Mz1B6RkZiSTudb5aj9o4LwoloiXp1NUC8/3gmtpkiE3oQ0tVsbH9zjIxX/x8GZh9X4fW38POeckiIpiZCxkGiUQp21MheZkoRKEkp9yRySShJCREKGyJRQJKXO3ttcpjKXMWTOECHVedfv/e+5zvW0n73XXuu+P7c/NP5epfrI++ImYozg4DTVqu5T8TJ5x9vbnVWx//lgznP6VmpL1Ufy6EK63/ajWqieDVZhQD+FmLWqg6pm32CsCVCIJ142qqwTjriX9nC4sLNK5NhhyHqleOvrqpqVMBXfUh1Kuma6itjJaBGhFPY7wPXjk4m4tEopcr5vdC1wBRxPM5628Klr3M9BKCyUIuZqnOvLpwPwwSalCPly0XV+3xlYMkohwrr1K07SnY6cNHDgql9FU9tNQeetSlFRs6FoU8pIzKZZa/wdVmzcMATTFyqE/eReRUf7uWLyaqUI8+tbvOxeMPaX06x1aq0O+BmIjnSnTV/fF8sL/NDEi/a2RkedemwMPhioEKudXdQP/UdhVBTNrE9L9RA3N7TeSFqxxljde5ELdpZriSifquJZ/WejKc1F7pnJ6oKJMzCEfGG1+1x1ZvJ09LpDM7i9v3qT6wSsozXZrL3qzMbRqF2kEL6ZMeoJL4bjpDj6bv4SdfNZQ9CTarK7baD63rZgjCCNDXhwRN00JxB75NE8hh9RV8RMxKhQhdguK1c31XjS6JBnqQrVZk7uGEmz4+uRpa5Nmocy8llf83/qu+ZzcAz50Qj/V+rHPYJwaJZSRNbfUr/390Igf4yMVLD9xWMxlmak56Uf6gD70VhHc3Ey9L766PIwbL1ZIRQ/TVh9xhx8EER9btSCHR07Cy+pSWda1qm1nnnhY+KH4V07sDkJ4/FHf6XYO9SIJfcIx58baf0TtizUKASB+DZyVC826YwX/ia9mh5oxZLPUk1ob1e9zdlInZcwbSRpxS8Xlr/2GazqTvzwxYlZ+odj2lzy1gmjWPmwUEwfoRQ77IHd2zgJ02bT71nO7FncBLxtRr+7ObMlv6th7ESqW/54Ji9+BddX0TtjPVj1u4ew7KRCvH7mxtqNuQnh54gThIp9Wc8h+iidcZcb0/Y9Cz9O0Ux1HsE6TjkB1T2UYoyfB1vhFI5uE6j3Pk9mD5aGonczqrmFDztX5oXZxDYVRzzYCZ/x2H+CUhj8mMDaFX6Avx0VYn8HXwavXsPEnQrxsWQ6s6l/DB+7Um09/dn8TrR+iEL0PT+K/THIgNobClGrNZ4dHb0D9l2h+uzzZQV/EuD5W5rZ+/5s1u8VoK2nFNo6Qaz2Whg8Ja0uOTeXjYwOw3JXhejyLYidfDkX9V7RHP23iH3UnY2Gk5Tixqg1LL+LF7qtpzs6F8jqbMfhHmKS3W/CWAf3DwBWCjFVM4+9vfsSbpSQtjsvYj4/HoJqPHnZxkg28u4aKCYNybu5hM0JXAq7yHPdF89n8auCwDpRKa4XL2X3TObi6nSalw/xzHvaLEyimd2bk8CMp0zENPK4H5dXsIwZnvjUlPpzdjyLnOaB+6lXj7TcwFb9fA+GDgrxYU4cmxX5DMI+K8SMxetYZfoduEyzduJeAhNHr4HWR6XIs1/Pzp5IhC/Ew5qs9ezZu9UQSz0QExLHGnvMhSlfFGJI87Vs7/zJsITYaczWBOZeNRqWfaDes05ii0fOxuVl1Ffx29mwrJnIhVJU90hmod09cdkshXB7tI21DPHAEW5Kkf56CyuPr4bhQcSNidvZrQ5PoJ5mzW3cduZCXN7NRyke5qUwg1OXIfKmUtxfsJWNTb8IVi20xJHd29jufxsgWpt6w2Aru/0pFjj5vrdvMrvdIgJ+JyjEuqDNLMRqGmSQJ8YYJjOtdp7QdjStf2Yba9ttNu4/qBC3Lx5kfvtnokmSUswbsJfZxY/BtpQLLmWmsfOB7uhI93XZczczGzACV6xVikyLPaxu5UfwHa0Q2icPsOcGLyGcKUSKwX7Wv9V9qCYuWpK7j/0wuw62gUrRZm86OzC0EF6VEYMd2MNuPMiBbg1KEWW8n5k2rIFSZ4Vo1y+VdXoeCWmUI2yf72Q+rUNAPkkhzkbtZL6tRkHQXqWwtNvNov4FI99K2vvuKDMNCcJo6tVnd08wx64zUJ/8697UPFawZxRm04z/2HiQsYxhqEX1DMw5xPwXATbbQ2esPs4+Jf2FvdlyUel/khnuroXD3+Qi3fM4C2j7Dp4Qi5p6nGA2Nypg4Q96tjnBzDS3QPRWirK848xUl8OUeUpRefMY836VC4dvKMX08GMsqWksbNigFLPmZ7N0y9HgQDpWl3WI+V2bjfN9FOJ6pyKms2sW6p0gBkgqYF98yWuo/+OPqNmpJsQiykFrBmezes/BeNJaKXwe5DL9f44YSfo2M6SI2XWQo0W5XHRqlc/Whv8DW5lCjEg4y2SmXyGG8kJy0znWJ6QK8mjPCw7kMUeHB5BpRSz3Lo+VZF6DqCmkpV55LP5IAVynu74z8xzzHHgKJlAGuVN+joXdzIQ8Yy2xKfY829beB6Z2UArHt/lsybM52DOQ9jb0Epu0Kgid5UrRR3WNJSX7Y+ZhpdA3u8EiH9niqR3EIQ84S7xNXEr9cP7wZZaz3BzX0nPc/Gssa2tnLCG2T1KXsN4bO2I1eeKTbaVs7UUj1Ka8YL3rBjubrI+3VipEs5fXmP9HHXxCZ0/zucI85srxLWngCVvOJsX+hswnCjFXxtmzCx+BUx5MSePM58gzaEuZUR4k2IQRd8AljZjq6yWm+5DBkbNKcXwwZyP3noWBz4kDr6kZn3wc0o0oR88tZnf+ZsC/QVqiZuBFtixvLlj3oMySUcIOBwSAVnta/+llZpmxGFtRT1rEVLDuZ/9D/X0KcXjzIza1xVzc8UEhRjUrZxEWM/EF9WH0pHJWvMIPdYnPn7vdZxG7zTCqp1I80bvFVp7piAvbUf+PucUmN5jgDGLjOSG3mMc0Q/QlDtcaeosdjGuBF4ixZ8fdZIfHa6M7aeDypFLmdlsDA4l5WnUpZXU9amH2NqX4nljKRm6thoG5SiHm3WRmXStgwiulkNJvse7jwyCB5vGPeRm7t3sWeFE+GtGrlNX8jcZbpBX5Xd6zvQmrcRLl/dGN1Uw7fzk6Em+vNXjDtrRZiAXGpIcur9mc26F4g9jsQtEr9qxDMGpTBnGtrGSpT2fg1kqlMDpSwZbKYuA+zWl4lyq2/3gkLKRszoZXsIKGaHQj3Sur/8y6rVyFPb4qxNGlX9m350twKGlve3qesHo+8ke0Jv/EVsTPQ2MDLRF+9CM7M3ULZMxRCqdJ31n7+eshkpjnaLeP7NXTGHxH3MWGNbLDy9agXpZCxE//y0o6rsDLlAseZjWwmINLsJjy7DLFHxblH4wzzRXihZDxWZ9noraTQjjOlPGHaX4YRZmll4OGDXrog84jFMJpYyPb1G4iPqD5mlLcwLoEjME/l+TirlYTq/kxAquS5eJ8qIyf898HA2lG8uj9swN3gs03hSjEOmb5OQaHUKZ4pyPnrcdG4wXKhmWrFbz84gq81qgUnbtp8eDPwdh1APlLRyVf0WcG2hYrxMFRSi4MpuIzE2LyIgWPCZqEo4gBBldJPKNxLLYnjx41R+LJK93xHXl3yWeJl7ccijpJCpHtreDZFS7oR748LkiL67VzwkXUV84RzXhZ93Mwfa1C6D/U4uJiFkygjLPQX8GnqTLBP4A0IUPiVVYx6HCc1pzYnA+7GoUpS8lb85vz2CWRONJKS0TebM47+c/B94OJbR7q8l/7ZmImZRP3Xc3524F+mDeUfMGgOZ92wxbTSH/e+zXnFx71wfOVCmF3W5dHj7HANeS5c3q04M2mdMH7jvRdlT4PqjfFlcRLF3bp88esHXqMVYhN2/V5RKqA2f8UIkNHj9dbFMKwFwoRqNLhs5bHoA9lmcBXLbl/aTR2fUQZ+a8+D+u8AgtPK8XQQ634iclL8cc3pbCYYsQbX8xBV3vygn36vKZwFlZtIU47rc99sgIwneqsf1efm70xw+OdtcScrQb8YVwHdM4hhs8w4DPutcWN5PUPJhnwT/qtcb+vQvQONODOpnoYZEjrhBrwOye1MNxYIcxWtebDZ0o4Xk8hlvUx4rPS7sFUyj5dWxvyTuk3wZFygaN+K14TvgafE0tkLzXkl+JWYxnNmsulNlxvy3Kc5k2ZdHlbvm32HEyzVIjdvQ35/PszMY1yjdtHI/56+XRMsFGKplXGfNxgH+JqpeimaM/X39XBb5cow44y4p12KbGY2Glsj7bcbl8T6BHfBpmZ8KlXX4IlZf9f29rxqx+egBbx8LHaNrzThZXoFE6cf96UR2pT3QyUYuPVjjzlegRaTlWKpXc785aUO0yIB3SbmfCa3YG4bbhC/NGYcu+DU/HvNYVo49eJ52zwQkd6v2yKGT99dyweWqAUqU5dub1NM0wbTPp2vwv3U8ox5ohC9J/bkZe2+wf1lKH8npvyismfIKpBIZbUd+JmM97COdL891WmPL7tCoxrrhDpfzvz1KbFeI002W1ODz6uMBzr/SmLHevO336fi2uIwa7usOCyef4495lc7BjQjVel+aAV7TnniDkvzRuPxReo593Muc8NDyyiuVg4x5wfeTwMfxO7Gry14AU+buixRimGB/bkt330sQ/NxbLzvblM3Ryj6Fz9uQU3fCuhfSOx35TufEv1b9inSxo+vxsfbvQNYkh/6qs6c+Pj8zGrv0KcyujFG+tCscN1hQjx7823BAdjO+L82II+fHinmZhE3wqLtuIBb73RM0ou5r+35Nm9J+K8t3IRZG3Jd/8Ygwuozq17WvKhfUaiRFmMafpwX2c3NKsllpjYh//MGIwhlINmTLLiouUA3LWCtDffiru3s8eRR5Xi2ykrnllsiuWrqP4l1nxsels8QH0YcKQf7xfZGq8Rw4w9acWbf2mBhxKUYkCgFTc+q41O15Xi7ihLHr5ahl/fKUV2hgXv/zcIs0lnnmy05kWzZ6Bxc6VQ+lrz90unop2tUjT7ZcNfD/XG3bPII5JseRNlrizaw9Gjtvzi1uGYRlq65YA1P/ZtCG4n3/nsYc039AaMoTXlHW14O/+BOJXmsfkkG578wQ7701nKO9hwt4590Y04/9hPW/6zR0/U7FOKFdp2fEl+Z5x+gHReZssLjrbHCPL6zv9s+dcXhigqlGK0rS1f+0oP93XQEhe/9+N5X5qhZqGWOLyrL9dOnYE9+inEgNV2/JuPH0qUl5Uye55Q7IOfiXPStthzY4cJGFaqEJZJ9rx/6Wi8Sj35JMKB+5mPwCekV4sHO3BlF8B7pGlxbe35e30nPENMJRnZ830+tviRU18dtOduZn3w+WPiQzMHfjW9B16opnoaOPD4/ma4kDRKbuzAaza2w9vNtMR5cwdeHGKMC6y1hGMvB65TmA4rVkmiJvANPPu6B+6skITf5ypIWnce/qVLgu0iPp13hrKkJI6/qIRlqRngfk4SnrteQBfn3XDxgSS2GzyFh/Zl8DBbEtlzbsPWphtg94jez70Dk6cXwuCPkghRPICnP7LAbJJcWFbdBye+HwpOysWSk+UwLWcnVI2Xi0OltMaLXzB7plz0yy0Es8VfYF9vufjf/7W5t+gV1HSUi+j+l2Fxj/swvI9caP+4Bj+mXoEht+SiafZVCHpzDi5WUJ87lYJ+q2MwtVEuKlxuwfYhGfBFh7TU4Da0qtkKOT5y0ePadfC7tgnCFsjF/kEMgvu0wMt/JPHm7hlosU8bM93lYrhzLjzJl7DigFzEP8yF+Md/4V9ryiPzcyGx7CuEf5GLOP988G3+DroW0vPRi5DT7Bk8eCEX4YeKQG9rGQS3UAjorYb1IzZDV6rV8ObnIMd/IwycLhchXhcg4b922L+DXETOOAweoUaYPlEufu45Ag379XEZMUDisGMwe1pz3EHZwbvzcaqZEnUMKIs1ZoHpPRkGE0t8k2XDiR9bYR3VxzHgBAxI2wimVAevoNPQ8WN3HNxJLsYs3wVLzDpj3Hw6+9M0uKkyxerTclHXZS+M3mWMmaRp3vf3gR950D19hXB9fQAsb7XAXFSI6IQMOOiSDUEqSSjD08DkeSa83yIJM+/dYB+bCjUecuE+Ix1WHt8EUZR/7y8+BMLGHu32SuLloyRoSrXGQ42S2BmaBNmlvXDCZLkwPbUVbN91RdYkF7K9W8HIoSMWUvZP1E2BdRYmuHyxQgT0SYXw0X/gDq1zbeoGGFL5A37kUL81bIAHIe+gx0tJ1LfaBMlalTDmrySajUiCKsvbkP5LEr9PbwafjwwiqyUxrudWeJx/BizvS2Jyz+2w7O9B+B0hFyN+J0O4zw6YQXsOeboZKh47o+M9SQx1igGnsv44kNb8PTAeMob3xcdtFeJIaCwc2W2OmZSjbT4mQKudXbGEclxabSIseayPG+MloR61Gm7atkDjQ5JouSoaqry00ZRmwWBbDOze3AAvqcdCataC8dUvED1NLrbI4mFD7Cv4nEc1jFoLrn/vgVmBXAwYkgCjDa6BBT3rHl8PetsvgBW9w0oToZteFlQ9lotmPTaA2a990KKPQux3SwST3angGEFe+SsBoh8CvjaRi2vnZoBe8SDcYyYXTxwXwc9uDlhLrKL6Ew4T9K3xD/n+keGLYO+EdrilkPYcFgzj1UaY/UMS+9znwcfurVDxWRLvtJZA447mGEnzMvG/RVD9WIHy/XKxLmUZBPZohOUtFeJv4SJQrPwOU7/LxZGPK6Hc7QM8+iAXQ2uj4VXoCHxqKxezcSi4zh2CwRPkonPPcWDT1wW7kR89SfKG1P7OePWPXPhvnQkfb3fGhq+SWPh8NEyK6oAaLbkI85gMvgeNsSJGLk6aTIVyKwOcvZve3xAEpUUtMHynXGgOhoKhagxWtJOLsXutof77SBy8WC5upfaHkolDMfEB7eHJIDCNBXRskAv7wcNBPaQXPtRI4pHKFqZVdsOVdnLhvGAw/FzVEQ0vyEX7vm7Q1bMdXiOdGfF0NLCgiTjgnSSMmpnAXo0nfvCXi32ZnUCzyx3Pnqf6mFgAuzQcX/+jb1n3hcgPDmg7RBLHpnUBQ4Utrn0miaVJHSDbqA/e3ioXlwZ3AMeXPVCf7rTVLAtI8eyM/zopRG1va3C55IVLdeTihbI5nLQfj8N2UN2m60DhMQ/UJj7ctr4NVKsG4+1ptP53JcSlDMDZpM/2K3XhbbINahfLRd8JSujk2AczhyjEsXE6UJvliztSJRG5663KW+2N3TvLRcH7GlXUmfHoR9qSfOGVamcbNxweLImofo9Vm8pd0OU0abv0VmV+2BEZrZl8qVwV3tEWB7pT/894qdqf7o/BMeQdn3JVJZqpmE5zl6xgKn02CaMUpCfLc1W+W8fjgxDipUOXVau/DkPn9ZJIqj+uCmk3BBPJO+y0z6smerig4Wy5CM7MUo0NcEZGf2sWlaa6MiQA510m35mYono4byqaU63GaBarbplPxv+I52uCN6rM/IZj6nHaQ9V2VVlbNwwcJhfFJ+JV+acGo/1vufhF77+1GYiRHUnDh61VecwKxgr67phkLVWTy0xMp56fctRaZTjND8u+ykX/ILnq0zIPHPFaEjETn7jWdBmJi+sksYY7qKKLAc2eysWuvvaqcskV15FmnosYqfJxmY1/yiQh75bgekUvECfsIZ3/HueacMwPtYkBtl0e7mohG4NyWuee+2BXS81InOQlF2mrdrl2vDcUza7IRQ4Uu3af2g6iZ0miol98UU2gCWTR/d7qYTRIPyoMZx+TRJPl++Kw+rkYQjMS5qkqLp8RhJtz5aJ+wNWi+SkBWN9ZIeyLTAbXpU3Aa3QXUeOKi90veeLKXnKxN75XccahUZhE81v9c/fFqAfDcTZ9995TE9f7QW2h22hac7OyeNmvNhA1ThK1nyKKKqvC0LdWErsVbuofWiF4dblcVPY2Vu9/Fox/SaOaEkSxQclEvNJPLqam9lVPavLE01k0X2O11cuXeKDyBr0zNq24z8RwdLWSC/3+Cer4qaG4bbtclBYHqsflTsHdV8kvJm5Tl8yahIahcuH7b43a79c4fELep9o4XS2nvLCGNNzh5g31n0/hGD+L5npxjrqtViieIC8OUO9Qd//ni7LnkpCpLqnrbnvjr1S5OLssR93LeSF2biUXPbt9VZ+4+x9WkW4U1L5Q6yaGoinl9DHimnpOw1ScSx5tqvtZfdfCBz+mk85c+6A+/GYROtJ3Yy8qGfNcgDf2yoVBrg67Wu2LsV3l4otCm3X/PhnTbsrFS8mA6d5ehFZvqW7VJuz6/AWYRLr95Wx3Zhc/FX80l4suozuyprzJmPmaWOiUJdv9qBaCSyXRZbUjS/L8CqvlVLfCAWx3yhuYliIXbY8MYGE9K2DcKZqLGw5M+3g5RAeTX5yyZ8dzF2HWXUnE77Bmc4IX4LUMyibXBrMTm6Yib5LIT53Zls+TcfxtuWgMGMoa0+hbxGMBY13ZQ4tP0J30LaPPSOZC3/rQXiEaVwDLl5VDPWnL1a1OzPLzDdhIdYDAgcznzUVQz5OLj73cWPfUU7A8gM7VNJItmXwEfhjKxUKDsayD2SLcWiCJbcHDmPnD+fiO3s+0nMJsLviiXJKLcYt9mE6ryRjymXr+Px/WqaQWgLTdIsWTlTh8g+Z0rtPagUxzKxNMaMZlyjEssCodntM9Wup5s4Uvt4DrdXpHP5BtPB4LYcTSr+8HsvSwlTB3k0Lo/w1i3baHY0vyqQSLFcxyQigGWSlEF9c1zKD3VLSMkERezlL2a/RkbEa1dbIKZ8lbfkI93cvHhWtYlelXmEo+snbbchbzcBe0+SSJZ0Er2PJPW4hl5WJbzALWO3otNFEGr7aYx/YnroZH3gpxiQczu+HhGNxXLmZM3cCGac/D5/fpLnbHs8JwXwx1kcT6UXHsYZ43mjUjTzen309NwPh2ChHhH89Syn9BGu1hx+ENbNu6b/B7vVxMMI5nA3fkwss4usf0jUxleAx0yyWhfz6R5ezaC7up9z60T2BJh5NBFS0XNw/HsuupCTCCavtjzCoW3SUclcSETRd2sC1uoTiGuLRpxBa2e4IXVqklwbtsY/EfxmNUCWndwCTm61oHLYgTdjmkMK33XyGR+Nzn0mbWaj8D+QJJaO7tYGBzAZ4XSWLAyRR2x/MU6FCvelmnsOChGaBBmi/97axL6naoOUQcW7KVRR7ZAA20n7LCHSzyvDes91OIEqOdrHjERDhGuazfup1scbdwzCe//i8pnT1rE4p9yWffnt/Lip0n4vGTkljUI5X57B6Hm6m2bX7vYgdnjEZTeqecNpY/vh52kT633LSHmZrXgiNp2k6ndNa7YzHE50li7/49zPfnOXhLTFj1IJ1tGn8czChTnOmwnw16vgeSiMES3fexvtO3QFfy4nZX0tmo0XHw6olc6I3ay8ZlRMDBSsog/faxB82mw2Zr8ruyPSxj2VgYc1Eh9JzTGZsejmZUN69mRxiLmIuLjRQiVDeLGejMxvGzFWJ6fS77UjoGLaok4d0sg31cPApDqc8vxh5lYy2HoXadXGiNP8n+rtPBRspc8a9PM9l3LXxJPNbicTar8WuCfqTb4S2PseriOtiyUS46/D7MThsWwSHKZU+OHWJJZTmA1yRR9CWLnRuTAf8Rb49xzmIVBSng2V4u1vgeZ0fbJcIEB9JDPMpC3FaDHf0eZnyMlVuEwhlimMMnj7By1ykQZqIQBrXH2fSAsXDigELUGx5isV0X4ZRvktB9omYGT/7DvuZy0XtpHvNwmIv7TBXCYuIFdq/9bMycpBAXGs+z9tbDsQ1pwlCn08z0LGILYrYPHc+ytzgIBwyQizlGF5m5sROaHaSZ+l7MNpjo41TyxO0fC9m/Ls1x5G9JLKs9xwJvKfA4ZcO2/+WywD0yPLdJLv5NymEDV5yBHWvpjF/PM69xR6GAnq84XGCNUhrUzpXEiKbz7JbpJjizRxKub8+w9Mq1sI96fu+6bGaX7Q/GxJ92/fJZzcpILCetPudQyjo8XYwrXemue9xg3a0X4OAoudiQcZmtfTYP15F+fj7DWDcDZ/zQg/itLWMZif2xnrJb++acWe7vh1lDqLbnLrEs3V4YTp5uWnaZhcR1xaWkgf9KrzDfDh2wkDxx77prLHuEMX6mmtxcf4WlrTHAF+Qph5ZdYkbr9NA3h+6iOWMbhmljP5rN0f0usj4LD8Ffc2I8Y8YsOhyAaJBEypsi5rE5HEwoa6wKv86mdp8JeaTnRe6cHbOMxSOVkvjkVMm0S6KxgO468/kjtsJyFUb0l4uayHvscOEy7JJJ+/91j4HpQqwnP7rw5Q7TKQjD6h4KwXuWsjErTHFvpEK8bSxl1hdNMMRWIQomljCjL2vgPvlObtITZmMdCbcpt55Ou89GfYjHS5TXPsW9Za5L1uL3G7S3q1XM9tca7HZRLv4avWW6UatQTjN1r9kzZhy2HC27KoTfl0rWpL8JYn5KYoVHNbP2jIejy6jn17xkmfJoqKuWi2+JFczofjwK4sA19z+ygfvjMGQpzV3vGnbqWAw+7KYQr+58Z3AkDJNpdq42/mSFzUJRdYf8CH8yxy2zMPAJMaf3D1Za6Y+PiaPufv/Guoz1xXVz6Lsh39mkkklY10sSxb1r2TZMhXXEDH4/vzObnskwmjT5otcX5uC5AXy7KERmy/eselc8Njcmhk+tY/2/xeJELYWQ3a5nFwpjcKKnQng7/2Yh4xagBzFJwikZTxwZjteJowa3/sdMr81GV9LJ0IIG5tgsELP20V3s+cPsJ07Da9R7L/V+M5eL3uhLuelARR3bUjsOX4fQjCz/w8rvuKN2oiRGTmxkQ24PxxdrJKHlJ+N2SUcgOUUSet2aWOqWPRC+UC6uKn+zghE7IfaXXNw4V8serI1HugEx8qCcn9oah/8oB4X1lfP9ZxZie+J8myglX+bxH94fLBc9YhR825RQdCddvW8o58FuQ7AtzemQ4XL+/Lwrhq+Si+uDlHzGF2ccTHyyt4c2t15xHqopM04x1+K3d2aD4xK5yKNvZbXKhDbdSR9GyPjgmHh0o5w10EaXL6Y95JAGllzT5r/EIpQfpXv5rMsnxczHLNKrKmjOdb6GYgHljucBzfjvQQ64m/jttK8OP1jWF2uT6HmQLjdU90T/E6Tty/X4d59uOIty5bSYFvz5g45oR3NxKrMld61rj0eJ1aGlPpev0sXxB2Qib2ULrl2lhQVqmTAr0eNXj0s4w4mYeXcLnq31F0woKykj9fmK9rWQTxz4Zo4BH+hwFxweS2LQwpZ8jct1WLlSLrYzPd6GFcGbZ3Jx3kuHd42MxyPacpG+pBX/ZBOHQQ/lYskQfW7iH4O6YxTi9kEDflhnMRaSRk1Zqc9Lu0agVC+JugR9XndwHsYdIy46pM+TDDugvBvpVVNLHhJjglOJvV/H6vO1/VphyRXqpRn63C+gGRYQq3w31uepkRLeIn3bk9eK5+7/CxYRcvHqgCGvufQVFrSUiyHDjLjusEp4vI48NN6IG6bfBzvK3RuCW/OPeSVwfbFCTK5vyb+o1mFYsiQOfmnNO5xci1GUeRX6bfjrQzG4iu6io6Uxb7k3Ghuey8WAte159IpFOHCzJP56tua72Xz8Q7oa49GGJy0LRTPyVkdmzHW2/IJXdEffY0y4od0nGEB1q19rwp3sXsIFmvHs3W25UD+BHFSIvJNteNXcODx/SxLLb7Tj6vAYnPWP8t3Ajvxb7mq0W019FWvGoW84+r0kvmppyiu+z8FY0tvfvztw34wg5KQPAzd34dk//sEE0rTagZ34CZtfkEz9pr7akfet+Ah5lgqR2rUj79TmLSyguc6fYspdh6/B0ZQNQxy78sYtq3Aw5YJiN3P+L2cZHict7TWgF8/OnYeWdHeaIjNuWD4HDen9FtCN1+cE4qrrkjDU7sm/bJuOa2k/Xwx6ctNXDWBFmnB9Umce4fsXzIhd3e524U5GtbByvEKE53Xmq6wisf1CSSwYb8l3JC7CPaSfIfut+Kz8MLymlotAnb7c3CgEn9Lfdsmy4saLZmBf0qs0Fyvu6zEVf1Gtjh234s8SvbDekbyjRT9u4D4WKw7TvX/oy3cWeGA+nX2HV1/e7WkEnm+QCcVsW252Nhz7kbbE37DlvWznYOMludgyyoa7lc7EU30Uovd6Wx5tPgUXkE6maNvybb29sTXNadwvG+6nMx4LiM1cX9vy0z9H4aJSufAOs+GjG4b+f3bLpPWXpLvh6zYKkehiy6+zeXijXCZs/Rz4IMu5ODyQ9nzbngdfDkRPkIu6bfY8ov00jPaRC6MlDnwDeOMu0l6+1YFb1IxDifyxyM6B7wz3wJgqudi32Z77lg7DPcQhps3sueNyN0wn5o9wt+M/BxeB4TiZMF1WDa1CcuD6SploqngH/2UdgcqdMpHe4wMcH7IP7KrpuaIaDifuArMPMnFb8wq+XKmAb1oy4Zj8DPKTH8BPX5mo+FoJY0xuQO8Imfg58iWc71AAJ/pKol//52CYkQWBVpQ9W7yGzc0Ow/Wekhg4+i1Ef9sB+7wlcfrOE7B7JEcDV5mou1IKq/7TQKCfTMw/fhMqnn+H4FUy0ePfHbgb+grq5tCe1z+EAE0ZmHWTxMOw+7Cr5WXYPIn8y/IxbL1VBGsjJfHN+gl4DdoOniMk4dWiDKo262PNLPrbEQxq1+rh/dX0rdMcsncq8f0umYgbcxWu2v6F+FBJWJRdAub4AYZ7Ub74dAPuPqyE68T535S3wELchybSvaQHtyAsdiss8aD1g6/AodZJ4EDemm5WDIaksXnmMnFWOxe+W3bGNRNkwr08Fz6HtcNr+2QiSZ4H0xcZYPf7MqHdswBAuzl+nyCJtmaF0HRfjnM5ZfljhfCjZyN0JXZy1S+Ak8N2QXqoTDi8OQcDrm4D68d0F2GFoPy3CdxO/+/fBwrAb3wvvLVAJrasOQIP/3RHi2UycfVCFqze1RFfDJLE5ZEnoG+hMY6OIq3Yng3h1QZo9YjYu80psG57FIbJZMJv3HFAx3RQz5aJQ8GnQD8tBYDu6/i9M/DJ2x7DqW6R4Wkwpkc/DL0pEwWv94BNh16Y7yAJM/N90GtRV8zdTh6BB6HtnY74k3JQdbeDEHOjFmwtZEJXlQq52e/ho7tMZPZPg06dn0H8VJnwTtwN3vIySBsrE0uy9sDNXZfhJ8rE5Zd7wbAkH1zp9/TQfbBn+kmYd0wmBh7aDyMLD4BOc0n4ikMwznQXmNO8yKKOwTZ9FZp4yUSznI3w0nYgTjkvE0Uxm+Gf6I/hnSTRQ74VJAdbPDGUuPfOdggqt8Jr8ZJo3L8DfNq2xFIdmThvtwkKJjfDstEy8chiM8iby7H/BpmwHLsFsuP+wtoWkhi6fTOUnvkC+0wk0eVDMnSvegXXqed/btkOVWkP4F8/SawrSoHvihvg2VkSPV/tgOx9FyGyFeWFyFQwTMsFE0kSnheoDh+GocsimWj5NgrsvBCf3JGJj99jII0PwnHUG7JDa6Ekwgm/U7+ljdwAOes7Yng7OuODFbDvdjucQDVU2awGlWVr1K2SiSB1DPxtrou/5ZKITl4H63WU6Neb/FqRCGUqGUbYSqKkcQO4TPTEQLqXsN/BkFPhji9p7iZWhcHCJUPwx3hJnBz3HxR2UeGgYHpevQo62fTGzxc1fMqlGbCyqwUe6CkTI4Jmwk4jM3QqkYmeX0Kg44q2eGCwJMIOL4KADEMsptpeCF4K25y9sF8bmfi7cBwkx4/DOZ4ysfCWD3jbjsJxEZRNTnlB1ZChGHiTcuue6dDtljUOjdbwF23HgW5BHyyg/vwyzxt2J/TA46QnPcU4eB/XGWcR4/0d7wMTTHzx+HUNX/7QGXQ3eWOwpUxoZG4QazIOq4bRXYALXNbzwMXk11NMVRAweRAeWqPhE5sc4GC8E7ZlGr4t2wnO/LLFS61lorZ0CCwc0Qc7t5PE7IWuYJpngXN3S8J5nAryj/liVWeZODmzL8R28cb1dKe5leaQPGo8TiAOD6vrCWWWKgwcLxPOV0zBtutgfGNGtXXrDW8cHXHuDpnY+60vOGvbonUHSVhv6wcl76ww5IIkVl+yhOjHAdhxukzop/xR6d6dhu3iZWKmkQEsnj0Z20ZL4vfNFhDVZhiW+svEnSo5BPgiOkbLxHRoCWL3YPR9LROzLxnCknNOOPa7TPynMINv+TOw6iRpoMUDlf2p6RhpTL4W8F4VPNQXQ6ZIIti6SYWfPTCTet6u8YbKcusITE+UifjYN6rwBDfc94+e87+rqj67ol17qoOfAh6eDsb1G2Wi+nW6ynFlIM6iOpg9PaXqE+ePiSpJ5Ay5pvLpOQZ9U2TCN2m/6uO/EVhDM5j9NFcVe24oVlhKYkKbclVK83m4xkMmXGRjVb7Gc/AO9dLe2/NVLquD0IzWCZ65VrVswkT8Qz1TVDxe9fiSJ6bfkInG8WGq6NXuWEzv9JuwVnVhXQyYnqf+/N5fFR0TAkslmdjVylnlvtATyqj3zMMHqA6usocJLWWC7+yn0jwzg+IvGn7YtYMqapsxWJ3R8E0muiq/4/PQnXzw3AYt1bPVc1DYU6Ze2kGVbxqM7z2pPydOULnemoKH8uhvv8tUSR8noVsgrblMqeqbNBavOFMWS1KoNgwbjTpjJbH4tIdqofogeH3T8MU1CpWjijRWKRO/+ipUP96nwA49mZB6ylR6/xLhTnfyiz1/XCuKVoI16d7H+T9cf1jNAE/S85C8T64pn4bC/S0yURL8zHWCbR+YQv71MeaK678O7SGGvDikVabrzJpwrJgnEzk2+1wNK0IxrhkxZ+gm19SPPnhgIN3vnRRXuxGT0PyhTNgvG+k6f+547BUniVsBK1yiPx6EjT813DTmkWv7iXvBg7ze9PIp19tLtkFSW/ruqi2u60vWwZYBMnHv2TDXEzMWQd+ltM6wvq65C3wAj8rEtslarjeVgyGOPC44nLlcC+kKmfpUQ48hLtec28LiTzJxS9nfRZG+EO9by4Tn4fjiB07zcSL150D/d0WDfEPxbwDt5/ESl/x3U/BmAK3T4f5Fo/WTMGkA/d5NVTy/wwS8R96397Nlsa5RLJj2oR67+qYo2CQMNs6l/uk8vHjLuHFgTZ7b1zSyOPiZPXDyzery2OIWlmZQ3ZLmdHlo8dgBxlBRSPtZBMVV+Yuw3k4mdudJ6uy/8zGwhyR2v+usTrnhhwvpLmp3DFR7fPPFgedkIiqnvrh0sDeWxErCXl9S301ZA+8LNLzDZB316exgyHMk/elnpLYcOwKWjpIJPbRSs1BLeJJM64zUV8cvN4U4mmvPU7+Lyw+2gcbetLd274pnxi1Ci2Kqp3Wk+vTF+dgtQRK1R8PVlYkBqDdGJoZHx6qNZk3Dqt8y8a7XXLXC3AfZLklMXequvvdsNezwoD14jFav+LMYAso0fOogV/XHOQifn2p46c2F6ty5dnBAXyZKJ81Q10d3gYpmpMN7RqnP9jQB+WMNV3fqo05/txyLqQ77J5eqr19ZjJfrZOLag1z1mOcLMJDYfqDBXvXpWYG4mWbWa0OeetXL6ehlRCzkdEg9dW0kak+RifrJjeqaTUuwD7FH2K136uc1wZjFNbx2l4w5PQvEB2tk4n7rL+pfFX5oTN5U3/BALS+LxNyRMmFkZsJmFi/F91T/yB4tWOqR2ZiwR8NjV7Rj2udn4pI4mUhza832v/JDfWK/gZObMdPxkXhzCHG72pJZVizF4eTR9srurPLqbMz01/D6P5bsYNtZWOhG9e/Yi/m5B+CptpSpX/Vim9toYZ2XhlvW9GOhqyUE6slqEzvmrfoNU2n2d5T0Z8mxn+AqZYGMW7YsasAraF4qCfdDNsxF+RhoesX8U7asStyB50wSjon92eGrkaj7XMNzTR1Z0eOl2D+H9qbrwur8grFFuYZn/LZnq17OxHDi3ltZrmxDf38cZSYJ00mj2PBW2ujwUsMvWfVnW/dLWHZcJh66uLLopHpwnkW8MXkESxNvoZkpvT/ShgV8eA5J36jmB+yYTdM9MH9K+/8ygNWorsFpC0lkblIx8235cFqLfPy6O9vV6SQ0EUsseT2OTWx3GDZuI/45480mzFiMgdRXtSU+TCcmAh1WS0IeEMZi+gWiId31KpzC/KL9UEdD3tR8Fht+QxvXk6/NbzaS6eVImF9GZ3w0iR01/gu6lHkL8v3Z3dKfMPSpJAzGh7AvRTlQGUk+NcWbbXQ6ARMvyYTNRX92ZVA6mB0mVnk/kzWtSQGb5nKR9HQ2K1UvRsV80jHnJcxvQgS+HCmJ7abRrFxvBgb1kom7jyJYga0fNnHiRtelzPSBNkZ3kIm3d2ezR5dk+Ip0ptJ1MfPr+QeKybuvTlvMFneqBStDufCoiGCtLc/ABdKHKzdXsrbtj0H9R/J0dQRbZ7gPpiyXxEKfCOaYmgqRlDd9CsNYSfgiPE7vr9dLZF+ezce0JOJPn3VszJIZGLhYw+t2RrOjSdOxahDxc/N4dvjNFPxhSN+dncDiXyixjLi3YdUahj8k9CUN6RiXyCzH/IO4cEmEL1vLunR4AMokDXdZv4lVKEqgljTkk9cG1jGTwbnNMnHDaT2r3noenl6juk1dy1YUnITPxHLdBsayyEMZ4L5REqOP0R72LcLQ3aTVnqkswXIB5gRJYiPbykKWT8WV9zX8hN9mVr7RBwsySBsXbWGFk+RozWQi8dsOFnqxASaFkZ58SmaOd99Clo+Gb5iRxoqiK+Ee5Zr4MzvZ0R93QE4eZLcihRUmXwEdqnOrYcnsb8VFOOwoicG3k5jFt0VoQGd0s8pgpmYLUJvy+4h96cy9jxf++kO91CaNpYhx+JO05dG2AywkpwV2c6K73n+YbdDSQettMmFtlMGkPAUmUj87fN/HThG76lJm1HFMZ3WU0Xrt0/D19zNY9+svIYDmOtztIOsf+wDKs2UiYugBlk39389JEvtT9rGSyyuw5IqGL5l2kvXxWoapQZR5X5xghvKFaEdZr8viLLb472gs+CoTxyuOsiPZIzHRgO439hS7p2uMW86Sfp7IZr2CWqPCmXS7zUkWvl8XwVwS40Zms5BLSpwzRBKWx4+wrFIJo0iXvDUZ7P31t2DXhc41/QSbX1cJbylHHJCdZM/a34HaGsqDa04yeR2DH8T5gRGnmHazfDg+VxLmNnksf9limJpPvHHzJIsaMw9+nJHEvKLTrMPjmeCslkRQ4llWnR6NU1vIRL+MQlZ6bRU+JB+cEJ7Hds9YgpZupKu3zrOETxFYvVYSW7Nzmev7oXhpnCTA6Sz7+gHwVqNMnCnOZ6PdBmN/4r20gCJWuLYbcS/5vk0RS3PojDm2tE+XQjahwQQ9hsnEuHPn2E1FayzoT9o+5TxLPNQCXTcR1/04x5x838D/9PNNRT6ztHoIzqRdHa5cYAf0boDxB5noU1LA/o0uAiNixS8HL7Ls2ly4T/kxI7OIDfsvGwb5kVaoL7JanRSoLZWJV6uLmZtpEkR9kYlu8QVsSs4ayNGhTPTqHGs0mQ82j4hD9hUw34BZsGw+ZfDgC2xOUyx22yMTWy/cYq4r1qAxZefOaZfYKpOVqE2eUjBIsD8Xl+LsbJqLasEqejljHXlHkCVjrYjPC2jGqyI5M7G0RYtKmVD2FmwZs0Sgvm0fJNigW93xwCvSwLuMjZV3wjmjJdHKhbH6M23xeSqtv0jNtjoZ4p4vkpi4Sc2Sh72DEGLRzsHX2ciKSlg4RyaOOVxlps53YD/N6eFBV9mLBQICD5KTPL/KIsblQfRpukfnq+zS6eOQ/Z6yYY1g677vAV/K+A+6XGaHL26Giv6UL6I5c0lNgMBZpP9Tipjfu4XgS7xx6MZlZhgxB8LnUX5XqFlkzHpcStqYcKGCDRy0Du9Rji6685hN1MThQMr46UsfsVmBMbjQXRK/VpaxYWtWY1yMJN43v8Xq6t6Dk0rDbcrvsfm5L8CU+GFFZhnrvv4+zCH/+vPzLmtyug79SK/AuIxt6V4AK6+R11uUs6OKk7CE+HaQ+iYzsj0MX2nGzQfeYGllMeBdTsz/4BELHhcJplEycXTJbTZ2VCK+8KacOLSKveyXgEnUJ+8vvWat18fjRJrl5UnP2MwNi7ENsUpZyjuWPTUC84ntL7i/Y3fvz8NX7WUiVF7N7Exn45waDf+18i0bEx6IHXM0fOSjamY2qwq0dTXcvPwJK3j/GKzI99vfeMKcym5B8QgN/xT6hGVxAfoyDf9i9IRNMLoIbXKb+GmXJ+xHTBKE/qT1B71lRZUJcCJBJq73fc7kXzeiJ+VTnU1fmfWKDZhO9Q84+Im5liWgfAT1gNd3VtpjOWrZy8SMnB8svecS/N+/e9zc/pWlev2Hn/tIwmrMd1biMBd7U28HeX9mlVtm4tAnxGYdPrFNf6Zj0iTSq/JP7JuND2a7yMRT2TdmUD4RM2ket9fUMs2DXTAIJTHI5zsbEZsCw2nutm74xF7R3tZQ/bn6F+v4KhF/58vEWb16FpmWgP/I31e8b2Td/Zbjp/9kovunv6xX4EJ0oez/xvEfq18yH5PJ43os+s1WvB+HtrRO5fzfTCSNxocaDR/co5GlzRyJ8bTmtN8alvjrGKCNTOyZ1MBc1QdA9wDt4Xkdi6U99Kf+n3Vdzl92TMRe9fQtVPCbyxLw6BbyrOYKrqe3Gq+STrav1uZ7f6/Ag0tk4olQcI+lS1GXWH2NrpwvVYzE7YUanu4u8e/Lh+LHTTLhulzOLVe64nWa04rxWlw/ZRB2vy6JM6la/FSOgMsoE4+7a3OtOQXQkfTt+2glXzDiDBy+TLO2XeIGTRtxz0EN/7pGhy9oSMR7Cyl/Bety/4QEXLKS8umkZrykTzQa3NNwkxA93mvGSvRdKxOOrXS5rtMyPEB5dnJOM77JYBD2MqScrq3DM/IH4CTKXGe66HBPXxtc31cSzxfp8uZavbGtniRSg1vwnGHd0bNAEmk5LfihO53RsItcVP5pwaMm6OH1k038lNDjcZbNcP5EDa+q1eVtB8nRinr+4GFd3qnuD7wgvUry1ONJ4z9BPulSnoM+j6h8Biuz6K5TWvCWL+/DJGLgJxta8CWFJeD2ne79cHMecZJBCzpXWmYzfu3tenSgs2RVGvATExNw7P9Y2lOfB7eIRnZVw/8+0+exR1ZhJWWBgcmt+MNBy/CariQSv+jzGmGBXSgTWRS25D5V3VG+gvLsy5b84veOuKSfJPq30ee51sZYvoMYI1Cft/dshaMbNdzXoyW/fvgdWFZJ4sQYI65v8Bw2vpVE5ZnWPD3nAXx4J4nxwa14lF4i8n4y0bZbG55sn4Az7tC3fI35Uot43D1YEhFZ7fi4/EiUKBOZtjDmmbmLsRPt7VODMXfUi8DtPpIwDm3PN9m8hmxHudhnZMwX9nsJI9zkwrS0DW+uWoc5q2Si2YAOPES5FkdJknDy7sSXmMciIz3cdbYLd5mxDCOIe+Mq2lMdFuHXVJm4mtWRJ62cj2/JR6zKO/H2p+LxqoL09nRn7loah4MtZUJu0J1vUsRgNu3Z0NScPw6LxocPZGLpt5780tgIfEZ9GOjfheuuCkdTygV6U7rz06/mYM/nlHM39OTCdRYGE/P0q7DkFWmx2HROw6MuW3DDdWuQvdFw+bbe3OLrKrxNPlWn14fn+i9HL2Jg84d9ufnreZjZifqhshffYDcXI+j5dYQV/+IbhOtJr5rP7sc92gXgTuqZv9Otud6m1Rg0WsPFoL5crFmBNzM0vGeSNa++uRh1jWkPw+x4938LcNQR0h/JnlcGzP7/e+zQYM2nZ81Ee9LtNeZ23Gj1NJxL7Nf/jS1vSpyMf4hps7/Z8fA9XtgvXRLV7+x4TNZCdO+g4TcjHXg/x/l4ykomtEY48FXKUEwOIW157cBD3s9CJ/L98YEOvHCrP5oFEBfJHXjRtik4mPx6nI0DT7jihdmvJNH7pz1f3ukGHM1u5N8W18IRZRF4fmvkVyt/wu+Pp8GidROvT/4FKp1McJWauGnoL1gctBembWrkh/An+FntgvmVDTy74Qe4D6mB8BGN3NH/A4R3fw0tChp53rYP0OcG5bvBTTzxzQfQancHjmfQmr0/wY/9l8FquIb3G/0Jbp4/D8kLNFy//gv86JwFDSkavqimBjY3HYBMep7vVQM/7dOg4E4T9zv/EVZXt0S/Zo18x8inYDq9GWYnN3KHtU8hPluGK/828n5PnsGc0z/h+oAmXqH1Evof+wA5a5o4rH4Fs9a9gEO9NNy07SvYMuQ+1OzU8Pgur0Frxk2wTNXw4RHVMGBDGgw/2cDzBj2FJYk7IYC82KCoEvY6d0W7rAbuOPIuVOR2wBYGjfzlqTK4eqotPrRp5EF/78Fl1hr7vWnkz6vKwHm0HobvaOJpa8ugLSoxP5Fy9H934bB7Pcgp7zj8ewCdzn+B6HgNb9r2BCZ1rYaLERqeuZjO9SMNEgqpzsblsLv9DuhGee2h3y146meJdckNXLvjZZh9zgJtHjXwuHPXwF2/M1ZrGvnQnKvgPtEE58U28eHKG3D9aivsUaHhb1yuwM8KHTSXU/aJuQFmz7RwA3l9SGoJ8BdpoH+Q6rPxGhws2QEHexOjrhTQbqQN3n/VwKuvnwfvcVb4s3sjfzjxIrx91R3rHDQ82zMfjogOKN9Pz6FFMOBZG/Q1IbbXVUNkZmssI58dOkQN36yO0l03ct2mPDh+bx88PdHEa94XwNDKnXC3rUx8O1AEbc4Oxh7tG3n4jcNwtdwZT09q5Je1jkLMejvcuKOR3/99Cl409MbMNRp+un82nHtvjk+faXhSszPwuuQD1G1t5HHtMuAor4KztE5dj8PQFPUQrHIb+OWEI3Dxw3VwWN/ALeqOwZkvBXDxYwPvkpUFAReyoMce6tWSMxA/+xDcHKzhwTPPgO9NJA9t5D9H7IaWRq4oP9jIDUz2Q7rxADzdTsNl6fuhtY4Nvnmt4T1GH4JA9z64jbh0u/shyHVsgb32NvCwO6lwZVQzbKhr4D0epkHKWQnzUhp5Sfs9cLDzX9jo3sQ/6u2FcIuvYDebnkP2gVbkG+hW18QtJ+2Hu6FPwPBVE8+7dwCGNdyEp+eolyZlwHIzBh2Lm/hx+WGwXZ4Lbaw03G/GETirNwLzo5t4z/oN0G6qG/aKauL3228H7U6D0TdLw89f2AHFFwbgn8kyYflpByStb497nlL/fN4Aq9PaYNrsRt5s/Wb4dbkVRh1p5JEO22BYZ128nNrE4/Zsh62HlehIs/PzZQroJjRBeKmGe+XuAMP5Y3BRUBOfDNGwctgo7Bau4QOnxMCLQUNxdJ2Gb5qbAKP9LXA0aYV/wUoYbtIVA3c3cla7BnooOqJpXhPf9D4Woma0xWm2Gt7l/TpoUdEaF3lo+GydjfAnaSJGTGji96bMgd2TxuKOYA1/0jcMCoeNxpfUD09GLgO9r32xemAj/1I8ByIjeuPKvU3c6MZcKIzojk60556NC+FG287YFEO8+t8KSGgzBTOhiYcdHg9jhk5CN3cND1N4Q3D/CRj9n4aPsJgBHlcH4cb0Bv7l7hh44e70//3vXzYOxhTZ4u1hTVyF3jAU+6JuShMfowgA07gZGHGvgZ/UGgTme6eh10J6p8YFTBf6oI25hr8rGwUFhSPRq30DvxVjD3XfhqIv9WHnHw7wzMEFDe2a+K2+g2FlH0cceZfO23YEmAyxx8/Ub1+euINZwhy827+Bx07rCpFtgnD/4Ea+qV0v0HHyxx/+Gj4ltQuYGo3FgX0a+CPrTjBjhTvW1DbwO07d4c4iN/w/jsw8rqbu++OppFJJJSRJEpJMCaGzVoaHJJmT4UkSMqcISZMkRSohJIQkIUlId68kCUmGh5CQEJLozvf229/ff+d1Xuees/faa30+70/9mMhrZdEXVp11xXTORa+NhsD06HWoXKSk82c7Qd7GQCwrUNKNKcZgMmw55vK+WhBsABPv/IsJ79tpiYsZ7BgwFxMSlKRK6gg5e71Q30hF0x50hpHO09B2fjsZTu4Eew9MwsGc5QQ3I1iatA7jSpSUb68QenivxrLpalKvbhE2//THor/tVL7hk1CxdSHqzFVSq907YUrf+dhyT0mzv/wU1m+ciVNa1DSi9KOwt/d0rOuoUXpr5FfBrt96dIhU0YiDj4TpqavxHO+3oMhbwiv9FViwXKPUqo4JIU/5+VYoqVanTFj3fC667FPTdv8CYdWrmRjHGcAEbgjx94NxvLeK3rXMF66v24jpw9XkuDxOKD8YiC48v5cnJQre0qWYNUpFK17NFxY99cHxVVyjpHsFq3vz0MyLfzd3t6B/ZhYGcK8PuJ0sWPQ7C0VBajLEYcLh/05Apb2aIq2mC9YvkqGku5qWnF0k9H0WC6HcE0+cXyHc0wmG4p38+T9rhZZKb7Dl2vju5kbh44QJoD7Kr03WC0u/9INiczVNuOYrmB80h5K5vE/GDRV8Toai41AVuS+ocr1tH4zF//D7w7sJVaIN6M95e8X8HsIlhS82uKpoVIiWMMZ/MR4PVVNIySChYzdvDN/Gz+vsZOHUkjxId1GT5sVS1w13z8Gkce1UuUDtaqp7CtKWt9PRIb2FVMOjEOrTTpFbBgkph/eDB/cpSh4mWGeaQvpbzga7P7mm+W3DRq4bjxd7TticFYLaeWoaOWS66xu9IHTnHhrlE++aLFmG2ldVpGNWN8G99xIMs24nd8NY19KpV6FFwe9HfZhQaH4etvP7KXvmuV4beBx0d/M+8b8zwS7qIARxrh65d/1497XxoOZedq2gz52HDT3BP0lFdkdPTzB/YAbpGe1kNyF9wkbxNiyp5+uZGVKSXBmCLgv5jO+zLzFftxlbSvnenVwnxDuuwmE7uae/v14S8dUfFweqKHxOdMmfSf+iwyL+vO66kjErroFOpopGHg64Y9EhD4o5F7lEHrxjnZsF+rye63Zol7xIPQo5L9U0ZI13SX1sIuSs5J6OySXfJveEait+XzKjZF2gGfgfa6eqkUdK/vzYga7/46UZH0rOiUPRP0NNbx5piIaVrcQYSxXtC+otuvbMD2P1+H4XDxWdUC5FZwON0pFXdEWqI9cg20xFqikTSnJNL8EwPoPqaVklcb1OQ+46FZlbNJU8fce1foiaNpd2EAVEJcIP/v59lr1EafK1MP5DO72RTxUpmC+k8+uV1rNFdKQ7WC3is2n3smTKQnMo45m9c6aF6E1AGLrtUtGf3pNFO+tD0Yr3vIDLRZp+K9GI13bfhmCRz01/TBjVTturD4psVceh2UBFQqdBIrMPqeAxVUW9DruJmk3joOKrihZVLBNNaAqC2Eo1fckPFbX1nQNFpu3UPC5OZJjlAj268ve4pIjsX9mByW81+Xgnila39wAzW95LG7aJ4n9H4KoIJQ2ovS+61D0ca+6pyEJ5XmR0PhTTOHs4rcwQJcrXoM967l+51aK8kNU89/Ee2JYnOpS7Aq2ntlPt/asiZ8so6LFJSbEbD4vmbw4A9UklDbG4ItJf/A/YnFORS0m+aKcwFOZXqKg256rIWNIbyv73zhcXRE4rzOHjBq6ZAVkij5UR+MhBResaf4jsnXaiv3E7PQ7/JHpsuw6thqvo/KhW0bFXqzFso5oK9n4SJY0NwI8x3F9sn4pOO/nC1EUKOn/0keizzAu03yvokvFj0dzOY6HMkfPDkUciN39bCB/O91tWLupb3AOmKBXk86JYpBkQgcp2JWUuM2V3n+7E7K9qir6kx27/WYcNV5Xke8eEJScHIvNV0yfSYx3OmuKqfCV5zbNmzukmqF+kJPuDVmzGpAi0eqiktAYb9jF9J8bwdb5TDWQTZ63DpMOc/TrbsP4VgVjwRkVNrrbMPtoUI74oqb6LI0v+1gXNfVQ0f9lAtq+/HiqRe9bUISxIWwubxnJWUQ5jjUtkENhLo3RGyXA2z6AVqks1SmMdhrMQ9XZ8zjmneuZU9n0g76uxGqU5s2YytwGr0H+Lml7unMBeBK3Aognt1NLixaqTTXG/lYqsv49nmrOMseazirxWubCoqZ3RhjPSHdcxTO+xBtpzr4mOGs1aVsvgyk9+dgGjWV5DE4i5H+nkjmKxF99A3H+c+dXjWFXkE0jlvnnt7WRmtLUUIiraac4yT3b14U1QNrWTc/B8Fti8nXsE772ui1jm1VCM5XlB1c2X2fRchUfCOP/XejP1dX+s43sZnLeCTUkww+OneXbYO4VtedsVLeeo6NPdGax8rQHmcE/X7zOLGZ6ugIG8bzOnzGPbNBjk8DlKK1vGFiQUQm1BO306soI19r4CMz01Sr/OXMfcJ+3AhiYVGa0NZEcstmGLRE2eP0OYljIAh3GtyJ69ie3+tByrM7l/Ld7GTq/vgoE5KtLqs5x9u9gZo8o4W6auZY+XPgP5SyVNfRHFVg2pAifOyYv2RzJt3VKo/qUi+aZQpvnyBoi5l42y2s4cJ1yBqhUapScUwSzx4Q6clKCiC5UR7MUhrldDuZ7/2c1W+a/A2pmcjVW7WHauH84Vqyhjw2726eW/+IhrIzTGs8lLjfDHZRUNvriTtS3Uw3N8Bq8GRLOsgo5oyPP1haB4ds2hAW4h/+2aRNajw2toGqwiq8Q97PGFR+B/U00XvsUwhxmlEP+Y89u/0cwvtRiue2iUyhOjmevJMFy7iv+2ywFWFR6KHpwH7AtT2OBZ3GscuR62JTD9lUvwf3t0DElmuuiDvqvbKVSewtqmGWG5iu89Mokdn6f7/3/Lyll0kNlc00bxFM4brw6yImkrWKYraW2vo8xQ1AQ5IdxruqeyfgH1UFWgpsasJHYjIQLjQ3lOEZ1jPqO4DuioKX9ZBqudHopJbe20amgmG5W0CG2LlbT9ZDrrt2sBlq5R0watE2z26jl42lGj1M8tk4W5dENXQzX9SjrHRiiNsfi8mn47nmJ53/XR8wrnlk/HmG9/HWycznvjw1G2BSXwkZR0wOI0u5bZDI/4DFpWZzDP4dHotldFu5/nMz/bSMwbxHvP/DJ7FhiO3rX8XPIvMtcuO9Cas3SCw3nmaDkXI/jabtScY/p1Xhjbgc/I9PNsVtR0LAjm/Hwpj4150QdtPytJ+/ZlVie1QN1K7l/1l1jw6O5Yf1dN1/wvsbL3phhm1U6lvy+wlc0dsG4NZ/4TV1l6hhLmtyipZnMus89vge331ZRadIkZ2Mei/VMVbR0vYpe7xKByvZqK+xSzKUmR6OXC63a3iHk6RKBz73a6E5HPvDpNwZiSdnJrL2C3JgHXIjVlmN5iOV/HYtNSNfn73WE1w0b9P3Pa/rnNxHlDsfEp1zfN28zVfRDuD1LRq9s32VejfhjFz65bp5ussHtvtHqtJt3FBayxpCfGcN/ZHn2VSTI6of4EJX1bXMIMd2njR+4RLsNuM9MyJcQ+VtGpuzeZ+mILxHDv23tFxIb5hUHJaI3SWV+KGTuwDY68bKeXNYxV6cRjpbWKHiysYEGecTj7PxUdqS1n6/vsxoKIdup0rZwdNojG5q3t1PpaxIJCR2PCg3Zq38zYkN8jMZezUNo2EfPxG4LaPJtU/iNiH5cNwFSuY0/CS9isAba4QU+jNPLHHbY0QwenXucZRFTG6rQ10SpeRUsO3mNXNspA209NT0dUsLvGLZDHMwXqPWZd96RDOc/yowwrWapFCvzYrqbKEZXsQmUMFPL8de98KYvlmS3jlZp6n7rHlgcnYoOpihpHvmTf/Pah1XXOHqKnzLF1DxZzthmeW826N+zGLqs1SrdZPmU1MVuxaa6K5ox+xzJ8gzGiUUlSRS1rPLwBq6cqSevNazbCdy0q9ynods1rVqPVEYOMVbS5fxWzsdZAbc6T3qeq2fddbeAzQE3fbz5jLo+bYfxJ3sP9XjCdXjeg2FpNq+xes1fPOAtxnTz19QUzjcmEpF3cE1uq2PHDh0GnVUmev58yl5IoKLzF2XtFDdNdshM8srkHmTxkrkOTMF6lJP/0b0zHbT9Wcq9/saGOifP3oR/3iEPn3zO3DrvwVRzXmZ5fmaP7drxSraKAqo9MEReCzzm3y8o/sI9xGzGQz3XswfdMcSoQx2xS0Z33dawm2x/Dirgma35ilU/+xbBvKqra8oVptevg/G1Ksit7xkqOauHfc0paP/U/dnq5ArIblNT5Vy3zdP8ONmN4zaGOhQ99B178u0ba9exSvxpICOb6trWeNV2+D7ZrVBT5so7N/lEMS225Vs9+xxIPXYPTZ5X05u8bVvokEWp/qGmUfj1b3zUOzLkOmB59zRb6JKEHX6frxr/sH+P92PBdTa+O/2RhLQmYyrPz1OLP7PeKaJz/g3PFczHrZhmJp8tU5DGglUXt2oGFs9tpfsYvBvVbsWJpO33t/5UZ//LBLfpq8tX7yZZHzcMqJefqI3/Yu9uzMZ7rg0FsG3uo8Rmk7+R08WMje3X2HYhfKWizuIFVLPkPjh/kfVLxiV1uPw5HqtSUd6OZPYtIhYJWfu6PG9lM7yTUvMk94oSKuZXvx791ahqXKGev/kTjCG0VLf2pZunDo/BIRzVNylQzq/67MCKsnYaNVLOaZ3MwnD8z5auYlfrNwpwLKtoUJWPzVs7ApD4qCla2M+mzIsjJUdKnpe3s3/dXwVZPTRezVcwl+hw48wz7w1XMNj9LwkBQ0eq7Hah8/QEM9lLT/BWa5LcnGueGcy6t0KIRGIlfOcOXb+9I5tN3YVl7O4U80CK7m9OwRwHvsQ6adHrlZEwQ1FT6jzbNuoz4dx1nYI+O1PzvV8i4oaDRVjrkvfYjNCxQUombDgV+/A/SuFfGjtch86MPwfcMP8fOOiSfcQeec+7KCNakkvWF4HC+nf5IOtDJDUkYNJnnxIkdyaZiPwb253nkiC7FqxMw2K6dZMMMSMM4Gh04UykO6NKj/yLR74aa+11nWuLqhnBRReVXdei2pSuWLFRTC+hSoPMY3LiB88ZLfarbNAILj7RT/PXO9FxzCF7orFGafMuAbFd3RrdmJalDO9OiWF2c/U1JCbf06ccdLfTrrqIt/+mRt44SjBfyTG2rRy3ZP0GcqiKHcF1qHfsBZndvpwxfPZq86yXEPG+n5XP0KByq4bS7RmlBoB7N9tyP87nnlmd1oQdX92GldzsNOteVzs+IRuUKfqajjSjdMBLLeT9/ut+FnN/swrBs/swBY4o4NhKzOD+nPzWkVMkQDObMn7PLiEIXD8C5j9TkkG9E6yV90Jv70dVNXSjCtCcyUNPpMV3o0m8T3M8z7G0nI3Lra4T+dip6mWZAD/onYtQfJf2O6E44Lh5TXdtJObYHuaXHYWl/jdKAOz2p0joGY3yV5L7LhFq7R+F2NxXVOZnTftyFlbO4x70zpeaZiehRqiCYYEnOBvsw/CLXh0Qr+vdIHPr1b6ebO3vT5tGRuCqB+1qGFS1JDsNhnC3/udOL1jzZirodNEr/hPWmwZ3i8RwpaJ5+P7qwaQ8WrFbRsm/9aJn5brzFn8+R96eGhZFY9l1BvT/Z0BzFTtxfxd/51JYK54ag5QLOAIv70UfbjZhQxj1i2gDa0DcWy/7396vuA6hQJwbNeS72WjKQ5LzOmj94/8x2oJy1YejgrKRXufZ0unYrOhuqqGabPdVrbcTUMK4JmkNo6s5ANJrWTrechpJRxU780aoi7fShlD1gG8o11ZRQOYJ6jd+KzznT7ng0kgY3bMAgDZ4LaAQNGRGIx+e008neI2hNx5U4pq9Gqe2TkTQ1dCsWTlHRiNlOpOq4BZ8P5fo/34mKnIPQbKKaNiY58Sy9DpWcP0W+TuQ2YzXGdtIo/WerE707ooZGExn5jtbH/eUSEAfLaNxgPfTa8gOMX8hoprUuOv6oB7CS0xypDqrTXkHycjmNuNARS20YVMv5M7q62Fx2Expd5dTFoBO2v86D56vkZPy9I849dg7GHJFTkr82WpV2w5bNUhoyXhsffuqKTQ1S6v5DC9dP74yea2X02U0bnX9p4rlcGfXT0MHHelIo8JdTr6HaGMG4F5TKqWmIFmZvrodJKjn5rtbEEHgBld0U9HOZJtYVlMOku3KSJGhjSU4RJC9V0Mw6TXy46RLMTVJQuqwDxozMgtzVCjo5rQN2tTgBQQ/k5PVIA7sqLNHupZQ8XyhhVHYP3N8mJRtHDfRdZoxNMhk911ODPeli7i45RVxQA4vtgFlf5JSVqgZ41wbB03g+nacCzZPfYFWagoa5KqGb6B2E1SuocJ8Cdu+uhgxPJcn1FFAkJ/AKUpLRNBXkz7oOuf/7n4uZCm71z4FJV/j9KCX4VGQCm6Ok6gsKKD96FPSHKOjKQDn8OWGPga+lZOv/HRaU2mGujYwaan4C9u2D6jkyErf9Bf0n3dAsQU6OQ35Dpx2GGGipIJ3sVmhz18GGCAWxAX/gYfd2yPpPQest/oB6UysY8Nzt+6QVdh5oBJ94JWXtbIVri95AkEJJBf1aYV9+DThwrm4w/A3+E45Cj/5ymh/cBIaKw3DOR0GZV1vgz09HdHjC1zO7Fpqj7TH9uoy8HD/C2uc2GLNOTk6tDXD4Si+MkcvpyvJG2ALmWJKioFsrG6Cm2RhjHimoJa8Rzs3UR+1RPGvHf4FTGVqYdEhJzOwrrPKSg8ZPJQF9hb2Pj0HxSL7Hwg/gWn8EjmfwZ559hoNbnTAT5LT05kMovzEMnXzl5NnnKXzdPxg1uOfa3n8OI5/3x+TtCtJPfwmdO/fBt08VFJ5dC9Z2PfGHvZJuPX4DfswUU7nO1Jm+hZ6/z0LFKhn5n38ElewkrI2SU/mOF+Dn44K2afz9e+9A0zZn/HhFTi5wF67HDscjY3mdF5RDxWIH1H6tIHl6BVh3HYSTyhXk+rcKav7kgPYFGRnvuAv250/BJEslOS2qgJ6ZgOGZcpJ3zgfls3FoPEVBtt8KQO07GnX3K2i73U34PHkE/rXl2njsNugYDMUfnTmfZxD0uUtg8EVC5usKYYPLTWheJqOq8BswxOQSiC8qyL/HTdAfdQ6stZWU+lYEDY+n4GI+17ayC6BZNBETtHgdDC5Ar+Gu+NKd62HXC7Bh4xhM/ldJSdlXwL37KLyyiOeLUdch+bsmbgmXUf2dLIj3b4cCfTlZG52FSzzj5PIec5p5Fr6nf4CiGN4nBy+AxdZnMF5HTnbvc+GB5C7kf5DRucCrEOh3HZyOKSh+2jUI3XgZ4oBz4NICOOQ4A2vOyEhdcxK2aE9Dk/28tr9OgdYrN1y7RUmVzfx+voCvHvB50TsDgqcZRh2R0XmdI3Clxhhzy/icio5AzXZ9XHxYTlPSTkB+H20s4POuL5yC/euVMGYif8/MU7D83zY4N4DzvPkpaHWci1FqKf1NS4U5u2Zi/AA55ajSYKv/VNxYyHvSORUa30zEZK63Tp+OQKqLNWq3S3lGSwDHRktMGiunL78T4UaMObrzNQw7lgKXDU0xz0VJmdNSweSFD4aWSMl36x4YvGY+5t2U0YK78ZB2ZSbqrlLSl4w9MOm+O5Z9UBHsiIMh24dgboSM2mftgl6PBmHhdDnd14+E1bU2+CpaTpUue+DtCCv0CFHSJNc42NmyDPW7yejP3ED4vmIJzo2VkWzhNrAeNB+N/lHS+Vch8HnMLFzKVNQnKhSm9BmNzwtldG1gIMQYjcQRgpxSnm4AaYwjmmgryDArBMK/22MVZ/V1M/j1qWVY8a+cxkoWQiEtQmuuY4krF0H2oAWYfVtFPTv5wpzVk/BRqYw6Nc+ESC/AMGc59TkyD+x6j0PLJ3J6f3MR3IwchdllXLe1lsHVFcPRmvfznBsr4WPIanzE3z903ghQWa3Aub0VNGCTKyT290W/aUp6fWkqTNnggS7actp22AXMdKZiwSU5/dFE8JnkhqGcG28enAKJo1xRV62go9tmgJ/uBiyKlVO/Td0h+fwaXMX158DlvlB0byVmZHIGuDMYPlUtwGH3ZXQ4oSd4dZuLNjPkJMuxhuipM5FPI91vtYcTptNxqj+vic5I2DE1GNXLeD93bBaO6W9EY2cFzbncCdy5z47YoKDuC82geqEPOgyS088mPajfNQ+N4hXUs7chhLJZ2MC/+8fCAvx6hmDgGzmtv/FQcPfchOHvFeTS4aOwyHQZbhklJ4uWB8LAvotx7UAF1bz4JBQe80aHML7HyRoQtwhBl8/RftcKwemsA7gn8XkZ80DomdsHcgbIKE9cIYR+CsVWPoMmHieEyW9DsHqBgoJU2cKrdUE4n3N1xptCYUz/VVhqJSM763ShTWcFOopkJH+XLVw0/Rct7nLt+pItVAy/A9pB/Fv654TG3oWQ8EtG29dmCsXrc8ApUk7nph0Xfg44AUe4R7tEZwjpuQeAcS+WPzwjdBVFwYhGXivPc0LH9evgND/TWIts4ZndXKiX8j2aXRWMNMbCx64KGjEzT1jTuy/oj5FT/q1Lgr7CHDKXct5QpgrZmjvQeqGc1K7RwsNnW3CxlpKasyOEyteb8e1aJQXFpQu9Lq3Et59lVLsuQmjssxyTzikosXGFEGf2L44/z7l3X4xg1+0BNGfIyKIpWpiwkkC7E6//uTjBwu461LoraFSXYMG0z3mQZ3HegxXCn0FHYFIkzyArooXsf/aBbZSSyp/uFWo9dkLp/xh1W6LwZ8ly2PJCSTWTDwpdVkyFmDolxXZKEVr/OoIBz3Tlv5KEu6OswOQn3+PnfYJOgTm08Ouzm1YL9jt2IXsqo0TbzsIYozBsMOdrGNNP6LV6K7Y+U9LRMSME9eQ1qK2SUZNRu+slWoUJO+Q0Y72VYPfOHzO+KogudBTskh+CE5/lnnX/CJrdGVzhdQ45OlDY/fcaJJCSVnQxEzwNL4KFjppmTOotPJvYExpaFFRZ0uS6JbEblGxXUn9ZbyF8QATOtpaTVpGv6yLrMIzhnrg8K8j10pI1mDBVTlHtCa4Dx67Ev6kKilqd5LrU1B+t+B6jgo+4TvOsBGVvfl63+fXHO1DMvS8wJN7V7cR1sBjHs+GyGNf4+xOh7reM0rc9vm0aMwIMHvLe6Hx9gpN5X9jO/TEfYl179jWHug0qCpxxwfX0tQh8GyanAHVayUC3nWjLvUk1wqREfWYdMs4hqusDSia8WoUGd/jspFy7k+G3AnWT+LkY7pvgU/EIyg7LaGTPQeMnTikDJ95L8glP75THFEEMZ4bGPqXFr8Qe4Ogro8dXw0usrjqDfpWchih3lATNsIW/fEZc1pXdWWwaicdz5LTLZ5io6GU4ruee+8aqs6gobQOGmcqp/U5v0Tu9NchOK8j82q+SGkbwKllGnkeKS4bN5izanXPgkDslgbYXwXWMgh7e6Cvak3caAlYqadeNQaK78+dAVoqU0s40lNzTFsC/u4xWvrQR/S3qC56zlDS9r7FommMPKBRUtK/FS/Tf1yj0JxlppBwQXQ6JRLNvctL5EykK/LgLPTlLdH4RKDoWHYJlGZxpxxwRjWjdhNnfZFT+JE50wmAt2nG95Y0nGi49D0l1MuoVOE80IPgkKGcqaOX3eaKAmBRo5Gcnctkugsp9EPNZQc/7J4pij44EbW8pvZGtEt3SGgiL02U0YORaUfqinpABnE8q4kVzRkRjmISfr8tFkf19nte45lx6kCuipAjM01RS7bEUkf7EYLTk9dkefUuk+Xk9ZvH3B3dkomt2a/HlGSUNEZ0RnftyEDz4eVkXHBQVJcbDD3s5ddqaKbJX7QIPRzk97n1NFHipGxQf4mz5q1A03SsaW9p4lhl1X7TOMgrzViqo05i3oskHNmOopZwyh30Xzd+6EZdeUFBalAbrNX4t7JfKyGdrhci0YiGYvZFRhPl/okurJ8IqrglD5rwRGe1zAEvOAANGvRJZ6VnC13n8WyMfi8LmReP/8tGAM79ERTZRGNZRQVrPOrGNvTdjpR3/1khDNr1yI2bP4Pr50pR9uG6GzT5KCgzvzc63mWIY56jKnN4sY0MkWkxU0BnLvkxwj8Dc2UpaYjCU/dQMwqn8WwG7LFnttg3o5Kkg8WdbBu/WYp6/kjZeGszWz+mJlTyvtUwcwtzKu6EB5/CUyQPYNkVXzCxSUL/7/diDoYYYxb07PWUg2xKqi0aMs9wgR2YbGok9tsrp1s7xTKvrLszPUZLpkIlM89I6TOf5SLV6DNs9dQ3avFHSdnRmV1wt0OOcjOyTxzLnyeZYVcP5OXc8ezGyC8b3VdDLLwOZOrEzruc6P6fjMLbgmzZqL+Fr7jeGhe9Rgo4197vzyNxMf0HzOc6Wvm7s3oAPYHVZRee2TGK3dV+BeJKa3t2YzH7cjEAD7okbpyxhoXze51upKD3ehzmHrsfqCTw8PZrOzo1eg8NGKMln0DR2VKMnJvNaRQxxZ/bJ3bA6kecvfW8WOMEEv95XUsqaJczZVQ5K7o+Jee4sr7UVjLn+TAmYwdKaGsCS54KJg2axoEXPQT5VSU0mc1m5ohyMmIKWpC1nnn0i0ZPn0I1/d7LsLeFoM0FJoxYHsaR5G3BjXxlNjPZht66sQZNsORkuXsHSD3bDxZz9XINC2TYLE0xYraTSmvXM58JTUH9XUNzPKPbvmfuQlcy9IHYXCyoSgUahnFpsQ1htQiE075SSUfgO5nnoKoS/ltDPruHMfl0k5q+UU9X0BLbbaxeO/8jPKCiW3bNdiVMM+Tv/iWGeKctxPNcr6e545jfIHJ32yinmzV7m2dcEj3MN9wnczdqSWmEtz4lnbA6wJTHfILddThf9Etm1B6/BYqOcwp7FssFTHoPJexkFvI9mGiKCFp59VidEskmGRVDA2TXSMYKlOebD0r5Suli3i93aF4lpd+R0gaWy0hkR6HRVQckOyezF7wCMqZTSze/7WV2UH7bek1PtzmQ2zngpZpzl/TPwKOv+2gLDF8rIfHgqs9HugQmc879lprKPmaZYaaqkb2uS2eKJmvh3nZQWzDjGVtjLoaxFRldSDzO3rr9hfYOCmlkKi78fjR/5b/c6nWZL70RiGX//0IAM5uWxCwuPKsn18GE2cv6/uJRz6ViN42y93Afdi+WElzLZvQ4LcPE1Bf37K4uFjLfG7EbO888zWJ9jlujSJKM0t+PMeYs55m5W0ofSDKa0NEGpi4oS+h1l36fp4vGHUmpedo4t3ayNae4y6hZ8mt200cDZgQoa/TmLBR3ei+X9ZJTgkMcKdeLQijN2TPxlFvMpBsNCFCS9epFtnxKFqf8p6YFNDtu+ewH+4Dwwbc959nDGXGzmeXD1yBy2fIsXxr9V0J2yXBZ3cwbaLlKR3pg8NvrCAMzdw8/l/kV2lmftLW9llKQ8z3S6WaK3vpJW651njlN64NLlKpKMyGbvvnTG5Jc8F0RfY6XzdNGrQUa/4nJZwSktDOCcObPjRXZatwNO0lWS3tKLzDIuEd/WS0l09SZL67APi97JaJDTDebTIQ7lvK/qTG6zLpN2o7y7il4uucEq18/AtFYFvXK5wvInuOOPq0oa9ySfeRZMQitew7uTbjD7P674lu+l8tZNdst6LD7nzDOj+SZ732skNq+T0+nOReyX62BsbJbR+zP5LGBUfwwYxHmsJZ/pRBtjfraM9lAJc/9rgE6cb6/cv81eVOmiJ9fJEv7bnKiOGHuAc5F3PtPYlIQ1XP8PPn/ElujuR+0pcvrwbxlrFMfjbL7HnmfKWJD3Xhz/lPNP9V22f5MJ+u+R0Snv+6zXF0M0eM1/m3SP1RvrY6tIQRdSiTG9JDB4wvfe5ynz2BkHk1ao6O7qR2x9RSRMfasinwEP2AarFMzlnttz0Ds28tBB3BgopyLHl2x3wn7826Sghatq2Ol7CRimoyRP34dM50sU3uoip5333zATrwh0OyWnDi2vmef1bXhksYL2/XzF/Pw2449wOb0a+JItObseI7gnzoH/WFHKGsy2lVOa92vWZGmGCU4yik2uYSsKjHDVQTn1/FnNhp3Ww1KeiTw7PmYm589C8VveG5Evmf3Ik5AhKGnh5v/Y3LuHoKKvknbo8G/9jYftRiqq2v6C3Q2LhtQgFemuqmKWfF9qzueNnz6wnbEHsdpXQV5rPzCbzkn4iDNDbOdadqHHHpzP11D3qYEZO+5GW+6nNzd+YmM7R+F2vvebOo0sfW041i/hNbSrZ2PaVuOPsVzTnr5hpRSAZYu4f118z64IfvgxVEHjkhrYW6duWHFSSktnvGE7tI3R3l9Gba1v2egaXZxiqiDH9FqWwDpgy3gF6cTVM/cDYijup6Cp7z+x79d/gBPnt+ZbjWzMjIcwt4eSBu7/yCyi70LqRzm12Xxi2/RvgKdMTg/z6tmsTTngsFlBGT3eMeXTk+Btw+umX8/8bqbC2xIlWQXUsyeXEiBhj4oeNL5h3z+l4BbOzGcyWtjzf5OxmudE84fNzG3BHjS/JaO+m38yVhWDVyIVtNq3he36FoU5mdyL43+xYx+XoME2BR1f1MS6rVmIxzm32A38zeol+pjbU0YrjBqY4T8dsXUS5zejRtZ5nwrGG8rIOv0rC5n2G+qYlOqdmpjmtkZYLJJSdG4TK539FoJmy0jr4Dd2zKUaJnEvmL+gkR02vQ/aIZwZTjUyqwXZYD6J+1r+T7Zv6yko5Gtr1G9ix1cche1jVITOX9n2hylYPVdO0celrLrxIJqNVNLeYSpW03Ev1nzk9f+kQfpz9mDxeT5Tm5UsXWc3XrFWUvAlOTvxbS76z+Hcu0fKRjl64YgtcjJXapAVTecZU0GuhzQpsQ+BkmeKAk8VC9ApgtliOS2qk7Ecy4tgv0ZB3gZ/2OeIM2BVpqTb71rYwBg+U9yn5L21qer0QXT04LmvXoteRMQh+19efqpNXlWx6DBJQZbJ2tRr3m4MH8XZ5kMHCrDzwI0D5TR5ozZ1u/MPvp2uoBOOOuTmPgmrC/gsHNShKPgB3lz/LcTadKK6Af5WyrgXa5P96lowXs5z9H0tWlP8BJwFPr+mWrRp8D2I5z1fWtiBOvjfge2fFFSgbGenp6WgQaOMnmsYkMPQg+gtU1DdTT0aduwA1jcp6f5YA6rIjUN9Pu/TZJ3IImEPzuY67/BBj64b7cbGQCXNE3TJ6J/JyAzlpB+vR+7fEK2PK6j7DD2yShqHaj4XurcN6LLHaIzh+dfP05D81Pp4/LKcEjZ3JvnFjv//d4zEl3p0cZoG/uV11tulS35+f+E452f7TzrUS+8H2PH+L9DXIRyXgixURvXVXcjj0UF0CJbTgnvG1No7CcdzL+713Yg6eu1BB2fe517GNDJiN77NV5D/HyMa/HQs9ngso485XchY1xkLSE6/MrqQ49+h+IjzyeZMY+p7dhCKec23dOtKyQ9s8JWDgq7ZdyV41wuPf5XTnZPGdP1wN6ziv3WZ2YVWWhvjI+7pXUINKVn7IPoP4XWwMqenOQewKY2zZTczuvl4D4o9ZLTYqBtdWcnXw/cSFWBO+zdEo+MeBTm19yLRsoNYHCCjfrk9eI8eQG8POXnVWpDG5EQ0qZXTKWZFt0L2YPpjKVletKDqZbvR5bOM4u9YkUPHaHQdqqDUf/rSswX7MXWRjE5e60N5T/ZhFs/jM5bZkMfWvejcQUFdXttS3LEYXOUip7KuttRsEYVjYhQUr2VHS/UjMLmjkg5MG0S5X/ei224Zfejbn9ru7sEsrvOFE+3oaXMMBuor6LLTAO55kTiJ5z6XjfZ0bmg4BnOfZWIH0n2zDevGKylgriN9vhSCp7m36psPJfmeXejwms9CV0dy996BuVd41jg9jEas24qLeW/olgwnn52bsVCtpFsfhlPcolDMq1HSLO+RZL0tBBs6q2hyRye6XRyESjcVzXs/kpoXt4O+hZh2jO6GbTOk8CNETP+VmmHbyJ8gLhCTNN4Mqxd84D4opmOLzDBf4wUkvxeTlr4ZNtpVQPBPMQ3Ya4o61rch9I+YZpAJms24Arp/xbRZ1BXn9zHEhG9t5H7WGH1m6mHyHjG9H2+M029rYslLMY3I7Yp2BVKYuk9CHVuMsfDpD8itlFDrA2N886AeCn5LKGKRMWboPIeYHlL6eqgLlieUQ/EoKU18ZIRVa4sgwUtKP18Y4smN2RCVJaHJI40wp+E4ZC2WUGiFAfZ8ngbFSXxfBYYYNtsaCw+JKcWmE4b0ssTK62I64q2LZYXm6FEtpj2tejj/Yhfc/kxME44YYO0BXXQ7JyGfFAOcrK2JuoulZDzGAOedlMCYA1Ja09MQT8T8gOxqKY3OM8C7a+vBzVhGUuqMt17WgOs6GQ3m75yZXgaL1/IsKdXDc6Nuw1s+g70keuhmdhWmgoxMjfTRfctpKJBK6aGrLmp6pYKPqYR2T9XHmwcTYcp0MZ3/oYddY4Zg/SwxFYa0g2L+IOT+R7ebO2D+jn748X81l2pxHeqN8TslNDtbG0f85Lz9n4QW+HTEmk2mqP1FQrsWdcILu3hmnCalDWN0+Rx3woRiKUXk6eL1impw5hryxFoHX717CFWcjbsUd8JbF0+CR385Hbqrhbp+aaC/Ukrb/9HCncn7oWC/mFac7YTXWx0x67GYAhUS+K+7Pfr4SuhKugKquvdH7wIJ2c9rh/whfdABpbTDXQM75vdC3aFSupunib8XHuY1FNN89W/weXAIVrlKqbpQCn1oFOq8EFP8ky9Qum442jtIKGdpMxT5DsaEzlJy7tUKPV71R4NFUvq7TQJsng2OD5SS+XwFnOp7DJLGSMha9hW+9T4CoS/5/Tkt8OLFOLQHMTW/fw+uI8bgoxESit31Hn49H446wVKy3vwBxh4egpmbpZRR9w1cO2fC+BgJNVW+hcLziHnDxLR/33OYFjoBzX6LKanuJWxDZ4yV8RoOfw7JrcPx+UYZzT3+Cr5zj2vsIiGLrZXQd/RZcA+RUPWHGhAn/4M2jmK6NaAC+vtORPlXMblqPYRtXcaj1QAZze9xHyznjkbjJzIqqKwEuWMRVPZto5I6EejU8Fy2TUyeWaXQlDQDC0x5zTNuw8i903Aur9Wt0BLoPGgibv/L13/zFphpu6K/HWe5llswsuYxpLX9pVtbCiB8632o/d5G56IKYaR1MYQuEdPLY7dBNu0axPB+sHa7A4a75+Cjq20ULL4Md+JnYuxxMZmtzYfRWdPQgeeFuguXQP1oEt7iWbsp9DKYrOqIflViqrtzFibINdGoRUIt7ufAe5Ic/LpKKXh8NlS8/QF/xRJKW5EDt3u/B681EiqfeglcMqohic/jsMKrsDXlPhjnSqhxfAHoh89FLy8xtThnw7BBXrg/QEraIadhsJYHiv1kFLM4C9a1m2APCymBfjo4GhuhtqGUMrNPgNWxTjiXa0jdqdPgGKWNa01k5DQ+C3ZcXowRC8WkfykZFn1dgOEzJPRP7WH42DwbK25JacDso5A4ygod4yR0wu0A7LrcEz0MpNSyKAU29TbHst1S2mp4GAoH+GEhr3nmpmhQlS9B77kSSlXthc43F2KLu5R61yeAhXQYnnsjpp3jI8A30wED0yQ0IzUK8r/b4eKLXN9KY8FllA2GRknIafo+MF29Ek2GSyglOgAGnlqOlicktHJ5CExw88XZtRLKsowESXcB5XxevihXgu1eFwwoltDrT2vg9TsndC/iz9/bAiP9h6FNnZS2/d0B36NW4foqCX25Nh8aP/rjoyP8vsYyeLvSAxsNJTSn1QPquk3FH1IJvf8zC9JfumH4YwnJ/JfAk12uqMGZ8/3SZdC/MAh9NkuoT4k9eM3YgBZ8PZeGjYK05YHomy2lmyqEIWYBOJBz6QwLL9h92hvHy8V0rXYoTPgyF8PW87XtcYY7n2fic17PPuAKxtunI3supRnHJ8MKIRjDdXhtV/SCVb834CQ+CxNX9gPDuLX4NlBG0WFD4Y3zMjS7K6Z1zaYQ+GERGjyRUJes3vDq0XzskSWlZ9oD4av+HCwy5/n3kSP067UdM99LKOhoq3Bo/Bb8mCelzawj3GvZhJVJXN80zcBv4ioMPtZGqwdrwkOLFdiSLqaj/bUh5Na/mM5noUu8JoyriQX/D20kf6kWtvwIg7e8J1utVMKQFX7w8qGYkvcpBGPPyXBcLabyQUohMXUQ6HI9dLmqEtx+mMDiiWIKP60U9MZ2hNi0NpodqxA+Je7Cmn/FtNT3jVCiDkPvJRKy2/VWcN8dipaDZTTlSq0QarAaNaeJyWdBo+CZ5o/JUTwfjf9POLfCF9WXZaQj/yjYDHkMW562UU1VrTC46R5sPCMmi8bnQpXlbch3lZB60zMhquIyuG6QUPKf50K4VRZoRnOPOP5CkC85AmmxEtq//pVQ/CAe/nKNNSn/LGz22gofNaVkl10v2Gt6g/kXKenc+E8YIRoNCeFS8sn7KARIrSCPz1r6hnrhXxsDKL7M97LzvRB7swPM3dNGreNbhSjnCLTaKabZFUyw8w/D/Af8t6dzhI4OoejcR05WgUXC8pB1aN7GNbB3htA/ZzV+5b0aPuaqEB8SgPo3pVQSc1tw3fkaXOeJySr3snB7/FPQvi0mtcltIcisDEJ3SKnqUZ5Q26UIfC5zb7p+S/DUvgTHv/G1zbstDPqQCfM7c863LBZG16dADz0ZNW9lQtuiWFg7TEYZwXeFF21B0HBaRttXkiA1WA6FPeRUc6xYaMrsDrP3SEl+o0Lw3mAKV5y47g24KlzSiMT8d2I6p5sgXIkIxzr+nkSblUL0yE2owX2h935PYcLvtRjczHuvS5RQ8WE1Hv+P547tCcK1wgZ4lMc1IdlTWGr8FuyVvD7dEwWboCoI4j0ccD5RsE+8DzlLZFTVLUXQXxkHNpFi+nxsoHBlQjgUl4op0ddJiHAOAPcGMRmOEYSJ0ukQ2FVCbdPchcjeIyAsVUIqbW/htYUVzF8opQmWQcLs3t2gaDHfe9JeQd4hEi3HSanDTWtB3GMXOp6UUUg/R6Hm0ya0jJeQ+4mfrl6L1qGBhM9mZXfh1rFAvMLzqWrAUmFyRiPE8B5r09IQokbWwXOuUf2HDRJG7HsBtdH8Wz5zhF1PE+A058mo+veunpOj4Dnvw/Qxr11X/VgLySUSihJ/cF0eOQfKbKUUdUThqn/ZBYKvS6l/3y6CxzAbSO4rp1F5vYR7Jt3hOc+D13PnCv/ER2PwOAkFZNQVf1gXhRnlXCezQ1yL5gZjEteZZz+sXd8oNyDjeXnks1GuL1y+wPhgPgvtx12LPOrBoQff1/U9ri/3vwD/21JqKvrjavktCd62t1HKM0vX32tjwaBZTMsz9Vy36IWAA2fRgNafE7ItF0ID18CArJ8TarTd4C9nufwtca7p24bCW97Dmneuu9pHROP4PAk5N8aX5A2N+n+mkh+rveOSvgWzZ4jpxAbrktrKIHRwkFKh3b6SpfPeQVi5mNITDozX+vgcggReZ81lE0YlPQYx123VCpOSkooU+DqvjVy6xt259TMeJr1soxOBvUo+VoRDNp+XxzccSzQD/KFYg79TP6KkzjYGmz0kVLVKXdInNQrLfknpj4emaM6SrXg6SEydBxiKdlsEo703r08tiI441UBzgIQeOwaUjNv0ABol3HMv3i5ptxdBI0jpmnsXkWXhddDgPbNLYSPq2iMalp5uo8JvJSVH3gSBM9dA84avJXXmPmAiFdN0iz6ioS3TYMtKCQmSSaLpsmicy9c24Ngikc7qKBxxXkYrhy0QmfruwCtH2wjmp4qmOofiEZ4jPI2iRBP+BqOSz3LwzghRs6wIijh3rWwYJ1LkXQbjsVJaJMwVqdRZELZASm8W7BRZeKXD/jQZ5VnGib6me4K/rI16/fYWFZq7guVbMYly14nsxw6GiiESOvchUWSdagX656SUGpsmuoQxaOMnJZaZLbp2ajt62PGZmnFV9O7qVvR+I6Fb86+L6q5mwMDl3KNtkkX2+odg6Vt+Py1DVPh0L1julxA0XRWtebITvP7lvq9RJkoc3Adqb/JzcTwvCnzQHZw43146lC9yDI5Bu9GcUW+/E53dtw2N/xOThvqN6PqnLXg8hGvClPeinftWQukUCZ0Pfy6yypwJOfydj8/UiU4PHw1WvA5z+9WLXDL7wsaD/PrMK1Hzmu6w5YSU9ox4ILLl517Ri+8lxohlnIpCfc7tsRe7s9AtoThprYQSe0hEOiu3YMI8KVUW6rChi2IwawDnkIahzORpFFaPkpH85wB2yD0Y029I6cwJa5ZzbxNqa3Bu9LRjhTHW+Goz5/AdY5l3viVCsoTi3Uewd/u6448kKX26OJjZLTPD2dPlJNYewMLmxaDys5jStrmzO92isZ6z9EuzCWz38WBsCZTw7O/C1thuwsxTMqpsH8UMbvJcxjPaRK9/2D+9rPBIDc8OE1zZwjfdUHyGs+IlR3Z+b1f0aJHS4xNDmf1mPXQZwRlvMjAjP00cb815QzGZrXuogooAGT22ncb0p8agn7aEdoI/070ZhY7XOB9un8NOPwnGqKFi+jN5Nqs4uwmzZklpiZ4ni19mjSY8G27pNpuJ3lhigp2UhlTPYTb2PdHrh4ziL85nR3bqYhZn74mv3VnQC21MuMN5dYknm7JHAUF3eG/kzWY+zU2wNoVfn1jC3J7Uggf3oDkxvqzP+EeQdVZG5YoAtntwGTQYysl92zo2MzkG/5rxrCeEsz+3o9Cf+92IPxtYv4/BOH4sn/dTy1hpp024WIfXYe5q5rJ8LdZz/23+EcbOPe6Fc79KSPfsBnZc3QOddsrI5MJKljzmKxx/1kaHdgaws9r1cLyvmIx9V7EdnZ+CG2eVr/rr2MfefPx4nbOHBLONZtchletJ280w1ii7AjnzJBQ5JYI5S2KwvL+EhvSIY5NnRGPYcSldd93DZp9djz7dxZTdN4qdLgjEAhcJ/dq2l5mM6Y2LB/Os5BHJbp7uieyTlMozo5hWdBvsF0nobtUBNurXT4jx4DUXEljO5Y+gO1tK2S17WY9eL+Bvo4RqPuxht3QqALZJ6MnYWHZ2XDGMn8OZsyma+ZRfA2/OMO73I9mNdXswmHuii9Ehdu3abizYKqFvPZPZA+torL4gowmXD7HK3qvQnOv/W7MUlj1tBfboKKWa04fYqpS+uHiCmLyTU1h6c2/UJz6/nknsSXhPDJ0vo99j9rOG8x3Qh8/IbOMjbF+oEvx5P6ffT2G6DvFoESWm6iOZ7NO0OCy355o/+wQ7uGY3Pp8ro9XzMlnV6mh0cJTT66cn2OSYFejAayWPP8oqXfywls+vm+ZxdtZhKVaWSuj03VOMYmwwGSW099Ux1mtcHzTZKqVYi3T2K94Q3XkuC7Y6z7yy9DDVVkKGxWdYo2FHDOzGtfHucXYgKhEfjRfTvC85TG/4PizZLqGhTRdYol0cBr2VUvcn5xmlxKLDLxntEWezqUULMZzncYXNedZ0fy6WOfIcXXKR7R8yC5M5Y6+dkceOLLXHwNkS8vHMZW3ldnilD9e6P2dZzKmumD9IQms3XWUaXQ2xgmfwa3NyWZSWPs5OkFI3n2y2ZHQKateKyXkUsbCZBzHgL+899S3mHbUfLYdxFp10jb1PSUDzFVIyy73GnIfOQP/ucuqRfZXZpE3FmN5yapt3nblsmYil6TJKmHaDdb40Aa2kUpp97gZzvDMadX25/gcXMovPw9G8jme0Y9fYzKYhaDeR19D0Cnv0vCdW7PnfnDIWlmuGrdkSmvb8NlNndsG4Zint9ihky16loAY/iy9XHzDv6QexOlbKwa+MDVh2AL8Gck12vsPS+sbi3BtiOlTxhB1Kicb0ejFte/WIdTkRgeeyxdRBVsns8nagN2d49eiH7NK5UHTgPuLZ+JDNH9UXp25so4ufH7Mdur1R7i2m2NoHzH5Hd9yox5n2cQWTb0jDvxM460bVsW57UtGLe9zm2y/YrdXJONVARi/GVLEZj/di8i0xVd14y6a824PFvE8OubxiI37FYHywlHbY/8ei6iIxnHPv4I7PmO6lnXiEX09Z9ZTNH70VM/ncnThZzb6ab8KodxL6k/CcVUSvxbxhUlp28hWDhzaoHthGc5qes7+vrdBpsZieHnvOzu3qiY43JBQ67gU7uTMNTXgWjunzhX1PSMWyLjK6t+IT07JKwapAOc33bWRGpvtw/l4xLXn+iVm+jcN0Uyk9EDewa89i8VE+740/dcxOfzUWzJSRxv63zPiNP/bg61zNPrI72b5osEtG2tIvTP+yNapL2ihk5BvmeM4SY/zFdPN5HSu51R0buA9qOdXzPjRF6QCuz+YfWXmvuzBsoIxs1zeyzyeLwc1dRuL2z+zh2KsQdlFGPTIaWOPgbPjbiXvTxk/sP9/D6PBaTL0kP1nr0kO8PlLSi2hhkz6mYPVfGXkv+M7KHyZgfr6Y3gz9y1w992G1p4Q8Jv1iTbCXr4172eQW5lK+DIO55uyw+MasVi1Bc38+R+d/sR3kjRW2fC/bxExnRk9Uu4qpcXAj+6DVDbXLeM+IvrA01y54fJ2EFpt+ZWPCdJE5SujoNv7dLx3+/29oizb+ZI0+YvALEFPhhma25ew30J4lpoxRzexszzow4zlr0cqfzHvsM3DgOjnr+3cW9aQcKq34uVt+ZxtSimAM95FZB74zr+UXIZSz/ZG+Tez3iSwocJDTwk+fWb7LYXQzl9BUexl7u+4QNvAM3sGmndW5JaCuj4T81XI2UbwXozhDbhytYB5xcWibIKN6pzamuc8HDbj+1O2Wshr5PCxJkpDMWIN038xCK2ee77I1qVa/CgzsJOT6RsHWT7kLOf14P4S2Md+h1yCOn7XVyN+s+dNFaHono+nmv9gwVRpWjuZeNlmbYO4hNHsjJZmDNp/zfejUX0qRw7Uo8PVe/LtIRmFWWrTozWx82yImzQYtGpnsiTE8Z12y1qHGMneM5bmp/pEOOT9tgaw3YtpxWZvO6n+BRp6VGnS1aOKQd/Bqj4RaGzrQCngGAzdKSeunBr3hDGzHWXdSn3ZWGZ+GQYYSkjzuTAW9DqHDBSltealLK3YkoCaf2SWb9ciC9qI9773lnnpUvCkOW0q4XikMSOelB4bVienWBT0yKZqKmcZScsrSpx3v3FA9RUY5fQ1IO07AQls5sYMG5PTaAN8uk1CeK7/O6IQ5U3n9bfQpLUQTg7kOj1inS/veyiGAf1cnV4cWC2no/EFMzee7UH1GKtpy9ms9bUw65inoMZXzz7WutHl9ItqOEpNDSRc6OmofehzjXqNrTNP+j4NzD6tp+954pZJUUql0E5IkSUKSvccgcQhJbiFJkltIQkhIKpWEJIROQhKSjmt7DpJQcUjSIbfkVvu+i6R+8/v7bz37WXuuucYc430/7+bJMBGDVZwxthqSg+ZkjOEM83yFAUWIJ2I1Z9pfBwyoU0+AFtyjL7sY0rwfY7D2zE/K+6839YpxxeYHP6n+vhFtCnbCmvyfFLPAmDa8GYSVPL+wEGM6t9kGfR3ayPucEWVfMMOYKJ5HjhtSqL4RDohsoz2xBuSsPIReGW104LcpyU+kY6zmL0r070P/6KfigK0qyr9rTKmxyVhm00oxHX1oM0vEyitttERuSpeveKJmcitpphqTj4YHeg1oI4eNxnQ9dRSOftpKoXdN6K9zw/FneCsZJ/ehypVDML9JRclX+pDztIFo0amkcpc+lBh4GJO4Xo2JtCALQTqW8+yT7W5JwqFpGD3lJ80vsiGF3X6MHNxKA3ZZUoVrIm5xaqMRH6wpOGwfVvIM4ne/H21+eAhreO6Yct2a9j06iGVBraR7uh8FXE5FHX52aYv708CZ+7H9ahvtnDiQVr5OQKMinrPSBlD/bfHo2fWTnrkMpKo/CTi/+idFeA2i7H77sPGvX6SbM4geP9iLaZd+UWrWIBq6tjs6pclpXLEl9tjfjfeGgo5qWOKMKb9hwFsFyT9YoMYgCegZKmmfviW6LPkEFkOUdFzTEvcWvILg4Up68MsC6249gdiBStqpbom5U0Qg0FZStzYL3B5RBI5PFDTysAWWtJ2DsOMKGne1L95P6YtRiXLqmtcHHe/2wcIhCqqa3Ac/Cg2x7ISCnvYwRcefPbCzUEFzOs2wdHQ3LBihot9LTfF5918gmKWi6DIz/PS4BbyiVeT7xQwbBn6EsFQV7X1lhq4Da2HKIRV9F5nh9JJHUH9QRUsO82xRdQdi9qpon50ZpqtfhqRQFf3X2xT9/E5D7VwlidxM8UfPQ5D2SUEP64wx6E0ixCQqqGdHb+z5xAnnuyio60VPLDg2BDV8FLT8qx6mnhuIxfsV9OmYAV49bomplxT0JLA3Vt01Rr8dSqrzN8IP4w0w6Y2Sps0zxuWLeqDVJhVJY41RNFwbI/u2UvpnIxxjfA6mcK5+V2GEUUYnwPS3igJuGuLDAwdg7gJ+HWOATXf3Qho/l3SdXjhoRSysqZBTv+peqGPpxNlJSWOm9sCcQHt0vKckS39dLDazReViFbX16okPN1ig2zUV3e+vh3FJfTCE12e1nwG2fDJE76N8/f6G+Fv+FWZEyumrozZW1TaCeBO//q6Fn6pTYHvPVrro0xNPf94Hha+VdMNOF7u2xsJHEwUlrNPHzntjsWGjgmw2doD9qlEo4DU8JVbD3+rDMfi+kqJ/dMO61Q5YcFJFO0ZpY+ijgZijUNHRG92x1k4LO8rl1H67C3IS1LCsTk6TzdTxbHwbyKvlNKGPBj4PFYN7vpwUf3fD4ItNYHBYTt2Wd0Onz2lQOaaV8l91QXDsfjixmq9vp4ntQ8ehbpeC1MqU0HvzaLR7pqSsXr8gtnoEasarKCP0Dxj7GaHXUzlZvJdB96X6aGGgoMB8BWQY6eCJdjmVhbXB6nx1TDVVUJ7wF2hMa4c3ZgqKftsBpnIJFD+Sk5fJH3j25Bu4lMgprZs6StdlgrObikb3kUDR0nTwmqckZ+69uQ374fRkJb2v6ALvJMRmXqvOz9/g4CdP7Ijne2v/AZXeY7AsS0WOZyUQ6jISnTQ5q/+rgoWuZpiRzOsj+gyOp02wie+ZlX6Dx7t6IRjxdYbz76rrYqWOgm4VNYOZczdszpXTjMgWOD3/J0SdllPjXiVUdUrg/AY5lRi1wkqP43DCWkkGk76B8eWjYLVDQbklYgiXTUG7zXLStf8IwUWTUG+MgqqbP8L1PCE69FdRifg9bB/jgaGfVMRmNYHx3D5YfEBO4f9+hPC83mjCn5vPdSL3jB5K+RmdHtUIZRO6Y8kUOTkKP0Pat24IOnI6fO8z+FudguITvD7qH8B5zEwM8ZRTXHkt+OlOQ0F3BflGvobPCi9cP1BFq+pfgvcXwCyeQ4tb66BU6wKsGaAiL3oKtRa5UFejJJc1ryA7eTbWFsrJrfMhpLX4Ysx3OfkWV8LSO1OxvI+KOp88gnHnvHHRSxW1f6qEVxeug5etkiKP3YMH3pfBpF1BLk8q4OUkf3w8gvePiGB/tC/qSZX0PfEuuGf5YPF9FTnPZWDxv/8X9EBBDX1KIOfrffD5W0FNu29C3J7bULBEQborSiFNYyF6HVBQNhbAbpd56DNGSQ1Hr8KTf/xw/Sreh8JiKHbUxIzZrVTzOg9+BapjOdex9eJz8OBCK8wYp6L3Pvmwvtd3yHuupKgNBWBa+BZ8hylJrftlsO3+AnwcFVR4sQhcc4Mw7IyCWiefhLScRVj5WUH+fmchNG0+Fm9UUWT3XLgd0hu3cD0MTz0OakZ6mG6vIpuUU5A9Whv1FEoqPJwLnwd1Q/dSBXmdyYPlqlC0Ocx9ISkVnncEY3SngqTPDsP89MU4dZiK7vY6BlV/B2BhpIoKp2VDZ0c/9OV90piYAs7ullg9WEVB4oNQam+KNVIVDfY6CgKNteiXraBh97bBILuV6GGgJNtTe0GwbRmeCODzOy0Jfl9cgidyVPTP/TTos3Qkbuc98GVKDOhfc8YSXofi4N2gZTUENV8q6fGrvdDVzw59jVSU+yARRv67Fu23Kkl4MgzqLVdiE9ecqtmR8Dx5Odq1qGht5i447zwZPQsUdE4RDHazJ+AJrpl9y1eAOM0TfcqVNH3DOsg7OgbdXFSkXxYF29aHo8Fy/l27ufDj6SpkXHPONS6B7K/+aNGooNfvJsOqv2eiz1sl/ZJNB+1ZU/Gnl4p2TpkPLj7eWCpWkehoIBg83IKxXJf+hLnBjrCNuKZcRVvHesCfinD0SW2l1zQJDP5ZjR6cLUfu9YX1m4PQMUhB05cOg5SqhVipryKzIFewHDsPW3erSBjiCa5hs/FEh4peTJ0AD25G46pWJfXyt4bgoChU8n12u2UPL2eG4ZVVcjKu7AuxjSH4Zo+SvjmZw+2aJfwsVNRNdyBsUu7EuDAlTf6iAQNCt3NfbiWzId2gQmcL1rzi62j0AfHKdRhzVk4RPl3C9l6rMfu9gubN1YK7m1ZgFH/f6dd6wICAp1BmqyDrrm4g0nwEBtwT9yzrBqrkUvDxUNLIUd2goe46ODAlbY1Rg/CUiyA/qKRLwRpgfjYblNlKWntDA9LkB0Bpy9eMVoez8bshifvICj0dsJ+3BqJa+Bkd7AHfs2dBtg33EX1dmBsxGjp4v+lf1oX34dYgaFbSQL2e8ELWA/S4Dh+16gHic7FYLVfSc/VG4e+bMejl00rRg78J7zZvxJoHcioNey7cLVuPExYryA/eC92r1qCbGeeNK2+FJ69+hwF8rrVPVwg/Xm+EqVcUVD/nqfDinJewaKqSIu5+FkaeewiOfA9NTWLhmiV3oeK2itJvtQhnPC+Can5GgfXNws9+nIV6tJJBYItwbNxxCHXiGX9iizBw5yEo29hK3qIfwuy/u8EamZKqjzYJC4+rQcA7ru1nu4Szesehlzv3WbfTwssPdmPHCK4nEwqFCvFGrF/L9UdxR/hg8DqUJ/IZr7kurD23Gm1GtFKA6rFwqLcKGtP4Ou0nhJ3cGxpq+P3SK0Kjxndgt4bfn3NVuMqyDvQqVBSTTMJrxZkwepySduisFT5qOQgdPZTk93CP8GVgPMBLBaWq0oQRwRshMkdBHpApvL94PoRG8PX1TgqN+o+DZE8Fhf7OFQ53sQWrodzjyi4JFesNwG+IivL8yoXlGIeGXGf83PYIZxTtxjVDVSS2SRJq3d6Ca24oaHHabOGhfZGYfFtJ2nEJQo+WdRgY1Uqp01OFR0w6oeZ/c3FkuNA4UAVeg/g+Z28RTt3wBXIKVORhnST8vvgDFAxspfK7mcJh4VcgxJ9zZqKt0GnZOXDlM3jW2Uk47PlJeLxCSar+KCw3TwdvzoR9l4BQo3cCRHFW/MxChCrBVtgSo6K3upuF1WFLIIbXqsh6lzD510Qw4vkiPTJeOG2mI0RybbG/lSq8jeYwgOdEo+MnhZd949EpXUFZE58IJmyNQ4M7SqrSsBHeuLsbT/ynovERs4VzOqIxKVRBo0aqC1+83oR6h/lzBxoJjUZ1wQx9BRUFlAnuiVuhYb6S0Lq70MWtBcL/VtHZnSOEbvFFMHqggnZbiwQJ/+ZDXRO/FjwXtGw9A67HlVRk0yBY7n4UHLk+F7V+FnRujudVV1IoKxqnsSMOtzOuG8Ilggfae9B8UyupItSFCebbsTVKQfa/C8YXhm5BAz6DLzb0FcR6d4HddTkd6pgtKO/6CYf5LCy7MEbwYFMLRE1R0W6PwwJFbRMssmqlQ2unCooCr4Hmv3J6Eb9WcHd4IWy35Fngl7Pg+OazENhNScvmOQq2DToOxU08Qzm0jp9wIB7bj/K93c0tVUnjsJWzcZVscemyxTuwzImfXfq80vbJ0ZhxXUkz1BNKLde0gVLG+S2sy9Pgjgwaef+PtLf0/PSRs2s3FSmE1ncX/34NgYJWGlbiUNpbfB7Oa/N1kr3u5Aw+A80xCgpwfHk3XO8Y5PPaVv0ZXLrVIh3qeL9VCbaXpvrsw6mtChK+1hUdKNqLFSIVTXtgK3rpGotvMuX0380xooG/dqBruIL2X9UXuZ6ORl8NFe2fYS36kf0WkoOUVJJ+tBQSX0AAr6GpyX+lGX4PoWYD94WFA0RR70qhxrOVhLYeolNHToD3dM5y5nGlg1MywH02v26+Ulo4cz/4f+dzuvJt6dyoGPDmff5lublo+YA1sLsvzy82Q0RZsA/D+OfCuCDR/JK9aM5zrsm3JNHpjVzPJ/L8snuuKCpkOybfVdK1iatFCw9uxYYHKupZ7C2ae5IgIo1nk8Jpoql1N2CLn4pGflwq2rjxEnge4TrWGSca6HQWCgZwDRmaJpIbbwCPFbzO+ULRe2EgmKrxPJg9VyS67g3xv7kO9I8TlX4ZBT5O3PfXp4nqF+zj+V1JFnV5oq1P9mLyuFYKCr4vcijZiaO5PsQ/SxTtvbcDF3kp6fS186Kcl+fBc6OSTGqOiDp/nQLXz0qC1adFAxoOweMb3PdNikQdMxOgMJNnio0k2nF2K2ha8Pv1/xX5548BH85shzWOi7Jdh/B9KqnlyzmRxjwrKByjoocH74h2b96HQepK8qj7Jhp7cC/a8Vyfslwuipq+He+Iufe1vRKpXQmEDj/+3NlvRYoVXrAmVUkPN3wUDZw0DHw4Z54++U4U+dwGGnU4kyS+Fg2WmMNoi1YqTqwSTd+0D+N45rW4Z8JcjOPx/QEVWY/UZR720Rh6Q0UnQ3ow6dDNaO/bRic/92EGIfvQiutn7CFnpvZ5L2ZyTx8m7c9cZNFYyLnoVvoQVntgM6qFtdJaPXs2s8Me3TjfBiWMZgEF/VEjR0l5b12Z0T5L3LKC58qiEWz1OzM0kLTSMvXhLGgJ741o7ln3xrPK/vHo/UlJb82A3Ri/DdM5t3uXe7Fuss04mnvci3FC9lR3MPr34L62cjKbcmkgPqtX0rMMIfOL74vP+ysprXQM83/fh+c1FS3LGM1SOw1w0Tque+KJrGivLhqNbqX6vCmsfsg+3M7P5a1HGLt1ay8KAlV0KDKAPQ6KxppJcora7M+8tbagCWfL8cfms9sH7DHLhjPh3tks3WsgrqlW0pUH85hGN1vs2MHf5eQCNn2RPnZwzTH9OZMFdulgUwZn4N+z2Ilr6jiDZ5nQ6sUsSqEAGx/O1YqlLG9sM8SdV9F12+WsHz/38rVK2p27nXV83Ys6vLdffo5gjpJINDz/v98Z1jGXSxsw9xZfp2U7qw4agOUnleS+ciN7N7cf5vhzj/6xmk3yUkMrLTltTF7BNl1vA4dinpUawtjbId9g0QsFMfPVbMq2OsgiBU1SrWcFjRXQEcl1IDKKbV54B3xcOUMGbGMDjpWAwVIVuanFMrcrRVC5qpXs8mPZ0JIkjK+S08SxCWznsERkPO8Pa4tnhefi0eYVf6+T+5hDj414j2dA0dhd7GT7OmScpe8Xx7Og0LV4T1NFZxISWe3ngZj2WkE+F3az2kpb9M7k+rx4L9P1lMGJ2lba6JrC1My+Q4VfK61ansxObn0LM6pV9C5xP4uY8wwWzVXRmwNJrHZUGUw4paR9RxKYp/oNsDqtIr0he5iu6iqsYq3kdWoXm52VgvEVcno87QjzFe9HsZuCdvU8yA5KErB8Bz/3u4fYavN9WMxn/35xGjv5Zi2u5zXXlexnugtWo4s7r49lGnN87ICOgxW02imD9V4zCC0m8hk/eJD9HNEfvT6q6EbPA+ylvhZnV65p7UdZZoc6FnKO/eSWwbTuKCH6m5ICDqWx6zpNYMJzWZf5Abb8fB24T1LQvlWpTDeyCiZw/b9ukcIevH4Inq/kJO+ezJqHpeF8PQWlJJxmew+nov94BT3WOcF0Tu/H7UEqGheXzWJKErGA+1G1/Qk2smgFRkoU9GV9Jnvfexk+531urHeanQ4LwoLurZSTdoZlSJyx44acdEaeYW2OQ7F1joKu5J9gHwcNxsYUFQmOnmLhQ4zwq4+S6vQvsKGOBljBNVz77t/skHt3vBOupEn/HGfZgzTR6V8Vhc44xspa07HAWEkfz11mOR/TcFExr9X3PNZgmIrF/NwXLjnLDh5ORm/NVjIPyWPOR4PwxEE5qY87yxRhi/Hwdp5hffOY/pa5uMaE37/1IlsWOwPjVrbSas8r7HiTN3o+5bng1lXmFQNYwtkvV3CVPbnigVEdCrq8/zIbtnQUCu4o6FTPAjb65nCs43W+uj+PFbo4olWCis43nmVxT7mG8D1UJOYyrwsW6HNCQav0rrObi/ug/QslBY+9wkbuMsS8Bj6DCflsQ0smFgco6J3xfRYqyUDT3lxzqu4yg45DCD24ZubeYA3OB/En15meNVfZ9PEH0Iuz2SHfAvaIz/U9rvkXnO6zfhvi0KRTTjvMGCu7tAvNub59CRQxQZ9YjNXl81IuYhpjp6FR3E9Sb7jGdqsmo05BG2WdK2a7x0zANx9baaX2dfaPwBM157XSk6HFbP6e0Wgq4TPVcZVdChqBOZc4d2UXMuelwzCV81uP2xdZee0AjOquoE9/iI3qsEa3v5T02rKU5Rr0xf9xY+LYmyzx0DGcelFB9L2STdt3FFMlSrL2r2Aas45g4CcVWZ27z/y2puC9yXI6EFjJcrP2o/9R3pPVVczunwT0dlTR3yuqWVfUXpxvoaJ5oocsdctuzKtSUp8+D5jR/hj0qVZQ954P2J+FW3HG30oaXfKIxazmGfATZ55xlSz2mgNKF3J+e1PFqqYPQt99CnJ1qWRWuv0x7JqS7H6Us8D/jmHUBwWNdaphT14dRXeuk4c6a5je5yNoE9tKG0or2fXjKSiYwPl5aw27F70fo4epaMGq1+zEnkTMd22lBaJallAfhYviVbT+WyVb5b8Rz/O8pgj4l9V7hOMzPlOrc1+xBVMcMO6bnO62vmC+1wehHve7Dwtq2b1Hx3BLXyWdfVDPpm3KxKB0zk7jG9m9VWl4pUVOmfubmA2f0yyeX76FfGB22ck4f5eKjvk2spx1K1Fp20p9JjYwsdPy/5+1DyubWO8A3pNmPDf1fcuePh2IzVw3lh17yybPsUU9ZxUtzf/A/qzIQn+e5SeOl7OyfsewdBDPQbdkDMUH8N49BT1BMfuQmYIBx1V0cJaYdTono42wlWz9v7GNm5eiF2fgiSRmRqcXY3OtipqfqtjBh4PwOdcf/Scf2bWbAzDkHD/TAU0svdkKG9KVNHfZN7Yq2AxzeJ//uNLMTD70xkoHFcFxMbv3d09s0lVR9hQp+zhYCx1Oc/7vIWfD4jog45uCNt5VMO2HLeDGs+G0BQo2968P4Lycc4uVjGvXS6jhfSK7KWWXtlbDz+WttL2rhZnnZeFjnrlmn2pnOrWZGJvEM2lbF/MbcwA9G5U0W7OdXcpJQYBWshL9ZJC7BHUUCjJZ0cZihi7EiEQluX3pYhvZPDThGcQvVp3SM/pieayCDs6VssQmE8ziGv6fk4JtiDdAiyY5TbFQsXujdbDuBPf9aa2saaMGNo6X0+GwNlZ9qAMSXsuoouUnCxut4plOTn9/b2Me816Dso+SWpe1s/V3/oUBvCaLDreyQVMrwZ/XvPyXlKUMzkLb4UqaVapJGrmZqHZFRe2RmiTgel7JeVKjryaVV6Wgy6xW0t+iQY7iBRjHeUPbqxvZGs9F7wYlfX6iSdc/zcL5o1q5LmnTQC019GyW09h4Lcpa2Abm/ZS0y1OTkl78AHPOD92NNWh//nvYXszn630Xe5xRC/ZfVfSs9g/L65GFb2oVVDhNjzyWZaI9r09Ihw5tZWlox7Va70NPCrmZip28V/N665L3BH90/8JzdJ0OmZv4ojvPxXY+unT79zSMnt1Kz+J7Ut+HBniH67CHjj4dK+mBMdwjvON0yY/7ghXP49M7upNRbhcYqako7R9t8rl3DLdz5g9zN6bJfx/Fw7GcJyMMKcM0AxuLWin5em/6T+sgbh+qIO/jxhQz8gDGPee+8NGQPAQz0HaEklxDDEg6dSpKR/F6zu5FuZaTsNK4lQweGJKNBDGUZ1tBsyElvLLGcKWcyjxNSPXVHLP5/LbW9yYDMsZVU5RUuLcXGWcewzWlcvq4yIxqW4+ip56SbC+Z0fqqI1jp1krezX0o+1wa3jJXUPmsvgQvUjFkvZL8nprRkF/J2DRcRZ5alrR4wF+oMZvnMl8jOs+8Uckzi1DdmO6WAZps4pn9rTH9cPZAwQAVXehnSvdyR6LrMiXlnDSjcPdhaHeZz903Mwo1HoxXuuQ01deMfo0dgDP85SQRmJJj/lF0GaMgx61WVF97BHXvc1Y0t6Kb9w9gO893cmcr6uGXio2TlLT6tjWdw2RMX8TPK8uGXqQlYYRpKzWa9qOn5zMwkDPGF4kNTZ95GJmGkpKpH8UPO4iP85S044st+f5JwUpe2wh+HaCzH9fwDBgp7E+nKhL//zdA0yO2tO6zDoaLJDTFqT/OvKiFIc5S+m96f5QYqGHxPiktF/XHBrEC5A+kpFvWH8ct/QKVrVKSJvZHV4v/wHm4jD4N6o8DUv4FcbyMJmy1xcvGD8HVXkbjh/XHtqRbUFjD79/RHxP/KwRlCF9/dX+MPmCJua5SGri4L/a26ov2C6WkoWaBxn8bo89VKZ2ebYlV1T2xUl9GwVOt8dg2TWwsldGPOTaoP+MP+I2SU9dqGxztJIPCrXJqmWuDcoPPYJAjp7DhNjg/4zWsJzmZ/bLGiBXVkHFbTrFqNhgcfw/sU+R0a7wNZr66DpkCOQ2bYoPeGucgf6+M5mjY4IiKLKjRkpHqkhUmXkgDvUApLRFYosa1wejVTUqHnhrjTmc7TF4rpalFJhi9yBo/9pBRzgVTtBSaofKhjOZJzLB7RW/8inw/5ebYJNXHwlucExTm+N3gE8zoLaUfl3ujaVcdRJpIyXC4EY4fXA11byX0cqcRZuQ/BI1cCVk8MMLOH6fgzkk5WayzwHDIAAdfOQ3ONMfuBftA8y8ZnR5uilo5OyBDKaGW/D6YsWQYhopllL9XH92WOmCen4y69HrjKH6ueg5ymnfJCIc72GDNUjmdTTXGA5maGFItoawsPWx61wmF06Tk0aKHrpx1Q/hZJGnoI1vxHd7clFK7hQG6bmiAyC4pWdTqY+zd5+D4UEpBvQ1w7MoHkDxISve79cIP7jch5pWEUlz0cWRuEZgmSchlmB5qDdsDZfxdXp7rjZ3PIiGmSkqz8wwxSS0YSvgerM/qY0azO67aICW1r9r4tHwUHm6W0j4znsN8h2Mrz0HzSRdV61zwRqqcuvnocn4xwfTVEprnpo2brhugfKyU1p7QRsEpHYxfJyV5rg4GjNdAqaWMrOU6eK35FwzYKKOzLj3wuosEBC9kpMZ0MHhRI5S/k9EX3R642OU1JMfJKHoIv66vBCullFZY9sAx3Rk4+EnpZ/ceODX9Otjx2Xk2pQfKU/ZAXpqCLiZrYV3/rZDkKacAfv/LtBBYNF9KVWa6+M9pISbHSsnRTB1VOz3Q4ZOMJg3WwIx4N+zkZ7pXRxs9lrhgkqGCzNbo4OZ5Luh8V06XvvbA7Inc0xPFZHqoCyw6bVDNRULPZ6nhpXfmWKrF5/SMOgagEToZyWhQjjraK3UxUiUjja3quC5KE8XqfJ1pmpjxVyd4DpNTr0laaPhMBbk8I+98rIUZ5u9BaSWnP12amLPnJVR6y2jmi2545+pDcJsrJbPqbmi09yb4zZBQ+1+aeC37KvgaSuhjt+641zoeBIsVlKVQx9Ue26AgSkZPrTXwyfyVoPG3lI4HamHWxwm4ZbqUrth1wKY3AozhfZhR/wsslgzG7bYSqnVUwrOIgViwREImBW3w7zMrzL3G+2pFG/w2NMXoShll17bBtx+9sDJYTjWR7RBnq4f5ZXKyH9MO+vd+wJ0Jcnr/ow2ejfoE8x/wsyv9A3+u/As+fI58d/6Gh2X3IOynmLK+d8Hyybch+aSYvleo4QLXVPCZIKPOAgVYTt4HzrUycln9G8yP7QT/Q1JqSOyALR9noN9nCWnHfAX5dh98jlJaNeU7HGiZhHW+MpIel0DWJSEG2yioViaFZYuHYjGfx/rsrzCjpwO28muY1gwj22wxUyKlGf2aQZzfFzV15PR98Q+Y9qwPdvAcceulBKwi1fH8aRm59W+Cxf+1Q9l+GRWf+g5pg1ogUMXncZUUJjxpgIAjElL2VUC6ay00+IrpSqMcfk09BsET5SSY/R1aIg5D42UZBT0Rw3zwx69XJBTo3ACnM3wxjGuv16WP0GU6DWcclVGjSyP8/jYZm2zl3E+bIMhsBCa0S8hjxWuYRkOx3UdKaYffw4KrdljfKSWTlPeweawNGqXKyCbkPRgmmaN2q4yq3d9Bia4Jar6VUfi+N7Drr15oXiij2KI3sFxPF8tm8XtK3gI6aOL2C1LKo3cQ7tcJcZOlxLo+wqE8FVi9l9DcG00QfPEETOB5yuT+JwhWzUYvL37/i3pYbOKHlYt4Ta7VwqToGZh9RUa2N9/AgLeuWP9JQvZmT8HPYxgqs7mPuD6HflN5Fv4spaZZNdDPvj8Wm8hIPPclhN+wxA43GcXZ1QL7YYq2j/i5xNdAuZ0Rzs3hz6p6CWeG62MEn6+4vbVwe7gOhiZIqOFcHbSln4dUd95vn56BMP8MxHSTEzyqh8e0AHN/83exLYO3gjnopZBR/c8KODlhNjZynQlIeQo334zEsN0SSqN7YLLdGXO43pbqPYTrzkOw/oSUysIfgcGsgRg8iuvw8wqI3mCNd3yllL2gCs5+7ovRq7kOS57C4HvXwWm3jJ6Z3wfv54UQ4MJ75ugjsL+5BLNISrFJJfCkeCGan5RRYeNNyNaaz7OtnKR+d4EdcUUrVwnNKL8N92A4LtoroYz//V00a0dcw3U44B2Di4ft0b27lKpz7kO18xPwauI1cSyBHI7r/uNlFBV8G6JX34Y1oTLyv10KX9+HYPMSKWkPKYCwzKU4Y6iMdI8UQsqoxejIPTc7oxBaugXg/GtyKv/nOhwRdIHymJy8f54DrSUKSOOMJK7JB50PX0DnFvev0wVQV/8GsnVltF5aCIHHayBqFj+LO1fBYPkKtJ/Nn7X0LNiPCcYcrieh93PB9Fogpr+VU9Cvc/CowhhLfynI7ksmTHc3xOIpcmqdkgW6PXUxdDjXkPhToKzS5NlQRrm3/wbvM2uxcT3X58R0qK8Iw9M5MjoadhSWXVuGYe/klLbyOBzP7o8GPIOMX7YfRt+0Rou+/POgFMjm3q/J168afRieqoxwxlYp2RYegR9PItCdc9Tg73tgomAdNnMv/t4rAYxsVuGbK9zHPyXDpPmj8CfnxpbMbaBdNQLdd8jpXFkMKAK5hmjIaYVyN9AIO3R6xefo4j6YIemHmdyDbAMTofOVJrBvEtpauxM84jTgxBkJ7XsUA2K1SJxQIqV+t7ZD/ZwN6BYpp2OhERC6ezLe4WvupBA4ON4Lp/K6Dc4NA+3uQhT3ktND57VwvX0MlsplVNUVCU//c0U1JykNC98Cd/O7Q/AjCS3I3Ax716mDPFpCD4dvgCiNbbjbn3NR5lwQJG/GW5oyMt6wFFqtI7DhgIKm/1oIAY8WoKaanEY+9ILHg+ZhAddn/UF/wbWJfmh3R0bXvH2hcO009JXJ6NKhhTA4xwZcIiX0a8IcWMkMwTNPQmtHBcHNYWoQukNCsycshGXzY/FWgpTmfRgBO3y2o66M79N1Mjzu2IQ/5yto7M6pEFyyAY0+Kynl+zToMyQIBWYyuhkxCqrWL8JiG/7u+Z7Aui/AtJUKOpaAEBPpCmt2SOmv7JHwPKUf5PSXkv7+iZCepAPFnNmWtHhDzuJ2YY23hEZO/QvE72LxTpqMVky2gpfpO7CT8+c/eUOg29U1WHBOQm+H9oW/JWHY4C2lMWm2MHpDCOYtlVHf/Q7QzfwpxOyX0uZac5j35j7kc87ZqG4FBtH/gJTP8qXLVuD/8wJIvfj6t6ygfOgJ0BFw3ra0hs68VIgaJ6OJ560hdMkusOPXw/+2gScJYVA2U0bH3vaD9Isz4XuSjC4obOH6D3eoIf7uEwdCysKBYJXPe/u6A+g9MwBDPRkJDw0DLeUfof0CfqaJrmBftAcr/5FS6ph24X+x//u7VXJ611sTHFpi0EqkoF5gBDErNqLjCwndnKUBw3TW4XYnGS05oguBS1ejRrqMRnaZQJi8CeKecX5wU4cXsjfgw73yn4XaYDq4BipN5HTKWQfuXHgM67mWtlwwgJd2DMw5H5563QuCe12DKRYKevpUH+wdcuG5Sk6XI3tB57gM8NJS0Ls3vcDjTAJc6aWglSG9YcKQzfCmt4JmbjWGpLWLwX2EghLjTGDaw4lg4K+gYcl9IKnHUMj1VVBViBmIsk3A7QOftVJz2DRcA7SDZLT4nQmEB8RhSH8ZlapeCYOt9mBOlpzkqS+Fjs+j0fyxhKqnlwknBEShgOtbdG6t8KNaBO6+yz3lUZvwgJUaRnG/kB+qFR658AscP0gpfNZL4drkFlizgGvddL7O2/dgFyen5wKJ0Pjxa2DJcvJw/yP8tlgLOg7KqehNo/B+zB9h5CoZ7alTh28n4jGT+5FF+Snhz/570YCfXZZXobDhwh4srpFTfPRtoSAvGstfSilm+iWhZftmtOHrR186I3xcpIWefH6z488LR23SwPzdUhJ8KBFeP9kGyiQ5ZUmuCKu6ycDwN9dei1KhzZZqEHNOCIhLE266+AhCfnBmKD4otDlSCnbx3Kfepgubta6C3yTuZZvSha2Gp8FmL99/636h3p00cOS6ccs0R3hu5R6Iu8hrMuOisCppDRhy3rZ4fVnYVOQHJ8bKyHn6NaHWPAEUvOO+vPqGcIa5I3hm8JqPuSXMGd8HIv/iDKNeIdxouw81OQeWn0kUvnGKx84eckppjBLO6hmL2zmDTZ80R2javh1DeF/9SdkgtLm4BWsHKcj+2h5h4VhtNOHZrSE4Xbi5RQ09OZMb6OwSHlr1C6ImKshIcEhY31UFdZw3PofsEDprP4DDb6S0KT9U+Db6BtzQ58+CeULXTxehpp1re0WwcN2eXJiaqyDVmcVCv7FJOHqzhHYXPRNYTExAN54Rpuf0E9pL9uLu7gpKcfYQBg6MRcYZeNNlG+Hxih2Yw5k85ZaFsDSnO9ou4LngnKcwWqmBBVwbqzp7CT1yK6FZR0qjBg4Wrilh4LpCRq+/GQvzSv8BjcN8Pxk9hMFfErFgC/e+gvzxa5v3oRPPv4c2jRbMFsViBWeqZQZBAo0lMbibe9Nul0uCceu0sXOnlHPvv4KZPAfFce/uJvAShI/ohDVBnJ//bh0/7cpTzvw8Aw7/T3B53kPILZdQ0ZdkwU3FDfB8LqOpebGCkOdFYLWSP8tWT8BckjCpQkolri9Lr49OwALO4ScPbCgtHbgLzXO5DvuMKf3baSfqcU+pkvS5M9ZDHUO4T4Wqd93JNm6HNzFcH3543p2w/gd0nJdR07z0Ui2zT1Dho6DR/Y6UeszkWXKvmKqSPcdN7rgDkU/4d0su3KqovwwxzpypzG/c7WzKg8ZwOa0ttiwtmpCE5h+lZHlgtijiWgKm7eYe18NBFPcsFlN5jvsiMBCFnt6JEU5yMv2dVVry8zNU9JLSlyINUcSHt5DfwjNymppoo/NTMHGUU88540T6p8vh8DEF9fSZLGpfkQ+a3FszDp4v7Sw5DVN5v5keuFTaEJkOPktkpGjoLgo9uxfs+FwIc0aIRnZFQ3iMnPYneIpkc5Pwe42Ubs06KmqrS8DtfM9ui+NFsHM3fmzjvBqaLspR24WRT7nO164RbXnL9XCGlBTvVosyR9+Deg85fbkTLor6WQzlTXLSHr9fZFd2CVxKFDQjLl0k9t0FZTw3HZ82VzRu/XqY8lpK++2DRBHqcyB3AGe/9jiRa/AE8LOXkcn0TNHFLUlYynN9/ftrogq3RLxlKKfp+2+JesXsRjWVhKpWXxYNMNiFjpmcN+ZcFWXr78RGRwWpqapFG7WuA7Txd/mdKbL+fhGKeT8P23ZalDUlG34WyWif2nXRi/MHweKYjCJXPRC1l8RDrjFnY79qUcCgWJj6krPirJeiugRXCAB+PfaSKPCPHWxx4zXpe1/08IclOHcpaHJZlUg3IwnDuBevPfhMlByaiIcf8dnZ/0W0ICIWPR7yd/nzXqQliMHGsQqCIT9FKZuTYYKblAKSnosqwuLAwVxKD5+8Fn2vWA+7DWXUbv1OdHb2bBjNdX7wrs+i1dYeMIGvU7/0k+jfI4Mgj+vw+9l1IjNdS5g/V0ntcS9FU3OT8J5ASpFbOkVmxon4jOc16xU92LuMWDSw4h49XYsVGsbgHc5yd2/2YU9jkzB3rJQGOpuzcGkCSrU5bz8dyGE6Ft1ASqaDbJiaTwxWHud62OnM6i2HYQXPAtZ9ndjLt44YMVVKhrXObGTBIGzfLKMXvYez1NO2eOMX1+rwEcx8ZxL683fUrnZlf3if+3COvTtByDB6H7YvUtBJu79Y7Y5Y1N7OM2+dK9ubEoMljlJK8Z3IWpcOw8JYCZ2c4cI0RgxFv5tSenHGk42YPgB1Wzjn6I9kmY08d3+RUZLxOBY81gwnuHCvLBay/TnGWGKrpPe5yK5/SEKvYVL6dNOP/ZeVgHe4j7iULWTrpPEInQp6Rv7MuGUbZh+V0p6+81iJbCv68RzkWL6QTfIYgo6DZFQyaj4TjLDHND0FrUpayK7fssQarmmrmr1YwiVzdJfzvHljMmt2N0Jtnq0OBU1nV+x64q3lPO/AQjbmmjbmMs7ebYuY8h6vuVBGc003sqnP+HwZKsh2axSziN2GYXESKn+3jL2w2IqxrVLKcVzJJnc64MdjPNes28K6cgehSSP3hTnh7LdZD/R6yJmtfRmLfqyJ5WVSmkDLWfjjDtCbJKXg8WtZ0TUJ+HMttd63np3v9QEibknJ3SaSVZ//FwLFUnK4H8329L4Pz87LafmeWBZx8BZ4jleSn+tOtuBeClaukdLeOYnMqmo/alzl2TM0np0aloT2sXJydtrNnpVuwjsnuY9c2clyRkbgXM5mz7fvYzFHh6DmfSlFFSSwAafscc1inos197KC8QTJUjk91Y5nUS9vgZ65kp4U7GKFSWlYdkhKrbeOsOk+qVhzU0Z0O50FNyWjoFxGFZ3JLHZZOLYellH/aaksbzvPI/4yqrTMYIMnO2PgdCmF3DvCfjk5YuQPngXsDzGzG4OxfiLPcd+SWYmnFjbz7442zGThdR3AbshoWdBhNidBDJoRMrqXms42Zb6H9V1Senf/IBs/vwZWfeP7bzvAvjg9gdJNPBv+lcJ8zz4Ap3jOPHFJrCTzCPoF83znlstylh9CU0sZ/et3hm1VP4h1utyn5mcznawD2CqW0ZmXmex7UijPXzLKWXiSTToajI1FXPcu/81W2Y1EHXXOrh7ZLOXncLzDeybm4kl2p94Ji5mMZtscY2V1xlg2RE7VZedY8pdeWMzXKftxhi217IkN3C/uhJ1kf7yO4QnOD0OuXWZbIo7ijVreA8MKWMPww+i+hmvygnx2IyQddefLqW5ZLjNfFYhR/3Gvl5xj7doLMOGQjHbV5LMHAX4431ROU+dfYqPcpmGekZwe7C1kgQu8cHsZ5/NhhcxhjADDq7m+VRWwdK+xWMI1cxDls41v3bCDa/jNMbnM75MLVvCM+ftaDqt3HoARA7j/JpUw5wH98M00Gakfuc7snPviCb7OCIdC1ml5DNeck9GAUTdYqmkGitUVNOjRNTZl8WEMz1fQmVtXmdI6FU040+7wIhb0OhnduFakjWNM9iwR/U1lVPu4lEWtjEdHPo/bj9xmrgv3YE0y7/Pft9jwV7HYulZKKq27rG6RA94QS+jIHMbuvrND+yQp9V9/hz2f3h/dOGOEW99hoyqyUMz39m/CA9YvLQ01KzlLFz5h3RWpuIjPV13YQyYfmIw272SkMi5nS34mYralgk5fKWf6lTvw6w8pLTxPbG3DFjx8RUYOvR+x8PhIdN8ppwx8ygTTh2HoPc5jlx4zJ9UQrOFzVD+Zr/lmEBbpyWno4DK26sRJ9OJn+nbcf2zq8+P//5uM/acalp2ahmqZUrpW8S+7V5uKu2tklKb7jG17GIl126R09t1Tdk9nPYrXc1bZVsdMe69Bh1IFbZv6hnnmjcC4CRJKMatlo3s4Y2c/ztgO/zLbg47I+IzHlDxjkwxOojs/x4vhn1n0xSw05XnzdlQjo9PHMD9WSTdKvrHtT9NRj/dYXUQTezXkIBac4XMX847lhRxAgY+cxue8Yn4mazF2kZTsA96zs8tWog/P77+HfGYWshD0ZAraw76zUL2R2PBFTMN61TNb0XAsrpbQsekNrEbiiGUnZfS56jXbvfkkbue8av5dwT6mHMepJKcXVlI2flIWxrUo6GLfFhaRfwj9j0hp7joZu1ZwEH/ay6k19wezzFqBo89KqaO8hT12DcGSQfxzMzmbqj4cp6yV0Danr8wvxAHFCin9Z/eNne9viz7z5LQxUMxWTbTCO5oKMlGXMueuT5DNc1zgUBUzv/AfPF/G96+lZKM9aqG8RkH/dlcyv/iT6NwhpYKILlYy6QTqucjJoeEXs3h2CCsfSen4GDUyzDmIuSW8B2LbWdStJejF/cJ/WRe75LsY49/KOeeo0cIIewww4vwWrGSq+/3x8QcJnbdWsexeFhjkzjnErZXZl/VGhwYpFcp/sajPulwruAb+bmeVBlr4/LKU3oz5zYy2qeGaQindv/ybBer/AhMLGW1L+MOcJzWD1xI5bbNsZ6bwHqYYKOjRol+s58o6SN2qoF3JrSx35kkscpXR5Bma5Kd3Aj05B479qE76Ew9jdriUondrUfGudGy2lFOstzZZjFqCJaNk5BerQQ7vFuEdK64hnt0oInwBVnyRU+ByLWow6IYJnrzHtmlRvcYfUAbwbHVQg6Zdk0HBWu4Lt9To69cvENJTQQaFncz/40kcwOc3+El3SnU6wXtSTvfidajY+jBWp//v33p6UnxKOuZ2l9PpxQa0/HkAbi+U0bkv2pQ1Yx5GbJZTlH0PUjs4G0tQQa+9e1LDb0Oc4Sej4DJ9CgrVw8op/Pq1Ln+X7li8mHP+IB1yPXMS3dbxDPtFj9rZcTz8mXvEp16U1+MwbuHZNiu1N10tScc1lTI6fN+Y7lnMwfNc552X6tNPq1k4pZuCAh4Z0I3909Gb13NMuyG9CbbCnAIpbTQ0ocxDfdGwt4zyjhpR0eQ+GMgZb3OwIXWNPIlOnPN/NxqRs9dxXMTPK8fXjEBwDDu85XTlrAW9+PsQqnGmFYebUuOodEzg2qvhYE7u+2bjiWUyEjj3pobSmbi9TkZeD4ypcOFUXDREQVnuJuTc5IWZpgp6XmtKZ54KMPk796k0cwqc5Y5xvOfTnvWlYedGoFOSjBYOtSDxe0fU3iClSzF9KSrTDnMn8mybYkabQvphNc/pHZv60JNlWei8n+vtWStauzYTXbmGvAi1oRX3D6HubymdllhQ9MaDOJ/7ZpfUinJLD+DouQp6VWpDzu7TUXOhjHLBjE67/oWh3Bc8XPrS60MTsfQnzxT9Lck4fDzm/SWlmgVWNKdsNJ6IltC4JCv6JBnO9ymmhy8sqVfkUHw8U0wB1yzo44lj6MOzz6+/+9E/NRnoL+D6jLYU/PgQHm7jerK1H/XeloaZGxQUamlLWw0O4KoGXhN5Pxqe2QPtF7TQw2GDMGOKFsa9b6bBnoNx1IY/oPu9mVKiHTDsnATCJrTQu3QHbNH5CA47W+hWAL8eWwPPCltor54DbvAtB6dbLbTn02B8YHcTdDJa6FTFYDw+9xKkClpo9dbBGJSWB+43msnw0GC08TfBusUtNKzMFl9H9MKythZ6ntsfa317otMDMWVK+6ONUXdsviqmvTQQmww0UOORmBwe2+GPN21Q+1NMq5wH4cWG7+AwTELzeg1C35S3MCVEQjOL7bB00FPYfVdCp7Tt8MJQBppLJfT1kB0mniuCwt9i2pxhh/E5ZyDYQEzwdSCaJaSBS1szree+rXYhAd54N9PjDf0xscsWkxJbaGGTBYarW6HJJzFdtrPEjoOm6N5NQqtHWON2QW90QwnpFthgwkd9bOA53bqB98sDOVhdaibrA+bY2b8JQpxaaLJHX8woeg2aW1oISvviMtdq0ExpIcvivvg46D6E+rVQF5+VNWtugM7rZhof0Bejtl6FujPNFPDGHI+bZEPcTwl9P9kPg6OOQKWphH6O6Yf2d/dCcV0LOdZYYeyGzVCW0UxtWyzx6SAn1LjOz+6lCY7cMhjlWWISaplizPoBqNldQtIHZnjNox9WOnBfsO6LV5x08OvoZpp50wQzqRsmm7VQz0kmOEHwG2qaWmjzKhP8uKUF7BRiirhsjHVn3kHeZzGZX+qDFp9fgEOTmB4PMUWvwxUQUiGmJW/74IvhpXB4ipg+8ee+CL4GEY9aaPmmPniv1wWonNtCKY+M8fuJUxAV3kxzvhvhJLtd4LyAs4q1OVpoRYCSP3fMfDN0ly0Bm9EtdG2JCcaP9EAo4ud1VR8FraPx+Unek2YGGNQ1HJPVJfTZ3xAtwhyxc5mEPgqNMaKiDzqebqbrk/Rx3z9GWNnRTNEN+qhcq4vvpS0UO6EXdupqYOVzMe9VQ3Rf8hMMdklobZIh1s6WgWF3KU1S9ULHT/fAfZqEikYaY47JbZg6WELDXvfGzduugA3v2+/3e6FgxlnQO9dCX3R6YV1FFiR7NtMflQFePxQGo++K//+7LHIxZO4X05Sphmhj7gMBDi0U7GWA7WaIRZ4tVBXUHUc3eeLh/51dXg8s+WcUxhHvsQe6WDp/BPpP5XO9uidW1rngFXeePWfp4qgj/VHtVjMtN9fGhTIbfPOlma/fHc8ZmKPSp4VeTtLFex8NsTJTTKcSdFG7SA+lQRKKDtXFHqoCcOKzNnSnLjacPgPO2i3081MPPCXIhGrpD3r3TRd1FP7gXMXrs6AnnhgMkGfaQneX9MDVo4ZDnlcznX2gjTEzpmDA02b6HaqOtmcnot2XFvozuxuOPDce8ysktPmaJuLbkXiPe+L5Th2c0jECvf73O7N1D2ysd8HgODklXOqB7FR/zIptodPLuqGrpxX6Bokp6ZMmPo4xR5M3Ykr4TwvPDCiByN8tJN2ojnnBBRDLZ+efTE1cF3wGnPo2U0WhFq5tDYVwzpz6juoYEe0HBa/FtMlaE10TR0EB172iIg08p+oP0d9+kO9hDUz8YwrJDj8oTU8dIWo6+hXx9ZVK2LT5LyyuaKHR93+DsY43Pg+UUOHMduhVOBpLhzdT2U0p9EwcgWmfm0nwQQET7JwwPamFMk63QlbBYPTRE1Oh2S9IP2OH82tbqORSJwyofAqevD6sXgldvhXgNr+F8u1+Qn30HZjr2EK5/n9gbu9rMCOwmfx81XDf9QT4+JUz0k8FBOzdBZrnJWQwqA1gVAS4rJKQ9pd2ePltIei4iMl20C8IKhGAE9+D/402OJE8COKam2kGtsMn5z5Qk/iDyuA3xC6bjVuyW8h+w3fouWAmukrElKXZDBXPpuKAyRI6rSmHI72noFsEf9ZjFRy85oEzQprJZtIXmLLCDWPftlB2n2/w6fow/NkmpisazfD4/RCsqxSTwXk5KEZ8BtfrYno2rRl2b3gL6apmSlU2wz2jF5CWx72gpwyu7ayC8w+a6dZ1BbhfOgqNfpzPD3wBv7pUqPgqptCmH2BTHQfSOWISd0lgwKko6HQQ870pYO7ulaBpLyb/OBXscB8Fvj1aSLxRDM8HDAalXgvN+C2GP3Wm8Ma9mUaXSsF58AKcH9VC9WUNUP/KH4sviCly2kdI6+6Hq1R8fVUTgNkEHE0/SO1bPdAhAdolNFNG/hvonDYGnXaKKe1APWStG4ElfhKa6/gRtleqoY6Aa/K4Bqj2bYeCpy0Uv/wdPJvRAqdVXJfeNsFFp89QMLGFptp+A5fNJ3iv8ln2aYB5CUegebGYsqER3vUbANq3uS4d+QImAywgZ3MzFV7/CnvagjB0UjO9r3wBDWsXY5wr13nO4A8OzcPv/LmaqlegYzcHNRKklDHyJWyxnYAuC5spXFgD1WfGY0J+C3mcegbxK91x9HcxNfR8AjfCTDDutYSUR5+Bu35v9Prfub95Cn9V6qJ8fAsVuvwLxgu64SL+Xan2a2gZ3AUsuJnEEfUQsScf3rhKqP58Jews+xvMubc2FtZAtxGhWMl9yqNPOXwatgyb3zZTvewx7LmzCJuceK22PwadrfPwxG4pma6uBo1cf9zN+bms+hn0muuNkbObKV77AWyfMxEDyprJdHoFBAWMx2o+O4KcMrB/5o6HRWLS1SDoNBiAubwn6wX3YYljP3QcIaHI92V8vszQ6biYms4+ghsphhiawz1C/zFEifXQ152fac1j+K7PdSNMQrXj7oGZ21X4yL3PQKsctjwIxQibFvLawCBzbTB685qoPbwLl3IXY/M0KcEyETzZ5I25vP/LnEQwbT1i8dQWiul5F46re6Juy/9xdK5hNW5fG0+FpJKQdFJJUkkqSZvWGA45JQmhnSRJckraOSdFSIUQkiQkIVSbkNYcOYekktBOUqt1XskphHf+32/P9VyPueYcc4z7/t19wXsv6hb0MHHDsNVKKht2ExpUTui2mM/+h+tQFm6PTiFKqs0uAdmXIWjrraS4ojsQoGeGBqMV1JIghKJ/jNDxm4zitjOY+aUCHPsoqf+kf8G24y6oneL/9r8SYNNvwwR+dlFAGeQ5r8HP+xXUNOY8KIeuwGBnJd0adA0yTi1FK4mKnDyKwMJhKqabyinjyw14ojYZ1fbKSfP2vzC3SYDtEjlFGBRBibkHjtNVUBKvx+GRrmiglFO+5VUwtnbESWm8DzdchaURttixlPfAqiKovvedZ5l2yt+aB4n2H6GZ90DT1QtgNrkVTK8o6Y3DRciSvYaIYUqablgAkd1fgNY0XodFheD5nxpk/iun4Fun4WLCT0HmRDn5up+DKo1oLFjNNfBNOizdE4k5nGfaZSdBmb0S63i/KRtPw8QA7lkm7XT17xOg3tITSznLVa0/CdO5vgdxBvt9/gyIzb+DH5/TsrJc2LGiG0iHc18wPg4J678IiufxOkRnQUdONGr6cA0Znwob30ei/2gVLY9MA6MdqzH4nIrOFx+DC16DMEOjnfTfpQLqDsDNhUranX4AquL7YJNCSaGB6XDmcG9UT+ZnPHUcpt3TAPcXfM+/UmC991eBPq/tzvA0aN6zCX/3VFL74R0QWRuN+dEqGgO7oCYyCh0Oqoit2gdjhjiiwwMVjZ21Dapyh2HtNs6oRXFQvtYSu7gv3zm3CxrHmKJmI+feIUnwJswIK6OU9KxnCsS0D4CtrxS0uWoHlI/TgrNKJd27FQ9Wiu+C6Z94b2ACTC2LRafDnPPVVoLj3i2oGa6k5ZWRkKHagLZbVTTTPgY8V3lh/ep20t2yFEI6EK2d20k4LRz2ThuHHpeUdPNoOATsG43RBUpa6B8JrruccO4Qvk56NHh4OGD2EQWtfr0BcgsHQ/k2BX3y2wBZffqDb5uS+l2KAmntJ0HeHwUNi1oB+/bGofc6zv89gyDIahu+sVeRwOVveNlrM17aoKIpL8JBvWYhNgjbSYCTYc1gf8z9raQpB6aB3fJZGGTOa5U5BwrXT8M955VUMygAcrQn4lXOijV6iyGjyBP/x97DVvL1NdwgmfPY9sn+8LvVBrTslXT8RTDszBvIOUFFc/4Lg4hDHYJ7AUqa0zEXjlskYJKLgm6eGAd9Vu/AWkclzVw4Ge5UxuLU5Soa5DcTJuYsQb0VKtod6AJp+YEYqqmiYfvHQ9XYhZg/lp8xFSHyag10BSio1+ORkCN6Bg2JCvr2aRTElhPIOUsc2jIaoK4YsriHvps/BnrmnIdVvOe/d3eH5SszoIP7iG6AO9yckwLeFQpaXO4OD+3iILlSQYq6sVAyIRSSeW6aM2g8BFkK4Pd6Ja12ngL9jW1Bk3PpQ11f2Ljgo+BqOV9zwUSwvpaAQREK0hjlBN8XxWMuZ+w/u2wgwmM11jkoaXCeCaiFRuBZMyWpTC3h1rxlmDtSSQnj7eDirG/g/khO0/oZQ/j2dpg+hmcB/n1qRgvs5DUfGGsOd1/VQQ/O+bOih4Jpz8dga6Oi4UnDwGtVKTTEqGjxvuEwMugKlCWrqOdEO6j5fhoi9vK67baDLScOQ3wc74F6OzjovxuublTR4Ah7sH+9HkLjVZRy0wHur1oAmnf5vU8eCRV7JkL/BTyn33eE6R8+CpwdFXTBaRQI2hPRdqmCAv58E0Rp70IdXp/xjX2hX1E8Oka10za7vmA0ZiMWy+TkfOGPoCwvGuWcuyQWWlDdNxLNZyhJON0Agm+oYVQvJf2O6xIcWt4JXp8VNOhIb7hdLYNjX5X0K1YPlq5tgqpMnjcnGIDt21dwL6idNKz7ga/HN4HRE55/201AOGM3xs3m3vrzueDl3l3YlcK9puO9wPHMdiz1ldMDxUNBvM4WDOR36pjfKFBqbsDMYs4DWd8EHdd6oKamkrxmVgtmp6ljGs81mwc2CGwPd8E9rre55UrB9ZgOaBnYTrnFnYLwxqdgcJWvOe2BYKYOA+sO7sXezwXbBxVCGNd2v8pqQdesMxBjxvmnploANYfhAL9H5d/VgsSRuyGZc0XikRpB0Lf14GnD8/jdWkGadgBEWSrIPPKlQO0GQCDPJmHd6wSVd23B8QD3vjv1Aufv/WAn1wEP72ZBUJcGZM1RUVDqF8Fdxx+CrrUqSmjpBV+T9qJVCT9jxFGBzdbdmMj7obEwV2AVmIiRQhV1XCGBxfs4VOeM2liTK1gzMxb9ecb/oZsnKJuig6lVCjLeniP4daknTud9Vf3xsuDwN03MnMB9YfV9geK0CD7flVFByymBrvo7KKnlnvUwS5AaUw1fNyip0ihDYLPvPsQ+5PUMLBBUe5fA1SH8d6uKBLu4b3nzPowdXyxYfjkDnAr4c/INQW1yMigTVRT1/I5gX2gspHLmT0smwepVoRD5l4oqz9wVeN2dAdHWKjJ3vi94t8EV9PnZNw95KCjNMIfal9yjNz4TqA/Qg8CIdrJhbwSxfZMw4DfPv1nrBZtFe1B/JtdeUaTgzaQETH7Ps5vaZEG6xw505vqve3mlYF/Edsy8xDln2R7BCL9+uOcffr+fEwTBM/Sxmd9Rgd1ewft9vbGhnnvBu+2C5u6tULySe7TfDkHdwv9AdIvnL7ZJoFz3EsJlXMcqFwjIPwmTtygp5elIQf7ovWh0QkXPjoJgjXYCPj2noNEZJgIX5Q4s5dqovlHmabm9Hx7jv/uvKFQw/IQ+2vzNv9mLgqYjOujDexXfOgiCm5shqUVOJ6/PFRQObITMfxT0j8NIwaL4l3CV6/O/RTqCQYYpOPepnHp0/ju+UisZc64oyOXscs/bpxOwfY+C4gcd83QMiscwCxWFxZ0ZH/lVD/U52wy60ENgJdfGiiQlqXs+9jTQ7Ilb16hII2mRZ9TQt9A8TUHqM1s93y7jevtYQc4H93jGqj8Fv4FKyt1fMn6xRQpGiOUU8DTnzr8v96Em99NfzcFldj/5eXfzWSi4cUeZF4+1vVR08tDKstOTeqHeW+4ji0w8Pfp1R4dJfH4HnXH/78ofrqtKOpkTVPbXyi8wiTN8pfmpspA1VWDLzzVzpM/4a6ceQ+NjOf0YdfKOhrAMpgcq6OSj2WWBL27A1qEqWr1wVFnYghQM4nxb+W9nWfbdfejWh2vgEluh9eMErOCccH6tuvC9ZTxW1vI+nNZaNq9bJxQ/4d/D+7LbIxXQPFpJf2o1hWkm76GRM8yT/q5C3bR60BndTiduuAl/sptQOkVOv2cUlhXtLgRzXuf0JZfLjA+fg3rOCb8NvpR9nnAUNhsqaftcC6FDRCro856f8cReaNWZjG7cs4y3xgkr/tmHX3epqHhHnND9UwLmD1DSp4QY4YgQXiueQ9cPnyAsf9QA/plyersqWNhbsxaA823R1DBh5fv7cHgNz1MOKcI++29DY3o7Zfx1QHjt2EEYFy6n3tkozKrZC7ncm3qXzRBO1dsMehs5M/y3Tjhk3d9weD7PTaMOCDNsvCFsqYpcFx0R/hyVgqFc096IhMJPp/fhj4l8b5GXhSaVCZhnzdnA+ZbQOjQeL8l4FpgjFPZyI4g4KSe4elp4Ku4G7FnJ2fjcWeH853ngn6ck1/c3hN8HnQBrrs+6/z0Rjh+aBnabVWTcWCVMMJsB/pyZWeBZYb97ADu1lKSIuCB8mTcSdlZzDheUC0sEKZjOM+zlsq/CHp28r/L5e6Nm4bBHCRi9XEFqiT+E/n3iMbaes/Hn98KgmqPQxflTsfKNsFcUz7aXFdRf1CAs/x4LZZxPardJhDNmhMAkAyU1LVYJM3SnQjTv+ZTbcuFukQska6voctZ74brZdhBwQ0W6m6qF9U4pOHW3nML8tVno8GT06q0kf01dti4nAa1T5ZSiMZDdGB2PnVVK0nimy/Zf3Ifh2dzTO6zZu00JCH3ktP6oNfPCeLwepSAp2bK6aGdMPyCnu6+GMxc/R9zM5+hkf3vm92o4TuI6s0hmzxZ3t8HiHir6dNmJNa5JwazNcrrejswtOBn9xQoacmk8q3wSh167FBQTOZEdux6LhreUZCz1ZdfyXbDCRU6550eyLBsn/B8/JDWPYX31R+AqHz7Xa6ew4YmWCJVKMtMex3LzzFBUxN//M5FtvpmCzQVycuo7i427n4wPOJ+s/uzPHF9vR2s9zkJR89inuG1Yyv3a8PFilugxEm2ZgvoNmsbcOh3wM+/PQ4/8WehMc9ypUtBSk6nslJEJ2umpqEfoDFbjb4hwX0kfLsxhy6318SvXt68ui5jTxd44idc/+2EIq5iWih2GCtK+v4xF8T248n/7z6pVbNe4LVg+QUnXD6xm2s82YpWYz8vtjSxxpz268Uz0YG4ES/LQxfo1XOuWLmPnc7QwiHPC+JQVrOFbNwzlWu31Yi0rjP0KsVcV1PkwmsUMkIARn9l0p43Md2sDGPZQktOerawksgYm/VTQWIN4tub1E5jLe+x9SDy7Mv4gfjVW0IR+e1ha3H6cyxmSzY5nfWuTMUitnc4ciWP24zajA9fqJ6Gb2WjzDViySUELCxIYE0Tjre9K8lu4myWYj0R1noWXndzDwuUOGDRISYXLE1j4xucQpaak2Qm7WcCiRyCKbCczYSKz/HEUS0vk9LduBrs1PB3dhylIp89Rxtan4b02BT3K3M8CcvdjR76K9j5IYYrwaHTj6xcLkljYtHWYuIj/bmUKMxu0GsMOKUm68TCzznbFrhlyslp3mL166oTWaQqqP7mfXTvkgK7XVGT5K4WNe90di5t4BhlyjKXu64a+A1V0+2o6S5v+FWI+KOla3hFmkCyGyBQlvTI/wuzpLQRyzYzYdoj5z6sC/8dKYp9SWNSth7DT6iPtiExid5dkYLmM11x8nmlpH8OGUUra5n6a7b1yGFvsuEd8OsGOLk/DScPb6XDncVY4fQWWLefceD+DPfNZ9v+9l2F5mpkmeKBpK+ftHmeYTx83vNeuINGKTLY1ZxT+5hmwMPw4yxxghF2cB/5U5bLYc/0wvo7P/q0zLKVNF7/e4Wu2ZjFtk14YyD2i9nIGo2+ZmFyqoHV3ipnXowz0GKOi4OdX2TWv49jJmfD4gXzW2yMFr++T07nIYrbGMwnv8ecI80I2YtRuZGO5TyVeY55zd2JjDuclUSGbfCoer3aXUcnLYvZldzCGbeb+3uM8i7T9G5PH88x+KJ+NmDsPHXgGvDj6Eku864MBfEaebr7EPrEp+JnPyMuVFxk5I+oY8UykvMBcXP7CyMcqat16ng0Y5o7GI1XkO/YMm/LEBlsOy8nu8r/MxsUKWZCSvvsUsQyFCY57oaRpgZdYrw0D0UjF6xOfxwbdOIldqCT5TCG7+fAE1nFPDF1dyvI7DuCaiQo6FyNkDRtSsXkP9/SiOyw7dh/6cp1ZYXST7Vy0B3PvKSn/1XX2w2UXNvB85zj1Oov7vAPD5iio4k8JU7puR+/jSlrHylhV9gisFHAdqypjK5uHo3WgkrbEl7FMAxtM3K2kXatK2MKsU3iPM8OivRWsdHUWZi/hc/3kIWMfMvHsNxU9NnvMvBYextp2OcUNeMY29k/DY7zf1u2vYPEWBzCQe8Tg+LvsbuAW9ORrRrXcYxeDOfPHKKll61O2ttoF28vldFv1hNH8kRhloqTEKY/Y5nf2aGOporJF95hHZDYajVbQ6coqlhyRhU08O19OrWaOfU4im9tOrUZV7FpOOsJFOVl0vmb3Og6j6w4FXX3ykj0oSkNRtoqGNtezv6rWY5y/kvRCatmHJevQmudczwtv2Jq17pi1QU4XGupZ8gtXdD+uoBUzatkA91HY2M57oKaKBR7Mxk7u1xfZG1b/LQujHDnbbGxiS53TMYfrW0n3dyw95jCu4my8tOAD06lOw9KAdjLa18QM+q7FdO5rWg5N7MmYVVi6TkVLrFqZ19kx2MBzysG0BpZ0xxVL7XjdNr5jdsHOGF+oJJt/W1nek2wMWaUgeU4bSxpwCl05/8dcUbAvV9JxeoKCrhWKWWb8EWx+paQd21UsPmk19shRUOqtNvZyZgR2XFdSKlMwR1kYNj5UUefKTyy4uzsGcu2yX/mB6R8djb5/KUhzsYSl3huFx4YrqdhLzj42j8BM7n2p45RM2ZiNB4IUNOPUF3Z56Cm8PkVFK7b8ZLYDj6L+VgW5Hf/CqsOPYIWTii6V/mCyyHAMe6igx3mdTOYTilFvVXS6WxcTWbqidZuc9j5TsbhrTujGs5j96w52tMEOrd8ryGjWF9blZ42XLBQUWN/Fat+Z4h57Ja0a85s1uw7AnULOLWPU6HKeLmqaqejGOTVaP7Innt2uosRhapTlo46P+Bnf6/1hnX9+w9ne7fRpxG9m0fM0GjkpqDlFgzxLs9D7torWkgal/kjH+JsK2rZdncaNPYL9N/G8c0KdthUuQwfOPx5iNTJ5E4zRx1U076kmXVdfhAHvONct7EGHhwzBB2tkVHu7G2X9MxgnvZeR1mp1mvLVCKuO8Ez3WIOazfti4mkFtd7vTlExvVCdM0ndZQ06FKuBPW6qKH6TOhkk/4Fwvk/VOjUy6spGu2dy8i/XoWFTTuFX3nsdB3tRy4KjqMkz/rRD2lSbcQRz+NkXPuxJ+1SLsb2bkoY80KEei/9G5dR26ntfmyoezsdV4z5S5Bgdcp6sj+NylPSPcW9SWfRGxvvnU2ZPWpLYAyeV8nvc35268fnSCeL3Yt+fdqudwtw4JYny9WntxaPYbMJ9/6kBrSw6gr49VXRXqEdvqhfjU56di1/p07Nbf2O4p5I2phlQ2ez5qFzfTqFFfWjWZRPs4OuEDu5H3ysMsV1dRd7v9GlZYD9M5ut4FOtR6c9TGNZLTvErjSi/4yQ+4ByV5DKIFE0n0C1TRQdtTags/igeiFVQD+Ug+rnpCDr4qyg1wZAmpy7A6dsV9PzsIMr+ay7O5Zm6x/cBlNXNF0ML2snJYSAtjRiG0Uv4vRcb0dlKS0zV4WwzxZBCSs3RbZmS1vQeQL7aJ9F7hIIW3zSnh/dPYNq/fM8NZnRd9xhWck4YKTejASPSsXG2isZON6OV1f4Yr5KTi5UZpbXMQb/uSnr0woT89/hgaQo/1wtjKlszFd3mqsjR14xsH0zAyJNKMr1nTjnXxqHFIM5sIYPpgeNorCuV08OrZrTd2wnTuE+J95jSX74OaF3Ms4+5CUUMOYnuM7mmhVmQZfIJtAI+a8EWlJZ1DOs4w0/pZUE9/dLx95B2ijGyoLMh3viV+6+O9mASfp6C14cryCPNgqBgArrzDPJpsiXVvRKga5mMHKItyXGOGmqtEFPv3iPxmeV3CP0lpocPHDGqUA4tmyQ0754jLt39DkAooU91jlj14wX8rpFQU7Mjlk25B/EtEoqM5N+PuQGh+lIKDhmBjaMLIDxaSi/7OCBzMETtcxJynmeD9hb9sEpdSsbNNrgztzeO05XRyq/DcNcndTTtlNBREwc8gF9AZCwjC7E9DpjfBqF7ZHSnwh53XX4N10tl1P2cPa5Rewpdr2Tku9Iee1WWQVarjHZ1s8cfk4vAoE1GZkF2KJqQD978jMKi4ajRdhrK4mX04bItPnh3DPovklLUJ1vMeLwf+u+XUEWgLaZrDMEJdyW0bbIFeplYYGQfKWlYWaJBqhHWnpCS75khuNO7L2pp8Sw20RrrfumgVR8FdZ9ijWKBBHIbJbQ+cTCWHfoA8t8SKmoYjDOCX4HbeClNn2WBi/s8hj28Jvu/DkZ3s9uw8YqELHwtcMP8Qkh7K6Z/CixQBJlQ+lFGRnIb/O1+BPRPy+jq16G4xnIvGMdJKaTVGj8Ux4H6WwndcR+CM3ycUH2FhFanDMJ+lx3wrJLf0V1jDLAcij+uSGnWETPs9c0Myx3l5HHMHD0MBuGCcTzvGA7G4tLemP5ZTHt8jNFvWw9sXi2hdy4maF+jhtGuUvoRaoIBXV8hvUZK326YYHuwDJqapNRvihn6/mgEcaGMJg81Q/e71RDVk/enhRk+uPcInKbLaflmU/zzTxmsuSCjQ1y/n8UWgNs9Kd11NsUOpyzwLJLQsHRjnB+WDgfUJNQuHYQR+xOga4OMtjtYYv6q9RAUL6U5heZo37UEAl6JaeM7M5yj54YNt6U0I7YfPn7uhMkOMnpnZYju0uGo85ecDqw1wjfOQ3Gnu4LezRqEmp+NsHGvhL749cPP4/rjPRMp6f/dH0fM6IO1PaVUddUQ9R72wkkFUpp3ZCCuJ010miujMd8HovjqbyjtLadFtkZ4JeYSFKfL6UbeQJw75QwE5stIY8RATO51GJwMpHS7+wBU6u+FzXliUpvRH+HPKuhfI6OiE8bY5DofCnpLafchI1z6BMDuvJieRA5AGwZYOEZKvdfp4raQcdgQJiOTtXqY6OWOC97JKGmqPtIqV6zdJqeovL64230YOgzjfWWkgz2KLTHij4SW79DFFYdNMc9SSt3V9PG/07wW+3j/H+uDAfv10eoev6OeBlimp4OX7stopnl/bHxxACZUSenTXl1M/70LijV4Lyn7oIZVLJTP53u7rotDf84GvYVymuJtgG69/oImkNKwR31wm+8waFkppojBulgT44UtG6V0zEYL3y6egHNFMkpQaWGPUQLseiujiGu9caCPI+akianVXwsFZ7m/v+Azfr4nuv3ms5QqI7akJxYqzDDqDD/vwt64wssYt16W0eZ5unjF7ATIhTJSnO6J6T0OQalQSo+WaWHO/t2gv01CH271wmEVO6ChQ0xtfjposMgFHPm8lI/RRscTQ8HUWEqRd7VwzQVvtOorpeV9NfDYnGmYaSajNn1NvLhnMt5rlpG9eQ/MWuOKzS4S6inshptdnLAiV0IPL2pgy0A7XOUnowG/1dFZywYrM+Q0kX9zP/gsxO3lmjNfAw3rMmCPoZTSlmrguo0p4LpUQkZTuuPwfrthQk8JJZj0wJP7jSBZm++hVQO9+uhDy3sJVZupocJ2DjrIJVRw+gdMPu+DdQIZTQ/9BV1bp2OHl5y+xKhh8D0PjDwnJU+DDjgzfDQa75BS4+WfUMg1t5Hfb0zGLzi+nvf/BTm5dvzi2myDn20VFP37F3gMKIc1rjKKdemEkr4lYLqG63PWT2j+eAFM+Z5f+ajh9cZT8BnEdGvgH7gbFAB+nGOtaz9BI++BCT4KejPoEwwapwNvLKSU/uM7LFscgJ9ncX0oksHtKf549q2Uon+2w9QuX4z739/e2z9CWiYiqEnJqbENrD0FqNzFNb9TAik2jZB1Q0rmJ6Rwx/kV+GVKKaNTAbnOT8Gaz6Cmxyc4PjsFrkcqKKxQDJea90C9nYJ+e0pAd/s2OFvBdaa7DIaYhoCnRE7S10pwGj4ZuqLl5DNaBjHBjjDhH67PPm2Q310bVgVIKSyqA5oj1aGU6+T1EBkopoRgbpuEwvL+g7qxi3DuFyl9fdIMGTAfQzh3GU8VwagqL5xLErIe3gArIydg83EptYjeg2GjJxpkyeiBRQus2f0DMj5JCYwbwPnZR9g6XUZKy/fgOU0E+R/5uRQi6LvkKBS48hoOaIQoq/2Q+khOelEfwMNtFyhTZBQ5qxlkQ6NgwVgZ9Q/9AHOk8yFZU0ZndZtBmeMBndV8b/FvIbnYHOZekZHrmnfgvKI3BHMdPuzSCnPu/BJEfhWTT3wLtM4Mx7kLpJTUpxK2PV+Kyif8ruNfwgDhYuzkfR6RUg/hR72x4h8J2UU9g65u03AN9zjz3BoIfDgJI0xklD2lHrL7aqP1VP4++Rls+d4dDd5w/9KtAe+J3fApk1LWu1dw6P05qAxUkKPdc5hqmAWpV+TUMvgllL08BE+PyEh68DW4/t4HXUNkVFXRAB4vXCG/VULM8AXkXbOCp2v5OmmVcL1NB6ZyDWmqq4WkF78F1qYSgmFvQDd1NdbN4f0QQPA2OBz7n+I12fYAzCXLUL6R7xOeQcwjH/RPkZCv0z1IezIVm3j9gy8/hJH/TsZU/r3N4CqY178/Ht4qo1vv7sLM432w7IaEbEY9AKslOpj4WEIe1Y9BPOtfCMrjnjiaoHP/RfgxTU6aKQ+gVnwGbF/KyCviGeS5D4J87kfBkxlMztUB06W8zuPvw7bHXYLgejHFjq0An01RGGotpaA7/8KTL2uw1kBG/jtLYPzPCKy3klN03W1Y1uWHpZYS8s8rgRm/ZqFDl4Razt+EB54z0GI01z232xDyYDAa2sip9vNN2KBmiprci9MLbkLfkYbYcEdCovtl4NhugGc5U6lVEWy79AzuNcopQ1kIYsuHoP6Cs9PPIjhRVgp2m/7n+7eg7nER9Od665hbBpPGGUJWuZQKDG5CaZwuVH6QUhmVwJbiP4KtUgn5DCkBc2E02ljxuYYr0BsiMUQpo0nuBVD9ZhW6z5PTdVkxSGtno+NZvv8b10A52gdDOCN5aBTC5nnTMH2TjKx3XAWrPxNxUiXPR/0uQW8vTwzker4z5wKAtTuylTKqO5gH/Z6NQuNXvN8oDzbuscOmPRL6oZcPK7KtMHqmlGeaItA7bY6XZGI6sLsY+jV9hs+5ChLJciFARwn3GuSkvJcLJ9KboHqMjHL/y4WZ71+A6X4Z2Y0rgA7jCvjqLKXiEVcgvXkA7HwvJb2Ga/zOe0Aa94sqnYtQPvqLwLVeSm7qebCoYjM68l5dk3oKvIxiMJLrf/7N01A1fR2W5vE6e5yDlfN9cWN3ft7cS2AWPRPTvKU0acsF0PeZipP28x5oOgt4fQJKj0ipoiwHXC6Mw+h6CcUMy4bN7aPRO1xCeotPQzg4YUismK4a5YAvOGB5UBvphedAXm5PlE9RkLEqA7R3aGIwz+nt2plQ/+g7RM/gvTHrNOT8kIMnZ0LDgachr28riJbzflibDenjjSBooIzK6s5Bs0wbckJ5lryZBZ0xSoEefx+gkQ2lRXEYyfUtX5kCQ4dvw7PzpfRm3hFwf70Ba/fz3wpNg5mLvVCd83Doy5MQuGcCNnXn66dkwK2+nlhuJKaqwcdAeqQ/xhkrSFc7Fd6c64vJXHsHKlMh0UEba49yHrNIh7/+7Y7pLtzHN6XDjCIzOLuO98a7IzDUtTeM01TQndbDMGOdQlBvzrml1zGYMzkOA7mu3qvcBXGrt2AL3/8Pk71w7NIGHMdz+p3svaD1fChe5Xxy03orZFVYYeNpOQ37Lw6KzphhSJicfj1PAL8WQ4xMlVPo271wZHI/lPvL6KF+Eozwc4N7/Lf+HNwKOxuGQmOHjIZN3wU5iX3hrLeCnGbuA+3DCkHmHM7euA9uOSSg3ynOov3CYeCvOPzcTU6v29dCwqVtWN7M9yDcCsM0xuC4l/x91HJYHOqMOsfl9GzuSsitH4H6AjmNGLAW0p7bYuoOGel2rIMJNATH8T0sVt8IJ/+ywFt/yWj5s22w6E0w1PNsMnjlcggTzQDPdiktbFsBcSoPsOPzO+zf1TC3xAHS+RlHdEXBZjuF4Cv3i5SHG8CtIQEP95XRqUVzwcc+Ho04PwhtA8DryGz00eF5s3MGpJ3xRp2bfG+SWWDVfQo2D5XT9s1+cJqzaKhYSikvZoPNGg/U2yyjT4GBUDDJFdO1eYbaGQyxtiOxg2tFz8HL4NNXe5z+mT+XrwCv308hmnPFlPyZUB3GIHMrZ92Ls2Hd8CJwiJHS+pC58OPaOcjkOj8ndh60LDsGPklSelg6D5SH94HfVSndvDwPHEO3QyY/r7BkHox2XgG/+SxfPjgfFo2dC4VHZTSoIQByHT3BjvfVwoJAsDzoDOaH5DS2+3JYaa8UaHKdKdo0D1b7JuLThfx3Z7jDY+udWMDvS7dKAB6SeIwJ5Ez7yRt+bQ9GtSAFbahxgc7avzF6hYwEF9xAd8M81GacD9MRrOJnYYQ+f68xGTxHTkd2TUrff3vBmrTJaMr98dPsqaDV1gG2w6W0Sd0Drv6SwdynUlK4j4EZ/zSD6KyMampcwSe4DqKHy0kxxR3Kcx9CtDXfcw5AavwtKBnJ9zZpEtyffhkm8W9GVE6GXL1sYNwv+gV4wQXOvY/+d0cnvEDik8h1Vk4pRlPAKnY9RC+Q0+InU8F4UwBM5XV4qPSGwvvToTKXr2ntB06/lYKw27zHmsbB/m278R7Xq7XC4VDUugtzqnm/BduArmQVVifxmpw2AX3bcAzkGeGbxhBIMglBz06e197agb5TEDKuyXdDHWC7W0+0/skziLoxnA/XRC3ugymTzSBp9neoHSajKfNtwaheAvemcE4+OBxKYhtha6ucPpy2B1/711DMtWL9lBEwIfOzwNqC9+354ZBxeS92CSX0Z3hPiDbfg3M52yztrg/OgYmo7yKno0ONQDRkM3qv5dw1+4fAMD0GW7qk1KdPTzA3W4fevWR050hfqN7eEyds52fsrw/bh6njAg85aZTrgNmkn5DE6/NLbyDUxTyEVZzPRaadgrUTy6H+bwllSX8I6iZzzxsjoVs1vwVRaRpQFcJ7qZ8WNPr9Eeh8l5JkQ39ImJuEDdwfq7U/Cmyu7MGGSXL6PblZ8HZCHGaf4V7wplpQkLkN9VI4+w0UCW766mGtUkq5obWCr6peaJwpo4wkmeDPck30CleQ84x2QeQtEehocO098lgQ6foO6n5JSLmfpwDvGjhcKCUb4VvBqf6PQIfzs3OXWNBcfQvy+YyIrkgFL7QugTHyXFDwUdA8MBO066TU8Uss8FiQCn6/uAcViQTPdXdAkJaM/DJEgrf5y2GjHtf/TyLBFruZUGctI8+FbYKXy1zgAPdiTwexAHuaQU6rjFI/yQSOBr1BzDP1j88/BYaJvwV7LBX0LUkLCo4nY/VDCXlpZQpW7ExCC+6zxlElguLSPViyVUHVMbcFWwcnoDrP3XqXcwR6i3agF+d8n2u3Be4jBuGlcu7vR04Jxn3uh7G8PmumXhBUiPSwcaCcGvP/FUxfqI3NSxRUyZjA0awDIjZIyK/+lODZWBlE8xzqaVUsuNrRDJneMuq4dVNw+796qDWV04PhZYIAzxQ8MFpKMyPmCETT9+HWOXxeKrYKDl5LwKkeMjo3LFqQMTIeD9RxTqg7JjgVZIFBNWJKqfYX9B9pgqY8yy97sUJQIB6AdrwmNufjBZGnDTB2sJwc4Yhg8oQOKAiSkC6uEphoyKFLwTnqfZLA724Kau7lXn9W6fnDLxnVuObT5IGCvPxEvgcJVayr8HQ4sRNtbsjoS0tfgd8EC+xaIaahVx0FNiWmaLpIQs+6OwqW9jHEzzyPLPtoIYjP6YsG3EdGR/cWRP7zEew4N+K00YJ9E8WwoE1KQ1/bCPZFNoHDSjl129NNUFOWguEJMgrbrBq/Vj0Fo7XkVNG7yPOW326siOc9H/qltG71Luw8yXXpQR/PVI/+6NAoIfUPxZ7lb/qg6S2eEbJOeV6o741a3JcP6ft6KqNaIfWthAoTr3i2d/0H4ybKqMIixbP7x5fQ+ZnPo/zlePOBqXhvm4xG7J9f9vHf3bjnAM9Wvg/KfN/vwjXHZHR9yNmyW7l6mKnO+xlp/M1EbdwYxmdBdHTc2FmamMv7cMTPmLLG+38gLk9GPj3ultmfrocG3jM9MhLG9458AZ959v8hi7sT9OM+2PA6hzUnlAW8uwM5vAdiz14tazqeinon+fsTLWXN/Xdj6mruI5UWQvmhXdjFtbTIDYWlc3l+4czvM/ltmVroTwgdK6Unb3oKb4/ogOLuMnpbZSV8IpJAnbmcTJpdhKPelEF/3sO/fz8r05VcB9NNUvrdV1S2JvkibGyW0t8SLWFm32wI1JFR7/1DhPPWp0MB74f1rZ7C5OhUDH8kpfNN04UzbXbjxsVSMukZI+yVtgs1R8gpLOeQMKhIDpM4lxadnyQ0822BwGf8OTJQmJX2Giq4zya+jxfGf3kOB4zkFOyWLAwdmQqZVfx3S+YLLYx2QnQlf14QJYxx4zyRwzWhfI8wbVEwaI3gdbufLrwelYoBd7i2FGQJK3V2Y3Qo99yJF4RBD3ahwzOuvYrbwjnPqyHnm4QK3h0R7h/+GMaV8tlZky08+OIOXOde5qF3TVg4/RrEzJRRtLNQeGFRLjiO46x14JFwZeds8N76v3s5I3ReMxEyOMMHNBULV1a5gdEr7qGj7wsfbU1Fbb634INvhN1eJeJOzvM/elcLw5fuQlM+g4qZzcJy03yIt5VSts5zoZ569v//fcD4Zr1wSsFhsOV8ywaLhHMrd0NyvpRumXUIW3XXQeA8Kf3K78bSSuaCerKMPtv/Fs5PFkDoRa5FyzqEOTbOULZcTm+SXgt9JqViHj9Lxgc9tsY4Ba13yumulwEzjE3EZBspPVN9FsZO2oW3OM/oLtFmKv+xmNUuJrMT5uxZ2Bh+XxKaEz+ItcJobJjMnzMGsYLBgdDFn3+F9GLbJ8wA6808U1d3Z84MQMn1SneYGhs6jfckz+ARQgf2sDMZvxbIyfCPFRNv34m2s6Xkv28oc16QgFY81/fLsGfNT92xyUpCNR/s2FXJaLS6LaWqXTbszWlnDOOeaPHLkgXFO2Bym4xmXrZn1V9sMSNZQSdVI5jb5lT05Fn7zZiJbFJECl7iPfag3xi2wX8nbpwnocvfXJi/VgLqF0spX8uDRfm4o+8XMbWfGc3SL7tiwF2eI0Z6stU4Cq1uyGnprUms/LEdXs/j78c7s9UzhuGqPnKaftSNOQ45iHVXJVQ3eCnrNnE/Znhy3Ti1kLX03oFVx/l9Jfiz67O3o8EoOdm9D2JKZxdsWcI5YYkfux3shLFfeO8ZLmS7cATmhirIrUcIk4VZYscZGX3QnsJih5tg+v/+Xr1rDnsW3B+L98kobm8wO9LcB614/srVCWVvyw7iqvVSCjHawK73PIBB57hn1a9l13fGoZuxhNz0w1hzzTac+lFKewauYbdEI7FriYweVUUzrzMj0OGdnOxfrmWjjxvg1jUSCsgOZzcv6GLLO97zhRFs2dXuWMA1x4OimHLGLzjL57quYCNLbFaBP78L51uxrHJUC2RkcR1bE8fui97Azv9k9GRBAjNQ1YKrm5xifiey9A3pGC3gfRu7jx2JPoxbeW+Pad3NTg9MQyP+fe3IXWx06QG82iCjRrNYVnhuE/ry/Kj0jmfm8n/wGN9Pwtu9LKDOGQNnSGmgIpHdCHfCJKmMpJaJ7PkUR7zK9b/CNZb9EonBn2fMwufx7My8ZjCs4n5xexer7PcGHkVIaULFXrZUUgt5nENyX6cw24UZaHdUSkk1x1hD8jG89UNK0juH2exxR/BSrYzua+5nt7cdwswecrpotY/5fYjC6HwZ6RxPZbcEazE1QEbXAg6zyjMrUWc275n6Yyz9tQv6achIszKFrTwwCgMt5JTYJ5lZHeiJ7rcUtC/rOBtzShO3miho8qjj7NHDX5DMef565TFWsLsd/HjPpBcdY/PufwBRjYw2fjrKes98DfLRMnJxP8Jku07iD96TSzrPMmHQCdwZLiOAbHam+3G0C+L8LDrB5v1ZiaGmfK41MlhMQDjWGsvo9MgstrRxKZpLpVRuepb1KgKs5veyxzeHxfweh7YCGZnUn2K9P4/B/pzzfzxLZwbexvh5lZwMKs+znUsMMfCnjLK8zjJ5qz5qKmQ0rSabfb7fC39oyumPOJOF9NRAA573y5dmsjdXOmFnp4S2xWeyuy9kEJcvoWGGmaxM/z3obOJ3tC2DVfq8hS6uLZXTjrMPPbLxaSRniayr7NT6LDS1ldH5/EvMRz8Tizl3eSVeZO7eh1CzG2fjEdfZlbsH0X+AlLboFjGl/n4MDOK9+vwKK7dNxquBfP+XLrMbdnux9qOEio0uMw/HRCxYLqFv5wrYqhUJKG8Uk05RIQtaH4w+m7lv/j7PFlQEousoGS3DfHbg4Xy05VrqevsiU+/rh+N4JtLMucgWB87ACTF83i9eYNPCJ6ITn/0t186x9vGe6LZSQe03zrHg2GHYzvd2620h67NoCAaqeJ6tvsKG/W2O0icysrx2kUVuzcYHIj5HT0qYXW4WdpyUU0ZqCYsfm45X70kocBFjk6cdxlCe4yD7NnsyKg0bOTP4Nt9kcz/tRyXnvaq/b7AjfjtQu1VC3qoStt43Fl23yEjck1jKAGfsmsrf/1fG0u44YhTfz6+42wzU7TGSM6fxlBLWbfYZvM7ZxvfHU7bS/jTCQxkdGPCISUJOYb1STrYPiBk+Sce4dCmdjn3M0rMPYyL/xtv9AZv+Kg3nIt+DJrG7JZvw7BsZ7Xn7mJVnxGC9SEZ6ES+Yo707XirmWlRXwX5IXFA8UEa9Nj9gznFOeIxnGfl4Yq11Z9CK3+nfU96wJq0c1CYZ5aXUst8Rx/EAzwKWf9Wzta5HsSRORus+17CDWUfQZoCc3HtVskcr12NXIWenhLfMqfc6/KGtoKHhjexF4Fj07y+jrwNq2cxJbvj07v9q/oypt57BZGNez/0iFhWYg448Gx7408Ri9TNwHPfBm8damI7oKJq2y+jFi3fsZ3oUup6X0uy375l0fyTO5b7jFtHCRmh6Yuwyzv8bWpj8Hw8s59n5u7CRldeewZY+Upo4QsFqrufghOkyamBKlpmegV2/JXS6VwfbceoYruJzbblJwc7lr0avchn5T21nudor0alZTn9d/8T28vXP8vU3DpAxLUMPjOCsdWChnM3b6objuK9lD1WxjrAcdOD5OjDmJ+vT5wQqc3itXv1inZbH0Y/7RdXHLnbi2GqM4vzzcdNX5vx6JXbxGma/7mR79MfiZlcppZ74zOZPGI2FNjKqE31hRjEjUYv3+QPxd2ZsbYcOaZx5/v7Nvn0eitUDZBS8vBv12HsW6w9LaMB1TTLJPYPZPP9aNapTzI4MTB4jpblRGtTw8xhOEMoodHIPiui3AuP/yOiHVjcaXbAMvXn+PXBMk54tccbSBVKKvNDFXr91RJt3EopMUyOB73Acd1JCVv01yH/8ENT6JKG0Ad0pcbAZPuI8MKeqB/VKGYjhOTIam6dFWTf7oeYZOcl38s5JPIsOKRKSB/Sk2vYcrFOXUY+FvSjibgZa/+BZbFsvyhpxHCsPyigxWpd85oTj08l8rqkHSWeGYsNDOT3O7kW6Cyywk9e/cFIvWltpinGck7M0dMi8eSAa84wgNdQliXt/zHRT0MNTupQceBar+fdbw3ToenkOyrkWtav06djbDK6TEvpvqT4l7TiOjVO4Vrj2o6C9yzHtHtec5zo002MpRuvL6aadPrUODsarCXLKaehHm05YYMZuzrTfDKhPgRlqu8notaAvrXk5EAt0FeTZS5+mGQ5A8SsFSTf1oeGrTmN4gJSGiAfSi7JTWMrv+rC+CV2rycBSK97bRw2pZPBx7ODce9LRiHLfhaEr/75noAEtTVyKYW/5c6sh2XcswpCRPE9dM6JRUhuM6sNz8aGBtK3NCr2ced7sM4AOmAzG3D88IyzsTzuXZmPOWQk1vjSl4Wuz0JP7Y/5Wc0o6lYF1/3Hmn2lKC5uOYfEsOZ1aZEodektwK8+wXuVmpG8agO2xfAbvmVPZxLn4KIRn7bDBlL3IF5P3KWj0bnMqMBmLrlyfy5rMqe6DM7aESGlrjSkVNY7A+EtSMgATyng/HA9wzw1YPIgc32ahK9e6PcLB9NPlJBqMlJFzmQW1jD+BrpxVTve3oGauLVHhciqrMqeMR4twZ62E/FWW9I95AE7lelhmPYS0k+ZhF2eGxBwrCl7mgzsjZaT9xJJCe01Btwc8xwVY0a0/iFGHpaQYYEXLuP47ce9zU1nQuUvvoLOylfzAFWN31EBGF3/e64rLbjwFf30RGZ9zxQFL9PCSo4jCtRzxU50W+u8U0YdFI/H9bg2sH9tGRvUj0ayhC5RWbVQidkL7jo+gE9ZG091HYdKZVlhwpY2qt4/Cjqv1MP1lGwlfjcJf1yugx7Y2mrzIGQW6pVDN369/54Q+pRchSUdMI9VHot23E+C6QkSz5o3EfgGpkL6ulWzXOGJIXiLc69lKy/eNwPJ2S/SMFtFkSxssPG+KVh0iOnJzGA7oNEQ3FzGdGGyLXov1MWmOmKYstsP1mtqYtFxMvZc5YPjkHphnKKYmTUdM134JFktEVOJpg8HzHkFphIi+hdrgqW53wHymiKZ/Goper66D118iGhYxFHsGnYc9HtwrY+3RfMUp0BkmoZAP9ph17hD49xbTgAx7zNXaBfXvRTTg4XDsvigGfK+1ku4UW1xY7ICdjbyGgy3QuNAW/de00aEASxQ1DMGA7WLy/WKJJ8Ac7VLEtHqnNTofNMbpGWIaOMAGfz/rgV93tNJf46ywTF0Du7xEnDMtMaH3D/Ab00Yrr1jiAQc5WGeJaUOXBf50/w8sgsWUJrLCfx89B4dIMW2MGYIxLeXQf5yYxm8eguvu3IDAzDZatnII1lpegTeL2mjbBSuc9S0XTDXaSKpmhVspCxKPiqh8pCVOXRAP956KaXPdUDxX9g+IL7XR6JvW6JeyFAycRDTaZwheGTYaDV+LaH6JMY6aOgoDotpowmRT3HnUDlv4uSYuN8fuesMw57mYjJsHY9YeU/S3E9HVLUboM3oQXl0lor9XD8KkxL64amMbXblpjB/Ce2HdcxHtUppj7V/qWOohJq1Mc5z3sRNKHSSUsMocbTo/QlqThIyszNHn4EWI2SemQzYW+CLkDKStEpNamTnGRx8F96VtlHTZDLvmpIIm72dbN1PU8lsOzWpiWvnSAiM+z4P+13g/aA7GfjgZCo630sX/THFRB2Jskoi2D+mH6p89UbNNRDcW9ke/4DGY2dlGTXMH4u01zhipLqGX9UboZD8c2+Wt1DbNAHf2tcHPk0UUMqEfjuB8xTzayDZsALpJDXHSEjFdrDdE/+79UN5XQuM9B2JD9EFQDhfTgqZB6HRpD0SYtdErYyMsvBMLOd1E1NwxAJccnQG1fAYvh5tg5MzxkLyP1+e+EfrXOMDmnFbqnTIAOy5PQYsbIpIG6GGGeCI2+rbRBhd9nLNjPEb3kFDz1b64M2EsNrpwDhxngCaWjnjLit+dtx72F/L7yhJR1ak+mGxqjRWDxTTjpD76jLFA9klMKrW+eN0oAc6eaqMZtf2wX8160IwR0ZcsfRwiDYSClBay0u6Dvtaj4feBNrrj0R+DBDYQfVBE+XJ9PJLkg7FFIiqaoIWH1Kajf2kbqU/Txg93J/G+l9Dglb3RZqMLWh0WkctrLdSaMRJtmvhsZvfGF7fscdJ0MWnY9kaf+HjwPCYm4aEeqHDfBJ8/tlHPl70w7lQITHrdSh2rtXGQyhDytopoxCNtHLa/N9jFtNK2kp7YrJyD936L6L5cHT3+80H/1WKSLtXEjDszMDNQQktDumNIhieGTeV7qFDDew/HYuzANnp+SR1Hy10xr7GNsg9oos6MUeigaqPly3pibo9jcLiljfz3/IF+T/dDlr2Y/pvUDVMLdkGgtZiq7TQwpH0T6OW2UXO4Jq6pXgEsW0SFGt1xqMQI5CfE9K2hBz7R04ONEbxPHDTxiUEwnuX9E/z0C5xQBmC+ZxvprfsOtjb+OHelmPTEP2Gjnh/q8Ds1cVPDJvFk1OMzpZf0CQ4rAbuWcU3e8g1yQ/5C+SEx/Y79CbdGjUF5vpimt6nh2/xyaOA6rF/6FYwPFoE/tFGMxw94+zUXdp4SUdm7HzDYIBOaJ/A1E3/A6zcHQWu9iPwX/QTF+t0wrlhEZ3f/gvtjtoC8UkQWq9Rw2/RIcKwREeurjnU3NcFf2EapU37AlopOQWRKKwVH89/6FYYhq0VUcK4NXj5ZgozPe1iyHGxGB2KtUkyOE1Twd+ECDGjlz/98gQeRUzFTrY2uzhFDZLeJmCXkmrlfBq9LPdHdXUJXnTog6lkjBFmIid2QQl6fGigeKaZ2+3YozX0CVRPEVDn4E2z+Wx0qHovp6692cNH7LijtEpHvCjmYNy3HroNtNImvcaAjBAMu8e8XfoD88MXYoC+h6cliSKmehcU/W2nnwzcw93//T5+0jQ7/+xaehnmh90sxhT5uBmf6AgF6EmpZ3AjjQ5Ww4LKYvGY0w5t1bVBiLqY3L1vBJmY33NsnJWXuW6h+FgdadlLqUfsGFjlHgPdDCdllvYbuz+dA7S3OnCWv4NelTwLvaW1k2PAO1FrWYvv4NrIwqwSXvJXYybUr93gNHMhehps1JKQ96y1sHj8Pg7lW7Fz6DOImzMYm7hH6N5+DUYY3fi4VE8yoAdzRExv2iynWvgou7NXAivFiqrV4CY+W/YLpxrzmR97A+3unoMpVRgV/KoFGHQfTM1JKj6wC75p9oMkzndqTGkgo2wqOX8R0+GgVuCwIgfwHXNvrK0Ee7AXq4zmrrKqEBRdcwHqXhNi6CgjPbBcUMxF5JNRCjdE/KA/g/VlCcCKZ56Mmvs+iB3Du/UpUPy+hz6ceg+2uhVj1vpU2TywHtzZ/jEYReT58AFnv/fBpfzFNunIPlL/0sGsD1+Fj92FyUm/0ymsjt4IKUIrywOGclH773IP0f3Lgkq+Ugk89hOmlR8Dnj5h21j+EUWf3wP88pezuA5hI/0C9pI3OSu/CnncLQOQupsiD5fBXkyccbhKTv3c5/OdmB0ZlEsr2KoemGwpBONe96U8egdbKzRjq2kZBIdfhQGkM9u/G++f4TYjasg59tkuof20pGLYtwLMnuSbvvQ0mP+ZikoaYrt+8A5d7+mGqloQSj5bBjxBT9HZvo4rb/0JFy0AM9ec1GXUbIjMNkM1qo2B7grJbQijJk1Ls3n/h2dwSiOGZUbP2BhRdvAgefG+pMs4v5Vlgx1moKeYOPDuWBr5b+Jrn78BE50QwlIsoa/VNCFm9Gmx5b0y/VwR3pnpDIa9DY+x1qDvgAo0uEipW3YD7xRbQ6fy/v0GVQNVBlWDq7Da6l3sHJtjGocP8NtosygU9t61YkcrXH3YFjNU3YiBIKPrhJTD6sQDBks9swmVI8J2HaYvEFNFQBAlqw9H7h4hSrc9BeIE1rlrJa7IuH84MsMD0FN7bK66B3vaXUBkiIc/WXBAffQrtFhK6fj0flocRHCsTU4tLAew2KoKsobxXtxRCdWYuaPJ/q/e5GMrnnoII8zZS07gOGy+ugq5OEak9PAu/pvuD4Ys2sht3AVxvjYMGzjMeapfgQJwNlHyWUHtSAdSUKgRetXwPA65A3rN4tBrQRunnM+Cv13EYquBnFGTBVNqGT/kcrZl3GmLtN+P/cXTlcTVuXVhJUqkkSVIkSSWppJLOWklIQsicKVNIIkNCkiRFKpUkaZJ0STJ16exFXLrJlClRnbkkJCHJt+/33/t7f++w91rPeobTcaj6NpHNgHwoHLoQHbg3SBFkwbovvmh0U0HF6/PBJ8kbPTfw2YQseD1sGsbl87kwzIRpJs6o2SanztnpMFTJAV8uk5Pni1Pgun8Mekuk1PD4FPQ6Yok24VLqjMsC6eWRuI57EsNZufDJQgk1tzdTxNRUsHf+Bpk7OQc6noSE+CZ4zf1Pe0c6OBrUQThf89Fhp2Hxm2owvi2nWedyIEP1AZjK+LzoFEBCdQgYNnF9sUmHqQP9wfwC32NcBly7NxnWcM/mP+YMZPuOhuJ/myj50VmwE30Q7P2oIBXPLHAPOIDZOVzfuxJAPm0/1lxS0F/7kuF9zT682KwgR690EMdxDi+T0V+f0kDDnWcWrl+vStJgsmgmOnI+LNx9EiLUpmHHKgUtik+FlJXu6PZaRnt2HYfE1xNQESSj9kNJkJnoiCsNZLRUMwX0Te3R/4eU9BakQcq2fhjwuZkcImJhnLAvbjvHZ/zJEZAGqWJAE5+7bUfBt+kX6K1TkINxPNw2+ATK9/iM30gEg0lSCJjBj5VOgP7lg1DJdfb2n0Q4uGwfpNRxj3fwOHw4ux42cq8rWXkc9JfOgjuHFGS5PxFKfzpCwakmKhMlQ15bs6DgkYLk+olgWhONUR+lNHDoIfg08iB6D/iP32LAPDESS1WaaGBgDPTy8cVCczmlFiXB9GAfrFSSU9nbBGjOn4oVe2RUERIPY1s9sCZDSsX7YmHC3SHYUttM+7L2wqIehihL4/O4LQJGv9HFwKHN9P3+AUj018CwQU0kfxgJFwepYPlmBZ3bHAlab36Bq0JOhj4RsKHpv+99ct84Phz+HtEECzbI6c3aMHBKuQilo2W0qU8U/Pi3AF77yuhRZhSMM8gAW+57362IhhXqcVB3Xkaptkcg7TS/55Gc4hcdgoOeyyD6ooKGPImGsGsAGR+a6K+X0XAkczTcim2mTSfioTi/WVCj3kRhS6LBui0ajbgf+/h4D5zOi0KLfAV97LEDyhZFYgM2U/8nu7mvt0Bj82YanRQIz46MwABJE70x3whlBibYXNBEQvUQWJk8EPdyrTl5NwjYD220DlDQnOxN0PuwGto68NzXvAn8Xylh6QAFCbw2wYKP36G9t4LeHN8AbvYfQaVLTvK8QCjTEsFcjodzQzZB2MdXIHsgp0ebA8H/6iPwSJNT33mbwOEmwWsfOZ2JCYFp90rA8KWMlg3eA9kXciCc8+pW310QFHICNCv5c16Hwdhxh8B7ioKWxYbBgJ1bIMKsif4EbYfT2fMgt7KJnLftghdlk6B0fzPNGb0TTF+0CNre8He1hkG84BDWRMnpK/jD+rYoDIhsIvsty+DRLzd0MG6iOf9MgbzjE3DurCba+scb3us7YhXnyXM950DpXlvs9m+iZWkLIFbbEqP5NY/6LQdl++GY6Mjr0OYPvnuN8BrHgInvEvB5q4ctY+T0x2cWnJqjiQnP5CToMRcK3XthkYWC1lb7wYzR3bBytYL2xc2Ht6/aoJT77XN35sPyC3KI4h7sz+kFkFhSBy3c/9zstQgmD34GPo0KsvdYAgdL7sO6egU5n14GuwpuwgLO21vHBsDHqxfA4R/eo4I1MPrpaYjtUtDI92tgrG8CdDg30ZTGNTD91AHYe5bv5cZq+PfRVvC1aCb5u5VwIPCzoJp7ud62K8Bbdhj3cg06/MAaztnGoMRZQf9snAhPHx5ExR2OQ8V0ePHBD6P4c0yqx4Fy92zMXtdEMx47wc9D3vjEsokOhbrA8cApaM2z25kwV7g4xh3/04UkLYBBxhOxvJr3ZddEaLw4Ho0q5OTccxIkfxmLmq94DT9PhTHho1Gky+tjPQs6vvTHWxEyqt85Ae6u1kYdX46NonGg+NwbK3wV9EgxEazeckze4TgMmQS7//4BLTxrLDzsDhrNH8EtoYmSznrC29ZG0OSa+ydpMuw2fgXKWs005ZY33HPpELjc5nv86QZKvWLxx285DfxnCAyoi0E/uYJmepvBk7Ub0Ix7s5tKhtDwbjVWaXDsbTCBl5JlaMT5P/6fYWC5eBFa8xpu2m4JN6bOxZLrnItarcDntA/OOiIn+zRrKO87DaMOc2zIR0NgkQdmXJJTzgg72LgG8OggOfXxtQXDKi2s5fw/58FQ2HG/D9r9VtD6XtwvzOiJktAmGp0zBmw6uuFBIq+513iIO2UKGWEyEl4eDCnZAyBqupwmmRnByR49wZrj4dWzYdAWFovBwQrqu1cTspcfxuA+TfT46kDo2L0Lq64qaI9uDzhttQ3NuF5Mma4O/olBqFwrp7uPdKBSug4DpvC5jh4Aob9WoccTGQ2qMoDbsf2xrpec9mhqQImTDmZ/kNPmaC0wvvffb7pybhmsCp/bm0EvXUa6W38KWtslcIvnzVpBt+DZpFrYyT1PX21liBpeBd7TeEb70gMuyctB/bKc6uf3Bvell8Gf10e8qjc4fsqDndry/34bE65z/QtQltN4QR+4cTMetg2W0+h6NWirioAInt9/fleDb5prIYL7OmFgH6B502HqejmNqVAHw9NWUHeW92WeNoyaoQWu1zlv9NSEfWN7gh73DzfX6UFVYfz/9SLs7ivBz/g4nMrrmWnwQaDsG4F23K+m33spCAzag62v5eQS+UEQamqIxQoZ2bgqBGVu+rhkCdeFxT8EZce18UdeE62Z3yLYP1kTl3g0U4l6h6B4wG9wGC8j2eJHAuWKHxB5kx+7PhW0rW4BVx0FleS9FVxZ3wBZ3jxXbmgVlNe8hBscb2U5rQLlpMdQmtVE+bc/Cr4bnIcfaxR0qUsJrPuchbYrCjL/1C2YeSIZ6kQKMo75JehKOQSxHD/d2zsFtdXbILNvE+nGdQqCaxeCpUkTtU35JdA1dQO3OU1kaPtbcNvSDG51NpEq+y0wshgAXpXN5Fn7S3DibTy6DJeT26ebgvtqcZjCZzyx4oHAZu1BNOJeouRpmiCk4QBWfJVR+rfzgvNt+1GVyak2mgnC+lqg4ifPpCZHBZFsOEbxLPzsr1xBMedM70g52QRWCmw2D+AYayK7nQ8FOrb9sDqumapd/xHk81qVr5NRdMoNwYCUb3BnEM9lbjcFX1d/hlzuXQ2d/hbcwaNYoMX3u+aAwM0/Gutucz8zK1yw8W0UlgQqyK1nvKDLfDSacW8j1ZslmFAxCrfd4vr7eq0g+5AZPuP68q1st8DS3AS9SxXkG58gqJz8B2wKpPTs21HB65M/QO+JnPZ+TRTIRiVgVy3fY9sjN63PR9HMREELcywEdtGH0LqYz8X6kYImdhB7GDXR1cRpgh+rOY+lSGlQq4tgebIlGv6WUrzhBIH/QTP87/PAN1+cBJ5mxpjrKSfplj6CgghDXKPL57pBXXBQ/Ac6nkjoUUGgoHztd5ClyGj1FheB/u1PIClR0DeFnqDscAJWfZLRjK2rJiYNPoaRTQpq7oh0W2gTiwYLpJQ+oPh222XOYySjpHEL3ZRDB2OuIc8Fbg/dBmgYYCnX5cj5t91qButi+GLOz62mbh/7fYUezySkrPTETVfRBFP5HClHnHaLqRVBx6Qmet5roduf2wl4TSKj7v7nyo/AMbT04byUbV4+c04sLpBLac3IrvLM7zHoek5Ov433lFdv6ott3Jd+neJ42zOHewk/ztvCJeWGc1SwQlVBKbMflPe8KoLXHbw+uyZP1Dn2FrbzntpPM3HtfvsIMpu5f3DdWl7Vehea+TP3lj8s9y3nvaiU0ZUCXWHnlWNofUBBR7z1hTu2xKIT7/XiTX5CeBuDbVy/pg+YIGxy7oH6f8vpiFNf4RpxBywax89fshPe/v0ZWrya6Gu+QHgzuQwsD8hp7Txl4fbfl0DyQk7TDQcJb+zLgyWgoLeN1sLZqadAfQLXXB9Pob5bEpTy+bL3ny8UJR3D0li+x+/7hNkfDqNDiYyykhKEJyJisP2CgvT6pQlDyr5ByHQZTU+dLrRUb4Vizm//nlki3CNrhKpSOeX/Gy188OI1DOVZw2Z0stB5Gp9lVe4f1FYL0xpjoUpZQYNhu1D97F4wsuHPfB8jVNXbAJ3f5CTrkSZ8sXkRGBdy7zc3R6j9NAFz58rIYQMTNkiPYTL3Zp2xN4RWiw6j3zjO5zv/Fq4bHoOdNdwnLLsrDF34FsLjZeSyOV3YX/MZdG3n/NycK7xw/h6ocz0yTL8mXBZyE+J68Pybcl/oHFkMZi+5XrhWC+cdWQqdfC56WxYJH0yZAXWmChqdekNY0joRzH4qaMbOJ8JYAwfwSmmmQ06vhOsfJ2A1z/jpf9cJe5UdQxvuq/9Z0i4M+zcG76RzPhe8EV6qOoQ3jit4MP8gjJpyBWb14Gv+ViPc9Oo8+PHsMLq2Tmj1NgNs/pJT1tcPQpAdAzfeL8P8n0JTzwNg+oNn1UkqLCJxB1QP4/liRB/m2+UMVYebqL2tWRjnaAeismYaWvFOWPIjAWM4j1km92LLO49hsbmCXn7QYc08dwRxzl8+vg97X38QRdhEfocNWG6KC/44zteQYsCU5ztjBtfuazoD2KMbjqjrwfEQpc+ywsOhmmeuwD59mWzTBujgGqqv049tej0XdPi9zQH92IkLkyGD62Dg3D5MK+A4SrxlVPnFhGlcO4aie7zOt0awQnk0Fq3h9x4zYpPLDmLFKQX1qBjOVokmYByvue0mU5YK49GCa2tZnD5bt88eUzhO3sWasPJhtmj8398iHc1Z/LOlEPyAZ58OQ1bm7QO3WqVUKxnIrNs94SWTUoS5HjObexw9Fslp+4IJrH/kMazayOc63Jk9sziEsf1k1AAWbO+Rg+jKr7mrZc8cLaOw9YGCnk+bwLbudkEDf+5z+tux7mFO6MQz8p5x7izJbSyKnsvogNIodp7zYYu/gm4Hj2XaxaOwpa2JZjmOZ+LcZIw7KqOVY1azMSwR7/Na/Q70Y96zE7BmdhPZvvVm+kMOYlS7lCZ1urNv2Qcw5Jickj5PY9XW4zCZZ+rhWxayxFw73GjVTPZui1mr1BLdn8po+xg3ZqUyEuO4Fsxodmdhp4zRaDTX8eHzWfSWQVjM8+xSnaVsSlQqysbL6deY/aww7wQWIZ/NnFA2dHwSLuH4dLy7kf39cD/Oncs9ydnlLNslApV5zg2MCmZOLQ5YocTXYLWd6S6wQzOe1xbPX88maxthlQ7Xo/YVzGfNQEw+L6dF6auZf6EOdnEfmL02iMn+7YMW3POEpm1j+/spYcBy7m+Fe1l2yHdw5ToS7BPBCpekoyPniqrJcUzNJQ0trivo7PfDrLbzBBq2K6jSMop1PkzCKO4JC1L3McMd4VhqxjHzOoKtrNyBS27IKczuMMtfNQ6LMhW0yv0QMw6ww50tTRR0ZR8b3PsXtDdKaObQg2xRWivoz5ITWB5iH180QPNGBT2ojmPPct5AyaYmOvsqgU0VvAJj22bSmpDEitPP4FQdOVWuOcnUt5xGs8H8+iup7ILOKVy+oIlG3TzB/sSexJ1jm8hqSALbrrQV0zcpqPx5Ans5OQgr38vpsXka69fHBQunyqnfP8eZon08ymp5zUOOs+r7zbC9XEpWS46yPG0ZKB/j+hWawE4b1kN1HvckVcksc2AtJHPdXPg4hZn2ysGdWjJaGJ3F/gk/i0+U5HRfNYvZnsjEcp4LzrtmM8jJwNij/Pj7KfayPBk7espIf+p55v6dY89WRs4J55iTRgK+dJJRsHEeUx4Tj5LvUkr0y2UzHsSi604p9XTPY780ArHlLa9txGlWyXNBtjX3J/z5Mcor8f1CrsXx+eyjymQs5twSVnGGVQoRZWsVpENnmFviBKzjfrt2VSqzV3dGB48mquG1+tI5CL2Tmyj7UT4zXaaHWo5NtE41hx2aqYUVbxWU+DiL2Uf3xqBlvI9fzrBF6T0wiPPhv4FZrFD2FRw4V7hbZbFnRQoo38Fr++s0WxxcD9ENcpo2PZ29e1kLy7MVdPWvk+ykaQ5W5cnosMk59qwpC01NeeZ9XMSmrzyDmc1NdGHoefbAIhX92mX05csVFvsoGTfWy+nhxsss1fw4xk7iPN94gW0cehQzJivoxOLzrMv1CBrwnj68VMBCPGOw4qyMKprOs6PjDmLmEa4RBy+yXjMOoJm9jLoqStiIsf7YfkhBEyPOs7uHF2LJKwV9UhQy5c9zcS7nH0+XC2zcjZmocklBsyefZ/4Tp2INz/UDDuQyl1APNOQzUizPYf7d1ujJfU6Ph6Us/5Ilxj7lHPXpCvuiNgLLeykoasYlZnbCBDs4/rd7X2Dl2TnoyL1N5aAr7PPmbNymwv1nzQ0253says7ISeu1kA3Zk4pF3Od3+Jex2rsnsIJfk3jxJlO6vR/zm2QkXnyD6RTuw0Be5xsvGbtgZI8vd8upxvY2OxU0BtW5r3uy8QaL7TcafbWaqGfGdda5Mxd//PdZutMdtigoGztFPEuWEvur7BS63JDRob8q2UW1dPyRKqeDuvfZ/YFpuJJrdOWdu0x13G5sP6qguPX/sjWpO7F4SjNtvVjN0iMnYn6AjP64VDGFqwuKJshpdu8HbOnHcajG/dXEE3fYHK1zmH5FRhHa75lVQh56XeVcHfycPc/PwAqOAbe5z5lHeTo+4L5icPkTFno3Df/7/LPfxEdsUvYubE+U0+uZz9icEzvwx3eOvYoXLLJAgC/vcV96+zlL/DUBC/cpaELlY+apfw5fd/P+Tmxiatvz0DtUQUP/amQLd53GukwZ9UuuZ2N3nsJtqxU0RKOO3fPfhsrcu06dJGZSyxD09m6mCDMpcx2NWG0jp+Xn3rOSdRNxrm0TPdnyhsUOPoelPA/aV31jBlp5GCtT0Hv9T2zU4xxsUWkmp7ufWf6f0+gRx3kg5CP7o5mBdcsVlPtLwdQnb8WKajn1/PWJDXbZgrZcH1uffmBLBJMxcYeUfDo+s1u2iAUhcvKY1MJmJk/EGy5N1HiplX1xOYduv2XkaqNE5fvzcMEeBVV//MVOSXOQ/Wqi43t/sJq1mZi7SEaqY7oYbstAVwcFDTL8zpbeDcEuDzldmfedXfPdjEssmkhS3MlKPm/ArPRm2v26mwWkeuLegxI64tDBouSInpVSyun4yQ59nIB6J3htZ3SwX8ZOWHmhiX789YMx/3NY9UhGKZa96d9Nefieez+JsgoZHstFb851JU49qH3UGQyvllJzlwpNyea9Hqqgp/NVaMG4ICzi3H41ToV+XdmAherN9LBfT9oqEWCXspTUDZWoZL0r9uB8OOhsDzI7Mg6NfRQkW9qDihxtcE2SnHqv6kXl3SNRU1dBkUt605iW4VjGe31/eR+KDDmHt7imz/+lTlXK+RjAPbz8rDodDcpE0wMyqpugQcsOZuDyKZwDnftSw8DNmBEmp5AKNdpauAFNRzfR+v196KuxFYZlyOh9fh+a4zYSLe3l1OqiSfu7h2HFNT7X/n2pw8sEi6iJdp/Rpjfm59B3BPcSU7QopH8eFvBeJ/7QodJlOWidoqB98QN4PslEzTfca2X1I8+9GZi8XUEdvfRIY2MQ2oRz/+OgRUtPBmKnOuefvTqUbWKOMTwnpjTr0Nk+pshON5HrWF1yX2aCZT2aiQ3sRw1r89HtlPS/344gy+BcrNgo4+/XJ83t2Vg0QEGpJwbRJrdMvDhGTvHmA8k+PQP1pQrSVgyiUzc3odZO7lcL9Eg2cD0O5ZnizYKBFC9cjckRTaSVN5jSj1rjLB85TeT3PnGywCf83gddA+iAhRm2VzQRndIj85/Z+GCrjPalDqJlU8+iR5Cc2iWD6VlXJkY/ktO9AUZUXpzBs0kTzY8ypr2LN2GAo5xcdQZTqMV6dOB8nlI5hNznr8aqjwraVWpCDw4g3rjE9XHTUHp4fSJqfeGeJ92EbAIc8YaKgloLjajMYQyqeSso7ckgUk63QpfsJrqzdxDtOnMGFQ85bg8Yk02/THSNbiKXehPq8W8GihY3088LQ0mrcCN+LpfRhO9DKfbRWtzLuZH9ZUp7rFbiywgF/eUznNJfL8Higwq6aTSCAqXz0e4Yz497RpCltS8WzeP+U2UEGU+djiHc4wVGDqdvfT0wajw//jWMngcD3lrGNeLUMDKoCkTNr1KSR4+g6StWY2aijH4tNac8+TL8Ucd92k9z+nhuEdpyL71j8kjSF83DOpGMNvYeScbPffG/z+pfxpnTlvl90KOXmPYp7NG3fy/U1RDTjhoHVO79B+yGiUk9fxx+NfgKfvPElDjeERc8lUHVWTFVnnTEb0Nq4ZlUTOylI5r++hc650uo/zpHPK5ZDkarxNT7piMqjymGWQdFNDTNEad/zIaorEYKs3dEy8fp0C1toB5vx+GOb0YYN1FMihZrfLbcAL2XimnnBhs8GquL6rfEZN89Bg/t1MRwLQmdODEWw26r4nYRz/UGdli5VwnnWkrpwXM7HCD/Di0+UjoXZI/K/Vqg6IiUjryxx26vh6CvIqNlhx3wwuI7YFElJRNzB1STlcL9FVL6E26P6jr54H1AQl6D+b3LUiCgUURH5HY4+l001LWLaNOlMfji7j4w3dJIbQPGoN6rUbjSS0Jq10egY/cILLaSUFvFSDxoPxRnLZFQjKYl2jkZovoiKb3tskSbjXroJpLSX0us0TGvF5ZvFVHexpE4MfIPhF8Vke1OC6y82wY6c8VUmGyBBl1SuPVETPeKLbDc/A2ED5VQmuoozNlYBd7TJVQ5fhQ6DmLQsUJCn6st8Ez6FXDNklBI4Ej0qc2HgHNimsOP7fZkQIuZmPacNcd1PimQWyei3/UjMG12JBjvl5DTO2u8F7sFuttEdKKHFdp0LQaVqkYav94CZ1XbY1iXmLSvDMWcB2PQzkJKqaOG4d+WVlh8VkrBbaY4WmSOugNlpOFvhj24xwsIFtG7QaaouV0HZcFiiuhlir7h6uhqIaHOwcNRoq2CZiESGllphoVhXRDeW0pqw0bgi1ufIE0opc+DRmCPpSLYxv1q1pERaJNXAuWzZDTlbzMcG30Bmq9KadEdM/StOQvKVlJKdzJD8Y8UuJbKn/nCFO9cjIfWI2JaVDMMSzYFQq01x0C6OXq9mAdGgWL6nGCG/ZwRGMdkZMdQbDjpgvqdYopXMkKrT45Ybialu+FGmPvJDm8ES2nobWM0bh2GT9aJKczZEBtEQ7A0Q0KP3A0x5dEA1PORUI+Fxph1TAsdZ0lperIJvj6ggf5cf4/tGYqxgxKg1FtKaXNNMKTvIQiwltCOx0PQf91u0PopogE6Rui2cArYeEhocrUJrh0/HirWiCky3QhDq0dCXJCIGjQG4ZqlnmgbI6YZzgPwfLU7GrlK6VCuHqYMcUWHsVISthugww0ntObZNuwIv36SDT7bJabhrv1xwxpL7MqX0J/E/rjWdTguL5HQgXUDMa3WBKuOSulq+UD0LY+Ai5US+rpvEIZGBEF+tJiexQ/ExMBFUDNCRO5PB2C51WgIcJLQDz8DLNlvDLleYhIF6GH3dG0IchXRdJ4Fl/aYgcDXObpbG+M7puLQrxJqSNLBI5MnY3oj78XLfmgqd8Zb10WUWquJKdccUbFYTAnn+uI2A1v0uCchwzBtHL3PGpNXS6nvdx3ce2AF6DaKSa1bFyemzoSQVRyr5/vhmvHIMd9I355p4f41A6BgvISKo7VRpqYB216IyKW/Fnqaz8WUo2JKtVXHiy9nosFmCa2Wa2D+6emoektKH99oosoEN6x7IaZDw3uj32UX3PZYTJ+e9cHusePQXVNKG7Q1eC60w5BnUlpwUwM7xnmD/w4xbZiggXMmOINPciN9vqOOd25rQRrH+Rm5Jjp+7AW508V0eoM6Hhn6S/CysZF6vO6DqyetwCA1MZ07pITXOpZg0T4xBRb3xNoTfujWX0JCx964fP9sXGcqI/VXqmjuPRkXzRLTKU1lNNRAvNZPQvFWKvgoxBXteN/nu/fCh4/Go3WrlDZ1q2Jx0lwIfsrXUKeCDY8nQMdpERU3qeCBq7bQJW0krytKaL5KBYqucq6e3gv/etwpaOUY+9imiqqX12GGuZgMK75Bp04AVhWKqfrIL5DO8se0LxKewbtBoboQE95JaaSvEgYleuO2FhFlln4DYehULCoQk872X/BwzyTUspNSvk03zCt+AlM5j0VfbYfeD/6BWToSelLeAScv/Q3pLhKyUf4B559ehEQ+g5WJ38FLNRviuL4Y4jco/3ACojgnm4//BiNGxoJem4QC53+D+ORwyF0gpYYL32Hc5QBoCJFSqWo3BKhMAderYmr+9hsCmxyhKF1EOX168EyjAnWfuZ8pV0L72Z2CAJmYrmzogWl9glElWUxgLIWDwRvQTyKm9qQWCD20Gqu5phRnfoFWz5mY7CmmmgUtEHDFC8s5Pt1KP4HVuGZ4/U5CHtvlUOAnBjNec/OwD/DV8TVYDpaSx8HP4HvkEUjGyygg5SscmZUFThYi6l72BTSWp0NdPMen82cItTwGpv3FdH9bK2y+EwEPFoqpwrYFjvZZD09cJaQ+8gsox8wBy6ecf/5ug+172gSyfDE57GsD5fTtWMSPZVqvYUjmFkzmfjtTow6OrNqIkZektL1fA1zc5IdZb/m7TryF4lu+GCUXk5tdPWj4zUDLMCld85eAIqgL0k9y7fv2DixrvgEby7Gn0QDKaS3Qzb2fwzQJ3J4pg+4tMvocJYcjV0IhbhLv+0MxRFqshW3KYjL7JIeOsYuhxwGOmaYPUKLzWeD5VUxH1RtA1zoc23gNbZ8+hqlvd6I1103zEY+hMi8ErZVkFOj0BO5qbsa4bimF9XgNd98uxhYjMRmPeQTui+aj0yIJVTg9he3kixnLpNRx9yUseqeKD/KlNLfzKci2KeG6XVLSM3wDVpFd4Kslo1nGdeD37weBj6OE9lpWQ/ffEdjOfc6iy/dhQtYeLOS9LrR7AHdVdqDrNBm1PqyAWVe2Yss5Gek4P4Rel5fjxhFiSmFC8Bm5BDXXSshTchc6pAuwsp+UXLY+BEcx5xcNrhHh9+FQtzpGxEkoKK4KGpY1C/6brycbCMxXHcCAhyKSNd2C7zv3Y0uemOYmlkOscziuM5PRtnFlcKBoJ167K6MnKbfh1Lnl6P5KTP61N8DXcimacw1KH10KN5MHoUcw1/2zN+Dn5AEYyHGYVXMbJJ66WLZRQhHXCc5XnITwrzLSs7sOWR3Hwd1fRsnapXDZKRb8v/MZWVUMS49Fgv5Evsfvl6DToVlwkc+RROkajN8ZjSs9ROQffBlCF0ShJvJZUCmFn+0RKLkvpc7yS3DaYi/e3yYjP8MrILvCPSfXd5+MfPA1WIkt9hyrBRfAs/9S3CaWUvnSc7DjtCnW8T527y6E9U+NcV2ohEo9L0ODuRC6XOV01Pg8ePa+CUdV5LQt5zyouRTBZ+5jU4wvgEbxach1k1GN5kVgeBzSud9wiyyEsouHQHJBSimNBaCxYw8Y8r1I1hXA7YYmQcNFjudNF8H/dzSqVIrI0LMAzjtGoc4ongEDc2Dqm/3YUSyji7U5cHBIAKZxb7NcPwvCji/DMGMp1b48A/YhS1DBMVkTeAZ0N4zBgLFcU16lgnytNb4O4vyWlQ4jrUai2kgx2QizoXn+S4hZJ6OR6SngMuoxaO7is/NPOszuewfarsooeGY22LwvgUDOz4a9z8K9SXkAmVKq5v5lUWEaRHONq/xxFhRv4+FWAF+/NAuSrkRB5D0pma3IghLD3ZA8V0Zew7LgSsoHgbdcSu3h+eBuewjDR0rI5X0qbG6NwmaeE2veJ0MgrMHIrRzb21JBK2AFWq+SUM38FChYtBjj7kppvG0q7Lk1H3X2yEhl9Ako/4hox33UtsexoDnTDXN1+DX28eD53Qm9pkpoRs5RmPeOeyGu+7dHJcOo1WOw64uIEqxPQKbmF5i6gGfh5UfgRYscfD7zvV+Mg0qsg+YYGQ0dmwAx156AVwP3bCOPw52N9yCX+7ew8cnge/oG1KRz/VWcgFavCxCzVUoBRSnwT3YmsMVSeqeWBnQtCZyWS6ksMw2ez4oFO75+Q5tUkJ3fDwbOnDfa02BPYKsgqIeMBtqdhJurYzGOa9boXuGw6WAMJkZwLxF6CNYdi0bNZJ6VTsSDMa1F6x8i6rvuOIxYGIA/eNb4nnwU7t5biio9JTQkIBb8Rs5Du+tSepIVD4GuMzCc8ySbFwMuzVPwtbqURkdFQ0fXJAzi/Dxx00E46gW4QElCeucOgdEDV2xNEtN15cPw4347mMXKyUVyEKp9WqDGXE469VHgZtMA7TyjfT8ZCQeLn0MC793AP9EQO/YBRF2R0quIw+D9+xYYxfLZnH8EmsuKoahCSlEqseDLciDgBsdqRTyopqXCXCalf6wSYLlDAmTw84X7E+Fo+hfBUc6Bh2piQLUwFnWbxPRxWxDYmB/GUq5r8Ts3Q1/NpVzjOG+HRcKB0wuwm9eh9EMEtDbNwrrvfP3z9oPLdC/c9o1nwIn74WueJ1rz87/9ImGT9C20OMnJOTEUHi1/AZ7vZTRnaRiMKKqEG5v4ccw+uDFdCApdGS1PiYSjz66D3SvOY84H4e2cH4KocTwH2QWD24tYDJ7BPedDf5i97jDqPZDS1s0LYECpJcZc4LgqmgnhSiMxxV5Of7J9wEYyFL1SZfQm1hsKZw/GOs5vvftNg8+j+sAPPsszXGfAeyMl2LhESjdFs+Ha33FY2iam+okTwPl7LDZwXD3/BjD9UwxGcR5YazMDmrUnYsM1GW2NtoU+B5xxzVEZ7Xk+FvxO2KPNbhn1vzcOQiZa43/f/TgX5AZp9WZYxfnta6kLFO4wRqPzUupf6wRK/Q0wgXPsssvjoaitPxZxTZnUZgNzx+0HBzdet/UO0Gy/Fdp4jl74yBEmhy+Eyj1iMunlDNLVAljEvdOhfi6w4b05ZP0Rk+CXC2zZqA11ORJa+0oA2ceUoWuOjBbmTgD9P3EoceZYfWIFQ7cfwbmz+btWm8D2SH+s8+bX3DOCkF+LMYtz49oTQ0AU44dOmjL6mmAMpy/PQleZlJLsjeHjNS+8I5XS9e9G8ELHAx2GyGhfmgnI2l3RiHu8MRVDIcvLEXce51mm/1AQxfHZj5LSwp+mYHrKAutW8X4pjYDknzxrCfjev5nB5A+D0WMt7+86MxDd10c/PvsTe5pC/DxdNLsjo1SxMbyskEHDczE16Q2AXgbvoOuGmE52GkKH9hPQeiOmP3ONwTPrDjjWielr4lBwm3kVcv8V047JptDHoAA+XxbTmZrhMOrNSTCPE9M/NeZgkBoHOn0k1POpGQzeFQEZvD7Hdo4EN/Ea0IuV0K7EkXDgtzeUF0loz3kLGFbtACvrJTRTMQo6jxiDWTyf612joCNPHV5ybvyoMRrOR/eA8FVyGm4/Fn5ciMf0ZAlp52uBHsShEfdC/2zpAxHLt///35rdtlCBsiNb8EmElAZe7Q2ZyzfgOl6Tj1kaELpnNeYq85pv14LlY5dh9hgp9bnSH/yLFmBNIM+DKTpwIc8Xq3iWnLNOG/K+c1+9WkKnr/eFp8c8sYrvZfTNXuBzRYB1QgnNT1YDXytn3MjXfz1bDRQH7bCjW0JJ3X1g5G0rtDTg9XfSBDvjEVhjztdwUQvOdhpjONf66w46oH1nED67xmdhRz9wiR6AXmtktGm4Dpy6rYsVYhlpa+vCqXedkGEkId38X4K3eV/B5rCEBJ09IaWkGTz5vo4t6Q0DwhpgCd/vzx2a8DK9BiK5T5g2Uxuur/0H6t7yjHCtHywYVga+nEvPve8Payb8BTr7pTRDewCEx2ZBIs/F6430YRTneQc+m/199SHiZzToHZOSdpY+SEdvAwee0e4uHwgKWgimdVLqbW8AJvcE4NshpdSxhrDmnjW0/5TS93NDoHxwAqpz7xRmVSEYGnEUw/Wl9GyBSBAwPh6Dq6S0d/gfQWH1PtxJUlrj/0YQoR6GZjw7VFu1C05tCUXveAmNedwD6o574F6e3VxGNwl2eiGaXRNTSdQHwbULE9DlI/el/u8EfrPGYXICzy8XRIJT6TYo4rppeF4i6Lo/EpdwzeoUtghOnBuGFklS8r/3XRDycDCuc5SR24mfguvjDTBcwD3DNFW4fbkbOqUS8t1RK1jQ+Q3aHknJ16ZFkOn9CTT1ZPS+5oegITgBo7iXDnp6UZAdcwzj+LvyNa4IBPbRqOiSUNiIRIHdjSjsOsOzifY5wQmPSHyWJKHulnJBeqoLvk/geWorCbIvjMdb3PeWp90QdCePxb08v/heKhU8tLfE1h+8Vn0uC2zGD8f/MsvebY8F6miC3vw4bFajwOOREppZSsj4SangYFICBnFMRq9PFvyz7Bi2DpbxmhwVhAYfQq15EhrXuFFwR8cB/XS5zy9NFKiX2mDIAb6vXVGCmA+WGBHM/XbvI4L8Dcpo8F1EtfPiBE/iEjB/upSUEARHvI5hOsdhaPNKgZYkFr0SGklZ+45bXcBhlCwRU98kdUG4tx1KxkhohOUmwfukMeh4X0KhHt6C9RXWmMGx+i3ETjCgrwXG8VyTt2WEYNFeU7x1mvsZI22Bf+gf8OV5ZPWLqYLVuj/BTyCm0DY1wfy9x9G2SULpmOoWoXkE02pElL+4YeK/Xw9j4CUJ2eMsN/fcIRi3jGeln6/cgg4MwurdEr62JDctgwHoYyilnkzP7V3iV3hwRURei0rcdu74CLd4nk06Gei21zYJ20Zzf/LMvrzZLhE9Od42zVEqdwo5ggtSeda4+lc5RevgNheOz6Mvb8VGaeBOzhungwPK82f3Rkeu6deOlZavfC6FfK7Fa66dnrhhyDuoGsh94Ke/bv+oeQrlnOu6Zx0uTzV4CMqFUuoedbfcwDEJt4OYHCfeKn8mPo4NJlK68kJHyG4koHWejE4Fzxbmcx0pNZDQyJFuQhcNNdzIuddHcr98nqgnvv8oIWGusrBXUxe4cOwJBzgIdR49gLJwMV270lDuM4mBXxrXqX6qwg0Zpf/PxQK7EcIvwwtA9Ivf28tDaOF1FtqPy0jQ7iHc5pyEd+zEtHaerTDWMhEr5/P84hojjExJwNy/ZJR1MEF40eYI1nK+jXgTL/RJa4clQySkkbNcePRcM+y9wfd75oDQsp8I5p7gHm9GivDrqmxomSYmjW+rhKpnT4GDiL9342rhHfdj4KvH/e2qSKHl3UiImSwlVc9EoVPBDvgcJ6MeZ5KFujePY/JjCXU+vyNs70zAob1kNNe7UKh7IhaXc65eu7pMeG3xG0j2llDt8HPCq3OrwXvWf97yhnDpJgali3kWm1EtHDDvBphzLgrb9VwoLgmHNlMJyTMzhbVPN0Nhm4TaDfOF167NAyM+753Sh8Lhs6aAaw3PgKFPhL51x1GfY+yvwi9C//TDmPuHe86vEqH2lRgsBDk5NH0URof+DS1lItLb+174c/sViOTa4VLZKOzYlwe1D7nPf/pFyAangUOYhGI/K7NDPWMh7ibH5Eo1VvYuEkzduT/P1WA2XjO5L+X5LkQhvPBkMlSVSynrbJvw2PhEZLskFN+lxY6LDqMmz+mgrca8l8egB5PRow2q7OV6wMRsET1qMmKJvSZidoaExGcN2PvjzmjGNah4rj7L2XcCOteIqFmjL8u/zHPNIjFtL9Fm0cYR8Gwb543e+uxBxwYwWyelhnxD9rp8MqwZLKVH9/uyKP1kjPTm16vas5DeSfislXtX9+HMsP0wLhkgpliVgWzykRi0vighv0XG7O8VgGr5PI+8MmeFJW5YFyShK27D2KVwR9zG9UVcNJhpB9njZ9//9G4E65i8E+7HimjRbRN2xXM93LrJ58LZhM0Y5gd1HhL6ONqYlVzzgqBTvEdxBkxpfjJ6/hJToA7yGibiIi0pNYc5sIJlhxCy+Pw+tGVbXKOxcI+E8rvcmG+BAHXCRfTScyz7vnciqvB5vLZjLFPNc8Guz3zuFgjY9NW2qDaNe8jltqx23GgMdOA+6u8JbPWxVFwewdezeAU7VHUC21FCqt7zmeXCJMzmmhgc5Mk+/4rCHvx8cNkMtm36AXzNs+1288VM/9YElKnxdzlNYRZSJ1Tl2SHw37nsftkojBrC8/KvyUzpghkG87mArb5MssAE8zl3PXFaxgJq0nHuezGVRe9mfTPSMITnppjyLeyJcQrmZvO8oLWelRhEoWQ/58Px/qyrdj8u4To44vImlvl6H1apSmm12W7mMW88tnCNDhm4kdXfNcQosZjiXdYz1al6WMX5ofpSMENpXxRx33Jh7HbWcqw35vJZ/u0VzmRcC0qFYmo9EcmMXM+imgVfj3oc+7X8DHpzX5dZEst2tpzCYCXOaSEHWeH0k+ifJaOqeVEs3z8CU/4R0dWbe9iQvD24jvvDOM8DbKp8F97ieGhOiGHSJS6410JC+tJodmWGE8aVSOn29gNs3rvf4HpBRIfCDzH9z+2QzLPbdNcj7L//r93MV0xz6hLYx7YcVF7O+fBrCut+eRa9ue4PeJLM1m/IxEBVGQ35ksDeTcjAqS5yOqSZwEKPhKJXvoSK3I+xyvvBWHiOv9ckhX29B5gyR0wOr5PY72Ou2Mz1ovzCMTaoyAmL1OX0tSSOjdNshbJnHHu345lveTNUp0hIKTWZLdorAVMDGUWUpDCfqbk4dbuEUmeeYf4sG2vPSkn0LoM92nISRbxWIx8WsZF3UtG/XEwvD59jK74mo6OJhNzv5LBFkuOoaczrqchiqe1H8Va7mDJVslilXRz+4HxeanCWhcw7jMVcly9NzmMbxBvQtZRzi2EGe+G6FhM43k5+ymKm/VZhCfdmiX3zmP7t6XiR987w/lmWcmgK1hDX3M1nWNAJd4yRSaj3q5OsQFWAT3JkNOp0GivtORD3jpXTFZU8VnNYF2P4XOCQXPb2tQa+bpXSTNUcttOyF7Zv5R6vNIf11O+CO1wrw4bmsdXST8CWSemsSjZLZwpI5J7W9GMGg/ZG+FzE+W3MSba8LB8T/suDWy+z/R25mLuC+9UFRSzf4xQ+WCchzy9Xmfrlk3hRl7+3s4QlF6Wi7iXOD3iJBaunYEiclLo8C9m4ndHoWiQmLZUiFj4uChOGSchg8WU2OzUSeSHplOp1NpmWYcFmGY3QKGCL4haj2UAZ5Y47z57rz8P2pTJ6oXye6SzyQZ9ons3v5LFPu71QsklK9yGHxe62xpahUlqpVsrK7EZiANeaLzOL2U/vYf///kbUhSL2jBliVZeURu0sYH7h+mi7j+P/ax4Tj/4J4RzzRc/Osa30FXITxfR+Wh57ObsVXKZIaPWmbNY86RwGcd2k9beYa2Ie/rgspatDbrDyuRlotk9CfSbdZgrVdLxmy9f8z99sfGgaihbK6PzBq6yVRWAUrzkdYexd1j6svMp55uUddvuhE67hWWyjP2Onghywy0ZKVam3WPNcW0wO/c/PXGd3cs7hjRUS2uj7D3sjyEdvnh/tLxDzmn0ab3EvsbX6AVOKP4VLVGTkHHWXZWtEoCvPvzb6/7DpwXsx2U5Kp54/YBMAMIDjXDH2EWtzdcXkRJ55x95nwaFO6MF9smDjHdbv+nks4dhbMfQ9sx1UgC5yzoFtNSxudT7qaciocFYl2+uehRcPiunp1FomLc9EswIJLdj9ghnq7sZmnn9/ez9n1Sa7MEZPTgvVXrI5g6agjVhEQ3a/Yj0HeKDODAldrXnJklQK0ZPn1l5qEtbzYQFmcl6NOShmwX3PYpWBmL6oN7D+J86giGvTnqVi9t6QP3+NhLSMa9mRpJ2oaiyj4Kfv2CfFFJw1geeIrnfM2GIy+ntI6X2lmIUJCrGojM+j6QcmelaAtjxfzxr+mRnNP4ueVmLyvNnE3D6dwXyeAXe6trGEFdtxzRgZPc1pYteWzUCPu43UuP4zu3ZzGs6dKKblPz6w0ET+fJ65ghZ/YHi4EPOzxCSb+J2JmgvQi89FdFUXq5efxfAvItow4Tu7vzkLzbh/XtSnBy1aHYoh+VK6ce4bey4LQb1cGZmP/82EI7zRabKIPj9uZ26201CiKaah9T/ZuZzJqGbLM4i4i63JKcRnHJMu/ZXpdUcBprhLSe2qCtm9ycE7eY0UlKVClpHZ6FIlIs96ZdryIQvd/CT0/UwvuhAYigHcz4w0UKJ5F7ZgO+f5EGcVKizxRIff3P+c70FPq9wx94mY7EuVaP6fiTirXkyLY1RINd8J3TlHnVfrRX0T7fHiRykZ+KpS3wOFqL5UTM491ehhcQEW9+R58I466ZfnYFRfET04rEY3rbOxbLOYzoX2IYvALFzAfWxnsjpZrAjFnZw3Brb2psnSLfiZZ6WZoRoUts8Fmy3FtLWfGmlYOGJNpZg6JqjTzOoxuITz0u4qdcpfZYXJHGNW3zXpmXkhGr0Skd1iTbo1swALcsTUM0+bKlfkYGSSiAa0a9KatrNYUyGmeaBNnT/PYMscnvXcdWjViVC0dpHQKz9tcjq/BR1kUno5X5fc59hjxn0xFfpq0zc7G+y2ktItPR16e28UlnD+qfLSodhh+Rj+R0zHM/pTZlIOtjyQUEO1Pr1KPItuZyV067oeGcWcwYJ3Usor16OEiFCsnvDfb3QYkL0oGJdoy6jawYDM/4zH8tNiGogDyV3LDuP4HCXH6FG1izXPZfxdrnr0b60FvjeTU6NSf/JZl42WvWW03daQyv3OomunlJTTBlHJhzMYZ/Tfd88MyMs7FF1GSUgnfAiNfrcFU3ykFBlkTH5jea85VqOLTejIRsDSO7wXasb0zdQFjbguWF4ZTNjLAY1a+DPHDKLZ68Zg+TwZrZw+kEQeIWjDfVTWYnNaU7wZq3ne0TI3I7/KOaj3U0zHtMzpr8iZaBcvpc0vzMigZCr2aJBS4y5T8hvigSE1UjJ5MpR6tQVjwTURvZlmQQuubkLNao7zayPpxse1aMo9dvcoCxoXuhLduacas9aCDnouxVJNKfnNs6CPv+Zj11sJDT4xkqBtDq7MlZJ/hzl1T2oH0d/1NH2KC06oaIbXRfW0IcUF7699Dxdz66nsvgsu9XsKreH19LXRBW9MrYBC43oa+JP7R88b4B37ni7x40Wal2HWr3eUza/x+7s/LvlST1lPHdAgThsrxjTQd+k4tHrWBwtaG2jdNkdsqOiJNV/4+ZTxqP6nEy5KG0g3ywkNfFohYVcjwTMn9HEQgXlhI4UOdMbbY16A0e1GcrdzRtNL/4Dd1kay83DGL25lsPJ6A81f6IzXdxdByp56euvmjCktZ6DyQD0VJ43H3QbJUHaFH5uPw/D8eAjMeE+Gbg5ovtgC11k3kHuDNbpdGI57nRvI6bQNKu8YgjfaG2jt6zEYKdbHvb0aSWhph0ZdOhhV00hnXOwx4rEmmvYSUc+ZDiha3AVDNd/TnIAxWFn5DTJPvafUjzboV9wMklH1dLfcBlf1rYfkY/XUq8oGO5qfwY+qeprabww2td4D/Xf1NHHiGLTXuwnb+zSQIMMGi+kSmO5ooK/zR+MlRT5U9myg2hGjsS4qHiR+jfT7pR2mrD0EtZ31FFk+Fqde3w7dDg3Ut7cNBjmtA93r9bRynjX+He2I1koNdGWoOc48bo/WobzOHebIhlpj4s1GOnTFAsstR6CDiYiWeVlhycWh+N5SRPV9RmOt/gDcxvve+505+s/SxaNv6undjJFYF6qBZs0NFNw2Et/3VcbsC/V0xc8ab6/6BkavG6i5yQp7PVaA7+ZGqn1phVfX1EFEVSMt+G6FwY8eQ6yyiF4Pt0Yfx7uQYSaiofx8qt91eOIhor9drDBGpQjM+DUmpyyx8/MZ0BzdSG8XWmKSWgq4TOd4WGKBfvfiwTSjgZ7/NRJ70Hr4kdVAB6dao9qNpfBe0MDz+ChcvH8GOMjqaZmuOYqK3XFW2Hu6O2wYHmp2w0q+ZuHCYVip5YRVWxpJHm6KUzeMRZUKEbXZmaHmRJ6DZGJad9IMh1cOQ9dF9dQ/cxgW9THG1ke8JttNUcR9Y9jCBvp80Azn+PbDHmcbacN1M3Tv7ot6J0TEQsxwbWECvJ/P92s2ApX2RUPEwkY69mA41kbtgrIVDZToZYqvZ82GRO1G2nfLHG1z3CHjRgOl15rivToHmDuqgd7ybCS6OxXNfOspsGwwvs70wO6OespxHIIrWibiur0isrpihFaPnNGV63jglyGoa2ODCY/rSTTJEAcKLNF1cgNJjwzGrWSKC7wbKTBiCGYZDcadw0R0MM8EfQ0G8iwgogsGw9Bq0D6we8pnMNEEW1s2QGB9A8V/HoI9LBaAiGM1z90I17Q6gvVy3tMQE3QPt4Yeb/kcnR6ML11mYtiDepr/dAC263mh3chGqlQaiL0zJ6GEc9f3DAO8pQ24TSKm29cN0PmuHS7gs++uNACH54zGWxWN9KJcH1v9R2LBGZ7Zyw3w32fD0VBJTCHyQehUsBR2jmgkFjAIPTZOgTjDBlrsOhDlhx0hbmo9GW4dgNm/jcHmfQM1nNNHn5n94P2FBhJb6OKvioVYllhPnwdpo+z4XAw/30DHxutgWOBMXMDxeSmxH0a+mY7WDSIa7KqLow644Vxet9jJWtgZ7ozeOxrpwXZt3LzdAf1QRI+wHy67ZItR2RzDRv3xHy13MJU0UGUfXbwWPRYW1NTTMR0dXPTOBF7efE/Dc/riKOee4MjXE7qxL7ppfBMU+tTT5I0aGLZrORqYN5DirRr+TlmCixZzPHtpoK2VH3aMEFFSrQYqdvriLe5zxB5auF91MlaebqBDbmoYOAEwarCIxozrgzZTXNGPH69eqIl3n4yGNj7vCzjvjjEyhcJJ9dTQ1Qe7F/0WhB9opKvWGriqhq8huYHGV/dBw/Y1GBjVQCMrlHHOhJX4ks/d8N690LB0CbrKGynxUG/027MQ2//DzIo++K/RDIzwa6DOJz3w9oWpaGTWSBGJPXHOaA+smsrXvLMX3vKzAw+O+b5RvbHEeBR4Xmqg08kqKD3cJlCUNNDrjyr49kYQ+qTzOQr5Dp1l6/nsNVIC/Ib82gDMknKMTVTCd7VzMaKO9y6nDb5NnIVlXDsCl32HEMl09OGc7DXiN6zTeANG/Pnl0zsA9j8Gb5tG8kn9Dis/34FgE35s9wMMi65BkAE/3tgBmu6F4PG7gZafa4Nfu3PA60UjFbZ9Ad2/nMBSKKIyjV+wbZclDF3FZ2HULzi6YyjUFDSQpaQNNvl8FWT3baSUIb/BXLEbM2Ma6P5vERwdtRMNn3JuHCuHeXlb0CmykRwVH2Hyno3o1N1Iqqvb/8fRmYfV+H1tPElIkoQkIUlIkoSks1aSKQkJSUglQ5kSkjRHs0pIkkr6hiSZ09nLEEJI0nDmkqmSzCTv/r3/navraT97r73Wfd8fdQVMVVehs4mUKmzfwf7yFegeJ6Wr+h/B3sQZnTPkVLPrPXTf/gWs98tJrcd7iPrYAmqbFRRy8gMoNGQQzO/XMPQzXLhUA4UJCmpz+grz/pyFcae5X8e0ga/FaSg9JCPvLy2wKuQIBNjKyX7Ve8g4FAPq//HZd2uGC79DYct9OaWubQTvgpnwsFBBacpfYfTDCZDhLqfAxFZ4Gq8HGbNkVGL6EZJnfRMoj5NT1/Q2sJkbitZfpdR8rh6yrh7AXgtklBUhhkHRgWhYy++uQwSFr/2x9LiC8nQVcP/kKrxTLKX0bo0Qs3wF5rrKyWi8DJwWLcODGxR0b4AcGsKU0KN/IzmtFoOp4CeUbuVfn94ExgvboXpLE21SfwMf49LBOlJKAXuaIM/wMPzUlpHNejloDYsGfTfuOyZiOLMiEO7oyWkbiOH+WW/oKJaTS44EtjycDxajFKTv8gbW/zGGg5Eycp8lgwwaArodUrIoaISr834Lzl/g3jFPCjsl4WhxgWeGpy/AWC8MNbnOt+2sht9aB9BgjIJcB1WBX1kg3utS0NVL1XB5ngfGcD3PSnsKGvdXY4CunJxDqsFPsQKneSpo26paWKDXG/U8FAQVL6ArUgXzqxVUMrEWQtaHQHGnlIxqasD7zFbI9JGR499XcDdqORjlyEjtaTW0l1iDJtcr5581ULxuHEh4TtDY8Qq8rnYILE/IKaH8Bbz4GoVmS6VkOq8cHtVHoKcxX+f7IygdGoaSngr6uuAh3FwRgm03eC9lVMBNsTe23+D9vIqBeZAHbjkqp6zD9+HMYHdk8QqyqauATVu10X+flJ433QWd1P6Y97+egfswcUZf1NNXUHX8Y/BRzIZ3fWQUePEpLHKZDFFSfkdOlWCaNQbaz/Dasmfg0rtN8GSagpou3AMX12gcMZR73KfbEBYRgdMq+ZpWQtD6FIYfDvL6/GGQ1r4Jf37kM+57GWzXeWMR79ubD29A+BcP9D7DvXVmKdT4DsV7PG9s0rgGrVMG4fyncmr2KwPvawNQZVIjpboyKHv7UeD8XkFWq27A0wExGKbF9WHwBQjojMbM8XLKDLoEj6ZEYUQZ7xnXa+AVug13cC1qG3QG/g7Zgu0hfHaK8qEINmBCpIJMD1yAoV3r0eOPgspFJWC/ZBQ6dfHeFuSD2fXhCLN4v5lehKv+PcCD198y/D9ICP8tcNgnp98TC+DOpFaB4Vnu0cML4dP1GDTdy/0lLQdK1A9h6WKuS0vy4eHo7biNe6JaxwkodvdFM97DJZMyoXu6DxpwPh039TRI+47DYJKRamE6+LYYoUqrlBxTsiAjTx1UHkjJ7M8ZKF/XE+xbuR8tOgV3hn0TlG7gzP74NLwfF48qm7jOm8WDe3wsuspldHPGUfgz7RBe78e9bGcm7Lm7G7fwzFzwNhnKP+3EtRu4Pp9MhVVZfljK83m6Xir0nbQJy0IUVLQwDXLdp6BHHL+7h3HwbPEkVPWTk9mvBDBKnICevM4no1JhTPhwMJwmo9zxCdCzXQN+a8tJZnYYJr/pEuhjIz2vTYHWtHisfCkj3eeh8GpxLBpOV5BnRTQcTjuE2ne47mUng9mqvVjvKSXNpYn8+QDMr+V5zC8GOgq2oXK5jFJVY0ApZCMq856v94qBsiMeaHpZQWYmkXBMbQ0qVBupwi0c+n9DTFrMc0hUOJwfL8CqIs7yEeFQljAdg6rk9KMgEvplW2ByhYx8vQ6Ct70rpBtIaVuPaLh5dwGc57ptdSES8PEk2GIoI+2aKBh1bwioT+GZ50gEqJzsAb+VGmnCjnDQ6p+Awdxr3qrtAMW8OHQM5/nh7lY4mR2AJcel9OBAOLiE7sQV3OMirobCOW1f1OB6MnlcEBS89sJ7czl3NARC5Gl3rBzIGdBoL3hprETtBjk9aN0Kc8OXYpxAQdEntsPv4w74fJ2Cfv3ZCQsv2qHGYgW9rQuEsBk2mNBbTj1X7QPRn+kYx7NxfOA+SBh2CNrW8zz8fSOU6IZBBc9I0el+UJvtBWpcAwXLgmDAFTswPyKjXw0BoJEyFjLmyal1pz8seqQF+nyuBX23g3GAyv//zOutaAtYHk7CDJmUpnusgOKqBAzhXll3ZjWsOh2HTtMaKcVkCZge98EMnlFbv/iAIsADzZ1klGK3Afbbu2F5goxuLPeESHMXzDjL63bQA+5cWIQ/eWZ4Wroefl2bi+d5VomftwEm+NnhwxWc1zI3wY+Aq1AUwvshYRFMUC4Crav8jOQEBqtzIYKz0hrJElgw+Bj8HsnXTFgGvdfGgMVk/rm3G3Tv3AXVr2Q0oHE1aLkuhwzumxd+rYU9yVZQXyqnAX3XgtB8JJjPU1C8ijuYtvWBd3MaaUjLSnim0Q1yuzXRnL3r4L+4JOycx9d0mAvXZydg4D4F9fWdCcfz4jC3tJHmNNpyZn0HToVSOmtoDsqT5HD+kpR+OVvCx6yX4PKef46fAR6P74OjHa95kg1ovLkGjmtktObvLEhZWwAtfK4XPrQFrZmZUMXzzAUnOxiqnwyey+X079hsWJMQDhkjFHSg0xbYmg3wledGgdF8aGufDxGhnK10HUD1pBnM5XqyspcDNPfVBU9opDrxAri9WAPCDjfSmt4OYFSVhK7ZMlo/cxx0kyTgd56Llu4ZDs3sHzTxnBMf3h+mjP8BxY0yGrVuKAxtfAcZS+S0cf1okIysg+uP5CSgcXDT/DGIvstpendTkBy6Dawv79XTZpBpUAT5Rgo6tcMcri7NgZApCprX2wI8VI5Dta6CbkRMhQerE0HnnIJ8p1qAemkUqHDGOT5+EvhuTEK3PDldnqoO23okYiaf6zV/NWCV9Q6859JIrtn/BH2jfNHRrJGWn+8GM9M2oNtvvs4OZbi1ch0m1Svo+A1l6KpxRbv/FDT5nhJsXuSM97i/FH/sFLxxdkTo00iSzX8FsYnzUWdPIy2MVYIn3XtgFsgouOy7IK53N9zBuXWwmhJ45f8CCc9R19b3gbQe7WA7vJH6HdaCoINJWLKbr4lyQebURLTlmrN6sjJ4jA3BJMtGKg54JqgdEIQZ93muWC4WGKkEYHagghwjWwULm7bi+T1yCo5qE7hKNmLeYJ7BRrQKbgasx+ecNQJN3guS9Fdjbg3PQo8aBbv+LcPkEM6ViVWCJX0WodYGObnm1giqTeeiK99DnplEsKML0b9GQVHHnwssq20wwqmR0j2rBDFDVbF4u4xcX1ULFJu6owbPnG1PawU1VofR8KSCvLddFNzqFoXp2xVktDJNUBgQjkbq3BOjLwp020LQsIDnOiUSMPdgdDvE/XpapcBs6VLcwjUz3bdYcL1uER67IaXMAyWCnAXz8I6mjAqzzwnqT9ti7WY5LXlUJPBRtkbdSv7e5GJBWMBUbFvQSFrjMgSTJnF+4Pzran1bMPCVClrn8IzacEUw1ioFrXj/n6k2EdzVTEYHrnUL+wcI5PqHUIXz19+apYIwzYPo7imneFNfwY4D9lhSIaEolWSBbaMtquyRkp9mqkC50hqb9snIVP2wYP/8Kdg+TkF/B+wT/GdijhVxclq4f6kgO7MnylZJqFz1vCA7qgc68JktP3ZccNQ7BfW2yClM+NIm2ikZRd8VNCRaTTBhQwyWjeOst3qwoNemQ+gyQ05P820ENubmGHGykfY3OQt66Zlhbhr3AvEsQfrA8Rjnq6Bun8YKBrDRWNTBuenmIIGW6wj0vyAn3Yp2m0QbZazczdc86Cm4ffEv3CyTUZ2rgeB0Rwqa8MywPnixzZMvyfj1EeevhFE2WtPjUXRCQkY3bs0smBGHnTFSmvxhtU3wqaF4MFZO5oGnbVLkgzCCZ8juUhUbvZEDsLiO3/WSZzPWF30H1+vci40abCout8GxazIq9g+16Yp5C1ac8bvP6Wmj1pKC/ud4tjnadXuwfgpW8Axfb5p0u25fPKpXSsjVlW4fO8z9jvvO38TlZVf9BmBHNGeTc39KuyX2Q+drPBusGVK25r4a2qZwntpTUDY0+x1oPuCsVPB5ppKfDHrF8OddQksH6tTAdX7Xf4/6llU7puL1bXLaeURF2F87AZPUuE8Fqgv/FMRhAM+oXxaMFv4OU8WgfJ4JczrLTDSVsZrz11CRkfD2rE6w7qOgfz4LhHuSnkDpZDldPVRd5rbmLvRaJqcFaf2EMVHXoZjf+7+9k4U/dl4EB54NJrvOFpaOScXcGDlt0N4qdPRJwavuvFZmR4UNT+PRgmf42MsHhMs3xWGV+/9+jhAl9Mn5AWFucupT7CX8ltQOTQflVP09TNi85x1YH+WM6XtY2NF+EQwPyOiA4QrhgfVnQTeUry/wESZcOwml5fzeR4cIvRemwPNJCkptihXaPTwEHyY0UpRTitDWKxVbPsjoa81ZobRfCjrwbK+UclX4aEE8Oh7md1daLBz+LhaDGvlcTLguLDj6AVK5t4Zopwr3WCnAmWvLhS2nhcdCX0PyVDl9fV0izFr7BNRvcj/d+EhYfiYGHk7ge959UrjaIwSsHRQ052GecMoHH8jowX1wKwmtwleCMd9n/WKZ0MI1FZ3fyYgVyYXFN5LRbwzXzHaRsD4tDp15zlx7/K1wh0Ys5gY30tPhb4XDFxHEvZbRBRIJg+uvgfJoOYWEfxS2J52DLj5TF878Ff6nlQ3+XxW09o4Sm+LoBC4mCuqe1J0Vz5sDbapNpGrZi40JSEVDzvh312uwqv4pqPOc9//3buxFahz+7M/fW6/CKh1jMTOI8/gJdbZLGzHIWUb2K3TYtfMz0I33sEvVELb7yDT0ONdIN0fpsnkTzoIS5xfdmF7s8ZZMeK7Je++VGvvkdhgqzvN8nj+YFYgOQt5SBZ3U0mHeIcvAYhfvPddB7IJoPjiubSRVcy1WmJWKFZxNQnoYMZd1KVj7UEETcCBzyz+EVmc5X9QYMa+Agxg3hWtCvwms0skW011kNEE+khlsnI7TOHtGpYxgimGW6Ml5ecDk0czjiDnK7jfS72YTNqE5DmJ0pPR77Ui2zycCmm7JaGfLcPZBfzvUaMhpVh8DNvD3anjCee3pouEs4YMTtBs3klrUUNZ45Cg+FMpI6clcFv3mCO55xffpbMN2TDqEW8T8vb/M2e/2aDzGtT0+cAbzdY7CmzLOvIX27OJgREUer+E2M/Zlgw1mcE7ZP9CWGXpaoMFOGWk6mTE1MMPA33LStLVij5abYGlEI/1VmcXm30nHzAYZXV2wnk3bewxNnsnp+2pXtrUhDXV4bll70pGV+Edj8geeD//MYer6UWjZJaOAGU5MafkMtPDh9/tsDdvxbhpqzWqi3++8WNPFCag/VUarK+aw8ZrjUJtryCibheyF3ig0dJBTSro72/VYH50428I/T1a2/DTq8vqsrwhnnXGn0J/n9pubD7BD+hnYaa6gNJ9d7GjrcfR0VNCHrRtZ95cR2NyD8/KENSxqaTgmcK90b9jECqfPwKQPctJK3cW2B0/HiP8ayacogFWeHIlP3KRUdMibXW4dhgWRPM+nbWYmKwdj3Exe56RdbLdLfzSbpaDWa3vZ9BN9cAfX/1fdg5n2TVU0WMnzz4FQNrQiFwfVcW49nMCWDcpBZc5fiVaxLDM4CzOWKygsMYpNnpuJxd8UFOMUzrLjQjGD1//lmL1s1uADOD+M+9rncDbr3j5M+ikn/2EH2fAe1gjrFeQ1P4JFlkzHloZGMnocxoKKBmAY59a+usFsmnY/zB8lozBBKDsLvTHCXkZzhOFMx6Y7ZnDOmrsgmjU8+wOGXCvuqSewd2FfIVUspw7Hw2x2xFls4+etSTjO3t8+g83c37u9PMImluTgNJ5z9FuTWXBgGu8ZKX33O8ZeDjuCIp7VL349ylQdkrGCs6ftlqNsX3QimnI+Ch92jM13jcctG6V0/tdxVq/Yh7+fSmli+SH2fPke/Gomp+Sz8ezItp1YtlBO+SNT2dlOe3SYJqeqxmNMEmSHWqflNG9hGjOoFqBus5wkmxLYqr4/IferlIbOOsoaVT9Ds5WCHIYfZa0d/2EXn32n17lM1z4fZZdltHRdFksLzMPzxxW0fN1ppmpyEt918FpNOsdqqtLx+2N+xrazrHbWUaxWyMhx60lWdiUFq1/I6ZB7BltRlIQmMjn5nD3BKjviUT9RTteWZbAba2NR95CMKhWZrHz2IVQeLSPLozksSssPn/B737onneXM9EFH3s/KqafYm5PrUfFUQX4JOWx++Qp07sXvNyiHeQ13xq4SGWk8zma39jliBvcvvJnFerK5qPORz4JmButdMxtbZjVSuPYJ1hGhhfqCJvLyP8P6JfVDh2+NlFN3hpX49UYXf65FV/NY3OPuqMQ1XCX+LEvr9g2KP8vIIDqLTf7TCi3cg7TnZDBlvQIsmSIj2eBCZkdnsdOZ8453AbsxKA8jKhtpvXI+W3zmFFpzXhs69jp7/ScDRbzP460usxGt6Tgis5HMqy8ysXc0blnPue/Ef2xtTQQq6clpe2AxuxIUjpYPFHRd5wrbpbcGj11vpG6JeSzy8grs/Ml9fEMeezVnCd7xbCRL6zOs8qYjqoU3UnJ5DhuWYIrWnJcvuFxhymFjUZPvbfz0YmadNQrNNyrI3P4iOzZgGN65rqAT1ufZmVZtzB3ZSJEP85n53r5YfVhOI6MK2NvnqqjJ9aHL9hyzWqyEeZFyiv3zH7u64gdkX+f3rnKWPddpB7NhjTR9fDardC1AI+5r/70uZbPj8tGcz9rpIVfZx/gsrH8ro+zu99g530zMKFNQU5WQSdrCseW7lL7Ou84074ehc5ScFJ23WNfXGZjBc070G2LlbpZYwudrXkgpS1tgjop0Pu+PrrO5Owvw+VI5+cY/Yi3yfOy8oKAeA++wJQNOY/4OOblHVbK1PqdwRIeCVo98zO4+DsF7tzk32T9iplsPoBFn9ue6j9mNU3PQk3PxxpZnLNpjFlqXyWn20ydMbaMAyxIUVJfxgE1ZW4Dv+IwEC2uYofZ/mDC4kUaEPGEajdl49aSMjO3q2fjg0yjqpqDedrUs0DILVdoUtHH5SzZ5UQjW8JrIcl6wIybBqHqbZyqfarb43wIMmCijzJN17LLpPCwIlNNhl9fsgr896k5U0EDBS+bR7RyauSlo9NAmptuQg4UaMvL6LWcVy7LRjTNmYbac2WvsQ1XuaxufNDLfA3twRFUTTdZpZlO6FmJAi/T/fx/GfdgC7OKe++25lN3AC5hrKqN9K34x+5/n0P6knGyetDPXxFwMuy+luYkf2KchOdjEtauwrIXlBQWiHe+ZIc2fWO3KPdhp2ETvb7YyK9/FeP6glGaMaWWFiYvQeZKMBuV8YH2eOODPlXKatvMNc995AV34u7R6KtFwh/OYxvnF+VcXS3fLRf8lXKvPfmGPbHPQIllOW9x/sFV5+/CnM8+l17+zsLt7UInX2Vjxiy0xW4zVp6R0K7+dKb91REfu3f5a39kAIwc04RlMR+MPU911ATVUuA+e7U4mw8+jfxHP0td70DzjXPRslVHzGCWK/ZiN1YMVlG/8lxXU78PioXLSCFOi4Oo9aMIzpJ6xClVtWIhppTxbOnex+Np5qM1z7JnD3ahh+Ww0+iOnwY3dKSoRMYt70O+9PSid13N+kZRqXvSi77fOod1ivv+banSxNReDTsloSpgq+ZQG4TupjMQje5Ja8F6sDlNQukcf0vedg+fDZeSX14OiC2ahfzFn2+yeNGiZDarxzDbXrTfNHGKF/noKOrygD6nmn8c7K6V0012dXAsLEFJldHmmBnWXnMXmSXJaPV+Tnm05g479+R4y+9IQvxwU5SnIbo4mzb8Wgl8/SclOpT+ZdgZjUCzfW6sG3fqyF7UOK2jGcy3qv8gal0hklNLUl1TXTcOEsQqa8k+DLL3PoMVlBSU3aFFIUQ7GqDeS4w8tCjibjdqrGynMSYs2CkMwl2fOO68HUHvnfuxcIqe1EwaR1+xANE1RkEeVDtlvRezk/LgjaxDNmDITtTjLl/4cQN6llniHa/tVvmb/+yEYMl1Geq+HUPuC/agTzzPSej3SWL8HtZUa6d9IfdKw2IVPuG6XR4ygLzqOuKJOSif/Dqd6wXzsqJdRx0t96t1ii3vGyUkYqUtGo2aicq9G+nNzCDnvCsE9w2R0+stwevN2H6auklPMIAN6fjgA351T0Pv2UWS8ZCfa8nxVpTOKPoIb/uTMOHX5GPq7cjmGcE8Z3zya0jc64TvOcUOfGtALlwXYybV3rrIB/VlyAK29pGTZczRNKd6L93ifK/Ybkbl0J2bZyang9RiaIfPDan85SauNab5wI6b2VJDmK2OycfLE1EQF9WfGNNBpDfbq/b+//2BMjhar/v/vDwSrGtPXnf3RIFNEbwqn4aQIdfRTE9PL6OmIn1XRwk5MvmpWWG/SDUv3imlisBVe9f0GRX/EVPTMip/7HSS8F9OULitcOqIB1KvEpNl/Bv7tXQmD8sX0bfgMdFlL4LxBTIvGz0Av/avgOkZMc35Y4bVu5yBqvpg+yaej6eczoMX3UP90GhbPHY0r/jVQ0VNzHJs4HDs3iaivmQUq3x+CX5tFpBY6Be88HoAuv8T0+o4lTvjWFwuiJPRx0jRcOKcXajdI6JvydDx8VBkLvkkonk1HiVIn6H3gHL3VCkdFVsKSOyI6V2KBU7fcAbd8EYU5TMFnfW/Bpi0iWps6BQN0z4DfEgld7jsd3dszwTBVTHdTp6KNZgqUXBBT49gp+DAyFs5/FdN1uTma+ltgryQR5fiZ4IuHptjeS0w6LqYYtdwY4Z2Y4PFE3F0+EtXtJDTs8iQ0qBmKbbkSWmE9GfVtB2NLtYQE5Rb46VUfvFMnoki7ibjwSw/Mey+i5zFmeDtZCUtmi+n3JTNcqP0dmgeLafWBSciufISDy8RUu2sSmvaWw5JzYtLymIRemjVQ0cb3VjgJk28/gs6fYqqwMceC0JtQni6mUa/N8V7tObDfLKFe683wyvsTUF0gIZ95plh/NAF+G0gocrkpfhWFwyC+z4tRpnhu71bw05XS+J4m2LHOE3wW89w4cDx+dLXGVGN+75+McHb1VBxnKqEfxsZYbDcJAx5KaPXbcRhha4LntXgurTHBKvFwrL7aQLN9xuHcp0MxjNff98FYzHg0EK3mSCinwhjPvtPAcTskdOH7ONQI6IUR6yR0sNMEry5UwYAvYoopMMXM88dA9FNKe/TG488/h6HTX0oTVMdjxdcoqFgkpTMFY/HLzN2g9ElC3ZePxdhJ68FigJRerzTGEWbOECGQ0piNRmgQOB83nRRRn1nDMe2lPTZP573qPgJXzAe8qSSmI0cNUfnDDDT6T0JjPhuiRt0EvLlCRCvUDdD30Dj0/09Emn1GYVu+AQbNEJNX8WhskeiiSYSETlkZ4Y/mwejfnb93qxHez9kPkCmlHp9GY/OQzWC4gmuXpiGe81kOH75KaOrBUXgzbA6ct5ZSToQBqh22gp+7pHR2+ghsu7YIK9+IaNO+oaht64CW8WL6s08Pg0fMRadDEhqfNwxDpnBt/9pAg/fposGmqWjsJ6Jji4ei6p2J6L9LTB4W+tgjawyW5Eto/cgReKJkFCbpS+nO6JF4/bUbVPL91A4fgaP6OYBosJRkC/TRauVM8OZz9KZ9GJYbmUOWr5R0juih2Tw3DBwkopcDB+LcwJX4JFREiX8GYuD2JWi3VUzXknUw5MtCdP4hoTUBOnhtJGCqpYj+FQzEAm9rvLpfRIElg9Hm8xR0y+L3GzYYB70xQ33OLwuKdbCyJ0KhqpTalw7FVldLCBkkpa2jhqBthhHk8j2sWDQY86sGQ8cWKWVvGoCVZesw75qIRqto4s/vq7GkXUQHBmvhm1HLsdceCU2DAdg9agkqZUnp3JMBuHKRPf4Uimjw7H5oa2uLN0357JT1R9G8GTiO9+qKD1r47JklPw/30FEDEIpMwE5dSsMea+OOl8Ng3H0JmQ/tj9nrekMJ159Rjhr4YeVPwcOVEnrWWx3TNvuhWiCvf1xP/HN3EwZ9EVF4z95YtXY9BpSJafludbz1dzUmFUnogaUG+v5ZiNnhYjLPV8Xvh+ZiVa2YDnSo4SDlWfj1pJS2aaqj+yQt+DBGQr4VarjDRRnajcS0v4ca1ip9FpT6S8isT2+8o74Tjw0SU+C3bjgzwxcz+bvCr6qgsuMGDOJ9GL1aFWeuWY8tEVLqOaYX2v5xxgxHMW3Yq4QVy5wwO09CR5O64dLxDmjOe2DmBRVcGjgYfnfjnxNVUKNTBdxaxeTTyr9+5Zsgl2sXk3fHKYsD0bxATJYm38BJdRemTpYQbPgN6U5bcdMQKam97gKD9E2YGyglAy9lvJ20Cs/3EZN39lf4nrIczSdIKNP9OzSmLcWOTv694b/BO7oN/G3EVDL8OxhtbQS/UDGNcPwFO9a8BicdCaVr/QaFWgU0DZJQm/AXfBxbBj5cY20MfkD0mmKwHi+hJI/PsMvrHJQYSsnmwCcwW60P6soy2nlJCaUiLVBL53zq8hPSfvwTmHEu/t//fba7g2ePv2LSFTbzcQ3CEcOlZD/0PXxgAegaICW/R+3wc9EO7OA57YPzdzgmXYdpemJKqHoDvswNx02TkPu0D1A/3BWtBRKKGNMOHd2U0HmUhAw930OW9Cu8uy0lR58WWJj3DkIYv9+UDtD3lEIz34/V/O/w+/pFCJGJKPNQC3ysy4efzWK6ueQ9vNM/DWbcy1TPNUOlryY8yZCS0ta3MLOtOyTckFLU6Y/Qb3AE+veQUFR8PcyuDcVN2lIKcRCD7yzODqOl5FmpANfuPuhpIKa1LrUQuXE9VnwUk1V/EfitWIPZryRUsEIKj372RJXhEvrqKgJDT2WstJURM5NB8qFOKNKVUeGBZng3OQ9KmYgKj8hhU9Ep0LwopnYvKQQnpEHLMQklXBGBXk0ClHHvcOlVD8eujARnsZRU7evgReZguMd72yJeBFVbe0FGuJSefxRDYbdoNHwrJpUhz0BVNxLtH0tIU/ICbNeHo/E0KWXtqYGTeX7o3Mq199kTCNyxGfO5vpnqPIPnGZ5Yz3XD+f4LSB6/DuOMpVTpUQtpXv3Q9YCY/JKeQ0akOnbyHqufXwVbLXtihr+MnD+8hmevj4NLnJi0X9VCz10poHKX1/ztS6gwPQgttRIadKcKXmXvAwuU0jijZ/DHbSPU5kop98dTqF0+HGzDeG5PeglV9/oD2PI9HK+Cg0+VwbFCStVbq+B7bAxq8PyTGnoXTjYfxCZ+RnerctiaEoVhUgk193kM00p34td3IipKugNm9ttQ04nvZ0M5zHjhg85+Umq6fh80wz2xoo+MzHIqYKTOQCwSisnx3n3wPdcfB2lLqNL5MfzU64c/zWTkOvUxNCfGQwGfnaJ5FeAwOgLM+FxoNj0Afd2dsOKihIou3YdNTSugZJmUCq6Ww8tBNuDkzN816D78VzIKTGZIqSLuISR/VQd3kFJCRzl4VXUKTFBGwSvLIetVHDrfEpFz+E2ojI5Ffwsx6effhqgbhzDzloQ+bL0Fs55zlpSLSF9+DXJ27cI9PFvmHbsFcwv8sJjfaVrGDdA5vhH9VssoYFop6DkPRU3ew5s23oCKXjrYocfP9U4I9q8PgfosnqkKCG6vC4WaPDE565dC/nkfiHPhWpR5E8ShC0HluoRuDrgJZanmYM37ucvhJnS7PAQi/kio5NVNsPVVhflJ3F9sbsGHym8CQ5mMbjrfAnP9eIxQFVPw3iuwYkMsanBtL4soBuflh1CpTEoxDlfg+/H9mPpLRFnW5+BmUiCa8fNmjSqCqB7+eL6vlFSMLoDHX36uOTJS2lUIrpUGqKMsJifv/+DvT300uCOmbZ8vgcfuvTAuQ0wy04vQt94NKqwlVLGkEC6eQrgTwzXk9wVw0R4Dhv+bx5YLUB7bD+LcpTT/YCHMOqUET+xkdFV+CY7YdAjOc+6WNBfD+8FJWG8opmbVDPAdk4BRvJ+b/pyFzoexqGXOtU6WD4HP9qOej5gkz3JgYM4e9CyRUMD3bOja6I+drVLqensKPpUZoyHXwHsjT8ClM6PxYYyYqvOyIfl9POwoE5FsbQbMlYcB8P7UPX0adDduAlCWUMySbNCycAI3L95jNtlg2ccSNt3lWp1/Gj4G6ULTbilBYxZo5feH0jGcu8uOg1JqErrwjP33aBK8Nk1A2zcS2r3xKPQ9EIfV66VULsyCJa1hqMgRkdPpBHi5KQQL+LyzOUcgsjEQrbg+OHU/Cqpzd2NuipT8nxyHxApTbOPamC5NgAe6JhiXIiGxXgooiU6A4XkR3R6SANJHSfD1f3f3PgkchZFg8B+fEY1UsIzxBzPuKWZGadBY5wZ2fhJa/jMNCqNnw/MyCc3scRS0fCZAmvv/frc/FVrtdSHijZQW9k4D03GH/19L3/4Ih1/9ErFrqpS0zQ6B7eBw1LstopjgcBgiD0GLFDFn52jwjduHRfcktOHQIdgBe9Dfg7PngEjw0LPE/+mhE4VCf79JuInn4YK/UeCy0BQ/2EvotUo8GNmeg+DLIrJwC4UhX09BEIjp7MZwWLE0FUy5JsTsiYRPtw/C82ESki07CLHjgsBzDb+XubGQ8sobxt2U0AjnWBhouwQUjRLq+yAefgwH0JopJc2aeGg5koLvRnIG/OQNgrLD+HumhM7+2wo1qYmo8x/PD+N3Q6VOOLZdEtHxe4FwJCUUC7TE1DNzDwRL9uMezkeTj+0DuLkb7eolNGHkPth5dzumGUjp8rutMMXRF23spLQ3xQd0dyAaT5WRb6IfbOB8ncTnqFXHD3YnT0U3zpUPJDvAcpMFypQk9PZUMBiuugfKnBOPd/mC14JScOA9uXK3L3yrKQID3hutkVthgvIZqGkX09ORO6FG8zhYLON7MAqAtH+c3R5JKNpgN9z/fgBURJw1/ENhVvV2MOP7VFsSCb/LU9DaW0wLt66A8onJuOW0hA6sWQ6vjyahRZCUUgw9YXXAATQZyt91cjP8OReIygn88wkfcHruj11POUcbrgMtyVaMmc9ru9wd/o7djIZhfA/hrjD3qhce43vYOXQFrC5dg8r/+B5MXeBW4kpM4JyyptoZJusuxWM8c/Y87wz+fR1Qp1JCA/xdYM/YWZiuLqEhuatAY9IM1GsT0fDM9bDz6lS09RVRq4kPqFXUgdEsnreXLoNBr1+CGefTCYXLwcuvHHr15ed66Q4dH66BaoCE6vRWgf6DAqjgcxRdsRZq8zPBn2fg1h/roadKCuhxL4tn3hATHAeWS6T0dLUP2H5OwewdvN/85oGfXzLKPkpo4RNr0MjZjoYBYtqp5wL6Xn7oOU9M05c6gcegjejvIKa+qxbAFav1eGezmIY/ngs5xqtRi9/XTu85oFPvgk285oISexhm54TT+GyubLaH8ph5+O6GiKKXzYWaJDu0kDXQkHlzIWXrP8h6LaKju00h2/sXZKuJ6ZfHZDDa8xFWcO6uGzoD8lxE4GDP1+y1AEaFPoWr3CN2jnGAt+kMgn9KaO9yR4h9cAOqXKR04a8jKIamok6gmKZONYeLd5LxXQ2ftb1joMqgBxZNENMhTR3Aed0wr47v+dII0Lr0BbTGSunB5PEQu70FXJL5fb2fCDt6p6KIe5OAa8OTZcmYwXPj09NaoPqzB0YwMd2+1Afu9+uOHR+ktNNRHQ7JUrCK9/aE1UrwwCgZW/S5t15pF+ToBmHeLxmVvXohmHZ2DyrFyyivo1ow89IONHsnJdPVrwVPN29BKy8ptWm/Egz87oV2elJKnvlMEH7WHQ14VjTffk9QbOn6/9pYWfBI0NbaE4u4Rkl+NAq2VKegfSzP3hpMcK9vMirqZGT/qlxguTcKNf5JKe9zokBjawSa8e+1z88S6GeHYhln7fQ/FwVVFIRuW6VkHi4UGGfswojFPO9pCgV3h23FuHLuocdLBe53fdDGX0xdm68JZh3wwHvW3C9KCwVVVm5YXSoiiX2mQKf3crQaK6HgwecEKziDqHG+qDyYIaiXOKAn5/ebR7IEo4/3wmATMRmFlQkmvkjBr5z73kj3CD4cTUbnazLasT1b8GT7IQyS8p65ZCeo9YnG5PV87oSBgn8pkZg8V0JLHiQLxIdX4panDaSvkyAI678C1RJFtOR8qqB270KsSBNRlWG8QL9yHpYkiik9NElwPWMW3vHi+epJtKDk9Ux0eyGm+qIIwWW3qVh6WEJneu4R2NmbofomKV2JWywwVzbBIO6VKzNmC2au6oktj0TUITolKLRQQVuuD28m7hdUrk/FYs4auoc7bVYmxGFJSwOle96xKXOMRVXuyxSiKojxnIDG3eT0dI6lYPH2sWgxTEpDvk8QGP0wwArup91ITdDxZRh2xkkobPQDG+VdSljZJabj82cK2q78gtQVfB5TegqefUrFSgvuoZWXZ1JQPPYaIKbye29n9kqNw9JkMYWdyrdJPzIEzbZIaHLUMpu8zIHoNpX7dUmrdc2tDnjnyDOJD9nUHP8Am3htX/baZxNj3QglTWJSDRDPPB2Shk3D+P22fy3Tm3sEWxZLaZDseNmR0wmY+kREwXMTy+Ju9UdPlJDrnX+3vSP7omcoz3L+cWXpE3ujYy6/90eyshSFGOx43bxVz89Q/fYa1Pn6E4RDyt6UpqGagPPpslVC/Zgj2Mz1p6F1klA/MAkz19aTYJu1sCQxEau2iOjszLHCzioVnMvzw9lNesLY1Ur4biV/fvIcodreP2DhLqMTV1cKx019Bsaca5prb5c9Ky0HvQMSGmreV/jbswwsEnkd2s2F716nYcsyMYVExQr9nhxBI67PlVpxQpcVSWgADfR2xAGhYkoifuf5bZX2XmHew3/wfCP3/e0rhN42vyBKKKETv/2ELrvawf24hKyOxwm3PioBtyn8XamrhKdfFIAF93RBQ5DwiA3PQ08llIXxwmTPY+CmxLPotMNC9ioNA9w483qcFXreOoIPe0jJ9/RtYUBbIpaOF1G6bpbw0+MEvMdzGhwvEqrVvgPdSAmFzD0p3D9GBhGrJdQ6plA4y7AGFD/EFBhCwtYpzyDOTUJKH58IM5YeheAWXuf8U8LCM0nQsYpr/rgsYcuZKPjQxZ8Zdkm4aXEA+HGeSve+L8xJ9QLdh1IK7PdaWPY1Db153pgAz4V+3dMw8ALvtyVvhPQ2HrXeSkjbtVbYS+kFGD/nuh30TJg86xEoV3N/FNYLG+g23NPk+9RsF+5MKAFbMymtdfwjHDR8MzypEdOcGKmQRa6BgC88n2T8EEqmHsVyI85iWzuFKxVHsHMEZ96XquzU9nj0WyuhcRrKbG1AHKbO54z5TYNt/zgbmz42kGZ3LbZkqh0qcY/Im63N9ioBHuMau1AwmFlcvQp6fE3LuG7sk1YhpP/j2a+8J1smyoGDvFbxA7TYrNJ0UOF5wMhoMNPZ7AbJ0zm3vtdgY2OP4s8oPkdZg5mnVho65ktpwrrhrEIRh3ciuUbZabPMgFj8zbPi7XEjWMyP2ej8uYGeHtRmHmfskPG+Ku+px15fmYHKy3kdYvXZidVT0ZP7+9M3Y1n2hpNQ/EdEuj56bP7sVLizX0y/+xswS84+XdwrQ+LHMMeA/eA2UkL2fw1Z4BVvyO8mpdXJw1i9Rzo2afDMo4Ks3v0YGm6WUPcPlmzkCL5PVxntd5rIYi8eQu3RUjL6OZn18TyIS1I5N/WexWxmz8Kus7zfjk5gLdcB3fnX06qBfVk+Gd2O8F6aMo1toYlYxNkk/pMd2yTMQudSznrCzSxwTybe4bMQs3wNc/qVjk67JdT43IkF3z2GlpVSyhEsYNkW0biN69JkD0em0RKJ6iacO7avZAfjbVClt5TWS1ewcWCCJcckNMp/EQvUNcYP+RLatnUl019miAc5tz4dvZ6lZOWijGdR7fowNn98NpbrSOlb2n42rzUTO4/wz9O2sRfpGeh+lfftcC8WFRqBz7lfryrxYhrNYWjKc/7BnB3s+/GZ+O68lHyu7GL3B45EP+777alb2NI8XbzJ/WvWkEAWEjgINXn+2bZuP3t17Sxe78O5QBHPJNvPoFmClKZ6xrI+dTnYeVxK1xsimYdmKAbpiqnb0RDm0icYm3zFpP4omo1UmYXuG7gnpsWywHMC1D4qpUyPaHbSQwcHDRFR5fowFqasjXk8M+z8G8bSL6ujfoeYqs5HsT/PVbGC68bvR4fYOFk3DPkkpoQpSczjSSfotkioviuZhcQXYDX3jh5WGazX0nwMtJHSOs+j7E5tHjYdk9Jgz8NMlJqBxh9FRJHHmd+r4///77RVmMaEP9JQg69/7sQR9rklBWt3iyloTwo7+jMJc6eKaZ5DKhuzKAFVFvL77XaU9VSPw9xcMf1zPMGa+wWiopjP0cV45tO2Cz1sJNT2IJnldduByjoSGhhzlN3KmoNKE2SksfoY29wxG4ujJXQoPYUd97VFIyYlh2WJzGNdN7y+X0Qu546wu8Fd4HxATKGTjjFj63NYZCqhyOw8pkf/oYj7oF/KKWaxJwtrjohoXuEZdrXmJCo9l5C8+xmWnpiO3zlzbU04yeKLjmGMEs88q4+znmox2KEhIWFtFhNEH8SacAn9Sj3DJsz3w6wZYkr1P8HuB2zE60M4e4ZlshMhHv/fV95tp1ls4ipskotp1KPTbNmrZXjvjZhKY7PY+oNOqMW5MvR0JlNMX4CGk6QUqn+CiYLmYucV3v9nj7Ijl/6Aua6ErL1Ps4oxF/DrLDGtv3aJ6c04j9lGEhq/uojl5WShNs8/8vsXmWVSJgbYy0h8upC9PxSNEjH32Yj/WIxVFIZYS+jv+Its2KO1uC1RTr9u5DLNlatxUI2MAtJy2WOZKa6IkdHhI1eY8xYTTDKV0ej7JeydjRGu5XVLwcss8tdwDKqX0hKDIlbjPgTtK6R06ksho/z+2KIrpRGyi2x5iBo+GSwlm/aLbKG3CkZ8k9Ac64vsHXRBLpPQpYcF7MPUC2jEM7za0Kss7Ns5NPguocOK64xO5aCOipjunxIyd/ts1J/BM6HfbVZ/JwJTuV4NWX6NDT4ejjb6PL+dLmXS3YjnzcTkHnyXjWmxQTfuy0/U7zBFzTTMuMZru/E2C94+Ce9tk9LvpdfZ6Zjx+OQGfz7jKos5OwaLWkVUZHOVKc3pi1tmismrXwnr9OyF/jIRmTmUsH1Lu2NMkYhQv5gFJynhk7UiesXr3LLpAlqHiGnLdyH79fccPuEsn6h9n8U+ykER738aUc7S1mXjvTAphdlVMMNuEdi1gnPoeCFrFobhVe53/bPvs/hvDhjA5/3zkxdsR+x8rMwWU8DOZ0x3jh06vhZTzcMHzCkEcIebjMb+us+mH72AIbfFtC3iKTuhfh5zq3iGD6xiAQa5qMt179baV2yxTzZmbpNRrzEvWdbOUHTm9R/0+QWznhKCYZNkdK7uNTN+sxC3fBHTPpXX7HLdfMyNldJMnWqWe+sCxnA2PLZHxPZMOY+ujjLyHi5jzW15WMA9JXb6O3ZJdgZ/iniWC21iV4aGYuES7kHpErbpdzBa7JVRn//kzFtjKVpeFNMNr2Z24tBiTH3As2WSnCnXXkBRloRWPG5jE+zOo6dQRldfvGNRT/PQjOf8bvs/sc+7z2DCZwk9rmxj0qoQ/KAvoV4b29h83I+DHspIpaGVzSpagiO2cW862sLmNi9GD372ruS3zHtRIWpxfQg0VKJC/bOYkcr9ZdJfJsw5g23aUsoq/snmdIXg//KnQ9VfphQWjJnFvFetf7Ei5SXYzjl91ahfbJv9Ipz2Q0q/3neyeQcKccsHPkeJqvQ47CzuCBaTdYQKlX3mdRjC639QmRbuDkXRK54/1XvQvsUH0G29lDrEymTUuQQzPoio2aw7FV9biJ0CKUluKlOvt/NQ9kVKP1R60EW1QuzF9eqWeR8aMSsfC53FlPagN0UG5qEp92UDv17kVROO+RIR+SzvS/UtoZg9WEJTMtWo2DYEHRykFPGmFx0ZsARbponomndPqhc6YsdiMf3Z0JOiQ+diTLqElmf1pp1HEAuvSAmS+hALscFUcxk17VWnP7nnsekw547ivnR/fQE2m/GeCdag+vH52OumhOan9qULamdRo1lCW170oa6hEaiyXkyZiwbQsMehaNQuofL5mrSrIQQ3WUlJXKROErs52MLZxypWkxLe2eKKcxIyHdiPVPQE6H9RSptG9iO9ZRH48IiYZPpDqGxfGEbw9T1zB5Hj8jm4Y4uYWi4PJKtTtpjPv9ejZABlDgVs5vo8ILk/ZbpH4AfuI1Wr9Oje5zB8yM+oMBpGd48sQQ3eq69/6tOVowsRukvIzWYYLRkxF8fx3vttoUv2k+0wk7Ote8xgWqgagWmXRPTCZjQ1zQjD5o387D1G0TGdDejZJaKXQUb0c+c6TDgnJo3o0eRqvwpVJBK6m29IHxqdMZNr4/nNBnTlhBNKtKT0yXcEHUoMxxGyBvIuHkNuQaGY9U9EiyzHkFN8EJbe4rrR35heJQRg+RzOlQeNSevuNvzKuexGvjEtNN+MuQu5B+00pi/FXtgll9KirjFU67oWnY/JyCxqDFm1aOEWaqA9l6ehRoEmOr9qoILr03DdgT7orySiM1+mYd/oHljF+2GZ/XT8mNMFXwNE9DdlOnZ9+gyFJ0QUVjYds0e+gbZ0EX25Ox1jhtZCWKqIKq5Mx5aXFdArWkSNVdNx04QyEPmIaN+H6Xij22VIdeKce3w6ymUFcG+WiP78moaZ342wPKKeGmdMxrQbBuh6qZ7O2Vvg4UXD0P93Pc30mIKrvQaho1cD/Si0RBOxJj60baCpiy3x4TI1PJjMmSjaEu1l3dGU8/XPblOxbOkf6OpoIMXsqRiu9gk+KItolPNU9MtXwJb+IppqORVXL3oFZfyMOo2WOPFlOdybLiLXs1PRbPtNaNEVkWbmVFS5eBFK+ohoXMRUHDv6DBR78TmqsETf0uOQwPn6x08LzJh6GO715PknazK2RVqhoVY9nTk9Hucun4rj7tXTqggT9P84CTuWNVDMflM8GjUeLcY10IfHZpiWYIBKJXV0zXUiBmcNx8DGOno5zQwfO+lgako9PT9qjrc+98O8kw2U0s8clZb1QjvOF1O9JuMMXWV01xNR8t/JCNt/Qpm5iBJtLbDtfQt0CESktcwCzW/IoXKriMDIAv0+1IIDE5GQTcaEuCuQPo8/83QKBjlcgO9nRPQ4zgKVe50GB963OzrNUXXaEVAeJaba2kmY1hQHT3ie/OI5CV0PArZz/p06cwxWjpmJLoMbKKnYGC9tmIZ6vH/U+oxHbyVTVLWpp2wbY0z+Og7LXOppWuBYXPJvFAYl1tPsoSbYs9cwLP1XT1q5EzDw4iB0+9JA4x5NQOGm/hhTL6Ie3hPw9hhnzI2qo3zhcKxRX4LPP9bRx8vD0cveAa2HNxDTHIFWN2dh5/l6OpJjiIO2A27ZxfezzggVXeZoVlVP7bzGLuoTUVmzgR6LDbFFwxg3BTXQwVVj0KjFEIPONJDaHmPcbOyK7yrriF3VxR4lyzCpvo4mHxuGg5KcMOphA+0bNQwnlCzE+mEiGmGgj5P22uATu3padnUouoZaoYV2A1kt1kM7mIKpnNMDS4bjeF47h/gG6us6Es/88UKNPXU02HsADjTwwCcN/LP7QCzTXo25D+upQHUwSlKX47tFDTS5eAim6TujjPf2ps1DMSxjNt7hNa86NRB7b0d0VW2gWTGDserBTGzX58+IhmCrry9WfKuj61v64o5FG1FFqZ62jtDEwGPrUdu/gRK39sdzbmsxWdBAN/W10UdjMdqer6OlthqoetcBdTzradjufvjwyxyM4XvYsLA/Lna3w2KfBnrQUxslrT8FO6bw3OXaB9u1Pgue8Kxys0ENZ1zfiQ6h9WT2oif67t6KLd/5/WqqofL3jZjE9//mvjrWFHvzGNRA3as0MOX9CrzK71FnY0/UzOH3O7OeRrf2xp3HHNEiv4F069XQ5sd81Oa03jOxLyp6/xDoXBbRuWO9sfHwZ0HuQDFN+9Abb/04gAVW9VS54x+YVu/DQb71FKOjjGprArC9dwOdSlbBquDtqNldRDvHqOK+0DW49nMdDZ3QDQOvr0LZunrKseuOOd9c0GQzf362CsZbL0HlHSKKSe6BDZGNoKxaR1euKKFxfh2MkNZSepgS/vn+Euwia6mi7B9MM+oUJD0VUfbEXpje67vgf7+3tv5GTxxuFY6eOvVkdfIbeHcLRZPx/FwmPyDEdT9qvm6gmmu/YbTLHpSsF1HIvH9gts4HuxbUkazgG/T57IFBI+rJX+03bHq+GkscG6ia/sAgz5WozzXT0KcL8jd2wvmh9dTm8AOWtXbA9VL+roP8+fh30Dm2gQqH/QXNA2JwM28gG9suUL3wHO5wPck60wk1lvdAlMF7YOdPMNh/C9reN1DAqK8wNTwKrdXrab7qB/h8gWfmgnpy6t8K5Ulh6KwtokFGLXAs5QDmcn3wTmgH3XPb0ES5jvzN3kNg2RYMOFFHzbM+QuMwb/w9oYFGxH4Ehe5anGskosJf7RA2syc+rKujrLqP0DGyOzZ1ayCVCW1w9fIvsA4XUfncDii6XwIqfF6MPrXAuHeFkDWI38W9d+ATEYMG+nVUliWDEQUHcUT/enKJk4NmYCR29hSR3wI53OQ+nrlTTJXrFHAlJAgta2tJZWc92FruRU9BHdkkNcBQ3x14k2tssEIK12dtRrW4BkpLk4BpX290ixNRRL0MdgzTwKb2OnL+KwGbR72xZEgDZVUrYNM5FTTkHNoW1wRRcZfg65t6GrSqGd7fOwdLIvkzhnK4fSUXyseI6HlFA2yJi8fUhlqeJ6uBgmJR/VUdJXyvgeDIg2jhKKL0u1WQ0C0KPTkLa1rUwJ0zIQifazkPPoM/kfvx/Bq+h9dVUDZ0N+pl1VPEhxcgnr4Ng3RElFbzHJYVb8YW7rNG117BQD9tvDO8ntZ6v4AOB038faSBnJuq4W9qHyx4KyKnDXVgHJIPLvJ68tN7BcvFJ8HQhddN8yU8yTgC94pFVOD9GI7PTMKM8lpewweQNzsB52bVkVlbBYSZx2LmWBGpuD0AnehDWPVKRPUHK0AnPAT/j0Pzjqv5ff94kiSVlRASkoxI6JOkc13ZeyUrIckOoQhp7720JCRJJSRUOvdFVmSdPWRlryRJkt/9/f13Hufx7n3u+xqv1/P1+ahKVpBH/F0wenYQne8paav8Ngxctg9f2KnJLvsWeDXuRghU09fMe+BwuB/Gn1NSbM5N0PM3QrOtKrLJvwu3b/REraVqqtpZC+ZzcsFMrCTzQTUwzD0TmopUVLP0FpS9ToAZwfyci2/AcY94jPdUUGkYg4K7MWh0RUUz6ithumU0LtihpnZ3Bs/bA9Gkq5LKTlyGAe94FshUktOKckgZ7IvNY9UU+7ACDnbywVBeQ9d/VWA9sz9Gu6nIefd1gLC+mMX90UpK0PrqFJT4KCk+oAJq9Y7C+zMqKll8DarKomB7LvfWkVehxScYpg18RltHlELzziR05XVz1jwDcbsT0H0AP8OOi4DvYzGtP9+F6gtgvjkEDbWU5G55Bi6ODUK3dCWliovA+w/XNEu+CwlF4HX5MEbr8V1rLQXNisG46iHvXWARPPphgotuKKn0eilUl56BBdZK2rXpHPhaZkFfMxWZjSyGIWsSwKJVRbHxxXDmVBjE3lZTbnwRXCxNwuDpXFu2ZcGLeQk4Ok5Fj2fngsevOLR/ye8+qhDubwxFJ3Ml5R47BtOMg3G0uYpM8nKg28kA3GWjJve1JyEveTg2co+wSj8GiTfNcFeTkkIPn4buXS6B0x8F97406BpwDlpclJQ3OhveaeVAtAV//5cTIHVOAXulirTX5cLfhGjw262m0J554DgyGVm+kiwnJ8DcgYloxvltUZ+joF0Sjk3c18r/RoLG6DC8eEhJd0wS4M6jYMz2UdHAkBTYKA/E0ilq+vg+DfQSRnIe4KwVmwy1KiF43eMzfCgapPVXwH4018D78ZB/tAj8P3GtM0iCFfNOwfsIFa2ZnwqZ+9OgYJSawhalg8fFVBzCfWpHgi8E90pBx2IlrbkaAl4VibjdgdezSxSU94/AtloFRZYFgLJzGGq+4jv4JxgudwhBnXucB1gEDH46FkvLVaQxKhiMCyzx1UquDylRYBlYC44FXA+f+EPBoVvgzWe19XswuPlUQDuf/x1XQyF61wVQ71FRcK8IWFGbB4Vch6cdjIK4x6louFNJMenukDAsBUfy84vyd8NCxyRMPskZT34YkqdGYHK4ggTa2+GLaRhmHOd18/QC7b3BaPpaRXvsD0CLNBAPRagp6c0euDGUM7S9mr6s2g491o3Hz5zlzmzbD8oxKgjfoqA9mjvBposYgHtor+I90P3WPZj2WUmdU/bBGDsGLjtVtPbCQehsWQZlfdT07rcfeJSn4gSpkiYNWQz7LVLwrZma+q1cCT72EahhwfnKazX4bAxDE85dOxxXg7UiGD9zXbVcvR6OKQPQqp2fU28jrJh0GFcsU1NMHxcoWLEfW0rVtDZxBXRLQizk+SV9xny4enEKtrlzZqhZCqN+2WD+WiW9G+4GI1TWaPZGQe/27QZjq0ZYNVJBgyRO4F3/ETwfKUhhsgJU7Wooa1DS7+drQOfyIzjE67lH4AGave7BkGcq+l27BdYuOor1q5X0pWwq6AtTsI7PcGczgOXDQ3CIVEH9jiwEg+OBmOvG+/J3IehPO4JNKiXVVi2A2LUH0G+5ioSb5kHUbM5L4/iMHZ8HjmY7EFJV9DwaYMNtD8x6oKLaj/Yw9fE6nPZERZcu2UGn3FUYWKn637+NBz+BE2ZxrxH9tYXLbD4+HKaiH4mToG/aTFRyf79TNhlSpyAaHVdQ2AOAWP3JaNNJQf/s5sNJ8X+411NOlmudoPsIDfRbrKIDyyfAXdsmKKxSkuDODLhp8BZ0OOve+T0fTkmfg2ubisK+LQav0UdRJ4T3ZcY4OHgiBTfrqCni8TA4d2kLto1VUhGMh4ne7pjVR0nXF4+FBZtcUcrnOW6OJcw1W4HOvL9Jo0aDecFidJmjoDMdR0PFxLlY81BO11aNgWj/6VjtL6fxn6zBy8sRze3kdMZlIuwK0san/L7HAvtCB30t1PuiJP21FvBk5FHcG8574dcPjGNS0Ix70wZ3PdiysyuO5vd9698iOJjXBdvv85xyrwMEDj+KLIrrZ/g/waeQFCydqybfJ68FGpZd/39HPFM+Cmy1dFH8VUkz+ssE5/nzzUGcLVmNYF1ZCuaP5l6Ze1mg3BCMj3kGj9VIF3w4FoizPJ6Rw/BjgsQ+R/ABz4AeNacEQbv2owXPxTMG5QlsanejoSn36MunBCZu23B7jYoao44L0qZtRHEG55wrGYKBY9Zh3VEVub5NEWQPWoZOcWoy2JMkkDotRfdB/P0PjwrOWnXBNs6QM6KvCHp0PYrrEpXk5R8t2D08BZ36PyO/AUmCH6II1HvHd+GRtUDzeBjaHuG5w2W5oOpIMLp34rxRGiJY/9Afb3CesfOOErj+9EX3y0rSfh4t2Lx7L17dyLX6V6RgWUdP1OUZ1nhDmEDn2CZUX1OQl12wYMyu9Xi3WEGtxsGCPRmrMWezkpZohAsCnZ0xl+t/e0y4oEq1CKN5v6qWRgmevpqD7nynrIeGCpSW07GO663r3SDBi0ECLPmrpGIIEPh9tkWzGSrad/OgYOZxaxxwUkXXr2wTGMy3ROOrXJO7LBf0nKSD9vOUVJ6SK2gt6ITuPFPbJUQKyn+m4uMzSlK8NxLcDkzBFs6lEz2nC2YcjOY15+df8sChrjkS5/G+91vYVfBMJwKXWCoJF1sLPHAE3uV5pMNeEJDaDHX554nxgwXZ+qaoF855w/unQ+vPDrjZXkXPzFcLVoxrhYdrVYRLTQUt85oAbnPd6NVL8KvvUSzlnpV0YrBDnCgF5/xSk2a/QoeHW2Jwka+SRN28HBxZf/R25Xk/PMNhoqgPaqCKbnvUTzF49BP2co6qSWh02FH4DcZwfcgwVTm0lr0GR87PG2Z5OOx/9Axy0xS04a+jg+aqoxjMOT+1IrSqcXQqNvzjfDX12PXzyjjUjpSTh1ZBVZ9TsejOc4HSvfB6RVMv1LXjGrL40PWe77phpBPXFsXKqndlXbGnP+deRUXV9bPPwZtnEPOBl6ZYTVRCC+9RRuFt++QTR/H9OyUNnzZWqF0cj01+cuoq6i/8djcO41N4rwNeV8Ud6Yw1pTyrlugK3b5ropxzuGDUFKFx1yewv5OKPHQDqqasuwP73/P36OgLRTNuwMnratq0faTwQPFRLORzotSPFQ6ekIAv3OQ01+mgcI1HO+Ry/v9330N4w6IZGqV85tUhwo3sK3xeze+bmSK0zicwmcfPEw3CQlYB2/k5Lx1xFo7bUAwaPPvM6BYhTJ13Ggq3qClZO0noXHYU80U8j8dfE16sjsfK0wrSSDgv9JHEoV+JipI33xA2T3gP+ZwzlSdyhY+3PocB/6lor+KK8GBXGWhxj9uxuka4KDgXmropKXnlSWFObSa4/+/8rvnCmz9iweE3/4zXhNv8AuGkp5qMD90TZqfvA3eeKXybFUKZaRpqbuD1X/tC+GV4PF7k86Mf+UJ4vz4WR3MO79z6Tuhn9QhKFEryzVEJi4tvQV0jZzzJN6G3XSUwzk5Gpzow3axQUPbjOnxXJPTbdxjkB/+XMV8Jp8z0BIcCFRU5tQqztd3hgTln0YYuzK49HQ1jFNTxrAEb+jYNgzvzuVqgy364xOH25wpq+NaB2f6NwQYHFU2d3I09ypyOH3l/G3oZsms5jujJ93TVwd6sX4ADVq7muzByACufUwoXx/A8W67Lxo88B3ttuQc59GbmvU/BCt6voNT+zGDaDvBcxxkvuztbtdMD5kx+Rs1T+rDW6Rm4wojzKgxgm63S0YDzTIP5MLbHLxptSUWHdYYw3x5ROGGYmqassWKzls3A6k1KenvOmBUc5h7BM2OkiTmb3zwJg9P/x5DDWeuliVil4J+LJrDm46ehbTzP9amDWIM4C05eUlJ3TXN2xzABAnM5h/8aw+pPhkLOVSVJAy1ZYO+98Jlz5pfTg9g6/S2gM+8ZXX8xkK3ueAwZU1Dq/cksWyMT309WUUPbBPZ2ezqW+Klp1YhxrP1oBI4ez3U+1IEJ/gvHvUM4n0TOYQnG03ABZ54S1QRWONURDeepqcjXgfVpG4dWP1QEdciy14/BNi01lS1bwJqsYyCe89WizIlMuyYSmvoqKL5oIpttnYteUzlLRLkzq5sn0HYF1wdcx779PIZ9v/O+vJzNbgdl4mZXnpFvTWPjNMNQZzLfZVsn9vBRCD4I5bu/35XpBjpi4WwlLe02k+2+BDihh5qCbi9mL/6NRNN9avqxcTlTXhyOebz+tW7rWcJOMyyJ4Wer92DnnQpQ3Zln7bEhLHRhPl6sUdKFwf6s7+tc3K/md+m1l7VvOolKrWd0THMnmzQ2GHfx2bAw3sYmFAXi4wdKOqnpw3xHOuJebyW12Pgxbtm4fbCadEq2seUJw/Eh79fW5x4stdwMNet5pq7bxlQ/B2G0qYrKO/mwab/4GbiG9wmNYeqOZ9H9vYrSekQwh9I8PNSb5/FOISz4fBY6rOS5QxzDHKZk4Gd3BdUJo5iRz1GcZauggm+RbEt9MtrL5LTRJoq94BnNxllO7SVR7GhEAKqH8vpM8GeTRvjjrnglZTuGMLloKjJ+36xdYWxjOaDfJzWVagayC0/7Y1aRkm7sCWArfhlh1gieVR+FsVE9uuMhD362yEhWkdwF83ur6eGeGPYzoBPWXPjff1ePZaEnzqH1ABV9/nyUVVw/i3lcD5dsTGQjluXggJc8R/dPY6+mZ+O09UraaZTMNDZnYvs0Fa26msBuZKWhG89riT3i2cerKei/REW6EMfqMhPRhue1w4Fx7INvHDal8tnulMxutUZjFq+nc3kauxR/CN3P870+FcXqwnxQj2eBkc2JLH75XjRYp6Y/8hRmbbIQJ8xVUv3KdBa7fi5KubZkL0hhj97PQOaooubcONaywwirudfYJESzzt964t16OXnfi2Xtx/Ww/YSCvPcmMkOdTmigpSL67yi7Zd4BMwz4HTums+2rClFaq6L4TqdYxI5T2LRRQXnSXOZWeALVoKSPj46zDDyOtjybSP9ksZx7kZg4V0XrS7KZ6+VwVLeoaMuQPFbhtg+rj3Nu7H+UeX3fjWwr1+eF6exr0TZcwjP+9IvHmPTwRpzFtaL51XEWVeuKjj+V9HNBDosXLUd5DGeJ0my2etwS3HxZRQWNWSwpYT5WhqppxLwMpvKZjc29npFJeipbd68jFlYpyP7NSab5WgN1bqoofHEOe5pShN1571ZNvMQcLIow2UdNW82LWURMLs7bpSDb6UWs7/GTOM9bRTN3FLK3I8PQnTNkSFIh8+gTileZihbPvsQ281x/6M8z2v72Iov1GIjVns9o34RLrL/UCHU+qul7r1L2d3kPjPVWU8qmy+znPE1cskZJ67+dZXd0NZBNUNOltgL269x5jD6loNLGq0y9qRhLeX6pKr3C/H4V4YMFXKtTStj+E3m49wjPwnaMmZzNxQG8p+p3FSwp7SRufaymUaMvs0q9ENzO86bXhEpW9RzQ5oSKDibfYG8/TcYWzmNPPlYxTw0bLLmvogvSCnYyeyyu4hx7tPoaG5U3Al9NVJHq9lXmbTAUNW9wzvxXxlaY9sePZ5XUt+QqO65jiLZczyVF11ibgz7WcO8ecfQqk+7qjKknlPT3ZhkbI9HEHJmSzNZfYI57NXBdhYrmfz3PrnUvwRWVCvolJN73YpTy93c5dIeNv5WHYKako3iXlR85jYu4DvcfVssajYOxdDf/28F32IuXgWj2SE0f5A/Z0Mvz8XG8imxXPWEzrWejuqOKss7UMJ/n09AzXUnV9bfYAp8S/Mz9MT3gMfOZeB5X1KuoPUjKZs4/g23XlWQxRMIMIQ91k9TUtYOKfXwShPWFvC9rRWxJTCDm+/KM30fBlqiccP8cJd39rmZDBy/B+P0qstqhZI8ulGC1XEEHXj1nrZvPY3Ozijx7vmVPfpzFLM7Yv299ZH1+n8H9PiqanvuG5V7Kw9ZTaprv9ZJ9fxiELXxf3vZ5zsYFBaI999Bb6W9Yq8lKbG5TkLnzBzZ52TJ8eE5Fc3/Xs06jluLXFWra+Ok5U9aWYNtlBXXd/I15XzmPNpdUZOb9g+35fhYDrbm2W/1gg7blYwnnGduqZuY/IRi3X1eQzZLP7JEwELWu8yyc3sBMSlZgoFxJvSq+szFTlmH0azWtd//OCvJKsPSJgmYaapDLsvPoHqwmdesfNlKvADP4DPR8rEEbduTz7KmmCr0ONK5bMA7Yq6TXy1uZUhCIVrvVZObZwuo6rkS/N0pKD25j+n2dcdF6NbmO/8N6e/D3/1LQX9vO5JRyHps4cx572ZHqDxXgPO7vB0K06Wy3s2jQwHk7sxPlXg/Ger7v1rKOZH0vEB1t1ZS4twPdurMSBwzhOmCpSQUdlqOer4pufuxA5b14fd4r6NWarlS16Ty2nFbRGdculLvtHL7l+XdEQxfa8+QsfuZ7ke3chbxjw/CBWkGjvA1oyv0QPJnD8/4oXcrbHITTXNRUvLUzrZm+CrMCFNxHOtHc9mXYyLNbnz+daa71Ioz/qKKvu3Vp34N5aNbCs8NqXfrx6TxKSxSU/VmPMqgYx/BM2lqmR3khhWjHd3nyNz0a1Zt74l41rZ6rR+vfhWHpSp5BBveiyR9D0CxJRUM3dCfb6mX4OExBX8v16O71xbjXVUnXFnSjxaPmoR5nhsRsfTIKicS2hQpaOXYASU6G4zzuO2Ny+pLW8FBM4xnffIIR9fy0EJu5d8+s603bhXPRTa6iEx16UeL9SCwdq6CXxoPpQnQ4Vv1vL4wHUWN9CI7259x7ZQCZrw1Gs+PP6Om3gbRtIe9pRyXNHm1CkQ1OqEk8ey4eSF9f8DpMUNGkr8Z08sdc9OK9tlvSl/TFkfiK67zB3mEUmheOUgslnbEzo7gZobhXrKIFSUNIsDQY27Y+o943TGlu4w58FamgvsJhdPXEZjTSURLba0Y24zfg1UdKMtw6lHKS12CxiYrubBpMVseWYzz/Lb0zpjTqeCSqDeTUmj+cHrSEY7NYTssihtMcCsGG5Uqa6jCc1kUF4kVeByi2oDUP/FD5VElutyzo8J39mOXM+1JlQa9FXmjNuXdZ+3AyubodXVapSXfRcCp4ZIGJPFNfmW+NeteGYS7fEY2P1mh/2RRHShT0Xn8CvjYfgJ97KEln0kTccmwy2tfyOSwfiUlvbFHrrIIuR4zCVcutsUVfSe9XWuIN35Go8UhB3W+OxbzGoShNV9D4KCvMUQ7Ex/z5EMfxmGFtjC78d+NqJuCOnYBZ7xRkKTbHdR/s0WifgozNLTDU4j/8vENBx59ZYFnOWJS+VlBa0QhUBligXbWCviy3RNuYYWh9VUFzN4/BufpOGP2C16p1EFZcWYQDzsjJ+qopLqmYi/Yj5eQ1djDqeExFzTdyWmg4FB/l2mPqGAWdrhyK9/dNxMd/+e/2NsOGsHH42VhJe3aa45QZrli4QUYaT43x9LtVWDVMTqe/9sdbEc4YOEhOgSdN8HDRQpQukVLnl/1Rc+5crNkiI6XPQDxR4IjuVgr62TAA669NxuSbCjocPwg3z7XF7ZxnljQPwomn3FFztJyeFvXGn8K1uG6BnLY+7Is3L7hgMD9bfmM/nKO1DF39pLTjXm+cUr0Is1ukpC/rg0o37hH/5NTtvREa35+GH68paOeivrio50EseC6m13b66KXyxu2dpVTznz76Tt+J6jcy0rxigCU/NmN7bznlHO+JQ33dsGGglMpnGqDBUVdsuiil90ID3LfDGSurZPTocHeUv1+ABjfltDy7J46wnYvd+W/pRvXEDNdAbPQR05zvOtirTwBWLpHQEYMuqNp5CMXjpXQwQxdXKPei8Tk5TY7RxcgNu7j+KKjGQw/PtWxCrVFSSrqhgyEfNqAT/12JuS5Ofu/C91ROU1/o4FBcgWXdFSQv08WC+BCckC2mJVc0UZIYhIbbJBTzUAvv7fLHk20yWjdIC08+OYAubXK6f0kb19h4o81dBb3z7ozXK3dgnqWU9th3RJsxW3DBSymFTdXCqGA3bI+S067jHTGngPd6uYIm22mh5bImyM2R0PtNHdBz5UfIuSmlnhM74LZbdTDvr5TG9++Af95JQWOwjMqe/oOLigh8f0NM5km/QPwjFLf/k5DZoz8QnheElX9lZBTfDgPKAvBzuIJMyv/CQMsDWN9DSobQDLee7MHuEVKyYb9h/nBPNDOQUav8LxzU24rJHeTk/qYNHOI98G60nHJt/8GsFm1srJOS6eBm2KLogFd7ySk5rgXe72+GLD05NYS3g9fjz7B5pIKcnv8DG6PHMPKejNr//AEDr9sw46ucJmg1Q/lUBsG+PHsKf8Lsj9E475qEFvh8AI+FkdgYJaXUYd+gVT8cP6/l75d9ge+8/o2cq3Orf8Dq2COYGM/PsOE9vC3zRb1eMmq69gms2T509pGRXd9vMOPoLgzuIacCwXdYMH87LtogJ7/TP+H3bAPU5jV8q/0Rpr/ugp9Xy8n80mdY9aYTFqvlpLXgO7yYxsCJfx969zPk3agEx38KKo5rgOyGGHS/xOc5/zn8eBSFhWoZscxXsPtbBPru5bvf/hZoeSAWy6TkOkwNTb7+6LKeP2PwHB7uOIRtvD4zxr+E+1N9UL1FThpL30D3aXuwZ7ycDEd8gH79emNiML9LfyU8duiBJVZykqY9h5d99fHVJzkZyerBaDyDpk0ycqp4Bd0zr8ADHwU1rHgD62ZcgEWLlHR7wCuo65SAPT9KSXvSI7A1i8MJfjJa1SyGLTYxOM1GTlY9lBCbG4J2qVJymPQQAs5xX+7OdeamCDx7BWAy1xbdcgk4X/fDuq28DnZKWLjJGL2uy6iu7D6MnNIHS9zlVJrzBA4X9cKs4QqSFkvhRxHB1iwpzdguhTH9roHZf3LyvyCDzh9KgIkU9DhTCX5XkrBOzeetgxCaPyVgva+MTFfdhvLh8eg1lM+GwQN4T6HofFtKC8qqIWVGMNrL+Uw+vwNvhgaii6+culc9gJ3XjHHOZAV9/F0NBdQXH49TUA6rAWPHanjQRUoFWQ9gWXslMJRR+fMaqFlYAlr8mUUW92BX12QM3/K/mbwC5gGJGLiS/25MBTx1iURbrld1B0qh67twrIuTkrPzVfhazc/AZ2NM1lX4EhmIBn0VVD3xJuyYZoqmSTIy6HYV4uNMsGwA17TNlXDItBo8BklJy4UgyrgCtFP4njZXQEh1Cai7Kij4ZSm8rU5FPQ8pxc8oAKcRKfjCXUa6C4ohYGESz55yKul7GWL2R2L8Dil9HVUMN66H4QAfvgsrz4KmUwjWh/BcKS+CvVqD8eMKOXnkX4Jeq0zwQbaCMviZ66beguB5UoKlF2HtvwoY/ZL31+8cPJl/ERbNUZD2y9OwsCEVX/F5zr2TC7c3pWDwHr4vL3LgnWYM7h0mpbzZmRAbFIXaSq4VPY5DcW04mnVTkFaPdBCWmaOLloLc/U9AQqQZGo6QE1idhWNmT8DlpoSyA7PgnD6veyDf0485sCuwAuSv5OS8NxNM/l2E5EwFzdDLBs/FR7FugYyWX0kDt+IUfNyb97RTCnRZy3dNIKWBE5PA6Hwk6vH9slwWA0WfOYck87ymiIdArxE8+8hpuCwN1gTVgUY/CTmNiYfLTAL2TRISpybD9td3IPcg/9v6OJheXgXgrKAd5onQdCcdtVZLqck9FHrfOYqzuslJ/0E47DuXgho5Cho+LwbqBDFoy7XObHcQeAyNQt1Dciqy8oWnVmPQIllJq+6GwtQLo/+/JhpfoqDd8AM420soozEIQsa8BJOvEso5EQZ23mKYNlVOTqnB8OLRfTAbpKDlvqGwXisDq85xD3I8DAc2pqFbjpyeH9oFyX+iMbeLjCwfbYEESSRacw1cumk9eJaPRT++a8Pf+YOu3BJtOsvpyokQSHVohJ7PJCTqsQsyzn8El9lSmmR8AFRdnkNwXzkNmroftAvkUPxRTiuz98O62Rl41VRGa4PWwQi3NLzIOWHl8KVwUyMabT9LafjABZBUHIGO0+WUZLQQTHaF494eChJMWAKp9ydiPZ+H8RtWw+xr1uj5Vkadu3tCc+YfULpI6cCQlaC76zvER8ooaZ4b/LzzBlw4C+3ZtBluTHkOF0FBSXVb4eS6DOy7Wka1f6bA0a1p2DpPQbVh9uD4JArb1krpSOsUeNocgf7PuFcW28GArmFou4+fZ8U0MAgNwu3P5bTDAiB2tz/6TVCQyF8Atx75YnEa99z+AnjbcR+OsVWS8LoDePy3G+Wcdd8pHWBsGqDdKRnt0P0PrlhMwc05Upq/UAA3vtuicqiMhC7zwUGnEx5K4Ezlags1OhrowTVz/KNpMH3tL9DwkpNoxxKYsyEDq7m2d3k/EMaUp2GbJudMOwvI7hSBD0ykdGXiaPg3MwxflUh51hkLH7YEo4uNjI6orMBtWgC2HJTR9YdWIJl2CPfflFFH+3GwWsMb1Y68R5njQAN3Ys0InunejYOcc5txtK6cYn6ZwUgzN6ybIaehRUPg3I/VmGUkp3cKU9hasQz7Jsqon7kplNQtwAEjpXS0dhCE9J6Fm9dIqWihBUhfOmJGsZQGtYyFp60CbA+XUnrFBOhp1hmVu+S002wYHAvriE1DFaQfOh4qtmTg07ky+vBCExbeScP473K6tNAAWpw3oynX55XXBkBj0Ea05prf65oxaKatxeCZvF+n+0BZ4Eo0eiuhqWVGcBqc8MEuCf1O6gOzZ3TFrHYZ6Vd3gre7u2CLMe/7855QvjwDx4yUkeeUJ4JH//utOu7Lk94LNuR1xbYwGVXVvhMM6NsV8wcryGO6UlBoyZ9/w73m6AnBW0rD6AvcWy+UChzduuL2Qv79tCeC1P66mMd9P+8xCY40p6O6WkoXX4cKzH6moV5POcV+ixSoloWhmSnn5JzJAs0uIfjRhjN5zFLB7s8BOKEXr/+gjQKNpYfR+SFn77ItghsdfTA4Q07Pzm4StNTuwglL5TSwr5tAI2grJtbJaONpF8GLuA0Y/EdKMYdXCT6RC7ovldHfHzsEHaXO2JP/bszjQ4LeK5fgAs7PiZsDBZbD5qPFbu6zfQMFNS0z0IX7SPbwAIFNDWC0ppy+bvIXyBLssIrzw0byE+x1moAOY+W0JmC/QNVxDG6fx89jsUVwcvcIjOR+t69ipWD+2M5oOEFOVQZZgoPTOmI0P+d1w0MChx/tkPqfjAbWrRFkLOZ1C+b36jBbsOB9NOo48gyy5LRD1fEonINy0lxY42D3LBwXcG7/Oa2HYNjdENTUktFlz+EC6b1AjHwqpdNPbQTNG47g9mtSqtVyEKRu4Ax8WUqKVoFAJ28P1nO21BdNEcTU7kCbfnxmFJME/Zs34WcfCa00shXUzhmJuf583uydBL1WmWNwpJwUulME7XWDMThBTnTLUBC77h/AdN4jp3mCGW9/wcjxchqWNlFQM/QbuNnLKcC4p8Bq2TvYPofryfkOghs2aejOuSVjXY3DYNcYdOF122Bl6eD7PQoPTZDSx39BDgdoIJZy37wofOzg+6wfmo3jz7SvdJDveQ+t/+MKlycOsZUvQI//VqB7sYNzFwVk9ZNTx7BJDp1np2HTKu65p35VdvCKR6kbZxWLl1UZP2MxN1dKf6O6VmUb8lzEeSajkNnXmfdEMe/XsT3dqrrqGeAEJzm1v0+quhv9GBadkNH4H1uvzzepgYzNnEvnJVe98U7D+u1ysvnytcpiUwI6aklp9WcUVrd1wZ6hnAPb3laF6GijXomcolYMEVoK70P0Uf69waWq4nm34RXX8P7FesLHlen49YiUhDl+wv7v0tCb6/mZ9TuF2h0SMfiYhJI3hgl/9dNE+7NcQz4sEr4X/oExPCtFaR8SXvL/Dnl8LzKeJwtv7yFw+ySh4WdnCbcaVoBBvpTeHTkglLZfgjH75eTrHyks1MzAaVekJG7KFs58wet/SEGrGq4KjeQJaOUtpTtphcKuP99B2zY5lesUCnuH1oG/TEbJh6uFQRkSiC7lPMmkQs+3FyH7L/fu2WlCG/sCuLhTRpv2nBY+M8kC0xLOiu+EwrH7UkCLZ3BxUJVQmpeBpUYyEt9/KVTap6Nf6v/+bdInoWxcApr947o3TC28dVAOnvpSSt6hEtoMfwiG5fydi74Iq3oTFH7gbGypzWSrr8GraO5N1rqseXAKxBtJybePTGj+LhYqv8joTl+p0PFFEDhayGn+oI/Cjlt8QVPKGX7vH+FHnUzMNZGT6QsD5vMhHU31FWS3uCMTTYzHQ5mc/6UdWHvnOLzIM68l9WDvls/Asr4yOuzYj2l0nYaO5lzP83szTxHgAz8+M+/6sajXlbCLa7hNRg9muPsS2Cs4Q/7rwyzOFYDVAgU5+wxkrN8RcC6T0anHhmz1kn2QukhBBbG6zGnrMQy25f67fwTzvZWJCy7L6dQSM2Y/MAabOMOs6TOcGTVGYfUMJdW2WbK1PjNwAfeg0C/D2Svv6TjaV0E3J49h79fb44MDXJe2mzH3wP9Q/oDfcfl45thSCA38bIu+mLNI9WmYx/nccpQF63wiDWL5OUtOjmdeCxPg7Xs5bd1gwxJTA2FvmZyMW8zYkMU+MKZUQeta+zDtmJO496eUvK/OZM2ROdhYISPR5amsMSsbNXk9H7+zYytLs9DjBz9/hjUbPjcab4fLyDhpPBupjERf/k5piD0bYh6BA44o6YfbDKbVdQY28JlPvTKefbswDQ0N5HT4oj37qxiPpby/Vt0ErNsZK9Rbx/OI81z2a1YKlCyWUnmMLVuxJA7yhDLKe2XDtr4Kh76Jcnr9dBxL3ngWW0N5rny8hXVZdAab+DmlHdczNicXK7kO+GuuYO39TmAl5+H5NgvYmtDj6MHvzibNYN8zI7BaLiXpmbns1dswbOaaP3L8UmawNwRP3uS9uOPOTsoc8TH3315Tl7PVuxBHj1fSyKtLmc7C0bjKlc/SstWszmgEHnqjoJHHNrBeXoWYzzPdGJ0AJr1cgBpc/8ff9GVDas/giyUK+pK2k1VdP40aQbzOXh5swdcgnMd1fu74XawqMxCl3BdaCnxZoJcjahkq6KC7J/vVHzFnrpIW7XJlPsaj8ekSXofx7iwi3wLNFnIvyNjGYi4ORSd+L6+H3uyKdBBa9FfQn4ojzHZoET7kGfxVThCbPaMQt3NdXV4cxrw0T2B9q5TuJ8YxDzyObkxGM8bFMmX3LJSvk9GNonA2cnA6mjRJyW1wGLvslIqxPI88/BLGdvdLxrbHfP7fRbD5SwNQj7Pu+UOBTJl6BJs/yejh2nCmfWomPvgipf1zwllM6HQcoOKz4RHEIqaZYzV/p6X/AdaYOQS/DpDRx3kBrHH4QNx8W0YzC0NZj9d9cYk2Z57/oljp8UL06qSgyWcSWVLDKdQN4PlRnMbmDDuJD3nfvV6nMLl+Du5vkdOuY0kMtyWiw0QZZbdHM5Ot8diSz3czLIEFasWiZhuv27VUpll7EPde4zWpjmXtBvtxQTOf8/PJbJj9AixfI6cn7Slsd+lsdMqQkaMyhvV0nIGaCxWUEh7JxF+NMZfz56kn0axBZYQLXnMm949niXXd0SlFSnFuR1kvB1282EFOt4dkMvLVxvI8OXnWHmdpacXo95Bz4J0TbEpcEZ7kGm7c4Tgb8isP32+S0L61p5l/Qy7O43v3SO8Eu2l8CjU4z5iezmZ2D6Owmfd6YUUWM74XgYm35ZQ/OJf9rNyDnjwr+d1JZ1XjPVGTc+xQPMYCbTmXxsro+/TjzOblenQ9J6PGU8fZjU2rsTia331rNvNIcEbb7TLqkJLF7E4uwdAgOe0PyWDGj/WwUiShRr3jbGeHLujPfXN3fi6TKTuh3xiuk5DHiteVYJtISlMci5jU9jzO4T5ek32Wrf9WhLG7lTR95Dl2e9AZDF4opXsaRexH3Wks5PseP7eYjbkZhu58PqccKmax40LRP0FBvd9fYVv6dMbWcTJa9qWIdVunhZov5fTl61mmIy9B040yejb5KjPofR4f5ClosP9F1mN5MdZXKmnN4Qvs+888tOVsFlF9lTnEnMZDPMtENV1iX3uGYTDPDhLna2xtUQiWnJLTf/o3WOf/HNArV0HWrowdG2qH5plyOtFQxaafHo+eL+Rk8K2S5dlY4rTrcjpgU8kqT5ujmvtvRM9KtqBkEMauk1NY9+us4/k+mL+Wc91vIfu1oTuWLpbT7C5VTG8cZ+Pjcup6toI9u9sZR3eRk73WFdYapIV2XXmm23ie+YRcQKdHMgpIrWGyuLP4uVxKBok1LPjNGYzkTPjvcDVr/xeM0eVyctV6yGL+m4+mU7imzatlB8/MxKzB3K+f3GFvCdF8k5yi195k/d9MQX8dOSU/Y2xYbG8sWchZzqmamXTqiToaUsrcfoOVueujn1BKFXlCNj5GF+1nyajhZSWT1FxAE86TtjcUzLB3AR5yldHmG1LmsSMfY+/+7/9rPGK3lMGYHCCnnM9yNnHdCozW5by6Qs28DjphXZycGobKWc+Hi9B3tYKM/hOxNx8u4Bg+exqDP7Cw9QWovUVOndSvma4iHxv5M59WKtm77iGYayYnv7LXzHrGStzOZ7vl7GvWWOKMhnzvts2pY0aXL2C1p4ycHFvYg6uFOIFz8qelzeyD4Bxmcd9sv/+NmYWH4P84xCL0M/v53hWblsuIWhvZ46bV2OAmpzEJn1nq9gt4g2fDuvoOJIgpQhMzGS1ZpUFfC89hA8mp8NIf1nNMGJb1lNG0D+2sozoEkxtk9NapmQ38shYXzeB5ULONeQx1wTqe95t8fjM3nQvoOltOg1WdaPKBYizj51zFP6eOLcRcPQVdfKZFLpfDUL5bRl/fdCTrdj6HvKcbPmlQ2qZ12L0H18DsjjTlvQuGct67cUCTnP1K0DeNz0BDF6rxPo/2hnK6I+lCm/cXodNABQ1o5d8HRuJF/rezexiQc1Q41nPNceujS1mRoajXTUFn7neihlfrsNKP551fOuR/cjXmLJPT5ac69LZ2ObrwDDvUsyt5zChB5SQFvV2mR9oV51E+TkGXXfXo4eFiNAvj2rtSj778jsSMDZwlnHvQgYgI3Mr5f1Ztd8o/tR7ldRKKX65Hm+e4ohXnT8EaAxrZvhw/u/NM9Kgb9VUuRSu+7wOsDWm2eQyaXZfS0Mo+ZJYbhdG8XwkrjOiITwQ6cX/0OmNIGz15LuP5sa2vIXV/sxzdR8qp9ZIRRQYsxewNCnIN6EvXp8fgCwnXvUv9aEcYZw/OSLO9BtISwy04ZLWETMYOovxxHlj5S0K1diaUccoVB3A93Ozfnxw68nf2VFB8r/5kXr4Um9QK0rHoT1nNMWiaLKX5DUMpqWMM9l3Ms61yCBmEeaM9z60Nj83pj9YetAuU0eC3w+hny1Z0DpHSsbTBZBvujnoCrg8PTWk+rcMBsxWUGmBKbZUxuGKJlGI7D6OeJtGY+khKJs/NKf13BEZ/5+88b0GedmGYtUNGvl1G0NOOweh9T0Zapvxzsj9Wcn0YqLSg+NgDGFrEfVk+nIZqemN8oIJ+9bagtL5OGH1JRrpvB6HRqsWow9n1jZYpWrcvwLfcr+dONMVPNWvR3VhGwrv98M3mNTiSZ8Pj4ca4pNdyVNdw/m8YgEl/FqHdIildvTAQP96Yj+qbUpKfHoRbpR7YMkZGq30NsWqnG2o/lJLonBHe8OM9GiGlmy/64Nb7y3BAfykFqvpixr3FKDaQUvxPY2w85o+zVotoq50+JmX54ZA/IlL118eKqwdwV38xzczUR9fvXti2SkJDRxhgvvlWDF4upSGvumPeNjfU0JbSxOQeOOvlKtS1l9IcXUM07bYc652l1KjTG6v1g3CJWEQZK3TQYH4AzlOIKMm9K57q5Y/e58U0taArxpzyxgcfRfTOTA/9Ru5C679i+tTYFXtd3oxLbkmov4YeHjzijh+/SGhPhT7uSw7FzSUiatnSAX8XBKP2ExGdGtwJR/zHe5EhooI7GrjV4xBqMhHZ3eqIX7t6o46NmCYf6YyBP3egU7CENk7sjOzXFtzO35kzSgd/xnRG8YKntPWwBrrd1cS2bSLSrdbAqG6/YUy2iHQqOuCaf19A3FtMp3I64MjklyBPE9MixT9IjFDCoRcSqvv+D5ZHxuBdi6fU9O4HKGWR2FdTRKUuLRCdHI6r+B0Ng9rgk2YQNpeJaELuTzC66Y+Fk8Tk2dICGT8PodsZMUX+aINXZT6o7i4hyxoNbH+2Gx+clXBd0cQRPvqotUpEHopf4DJHBz0dxZTT/AcOPu+IEy5JaIGkDa5at0NPJqFnJhp4rlANXvkigppWsGkSg66dhMrFv2DYpgfQ1iYloz/NcMkqFsPPiyh4/Rco0o7GGmcxPVzXCLH6oZh7TUS+L97By8tBuOiAmIqnfoIIzwDczs8GPb7B61F+/5+F6442wsOGXtzrReQU/QkWqruhS6WY3h79BuZRXbHynoSsuv+A+3MeQXWGmHaNew8fEu/C6OOc7d98Ac3CRNTsJKI65TNIPxaPenpiGuP6EgbIYzH6pZh8Ld5AxASuaWP53WsU0OtDKPZdL6YXcjXUrAtGE18JeWx4Dpa6gfi2VUKl7+rBJr8fGo4Rk3jTM/BZ3xsNYyVUHPwSttf2wEol7/utd7B/yEMonS4mmKWCZTV3wPMqz/WdX8CqwCTUHCAmq9MiuDAvAT1XSsjdTAZ+8XG8Jvy3xj+Ddf0jMfCRiKqO1oLruTDcOlpCGm6PQVgSgoH8vm/HSwG1+6OUv3Na1lN4fL0PusySkms/BVQNfQiLrMTkXvEYuibfhdjpEqr5LYLE+FQc0iKi4gQh7I1IxqzvYtJyuwPRhxMx+qmEzKY+BO3kaMz35X3pzcCiNRLNl4qppvoGtJtE4GNXCdVnV4PhgMGoYy6hXTlCUOub4AueN6XBt+GV8AnknRXRQ8EdODmjBp62ivnz/PcXH8WGJWIaebQMBnumYLGYn+fTNXjBtXEviHhmvAazjkehmj9vlFsGo0ZH4qLlEhKfuA5W7oOxzF1KE65ehceVg7B9s5RKC6rg5FoVREc/pY+iK2BKMhC3PeX3qoBj0bXQdFVMTtPKYfeRdDxJIvL2z4fRXdMw8LOYTEeeg12BqdiWy88QexGu1cfhgN78DLln4ff5WNyaKKKmxCIoDYrG0Uck1JCUD0a6w7Hpj5jK9c6CTb9h+DhfQsHdi8H7iArS7jyl5tCLoNKXgDnXN93XxbDiZS2smCmhqrwCMJCmozPXJecZp8DzUhouOCyh1BXZ4PYnDtXLeS/W5ULCnxgMNeOzMeg4nCqJxiaFhF6sOQmTrw9HLWOe5eeegt0Zw7ApXkqtAfkgd1ND97kisgrPg3NTxZD3S0wGETlQseshuAXy+VGcgvL4DNTqIybl0aPQY2Y61nEtKs9LAMnueJyXKqI7q9Oh46I4rL8pJkufJPAusMTkuWL60jcObluNxgk7uKfPToI3m96BjZ2IzAISYGraC7BQiuhv56NwsUQO2fViMrROh4COx7B8qYh8HIMgMi4Tv3qISb8iDFZkp+MrKyl1HxcJ/gMScFe4iK5sigHr/bzmBhJa0xIGxivGoFmRmLr7RULTRUusP891vh/P95LvsH2qiExDg2HUv4/Q84aIpryIgHM1r6DprJg2dY0FnRXHcJ6LiGJUvrCqIRPvDpfQmYqdMPdIEraFPKVJgj3QZVQi2k0R0aXfh8B+bRxGr5XQeM89EDDECoNVXDeM/CEvZAy2cSbc5RAEi0StUDhKRP1e7IHUk01Q+VlEvZ4dhK8dv0CLVExmnQNh0L1jWJkgoklf1oO3dRba81op5i+FUTFJ6Jj9lDp/2wgnZiWgVzfucRvWgevlWJwWys/2xRnU/Sdi00IxrfR3BS2t8ehkI6HhB7bCmKXtoEwR0dKtHjBlxC9YESChpZZbYHfjMc7DIqo1nglv/bJw73x+/oTJsEGYiKsGiejfrcXQcDkeW+tFdNxvGjRtjMEsewn922MHk+Oi0KKjlBRzbaBzsT0WOvDnrafAlFRbbN0qpl63FoDuZW3u2SLSvzAZXl3UxNQcMSlwPtx+fwxLP4ho4XdzaK3LxAcNEjpSOwKKAuNw1ykRnXUdC5nxMZh7XERF7oNBozoSxQMldL6LBbCXYWiIEvpyYTCsHRqC9XyPZkYMhm2DAjGX+4jQYQicajqMDfXcc3sOhfdxPpg4iefoX0NBd9xutBdLqfaYGQxt2Y4evC+DHpvB6xPzMdlYTDvX94OoEXMwmfvUPXsTeLp2GtZ1ENPyWSMADQDrH4spost4aPTvirv28bp96w/t1TrYXU9CfXqPhPDyY2ioyftSrgUPemZh38sSejesJ/zsGYPuT55SkaoXPDkchTCH+/7S3tDyIRyDuaat0ekNH7uF4q67vFZNvaCoVxBefM55Y5IhRH0+gg/b+F5o9gaLIwdQk2vvpEb+PPPC7FQxBT0wguwbWzGf7+b5OX1hwZ4N6LKW19+qO8S+dMESzhhffA1AcskZNf1EJFvSHQaeX4S5+0UkHNUbRs2ej3odRBS2qQ+8N9fDXXxn5zd2glE+uhjM2X78mD7gtucYLvkrItfQJ4Ly9kzMPsH3Xf5ZcN2J+2OkmLS1lILs0i442kBEJseqBaFGx7Cmgmv1tWxBH2EmOu/l/tXnimA500X1eCkVr74tyM7UQeP/JNQacVFgp8rCEu4LS6YECmQ2mTjLVEKXZ3sLbkelY/ZfKe17vEmQs2oD1h8SU0D5fwKm64pap0U0EWYLHHctx8qTYvor2iyYeG0RlqZLaNgSX8HJjbPRlftIrcRPcKnOEZu/iWlg2hGBUbw95irF9ObgEUGXdTZ4Wy2mw8LDgjnrrdDqnZiGtXgLtmmOwjw5fz55k2DcMXO0HyEhMpwn+OrTCd9bS0lZmig4+qIDRq+TkNfgQMHBri1Q+kVMz8xdBAd1GgD2iGjjfWfBxYwMTPsqptrv+oJI7hclmVLSLx0qePo5Ak1yJPSxN3MokIaiId8L445fHZzOBGEb76m+p75g42l/LN0hJlpvJGi2OYgrvMS0L3KAwG2yNzbV8e8tzQTeuButOCecfjFIcGPlNrTKFJHioKng09+NuNdQRD+zzQTtn9bj59Kn9DPRUmDkNBTrO0np9LrRgufSQei+TUJvHmoLel5ohMrTUkr/M0GQUvUJnKfx+24YJyjRfAnhGRI6nagjOB0pA4MCMWXMaXbI3/kIhjSI6OJjhYPX7wzUMxLTxzUnHB4mpaMJ5+qOvtsdmobHYJqFhLRLsqaQeRSmvRKR6PtMhyXl4aj18SllxCU62Hzoj+JBEjLune+weQjn+w4Sypv7b8qXICXE7pfSRdsyh+53OH/USijJxNdB1FADlaZi2rDWw6GtIgNvDxOTx6gnld670zFtNN/r6zuqQp9x39nAOdAip+rR5lhcFcp3Z7p2lcE8Q2zqyDWhatv1ZVO7ozv3xGOdVle9maCH1Zw9HkZVVNlJasGLs5b54fNTTn66CwVHucddTbz+sTgDgydwJpxRX/U+Ih0NeZYZf32Y0KA1Hl3ui+hHSHehnqcO5p2SUNfVOkLDl1qYfJpr76KJwm9lt6B5iphs4m9VRfP32F4W07/hW4Utx9PRjPNG5uR1QosuSVj59wmZaoUJDy5KROdXT0kl8xSKtDqg0x4J3TfaIBzf/TfU7+L++zRc6Pj2G5jxfZ8w9biw6fsNKPjFs0+3EUI7syqYk8Z1WLxF2DU6E+tWienM9RKhuW0SqhufUPKJVGHzxUTU4JpQ9POksOH6O1g0VMJ3/7Kwf/ELUHMey+n+QPh4VhkssRCR+FWqcFj3IjikI6Y7P4uFdS6nwPkgn+fMm8LK0GNYf+Yp+ba+F9YczcJ5X7jv270S4sEk7Fv+hOzirgl/+CXi2wIRWV4VC4c5qaA6hD8z6bnw70kRhHYVE/veKOxwpAZcN0rISEOTffdOh/zZXH9MlcIeLfEQWMI5+eAHoXlMOLjwvrQatAqf7wkA9yYpeU/UYLGDsjGnB9fhpI7sz54sfMVrDps7s4//4tF0JteEW9ps2qc4DHTgs/HUgN3Rnom6Ap4ZVX2Yj2gq+h7jdykzYgUrHbH6lJRY577sokktbOZaPfCNNttacRNcXPi8fTBg716Vg+1hvqdD+rObjUEQXCkhm8n6bFfjITALkdGaz52Zn3cOvuKcBl7D2RPrbFzE523df/3ZmMAslNZLKaeHMStYHY8nRU/p2eY+bHG3OFz3gOemVSbMuGYm1s8S05QHQ5juekSYxrnOph9rWCxAj2ESyvhswlbemoThMbxWflbsw+KLEO3Ptfe7OetjkA8Z3vy+78cx3/gc+GohJV3L8UxzSAyMtue5L9mCBdaHgF5fKU11G8Q8B+ThZhM+z8ensStZpzBLxtnsvgPrrXUC93M+FHWdxGp7Hcfo35xR4yyZ6Ew05m2Q0ByDiWzOlUg04mfWtprJBhjNxAH8M4wbxyrZdHR3k5D3WQf28954VPfgbLZ6FnOoH4u26TJa9WgJM6o+BdvfPqWGuZPYgylZsC6Ec2/Af2yTWSJUcla5+WMCK1waCQZXpPRx6xgWYluI7Xx3fPdvYN39zuKEFM4tF13YcMrDaJ6VFukuZR8v5OJePSkd/jmHmbFwtPnIdVu4jDlMDUUnfwn55m9kG14G41WeGe+WbWO/K6fhCinPO58WsSF147CQz9vWHivY14Fj0fA+P7+1K2uOOo+RD0S04kMgcxxWhKWcJXac92XaQ87hx41SCv2wjdnlHMeRf57SfxTAnK5nYfhjfq/VRxgbnIEOs5/SnPQjLO90GiaefkJ/CvyZ86YQ7M413FfDkzX1DMb3PDe1tu9jb9cH4hzO3h7bjjCN5TMxH8WU+e0w+2wyHat5bpL228GsdUZjq1pCBpHbmMOxEVjuwbVL7c1mTy/BUjMx9R4Qyx7aF6PNdCktt41kPguK0LtSRh7BsUzX/hQW86yXZh3FEn1OoAfv49uh0SxTJxsTF0jI8FMIe9WcgbliMen5BLFtkqP4NUNEWVrBLLMuGb3ni+nRmHBmzjWqup+EttpFMfnqIDy0WkS3Hf3ZjLMBmHtfTHvzg9nX334IhVzPV0WxF6Nm4QTOZkM3h7L5y2egUw339In+7KSbOWp1klDFiQC2a/AQ1OC+efxPGBuiYYKHojnLvYhiWUUl6O0gplzrFBZ74jw+DJaQ7dYUtmRoMZZzZpt1JJW9Hpr3fxxdeVhN39dPEpIkCVFIkiRDxuSevZIi8U0yhUyZkiRJkiRJmidJmqRSSVLJVN29SHTnISEkJGRKkil59+/9bz/nOXeftdf+rM/A8wD6TIOUZ87Q0ZE5oMG8GdmeRHvfy4aoP2z/2ng62T4eup+wjLkrlgZrxILfT8bDW07T2W+iQMF6OGDVObqqdzAYH1Hi2xvsXGqBIGOcOepHHHU+exD0PyvxwO9keqFxBSRHKvHesTP0yAMnuKPNfOai0zSsbAmIGDcWnouiU/6Mhpw2lrkGxlCLrJEQ7F2PB40T6GLQA8dmNps3k+nbRUPAM7ceF81LpXnvS2DO0Xrk5Gl09LErEBbPsklWFpVsLIbQwkfIfUmnYTl5EMq89ISkdDp5Xy6YHHyIffaeo5EakaDCeOB9bDZ9ue4UdEc24LP9BfTPbF+Ybq9EUUMqdeV5g4j59oLF6VT42APWMD60H5lJXyncQWU/y3SRmTTAww10GCZ/umZQHcPV4MewdzE3lYZMcwEPxwbMW5hK/exHgBrLg3oTUujivKFQNJPl0Kfn6CiqDdmM88XumTRsiyZk2dTjWLU8mr32KrQwv/RQWUhzhpVAIfMVF6LyablZIdjdU+CxL8U0420+VJYpMTywkNoZR4CMZUM/m0J6qDIcVOY/xHVQSvMGaoDN/XosWHaZtuiVQ+snBSZnVtF0szKIYn1ekHeTWjgVwsfZShSkltO6h/mwiPmxgJwK6qodDqOYdj8yqKLRTWGgMawBi+AOlSy1gsDXDdivF6WxHrPBN6kBf/amdNPoaeDLfJ3OVz5du9oMHhs04O4plDqWj4PWQQ04ThvpFJkBpLCcm7zoDn2lqwGu/ZlneFRB9QLKIemNAiuH19LDT0vB2YPhv/I+/XunEEzm1mPltzvUQ87Oy2bchkfpkA8noZJlhKHVD2jXkjAw9W3AsRuEdMm2/2A40/dtSjEtnbwEuhwe4isioMe0FkIJy2UVW2ppwsj5YMU07k3VHdpdOxNETE/3udbQy38nQ2CiEqNSaug1rQnQxTR31pF7tPrwGNjJ8tdI/1panDECRIzze5nV0umKIRDOVyJv0j36u0sLkliv6iuYHE8bAOtfPUTBqipqOLcc1n9jGqT6mLbeKAXVWQ343aOeqiy+DIrdSlx8uJFmrr0EJcMZD/dS0BLrkxBzk93Xr4c07/4J6PjYgIdt6umRJa4Q1L8eZ25spLMur4RQH+bxgh/SsLrl0PGmAT/lyWmtSzlE5bG8ENRGA/uVQYbkIf4xfUUNmy/DA6aJazLf0WvvLkFII8P/nBd0zI6T0J3B/Lbaa5qnFgbGLKdEnnlOT//ZBAKtelwS/JbeS1sPj5l+nZv/mja+LoOcKUrsPewn3dxUCu/YHe0u+EoFO4qh2OkhVoq76H++RdCP4YE39CMtiD8JhGUBrYhPVLQwDB64ML8hfUuXBG6HkotKjJF+p6smb4Gd6x7iL5cOqm+yEbxsmLbWfqA73cpgfawCl5X+pQmKq2DzjfHYg39UN+YKuNCHOMihF3aUnYKiJjan/G6aVn0SxjDfOA9/0J4wpln7mQ8f3k7z5u6GV68V+Lu+F74L3wG1s5hf2qSCZVe2QlPaQ/RX6aGSCVdB9L4BB23rgyELSsD3dAManu+DF/0joHx7Pc6r6I0VJeFgzmeednYvLPPeDYu+KvBuQl/8Y7gTXKYwb/CxD85b6w6OzF/9S1LDoJ4SaCl4hA/f9MUhaSUQsuMRpi3ph8kO0fBgYT3ueDsQzy+LhFszHmJIe3/sWMv4Z0ID+t7vg35Ou6GkWYHOqzVw2aWdUH1Wid2VA3DhEXfQmvoQLd73x7Iv0aDNfN3YsTrYZhgFr3QaUOKnjel2O2B6ghL1zw3GsMdbQE3vIRa9H4RjZm4Epw6GGQ0dtNKKA8119VjLG4WNy2PAnd2jRuQwHNg/Gn73asAudV3cpLYTZu1T4vyXehij3ArmifV42m8ofhu3CTKq2UytHYrWA+LA/BLjnJejMWJrDFiNacBLjwxwemQ0uA18hI1PRqNh1h7wnsp0UGiIa6gHGH1QopeNAUpi3CGjpx57dPWx8NBmqGEad9huOE4pYHt2KtHlqBH6CGPgFpvTcd1GuE4lBtZnNeDEf2Nw6sgAsK5RosH38Xjc+SCUPmfeI3U8LuLvBb2+9bjaYCwKFnrCJjZHGyeOwajpcfD4uhKvDx2PVrNjwIfl31KxCXZGRYJbSj3q1Jji8gvhoFVRjwn+E9Ek4ARYvKzHVdsm4p7JIfCzi3lXoSm+eRUIw9n7rbMnoEH9Icgpf4jZthPQ2vQYlE9SYmyAJoxZHwxtmkrcUacJRhVHQM9IicJ5A0HAPw6F1krcZNkXytVCoB97Z1JwfzgeeRTW1DEfq9QAsc1hCGV5c4+pJmRnhkFakwIFx3uBrjQUKhnevuf2BsMlx8CYrXdWq4H//EBQY779w51+sNLwEHgtUOKnIg3oqNCE9UNkSJv+kR+zNEAvXYbDN6hA0R016Pwnw2/zegFvUQ/x9JCj075e0Pqgg+Tw5fhUtxeExLwn5jkKfLBABYqnxkPAUwnWunSSn1djoeGmFFtHd5KU3VGQUCpDj/+6yB2LcCj3VGDMnG4ypDAUgkUK3O7dTf5ohUA+8952p3qId90QyCmUYkngD6KVPAgk7jI0VvtD0icNAPeZCtTr/ktOH/hInmnL0eF7Nykd+5qUuyrQ5NovsnL3U6IyQolqVt/JrUuJEGQhxd+7PpIhkxOgYZcU4+5/IZL6WDC7LMcc7S+kvzgCPhbLkGfWQaxunYTHCxXoNKadhA0/ASIbJZYc+0qaLumDo4YMBe0fyIt8PXgcLcOS3HbCZQ+GjkQF1pz4RpYmvCcxJ2RoN7ODlL19QdzlcuxJ+ERKbR6R0DlKDO71kTg3nIaGW1IManpB9NYnMV8nQ4c7LSQkMR5KvrCzXHlLdMWxsJ5lpZ6n78gkYQT49JZjyaUW8p71bc0zBWbNayGq4rHQeUGK7oObSG7wKIjTkaMFfU3aq4aB7gAlZvm3kvAFb8n2xTI0W9BM2qyfkrSRrD+lzYTcURJNZ+aXrF8S9a3J4LNdhoXLH5MpIUnw2FKB7nefEPokFvxPSnHVJBFJDYmG8HoZ6ibISMWOSOj5JEevyockdeBYCIyVY97Yh8RgkAF0/afEMdMekweCVtKxUoafZ0sIz7WJKGLkGKCqJEO/1pOafwrMyK8nsb4sy/eRoXrBXXJo4BnIGqFAK9M6ErLwNPg3KtBrpZw8PR0HOv+rbTqfTLaPgUDWz+aNd8mgCVFge1uBLrSOrOg0AZGlHE12ITGwNIJuCyVqGd0nmWWGsOy3Ei2OS8njn60kIUCGAYcpMfvwgrzbz/L+j3tk5CR2zp3s7sY8IIE2qbCoQYblA64T56UpkLGbYaC5kth2x0HjSDm6HS0nOu6x4DhKgfpvr5P3U0zhhoYC/a5dI3d2GcPURyzbNt8ky+LekoYiGc54Vka28F6QuJdy9L5yk+wWPCWu49i3blNivjUVJGsUDNuFpKs1BdxUlJi0qIzYaSZCdjzrSV0uCWmKAzN9BdrdLCQN3bGgSxTYOOEqWbhoMnSOl6NsXB5ZdccUAjyVaHi5kJw+YgKdBUr0Vl4lNhnvSGqbDCXL88lzwUsS8EuO7f9dJtNd0sE7nOGWl0pGh54DteUKDMvNIH2TE6FFIMMK61Tymx8PXWYK1PDJJN/2W0Aam3Gv86lEcWgSGPopsTUng7TqfiXGvWUYlJdKAvq3EZ61HO3cMsh0+WsSzikwVXmebH+WDsuGyHHGgFhS5pQGaUEK9J6fSAI6EkHSIcNPPrGkbWkCuFsp8MfYJGKhsICUvwq0nxFHlhhMBnMXxtX/kklc6DfidVmG4kVx5MOLNmJnpMCcuUlkg3kraVjBeCA9lXBf08FwoAKPbA4lwV/SYNRxBb4tiCQ1Laeh/IMUXTSPk+trk0DGZuStVhjJfpUA3hMVaGB5itwqnw6BjNPebj9ObGOmgtpEJdbXnCAVe7vJKB0Ztu8LJaUrv5N2dfb+jxNE48YXUjxegbe+RJHUoixIHSbDIYP3kLz9mVDjIscnX/aSSttkKB4uw6Ut/mRpehLkH5PjWs+DxPloIpj/leNsCCGZ6TNAVML6cDqAeN6ZDl19lPhtqx+RrO4mjo/lKJ5wiKTf/EE6shnexgWTQbeywHEd4+EPm4kF+9azvgoUC1aSnZHJ0DBThsrju8kY59PguJudJWsL6b10FqwqlWOi0VZi12IJxceU+GLfDqK/vg8kvJFi9JRVxN6oN4w6IMOzW7eQ/W+zoL1Qhr96HEhbfCbMYDxwaLE1yc1OBseNMvyXs4rUXEkCmzo5rohdRo7+SYDA0wqc/JWQV4PnQ/AoOY5ebU3uBluBaqcMDx12IM5dfcDTQo5H7ZaQ7A+qEHhEgWXL15CdBufBmn1r/npL4tOcCZ1dcpzywoT8XpQMM1xleHGCDTnsnwTDx7L6B80g/wniwXGTAieWTialkljwyFXg349jyCJuMdQ8keGG56PIWo+FcOOPDEfEGJM1Rwm4bpXjcb+pZICFJjxja+Wo0aT0d3+Q+MixSmZBbEzPw/p8VmeXPok5ngmBixU4ZL42OeSQCJrfZJg50IiccY6H2vlyPNV3GBlXEAP9VBUYKx1MpIFR4PCR1WamQTb2j4DiH3IcpN2PHLQ6CU7d7H69+5KbVqFgy9ZHAvqSvqOPwRw1BQ7s1Y9ovzgMgYxDVlf3I9tWH4AaewWOcOtPxoV6QUQgw/CB/mR+/A5wZ/M+OaYvST+wCbwc5Lj1hxrRv7kWjJkW2O/uR+6eWAHhVTKccmcguTdnKTjdZDjsGUoKvG3go4kM7ZdPJJY7AYy+SnHY0kmkz0tN6Exgdd4bTP7rcx7qWf9bU/5xx+Zmgs06BfI2veVah8ZB5f/u5Vw/om8YA/qRMhzW0otsD4wEq6WMT2J/c6m54aBgmO/Q/cl9SzsBPqpsff8nZx4QArPapVjc+oujcUEQ0sE01/MPVz3BHxoZV1jc6ObGVe6DRYMYDw//yy1ctRvSPkuxZ0Q3N3PmNugJlKKrw2/OLXwT0CoJ/tb8xS2O1YT2i3L0ye7mflzWgHrGMz4Wj7njlVnQ7ClDt4m3uT0XMiCU4crVtIJr+6MOo+wYVxeUcrOVvSFgkRQtxp/nth7PgjF9ZejsFcOtPZgBneVyfGN0iFMWpEG5qxKrHrlzxxevB5E5m4XZ1pyz9RpYP0aOS9VXcdpbnUH3hhznO3px5MMSKG+R4zXPAO7zfwtBck+OA2cFcR7veJBdKMfnA45y66/OgdoMhrH6IO7PlekQmiXH9HmBnKHGZHC4xH6724drfTMBBE0MG3tduXq1PvDqixLVV57lQr6rwLsyORZfieYOXOskNcnsu10+nOHdtyS4R47RH1dwwXqNJOqjDHPnOHFHJolJ524Zwt4lnJchJRqs5wcsnbih5tdI5RUpvvmwmlOsuUI689m8r3Th8p6kg+4EOeobveIVWKVBI8vvI64aciN8w/5ff/WnXuLV2YZCtpsCHbxlvPr0Y2DLsOEx7B0vyPkItMfJMbXiHa9ppB/MYhz4ZK469+23F7itkSNs0uCCpCx3tMhw26EhnKvrVrhxXYZv9MZwNjEbQTJOjt+7p3A5r42gI4L50uuTOeFUQ/jYX4Ehsve8lF0tpGRAPZ5dOIU7HPicFK1W4pv1kzhxrYKE5ilw2/MxnOmHe+RWPwVe26/CXfO7SR7fZvv3H8Wt2XiVjFKX4XjpBK42Lh3SqmWY2hltrT41DRyjFJj4YiHP60gUPAhl2lSQZq23OAIcGG9sdymcn3T0JHjtk+HWp4t5A5+Hgj/j0lSDSN7AmSFgupmtVxbxeLuCQcFn3jWihrfUSh/insixd7svz26nHtRIGU78hsz/onuXOO5X4Nax6ryG+puE3JLh9JOxvG1zykkl40/9S995qUtY/5n+ble7Xf1lUBokL2MzLl5dffxGLNRvl2PrMFqteiwaXFkP92iNqM7rioQKphGttl2VxZ46kPFWjn/nalf7LNUCCdOvoNCUasNNGpAUw/zztLbq3iOR2EYwvM11qn7A/9//L8bwGacx380wHUK9ZXhu0Qi+lUUaJHxnvn2JET/amvHqFraeOJ7vOa0vBE5W4rp+I/n+c9TAlfHtuhUL+Bem3CFNzJcOcOnFH3UsHTRYT2JCEvj8yjRwOcF81OIIftOgRHBUsueVJ/k1IxLA7a0Uhd9W81v7qsCDXgrc/8ePP2lrF9FlPOnS5wx/3vLPxEiV5Y5/BfzdV/jEmGnHjvoFfC/uNvE8L8PiE2H8ytp06E6QYfDbAv687jRodlbgGCvKH1iWCLYvpGi/KpevFdhOnCm7o9pL/D0p74jndTmeLODzf6Y3E9t0Vpv5Y/7clmuk01SGjXnn+Rn3i0nEM6YvR67z91+4SKpZD+3t7vFvb8wAz1lsLtqf83c4pgMJYc+vNfK/qCeBp6cUA2484JuFMl3QlGNS7RO+6s5G0nKAvf/gIz9oeT1xN2X64tKLqnheJJqTZNh8TMYfUpxJZm1kWrzkBd9N+zTxVcpRJeUn30MZTfJYtk3epkLL0s6D+wwZ6g3XoWY7syA4l60X9aNTxImgZiPFYLNW/rZi5pHYHG2a/5ff77492H1hZykbSnXWLQQP5meSPw2hNrtswHiaDJ8fHUpHbpMS57MynFo1gO5Z+IAEzWbZQaFLpxRRkufDeNJ8JL20Mo4E7pBj4UsNWr01gqjtV+KKpZp03aqLYL1GhiuOTaXTvudCdgrzG8bm9Gx8Nmiy+a29aEgtnmfCz1LmD0/q0RaW9dpeyzCsXYfq82PhzkQ5xj0YSxe/WgQ1/dl5Kwyoc6QNOA9lug96dPx+DirXybHhiiE9+HceaH9h+FeYUb+1d4hdEtOFdWNp8MubRHaG4dxlIm04XEJsDypQaTmNbr8VS0yeM1803oD+0ztFkgzq0SRtBHV6XQQlgTKMvrqElp6/BDeYj/W7bU9fLM6H5uUsL5yfRxOUORCUxDzD5xm08EA2+GYpcZY127M7GhyL5WhWNpV+HhAFHmzdnAfU8skisHaT435rS2rVYQfWzGMLpDza9HkeTGUZtiJ3Ci3YOQdWsZxI5TyafraMdCTLMFk0g+pXFhI7IsdPiXNo3xtZxPmIHLV3z6XjMpKJNePwCDKNejRdAaeJrM7X7tRv62UwdZLjniWr6OqLheDT9r/c4UQrl+eDZo8S21SX0ogfpyB8IbtH3RV0pPQkkAnsLE8304P59qAvYX1e9h9N+LAQKn8q8cLUJfSWzgzIfyfHrHuuDEvM0yYzvPXaTPs/KoHCESw7zDlM9xcUgybLWSdsvajF4QvgYSHDe2FH6eP2LIiKkuHf7EP0gXUG2IYxPrc4SLVOn4O4BUx3Kvxpv3VnoYdp+tPAI1Tw8gQ0ZSgwrtWL/j4cCjbsjiI3HKZevRfBx7GMl77uobLvC8FHocTfZuvoqOzp4Mdw/kbiSQtsLMD4hAJ9lvnSnriJQG4q8bT8KE3afBVqmZ9/Ov0UDQjPg9BKGfYKjqQ6ITkQaqjAOzNP0RpeNgSmKnBaVih1P3UGvLfJMHtlCH3icxpUp8vxszSMznqSAMMNFLhsaxSVax+H9UFyfLHlOLVZfQxUmVdX3XeKFmk4QM165qXLQqllvDnoM0+Yevk4vVQxAbIYX2kND6cxdUagOVSJtw5H0YEJZeB1imnNrlR6+O5VaLnB8ojlaTprewFoTZfhgdlnaZrGRcjayu4o5DS9UpYLXgkK7Ls3lmbYx4HaVzlOyEqk3oJoKGbcOMw9ja6xj4KICiX+jM6kejQIPs6QY31cLD1xNgA+r2d+5n0SHXfV7/+1e8T2s3SkYgUkrGSz4HeaKnKXQQbLxW4zY+m3P0vgFuuP//hIajLUBDY5yPDZrDj6n85YSGGZV/9yIjWfNgpCM5mGypNp3qxyeHdHhtXBF+nKU6XgyzJ1j1M27eNTCD/PyXDQ6gt0MeaDF/OiVkOz6PP+0TDqBNMy22za3BAJJloKzJuSR72P+oBhF5sLaRoV7tkD+Ywrql9l0O/Xd0DaEjnujsmkO69sBi02U/k1GfRnyTpIYTxQ4JJG++FqkLC7+FB5ln54aQi2F6U4JPQc7fbXhyiG1baENHptsS5YML4dvj2b2hweBB+/ybExM5/GzdCEWpabxKFFdJZXOWRNZj5kYglV7CiDBJab6i9foTeXFYGvBss1O69QhfEl6LSX4w/hZSp4XAAezJ+PaM2jiv8iwIvl8YXtJVQdToGdhhIVkTfo28yB4Mg83g7VElpdNQCS+irReG0ZVT1dDgIB+9ahm3Te1TIwligwfkYF1bpeBO8GMO59XU4b2i7BVMb5uz/com5bI6ChWYaBx27Rq+anwNeDfWskUrcjWqBYy2rgrtPiSk0wfMnyrP8t6jDuOvwOkeK/2wJq5lAB4YyTrRJrqWrOZdDTk+HgSYx2qosg6pMcn22ppWGuEfCTvfO31z3quuoUZDXKcfntOkqznSEpQI5hI6V0Rct/kMQy+MQDYlq/bTH4LlXgqYA6+k9k8/9/nvbI6D4dZGMNNFaOi1Xv0+cDZoPjLhkO7V9HO8dOg4iHzBuvqKOvppuB7Rw5zuqqo9d8xsEzxrF9dwmp8x4D6GJe9/hYIY2IGwaejP+T1tdRtaGDoSSY5ZfhSHewMzq/V+Jy/Wpab34dynOluOGDjH5uvwZbWEZ+OrqeygaXgMYRKX77+5gGKYqh1EOGTaUK6pJUBJrsrr19JbRgeQSk2Mlwd6KU5v0IBz0nBS6VK6jP5U2Q1yzFsdrP6ONTG6Cbaf1dtUb6TbwSnt2VY3i2gn5LcIbKLfXYP0tGXXXHQOkPKbaekVCjqaPAe6cUDQ5KaO/7w8G4SIIWs8XUZOZ1KHksxfisJhr78BpUMr59N6yFznYtAVsFq7PiBT07/wp0N8vx0oPX1HRhBHSFyvDC7UYqfxgOXQyHialNNHvaDlB/JMXeC1rpkM1bweqMDM/PfkUPoBuYGChxaekLWq11HVrEUiya9ok2xlwDlXg5mj7roBbGV6GRaZx6xCca+OsKmMsU+NKgg5bujIAZL9k+ha3UozMcOnsUOGNPG/3Waw/8nsD0ZUkHFQfvgvICGY5q/0RvX3MHtQ8K1Fr+kfZKrQDfk1KMIb8oCsqhsof50r/dtO+1UvCxkqP1sz/UKqQEij4o0b37D01rZt9i9yiv7KTVn8JBv1KJblHfaNOzfRDF8mBpqwpate2BvEYZ1rX8omtUPMCR8bNd1i+qr1EBxWpSHLhMBXsul4MHm/EggQqu/10GoaelWHpMBa39osGU+SjTVWq4PTkSnFwVaNmnF65z2g9Z16V4Q6CO/SReEBctx9Lpahi8KQ5aLslw2UVN/NsaDer+CuzV0h9TJ0RBkKESm4R98G+xD3w8wDLgRC30ObIHZGxm730agCEDPSCUzeyWT1qYOike/JfJcdMSHdw5NBb8lAq8vm0Qrov2gSgNKZKfg7Ehdi/w1rKce2IIHvnqAd52CrwdoIPf/4sHHTbLNeeHY/u5WDBxU6L/xyH4QWUv+D+QofXyEXivezc09VFg2KNhWEvjIY+vwPxVo/HAwv2QHCND0SlDjBu+F8I75Xg31gB7f/WEepZxakeOxBz9RDA7KsOVKePRVxgPtqwndv/GoWHqUVBbLsMa8/HI8wwArw9yfGVvjDZVvjDHlGX5urFYdngf9NNRoMn70eh2MQFcWDZclDwBVaviQLRbjtvXTkDFnmhIY9qh/cwUn82PgEbGG3N3T8Tit2HgKJSjYPhEjC85DorBrFdepmj+JBiyNirw8p4JuGFwEHgz/8NfYoLFFQOgewrrs/M/oqHVF7THSvHvPBV4mdYLmjZIsfrlP3In+Sdxes/wZvuPtPbvIGbbZegy/x8p+5wIJltEKNn8jSRfjwe3HDHeWtdJFvWJZf5Bgn75HWQnRoHfISkaL/5GviaMAM18ERpP7iSNh3XBsEeMxad+kPuMSzeliHHq8T/Ef09/MN4ixlXPu4nVFjWYHi7G7Q1/SMa0v8SmWYw9CV1k6n8dxPaMFAu7fpIA52RIShKhxpP3ZMKGJOj4JMbq3p9JH91EKBKLsfVKB1HrioFRG8QYcK2NqL6Pgs+DpWiy4hNRjDIC9/Mi1Mp9R97ajgLfrRKcuuMT+ew3HMZ4SDBg7zdyu+43SegSoay9jWgHdpD2XAmm+n8gDyOT4dl6CRrHviSb9p8Gka0E7QzfkYMr46H8mxCLf70kv0tjwWmKGJ3OvSTiiGioqZNg8oHXRCqeABGTRZg0pJkkNxjD51QxNm9vJssPj4HKcgmu2vSG/Fzwg0hsWc0zX5JlFe0k7LQEncRNpFItFVRGsvPmPyRhqSmwif1WV/0xWZHH8HZSiM3fFeTBlXiY3iBC3VMN5My9GJDVS1CF/5hoVEWB4RQZzpr9lPy5aQr5rSI0MXpCQg6MB+vhUowwayA//TqJ110x+vV+TCa5fiZJ/yQYtqueoGsqSGaL0U5XTCz3psDwaCm6NUvI5NRE6LdKhB73heTE/ATYMluCWdNrSfvcyZC0Uox09X2yOcIMPI0lqCsQkI0246E7Q4Y9R0VE5Wwn8bzF9nwtJrP6fSbZo6WYuvk+6bFIB+1y1p+4myS6fxqEZIkxZ3IV8RubDIUfhGibeJNovUmCjEgRWjlVk8yMBHjGSdH27w2ibmYB/uz90MFINNZOghlMp1bNu02cxJ3k2W0xuvkhec37TDbNY5h3v0VST6fDqH5izJpbRuZCGlhskmLSu2Iin5UMrrtE6HS0jEzdmwQ2MRJsKy8mah4JULNOhkmLrpDvRZYg+k+MwdpF5HflVEiZy85+uYTw0iaB3mMZkjUlJNf5O6m+xzA5rpzEnf5MKnylqHv/MvlWnwkpzSJcdiGDuORnQEulGDNsLpCNvmkQdZjpxcYcci84GWZMFaOXLI809CRBgr4UQ6OyyLq/lhCULEarF7lE3H8atIeyWcjIIp9zv5NVUyVY2zuXnHb6TPK/SjHv8QVybHQWKCaK0XjUWWI+OBNy+krx1v4k0iFNBl4Rq7/4LJm86DS8C5Di7x1JpD54BqyaIcFgTCE2ftOgba8Mr39MJLd39JA7zmIcNjaOWEb+JvXqEnSfeZq8r8mC/Coxk6IociwkE/yYDto/P0k6OpJBb5EExZJIMmzxadBn9ajYRJLpyhngMkGKVQNPkeL4aeCyQY6plRHEQfMfMWeccPlIBMk/8ItY3JXinsRIIs29AB1VIrRfsp0cvHQekjzZnpMOkIT8TFizm/lD76PkK5wFGcPb5Lm7ieutM9AvQIKH0gKIIGE2JB+UYN8xB8j2pF5gzeb37PfD5E3gBSiNEuPZ7S7kX8t54C1h3zJfQ3zvnwWJpRjFp1eTrpEpYNggwSGum0l/V2tIixfjoZpl5OHTueAbJ8H9S9cR/aPq4KomQeXylSR+txo4PRPjxq27SGOfHPgZIcaTq2eT3Vuz4cZUKXJvgWiPSIXAFhHODZhHWoalgOYrCZ7st5jc/zgfprL1oTUcebdyHqi1S3DuiyVk2rj+0MJqVmZakzFcDvgGsv3rRpEvmdkQZSTFiVGmRHzsLNRLRLi/2JB4tiZDTacE154yI+JrSVA4Q4ZvS8cRj+JF8HmcBAf+MSAq7gvArlSC0Q4TSWErgcejpHiyYwoR7dKELoaxm+Gjyb2vGlD5R4I7nkwmbnY5sGy/GJ8cUSXxl7MhSU+KX7y0iO62s2C2T4Qj3g8iq3acgSgzMb5eqUEsGhIhYJcU59/WJt9C46Ga+ZnFb/uTLf+th1ECCXLrVMiYj6vgwQkxVo3sQ3ihTtD6XIxblVrkQb4jhP9kfR43lOwytgGzeCm+gInkkgQgdI0UxUfMSM+0gdAyktWQM4BYTMqByl1iLL2r5BbnZMPnnxIM8njL+WEyeAWKkLehg7u2Kwl+9xajTnQbZ1AQB3feSjDGu4tbzouGz1IJuvV/z+3YHQFaHxk/JDdzr+aeBPPejPfIG65pYCjos/md/raVC6oNhkCmceqL3nNeuoeBXBGj69cP3HGFL4SWMh4z/cT1qfCCiESmg4s/cbLKndBvkRiDtnziDozdCjEfRVg69Av3bawbRNWJ0EvjO1f1wBWsf4lQZ2c3l6qpCQKUIM/wO2eyoj84Mi6d/kfBGTdfAAtX9q2z+VyLIBsCIiWoZVLJHVyaCMW/hdixRsype8RDajLbJ07B2eyKgVljmPapNHCn3aIgabcYLWwec79U1OFGvhj1m8q5etPecIfpS1P7eW625hViBGJc9iCR26HII1kW7LfZSVykbhopahOhj0YSF/Imjqy/JMIOXgJnnXaKWMeKUD8sjgvKuwDFaxgXHUnifq7Ohk1OrH7jGK5xfxZkx7GMYLeTcxq5Hm6xe5+pNYuzO78Wwtj9il2AO6HvAjG7JLh0+ibOzH4ZFJ1kcx20n9v+w55hQ4LjhwRyb+MB4nzZelMQV7d0HtTvYOuaIC7AeiYs2ybB+V+PcMJ9U2AU0+vcTn9uS18zKPaR4F+DXZzUshfYxktw+4TTXFDhb7LsugT1BeFciu0X0sJ0dn5CAGcR9YpEHWOzMHUv52z/kDRMluC2mj2cZ9F9sr5FjEsX+nIGu28QuwQxpj4K5ZwzLhP1dAlu2HuEK2zKJoYzJXigxp9TOJwhfgViPHLWhxN9iyCjBjBsP/PlHuUdI757RFj1ZyfXuvE8eFqyPuTN5ezyMsE3S4rRfQ24v5sDwbdLiiFr7/Ee7j8E5kVSFDgKeUueMA+cw3Tnez0vX8MTeDbMe1z9wVt4dxt0d4gxukqL6xG7gdloVn+gKdc7aR3I2LfGf53C0UHjYTjjjRFz7bm2k2PA+A7rj8NQ7hAUEv/JUrxmY8P1H55FbHkS/J47lVt3PoF0jhPj99+TOEF0GMnYzeZaw5qTJAaSyqtCFOcv4j7XZoFqP4bJD0Je5qRM6HaRovLVLp7AKALsFkvR8vUo6/vXw6E7nNVzbMh8q6cnwFFDgr13qvJmtIWA9zsxWkYs56WnB0FEigRVD2Tw7r05CC1/RCgwTePFTdsPcR1CbHuWwRvoMQpkFyTowLvJuxo1HAKT2D7PB/Ncra6RQmTfGmfNU1RcJo4P2Z32Kuc1FqcTz/cMk9fred7xicShlwjbzjXzvrplQUCDGPPmZ82f15kBeo8YNurnV4+8FQvarP/LjsirEyJiwPyqBFv3FVePWREJMxjGrPB11WyWT10PidB1Tl7VqXRdqMlknC/xqZq3TRvyJRKcHH+o+qStJuSsl2KFmqxav6aKCFje3D7ieHVxwQ2yZgjzMwVRVQsKrxBdkQgtN22zvm+WAf4WUly3T5e/Z0o6qDIv8faqE3+BTxzUstmPrNbm3zKPhaggEQb5/qoOnt4PikUsqx4fxvdo7w3GzhJ867qSf+1NFWkRSrBC1FV9VXmTFFmLUS8wr3rfsgxoniPFYtvjfIcF6fDTVobnph/izxmSCLqvmFe8fopvdj8e7DzZXWgt5zcN7SHd5yTou/gUX0Wji9iyuau3usA//rmSVF8X47913vxZ4hukUEWCm1zP8fdNPw8Z/mJMkkr5FfaZoMXOGGxayc8akgRmX0V40eAa35/5xjR2X80+t/lCszckIlmCnbVP+B3NTUS3lwytZrbyl1SWEsJwK15awfflXyKVIMH7LlK+qvw84zQxErMffN78LGiZxPZ//J5/3iIJcuaL8aLdU/64o69I9wsRqsR84gs6G4lkqQTbB6nQoTFKksT0Iu9sP/qlTw6x8JbgmLx3/HVvUokX0/FkGzU6IC6JTB0hw8SGvlRyLg8eEDFqD9Kj9+1zQI/5GfVT2vTj7GzYbizFrmZN6qxxHpJZJjqurUorDyVCWyjjhKQ//A6TBDB6z/x5khY9YOcIAobbsEY9qp26CGSDJfht2FB6f5ktbDGS4Ov/htCBfwnQ/2UKC33aNvIR4ZWJUH2mFi0cJCW6BuydimG050stMWNeLrn/aLrS+CwJuS/GDS8G0z4rT5Oc2VKMKxlK/bULoVohRpOr5pRXchGKddn7HhOp1aBc4FlKkfYY0E2+F0B7qRRbxwyjGjFxoDOFZZNho6nDmxho2C/Bu8LJ9O6CpZA6XoQlHqNotesS6GHZqjBnHNUx4kE5m9+BLybSUFsBMawV4UCTifSBEoknq/N5tQVtabpBilKkqD7KkvpOOEfqo1if91nQJ1rJZM4DKSYKJ9Dj3GUIZf5EWWtH84WFULSKcVqWFV0/rwAc3aXoYG9JxRbR0B7LfOZia6rlFwmBeyR4WWUJ/V3hAPrzmJfumU3vtljBxxIJmsQtoK9KZ4P1fhkOfO5IH4oqSTLz55eb59M568rJR0MJXng3l27RuUhk7yXovX8uzTiTTjQuS/GT/ixqdD+FVDaxerZOo1c2l4CmBeMW23VU/WsxvGM5N73FhbZF58CoaCHOdNhJc+TZ0LFEhMmHd9JU+/MQ0CPCrU076fkhEdA9QoIlWqtp/4JwcPjE6jy+mWYHLwZNlh3+Suyo8Qwr4FmJcUykK7VpnQ3lbEZ+91tLnx0ugyjmATreBFATUgr5LI+0Sb3p1y95oFMgQruMAHprbi4ULhTjtfwDdBjJhlIXCSYqvGndtUzQY7r5JnMPHfMpDUyYNv3R30cX7kmFFuaj2pIP0s6JJyHjvhR7zu2m816c+P+//2rW9aONtYuB95udN8GNjk+bA0mnxdge5U7DRDPB9KwElzzxpDBnOrTnSDHI8iC9X1UGDUzT19aH0ORzpWDDZmrJthO036ECqPknwvbZp2jmu4sgiRGjtSCUCuJyQTNPitZFx+lA8xTIZplUtCuYRg9JhlBtCT7dcIKavUqEFoaT8oYI2u0bCoGaDAPXgmmhPARKoplf/RJGb+swD8C895X2E3SeiiMU75TguqtHaU+7JeixLL+08AhdrD0VopiO37t+nLaom0P3USn6FIdTE4dy8HBkOPkeS5feLYXmAhke9I+lwves5loxZpvE0eA5+dApkGJWdizdlR4PcSyPz6qMpwmRsbC+R4LOM8/SZZJg0HWT4Jtj0bSi3xFIY/qYrJNEJVaHIG6mFDM+n6FOG1zAyV6CIp9E+mqyE5iNkmCTQRR9fsUR1gfL8NmCU/R8zWTIKhej5FQkjSicCPmBEswbEkfDAsaDOeO0mpNJdLqgAqw1GE4+5dCBtddA8JXVmZdFdSqLwCNDjN46uXRAxSX4qC/B5baZ1EIzBhYx3/JD9zxdLIqCInZ2wfc8evjBIehgfs/obgoNpgegbTjL2qnnqNE8bwgYKcE5nhl0ZLIHOP4vG3pnUl6ZO7QsYFrzK4PeqnUDY1cJvnqURheeWQMztkvQYGUKbbCfACmHxTiXJtOf141g/R8xrhp/js7+NgpmsbXqoGx6M2wY3Bgjxd6vc+kpkyFg9E2KU8oK6LJ2dq4lYhzeUkgrL1yDlsOMw6eU0OZ7RdDAtGas8hL9Hn8J2thsnlS/SFV2REMNy7NHoYAu7RsFqk3MI0VcpYcejIDuwWI0GFBAkyOGQuhVMc4XlVDnDG3omSnDaWdK6IBD14HH8v6UTTfpINMK0GR7Drp8myYYF0OrOcNbzg26PywSGo5IsONLNX2oNRSGd4rQdlE1rfs0GGxdpThbcZP2v38dwtldjzCqo33eV4C5qhRf6iO1qCmBxhQRLjkjpg6rr4BJOzvXz3v0+qFI8GUYqHoooPPUnMHLSYZLbkkoubIUrBZKsclPRJPd7aErUIqPxgqoDgD4m0mxsraOrlgyD2wZ70lmCOn9qBlgdJadK0FC3/8yh4xsNguLJfTXIRNIYzr+84KE2t80AvczUtysIaUBH4fCLXauieX3qd/IIaDxRYI+7yn9vvoG1L5mWf7wYzr/TQmE9Zdg/7+PaXbXFVCwOi/nSakh60Mou9+hOQ1UdecmUDOV4MNtjVTHxhVyjkvwXXc9nRntAgqWLxbWy2i0+XIQMR2/u5/V1tsSMiKEGKOvpDFfLSBtmAi74hX0X6gp+F4W4UhNBT2yciyYshzURymj3zeMhGJHMeaflNIDe4dDnDe7x01iarz2BrTVi9FF5S1d+uwquDP//yThLQ0qjATPSua9dV7Rfg2eUMSyxu7/3lEtjZ3gwDTU4mAL3W/pDrpsFha/aaJz/l2HpPNivHv9G72ytRxyOkT49G8XVTaUwk/mi/JndtIBD6LhznIxGpZ+pVoDoiB7hBRHDvhEy1b5QqeqGL+ZddEVEi/wZmd8mdtOXwftBhHLC98WtdEX9tdBLU2MvL5/aThcA+M9YvSy/EfplzLQqWG8lPOX3ocYaNGV4LJzf+is21GwfpoUxwzqooe1AyA8QIRuBqqoKDoAepwEN55Swd6qPuBpyLzis1+0Ib4C1pSJsaFWBU+yGVG1laCRUy9UvVoOjqwPAo1eaHg7DgpZ3jR5o4Ze99i3WB6/7qOKSW1R4D5ZhmqHe+jAmgDQPSvCUMe+OO/GQXjwXYy79/bBiNBE0P4gQiPFAOSdjYePBxhWn/bHe0diofwdm5F1fTGkMQBm2YvQmT8AS/47CDpNYhxiOADtpiVBzTwxHuANwoV3EqDlKcsIOwbhn9GHwJFlzGfdWjg8/QCIGK/uvT0YWyt9YNZdCZ5YrYsNfsyn5bGsvUgHDyYkgoY/4+dRenj6qi8YfhPjuU16uNDMB9pMpWhSPwwH25+BCDOWqc+PxtL1yeDCcs0jx9GoaZUEsqfMS2gaoKKTZaJPLNs6GOCHUj+wYTOY4T4Sh97bB97tTO98R6JHSzIoVjJeGj4W7cedhqh7EjQbNQ75axPB/IcMN44ywqiFx4FnIMZNh8bj1uvHIOeaGD38jbF9ZSA4SsQ4avMYvGF/ECQ/pfhh/his/ZwItpckWNpiggv1EmB6HMvd+0zxtkUsNLxgumw4ES07IoH3jeWddROxLCkcllHmn6kpWl0OBeZM8eovE3QxCIEZo2Q4R2CCNSQZPC7W4fYlHcR92WnYtFeA7v2+EaVdIrguEGLcok6itjMe1HgiVPP7RpaP1wfbQUJMDugkQ8/rgchBiM3Tukjh2sFgul+IxSU/iNa9AWC6UYgSvZ/ERLMvGNULsbzmB1kwvDeQWSKcFf6dSLekgPm7Bxj07z0RGJ+BpFd12CD+SPaFnAZJtRDtoJ3cD0uAlDYBlsNX8qo2DsIHibAn9zPJmGoKaol1aLGtlcxbOR7aeAJsj31HDs00BN2nAqzx/0IWNPWD9fsEmPf4Gxm2tg/0uyBA2fcvZGSnCstfQszp/Zkkm54Fi6F1mFzVQt74pkB9uBC9/V4Sn9eJEK4hwNpBLcTpfgIE5gtwquU7kpgUB890GbY13xHBLAtYtrIO9V88I1OCzcBupgBLLJuJ50oT6CcTopp9Czmg1xsCt7Lffm0l7wp6iPttIU6d9pq0Mr/UEf4AfQsVRBXOQRplNdQ2kKScs6BHhUgePyH3nibCs0gBWm19Rpzd2F2z3mpnvCBbRJZMy+qwxUBO1odNhdqKOlS//pDk7DSHLWoibDFXEmtdVRDZCdBW3Ej8Vv8hq2awnlc9JOXR6aDoV4fG+4TE0DUNjGKF6NZVS66dTAb9rjq082No8D4N5isF+PuyiLRfnAFT/7E+T64jgc8soIRhgMxnHjzPHIqFLA/uF5Np83vB750C1B0oIK9tf5NkltM7qx6Qpk+Z0OJah94eFeToo3TIWMiwUVlJVO6lgTGrZ8Z4Stx0zsCsUAG6fbpFLP6chiJ2d9pxd8jHwfPgWX0dCp6VESv3WbDzhwAbi26RKxOnQzOrwWJVNVnorQox5XU41fs60R/aTX6ripC+qSQ1q7LA924dyv5eIQ27MkEyk931rGKSceQsxJypwwCDPPJGcQbcZwkx70YR+flkHlSuE6DapDwSMX0W6BmKsCbrMrn02hLqN4uw/tE14nOrF3QzjLm7XCQf7rJv9Rah19BikpuUBVqJQjR2zCSN/EwwFwkx620uCfp9Fiob6jD11Fmy2S4FigqEuOlzJrk30RrWMxzWrEghRoLZ8HGOCE32Z5I33r3g8wMBhu45R+Li/hJX9tzFM4sETbgAxh11uFoSS6JOnweVWiF2KhPJ09WpsHOKAIf1RJFfSSkQoS5i6wQSO8YaNO8K0OVoJLm0cA6sj2C+oiCecC9UwOWfEAOGxJPCvz3Ei+0/f2MKKe66AGS2AJ3cQ0mIRzYYaYnwx9eTxCgzFQL5rM6Vx8jeTuaf14vQLCCMFI+0hopHAqwPDSbCr3Og84wIq+ShZNmyPpD0gp03KoQYX1AFWyMRTq48Qa5NzwHn+UIsq/AhnP4FiGP4NBgRTEJfpIHaqjo86baVbGlKhVAfIfK/epAfR89CHtOp0TmHSMUUa2iZLMT9g/eSpI65UMp04VvHQdLvijpMba3DjeF7Sd5xNXDWE2HiBz9iVJQHvOw6nGy3nPT5mgMZh4W40WM9eeWTDpqBdXj0iQOZnnsOdi4XYmb1cvL7AQe/TQWYeWkNqbhiDWo/hHi0cT3RmWYFi8Qi3K/tQZ4I+oJmsACH9Kwl2YPVIXyICPe83UZGm18Ek591aD90NpFsz4X6KiFa3rAlpX7p4P+YPU+eQU7979/80RbiDtF88rSegEJHgAO5ZeScJQclAiH+83Yg66z6g81RIUb72BAdw4ug6ivA1TfHkqJruZD0VIgHh08iAx3SYdEAAf5KHkf8hOcgaZUQ99qYEl7UIvjYi639xpAtzgshSCjEQTkTyaILAJ7+IrTvNZs4F2iCSEWMe+RjyG27ATBLKsLMenPie+Ui5P2pwwkbdciFAXngfEmIEw5qk8H+aeCZKsDLr4cTj9epkBYmROXHwSTR5yw0fWfvnFEnDStXge4HAf6r6E1sbjlDh5oQC7ZokPRmR9AaKcQ9rUNJf42BUFwlwgWioeT4Ok3IYzNYZ6dJ0rZehMa1jJOn9nAutbmg8lGIViYfuL8L06B+iQAfqQ0gHXWp0F4qwNJf3dzH3SkgOi/ERsuvXH14MjSwM97a/YKznBMBM5JEuP1RPVfxNBx0ndla7yEn/3ACWu4LMbXyIVd1OARUBgoxyKuBC/p7BFwY/xj2e86Nq2W+YqUQdWY3c9ub94EaCLE1+CWnmOQJ+a8Zzxx4xUWu2Q4if1Zn2huu6egmaFkjQB/ZR+77dldojxXg52e/OcUjTZjOPNvoGnWSK9IAx0AhZozp4vZbXoTgILYPX8ZN9s+F2l4iVD90i+PdPwtJqxnXlb7gwp6cYXfEuH2BjLv2IwnUOgS4zPQ+ZzIjAZKkjHuHVXFN9rEQ1SJAfUs+13MgEtbvEaL+pTpOZ0A46OkybdKo5baongC6tA5dY2s51bQQUIt8gIqGWu7Dib5g21+I6rfEnPqr3tDdI8DieVe46nGlpGWDCCX2yZz+nUskNEWI003SuYj/zhOnxaxXK85zJx6cJsHdAnQdkc2p9TlFKnoznmzN4O5d8Se1jCfzgtK4u7iZ5Nyvw1uFqZw/dSKOM+pQYZjGqatdBE1PVvPfTO5tSg4smifCjnthXNLvbCj6LsJeUxdzJbkr4edNIW5wc+YkH5zg3Wohbvuzg7N45gDudkKsunKQG3zKFvLmCHHgniPcgTk8cLZgz+ODuO8D50Aw44Rtu4O4z6OnQyDD1UyzQG5wrDnjUiEuXbSfm7ViArSzfm7os57zaPpHfN+ze/c5wy2d2UXqHwmxVO8Ud/huGyEsO9iZHuOWVD8n5n5sH9sA7nmAjBSvEOKRe4e5zQ/vkMC+Qmy6e5zb8qicxLkKsHV2POcjLCIKdQFWn0zj/rwLIebMDzh3RHCLDnkT42FC/P42gPtQv5rkHKlDk8/B3LPPDsSr8QHaHYrnXjXmQTbzFeK9K7nX3jn/j8m1XC9O1z4bEr6K8E2DOlf2xgvsPgtRUF/F+31kF9yIFqBD8Cue1aUt0PJGgL0mDubUt2wA22sCfFIwnts5fS0IGGYGTp/HhVQaQfUW1ofR07g7+cwLbWWY2f+DZzcykqQx7wF3+nLPi4+RygQBnvXV4SQG3sTXRYDgxOOW9HEnRiMEeKR7A9fv3gVofCvA7ZOOVebrZINjjAiVd1bwtreEgds4Eaaurbmdbh8K7Z3su8Fj50fpHIMHU4TY++Vg3nPpYShnWrb161Le3z8HIF9fgInm3ryMr94gelOHDpHxPF78HmhlGFYdWcxzqNb/f04OyQ3l3XmhBzLGbwN1x8x/CHlkPWHY6/9+vtWxsySPnbdtWijPMTOGvNsowFSPW7xrLSdJFMOboPkN79CBC+CVIcDk+2+rA4acB+sS5hV3hlcbuWZCEvP5ercbqgunRIOGJfOuJ6ur33IREP5YgJOLN1QbZp+ETWzGf6/urFL5dQK0tgmwzNy+SiDUAW02d3umTqme3TgQtpwQ4qw9kmrbexqgelyM26v+VU+1KSdGc9meXsHVArvLZMYAxj8LjldtO3cBnFcJcMKntfyn0eeh6bkQhWdm8CEvEwRhYlxydwI/xisObNQZr86dxg+Rx4BbnQAHSNT4GV8HwJy8Ony6W4Mv+d+/rX2M6aDlOP6tlX3g4z0BHt2ymv/pViW580yA3E4bftXJW6T+GvPbNj+rdfrkwJ3FzDMfTeM7fz8PpheFaPEpnF8wLwvyf4rw36V9fJfdiZAcyOa0fwp/o00CmO9jOqX05gtaeoE38+1Jb4P5CVrdhDB+mMxP5ZeNqCQ3NgvQ4losf0zNLRK+hHHahmT+oaoc6NjBeGzOff6NqGzwZ9y7aUcF3/RAFiwDMZL48/z/ZiZBMSfAGVE3+OLRnaTwKjuv4hp/j+wjKbcW4VJOxG9pvUXGLKjD6PgifmJpBdlpKkTdmTf4sh9XiOMeEYpHi/ix9y6CJ/P8E/5+41e45oHaQgH68j7wd5y6AMuY37Da94b/Y10SNJoJcYatlD++4i1RZ1j6/a6Fb5jxktQwHxIQ8Zd/8H4JCdJkz+ER/3ViIaGP2f1O+cgfaJ9NHBQiLPzUizYsLARjFQFeeKpN80LzYQbT5RVe/WjrplxonM7OrlCjoWsvQPMOMSrlvWlSTyIYsrvQ3/yJH/s1AW40sTzytB+NsFwKc5hPU+/UoertDjCD1azSW5sqPOzg81UBLr0zmFYJbKDZToQOL/Vo89+nJIbh08BkAI0Y3UBSjYX4fxxaeVhN7dcOoZKEJElCkikkIdV+VjIlSRJCEkJIQqYkTZImjZpTSVJJkwZ1nnXm04SEJAkJIV4yvEnv9/y+//Z1rr3PXs9a97qHU99TNWhTWDYxWFyHevcV6VZRKvG6wXpybQyNvpdAos4xHLZp0sd9t0GhSoafFQzp1pcF0DulFtOPGFBp5i1w66lFnQs6VLUrB7RK6jHl6yT63PEKuDF/Uqw3kX7LjwDPc6wndBZ1GWkDpq7MA/yjSeefWAeujSyzLJ1Gi+Yth7ZfzJOf06LBlwgEG7Be1U2lzpH3iRrLg5Na9GnHOSlJLGdc7beQ+gy7QfqH1uHySdr0bFIa0WljGSRBj36+d5UEzWnEnxHT6NbFhZDNcsqjkyZU37UASkzqsXZgGd08Kg8Gzjegg/MiGjg9HEwT61BguoQWRYeCRizbhUcr6Iu5NtBpUYspT/WpQ4w1ZD2sw8yehXTBcgDDDhlO8jKg48LMoXJcPWYfW0xfXa4jrq9k6HxtKY3bKiDfshgPD7agr4ZVkjHI+MTYklr055HjzI8t9F9E9f65RoS1DXjs40JaoH8HevPZ7r/cQF+vuQ3utAH1Lq6jP19kgzdfhnuT9tHywuugPLQWVTbupZaQCaaM38yW7KJdB9Ihi3lm0rWberxKAc97Mtz/YS/91RMCjqfqsPuAPS3bcQkc/Otx2s+d9Lv+WtAoY163yYo2DXBQz/xk5QML6jDHDJQYnlcO2UidNCjpd2FZJtSaai+uJiqPpWg2cR0daVoClslM98efpWqOxTCHnYs/w5UWb7sJexpq8U2zD42OvQFjmK+oWniMxjMPVsYyr9XmQ3Seeirsec8wUH2A4qMkUC9gevfBna4anQCFTPf/Ss/SyDuXwNGanUXfhR72ugjWTE9TY47SLZmBoHy8AVfKzlKbqHWgNroWQ74eo63P1oLumzpUb3WlNj+Xwrf1dUiPetDfK4yhSFCPbq5n6PjeMlj5neXfyeH01IpS+NZchwO/gumFtjzYzpPhca0IesA5F9qP1OHP4xfp75Yc8GB++73SBZrRFgc5Y5lv6fKnh57HwBy/OnR0vkTTu6Igq4B5zpcRtGBdENSOleERmS+9ficAPMMYT27wp1Pt/eAB8wBHh1+m+R02oMZqM/zmT1/IrMGI1fD10mlarrMU9B7KMHC6Hx1SagRl5qy3JkHUxH4+GLI9SpgdQr0v3YVkj1rsv3+Vvp5YBpYa9ejFi6GOwfng6VeLTfkJ9MnbW9DfX4evY2Oob0UkzIlk2SQsgY4mEdA/rQFzk1JoubEvqNnU4bPEK3S+tTcUsd0cZBlPc+lWCE2WYdH+OBpnvwmUGD/ff3OFVkVtgBDmi/iul6lumyHsvyjDoOURVN3UAAYzH2KzLYr++TwT8iLqcdPBWJoWcBc8eHXoHptJ3Xhl4DS6Hnm7kqlx5P/+D7wehy7NonqleZA6tx4vHkymY/QiofazDAfepFG1n+Ggc6IOLR2yaKnOKVD7WYs/HJKowbRjYM7qVPsvhTb8739iNevwm3UaVU3fB3P06vCvThpNKd0FwYzTnq1LoQYO20GLaajbxESa+mcL6N6tw2mT4mnq/dlQHyDDWYsSKfkxA2wYn8zOTKI763Tg/Se2m6+yaHykFjgz72G+8wadkFkBjZ0yrFtTRD+tKYfsyjqcYnCbrjMuhICPMjxgUkJHJhZAC+OogguF1CYwDDpZxnmUd4c+jguFPcy3P+wtpg9btMHUWIYLQm5R6aSJoMv091dfPh0dMh4SmYf82XeXjplSCSVfZejJq6YZP8shmfVhXEw5bVC+Az4jazEpkEcrUm/DGZbBr72rouKAMOhnPuRnRDWtiAgF66p6DNxQQc98Uod+xvlzB1M6yr4SAubXot1sKdVTq4Du13XY8ptPT0TfAdPYWvxyVUZNPQrBme3XkKdCmhEZBr4bajF2pIgq3woFIfOc02eK6BL+OihPbsAHgxuoydy14LizAWP49bQ9ZwXQ9/Uoy6unn5s46PatR42SBmoYawJFi9j18fv0x1d1CD1Zh9f1xVRzYhW0sxyx4eEDGn+9AgqY7r8Kfkg1nhVDh5UMV0c/o2e9i+DUw1qcv+gxHVcVBs0G7Czv66laYSjMN69HvT52fyjLSm9ZzTUtdO2IHaDPMmPpwic0ym0zJLKsZ/C3ibbMswUtl3qsuHCfLvlvDXgwLnr+/D799e9yKLKpxYf/PaDSt2Zgr1iLezub6Pipi8GJ8Y+xQzNVX78AOj/JMNvyCVVaNxs0Psgw/e5j+jZBF6LW1eKH5Ed0F9GGT8y7jnV5QH8umgCaRXUo2lxPLdWrIDlBhmPV2+ianApwxzpsaO6gKxuKQZP5E9WnL6leQxG0Mg2quP+a0hnhYLic8V75M6rUFwoKF+ux/HI7jWxhOGdzdD3dRU/ou4Hf51pMffKaBprsAcL450R3G214VQmO1TKU//uOtu6rgE6mX7eOf6b9N0ughXlO/z8f6cjlxZA1vAHvNHymN49GglGqDF3Nv1C/uRHgGFeL1pO66enRYTDYuAFTd7+nfk/PQN4lGZZ5/6RRqqcgj3ngD4d6aendo2DZUYsxUz7Rdecrofu0DJ0KvtLpeeWg/rUWPSx/0Y7UMhD/qcW6879p9/NI+P1XhvRzL/2TGwHev+pw5vLfNNXuPPRPlyE5+x9dnewND97J8FFVPxXvPwWdevV4MOcPFU6/C4nH69FAb4DSNWXQ+bMeFy2Rw7aIaFCbW4sT98mjgm4UyL9g3ix3EJK3EaA/jtV/Qw6dHp2Hvu0yVNYejC3nz4GBHPOc6+Xx0JAY+Pq4Fl+LhuO0o1HQeoVhaf5wLGB86Ml6kjF9OAYmnYMB9Tocf0cRK1Xi4XcQO8v2MVjBj4UB2zp8R0dh6ChfuHpZhi4GyvgxzxuiWAbZ9XgUqgw7Da2T6/F48BicYhcPkX0sm/uPw1b27Kz5DVinOR41v8RALa8RuVGamP7+DFizd/mIx6Hj/pOMo+qx10AdRfMTIYDxACycgu/HXoV2xl1dbZOwtTEWfHQa0eHHRAxSjgXfb43oIp2IVfPOQ9Ru5geqJ+He0rOQzbAx+NJEnP/qFFiyfk56qoHkSAJkfZPhRiddHNEcB2q2jN9sdfGgWSz0hzZgh5wefg8MhPdOtbhz9nRcFugPTqF1eGSVLlaKfEHVlPGnTAeX/T4HexjGdkq1Mc8lAaY+k2LT2hn4MzAeNHtk2Gg/A5V2xQBpqsPt72agfXUknOqow7FTZ6Ln+TCwUGbejJuJu/aGgCW7jsnRx6PcRZAynRqmOgP9jAPB9VUdXtHSQ893saDvJkPb1f+QonMxkNclQ80/30iLTzQYMY7SMfpO3GwmwOs0GcrxvxH8NRY0dshQqPCdjNmpAuopMnQc/J30jh4B2cxPut/8TvZ5XgXX1VK0PPmOWBTEwepCKbq3dpMNCrEQwMnQ52YPcaqKBnl2FmOFryS8cwZYLZOikdY74hM6FUy2SbHE+yN59VgLXEdLcZhKD7GH8RCTKcEA5R7iV6IKGo4SdI38QIrEitCrLMMA009k2fOhkMG0VbXyA3n6OBmuThCh17/PyMlridDZIsbElnbyROcq5KySYGfmS1KjxjDD9MIp6S1p1I2BMTEyHDb5E6kjCyHgkhg7HFpJntgAsj5L0GdhOwlSmQ3aalIcWPqG2JqMAltVMQaNfUV4S0ZA1i8xau95QYK0hoH1Xymqt78iaTEp0C8Wo67fIyI/PxlqhkrQ6OszUvs6HlwMJBj05RHZqBcHDyqkKPe4hTT7mEDJMjGWTWggL/YuAv33EjSJbyLb1xhCzRgpdo17Rk7vVwS1I2LmMRrIl8dDwcFdir2fHpHZ7ukw54IIC11FpOd7KiR/FKPxsDryz4hEEBaL0PidgGhXxoNwrhRb70rIiKo4sPeRosqJB8RcGaB1pBhjJDVk3G9TsFSXoJWpkAzvWQK106QYckNG+BMVob9ThG4VlKTjUPD6K0GSKSQdk67B13oxZj2rIK3OaeC9SIpWJUj+Pk4Eh3IRVnaWk8ULEiCgQYLhbpWkINMCAm6JsS+4jGglmsOsTxJUm1VJznxZCnaqDFd2lMxZqAjHd4gwa85dcix3GMTMlODxW3eJyZxr0LuXYaPnNmm9lQ6tNTIMD7pF4i8nQvJqCdrezCdqr69C5VYZWureIWvpGsiyFmF4Sj4pjVkJw4zF6JxaQGb0Evi5QoqOcvmkXVEBrraKMGBRAbk+cSg4K0nRufoWCfbPhPo8Mbq/vkZmDc8AlWA29+YsUnQsHbzimV6MvkF8lJLAUMZmpJBOHMvtwOmsEJUCMohSuS14fmfX4zOJev9aCClgcym6Tl4eWgkW2yVoMDODDP1MoPWXlHFMKkkeGAZau8VYG5FBtprJg1WpFCOj08gRaSaoRklQ9VgCiTDJADemj+73E8itzmQIsBSj2dQokv42CfrDJKiTGU3kbm+EMfeEKK5KJd3WGyDDkfVfPpks+74WjDzEaJQbT3xKV4BanQRrF8QSlwsE+Loy1C2LJHFKw2D+Ggn2HrhK7BuGwKeDMtyTHUMiHmQB+cL25chlcnR5CmTvEuPFvMvEZSAJSIwUY/YHEXf3NbCHivHvyzDS3W0JnjGsJ28vkvC7HJiayfCkLIAkcsOgOUKCi4NDydEHQ8DPsBYd4y8T00E3wOutGEfaHyNZ/16Hkh4JbvU6S/r5KbBaV4Lfv58m8SOTmbdhvDrkFDGMtQCTPxKcsP4MCf9uDmOuyPDdzhPEz2U4xNhJ8PODc6Rm2w3Yc0yC++gesqP1OpsXe9bfleE8HYyGi/HZ0w1k07g00Hsjxui2rSQtCWB7qBQfKboSxwvmoMBqG77OlcxeqQD9PhJ81reHmJrnQuhW9qzyMtKieBPuLZLgo7blJGNCOvSuFuPYvytJ/utUMB8pxeL75iRjvQX4oRTDGu3IMEMLuCqSYVr8crJlgSL0DJbiaf21xM4tF/qCWQ0iA3K4Lgc8I6QocZxGZBPTQY3t1NbaeSQ6KRXuZUvxzcsZZOWPNRA3ToYX104mBiNXQdcS1tuVM8nqUZZglSTDrXQRcbNWhu0xdXgpeAppT1WCLWoyHP9lNnnXlQuGBWKMmDKG2P/NASHjnEnGw8m+W2lgvYGdJW4sMclNgV5nGa4XqJGwx5vA4bwUUy4OJYZFttC8WIobjVSJT4Y19Esl2PDfBCLUV4buK7U4+V8NYhmgBIeipXhspwq5eCEXyAEJDqx5w1ldzYFWQxmah77l3qmlQ2q4GAe29HB87RSwlEqxJuwHRzWToIjtsuHbN1y4gS9kM71rjWzgzE+fgU62I8N8m7hxxcehbJAMUw885qKOHAHfR1Lsuf6UO7XJDbbflKDTq2dcMX838NnczW93ciPknaA+XYLikq/ctvtbQT6a8c+pfs5tggJEMs4ZuPmBuxm3mnwqZhw+pZ5bk7+IhM4QY9E/DzhjMpvonBZhwcaH3Pq3uZBsLMGerOuc8ssc6P/I3ltaxbnI0sG0VISGinVcq2UqBBSJ0eZjJZfixrgoR4rZz/hc3J04aHwtxaj8Qk6F6anOdylqbrrFLUmIBL3//YYsusVNvxwGHoxLi/zyuCvaIWDO9CVbsZTzG3wR9u+QYPu1u5yvdgD4sf1qf1zJuW67AMcvitEwmsd5KJ0DuUgx1jgLOcGSk+B6Q4yOC6XcMclR0L/P7o+u54KXuoP8GAl2jXzIaWoPhfqZrJ+jRdzWcXJwXEOKdvVZ3Neuf0nBNqaP769yUZ7ZpCiLafrca9xgz2SiZSNFz/lZnNf4CFLmIkWf1ptccs0F4sox7fAv4LpOuhEfaymOSbnDDXyyJ+GO7J7+O9xcKwvGiRIcxrvJna2ZT6z/irDH5y6372su6GpKMKVkJ9fUmwNWeVJMrLzIaaakwMB/7J558VxpfhIcYvo7bOAqt34f82ZPxdhYGMv5tMeAYR3TDpcYLjn8Chi9EqPBmUQu/UIE+Mxnvdp2jdv23R6Osx2crrCRMzSwgexR7NrjCDeuZRXMZ31+a3qWKzoNcIjxzCR7H65szjJwY/peHeXDNSovAkt2T4PROc6TzANLLbYjaSc5k1mzIHSVFH+oHuQSF8yAyJ1SPOfhxL3o6SPucrXo7hPFVd3/TkKYh9Euv8zp33hLVI+xZ/+c5XLaWogq48mRqse5NX/riPVhKS4a5MVtWs8jWwYxDKz15Y4alZLB9hKs0bzILc69RfIYP7QPiuMO/skk3e8kmC1N5ZZfsyMllVJ8272fC/ddTXrOS3DvXm/OR3EJsdovxjF1CVyrMBey2KxBTZsbNvom8NnOXj89nXvQnw2te2XoNv2XeY/GAQjaJkG3wMfmH6fshZh/WE/kB3NrVZyh418Jnhg2gRv30RGauyRYqruAcyrVBS+muRP0VnKOf3XgN9PNvd4a3JqNvkR+swy74bf55ZAT5GsxO2OhIhfYvZ1kW0ixdCNwYYL1pH27GK/vtuBeHsuFwmESTLwvMFc5lAMKU6Xo9z3EXG9+Noxh/vNR0Xhznd/+YLKU5aayyHsO/n6gky7FheJhpham58F2IduLW3fMRjicBv1gCUav0jBvtzkGjhsluNtwl/lZv8OgdJ99f1emucO4SWDOdNyvnprbTJ8ALUOkuHuzurl13XVizvQi0TLO9BnTbDVW87rZe81ckqPJgD5719CV5k/2B5IlbI6GE++ZRxmdJN2BYuzuqzX/+vgmPPgrxuziNLMrg3Ogk2moybGe6obs65C1WIbq2y/UmKmFgd0uGQ54tta4ZFyGvjApNpqJaloSg0HM6ol77F8jnhUIAxMY5qNfVxvf8YPejWJsrcmpVrIZB69nM0+iH1s9wXs0NBtL0bU4sqbDp4hkXWPe7+ztmgPOueRJCuPkPSNqvOZmEKEt2/dgXrWn5Q3QbGI7nvihpvLIdWhTkOH389N4JgsiwTOA6RHH8ZxZ/u1lmCx2VuVFDlwG3XliTCobzMserQI9ryVos+ZbzY98JbCWSDApZAbvY8BwsP4kxe/Bq3kOB+8Rn7Ey3Ca24InTyon7bin+1z2BV7T2BrikMZ19Y8ObnH4dtjNupI1+vOBl0ZC8VYp6QbG8sidXYLWTFHn/nuTZj1cAFba/N/LteFne8uDAsL3W9Swv6JocmC9kc2mL4iVW3yPC/9jnWu68ipZKsueWCIuTN/NMbt+A3lQJatJE3kXNbGgaKUN7s2KeZkM0DDOUYsetPN4k20HQ+l2MzesTeFNFfaTGimWKO7d5v2d9Jd3yMpzR8YinJrxHyk5L8Iz7dd7ocxXEfgq755OEt1GQC0IHCcbIenkn83LACBg29rfzTjpngyfbHZOIh7wBnRhIPiHFVWVNPJVl60B9uQinZQylh7vWgl2ZEL9nD6ITT7wjjWOl+PmuHH2e3EHm3JThtLkK1KG0iEQxLa6c+g/v+Y1bxGldLU76PYhecciH8mtsdrNHUz+2v/VUistbFehs85sQNEqGT3zkaGZcNHg+kKCk4y/v4JIo+Ml2Vid7LFUYYgODQ1mO2DOa0s9rIChMjLYHFGlN2wpQspKgf+Q4emJZJ9nfKMbKd6Ooq/0LMmse85YJE2hZ7mNSwzxD5fRp9MnpErLHSIIOIzXoy/o8ohYpw2PBqnRiaCFY+DHsjZhHF0wsgLIWKe4gOlTraB6MGZDi2H512mUUCeUvJRjSMYve+hIO2qUy/LzEiIZYr/9/zKuP0aXHipZDuasEnVfPoEM8Wkn7PVaP/BzqNaSZ2DMNUo82pIHyZcTFRoJyzobUceFtcmgB6/nWGfTVq2LocpHg/MlWNKb/DpxiGWGI63LqvycCQvtE6NC6mG6sDYPWZgmavbOgjtNCYYD13HbHOjpsqQ3wX0hxVrIpPXnMGpxaa3HkPxZU6GABLcwbqO8xp4UltaSgUoLpVavpnRFCUtQlReM6a3omq5wEM5yX3V9OX28tIqZKMqy+bUxdPcpgsL8YD7/bQ1+VlsDrrxLcobides0rBp1NMlyo7EDDP94E7yox0j2utG7NDdBVlWK0ogut9cuCvmTmtSZvo2eKr0FJAMtZx7fRjl+p4OMpQeNpzvRMZDJEukvQcdJ+uv9GKLgxTWx4u4FO3XYZZtVKcLnJVtpkweY+Qor+/ZvpplhrcDGvxTez7ehbJwKnGLdUT3akNSlmUPhChnMzdtO3GVKiukCM035toAP3+EQ7gWnKWluac7OaaH1k7zpmQ+PM7oIlSHDibW8aZFAKOmy+UupOz44rAftlMtzxaxd9r5oPlc1i/OeFL3XxyoW2Nik2nDpNS5/kQCjzkwobDlFtl0RoC2F5+eAxyuVfhUKW0/ev9qGmlpfA/A3zAz0HqXfhRRh2meHh2hkatN8GnM2kGNzhRv+MWgezElifk3fTXysIkEdiLJh5hLpMNweHS1L8dugIDci7C0YMM5Eng6mxdhmEXGO1TfCn1h/yYX6iBBuvh1ClhXlg9INpVlcgDboQD97s2VciP+oliAU3xkuuDcH0xagYWHJAhhk3wqiPbxAYMn+V9q8f5b8OgG7mJwMNL9IzJ/2hZI0Mf2Zeog8618Ms1vPYg9502VAOAlQkeL38FPU1NQUrNpefdhdoQ9YSMGJ9iF98kV7oqAD7C2LsEcXSu93lEBrLPOT7KGrScxssYsU4eE08ffi5AL6KJRi5MpbmHoiBPUskGHowgp4WRIEvy/V+erG077Q/1J+RoDT7Mj329AIkL5HikpgI+qDLBwwZPvnfYum6446gHSjBjnb2PSs3g3W1BA1PX6FV9XYQxHTto+Uleqh/KSg9FOPPP5dol6IxFFSxufuFU6W6BaDCMOz5KoZe6K+A8K9ivHsjie58XQ6dLBt6HUqjQ7UKIe+bGON/JdMlQ2+DB8sd7tXpNGrGFVBjfm+HWiq1GBoJZ1hGNhp7nV7+dAaoLcvLlonUXM8LWuTZPUdTaMt+D1Bj1ypT0qi+jxssYT7Nb3Malbu8B4xUpKjbk0JfzHcCq+dMx98k0N/LDMCOZU9P/URatmwW7GE69VSURu8/mA5RHVL8C5n0jEklyDP/9u1tDjXuLYef2rWY9jeHdqcWQruIYWxkLv1ufBsyltWi/NZcunh8BDi/ZXj4kUcdV80Atz4x+rlfp4o3poI4js3IOpdeCp8EwzokOOr+HXpkjCZkT5VhyetS2vWzEpRZPXuH3qVv5xeDD8uDEfOrqZJREVRaSjBzegX1yQgH61wpTpEvp8n2E0GN7fvUKxV0qkDj/7N2s2Y1vXC56v9/P8kHMXXfXwz1YjF28vj0nwNFcJV5kleFIhobGA5ZLA9OeiSkIc81wYtx1BBE2uanAXmhMgxpFNKayGqQrxbhwrXttOXOPWjpEOP7uqd02eNimD+UadDuB/T2pSKICpThlhkNdP2MCMhl+65X20QXCXaCvXotms9toZpfHaFluwyHeT+mIR/swXCoDMeFPqItp2wgK0uKu4Y/otsWrYapclK8tqeZdg8AKNxi9Zx5QkenLIPOmSx/7XtGbaqMYIuQ5a8nz6gKGkAe4wHF68/o9vn6IMwR46DuJ7R88xSIeSvBY/seUtenE0GzRIr2T2ppSKIGuJNaDD0no0UbqkG1SYTj8t5SOuUeCNlZtka+oabz7kJQlhiDI97TOPtSSGZcp1jYQf3+jYTVXxi/qb6lz9IjwHsf8+cNL+kJwTGYc0WMp2rf0Y/j3cF7lhQL8jpprvo+MGWZ5ffrdrrFwwWso6QI91tp9obFEFMoQpWONtq33BAO+YtwmdwL2qE9FxzHixBKn9OHOrNA+bQQr/19RoOk9+C3WIQ3T3+l/V+rQInNaNeTTzQ7sBw8MsWYc/srHZZdBtaxUhxS3UN3LL8CZeYs+9/ooVkmkeATJMUAj3d0rPlZ2N8vweOS73Somhcc8pbiA43P9HGQJ1hcYdef3tOhB1gfHES4y6aXRipWQaeZBJdY9tKg5nKwZ/5qovlPGnvjLpizrLG1tpeq/40Gd+YBqvz+0iiPKMhjmPSt+JdaOfqCcoUEt9QN0FY1H1ipLcUk63/pTnEc5OWJ0XjbMBQejgFjCfPbdUOQg2joYJqos1YOi//zg0NMjzS3DUeDnRfA8D3j+dvyuOB5PGw/IcHFlso4sz8WjJhXjPtHEW+3+cE3LZaLTUfilEsXoPmbBJtclbCpLx7mM303ezcarT7EQeoKGZb2jMTXOX6gO5zVcFcVt/zxhe1s3516RuOTxnPwuphhEsfioYpE0Pzfb4xhE1B9cALo5MrQ4s94/P7dF+SYL1L6qoGlO3ygzYvpworxmGaUAtv5YtSbpYMavxPB4IsUX2/Sxj3iBGirkGF02ET8N94fdJk/ObF4MhpZX4C8JraD1ydh1erzoHlKhvNmTsSqwylg4yjGCbG6GBqbBFd3SdHt+1QUzwiBPD0J/tHUw44FF6FyA8PYdV30yQiAUOY9NldPxTcFflBwUoaH1KdgrV0KdN0R4ecvenjTNAns2O6kvtfD21eugu5JCb4O0ceeK7GgM5n5kLf6+HhMFHiyHGH9jz62FodDwC8p6j9l90gvg727DA3W6uPLDZfA+roMVZbPwBUT9OF9lxhjzr8jR5KnQ0Ax8yGa74neah2QcxCjmtoHcrlME9R0xBiu8IEovhkHbuPF6F7wjgxemwLyYQIs2fWMXFVOhj1aQjQye048mKZnrxChnHkbeSxaCD0qInTVeU46HOdDs7MIDUa1k8NDZ4HRAPtc7w35VDQN+h8Jkfq+IRmpk+D4KSEWOL8mNyw0wE4sxJWDX5OE5jFguliEueodxPWXCiRvFmHNtOfkwZR0iNPlo7nsPtlZnwr3DAXYaPSIrNmWBMl1Alx59yl5cjMBXP/3+3DKE1LnvQwaA9n3X20kd5csButaISaOfkzMT2oCP06Athlt5PR2dWjMEqDQ9hlR2TYaZv0nwCBpMylZMBKC1ETYGtVEbO6kA33Fx/mKdWTMzjTo/E+IqtMaSYd+EhzqEGD6mwZyySwB6rtFWKLQSCr1LCBXU4TGWyiRnuGg/YoQY4zERHPWKJDLFKBmbR2ZoKwMTWlCNFktIQFvMiF7Nx8jN1SQtbkZYGQqQPvQamJokgLpJnwM8K0kBo6s53MF+ORlDTkiWg3JDgJ0xTLSt3wFmG8VYu2RShJ9wAJU3vMxRlVA7tiogNYkdq5sPpkmGgEGbQKMPFxFvi3IAh0FARKrYrLyPnvXAxH6qt8m2jYpEJrNR53GEnJ4fDLU3BHiz8l3iEOPDWhPEGDXyHxyqXQteFMBJg4vJE77V4PnEHbGh3dI0x4lUBnGavC/Q+TPZ4M6e2/trDSSO/U6SDkhRkZkklsbMmGPnRhnLc0mlV4p0BshQPkpOWSGTjJ8qxXh/KVZxPe6Pei2CLDjYTrZBhvA/JwAe37eIB4BNnAvQ4jZ03LIo0uK4KQoxK++2WRyczYEOAvwgXYC6Sy7Dt7xIjSziSZvo1PA7ZUQQ5ziifuUZKg/L0ar3CQytnIX2N5h/eyIJGtX7gSft3w8vDGKHNbeAv13BNj5KJ6UmdtBkbwIm42vEFHxOlCqEuHTqFASFa4AAeuEuGpBPNl2+AZYjhJivm0oaXfMhpjFYsxaEURUVK7B62A+PlXyJV0haeDRyc74MpAkLtgFOjF8LPkeTjT27ACFN3x0XhtGLG5uhuPsjPZJISQcN8B2hr25v/3J+jIreMK0JkbFnwzatBKsosW41ewsWblDAUIuC1EyEEQe6+eClpkAXyofJG4tN2DOOhH+53GG5GRmg9dJMaqCL8nmpUNTsQBvlLiTrENpcNxJhKfXe5DSl+vAlfXw/HUvMnnTGrCeJMKlpQdIXJMltL0X48Jxh4nKXQVQjmbnnXmMXFiqQU7l8FGi7UKOuI8hWvv4OPelC7n9LRfU6wWYcMGeZC+5CVruItyos4N016XDkzohvpxtT9qHpMPghSI8vHY3OXFhNdgYifDY2PVk6dgV4PpWjKe3bCOvxymCe4kQtxptJXPEE4j9dHauOBtiFzqG+MTx8eU9B9KyOR8CnvLx5Dgj8nLSLbBXFOFYc3NC1HNB4aAI/+2wJvKbr8GsbiEeTjchwoTVoFvOenLOhKR1WIIDy1OnByyJ1tXloFwgxYXDzYmclyLIv2P9vGBGPg2eSORPCPCwdCn5rDuWuN/k41aH5SR8UAGY6gmQa51Irk/NA9MeIf49P51s3M7wbCzAiw0a5J/Ia2BuyGrYNZXwk9ZBVrUQ19hNIwODrcCjWoxPY2eQJ7NXwva7Ehwrv4jItliCGkhxp+oykrVVEZqHi/DNch0CMbOJNcPDujGTydSPk4glT4ATrk8nUa/VyJKXfLxxeC4ZpVkAiQyrS3OHkjh+HlQ+Zn1bMZoE5mVCn5sA542TI93PrkHXAhF+sVYkvpVbgGwTYCYokje/N4LTKhGuujGKOBixDP5ehOtnahCfCGvQmCPGN+8mEfF8BVCbLMLMvqHk2+MFxGWQEGUHlcjwq1NJo5oQE/THkJ7LGsTbic29V4McX1EATiOF6Lmsg/O5nAdn9oswO+dfTpibCelpAix6+4QzmZMBBaxvmlpvORHZB1c/CLBvy3MuuN4ZTMKE2K7+mXtRsA2yDETYqNjPnXixGYx+ivDiPHnivnEYSFl/DC53cQWKQyGZnfEMv4PTC9tFWp4zbm97xIkmbCQZ7ULUzn7JxYWbkYAOITolfOUG5s0glnbs+01/cCrdWiSvnfXWcQQZsC4EdV8BNm1J4bzG3Wa5g+nCiULOQJAHvckidHQWcq4pmdD8v/rv8bhhThlw1VuI5rE1XHxMOmTZsDNeL+D2m4WB/XoxOt7N4E7dvwz6SmJc+S6L+/EhGFr2iPCM/U1u1T+BULOJ1TChgOM6/EB5mhCDOks4pUfnQUFViH0OFVzts9MQM0aITbJ7nHHHMTBawup5hNy4R4fBvEqIXUvrucGKw2C7mxhT/R9zqxyHQDefPash4UoP/SWhvkw332dxe/lJROOUGM0tM7iNfrEkN1aE7fQ6t3ZQMGlfI8LK2CLO548nWc32veCPgNuUv52EMA/stE3CVUyaQUL1hOjYIeXM3hRCv5EAnf6EcVPyb0MJq1M8cJETbsqH42dE2HP2IvdwSyZ0+LH+ROVx2fevQfZodk/NVe6kbRoUMN10WnOFS+5LBmtdEU7a5sN1TUsE8QgRjjziwaX5x4G9oxAXHT/I5UcyD7NciCrH/bmFO8JhVpsQB8rjOGlJCJSwXUiNT+LMey+CcwcfixozuOEkCNxn8tFzRg4XZ7IJDn0WYvXXTVyOzwbo+CjEHW9cuS3n1kIM0/q3bie53MmMZ3LZPannOJ88c/BOFuLeQh+ube0SUCsQ4ouUc5zhNENIbxXiJIdT3P6Nc8BtlggXnXXj9jjMgO7vInzhuok75/mDyGUKscc5nKtb8pE09wvRTOcE9/HtS+LQxu4ZvZfzmtxMYlg2WbfAiYOLEjImVISlcc6c5pgq0vednfe5G3epr4AkfxGizXt/Tr0vnXgx7+RYHc/9vR5POqcI0H1KCrcqfCkpYH1L3RDI7Z5uQJKXCbEx6BqXKi6EXKZ3DRP3chs23Yb0xeyMigu5mrA8KGI1PPMczUViOoQ8EOBe1TNcaksqKLPrHx6O3DaNZLC8KsCtNoT7opUAWb/4iDOMua74OGjrR2x4sIiz+ujKOF+Ehp8/mrv/4wK95iLEgyO4bV93gB3jhAn8adzCti3//3tm6S7C9SROg5pIln1a53MzOyeD5x8hWj35Y9709Q0R5rI6HTZxhSHPiXKgAE98W80V7btP5Bv5OOEPx22N5pMlf/gY1r2Gc7CrIjVdfKxutONOxe0nobFiPGE7mHug5Ej25AsRulQ4a/mVJMBEiOuurOOamgvh1H981Jv+zuzVtwLonSPEheYe5ov+3IJ2lrnEju/NrN77whYXMTZkmNxLP3UO6vMY/8g1mFZf9AJPxlcLdceaZ071AF3mP4cUnjfvbnQDuWdC7C6qMPdKnAi9TkLcbXDWXM9//P//vX7h6eOmFWkJpL+XZZzLt0zbo8KJ9SWG+W9dZqH6F8gYtoOaRoHmNiEHSdtstr+v0DxQfReJChCg26fH5oW/b0P3JsZ7N6uqravz4Qzjpca8jBqxVS70mLAcJA6qSY/Oge0jJOh6sqTmw8NLkNsqwgH1+zUHR16EcMaTjSNu1MAHf9A5LMS5Vqtq/NQvgO445iGXlVbv8D4PwlMCXPhyQ/XxP2Mhap4IUw5a1ghvqcIhprlloaKaHwWFRM5ejI3yTTXLlXJI1hYhGs+4WlOLKaTyuwBTDIfUzOqMI4eYD+kqSbm3+mw+xIwQYlL7Zl6BDtPcrSKsez6bl/QhB7KviXHGezUeaY6Ab1vFuC1nPU/gHQZWK4R47MNCnl9iCES+FuDaoQq8qo5g0PjBvPq+lzW13iPBczT7Hr8xPJ99SqAhFeKMv8DTI6XEergQi0/o87ywgCix93Y5fqp56pEPVppCJHPTeD2OtyBrogiPf7vEU1t+E+ptWA22nrya11HQfEGMvvJJPJcZV+CevxCd513i6ZyIgHC2I9tSdvJylgyHWcxjJGUe5R19PATE7Lr3UBTP8UM1CZkqRLWl0bzpVyqJLtPctfEuvPyT+ZAXKsSSHhkv49IteM908/jKMl7GnZtQtFGM+6bk8qIPR8OAvQjDXt/jFV+JgvB49t4VWTzNKXLQIxKi3JsC3vO6n+RTL/OK3o95vi5fSGeOGBM73vFe7qkmDixHfM5+zNPLLifKQyW47uobXtvoQghl2Bhp+Jc3uIP1f44IJc97eLvO34I4lpcT61/wLMyZ52E1hD2W8E49YFmexzB56Q0v6co6aPzNx1b/QXQR3wqMMgQ45Nlg2nG+l7TZCFjNPTyn/V9ITaEQ7SP7eZ/tqkkym9HnW8PpRFpOFEaL0fXeIHprejEcFwhQPFmD8obegXo5ETYcGE0HKgpAjXmGIcMU6dijeeBbIcbWfjnqlxMNullMX+z+8Bo/s1msFeGsZgW6Q88O9A4yT9s6lk7VsQV7hoGFY5Sps8IaUAYhnjswnA52XwUaOQyHEhVakPaenCHs2asqtGrnG3KoQYRejyZQnaHVJJ3lBa/lY+m+25Ukj+2db5U61ftRDJaLhPi9cgbtcywCe9aHuG49uq/oNph/Yv0ZM5EOxF2BPUxDZw1MpLvrmbcfxuopn0B/222ALOad3BZMokMNV4LGX5a/1unS4tYVMGa1ENWfaFOLyi6i9K8AfX9p09+PXhIlpi9DHs+hqkbPiLhThInWi+my7AryP+83Un0WlQaVQeNTlh+XrqBN40ohi+nOwqJlVKmhCNLHS9DWeSmVmtwCy218dNhkR1WUcsH0Ch9rVW2p/NUbkP2cj0GnrGmf63VoecRH+u9aark8EtqmCHGszzyq1BUO4X0CnB/B0b1xtnDvI5tF6gL6WXslWKqzOifMo2tjLaFgLuvbIGMqlT0nLZOE2KEPVCmkmfTdZJ552Qq60Y1PTFcyvduylnop1ZASpjU/BUD39ZVBEcuScTV2NPtEKSQvEGNf+waaXJAPYzr5mPlyL9XsvQU/twhwbOoO2tSYA4ZvhVh4djMdrZENecy/lck20s3LM6Gf8YD6Dzt6dHE6RDGtH3JzKx2dlgKeziw773eha3aHQf//9n2zDR3VeRlaCMt0j7bRqBm2EMMw1gFWVFiyAhTWCfBvyXLaJl0OAeNESE9toOYGLWQ78wZhrutp1Z37ZBjzZo6nN9KwfhGxLBai0pQNNGUyjzgKxLhDax198rsCelcIMDzsDP2nuRzajISYcvkoXdJ1Gw4NFqDnIB/qd6EACrMF+HjaCWqikAetv0XY1HWElm9OAqPzQoySHKYbtyXAHObtd+w4S8dvDIHGFqa/Xftp3INgCGUasdrLi/btsQUFhg2XvH10wMoC3B1E2PJ+H9VaXAl9+QL8luBPc4dVwHY5MXbJB1O52YUgPs+4sSuADvteAB7hzJ/bX6TSvfFg6cf22iyQDqTGQsD/fMLmMNp48CKsZL5lTOIFurY1EKzvCvHA8Yu07MdG6DRmHjU0iH67YwdLVEWovdyPqtgRGPyazXqWD8VmU5BjmJ/+Npi6xleCEvNOVz9F0XdBFeDB/H/Tigg6+Uoh+P5iOvgqmtZMvQ2zfMU4PT2cGs6KgV6JEEcYx9GNrlHQZSFGo83JdGqoP7RVClHnQDh1MfCF1gfM376Po5FG58A0XoxR0xOoQoYjrPwgxCnWMXS+5SZoURKh570QOteM1TwgwiLtYHp7wlI41CTE/csiaYaCESh3CnHBr3hKU+eD907WK8VEemhZFcw5wXyRbQY13XsHQh1FmFyfQb9/j4KQ9UwfXdLoUesr4FjMfG9hNnX6EwGUk+DxTbn060HmAUYwDOxLojp6Z+DQI1bnkmS61/4Y+LC8kPM4lY5cehh62Ry5s2k0xW4fpLPcYV6RSmsadkG9sghNSTKda+EE9YNE+GR/Ag23MARllgG/PUuhyxUM4DXjmQhMp54vZ0Keohjhv0z6UbEaxlABXntYTE+XVUHLQxF+1LtN7+0rhjiZAFdvuEP1ZhZB+SXGsXMKqN+fSCisYHPJLKCvFSLhqxnDcMcdWuY9G+ZMFCBP5wb9Uz0DpFeZrqXepIlkChQoiLBmdQn1i5wELf5ifPmkjEalVINupgB3aiL9aXcPDBtFaH/qHt3VUgxZzH8u0b5HL3cWQft2EW7VK6UnmiPhjJcQg9cL6PbrEZC1T4yBs2poyXodkBsrRL4DjzpdmASvR4qxJvEe/TamBlwSBPhhUiMd/t89CLoswodTa2ndlTI4NE+AG/Y00JfPSqDXWoRLc6T025QrYLBRiM+dGqlzSwRUGohxb4mM+qyZAlOZ99jwUUoNn04C6+FiVAoS0VLtGlAwYLp/4zl1vlQNBloiPDj+EeUy74JvHPMqLq104HkpfGK6s6zwMd164ApsiWM9aWqhBtaRQFifqxQf0cEeTvDpjATvQAsNMdsKc9hcFgx/SsuL7cBpshgF3Y9pXZA1NFMRbhn6lFoOXQk53UL8s6aVrunjQPOKCJfoPKcP7M1gThHLMnXP6WllffBSE6DN8ic0/9Y0aG5k8+p7QLdfnQwxi8RoXFxPcy1qIJdp3++nXbQguhwMPIUY872LZr0vgyeMhwW7Oyg/+woIF4vw66ZX1PdIJBQcEmOO73M6xOosNE7ho63mB2ry2Qs6WFaNvPiONrYeAU+244fD3tD9v/eD6V8hhpt30Ny/u6AxX4S2X5/TaXt2QPI5EerpPaPhKivgHvOESze8oMO3W0BopAB7br+gv/73d0nGgSB4QQ9XLAIlVqetsJ0eNp8PVxnGjole0NSW2dD1jtWw+DltzqsGynT2lv1nWutXBb89mAaN+EajPSvBSF+I3n1f6OyZMdDfK8CNrl+o588oiOkTomzXRzo1xhcIyyztv77Rg1nnYMk8Ib4p+kI7PE+BiZEYT8EnGju1GjyZj7V3/kZd/qkCeTOm77Hfqa1JJYSqiRFte2lLQhw4+Avwj7if1k6NheydQtQ//ou6TouGUyVilA76QW0T/SF0jgBVdw7QrQ8vgBPzkNaCf2mfwXl4781y8dxfVGVOPFgwf95IB+HUoFiIXC3GCBiE33mBEHKSjz+UhuJl9wCQ2yHAjHlDGHf4gddXEc4zHozW45LAgunsrKARqHIpATR1hKi7SREXlARCWQwf1c2H40BiAFT+EaAgTQmrN6SwHedj6vnRaDU8GbJ2C3D4qlFo8YbpCPNvo+xU0a/XH7ZHCHHzelW0a/GDr3kirFg6FhuzU8B7I5vFYTVU+ZUE2+vYTEer46+PCUDaJHhl3jisNA0AFabjj4LHoXapHxSNEuPKLeNxk1069GwX4KAHk9D1RSqosJ4PqpuI+YeT4eorMaqXT8TLXUFA7giwLV8bHS0DISpKiBeWaeHUa35Q3yDGsykTMfFiOuiwmp9/mIwBOmmQ/VSIfYOmomNWGBjcFaDfDj0ckA+FvCNCHH1+Oj41DP5/z1wdPQW1bgdCe7oYJ4yagqNL0sHNUIBLLkxDm+FpEKDEMKCih+MfJ4P+BubJZ+lj39BE0C1nGOjVx1sv4uDTUBFuXjUTozyjwdZShEd+6+MZ2wgo/CbEzlszUAVDIferGJ+kzkALSzsy0M/DBvFIkIrWkaTHPLwqGgnLd20g2X94OFk6AkaeWkH87vJw+Esl4MevJz7KFN8MHg45ZyzI20c8XDFsKPT4rSOmIymuWz8ILGLMiXsGD1X2/CWLdRaR9+o8tN3XS9rvriUv/vJQ2PSLJF4kpLyNh1ZvP5M/ngvIuvk8LKh+Tz7apYBfAR+Vxjwl5+2TwXqQABPvtpDvSgvB+ZoA03VbyaaiuaDCZlQb00bMyQzQUGX+rbSNXOTrgGof836fnpO7QyZB+WIB9o5vI9I5S4lnNw9z/dqIyj+zSPkcHqZXvCDVt9Ih+RXFmNf1RFCbCgaaiL3ejcT+BuvteT72HnhE3PjLINSJj3uiGoleuDFojeRj1sVmMnXlAiDnEA3qnpDbC2ZD3mRE9aVPiNXVadBYQNE49SFRt5oIqycwv5rxiOgkqsHqSD4Szftk/tnRsEWFeV1xA/muvJCk6lJMvFRHbuXNIEWJPOy1bSLa5ZlgFcxDSwUkr2wyQPkLxexcEcm5mQry7hS/jhYRq2kpEPQWsfO9jLgPAAijKc5fISL7NAiU/Yfo9FBCvBKmQJgFD58MSMmy+Ekw+Avrc4WUNHmrg3IWRQdrAfl2ZjRI7fnoFCwm4V3zyOq9FE1WVJO9/0wmtk081NESkHB9dXJdk4eF62qIoVc2bGTfSbWKiX1wFhj8otgXV0Ge7GM1qyJmr6KkZ14qxLCeOAyvIiYBKdBxCnHgGZ+MG7UOkrdSfBBTSj4NXQP1hYjNv8pJ8WFLWFnO7j9CiaaNBdjKEHODhQQ+joXfnTzmNyrINOko0HdGDNh3l5RZK4PCUz7qHCkhXm7zyJw8it1FhSTbagoxDaZIPpQQ2W91YhbOMFZSRtTJDZBqUcw6nEumi6+DYRRie2UBaTqRDmcZDi2v5pCfpalwah+ivVMB8b+xEbT2UfQoukV00tfDoVpEj58FJNXLGl5/QywoKiZrq0fCnFD23vE5RDZcGdQ28lHlaR75zZtPpkooOsZeJ6mzp5FTbygGTL1Jhu3QIPqTKGq/yiWqLjfgUxI7Y1g6GXM6GxzfsPfm3CCO19IhgNnNmOUpJGpSGnQO5qPz6GskPMETTIp4OKMtntRWecAfdx46H08gqUXO0NvI5jg9kdic3g6WnRSdMZWcEjhAUR2iXGomUX9vB09YzWrZN8mX8SMhxohimW4G4V8cAeWeiCtPp5MXLw2JZT37fE0SGXg0neSNYPXMTSX7Tk8kcmkU1TWukdTGm9BZRLF6YxipzM8B+9OIvknRxO7kNbCfxs57MZYYKKWDxgg+JsqiyNUbnlA7lqLR4RjyOfAIfGP8EDYqjkTBQUiNoPjrnyhy4s1uyAlH1KmJIjV/d0CjCR/Pzb9KHpxxBEuGSWPvZAI7lMDaF3FVcxzRCltIDrGdbU6NISeWzSLuOojz3WKI+TEt4lHC5r4/hoy6mAttaxjGQoLJeLOb8H41H33zgsilnxnQ18FDX90AEv30GtQ+oOhmEUxE+9PBaQkf3ZpCiFw287T5POyWXSFD3h2B3994DEsRZOSmAxB68H/7FUq6vVwgYC1iyfxL5InTdggvQLz41J/cmrcZeg8w7uIuEA8Xe7AL4eNp6VmSUaEItBNR3jaMNA5ZSLRaKHakh5HX+6eTkpWI3RGXiPSqBmn7TrGVBJLLP3JhsALi5/3eRNv/JjT/4ePChLPk+4JMsFCl+GiaDxmYlgG04H89OUEO/rsVeocizjA4Qw7HOkDJUsSX2z1JuZwdfD3Kx2e1HqRopA1sny3ACT9cyUC0Irg0If4q8SXa5xaQqL9sL3ouEC2fKcSnBfGGmRdRUlUjn6IRd6Z7kKq+fNhYy8MJxzaRPYV5YM+nKHHeSX6kZIKhB8Vog/1k9MYMWLKLj5Of7SA9kfZQ3kExbdJechk2wCE/xIaPjkSUbA3DzAUYXbOJDD6rCE4CxGM2+4mc0QKSaoUomexG2mumkf0X+bhTvI08zx9FfoayGnjOZMCiAHS92Hv7VhKdM3lArvPx0d/V5JVCFgTcpfj5gQ15npQBUW18/PfHcvKjdT1cvY043GgVaRxhDQMxzP/nE/LIURHM7yKeH7WerHxsSIYx7C1tW08MRk0n73+z+rUsyYdmFWJth/jMaD0Jm3gHBrbyUHBzClFkmVfNgSKXok82X8mC8H6G4VID8rMwAwyPCHDVbgOyVsMeSlid56pnku4oWyifxkfZvHmk7dlacHMX4kj7+aR4riLUT0X8EmFIEkuNSKUSH4+lGZL373XJmUMCnDx2Adm3YhSxeEFx8s/F5MScO9DIdDZffRxpzb4N9g8QD5wcSWoMb0D5dh5WKw4hBXHXYU87xWM5yuREiCM0rqd4c8koonN6E8jHIlbP1SITp20AuSYBVoybRKRtw6HtGutD7hiyXW8YtJxh7+LJkaHB60lbM9Pxt8okPoYjv834eMRwHLG6PYZEeSHOW6hNWjbdgYy3FCsn9HBBbrfBJ4/xXkUv13YxG5ZcoigOaefohywwtuCj4Y/33HOD/aDHeM+u9RnnabAbBo9DrDn6iXMq3QEuo9i81sgRT7Nh4FDLR9ep/3Kz9eVBOhdRbNvGLQndQxL38rFm/hvu2BNrsucFHyvc5YiKsTnxyxPg6a6hpClDm2QzjJ05+JYLNJtAlH35+HK2IhkZUAyahyg2RcZy463uAJ/tuMn5Au5N220YaOBj+LlH3OVl2VDfTdF9ajZXWZAFuUz3s6fxuFRZIJSzXbOZmMNFnQ8A72OIUcvzuc6DF8CP6b52dRFn+8Abfm9nuvaylDub7QUq6xETtSs583gPmHMIsegan6tKOgh5d9izJQ2cjb8cpJ5BNJEUc8b838SzlF0vj+EG7wwnnUzv2vNyuZZfF/6PozOPq3H7/nimUCJFiJIpiUJIwnnWijKWIUIpRHFLGQshNKGUREmU5lIkpXSm59nrpLglQ8aLzEKm6Joy3N/+/v4797yes5+9117r83l/eL0uMJqgIeMDkqD3YDPccuf7eVcnhIw0B8tvRPc9yoXc+FI8wnkgiGYKaW1LsGSihvT27RTGfuG+xu+u7P1GwflWFh5Yp6GNWgeESp1MbJ5SSSZ9dwm7fhzGHvxdv/+aL6wdHs/zHaPfE9YJTXYH0KmeUdz2GCGuw35c/jejz/nJwsa3UejUzP73b9wI+59HYteh/IxX84WaEncckczo2EUQtn9eiKK2hjzLFwldY+dgdAGR88ENgmbCDDyxnuilzg4h4KwDpownis0KFVp/T8TFdkRBw0IFv83j8EUQkV74NsHVdiQaq4lMXvkJu8ssUMNzXBuTmUKFfAiGvawkn6OC4JLZDJO4J/5+uVW4/Ok1/OG+1rDdTeiw8zw4cL4yUawQokPz4Y8J/77fTqFj3xNgHkAUtz9B6HMgEUxX8r4yOyE47xwHc7kvNO4NFwpODIfFszTkZHBCUCWXoinvT5uOb2Q1J89hfLqG9qT3FTLHFGPyoUpq2vxRFtKQg+1TGPn87+9x/LLxvDNRzsQpgm9kBg721FBZOwfhql0a/mutoZf+RkLB+OO4PIUImzsIbtbJGLGOEZV3EOodE9HinkQ5qwYJSVcScOYcifT2gOBw3xc3hmioxOqNbJbJCrzIPWXIFiPhuc9SnBuloT4tIwW2Ygl2CeLaHovC2ABzdOJatOfHaCH1xiCM4nfRx7qfYPrWFGW8nn5PVLL6+08h7gqveQgK64v+gQiuLW2CbISbeB2u6DJastFCKE2rhmzeD22OjRLOLFBCPO8lhCnCZpMSyJzJzzveTajqOBc+c7bcU9pbcLGeAhHcc5fcnSoYq0sx+Q+jlf8Ey+57lKCiA/es1wEytxvF2MWkkvxMTskSAnMw3oH37dDewsAlWRgVwajth2+y7zPS0SWHe3G7K7ImIRXHIiPjgtOyzO0p6O8ukd+9PNmOJcl4eY5IKTVlspBtIWjXUUPOYUsmFz4LxqucP32vfp1ssGojLuX3e9hxtsz0zlp08CWaOe2ErLtuP8y25N8HzZL9mtkHze7y/mzynHy0PBYyv/Le05JNtj4TBUe4J46JayNru2sLxEUR3fwvSFb9z3JQcW2pya6TKcRSbMt1z3hf7iR6yntjoIbqxuqIgTOLsccbziqrS0Tt6ii0yOWfjS6KL6dH4hXup1efFoqnXMLQMo3P3eDZYqPuLmT8c8qKPWrX7ka4mWtsqrKjmP3JAL9u1tCf1kxRe3EeRPEesN2vFL2uZkAr9+LGycnioPGJUMQ9q3VMttqmshS7ljNqtD0jTnh7Di1ucj8doi3drjuL599pSJCGSwkmsZh5i+v8ymlSEnfjwHju75cspV+/9mIyXyf0zTdx5qlI3BgkUePH++JjLX1siuVz8fOn+KStHq5aqqFZ1taSd0YpZAfy9fuOklrFQgjl9TEq/C3eUWfBZAOJ/ry9LXa9XoqZexjFeEyUcqrPYbZEVPv0L0l29Cy6fOI6dnq/ZJIfj6OcNJTeIUH68ToOdd4TzSrZKI1r6Iz7LPi7klZIq1K0sagr9wK7GAnMCZ7FcbbUOybNsFZAYw+i1Qd9paqaUlwVxujqnQQpKP8cvuD3uNnrlHRvCz/7rEp6f18u5ZofxgXcI6bVM2nP10PYzN/7ZHGpVGHbDqe301DHIXlSrf9/4P2MyHhFtWTXvRLGruMam02S37VSfHSX0e4OtdKwsHNopNBQq/cTKdfhLNp+qiS9QQ3SP5MP48VTlbRZUy9ND0jAFM7Se8e9lL4mumCxBedwSy2W8HwWprxlNKVei8WM/QFGAtHYpe+kwwNa4AW/6yn7tFhjrgbCuI4Z3/wh3XQ8jzJ+R3UDtJmiQwn+2lxJSRbabKnDYdRurCRn+RfpwrAEdGok8q3WYRVHOdtzr1F3NmQdbOfi2ggi1lObuUrTcTr3C88jXZjHFSecxPnENcCAxV78Fwp4RmjXqM0aXT/AHUcNhdcaMo0tg/gwnk8392XKz0qY9KCSgmsGseSv5ZjP9XC3/gh22LQMQzM0tP7nIKbT7hCWTCLaqTWImbq6Ykp3vo6PBfP8bx5WDLlIZonDWaXvNNzBvfLJskHs3lUnvMo990yWEXNc9gqM5ERTfMcwg6tPwK9nJY3Sn8SibmvAoZeGXEeNZ8+uqSEspZLs341iJz3kaMe5y3DSDFa74AKOXc8zkTeyXoPL0emchp6vGsNc6s/g7kMSxXssZM+yCjGpmmfq6DmsVO8Ufg1npOc4nXXYlYvx0YysPjixIZ2zcdINzkvfZrKS8wfR6RnPvC7j2dbhcTiC5wu3RTNYxXNXNOrH88XXqSxGdz7+qqgkN81EdmLFNDT7j2eZUcDCGxrhsz2jGsGJea58Ag+PEk1+NostXncRTrevpGL/GUyrN4O1K3g9jWXMaZoCZ5/hjBS1jG2sq8Awru0mnZaw3d7F+OelRF/2r2XxPkXY1ZPoeZ03e/vrNMo4Y3hWLWKGOzNQZkRk3jyfGT5LwwMGRNG6nmzzthP4YjT3tUF/seGRB7CEe9/KJ0uY08NobD5J1NPzL7beagH+jyeDnZazD/3m4zsO34Z5C1lDkyMO5hpVXe/JPphOxVsNleQb4s2clt2DuTxrg78ne332GnTh/eY0xoM9bP83dLmkoaguC1jdaQXmchZdabmFZZfI8YMzz24Oa9izMq75SUS3L+9kgYfPYuN5oi/x65j3shQ8H8nn3WcLmx+ZjPP57Mv0I1jGwf34LpTfO2xmpcv34cZRGvpJu5hZygJ84kLk9n4Le35uPna14D5it47F2Tnio5+M3j4NYlg0BXP1KmlIuw3M9Old0JrG6F4nX2a++TZc4bk79dRKpvmjQgcFo40/4tizN0qs4TymFvazM71K0WYAZ3WLA6yx6Rzq/0M0PCqGTZCSUGu1hvr9d4AtCk/E7zsqqdPcQ2zm5yhUPOB9Gx7FlnpHYg/uxUMPxbCKBwtwxy0NaR5FMOeNrhj1i/fkyFC2ztkRe/M7LYvaxSybHFBjQ3Sndzg7fFjAwaUa6jZiHyver8ZnjozGZBxmXeNU6PWF6OyEIyzMlTPeRt5XZQnMz7sEu3I++foxkZ3VJKE7P6PaNIF9zE/EhGPc33WSmM/jSPzFmT976gG2YlIE/tvI6Gt6PJv6Zw924fxzuSKRlaAHvjPT0JfIw+zwpsX4q5mo6McBFjYNsKiAUUZaDDsSPgnj64iC0+KZr70d+lVqaH/7JJaXpUbfh4wq1p9gRctVeGJwJX0/lcZmxZXigTbcHytPsIfLS3CsVSWJA06y6IVHcMdHrqXT+ecHCdjJspJGvM1hU7x2YZw9UdKpFNb4LQQ3A9GC0FR2NScILTP59w/T2Jj0dXj+KlFgxEm2uOQvnPSd6ErPk8zfcBU+M9fQhmGp7PVxL1yOGkqLTmZFWyagi8Tzzuej7LvbODzPM6OP3wlWP340XuG9V3Qlg2kxNW4uJtpy9BS75K/Cim+8Z9qcYikNpVisIRp/OZ9NTeZ6+4jr+a58Fnb/ML7ozDP+qgL2aGACBg6tpNP9zzKh/SHUcbhIL9qdZ62frHD3Gf6ugblMe4QlpnPtTd5dyMrODMEFfTR0qPQcm+8nYjLfz4HACjZRKMcD2xiNP6lkNxzK8OIOIluLC2xZ+GGcVMtZyLqcvflwCOc2amhqvJK9T4xHs4sXaVE7BWtqNwh3jNTQlkVytumxiBtDiQpcqlnkxXJ88ZrR9EoNG7utDEfwOpvM5gGdr9max2jhWQ2LmJKAnw9r6OiJy+wXX2e5iujQEQ0rGCuhzTai3F832dlmOT4Jlsj24V12TazAsdsZPX1cz0azw3iHr6M37hrLTkzA0CIN5by7xYZ3X4I20y9SqdM9NnG8G3bpepF2H7jHzHznYn1BJVUH/8N26s/CuK2VtEHnARs30gL/x4qxH26y8E1DcDm/98b5dcz4L4a5V0Qq933BctdJmP6K0b6qp8znnAIvajMqFx+zhmFy7MpZ2oU9Zo1eR/AI1/aYDw/Z1tcJ+Gs91+SjT1nsph24lPPkvNZXrDl/KxoHMVoT+pJpOmzEI5y3rUc+Z8dVfljtT1S19ylLOrASH/FeCoLHbPoCD1yrW0llYQ+Y8W9X/FVINO7SQ/byoDOeXsznfe4jlprohHZ89gutHrPB/wq4YASRYfYTtsR7Am7kWazi82Pm3HsM5mYx0h/wiNXoWOORCkZZJQ/YhR2WeFnk/PzlLnuYJuGjLRLNNX3NNrSo8Q/vye/Kd+zSKyXqm2hoZdp7ljlcgWb7NHRg2GvWvyIJp3oyeuHfzJoOHMEryRp6bfyWvVx2GJNOVNLNoa/ZIYtwrP8pke/0Fjbq1W7seprranAzS7AMxSMiUUzEWxbWU41+1jz7X/rMLl9XoaxaQ4+ufGLm/kdx1RPucUd/spbmROw3R0MnMlvY4WFRaHZOotr//rBPQyPQWMl1/vJP1iElDO9xVpn97QvrVJKCI6YwsjTuQAk9jmH7fhram96OduyOwnstjNb9254+hETi9wTObLI2VBaUih63JLo5ugsdP34c3Y4Q/TdEh0S7FLzSRUN3OnWkn6FRWL2f6F1+Fyozi0TLCZX0eFNX8jFIQwsvosSu3enU7RNYf4JoRZIeZRjuxbFaXGe+GZLGNxIfXtNQaX8D+ux+EptbeR0+GpGL9168PIGo75Q+dO1uJCbzTGe0sRdt88/CR6ckKkgzJZ0hGVjfnn9vYELv9NMxexXPg17GVPd+P55WM4pq35/uZO/FUcs5o6aaUOCqKDTleVN2zZhc/s5C62KJ5vcYRLpGmdiD32lQ4QD6eDoeM7kmuxib04cbsXjnA1Hbr4OpVozGNAcNxU0fSD/a7Mf4ZRq6ucCMzpVlofEKicKihpCnlIF+PNdcuPO/f4c6DdPCeXaWWZB2+XHscvZ/fw4zjJ7NS/7/Pwuqg2HU4d8j+MJWQ22fWdCCh4fww14NXde1oNn3DuJDfhY/7aGUuGMjjBqsJt2LlpjffS1Umajp5d4RWJ24C6qPq2hj74E4+WwQHLdU05Rx5qitWgVlu9TkEDQMf19dDEmBauq4ehjWvdoFVadU9NvDBFc6b4bIY2rKmW6Gke9WQew9NSUuGIS/d7pBuxA1rR9qjjp6u+BtoYpK1vZG5rUZcgvV1OmyMTY8XwlNRiKt/tQP7xi4gs0FNRm29Od6vBN0LqpImd4THYYFw71wNeXNMMInM32hCEQaWGGEla9cYOdIkXx+9MJp72Wgc15Ns471xOCRgQAv1HTPxAAbLi8GR3OJop90w/qVjvDnmUjOFfro4zEebgeoKaSmO6pFP9hoKNLZvV1QZ/lS2M7r/y2uM/78zx6c80RKmKeHM3rbwD1BTa+yu2DbFD+wNhOpJEobG756wPfNEpUo2+GgwRPA9K5Iwys6oZQ8CqzmqKn5kTa6afuB0wCR1gdqYeVAd4jZIJHblp8guz4evr4W6XpdO5wsjIaESjVZ/vMfNGWsgWc9RRIX/gtbNy6E0lUS2ff4AAXjZsDOep6zZr4Af3MryM1V0x/ZZ6ipXQ02n9WkKHsF62kRlHXjz4x/Cl93zAQ/3ttPwh9A788WYCFXU/acl6A7NQMjkyS6alMLn8vS0aZcIheohSydSdj2Hs+SvlfB9PEEvMOZOTv6Gri2G4eOTyWqbnsDxOkj0cFfolFe18Hy7DB87cyz+Z6rkLt0Nejy/a8qfgAlGxaBY71I2Vp3YKGxE5TkSrR8+A2wjh0IvT+qaVTPu0Bt+kLIaTWxvXXg0JSFVeP4ebUJ1k/OxJabIi24UAXa/ul4faJEad7V4H0cMWeBRO5lVfC+ZTIOfyLR5j410OG3HWr2iLTKqRbu+45B1+tqsl9SA6fvjEBYpya3DpcgJ2YIxqBItknVcPVDfzReIhLXBTC07Is7n4pkvFICy1c+YH9UTWPtbkDlm0XQuILvp/ffMOGEA3Qqksi6pBKGLjOBpici2d+8AmMze0GMIJLO14ug9TwXa6vU1NXnPBzxzEEbE5F2eyjA+VsGFl7l530vQvTYdKztKpH+UDWUhztjU41IgW/KYWPKTAy7I5LslRw+dndEx/94P1gy6LDXAo2dVBQ1RATV14GoqVGRzh0lBI42wfsj1bR59AUwH90LV3JxZyXlkPLNANNcJVoQVwLGhfNh93qRLr5RQuFbAVwu81zvUg49V/cA5X3eY93l0FJ9ChPmK+m8XR5YDc9HF16ruPWn4fOrLFzM564mJQdCF2XinRO8ninnoMfHkzglS6IksRSCJ+xGY3clTW2bD61aO7GKlJSbmg3a6YvRfamKzE0LIXnMQjRq5L+dewbaes7FrbzP3aNLYLldH3RqUtGRa0UQNbcHvj6npvRf+TApUh/Nd0hUs60QFBbzQCETqehkIfyUT4Kt3XiOO1sIxZ0MYfgWkUKNTkPxgAIs/KgiL490sN+Xjx16StSalg3/8EzXNFBN981T4LFtJoamijTKLh06dNyFjSNV1HolDR682YqKehUpXqVCZuZGrNUTSavkOIyrXov5vJ7mlAK1432xaCJ/V5tU6CksR6cSkZo+n4TGD0tQl7OKYkourNnlhk68tuff5vOcaoB15mqqfn8SOtZ1xer7IkFSKqSpdHE6z60hnVIA/poDhtNEGqx/HKpfCfDytkSmgRnQ748hpNpIFFqSCovOF+DcfJFujU2AjGGnMGAvn7VpJyC4WzZG8Xnx8zoIfppMPPNQpKHCYeg6Yxd6jVHRlr7J0Gq4HYvbqsk97AiUHAriMyvSojZJsG/ZWvz5W+K5Owl6Fq7BuC98dtYeBTOTVSh+47N5/hi0TNfDFGuRnqTEwsdoXcz9wZ+5nQAms13A100kfZ04+OtvGWjx3347dQRqThvARK5LQ/nz9VlneMbkPbMmHO6/KkTdApFqLKPg+u0szC/l87IkEuKMsjDlt0j3W2LAvvM2VJSraGr/WGg8txkHtapptV4sdMoLQNjFa1uxFyytVuMdE4kG94+A3weXoy3w/Qdsh+rIpei1mDOkWwjM3NEFp19W0/jJYWDaSRc9TkuUOnMvtPVygYoZXG87h0FxNwCfG1z/u+yDbuf1YfIlid6/3gXmy4vQZ4Ca5M82QvCD02jDZzC28xb46pyLGms1LRnuB4GF2Zh5XqRlPTdDwUsv9NIX6fGPAKjW8sDroyU66e8Hft0WoYspo6HPfGCAfRd03a+mFuMQiGmni6aNIu1dEgwuH1yg92h+X9f8YagpQNVdiYSdWyDyQ1fQcmEkJa+FUQbnsHW/iupWz4T2hmfR5z9ek7nu8LX8DLqViXSsZg3Uxeeic7ya/rnvBpbjcjCZz9Q2K0+4Xs570kmkMV/cQX+xG/p6StTx5wJQ7JuPEbsZ/ZjvDH/0ddB/tkTHti0D76MuoOsgktUTN3DpgOD4SKK8414grtGDpDsSrY70hIsnz6GsUUUTvk+Enf7F+HMjf5fzJLi/IA8tuqjpkmommH3KwUqVSH0WTIXwnW44ppx7qy/CnwxXrGnH7yhFBnubOmPb9yL9N2Mm/ElbCFaL1BS7bTpEfnQE/ViJHq+dAmyYHhhNl+hS00yoTipFgygVzdlnCgajS9CQ68/RH+Zw7nYxpnDtzcuzhoyDebgduBcvHw9pfrloqBFp2rsRMMvLHS9P53faYwik5y7CwHiROnpZQXmZKx4YxGhQ2Sh41U0HrXR4PVfbQcVbN0iNVVN/VxsoN5gBOb8kejPbHGwkPQjmOnNzgz0s+VKKvpxbrLQMYcaNEvQ7yOvg3Qm0d51C3WkquvBAH0yH5KM+v/eby3tDuVku+oby+73WH+KiPNBUzXlpnzHEHl2M9zZJNKxNP3Bf1RnvdRXp8DUz2OfbEWtaREqt0wWzPF94xO/37+BOsLNmKXSyE+nvtj1ge8xsiJjNKG+vEYjXu4ENr8P+neZwoeg8BvVQU33nL8LanaWY9YKzyqJngkJ+CnNCVXRM1h7yvPLxmSf3lzfNwsahf2HtO64Pc+4LTfd80O4D1/yWN4Kt03I8w/cTfqE9ROV3QoMLKhpT0wWq+2qj9w01FTl8FpbH/wUp2VwPn/4SvIrdwekQoyXf2sLL5r4w/Tb/Pu2dkNDYE5JNJdIr04HQl+V4uIh7wZd0oSSmDL+mqenqhjIB9UqxpDsjztlCn+4F2In3WNGg68Ldcfn4vTPnltsVwoa/I1G0l6hof56gehmBuX3451OnhDcsDGf1l+j+vCJh+3+7sEIpkqnmnJB8cxvqrhGpWlYuqLdtQht7kXILRaGqdS2m2Ihkc7ZOCPdriy+3qsn0olwoj/kFBqM4/1w/LqSUHoCVAdzrHYuFi+WR4DGEv+upKGQ1boXXZRKlvLzNE/tg8D3Odcn3knBn1gXcfkZFCbfDBZdFZWjYKlJDQIDw/NkpXOOuJq/4SCEwJQ/D0jhTbYgRbi8+iKN+qsnkwEohdEYsysapKfVpkCD7ez+6v+J3oRMreB6IwppIXsOUk0LHNxEocgZOeJMjvL25FG34nC5JmCRUtFmC07mnl511FayqXdEpTKTfOv6CRZkzvpzFtWvbNmGBxzRsx7U0VQgVlq8DtOWz5nkuVLjbfwKmtqhpyLTtwieFDYpcG8etXiecqBiBybEi5Xx2Faqe/gLPahXlGsULdh1bwGixSHpd1gm36R3MnMmoob+HEOeaC7zCZBISJPh0SANz/syfQzHCvtgjMJzf0YdhaYJ9+wmwks/OkJ3bhc5LRoC3Db/ryFTB5Wo5+r3hsw96QsbH8xh7VaIy3T5CWbtTuDCU+9qqb7Kdo/Jwpy//3mGScH9pEk604p7r1yK7c+0w+jxS0T8RvYTVNfH401FNzgNnCfd6HkTxlorUhsuEtOq/UHZWpLaul2XVbVfhyhkSUYuOUNbshQvfShSksRAy2gzFxZxLjwWYC17aA9CVZ4cU9zKZzXkT9KvjmfT1DplZ3VtYzr1JbwMITudfgA7XXufHE4WyX7ch7Tf3hZZBwsEVNfCSZ5wl3QcKoQESOHXiGvjYSljrWgbVQ/nnqimCzr4z8CGC1xk9Ba2gebDpGP9s1lV42TQF3P7izwgomH0px/y2vG8rpMk6BmX4nbNE2+BI2aN5+ajhPq5tzyYX1+ZgYAZnVN0k2fzhmcjeirTS0E4W2P4k9uV6ezhYX0YOJ/D4IJHaBfSS1SiOoVGCilZespQ97XMUN61TUYpwWjYrIRG3pqqo7axXsq67QnDUP/zssn8nlR7ajGlH+W9PDZIlV67D2s98/adbZJXX1+Kmfrz/xx6VfZRMsUMvvmaYiSysf18ssuS/vXp60qkHvdCSZ/+UFWfU+U9joL0eozFTAieF3w+DQdv5uXyrJtslBkBmoUgzd0fIHPctg8XcL0o8Rdkt4wsYxvuh/EKiWORbhleDuHc/6SCGfMvDlyGc0+QNasfAXBz+VkX2HferQxRZ2HeomjY1rVN3jU/HGH7vKRtOqAdGp2JP7heNI7+phmUfx8YDKoqtGzm53CscvXl2s52YIcqu7MZSPb7+mWGix7JQTBnGWbHXcfUl594o1nHPtfUV51r2xCqeDY0O54hNWgY46Q6jP2b3xb0OKWA9mH/fZr940yoeLLxEar1Uqb4yPhoMFolU59ZR5eh8ATdynfc4aymlHCrD5EncQ1l76UPwAfRXSjRL7iblR+/HSJ5bW+zGSDNro/DwQzXVlutIX99GoIsb10bFU3HDZgOs535X69ZNCu2nj8HJEnmcMZbcVnfBTpMYlQY6S+9nlIATP4t0bIz0MekUKIq4D/IvXi7MAN/VKjJa2iBWrb6AOflqilnsL5U+LcOCdyLNurJO8uwWj5ZpjFx68PBnEofv54p0PnW/ZLYpBm+XqMgjeo30JFoPN3Lu3fTfQklR2Rm9eWbxNY2UbD52wMDPEoWsSJPe92LQwM8et2W/5BQsh3RbNemOWC5NCL2AzSlqAr8kKVJdhv5mEim6FEtN3eMxOY7zT0SBZJMeh03jVfRkVIZ00aAjpnANdB6WKzUvb4eNn7iP54rSow5aGHWcc/Wau1Jt4hUwjFTR7lKFFJZzCbanq2nvoyLpSeoFBF6raVAj5bwvQ5clEu1ubpRkwiFceIrnrxXXJV/ZHHReINLq7f9JCdudMZOf698lv6UTRW2w9YGa8pwfSLHX/kAnD56hTn6UDA/WgcUT3le61yULugxVYzkXzXguzWu4gM95vjvS9J+kE1aONzdKdN1Xh83PPoT3E0Uyi/ol2RxzxRgtiXSaDVhA6Dw0zhTJ7WlHljZ8FsZO4fnCqgNbqfgBvnUi+XbuyFqH/gtzOf+DZMjud7sG47w5P6zWYsEhl8FO4uuM7cpCT8rR9KCabOdaMmF3BSbOEyneqD/Lm1yOrXGMntT0YUtlhzCAr39/Qk/mtn8BJlpJZDinP+t1awau6cC1q7oXW3z5G/S9xrk0py+LrmiGm2ESbTIYyrL+XANdzi0hgimzyLgMTpz5S/uPYIHNcnymy2tiMZ5VbqrAuTqMvtaOY1V5RejF1KS1x5VF251B67tqMotwZt6VBTj/vZpcHzqxb/r52JvXtq5uCju3JgcdG9QULHdkWhCP9Vznn0wczu7ejEPX7WoalAbst8tCbHnM++3WWJZbNwPf71PT9bLxLH/uFygZy/1CexRzPPkejObws+ydwhL9GwF4ztUrmscq1t0AKz53NSUCu1X2NwQmMGL2juxaByV+5Z6Yoj2P3Qg8hwZ8Foo9/JjX87No9URNrXM9mf2DTOzL8+l1r9kM3NPxSa2amq64sej7qXjzLzXpVa9ibS1icSf/rfF/C9iJtTEYPECk5g+r2ZRubtjhG9//rbnsvHo6pi3l+WjLYrby2xv4zTNgs/5SZhn0FEqnSlRw0ZP9drgBhrxnmOkipvekBrqEExk2zGeFM9XYEKim9bO3s9b7Soy8KNL0Wj8WkViKVXZqWrMtjPX5fg7teDZpzdvK7GOPY1cLkRwrNzFt1TEMOMTn2jaMmc7bj7tviPRg2U7m2H4fRk9jtGFXOLOe5YYzizjH3gtgNi1OaMuzzO4jQaxW+RzsTNR074oPu/7sAThfE8n1jQ9rl3EbZr6SyOjySja1SI1l3Cu3j45h5+aoMFIuUfu03WxAv/NYz2fq5slYNi6nBO04IxUlRLKUDsnoyjnQ/ssBttBvH/7OVFFXMZJdsduLWWNE8uu0n1V9WoJ2fGZ3rN3L8sctQj+ey7YvCmftv0xFj3CRvKQINn+WA47he9bsi2Fn94p4k695pP4o67HvPK7/wnnvXTL73//79znfgyLrGFPsS8SUgYwOx5xgdZ0jMeEr5+2X8az+WxheXijSnTZJbGPNbtzK80uf8Sls0BsP3Bov0a7kQ8x0zBK04Zlx4fNoluIk4J83ItmFHWJOVpPw5keRvB8kMeVKhn17qenzvXy26L2IiTynz1+cxeZ0LMfQ9iL9GpTPvK6ex7BInt8ts1h2UBJ24rlywqwMpoxIxN41Ii0cns3qL+xAJ96TbTenssSFW/AZ59VevU4yvcQN2Pck56iEk+y33B8DuC+vGXiSKXv5ojiQ5wjvVNZzxgrUPiFRQnQKc9vthfo8o3ldOMpGL7PDWp6vE6+dYBM7jUED7l9akVnM1GYU/uvAKMErhy35ydBhoJrOfipnO3wlbOI62eRbzK7LylE3i8/4rGKWP6cMAzmPJYw8w8Z9PoJF3Dfv/lPMQgeMRte3auo+No9pVlhjKZ/TnMOnWOtyC1zYhWcZs1KW2WsItlcyqvpZxva4EU6eoKb4kVWMHkj4x12iFf4i01wqx+f8LNnmcjbxQRm+5T1jH1TK9lw6gtoHRKqZpWZeWpzNuLZcP6NiXm8H42ldRpvXK1nXlYSVXBvvGNSzbiMYOnpw7R1whR0NlqONH79roxrmsLACB3F/eT+tih2/dwSX87n4Lv7NegUPxTB7rm9FVeyu1xAsWy3R09EXWZZAaJOpJrtOD1jX1QxlyNlgyj3WdY4CH31Rk8/jm8xvrByrjoj0Kb6O/a2TiA/4jEyIuMWWpY5ATxXPNWa3meLpMDS7qqaJQ24wVaE5Xm4QaVlEDVs2iDDEWk149QnLy2X4skqkAWcfs+JmJU7mez63oYH9O+woZj5XUcP652zC7CSMOqcmo4hHzNBkF7YY8Mx1rZGtXLcDa/R51jNtZF96B+NPrrfac58z6z4bMGW5mg5de8ZiBq9Fd86f30c8Z407fHBrLteEZ8/YT28vjOL6s+fYU1bovght5kpUa/aUrayei85tOBvbPmPlf81EO57pPvV7wX5/n4Jhw3lucnrBNmlNRg/e27ufPGXdF9iix001Va97xDbMH4mt3C/Su/zDauxGoLWtRKcW3WM6PgxrYniWdGxkq6wlTOV++nXUG2Y0T42DNvHsmdHIsrcdRTjJ81f4G5Z0JxFzayTasauRzbweiQ/WqmizZwsLiYzAAl63r8pPbGm/PRicw2v4tomlDdiFHbg3zbVuYpu/TEOtKhV93/CKvfBzxNI0JW0/94pFrk3By9wvZq37zX7ZH8N6zuqVjt/ZpR1ReL2dmrpM+c5KdCJxE8+Vq0K/8X47jtYazp8RbSh4yzF8147z3i0tUhzaj6MalBQV0Y4GBOzDz19UFNy/LeVYp+Hb22o6cEOH6t+cwLJmNSm2dqTWp/vxQwcVRe/VJq+QfVgZI5L7rM5kY3gSp/A6hLp3Jefl0Wi6SUXzB+jRfMU+HPhBpFcx+vT0VxbqLVBR4Jxe1ON+Jhpyvr3uaERdj6fj7ZHcx7f1IPoWjSY1nM2yelAn/f34HiSKtuxFYJuLOSFKUh/qS/3OZGNxrYqmRhhTiksmuq+RKLGuD6VXpOPabkS/9PtQz+ZYTLZU0WdLU8qvjMHwGjWl6PWj+9r7cbYVozmpfenTtFyM+aSkZ84m1Bqcg2dc1dTWzoyWDUhEo60q0nQYSi/eJPBspaa70UPozYM4PPO3mp4VDKA3fQ+gTUdG2zoMIO832VjB148LGkzbA7PwuLlI7W+YU+irdFzMM1GbeRY0qTwVh3B2+mIzjJ6apWDRZpHm9xpGAwYkYa23SJ4DLOivyYdxMNf2bnlD6fOH/mjzvYLCTzrh+FpTVLvIqd02R7w7ww5vjpNTnjtir5wxWOwpp7cnEQfkWKHuOjkVjHDA061DsTJPTvbvHTDTZSDqFsnpcM+peOqPKeoWyKnVfArG394MYSinmXECmu5ZCeo6/vxSAefOWgw+p+V05o8MM6MdMH8GfyZvIrqkTMbkS3Kyi5qMxi/G48S2CqroLKDH5dH4x1JB9p4CGrcdgZONFFSWIcOobuaYaKCgmdaAfk8G4P3PcjLMADQfaoad3srpejOiJjIEovPldLftBFzZ3w+iYxSkv9AeFa8XQP5POfVttMfK807wkp/dINQOnT45oNYZOd13nIBvIgVsaZLTED17jDSzx3r+3t1dJuJmvbGYyfczs8skPNdmFP6epCDX/yZhp72hsNhKQVkTbHDulXWw1U1Jo8aNxTFzl0LJGCVlDR+H5/+dAVF8z5fWjEON7h4IPa8g594j8PisICgYpqLHc6xx+ZYV4ByhoolHrbGkzBlS7JSUbD4KH9MeCJAp6fG3IVh+YzvMXaIih76WOMjcAxwnc9btMxwtZXPAb4uKmodZontwOMxqpyTHC/1x7gVHGBSmonWaQXgveiKETFLS+5TBWDY3HJRtlZTXxhgbNzlAEJ/NUi0TdLthB82Cki4lm2Fi2B4o5mf5ds8Q43RCQOezivwPGOJXA4DSBWqKvtUbB9E4CLzG98Z6Y8uPPRCSzO/rZRds12kb+GapqPeWbqjjag0u45QUf6M74gOeZ50VpBeojYVntoJdoIoMD3bG4ObhsF1LSWYbddHrZDh4uymoxViL6802uOqhIuCZRtFvBOwzUlLP2+3R+E04jNnC7+VdC2z/sxV8l6pIZ14rqD8Mh1EeSmoc8Qu6aEVAp20K+nfPK/hzYisELlLRqtvvIXiNJYRFKUnr1geYsTIcAiIUFH3tPvg93AINM1QU4fEUCjVDwTFcSRcznsDX7HCEyXIaO6gONlmE40xBTrZW1+HS4z2Qxs971eoqDLwQBI6Cippe3YKWXQOg5aiS7ve8Dnc+9oZCHTX12P83HG+Xjced1WS5WYTuvzMxfzbXjeEMZPJwHO4rJ5hSDSPvhmHVbjklGdbCtS+A04fyjEMX4Zf1ZHTlmjY1sAqG3x6PD+bwnJ5yEQzNbND4jpKsnxJ4rrTC1EQl1TiK0Nx3D2Ru5ufadBEyK9bBZEcVzTxeDQ0/loHhJr5OLQPHloFwdQWfi/lV8LmkD3hN51kyQAPUmotjLqood1cpTM/OwQBe/5rO5bCjOAsN01Xkd6cCxLJwNI2V05PJDK5EhmEZn319NYOWlc5owxlvsNsF6FYxHWtsVfTvQCW4eDqgcR2vyW8R6mZMwrJLCmpfLkJBtC3mTFNQgasKPDJHYaWWguJ/XIDRry0x6piCRlE5HKAhWGOhpLSf5+HIiAHoXaIkRftSmNIzAmJOyclNn2fo7B3waAc/r4ESfn70gawo7jUBFyDe3QwMfBRk+VMBrEdvmPVWSfZjLsBGswJcPIKv/yUXjs/LR+tmBfUYXwg/rHOw8qKSUkrPwOXyLPztyut2rRSUIeFoHsjfNVIONqv2oJO+grT2lUD5k53YaSKv4e1CaOyzBJNmKwj6nobjbgvxz1cF1XichRJhHvb9oaR/7Urh1X8jsMpAToOVZ+GEvQUmnZRTGhaB5tNAbOqtoMZHBfAbTDjbKMloXiGUJ/XG31q8Jx/mAkRshsw0BQV3PAvj1vuAjr6K0ksL4FGVCZg7KihkfxEE3+gBVutVFFp9BsrpNJoNqiCn2hNQt70QB17hd7Q6HYa3z8ef1+Xk5Z0J/eQ52LhOSV9TT8LP8eFY/BfvQ/2z4PnPHvy6gc/Xrhy4f38rZo3lZ+mQC2tKN+EfKyV9GJAB87sEormkpOh1J+HywDWodVVJ1Vbp0BTmjZEflVSQlQn1bTyxoEZJPUzzoMCqP97+R05zD2RBoGiMo7YqKLvoJHyXemLabT6zyWlQM90A449zJrx7DNQu68GP90CPRVnwoM9yyFnNfbnyJPzr3Qtaf/NaFedApBMXo2IVmTWkw6bNZ1BxuoIsrx+FpXNOY6gT38PWJDDYmYdtdRVkPOconEvOwdpnShp88DDMat6Nrtd4z3ikQO2YXajWU/K8kwDbLvXivq+goV7JcPVYD0zqpKTfPofh5A59LM5QUfa/8eDftBaiyxW0pf1RSDzmCeYxKhp/IAGsp+nDS+71KamHocm4GCP/vUAp1Xvhy6kifMvv2nlzDNwoO41TeH+uLz4AUQPzMP+qggLe7ofsSTk4Rq6iBcbR8DJ6O/Kuo2b1AVD25BlnspKy9fdCtXo9bp2iJM8/uyF3jx96/KOiloe74FGyD1ZuUZNzrxC4Ym2Abk0KuuUcBUfKuqJ2oYr0TkRxTfOH5bkKqkvcCzHr3SHrAe/tqr3gZNsNtHiWbOgcBUNyi7GhrILGuO+Ex/3OYnEPJYHBbijYfAprGGeDyLXgkJ6H5tzXztRvgVPVvJ58D+szdsPn6/6YLlfQ6sNBYLBrNVac5D4yeyO49vfGRxv4HqrXwPA+XrgxWU2P//GFfme6Y8JyBS2L3A4tP/VQ31pFNwdthuN2utiOZwHXNX+B+Zi1IC5S0KbfAaBj6sn7XkU/grZBlVlX6NlbJOfb66DB5xwW+SrISu4FE2rOoiJISROEdbAi9BR+5z38XlgE+z7kodlDJW2b6wmOeivwyw1e8/bzQP/8Uizj+ixYLIY09yXYyjPasp2uUG2rh85JSuoz3R0ap+ni81lqGjN1KegNXAsBvJde3XMF3ZWeYIEqcj2wFA7N1IP892qq6+4OTa7n0fOonBYZj4Wk2hI0YwqacAHBYUABxtnz/bRzgknH8rGqWkmr46dB+bXl6G+ooGPXpsL6h55Ywf0rlo97ldcSVOzlawY5wvB+XTEzXEHbBs+AoX66OOqEit43TQetv/0h5qmcrDROoH6zEpLHKmlXLwcIcegKjtyvXa/PgB7bzmMQ17cpegPg26ZSbJmhpF6pI8EytgATOcP892MU6BqcQiNS0uRyG3AqWIq573nPewyD3xnu6HdORZse24L1567oPldOcmksXKjTxfdcJ1d7joW0M+sgns/p4a+94PULX4hcqKSbq4cCs+4JNbwfJlw2B6vN+lzXOOfEjIF1XhewgvtFychmYVp9GXat4Xen6gh1u0+jrR1ff1JnsD9bgGV1CvK8ZQSBh06hyUG+N5fBsNFmJX7to6CdqzpDk8lynDuR77PYEF4Fd8O2CznTTh4KH4Z0QX1+rv7yvlC5NRBS+6qo8lAnCH+3GoL/VdJ/qUZgt7YPxPH5fTyzJ8xuMIDMUt5XVv0g7fYF1AxT0IfWK4Lx0nI0OaSk+l6PhSEBZzDydgW557wRckMK8eZzBdk8bhEuuwSg29/887Dbgts0Po9xSjLe9URo6ueDk/nsOB36LZQ2rED7SCUtK9GG9qM6o6eXgrzkv4Su3bRxIucrG927Qt3nMNjH+y1k2F2hvtd2iFrB/Tf5jTDPvz8U1PIMFfRd+LrBCOITVdTHRA/GnOINtZXr8NV8QfawHK00Soor1gjFU4qw774KSmkRhbqZp9G7UkElMeWCXBOO7kfVZB1zSmh7aQ/q8fXvHy0UvBbtxNhTSnK5XiJ8+R2M00cpyXeASkjYvx4HPVOQ+ZJa4frAADTj+vxo1Q0h7mtHfNteTn8cbwkRXTqgukJO2hllgmHcQTDeriJt6yJB7rQPvj7mfj2ySvh6cw+UTVKT7Pg14cjCsfAsQE5FPYuEhGYrqOO+nOvOhDvhCnS3ktNk+y3C3Eg5vu3Ctb08UqBeRZg/UU6yK/GCjv9pTOY6nBq1TRgWdABj2yhoXMEGoQWicSJnaa/IcKGT+14M5/1gP/KQULIgAl+mK8m0KF2YtyAMrfYoKKp9rhCoWIo9+d58fJ0EteViXMN99uW0FYL16vlobssz4LvNwl8LZ2PQv7zHeuwUXJc74cSD/F06u4SNKsTUh3LKabNLuBE/CdeEKihIs0PIXGyL6fUKavDfJHz2HoXNnFWCDnkK3fq1wT9f5PRIiheyHn+H1lN8nVw/oaE0B5bzefHctEUo+ZAG7lzn55/dL1zNTILw50rqeiRVuLh1AthsV5Bv+GHB96U1KOzV9CgkUxgbocAhh+WEC2YJJz5V4HTOqHrCSCG+6Qwynsvq2o4S7sQXYk+Vkob4GQstwmEs5tmkbJ2usCvgELpyPeQmLRjdj8PjooImpy8SdvZYh1EuvIfVGTKLWWuxwxIlNT1Vy2ZW+uLzeiXlBLcTWPNyvBmrorLrQwXzbsMxbDjXxoG2gvPrIejD699W80U2JPYjlF/gbL/UQdj54iVEv1QQvhguFGffh3v8+diHAwSl91VQmimJrE2FO581oMtzTZ97g4Xz6yugp7+SnMeOF+q1imAg5+e654uEL96uUMP18NglPSFCxwmaX/FnZs0QPu5U4MQpnElc78hqVBU4azTn0ut7ZbKfpzkb8543iZdVnypAbe71K2fIZL5rj+FzBe+3tymT07OPoq5STjetQTbFIBFvck+02XRXVg/bcW4eZ79zjfb+TcE4uYLPgv7HyVZ9N2D0Lb7O9+0yrY183g+oqWTqMVnK2gFoPkBBN5/5y/pFmWDbu3Jq7KhRDZoaDnd8+D7FyZPd7wTB52IlHd4yXua/fAW0TlCRzQy57EGiAps5y7VuiVGvC6rA+Wkqsh92Xr3O4DTOHK+g37d0RMnn1P/zfN0kUzFlQR46cO79czRcDNHKQcZ1ydfisBg1MhNreinp6pmj4hCWhvZcV/8ExYtXhh3HQZztWzpOVMcsPIbBVbw3Og2ZfG9tOOoO4L+trRZLcQ/eG6Ki1KrV4ofgUASeL1o3KdTv/umDnxu4Jk/xFTM/GKE21yiXS7XiCf0UmB7Ae9ItXwwLOQTmXDd+nxspPnqwH0pzOYfsMlGve6rAwhIFSaN7Ss5PKtB+HmdRzwZR1vE0ntkmJyPNFXGcVwFa6ynoT+8acdjGfCw4oSDb6kuidWAuOo1UkEvxB9GyPgt3H5PT1YZf4o+lGTjl3woySvsslqzZj/nrlTSr2VnSmbkXMzljj9k/TNrsE4nAPSLmRTup5KMh5lcqqTTWQHoarY/PFqroQYiD1DSsGCpclNTXdLTkPTQX2DkF7ercSSr0TIe+/Fy275+KlwzU6MezmGJojuSQpETzVZyBv0VKVT8rsNNi7oNfV0jywgN4mPd5Sn2c1GVGNFbflJOgWid1270PxfVymjXfRSrT10On4SqadWKXZNxFBx/0U1FIjxPS2ZF/g901OaXPPiq5vSJI7KmkwIC90tC8CtCfr6C83MVS1FA1ps6R09BKufTxkhKrOHsbH6qUUoLk2KE9z8KFBVL0+YP4LEJJAUMkyb1vHPY15/scli+FJWrj9HKej85d5Ptph/CH8+Tbm9Ksi3egeCXnt8Q66cnNq1B4me9/X5m07tZleOutpFuLT0qLrJR4cx/n7Qu/pBe75TikA9/zpGdSpwfx2OEe7+fpjVLi7zlYbami1iotFu3vjMoNSmpnrcXOd9bGO048a2s/kcqVbVGX90aPP/9K3uo/cH+qms6Et2FeD+6DPciJ9f4sNapvwv/4vE7+XNLcV6A1r8NzeyN2YK8cq3gGd6/UYTu6HcKgFP7Mmo4sIX4B+h9Q8dnvyewy52Pd0f/1cEfmlzkLk7lW2wbosAUebbB1mYLKfXqye/3/gHuIinQudWXDGxqgd1eeqT8asK+L7sDvBTxbte3Cuq9SYCv3Qc9oC5bG5Ki7UUVsmTG7vz0e/R4qKGmlKTP7fhA1nfjsBA5h1d8W4p13KoqVD2WBjs7Ye90FyqofykofzMJifqf37w1kQSotdNJRkMkyM1Y59jfsHqIkNwtzFnTiMZwpqqCoAktWk38PtH8oqDhpBKv+T4VewL3DwJFd01NhXADXyUnAYjucw91LFWTks4iNTz+Lw7fxLLPElR36+zR+HsoZ4/o0dvLnKXRvxzPXDQe2fGQednijoOpjDqx3VDZq3VXQnX+cmNXoeIzjfdLSMIzVhBxEa2sFfbW2Ycnv3VDkvfR+oT1LzHfG3/kXSJE6kRX0nI3x3AuqkwSmnPwNiqYrydbJgVX3+AQTtVXkW+/KdA8+gpoPFdRyaAoLe3QPnLl/jcLpLNRDjVd5bhqlP48Je1SYyevvvNGDJeieR7sZclozJJDt1y7BeM5Lbn282aL9xajXW0UNIe6ssXMmenEeM981h/lnnEQbrl1s3lKm3T2Ns4eCPAb5slRFLG49LSf7tc7shjFnAN6r5TNXsiz5Ivw6iPfhe2eWOcwZa0TOgcMWMi/bWbh9hZJ2DlzI/C5/gVmcsd31FjP3Hx8hlmugfv/lzCi3AQI6KSh+z2LW6eldaM1SUfPzRazPVzV2MOXemuHPvB+rMPCDis4E+bO+Yznbc70y7hHC3hSX4Nd8Fc+Vm9i05Wm4u7+cek70ZWPUJ9BiNvdB240Mn6VgJvd0a2kXsw6PxkSey+7tCWaTdy7BwhQ5hY/0Z1WjFqMdn8Hpm3xYd+vZ6LqXM8PZ1azqxQw05Sy988sGFlX/GWJC5LTbcRVbb/gWWjMVdGbjata8/gmEB/N+iPBhi6ffg5VdRHJ66s0SbRm+TpDT32+i2GtjCRN5fiy6FsE+3ixHbw85BT6OY6ciy/D+L54Tx0ezbbLj+JJrTrtjYaz1/DFUGylp98L9LE5vP3rz/CI+CGe26XuRnVbQzIxoFrTAHW9vUZAiaAcbhIsxdwDPKdO2M4v7Tlh3mmuaZRR7M2Qq+l1WUUJsDOP/ic/fyemadxyjEAm1g1VEnQ+zP/Xl+NVdQRf+TmSPTpShB+fwjE1JbJtXMm7lOeVj2BH2rTYSt79WkMHLeHZ1Qzj6tSqo0O4o+1a2B2N4ZtzYKYUlNyxHI56v/9l6hHXN88RRfMZF4zh2N3kq6ugqKeJFHOs2A1H9R0kN+w6zkmUy7BCkpvYfEpmfLWHtfgVpAtLYRbmEK0FNO2tTWeOjcqy+oaSauAz2KLEMtS+rSW/MSXbV5yj2VvLZHJPFZEuS0KRKRZ0+ZbOZq/dgu49y6saOM6tPoWjA+2fo3FTm/GsratkrKdT6JPttvQl913DmP32SffYJwBZeqzlmJ1nLtdXYlc+j7dhU1jDPG2//paLVZcls8RcvnGws0qSJSUzpIeD8JQoa+OMY2zt3Erroq2jRnOOsv+149OL+sudhBlv6g/AezyZ/DTrL6r9VYBTn0reGZazNigtoL6noQsJZJmofxZDhvOb7S1jU8CQcF6eiDfWFrNPn0WhmrKJjDvmstmQEPmlU0tHLZ1nB9GHYxL8vuF7O9jyvxFJnntGm/c1cNBrsUKqgdyUi89wsxynuvFddRBa8oAJb/lGRia+SuX9KwlR9Bf0Mk1hmSyKKXio616WC7SqwwM9cG7M7iey4VIk+nPPPWd1kNXka3Mh9IeCfK8zCX4HA/cV93GW2xFKOZ86qyNC/kt3peRT9Bito8a9atqo5EfdxX15x8SJLMR6GcznjWbJqtmBEJU58XkHXFz9gspEafLlbSa4/77FcpsYpHRX8+X/YsoEqTB2spKqrtxjtOIoBvLbKTXeZwYgkTItQ0Uv7etY6fBS+zpBTrusdFmFhhbdvcd3Ovsk+7LbEdM4qpWZ17PZZDRbMryDXFY9Y7GDCB0UKcur8lFl0lrBgp4IevH7MDniqsfYpzx3HHrMrDXz/q5U0zP8Zi3yahPNblNSYd59ZDwxFf/59h4aXbHfBVhzDNSFZfM40Azehwk5JHrHP2cKbAVjINTnjzAuWtn41WnPv2zrmFcsPXo6FPOe+jm1ktk1LcHe0ihy7NrKkZFd0zlZR+cRGNq7WGb0yVSR2fsXmBMzEyELObGWvWNFeQL3rCnJNfMH6XJ+Aurx/ZJmPmU/EGNzJGWnCuvts+++ROH8Mz+An7jKFAcMzKhW5tnvFIkdL+GG9isy6NDLNOBEN7FXUIfIFY+9S8GWggs4VfmXrNx1DNz7Lq2w/squNkXhVw3V+82c2ThaO3/M4t6x+x+x1OYv6KSjb9vX/cXDl4VSuX1sqadAkKipSJA6JSMS7lqJBJFJSSZOKUtFISUQiJUoiUiIRZQ/v3pvYz6I06nQ012mOikaV09z3/L7/9vVer2evZ6173YNcsXj/pXjlHyXtWtzKjIsWogf3LYOEVhZxZy5uvaeirOYWpvfEH2N5rhkZ2sLCdH3wiRfnBMsWtvrBFKzdXUnbN79m7zq7Y+kOrvujXzGHwTlo9S/3JN1/sTMjstGRc3Lk+XZmr9yF97eqKHrJb/Z5XxI+5F7Lb8YPNjEtD236cw0925neB+ai8g/XjtsdSamTjPe5Ps4CTVpkvAsNeX5RxWiQ+C4fz9eoqO/w7hTudwQ9B1TR0DldaUJjLi7ueJaqm7TI5m+uWYeUpJXfjTo8T8GURO7Vx3elm8UFWK7i3rixD88Gx7Dto4q+f+tJvvfzMbzwLC2a1Jum9UpFi7NKmr9Fh6IG78b2zEqKW9Cbblgdx27ci17T0qPKwGOY87WKJt7pSxkFR9EJq8lspy4Nl6bip99KOp6hS6PO7MZ0PuvdtXq05VsRWqRW0nSPQTRibhFqdK2kY3EDycooDT+8UtKYmMGUnrIHLVtVNLfVgKKX7sbOV6poTvIACrc6get57ivpZUQxaUW4dEEV7XljQpZhB/H6bhUNeW9GPikH0GVqJfleM6VhS/ah2QUVaWUa03+992JbEM/y/Yyou1Mhriri2q1jRoc6F2BQRhWF6pnTqo9H8NG2KprdZyQVLz2MGpwT/P+Yk9nWLHSXV5LWwxHUCzLxyucq2r11BN0Oj4LvzXJShfig+ZPV0DNYpBsx3ljzdRFknRRp/sBpuErTFG9rKejizEn4qYsJ6jIFxa6dhA+Vg/CiQkHn4ybh1MCBmO6vIBMvd7yVtgXOB4h0cpAX9n0ZDsWR/P0PXJP7zoUkLwUtODkJXXd7gtszkVqHTMTYPq7YQAq64owYNNwZh5gpKXYLojTWHld1U9KyADd8ZzQKTe8oSDF9AsaMMscJPxUUMNEdJ1ubYnEvFfWe7Y6W8wbhDaWSXO5NQDOrgXgsSUEJHwGzPbZAo5uCHut74JmoUDhfpCR5+ER8ljYbnp1UUudBbmi1ywO+rlVQl4cCbvWZgSFz5QQbnDEp0Qvt/hKpY5Azri3ywPXRvP5B41FSL+AmTyX1WiZg5ilnZH4qSrcElGyxxNIOfKfGjkdbpTk6PlWRdM143DdvGKZmquilrgteezwY61q4D2xwxcTHAzCnh4LSYp3RfkoshPD+NDi54ruT0yGP+2fL1a7YmD8BFrsryby/My7NC8AvOXL6kzEWMxL9sLOTSHfljpj0aBoW7FbQkR9jsWWeB+6RK8mzdiwmpCMem6oiU+aAwvDxmL5WRbPbHXCW0h5nRarowpGxuNvLCpNXqsjCcBweKzPFXzwzltQ4osrKGMPXKcnYahy2axmi3XAFveTnO68bgL/yRHopc8Tnidthz3QFLfvbHrG7MySNVFJDnT2a7B0Nrj9F2nnADmsVS1B7h5zi0qywWRGEgcNFsulkg8FOARhYINJ1TzssL5qBxcEK0rhph3ZGnph9gPekky3WmExEjQFKmtpgi7esXPHRBCWVXbHFqG9jsZl/7v7RFnWXjsYG/r1WdnbocsESh91QkHGhLYa0m2FAM5/7Jzts3jIUI8sV5PdxDO4wH4LPtivI6o89vmqKgxiuQZ6brNFvrisc266i589tMG6uHVw8q6Af12zQf8FKTM6U0+D1Zphqvwyvm4pUy7gOVwbjrDkiLaociVlDA9FKIdIfJyvM05uJm/ooyNJ9FMo7+WDkQgX5rLRB7a/x4FWipPRx5qg3COBJciUVV1vira4OEHJRSV3u/IWuluEY0k+kbvKhWB+xHEO9RNJ4NQyD2BKcv0akrcfNcOKzHVBXoSRTHRP8rgXwaTbPKStGYI2WPVgvU1FOqhmm+K1D5xkiNX4ZgHn71mDIRJFeHR6E8SZh+F0QKayzERatT4A9pVzr2w3RqMsosGhVkuH1IRgRsxndZolU96Q3VnfegBs2iHR6Xz80PLIGv/Jz2sL6o07lSszXF6ma4+LL5AQ4Vq2kbEN99F9vCd58pwrT+uOx+VFYFSdSwe4eWNlnA5ZHiPRhXi98dyACZ40VyaW7LrqGJYBmrJImDOuNvfJHwt0ZSkqR9sY6g2hMUYk06XUXfHRhI2rtEGnwvG4YdT8R3PjuR1R0xeg6C6gfoqScK11xUb9t2L1EpMsBf6D3li1YxXG1c35HXNphMzouEcmxtTPmP0iFkFqRzF7+hGtrdsGrBgXtPa+J8wttoIZjNVTyBxI7WcGDiRxLjZrofmkb9m3i/U9uh6S0LfgkRCT9hT9hskEURlrxWehporfvXiiS8edfP8FhnWQwiVbS8MRvUPrEDr6niRTi1Q7xpVaQ3UNFa+K+wrWpcZjcW0F79Jsg4J9YjPog0nezN1BnH4PJwOvv/RFmXk2D+lyRXvR+DYUXkuHHXiVpvH8LKR0coW6oSBYzXsMshTUM+amkD+tbIUgWhx/qOMac/4Uw7+24da+Crtk8Bu+t2/DXBJF+x7yAdQf2gd9xkWITn0LUlRS4vkhJLU5PQfpmPDgfkFMnt0cgmW0D9lu53nX5F5rz47F2ON8725tgbxuHygwl1dTcgD2usdj5sUgtZrfgY+A+aLkikvHFexA6JhnYOSXN7HgTHiY5Qw7H2KOdjXCGrKBnlZIMfK7CfyE7MG8Qx8m0K5A+azuGcR4u2XsJ3G224fcTIt0sr4ei4jR41UVB3qUN4B2ZBI5vleR0sR6qmseBd75IPZvPgbj+L6g/rKSJ8WqAzB0oHc3Pn8MgOyYWW/KUtCS1Gvzqt6DrZJF6964E025eGM29dCeJCNE/PTCO41yWqICotYCln5QUmKOEC5VOOOEU/9kLIrz2tEfdbfy+nlJo7jUaz69QknXhaai6vReivvF7hRAYSXdC2Hb+vm8lON3fDnU2KhpzrQJa9joC2y9SoFSEtqcjIYr7luxjUpgUVoIe/ioyaz0O8PdJtNdQ0RJWAImFOzC9WkHnnkjhd1EMsjolRT2TQrZiM8ZFKWiHTjkYHl2P7I5IUZEnIe3FApx6WqTsTifBdeI8DLBX0m+jEnhw1R81JvOe3CsHs1UzUMNaRSUtEljnMgGLuipoZpME9ni6Yk+O8+uDKyDouyPCZ5ESv5aBsMUOY9/wOXqdhH0l1hhRrKCQP8UwcpEFKu2UtOHhCQgJM8MCrilRa4tgle1ekGaKFLNLhHeauyB0toKefD8Fv7VjYe4fJX3fcwLmcP6f21lB+qalEOg9AoZwHfk+rgR8c8qw0lpBgz0Ogcc/pejGvYTrgVwQepTgE1cldfLLA9XHeJRcV1Di6CJo3hyHD3VU1Mk1FxxsN2IM381Yj2IYLIvEpW4cw+WFMPlwOMo/KCm0bwH8Xr4CLd1UdPvCMbjothh/X+f9TysEg2sL8BbPbvtXFsFgxSiM4Vykf+MY+Pf6C/PfiRT08ijcvTwC82coqEbnCISqTFBvI/dyc49AN2EIfu+iog9lObAuNQGMlymoxDkferdFQwO/75OjOaA9zBLYSt43q+Mwb6IxfGlW0ruAo2BqoA8DjnEPPCcXDsWcRps6OWnc3Q0Gb8qxWFNBb8fug+3dSnGAJ9ejnplwwfYkGh7gnPzwEIhh8RjYSUFjbmfDssDtGPFAQakX9sHW+TGYxr19S8xuCF83HB9w/3BdNwu2fTZCH46Z1KvpsCLTADeYqCjZdz98WtkfM9+q6OCgDNgxcgfocC9UhunQYr0J0h1U1KU/3+MlA8F3joruH86AJeP6wuI1VbTsciYMjjiDOVx3zg1IhKi60+ibpaCJiSkwVq8UrzgrKFk/GfztTqLXMa5fw9KgLC0GzXkPB89IgqQVUVjE97HSJAG+bFyH1puUtFmIhldb1mLETBU97rEZ/GuH4Dsm0v7TyTDBzBCTDyqot1YSzGzSx+/cn8y8kwJeVfFwg3Omzu14CFy1BSJ3c35uSgKX6f2heZKKFF0TYGB2H/g1v4q6dNsNEb5SfFshIyv5ctj8tALrhokkLNkI3vplOCxVpBM3wsFuVCkWKRX0aX0UNLudREdd3p8F8eBeFYHR30VKxdXgprcaWxyUlPE1DJQjViDUcS83ejmkv1uKH3ieHRezHN7tGYjufgrKb4+FT2f1sDCZ59lfURC8qA+6mlaS7n8R8E4vHvK4jpwoXA0tc6IgkXNCWVY09J+nB84ZKoqURoBQ0Bu0//dvUoVbwWmmDFOPyMnOMhC+5klQ115BRm3L4e2vUxg4mPvD37PB1rYU6zkn77w1H7T/WoXnz4ukHj4XnhxZgTH8XmWJ/mAxYSlmfFDRgry5MPNLP7yyS0F/Li2AKbd749dzKtrcYRGYnI6DUjXvT+wiqDSLBvu+Snp5fwGYxQ2A1htKGndpPgxZ0xtKU6rIzmchNN6SYQFwT1U/ERonSTFwDPexnWbBzrwyrL0l0uO7E7kmlGJrupLmeLtD7KVlGGbK/eFrD1g0YgnOOqqkI9MnQEpBMLb+y2trc4WxR/Qwx1+kt5c9IfRSH44Nfi9hKhQtXwfXi7mfDJkIT86GgW6jioz0EN7VG8IxUNIhZ37+j77QHs9n0ToZhu9UYD3v873tA6Gnnohz93GvXm8JET3K0Y9rdJnZX2Bifwrv8769r7CGnD2L8S33jZeyLSE1KBj1/lHRnX5jwG21Plp6y2lgvAB9vvVFDe4rXDqPgW26cRDC846iSReanDaBF6/NSH8ELL+6EuJvqyg1aiys8R0Cg8P4LnwZCYaiHnx4o6JPAQ4QekCBhk5KmvR3F7g9SUSLd0pSnewPHr7l+Kmjgt5H9YSjslNoFamkg86GcDF/GSbtUJB0Qjew3LuE+wwl1S3Xg9iqYBxcraIjb01A/1svbPgiUsMIA2g70gMLzfm8/uoKf+vEw+SpSkp11oJj36JBzvPy/PLu8P3OcAj2U1L/YT0hcl4lpvDsEH73gRA2WYWLOYenb20Snh87g5Lxcmp2eyCYF5/G1kkiWX9/JoQ2rEI5z8JmcY+FYsNQDP+tIC3lL8Hw3lKMbFLSrpNa0FveE6u6iWQHWtBhdXfc0y6Sh91rIW12Clz24RqdcE94ej8B1sxWkUHmKyHlRDREqCqp2fqXMDVrDJTJRfL9eVfonmAN3y8qKLt/s+BVV4nfd3Odel0rtG1XodkbJcVsLhO6a1agxyQ5Ja6sFXSVp7FllIIeuRYLvsmxqMV5I3z0KSH3WhTe/aKgth2Vgub+dVjMtWzP0otCcZ+1qHyuIOvY24LNGG3045nXbLFMsF3RCVtrFeR7+JDwz+c9kM0zkUEjEyKFXSDqV5LZoAahU6Aj+McrKHBalbD2iA1MSOD3unhJ6Ny5GrU7iWR6KEZ4sawKtUoVZFuzUyg3qUR/7mHyFmcIbFcFJhfIydo8WVh+5jRevKIg07nLBU3TVAw5oqCmo4uF8pxkdJIryP7qFsHry07M4X7JNypJSJmYgBqcP3+P3i9EKOOwkGP4msdRwbRmIbpU8O99M17YemE+SuYpKXefl5A6fTbm8xztkrtSWDp5BrI2zskBUfy5J0bz83P3xwhfi91Rc42C5FO3CXkjAL8vUNAXgxhBPtUJf/OcO3jfRiHzbzsMXsffWb9I8E6xxjTOXXNKPIRb8ztjW5WcXHvuFdoudEA/7lcHP94gdNP8BaEeShq8fIlwat5JyFiqpIfLIwThZT6E5Sqp7/tdwvQthyCG+58a41xhz+LpkLWN71d+sPD+hDu47eRzLEsUei2rRsl0zsOnUej8uwor+b1MT/QX+g2uwIyj/PmYv4ShuafRgfdn/X1dobw6A1v5mQb32lwdbNMxS8r7+UVH2HNyL94q432+6yJEOITjmatKsk1UuSZ8WYH5PItlX/3i+uzvxZieqaQO/qaC5MICjPSppDmujkK/glFYqyHSITMUrHZZYBTnXtOJ/QT56+FYxbOJZP4BV//hP6HSntfzbargtOAztGYoaH2UqzDgyivIu6MgPmyhYO1D0NBW0lIvI8Hx9D/wwFpJTU+GCCHN50Hkez1ngJngHV8F1WX8nf9shVcZEoit4fVoTBN8gn1gDdfQ7bschKk7J0JkFueZq8sFu7ZqZNy/Tf2x1/XFlyoM1lRRR51NrqNjz+CAuRx7I3e7Hqoux7TXStJcUeka2ZaJem/l1HHPQNfkyP1YPk1Blx3UrimX0nEAzzWaZz+45sg2o+5OzhsfR7qYe63DIu67bqyZ7Hr+nzU4bCnv7cZ9ro31xvhuGPc5iRkuOjZDcNhdkZys2qqf39oG1+OUVN94yWXA41DIHaki2/4HXE37zIM1RSq67N7i+nsYQ80wkRymqWo0JtdgVgr3PNnmNWPKzuIGnkMbbCedtZp1BsMn8ef9/6rptLUcXRr5ftlcG5/2ORfFCQrKjL1W4/smB38liNS8LqGGTT+ErTzHNZzqe7a2Uzx+/6gk7wHXar6v3o7P7/N9cd9XY8M9ie5I7sHqm6vPHDFAh1TuS2fKakwCBvz/3wyL0r9rej04CDV5Cvpdk1sz0nUfdObcvip6Sk235bvA8pWKnIxiq7V9GcbeFymnQFB/XlGDP/hM527QUdPBs7iI3zdkh6TmtHAG0zgn/77xsebX+zL84vq/Gm7VaAeWYt89SrI72V/9KLoYC7gvTXk8WL02rhC1jZQ0otZSfbjoGEo7KOhBgaU66PQRnHpDJM8WbXXXulz0LJRT5q13NQ4PE/HVSa7jDx3Vt3n28eM5pbtzF/XNoji8EsLr9/q7ZkD2ACzjeqq+1E+9WaKHN9z5+fss1EmZfbGvZyWpZ4F6+UsJxHTl2fmns3pI+kloNOWfzfqrp/w4Av68Zv0OT2sOrGfYs1Wkzy/3qcPG1OCXJP7Ohy3qMTVncRj3n3ZJY9TfO1agu51IV7wHqVvjTvN3RIocbas2e3MKLz8SKaXfZLV17xJ0uiBS9/4B6uN/ncC41SIZfpijjmfHcZUm14uxfuqiF7vxSzz3dePy1ZpfktFssYJga4q6uC4Jr6GCrvRYor79ly4qeX55YLRKHd+1N/5+r6TPRXFqm9we6JZfyfVon7pnbgNEihw/ztnqaO3zUNqooPIXO9SN/c/Cqw/ch/xepO5Tz3BTJM9Tv6rVZxNrcNh4nlt/iuqkUdV4hc8xdX+9envbXtTYpyLZwztqG9yDt7hejLGsVm/03o3SzSJdeFag/nxJB2/d5t5vXoFasbY7pm7nP7uwRK2t/S+kTVaQbPM1dcnqW/BFraB+llL1+D8Mjw0QadKif9Rbr6vRr0Gk/L8fqhN9q7GSZ+e3UU3qk6lpGM137ftf7WrvlL3oxbOGceUzddtPX5ReU1BzcQf25IEPXmZKirfRYOszvTBguZIykzqwpGvaaFPAs63BbfUHXS0sF1SU3fxRbTboJWgtkVP+6h/qkvfPwG4p90JP2tXN/O75vlzH52uxVfvO4lc7jvPyniwjPQ2X8/yy2KQHK1HMxmseCpp6uTfb0Nsfb/MsrDG3O2vW9sUo+0rKXN+RFW6ehosfKqjbnB4s4l0XBJ6DWMZX9a73ndA5XMlr7s7OG72C9TZy2jqnG3vQ9QVc53PUv2zAfr6uRvvHCvIKMGbJDmexe/9Kij83kpkNSUONP3yvfxmw4Wv3YmcDXudjc6YRGYDP5yio8tlAVjNlNi7+zjkqyJT9mumNc9PkVL//L5Zm54WfVnA/6T+QTTbTxMWHeYZdZspup/6GjFAVvV3jyG4Neg0xN2VU4m7ODAufQz3fu6LJ9iyzsBrv/uKe/6ML65B+FhMGVZJVV0dWMqMC15fzc7bPZKM6ncYPM5TkNXYqszY7hekDOO/NnsA8hJO4qJVnQ0Dmt64Iwy4ryKPLBDb6aQFGn+Ln101mu0P2YJ2FSAU+riyneg7WOnGcH7Bma44HIONzv1/pyjR7Tcd4UzmV9XZjickd8ArHUpS2K4tZ8hNAqaTIfzxZ1cFmiNgkp++XBRbn/xxauXeya5zKVtsx7MhxVRYUxLYMUmMjr7Ph2lw2YpgMlVe5txm9jIX8lOAD4riaNY8lZBzFZ5t5/3f5MgPOOUH9eJ9PBjG/iFRM5vqrO8eXvUvZjQY8sz/vEsxqQgPR4Qfv7Y5JzNKQ1++sojVv/Zl+qTd68F3WipnFsudq4JpdIrEtPsxH+Q1see74tCWIeW5+Cvp1CmofE8A0cxjq/hJJu2Il+3lCjU5DVGR4bSNb9UpEJz+RbEZuZ+/3yrHgkoJ8cjexm/3ysO2BSO3hK5lr0mG8clyksDUxrJNdCubw+ge8WMuSVIGYu4X7lsqlLMllDroHqkg/bDELDvPCVD7fxszVbBh5YmSdksKiNrHuM9rgU4WCWgNXsPL3r6G1n5LC21ew2EnP4d0kJXmcWMxCbQkXl3Be/bSDY57ho2Uq8naKZxfeiKjNMW81JYl5H5Fj5SwVXTodx1xrs7Hbfu5ji3az1+sOocRURX/tT2NRyl2YUaCgX8+2s/XmSRjM8ZDzzy62qHUexugp6NXoeOY0dBp+NVRQbcF29vDtFPRK5B4vIYE5fCV81s59Rc/9rNcFBZaOVtL16xlM0j8b05/JyXf9ATZ3/CEMO6agDneyWPnSRNSsVNDw82ls5JwdmMJ7XtqUySbnLMRu/PzyEfuZad8FaKDLuSJ5Dws198A1XO86fk1jD85PwFS+gxNdM1hkr3MY4SXSdu0i1iapxcQmBVmMOMLqN6mwnGfM9cVFLH2gEg2HqmhtRB5zO5iFoRYKSrM/zgyGxGHiYQW9OJ3DijO3oSu/74a4PNY6Nwp/f+YZ6vIRtiZtHTobKylBP5+9qgrHZs5jD6cfYd1dVqAr1+5Ej1xWsnwJXpmjonsZh1hb00R0OK+gKQWZ7NwsN1xaxHk7M4s9ezUe2/lenL56hK36Mw5NF1TSxr/zmTr2HDZyzNRmSZjTf7W4nvvPO8dOstllKtS5q6RveIb5hSvR2LyS1jaeZP91ykILXqdbYDl71O6E5wM533Y7zoYKY/HDGSVt7FPEToINunA+OTCtnJ30sMRWXRVNqRKZzuFzOESioH9WM1aytA41OqhovI2c3YitxK3DVdRVUcW+3zyI0dyX9qqpZLNpJLYvUdI2SzWL1TiPnSfyzH69gf2WVOOwhQoqSGlgJcPOosZp/r2nLjLDtoNoX62gQv0LrLCbBWo9UVBQhwvskXgO7e6IVGx5h018zPBKJdfi9fdYxz5qnPBAQUvX3mYt06tR+kNJZ9IamcGkLEz4qaDtFxrZq6G2aFekoIV/32bjZlpjnkxBxZca2fF9lnj3poJ0XzSw0//UYXaGSD5j/2W97WrRbSDfr//+ZYu3M9TnGWSk0UNGG7Mx2ltBT3JesoMdD6H9ND7TXY9Y84BtaL9ISSEmzaxhehRGNijpSeoLljR1PUZ/U5J0+QvWlL4aLTcryfxLM2vfHIaOh1TUc/ZLVmvohnN9+H75NLHELePR+m9ez8wn7MgPB2x4r6CsDQ9YqFkOXuN65Nr6ga1NPYQhvioqNnrFdHrtwnye9+de+sKGB+zEymwFrXjexjqt24FaXIsnBrxlfne3Y/hHzi29X7MG11X4IE6ktKstzEpvBbZwH1gX38p0bBejm5mCgl+/Y+dPz8cmUNDnhPfsec5szOQZULn/Hbu1wxd/8JyV0fMtc5rihYz7/396vWHv4ydh707cy6W9Zhu083BqFM+bAzUo8PlhjKjnPUn8xdzsktGhSkHrbvxk71qSsI3vgnbsfyx4Vz5mL+Gcv1KLkgyOoB/PC4W6nai+JhddvTmnjdWkR16pCDNF2vCrM1nP2o3W/TmvTutEATZH0WWwkr5P6ko//j2CRRx7sfFdqOv0VLzOdTzFqSulpO3G292U9F9CF2oLO45NM/n7+X3o4MkCTHotknm5Dpku2YMBPRUUd74X/Xx+As/zPXrzX3/SOF2EEYe4xo3Spyef0jDXX046WgOpOGsv3laKJN2hT2PrT+Jdb5HGXTEkHbNi3PRaQY5dDamH4Qn03a+kKN2BtOd8GtryPFVjPYgO7NyLyc0K8jMwoPFPTmJehEiV/w6mRynF2M65LmHVUNr+ugirc1RUeX04xR3OxrsbRQKXEeS2OgsL+c5eXWhGkjf7Magjz+bVJhR3Kp1/l0h/lxnR2nsn8APP45qDTeni/kIckq2kYyNGUPf5x7A1QkktcnO6+SIP68YpKfaeOf2wycHbvxRk0NWcpD6H0O8i90LyEfRiaBJMbamgXhYLcOTmHaA9W0JP0+Zj274YqK+X0J2Jc7GP1S7IsZfQRul8zNucAGEaUqIPczAzdAPYHJSSqdFsLOwfAgWPpVRmOROHjBmAP65LaOB/01F/nT7mzJPSuI7e6PRFF+v9pBQ2xhNt+8VBX38Z3bnqiya+ERA8RE7zvX3x+6L5oH1dRn5HpqM4whMydWRU3GcaDlptho68hyPyPbCl1QRLOshpjeVk3NNoiME7ZOT82BMtV/bHX0vlFN0+GbNDdNGxSUqlsz2wp0E8XCmSUeBeT8xJ8gerG3KaPM0T3fpNArOeXGuOTMJHfwlYMpXvhQKw+cJ4DP1XpCwDRIOzY/F2GufbDERVyGh0HCjSVm837Gs4EsvbZRRgPBG9Ng/Hxmoprbf2QIs++hj4Uk52cRNwpZYuFvWTkVEgYDevOAg5KqMnHyegkdF4mPuZP+/vhrMsR0PGcSmF6rjiLP/ZGHRUQu9nOONkL97HdilNnuSMoQu80XWYjBoGj0djo8mYeF9GvZXjcXEhoN2/coq47IoGnZ2wXk9OJ04K6P3eDtsPyuiELuCGG1aY/6+UJGWA2aMt8MF4Kd2xRjT/Rw8P/C0nC4kL3pyhi/Z9ZJSW7oSVqljwPiOl2A3O2P5oC6yvqqCXpxwx4tNYSG+Vkxuv4Xofa3DgvV3dPA7ndwzEal7/h0njMOvTLOzIa7CTj0M7/4H4qIdIDW/HYJGjPiaMlNMk3bE4IksXo/lMuzwci+F/YqEyT0YfQsZw7G8F/2CONx17HKlyhKa+3Js9csSlXjZwvkBOBhoOKPFfhoNzpfTVwwYTLBfhr0QZeYbaYvW1efjuLznZ9rPHLRen4JBqznsXrNDrljsa3hLJyM8aB7QLWPqMc/4Ga/x8hdf6lO/aRmtct9UOs29zXMVZY+J8KzSv4pkuyRqHpo3AunSRFr+wxvWvhqI3995nzGwweOUg9BBESpXYou6yAcjs5GR61RbRIQ5MquQUkDQKG922QcQgKXXPGYVJl6wgeJxI6cGj8YfBagztJaNek82xvT4UZ62U0YQES1w/LghrOGasFGb4qCgQs7ryHV9pjknPZmKslUiPHS1wwhcvtPpfxrH4C6fMnIQGjGN4qwV+XIO4OFVOf2wssNXTGe9vkdMBQwss72KPztxLSwda4P4b1hgaKaeNfP6Sl+aoP1dOresssCnNBL0e8f6fsEDp20HoVC6jVD0rbHAYiM/jZOS+dhTmJMdDxkSRPr0biYZ+28HrBcfPUgtcccwK/HeLNPWDJQbprEcPOxlFPTXGrdFrMWe3jFpMhmNVcQgGqOX03zZjnH9wISavlFNC6TAMHzoX9d7L6E/ZcHSt8Mcnt2RkqjJFecl0zCcZNe42w06uUxC2y6hbjhm6PXfDhLEyumhlht0KxmNgfxk9/mmKPWc7YGNvvhcfTDG7hw1a6snoVxczHPh7JCbzz40LzTBmqilmGsooxXIEtq3cAQ1v5fR3x+E4vzUOGmJldD7ZDBNaLSBtlEiKycMxKS0KG3fKqHvdAHSN3oDeX2Wkt2QQdlwRwfdcTjvbjLDg8TJ81Cojr7mDUFq0mGdkGeWAEe7j3KjZJieoHYzup8whkfPMlR6D8XKPaAyawzEc2Q9jLm7Er9c5dz3sj6X/hKOZDn9u3A+fHwrD5lcysuk8gOMnEVq6ibStoD+OfzMC0iLkdMdCH+2mxKJ7oYx+fOyORUVbsdVNToE+vTDpyjr04Nhb6t8Dv5esxa+acur4pxdGlyeCzTq+CxV9MXDzSDDtLqfnU3vhfytj8ZOhnFwuaKOhQww68ZrnpnXFUIMN6DxfTsFx2vioKQInv5SSVNYdm//bCZDFeXK+Du4osgP/V1Jadb0T6puPgtx9MlKu6YJF2nH4PFdGmr064kxpLNaFy6lzcCcsL9mKaZtFmu+ohREfNuKTHzIa0aMTntXeA9kH5XR9bAe84JgCH57LyH+BFoa9GgON0TJ6FtYBjyyygQAzziGaHbH/5DgsuCej4LY/4PcnFmt8RAq2+AGWr6Px/mA5mX1oB93OUZhaK6PL8AcC/6SBDufYdbbfoejseGjlvFeT+hl+HI3D64VyytP+CIY9t+OVeu43JJ9A/nALDunId2HGGzh6IwPup8lo1uL3MCnJDbKCOb/92wQx7+LRupNIPbOfQMjzrdhmy7O23kM4diUbwjtI6fKcJ3AsLxMsk2W05ttT8Dk3A1q9K+j73JsgOzoZvppJKdH+LrS/3oEB+iJF5d2AkIqteN+B4xz/hqjZOXB+iJSG2N2H71oHIai3nG4uuwm/ps6Awi4SSou4CgaXPCA7QEbGjy5Brw0J6P5HTlotF+DD8i24572UYgbWQalwGHTHSOnmvWsQ/iwTztvK6YXmRRji4AMupRLyjmewaLo7FPNdKzGohj7nE/FtkZRmhlbBoV8J6DBVTufyqsCyKAq7xUv5jlfC4FPeaGzCPd4JGax+5okPjiho1g4ZaIYehjOOUuodVQv+fTPhty7HT1oV3H7rBY56UipXyQBCJ0KekuvvbQlcrU3ELH7mu0MiBD5OQK+nMkqcVQbvzmxCfxMZnZsig+XB63Cql4xiosuglsIxXSml8LASSFq1AlO5dthcKIZbkYtRMlpOIVAMc1PnYYpcRtfdSiBj4Sx0dObPA09B/cXpuMqFc/74M3DTZTK+4/zzaEE5PEhH7jnlVF9YCvdGjEeXAI4H22K4vGwsuqTL6d3CQjgXmQObRkvpXK4I9l33g9ZpGS0pOQXH43cDfOT7e6gANt2eDE1JUsocUwLO+10g0EtO4f+WQKpLOX5awDXFMhNco8rw+VqR3oZngZ9OAv7aL6ObkAd60yOw+305XcsqBs/ocJzMNeX+gSIoKF6BQxpFKo8qhIdrQjBlk4L0XQoh7/UEXLVfSvtvFcKoNldMPSel9rpjkDhyHNaVSslbPAzvrtliZR85nbmaCzXOVuinlJPN9hy45GOBbYtEujbvMMz4vg/ip/G5XzsM+e7JEKot0s0/2aB1HsHBSEaZL49BdsMY+F0kp3XP82DAqpEw2ElB5/ocAeXw05g3Q05Rcbth/pRyvM7rL3u+Dw5eOPX/588+mQlv4uIx8qWMBidmwA6rOFx0UkYTLXZDI4xF5S4JPVy3H7r8sMNVM6WU+ns/9LKwxg3NUjqutQ+SOpmj+1k55c/YD5Jjw1CPc1eyYzrUtqeBHefzHU17YO+NFAgM41pZmQEjetjA3cUc2817YdBGM7C2U1C3ooMw8uJpnOsop6nDEuH2snKUL5FTCe0C039O4Vs9kfIN90LQqli8wTnwTEsitEmiMWKCnG64x8AG/U0ovS+S2n8L3Df7CyUdpeRSlASr3cyxb6aUFPxM/DUUdRWce6fsgrBPg9FmE9eORYngemEvFBjICM7GwV2PZChO47Wt2AV9SiwhgeOqn8YOSAowga/OPAOeSYZxB6WY9E5CXhcXw7fwCiwIlNG4yjXg9bgc9abJ6W3vrdD06RQaDuX8abEDqk5sxllXpaSTvQZ0y9bzfeH9Lw2Dvg1r0Yxnk4E/l8EqqRnq/Suht3Vb4frEYVi0WUrffmyErb8NUZ/ffbMyCtLV/RFeiOQ1ZhWM8NoDAXzu48aFw7FxuyA5gfe2K3+nzRp+PJHRto9rQG+0MUimKWin70ZweC5i8usKGpc4DSqHy7HmroT8jOZAV/0KTBKlFDlvDjzrxHGyQk739i6A9UcisfwO14vjc8HxzWqcbCGnzbazoXTiSuwOIvkxX0h0MsHvOyW0uWkZJDgMwZxYKW1etQDG3B+AerVyUmctgGLfVPg0QEaR8QthurgTTLhO7bwdBMfH8BxRwbVSbx5887UF9xEy2jx0FtTHD4fIKJFOKAPho6hAA1FCRjsE8NYW0Xs49w8F00BcUIFPHKT0dt0EcN1zGvW5Nr01mAjhfcPxoouMdEZ5QEd5KAYVy2nVVjcQzZbh9Q/cjy0A2GM/CKuIzw4nQ571QPTcxTNLqifMiEmEX5PlFLl3AvSz2g763E+uipwOc36PAc0CKW3r4QJxo80hqQOfxb8CfGlTYbe1PB/1GwifNipRx4p7GBNzOHtKRB2eiXa2OEPy3QoMl0io+qMNeOidQa18Gb1OGgHHYAXeiJXTrlBLGMa9VivXss029qCsM8TBPXg/N46HZ10H4J7DUpoQOwamXtfFiI8yyjAZBr1P7oaMGBnlGg2BXbN2gkGZnApeDIfmg7GQzXOx3Xgn+EfTEW6PkNKJKRZwYJkVzN8tp18Rw8C3qRLN9aX0J0wHHGaqMJB7zp1/d4NrByuwr4WUXnYYAG5mZ9BaS065f7rAqgvhmMAxdvJ9FwizDMP2Rfyc231APB2C3YpEyl04DCp5HrHhfJtqbARFy/riYp6bOl7uBXGeqfD7Pxkttu4De/fvBMfuClI3a0E/f0doLJPS4EX9YOWXUfBWS6RlUVrQMrAKW0u5djxvETo+VmEAz0ch2/4TIsMq0Lkn16Dfb4Us7zMYyT1DXocvgpXHOvz6R0o9r70Q3CLWYPYo/n7LJ2HD1JXYTUek1yma8HxlL4y6L6XfwR8FcWgPdNsjo8o3DUJN3B4w3ytS0b1XQuCnJLBPUFD6zU/CEf9xcOObjB7deCMMOTQafEdzz2D2WXAcXYOawDXR7ZjwXasaiwWufZZnhMNXZXjjWQX9fnlUWD9ZikE9pdRcKBECY2JxPsf/74PlQvS0aPTgGpdnUisMNt2AWmb/0/0bgsmDCFy8Q6SYrNsCW90Ty8ZK6Pf6K4LZ4O7Y0FdKWrPLhU4v82Cxh4y0ikuF2z0PwSNDri8HpIKZ+wx4lCIhrb0nhJGdJ8HXu/z9trPCU6EGXaxl5HsqQXj29iw+4j6t3GSvYJEuQ6aWUGNNohDrK8WpfEbyHTHCuaep2LleRk2L/YSpE1PwC8/v8pR1gt/GJJzA/W25PEFwakrAyv1yqlTsEZoOxKMlv1d2QbbgXhKMGm947mjzFFxezMUnPD+adlwi2DjMwqS3Mpp/c71Q7uKDujXc5wdtFcZ5T0VeB61fuE1I3DoRcyI5hsdsE9Rlrmi2iNdwLVqQP3BEr/EycolaLXxNtcP0KinJN/kJ7yVdUJvnx/SJ+wQr3U5o/5hz6Y/VwqNXcpi/V0rVwWECVp8Gxn2+Ts1qIdq6ABKP8P7jAeGYbi6cH6eg+++zhPXMByBERjUbdwnZzyZC5ytyut+WL3RZQfijQkItBz64uhWrMdlTRtu39RHaHUTszGcamlbv+ilfhnl8HxtqRglviiQIw+XUdNld0H+9D1tPyWn7wc7C6w1p+KRMRh16mAifTqzCxXxeth9uuEa0LUereO7zPXoK5WlLsPQ3P/+EjZAfao3mvyWUqjQS4rubY0uklPvwEle1iynGcv3NkK52DVByT/xZSgO/TxZKbduhO8dDYYGNkHywFUxkfF61wwWTEU+gsY339oSR0LLyJmhyfRw4cphw9+NFmLBcTqmd/hJKYs9CLPf2h2ZPFPbaiqDbTUHyQndBAsvBHmV0b0lHIctiDphyvbu3wEmYZUzY8FVKGXYzXJcUqjGA+67svjtdL3mLCAm8D+OtXQ5v5LjawHf8vwjXTwUS9OB59vLPZ669TmSiXbKEMmbruA49th+1H3KPPT3HtboqHa+fk5HE7YXrq6x9WM57tT1CS0jZFIUPjsvITrpufHb9enR+LafFnUa7dlu/FjUtFRTadMB1ywAz1HpUQR1Hmrv+6DoMQ89Iyat8lkvnH0bozucu3bqiemLTdvB8IaP6tjsuho/WgttAkUIvp7neag0GS35OdtVn1x9769DOR0oh4xU1kacIrY7JaNVD2xrfG2p8e49zSMgX51n8jg4y7s1qCmr+WSLDu9Wc28OG1ySvluDvVjl5XeviotUjB89zTnCA3TUbBh/Ct7+kdH/Drurwcdtxcqacmjvn17hticGsv0X6da1rzerjxlgSJKHcDWNq8kYPQU3uNzIfpdTA2myoBjl5vz9Tc+XsPrhdzbnXzLfGYeousL0tktOCuGq9e3XoeF5K3R87qvO61eJFS577PLure44XsZHvxbY7A9TZq2W4dIuMTphrq91GSDD1kZwcfl6paX6Vj2YfZOQ51kH98WUeBpVIya5yiPp41WHclMa5kT2uceq7EyUcb0KCt7pYPwF9R/B+HjVRLxoUj3tc+R69/lRDEw0wkGerlOO91Hu29Me8Fhm9HIjq/n1F8BsjJ0MvN3VG9SlYzn3dg/fGar0C7rNn83v1+Vkz8FEdPtCQkWxmsjrBsRY7R8opZ2eoesgDEasGS2nZknHqfu5yZOFSEmiO+vLbCsy4y2vW8FZvkpXjUp6nXhZtUr+sL8VifpebtTvUxxTFmGfMPdvtnerv9YX4m+cLaUmUWv31GA7gOVc4OU+tdS4fA55KSP16srrpQjK2LpRRuN1B9cIuu/BRAvdIA7aqp1zoh2/5Ha8MCldHjeiLj47yTNozVV1qex8cO0upy50j6sgtN6FFIaN+FYfV/364CLY8KwUu3qGet1MNcp5lhN1L1RH5dRgxUEZRG06rwb0Wg4LkxI4WqF8Yy/Er9zCxDxPV2VukmPFSQk8iktVjt5/BR1yLx1xLVz/aUIaeGnyn3h5SP2oqQa9GCV34eki912sPOkfIacRfN9Qhabvx8liO1VGiWjOkF7YZiWTsX6getK4HTu6sIOPoarVmz2aoypZSpfQftav0CawZJqNlG2vVPsb3waePSJWaolrH4hwWcp7Z2UzqGqzF3Ev8zF931AdnMnx4QU7JfTTY1OFpaBasoDFP/6hn9t+Ltn9k9D2vXV1n5IfNc0RKe6zBbv/lg+F8jg2Tf6uHnPLCa9YiFZR1ZCrPnvi2juMw/Zz6/bju6M299CT7ZrVL00uYqiujnSmt6r7bXkChppw04h+rXxwjDJ8ro7pHXZnrWTWmPpNT7BU9drh1L+ZGcM/PerBQ3b0Y+ExKgRN6sctjArC6i0gtQh/23H4W1p/lmWhgF5by3hstb3Fs22mxYWu9sJRzwgcjHbbrlDbOWst9XWB3VlnZGVdxb2kcMYjVjfwIbcUV5HOoN7/LO7iRL6HrST3Z93GERT6c00YPYw/WqHHTJJGeFI5iRml70Zhrn4e1IYtU78HaMCkF545guWaBuH6QnIo6GLMUqTeaBEupZPVAZrzbC58b8ZxipMsaNbXRnHNsQwcT5nS9E5ZektOThlFs0/GPkBtcQU7RBiz0OK9hEefMYEtm2J8QDsrIao0Lk51SY/BRXsPMKezgQimyACklN85gf/Iq8JmNnFzMvVnz2nLsy7/r/vWJbOjmUgx7LaMnRsi8M4qxUMU9zydg1vcK//9Mr9cTWOSSAtSIllG1bCrLM92DhrUS8oh2ZXKfuRixU0axJfbs18npWP6KY9XckYm6XXAT19moh2OYsqUj6qZwv73Tgyk/tYBJNM9ZWyewIGkzmHBvFh/mzcZbEPadwuupmMNq/qhxiEKk3tNns/DlImb+4H1eGsq0t8iwJ9evjp+CmG8p59U8kcwcZrEVk47iRV8Z3fD1Z95xR/BifxnNerWITY9LxZ5cd8z2+rB7D3ajzv/+XkJ3Prv4YC4+GyQjn6rp7Pq76Zg3REobqvzYxWwNdFzO9/HuPOZo8A3KouSUfmIZM/34Gh60cyw9CmAtw5vA5Ruv+e0cNmpzHab6SmmW9maWt6gWA7gXip20gTVVitiyW0b+ThtYtK8cQ3n2CfNZySQaeRj4v99vLIlkIbLDmPNRQqHP45mubDfmPpfQ5ZQFbMjVFEzgvDSs40pmXjoPNYOk1DhvFZtrNB1dLnOc3A9n8tc/IfGBhMo9VrCsp22w6gyf15VQNszsNfwqlVP7pSXMpecLuPuvSNkGC9nCf+uweLmUXO0SWFx6LbrzvHaragcL2KXC5ZxLLbX3sLsdlHj3vYyMRieyluIcDC2T0NYXqcwOkjHMn+MqfRvrU5yEKXEyMpmWxKyvzsfACin12xTPnLW8MJtnosCjCaxpvSfq8h28E7yTLYw4h8X1Uor4L4OZvKjFDLmcfLelskd9K/HtUBm552SxR0eU6PS/350eTmM39mXjojopPT54kNk/OoTfd3BvNucQe/My8f9xGHRzL2to24GD8/iubc5kHdsWoj2ftcePdPZpzAI05fyZNHE329hlGh7gtR1L2cOk/03BhNVy2gJ72axO5/EV57cHsnzmv6kOJ/M5bmw6xCYmVOJlngVm3CpgYwep0K1MpI3pOSzPLRs9R/L6t+exiKL//V86HMM985lufRxa8hqONuawY0Gx6HlARmk7jjBpYjQmK2X02fsom9W8Hn9c4b5u01GW8nI1pr/jfDU0n7Vbh6JJnJx6zc9lG2YvxQx3kVIWH2KrJrtjyFO+m/ey2MREAQ/ky6k+4CjTKB6P9kykAaMK2OEf9ajdLiHj4ypmffM8VtvIaEhOOYvZeBbXn5DRqPtyZv2pEgvjRNpSdIZt+paFx7jHPjS2lF3b6YKOPAPmBxWycIUThkznXvRIETuhMQb1rOUUpFHGhhRaYfkAOfXpJ7LpTRaovClS9KpKtr3/Bbw4nPdz3Tlm9uU8xvTlPn/4WXb7cDWa870eaqdmWv3P4o0ckc66V7OvxVkYOUFOXQ+KzP6yJQ4IlNKQQ1VscYkF9jblvPpezbr3vIAZrlIqG/M3CzOsx0XucqrKusim1jMc1l1Gh+5fZ1pd1VhuIqfCuCtszvhqHBAm0nbNeqZTnoU68+X0w6+WtRVboIG/nE6+ucg8HtVjdlcpddS4w3r1rMcPn2U0wOgGa9CuRbNEGcXPuMMWBjHsWCCnj743mZVZNt6ez/3k/rusfvghTOdZ/sDTa+xjmSPmrJdSQvg9Nv/AGAz5R0abu99hdgWjMKI/z2KNjaxy6V+4yEdO74quMS9FPbrul1CW130WkXUeN3Tmcx90n214XId+/PxvDg9Y0JpslPB84X33CfMIOIRBXCN+LbnLxnWJxbsNctJe/ZIlbojG1J4iffJuZjHpG9D1nEiOJs2s25hIrJqloPzpzcxk2ST8ECul2/NesX8c3NGG56DNkmb2Tt8V3XjmrRj4mNUGjcM1/I747wMWvi8X7b1lNLD5E1vufxgdfslo/9G3rEUzGQ05936e/x/bZZeEV7iXnmbfxjx2JuD9Yhl9NH7H0n3isJ7n69GLWzjeotCS4+3Q65esIW4j5nH9bf37Fds0Yy2u4V505twWVtI/DB35z/r0fc/yNi9FMUdGa+Lb2BmLYASe76RJn5hx+xzMDJaRQ+gnVmvli3Ed5HRuxXtmNXwqNvAc+uBCC/PeOQmbBTl9K3/Npljmcc6R09X+P1jX3MP4q1mkNee/MJ/5qXjxrJSmLu1AH0bsxrtcf1Uef1jftYuwyVZKO4LaWYQkCOdmSehi+H8s4nAgOh2poMQl/zENrhc6/8hpjr0WNUXm491wGd1foEnitL3YjfPksblatL7nHszms2u60ol6vduNQzjGDqs06ZdeISpvSMkkpwd51hTgFX5feVE3GiTdi0PmSimzXpuyfu3Buxznr9TdKb3mBNbyTPQltS9RpyJseiqj36N707Dw4xjA9WXpdh1qyUhDb3cpXffrST/O8xrGyun21T6UFVmC5tyXWk8bQH3lxTiVZ2fvGfoEJifQk9cPU/rRokn7MPSclF6769GNQWn4dZycak73o2crTmEw16aHbYYU+q4Em7ZzH2tvSLbxJ/HBT45hNwNKMNiPmdslFNk+iNJy0vH7TSmVjjYk/eWn0Jp7lb4lg0mzWyma8Lx/koyp4/yTuGGkSM+0hpP74lzsPEdKV3+YUa1zDjZwjRhobUZlpw6iZS8Zrf1tQvsi9mNyC+fP6UbkHZ2OG/6XB9sGk2JCCU6YKqPzh4fTdo1ifMV3OTzHjJbfP44ZPG8u8zanvzcdRQ0Ljs8D5pT5OBfPt8ootHEEfZTnYEGLnE7tHEHFXVKgY9xpclYvRrVfIrjdOk3yfotRnBcLW7ufoRMPF2K4bgr0PnWGBlYG4807O6BxfAXlQjDWn94EocYVhHODMODDMoi8d4b8rs7FmJ/9cdGm03TD1R8n+ujjgX9PU/WhmdjcrR/WapyhO4P90HvQbnCKryDaNw99P++C3p8raGvObJROXwuD3SW0/UAgupgGQ111BbUeno213t5Qz88fO2YmFs4ZiJd/nqGTdTNw1Hc9HLKvgkYrZuDzfrp4w6aCTL96Y9S4ndCeVEG/fvig79XZ4HBDQtsc/HCO62To/bKCVqROR2lHE0w4JyFl3iScsGAIuqyuoAMbPPHlwj7YMbmCVtlOwYxZOyDxfQWVTpmCll2dwOJCBS0bPAXPqq2h/flp0jH2QI+7I/BZnIS+HEKUfBmGRXkVpNc2AT89NcYUb35O8CSMVPfGd5cryKLFDXMtt0MJVlDte0Rtja1gZXCaWsYAan4eB75rpfRrjTvGvRwFF1Mq6L6dGz50noPr+1RQym4n7H52JrrtqSC/NGf89WE63v3JP590RguYgpfPVBCTO+H9+W6Y8lVC5p+d8fQ9Zwzhe2FzfTwmn7JHzw5S+o4uOOfrKPTluJ1a4YKL3o5EW6GCUu1c0cvdDB/2q6CGfYA/n/fGpG8VVLdqPN4MiwX2roK83rmgcfgWcPQ+Q8l9x2MHbQvQPFRBV7ydMeBMCM5qO03Zg+zxVinHjfIMfX/ngGm+89GY99PtgiOet/PAsienyXaUI9JKN4w7cYY+Peafj4xHY+sKEqLGYf1xB0yYUEFhHZxw7HcbzOpYQduOOuHdBVZo8OYMmRxyxi+9+uH6DVLSeGiH2T598VWGhHLmO2DHF5tg+ZfT5HndHj3umcPX/+PozOOx2r4/LhUiJSSRISIRFY2KsxcNUiRFRYNoEGlQJBpEhoikUog0EM88RFI8e5EhXV1RKs0qlVJdXSp9q9++v//O63kd5+y99lqfz/uDEiVDr4PToG17GLQESvCtz2R4xm0Bj9VS7JprD5G5G2CghwwnjZsK8vx10KYvR/mW6VBePxLcMuU475/JsOGPNjjNlGFPwxRwdt9LeCskuGLwZPh0bgL5j5PD7CZD9czdcGG2FPsPWjFt2A5eLVK0KreBwH2h4LZThvd77CDWdCyULmasONsSDrwdAw9HydF+pBU4Jo9iuVWGSR+tAS/qwJuDrM5j7GDl5n0kWl2KrUOtoWrJeNLqK8eemRPAPC4aytjsxHw2hfmrI8F9ogy9HcZB6aJwMH7G+nDNePCi6yA6jr3rtAlEJ/tD6na2F/OxkLzIFwI85PhB2wze3feCLEs5msaZgf0Nd2h/I8Nz+9j1krmgI5Nh01Iz8H7vBD9PsfVPMINPaTPgxDGWkfXNwMR+CpzIYjUxMwPLh9bgkytDv/VmoD9nHBQmyvCtlTlMmWMEhRFStDc1hxzt0WCzTIq7ai1ggE08Gcz0vFFqDvr9sSTaSYb98nFgvsqS7Boox/3fx0Leo4NQxvp5RcxocAzcB0ohMkwmY8B+dhRYjZWjV6UJRM3dDLGMLQ8+1Ye4W+vhywIZhl02hIxT/lB8RYquuUag4uQLFkwflsiNgf92KegopJiZZwKlfovBfqIUo18ZgwGPzVu3BA3SjKFlFAfRHyR4JtkYHEQzQeuzBC/GGwP1sgejfgmeTjSG579t4LoKm+tzxvC20QLS2OfL3hjDh39NYNsZdo+DCfAPxJOVbJ3T8k3g8N1Ycme7BCMumcDacZYkn2XeilWGEPI4Frx2SvHtNz1QO3IAlBjLLTqmB09XbYNFj+QYpqENvyJDQG2LDCX7dMHbdwOE3pDgrrBRkLg4gTwbyjLpb32WA8aTbaNkGP1SFy7VMK7eK0XxzWHwfP0hCN8jw5HXtSDg7AGQzbiC31q1ITJ7G5TZyNA8dTh8SA8Bi04xcntHgGxgEpF4suygrQ2NodYkmNXtT/QwsFWLB+1rUtRv0YBHRw9BdwfzI24I2E2IAEsT1sMGqtAZshPsfrLZlKtDR8QRor1OhptHa8D81Kmk+qAME34OgueCScThqgRNlw+BkJ9xYGgox9ltg2BAwyGQOV3BBksVUJbuhYbFMsyv+03al0RB5lEZkv0DQHj9GPngw1jlf0pgppRGzgRLcZHVYCj8M4ukRUtRwlOCDtPD8F1Jjnc+9xPL/dFwu16G7Zr9JL5wL5ixWe68+5scunyCzD4gw87d30hXAUfCpktwUNt3Yu2ZCD3MOwapfiAtaxKgOUWGsWkfid+pGBjcyO5Z+JnMkeYSFV8Jzp/1lsRtP0M0mqW4u6OLaNksIRalIryZ+Zp0JCwgG7vFaHDkA5m0LxHkjlKMXf6G/CxJgLVpcsx3e0qsDu2Dp4ukqDTvFcnIP0surpFiit1LYjgxhzRdl6HnlVdEE5YS9cdilEQ+ITWKhSRGKMWpt1+S+Q8ToXuuFHcsfER8jBJh9lU5am1rJtpR+yBoqRTd3dpIu+054s40vG9EG+lxWEmsbojRfdzfxNgyCQx9pHgv4C+SH5MIMTI5thfcJJLcGDBezL5Wv5F81DhPGlj/X3pwi+SdXEWs/SWYMaqGrF+YBG4PpfhsfhXZLk2EXqEc02dVEY/yvaA5Wop+kQqiMXQPeI+V4LCSa2Tw/vMknmmX18gbZLLfSpLKdPvwxTLyzj+JMRv7/LCYjIxKBJu/WZ2PXSLqEVHA+ynFMrdyEtWxG0LHSfHLeznZlL8ddv2SoGeziGz8sQW6B0txnJhPorgNcCBWip0aPJLhuRa2PWDXW0pIhuYKiGQ+fqX0MjG64AVuaowJj5WQUcmL4XE36w03PvlscY64srnTW8kjerzTJIxjdaCXSJTLcjIyRor/OvBIHNtv0xwJ7r5/jriMSQTJahlGvjxLqM5ysIsW4271i+RMuRecCZPgvfkXyeKJCyGFzV36sPPk0yQAW3MZilTziL6lE4QLZKh7MZc8qsgnFzSleKA9m9QEZ5PSBBmWvc0nNmsWkT7W8wZaeWTVTELsX8nRQCmPtHxgPckX45X5WSTTMAF82L7Sio6TMNd4aJ8rR91JaaRtzXzw3i9GJ0EW2ZzpAtPdJPit+xTp6nWE2DFSNF1xnODJqeA6QIbCVekkK3oKJLOa876nkwUOeeQ64zfrGWkkp+I0Sc5mPLD6JMG6hWR2gxS/uaaRU7bOZKBUjl2FJ0nZn3iQTWHn2JVI1LsPQdwjKeO6eCJfdhDmMa9ZvjCW3A6bCcqNYgxLTSKOB6eCl40EPa4eJirddtCuKkMPzSTCV7IBbTZfjuaHyfhfuWT6TNY/mw+R9j1ZJPg864cxyST9pxtxWiJFnTX7icpuR5KTKsc9aglk2RcZmKfJUKESSFqMZPCV8czzkECyMS0WAsIluFltN9G7uw+6XknxstY2opYXBd8tmKe3BZM0OgXiZjOti9tLsgV2UOciwbQ/0SQkwgo0DzOOGhJBrN3HQTA7u/FkK/nzPodUM0774R9CBqmfIspXZdh9bw8Z8GcBsfxbgie+BJLWQU7kJ0+Go2eFknWHyuD6YcbMaYvJyO1XoJcx1eVf3kQvQwZ2TA9Xnfchn/ZFgwdjnmUpq0noiUhQHibDBdkrSCQ/HGyYvv1QX0ZUiy0hKECC684HkU/TzcFDi61h9GrSYmYCPwcxjx7uTco0cshMF1afYi/S75BJOn/I8No/a8jux0dJgtoVXDfTn2y1WkA0M9l6Bqwgk1cQ8v2iFJ9rLCVypwrIWi9mPjKFfNxSDmHGjIviOVIVegXMNrP7hwFpUZZDT5kUT/zrQl6d2w2BrJe4b/NIsvZOaCqSYas6EOP1YZD5Q45cmxPhdM3gzFMxPldeTKzHmEDLHQmqVs8lTYXZRG0Fq23vdBKRl0napTL8o+5Kzu04Snx75Pi2xJN0+ziTWLkUFVdmkZf/VoD6Hwk+sjUl7uQaNKxnPd/hwPj9CqS0sr46a08Cl8tBk9X2q48N6areDnlBMvy2aTxxLN8Kp/575hNbsrjaEJ5+kuD+lVOIZYQ+tDxjTDVjHMm5nk1cwqW4/R8L8teATHKK5dz3gePI4mlHScaAK2jy38+iTQh5miBFp9EWxNu9Cj6xWp0IVSZ6v26A+i0JLikcTB6UXYEXn8T4VsmYLJssB5VC9sykoWTgv7uhyViKezMGE0feTjBkbOkqH0bcu8NAy12Oql1jyLAJBhBjzeqsZkq8IvWg0onV5+8RxFhVBxz0ZXhMfSC5/pX13j6WU87okhKrU6RvvxxNYgaTbVMWk2htlqHqVUjbw3lkmo0UVWUaxC+rCvpfi3H+0G4ucH8l5DOmMvZq44K/X4GRaoyxPZXJ/BI55FRL0fHqC67SIAba/5Hg7+FPOesHkeA9UIbbLn/iVl4PB/PBzNN//OLu9utCf5AEs/8dQPj2jBvqJPhp21vu3LZ80n9CisNe93B8QTYpaJbjgaj7XEK+J3kxW4I9Sd+4MbkLiLeLDMNXvuS23KbQ0CHGTennufNrFKDE1hyeJOG0P1TCmpOMW9wqOVWDq/DQVYz9iaXcZXEp6C2VYOKBGu6O7hVoFEjx94k67p+ww9CRxJhNP49b94fxw24Zzr9fyPl+2A8/70hRpeoWt2j9Xohc8t/3mZu5lnla4P9QjHVqN7m3WzQhskuC+XvEXP0PPnG7KcFt/iVc97BCEj1Uhs+qyziP32fJ97dynC8v5wq/LiVnzKRoHF/H3bFzJ4vWy/BO+m3OPwKh450YD/w+wnGbKWMOGRZu2MCF7rsKXSViHKadzVV1lkLPWiluSkjjjE+lQwzLTRaiuVyZxVFo7JZixNRQLmz+EVBimVc2OIELepMAbWtk+El+gss+fBii2EzZvTvFkSfroIZlYadh/pxsuD9M75GikXwbl27jA/IKlpdrorlPRkvAM5PpsPZBboDJQjCOZNnt3UFu2XRX2LiO9XDIAe5tGMt4zlJ8476Hk/6ZAeWMVwsnbeBurnKAXdkS7E134UJih8Hav0TYY3KZ2+KuDtd9JOgYns71rFOBaJZbf8nCueQ/N4lxnxibcjdyezQqSdMNtq/wUC5llIRMZpnazi2TWxJWQiwLGeconeBq34WQF6bs+QP8uV/Ba4jNO8YG109ymxtvgmelCHPgf86xpdXgGCXB0kPmXLUaQjnLStmW47gvOddAxLSo62Oj85vIq6DMWN3jjiN383wp5MyXodGXIM4y5Ti0NojxjcVAriw/A9yD2N6/63NOXBgYXJOh8swPzsQmGO5byxDHmXJmFUFQPFuGA9h+p8BkOHFKjL3do7kKt4mQx3zTPeyxszBRBVpE7JkTAri/I5XBmXG+xzY3bvaRH2Qw86M3ubZc3uJPpC9Lipo/zbjGOx0kop1dHzPj4s4+IHHsXRE7rLhY49ukR431xhpnbjvjJ9czcnz0keMWPdxB2j3ZOs9oc8bz1hN5uQzfGHty6kE3QW+rBIM2+zuHH60Gyng+5GWus0fbNTBgzOCRGuRU238VvmvI0CFyn7NeXBbMzmG69F7P2T77JFChBJV3nXIelpoJ7cy7Q768dH6bdBzk0XK0+D2YK58cA9cZ3zaJbW7El7B5ZzwTJDJ1Ln/FNKqP8caMs87KyVagxLSi9XSg898mFvCBnV3O+do5qYcOk+gSKQ7sHO2cNT+KlCozfbh13jm6rg7cLolxeu3VKuHXmzDPjfXJumlVyro1oC6SYc6WP46DO66D8kqmM/bNVcGfr8Edxn6dD09WRRiXQ108y5ibVKr2fMuGyRkStF1Jqo6NPsOYXoKb/B7Pji86BPu12Ny13azyunsAfrHcavvFpqpTxwx+XZRgU4RZ1d1wE6h4we7fKasamZRPfNk86nVVVm18fILY1LI8WLm8yqAqheziMQZ4EVBZpFnP9JZlKHRSlK+phcmMYQ7eUFfMtbgBNozlHqsQxVydCtjGtFcx3lyR/PUqZDHPUhwYpOjangdxORL8s3SYwqM8FyID2Yx/VVT5bkqCTYzhb98MUQT7J4Aa8/S3vdMVuyTx4P1UhrezhitUtxrCdQf2LnVrRU+3PrSx3Pp2AigsV1cTSYsE/VuWKk5PrCBeLMsfvAcKk4Ni0sB8lusYq1gRdpnUjJfj+BlqCqpbD+V8CRacT1foH6wFT6YPqZ1bFIsn3YCfrM5vPx9UrN1RAVGsb1Mn7FJc5V8FNdaTB4dvVBz/VgqmLL8X1BxS1LUWgZC9Kz37mEKWdQl0GG8nOiUq6p+dh6C/JLhItElxP+8c8G+ztZ3iFPcyU8A2j2XVfecVjnAEToxmuv02RdG0cDSoicWoeLld4eenB/c/MPZ+naBIuakDoS/lKDqUpggZ/pQYs+y/4ONZhe2u+8RdzLwj9qhi5eHbpILpBqcbpbC2riH8QXK8fHOjYsajOmjsZfpjWqaoda0FNeYRHmlFijFlN8CTMUC6U4bCz/M6ZOpLUHfKacVhLIcz7Fwqnp9RDDxZCl8ZM9xJzVYku8igeJgU+ycWK2Zoi8GKzcjmbUJFcjcfvsdI8MU3nmLig2Ko7mT1VD2nsE4qgvR5ElS5fVrx9mgaWLSz/LjooaL7eSpofJcguVqpMFHVhSzGXe2CIoX+1xFg/USGUzeJFMZdb4kN87vuEXcUETavyf3HEgx4L1b8SqkHJzMJ9pfeVcgW1MIb1p8nXdoV9gdqIENPjhdXK9FtFswjmH/5lf9SOJ5fBtWj5Egu/VH0zl8KBkznbT2VKK0YBvdZXqjY2qF4/1oDeHtYrpmkTF+E9RCzaRKk2/oVFn2fyDOWucL4nxUHLevBfzybX/F3ha51LdxPYXN3TI3usa+B/GoZ2kr06KBV6RDPMnufiw4t1FsFZTPlmBWiTbWe+0I76+foahUaPMgLvjRLcMetIdTgjibYsuypma5K7w/SgCb2HL0kXWqT2UMWnZPgl5whtG/RF/L0v+9b1g2i/ZI6KBwlwadRWnT+6FroYDU0X2lG73VUw342U18nTaZ/eabDGZbB1dvMqZmuP7jYylASNI7Sb0ugtIvxwKJRdM7robCS9bw8fjR9u0gdPE9JkXfZmjoM7yXW55m//2VMLbb1kLQbbC/PbWhg5E1oZ7xKu+fQ2MpqiPsiw2Wb3KlDpgyespzVarWY6sRJwGoy66sV8+lHmRDi3ktR6ybQ6noenGFaF6JPqMmXy9Cxi/HnE0KTFxTCbF8pBtTNpckfL4CnF9vjw8VUOiEdorZLMHLANBpqsxpmM33LWzebfljnBXpDJWj0zIY+P6sKX45LUV3qSuUhgyA2ks2O53JartJLkkeI8WmiA41t/0Lc6iVoeorQA/43QYnV2Xy6Lx2kVAPRdkz3NgdRsrgMzNmcGl3ZQLetZlw3lPG/ng899rUABi5gPHxjJbVbew5aR7AcnbSZHktMAznL44lJ7rSz8ij47hNjX+cqmihdDReeSrCtcRmtcV0KFn+JMbrJnQ7nVMArUoJlch+a/VQZ5llJsTUzkHoKPpG4XFZPTR/qxXxK+xbjiqHh1MO9Bm67ytEXdtKSvKtQHiBF14pd9MOofOAdYqyovZf2Ls6DebkS3NcYR5/9OAoHWA3jt6+ieYOOgn2CBGM9NtOnJmtg2AAJuhhtpiGvvCCYZZaExC00LkgJApmmpSSE0tn5P0jAawlmGYTSavEXks58IbEliDrOq4WGUVI8yY+nHasrwGMfW/+eo3TWnXLoQimu8Yinj4ryYJmVGP0eHKJjbpyFfsZpNg5HaNuFFLB/w575PJp66B+BqjlSlMQlUtOfa8B3L5spvwO0eO8S6BggRZOh8fSjaT20fBGj1anTNIdfC8v8GfM/Tac3/1RA5U4pZr08RT1zc8F7CcvgpSdpPfMFv21SvLcjnZ6KT4Byxmai46dovmYgrG2U4MgfGXTb7nVwh2UE76AU2tCwGOL9pDiaZlBvh0Xwjs3jsNhMqn2oHiIiJDjpwkWaolwHwUNkOC4xl47SqATJWwnOOHKZ8g5ch9snZNjoV0Dzy3KgVfe/348toH6GOeDTL8OOyvN0/Yp4kG+X4tFHuVRF8xBknZbi9JUFdHLxPthhzfr200X6a9ceeKYswxldF+nv2J2MdVlGll6gH16HQCbjwKCqPCpr2AihbTK0EZyhuSMWgfynGHscs+mne27gai/DnsXZtPyoK7SckWF9aQEdf7QeXJhmXnohodbBdcDbxTLgoiKa+KISBo+XYZJ6KU1WvwEejBsnUj79uS0HYg9K8OwoEXV+kg1Pn8twXeVl2r4lGkJ1WQ8PuUy//tgDFswLju8vomlzIiB/LfOLzEL6qc0JPA6yDHW6iKqlzYCZfaye/XzaWjQFCsul6LNCRkNSbOFVohSFt6/RnW31cP25BBf6KKjjLATSKsGIO3XU3VcB7qkylOpV07VLcmBRqgQ9fSpodko2+DNPN5TKqMkKGwgbKUONEZTaXbaGkZ9laN9US4/w6oE3Q4rVx25T558IBow5W92a6c5dFN68k+Grd410z9ocOMA4fN6kOvphezYcUJVjg1EVHediA86hcnyje5t6HqiH4Dopjlx9j05OroX2IVL0qnlI+R9qoJvplfnTNro1NQfeWcjw3awW2nw0GzSXyXGhTgO9PccRphlI0fOfh/SWyzSwyJFitst92kEnwzuWl9UWttAFTraQ2S3D4ro7dOGMeph/m3nE+4e0O4z1WCnLsMPb6a+JtVC3T4YJ7e30RlouZAnZ9dAXNOXcQeBdkuPNj+8o1dkPFcuu4F/it/SLygIwYPpw9lwntZ3vAt1nmV8sfElFa5yhmWlOaOwT2uGQD9Z7ZLjb8CtV/n4WCp4zTQh8T32fHQHvF1IsSf2XvqtMBONsxglan+m2c/HQc5j1z4qP9OvhWHjI8vuEkR/oz9Zo0BgrQ6/SLrryxi5o6JRizK9umnwlDMwMZJgf+Q99OCQYemtYHbT76Lz6DdBTIkOd3X20cSPLUCx3Ly7+SuWDloDZBSkuX/GJbr/rDttY3Xxdu+izzPMwebYU69YMwNxdBTDfRobU+A89nJMG0Wxm7cKU0GXFUehlul1w9geV5WyClEAJXhL/oNOOBEE105bd+3/QKKW1IB8hQeD6ac/hVRAaxDxr2Xda63kJYpmeZy1SxXzeBTAfIUOl5kH4cfx5ePNChlmzlTG84Rg4Mn7brK6C1/SPQbmhFJUPKGOT+2VwYzyZHquJolOFkNMrxUhdDez4fhGCXsnQ+i81rNA+Dj0sa3gPVscly3gQtVKK6y/o4IWYYnDTleGwSSPwmrgI+r7LcHDNMMbEJ6DuqBjDH43AM4JMiGO6fddbCz8ZCaGJza/rttHYv5IPqYz9lo0ZhW6ZJaChJce5T3WxU/skpP4txqHBuvhH+wRYb5XiqLcj0WiKEAofMrY5Y4i1NgLIVJdjcI4BTl+fBWGMG632jcGwJyehs1CCc9Ya4JOHmfAzQIaeW/SxyEIIdb/Y2dWYYPUDPrjNkmFAiDnqyM6BlUiCf0ktccfHPPiyUYpSTUs8HZwDPxnvqWib40X107AjizFhqzH2/DkJYY+Zp4uMGNuVwPVNMtRdYon/6F+G9GwZdg62wlF/LoKLN9OlQCtUSyuAQMaomdHj0TMyH+40y/AxGY/zxx8nWXpC7A3YDLKuNDJTR4hhjzfDgNgkUvpLgNP0g6Fo/TFiaCbCi60bINjlCNEME6GOYCO8m3eQ1KEQh0/fCPsPhBGdZCFuvhoIt9QzSJ+qGB+lr4MHfx0jTVtFOFp/NYR07SZhk8T46/h6mL57A5GcEuGK12shZ+9yQq8JsfKnP/xeMRp81ouwZJMPdFiOgg5tEb4/7AsJh3Xhgp4Ib03zgYkr0kmiJ9M3a3/QND1KdjEf9Fi3AoLi/Qm/QIyGH/2g08+D+OeJcGDTCpiTaghv+CJ8cG4pFI3SBq1lItTIWQp1c5OJgacIjUK9Yb8OR3YksvdO8oY1mg7EfwHbi5MnbF1nBCc4ESb9WAzorAX6VIQOgxfDl0+HiRm7/tOzGK5UHSKue4So77AQTJtnEr1MMa4I8oC/wuyI9i8hFi5bCPN8zcCgWYwBz1zghb4paLwS4Vud+WA8fDjcGSnG5qR5sFUQRyJTxBiTvQB0zA+QWLEQ+2fOhcZkK3K7j53LWldwZ0wbvkmMj/Uc4VS5D7iwrKq1wxEqb3hBZh9jnsWOoGTmAa6MeT74OEK+eDyYzRFj5rvZoP7ZHDZJRBjxxRm6t5hC2hghKl0E+FAyDOJcxbir3BlsXkWSr1cFuGapMxz4ZUHenRah0NYJmnErDB4lZHVwAIfnwdDQyK4dp4H5zSCw9RHh9oTpUDBhDcT+EGHxyplgemUFNGuJMC1pJnwf5w22Q0T4XW0mhFq5Q95SET7cOh3aLrpA+20RhjVOA5dnc+AMiFE+cDrsHTYDfu5lbJM+HRRRU6Bxsxgd182AO1+t4adQhLXymWAjsoRQGxFuLHUEFd3hYBEixpHVM+BN5m7iYybEIDoDBtiPI7YzxPhnz3Ro9NkFLdOEuGT2JBCpbwc11lddxVMg1iIUtAzFyEU4AD0/H2zXC7Di/RR43ekCPA12djvsYe5YJwjeL8TJGfZMI2fAYCrEb3oOYMqbAsG3hKhjMBV2jbKD3H+EGBI5jeUSLdiYL8YvGZPB8OsuIvMQYo3VFLg7chyZvZDlAokd+PL3Qu5zIcbaTQB+626IsBXj5jgb8BuyE7J8xVgut4OXd0ZCCifBRjdLuH9DGyoX/9fnE+CZRSThNwjxwQFrUPc1Jye+i9FE1RI6TWLhq5EIZ6iaQfLCGHBPEOPn7eOgatUecPgtxpn54yErxBAS74jxApjA7596wFNi9+waC32/dGDkHRG6vxwHFeNjiHGcCJV9zSFTZxzZwdaQKzIBl+XxYLlGhPrR+jBy7CHQZ71q/swQgh7tB9vZEkz+1wRmp62DHTfEaHFDH8qi/cHgsRiTVhjASDtfxthinHHAELpPLQHvXDGee2sILbYLYPpNEfZuNABvHQLeZmIU/mMAKoWzwNVZjC/UDWG7pwM89GK5ScsQDqvagtVGMRoZGcKfbkuo3C7GUa6GMH7uWKj1FmP9aUO4kjkGQpRZz0wdA822o0GeJkKL6Ubg/SCOzGTsHVpsAM4HDhK1T0LMcB0D02aNI8Zz2deOM4Dnz+Ph6xsRtk7ShY8L44A/SYLnno+E+c83Qlg169WrOsDzDoDkqSJU7R4J3UyDhn0XYisZBcGDfOHFUBH6rdeHor+XwsOFbF9bR8Mw47kQP4v1zOJREL2QgNYuIa7LHAVH2HwanmQ9c34U9LEe6uaxM70wCuxe2EJ/jfC//1MR5jaNB9vHQuyqHwWOBmYw+IkQLQz0oVvNCN4UC1Httj6onB8Ns3OF+HWeAWi9P0ws+WI8Zq0Lr/TiiDFbm8GhUVDnZUl2yEWYd0YHYi/FQ/gMCYYcHw7Gj9gewyT49pI2fLq0FSriRajWoAkHkoPBWy5E7roWmIUkkSJDlmsih0HRZGvS4SXCy081Ibc9EaxZH/Y/U4X8wwkQZSRGWeoQSN+4Gwx0JVj5bjC4OO2A/DtC3MUNgbqOI8TujwjNNYZAePQ04sm0Os18MNiPnkTus703TR4CpS8SmY8z3X4zCMaEJoCMZZ/QvweAT9BeaGZ5sHnjb9I1bg90qIgxdNAAcBlznGQekeALyR/S8TiNuPqK8IvLQIjQmE2MmL/EVCjBs+5EqJWJkIT8It4tCaDZzRiG9hGDh3tBeEiMBdLvpOv3HghlZ/Ql6if5OfMUsTkrxqmxvcTgPiG+54Xo/vYb+dKcCDb1YrRz+0zWqidCGsuktPkLsbgZDa5+ImyXfyEjXPOIShjT4T2vSer3bPIqV4TPVn4g+TM9iBE7a0/Pd+S63gJCYgXIC/1M6pKS4PdvEUZf6SAu+2PAY78I7Ya/Iy7R50gn6+Hdnk/JbIdlRGQqxPT6F0T4PAl+sj7M77pPQi/HwJt9IjxZ/YTYt14gn5hvpqxsIRdmbyBR6Xy8M+kO8dmxhkzeL0C/Oa1krU0yhEhF6BndQLyTosHtmxArHJqJxpYoMPgtwE2X68lPCY+URQgw568aotFTRFKURBjZeJNYbdlMlNbx0ZRrIMXb1pOm20K8c7+WmCYkw8MYETanVRD/i3vh1EAxEpM6op8fCQ1tQrQ0VpDM3+HgWyvAzpJrJPsrn7ScEOCGXzcIul4mjk9EWDamjGw8FUp67/Hx0pbrJD8tkPREi9CguZxsKk2Gd6Yi9GoSkMJDu8G3QoRUo5ykBu+AC+1CNP4pJ+HfQmBarxDbL4tI+bsN8IFdN8fyiA1dByuHifF3RDHpsPKHzmAxqtcWkR8nhMS2hen8bwnRWVpMrFk9M4p4xOHjVrJjtwCHRQjJjuoA0sB8gZfKJ8cbkuFnvhDLQi6QIMsA6DstQMcjReSM3WpQ1xVi59eLZPJjX1hZzfqkrIBoP1oKtqtFqDctn8gKPSCWneP0XWfJpXYh8TVi97tfIj27i8gwezH++zGftGwMIYsWMn8ZeY5k3PMnlrVinDw1n9iNTYb4B2wufp0mo64lQsh9ETaGZhCbHm+o2S7Aq2HZZHq/J6R+F+DkW1kkMW4hfGJ+RHafINdV58J11g8ersfIrM0cJOqI8fKLo6QqV0i+TBCi6sBTpDHlErHcyjzlTwaxiNtAOtncvfU7Rloe+5Bf3hJUUj5BDHOTwJH5oIFnOlm5NQFO3GU6VnyYaK6Jh9hjYoytPkRSTs6DN/kCVGo7Qjo3EIhktfVYdZisuuoIyYzB/jVIIPMdZ4CBvhh3PI4jfWElxJTppNLOw6Tp6Xni9VaMeSsSSVdTIGl9yvw0aD+x2u1Lft8W45V5icRnwWHIuSHAvQciSIpqHOxaKcJZ67eT9r8Owq7/fn56JoSctXQG/UN8/NMbRQ6bzAZhjABPrNpLGr5Phd4cprcqu0n6FTsIZWf9Z10YeZdqAzVsltc9CSPaOcUk1FCEmxNCyGbjCyS0VIwLrPaQjLJ15P5xIf7gBZCBi5YTiz1iXLVjO8n5UgqJUsa3ngsJz6oUVn4To2rYQpJ+PhZuLxHi3sP+5PbO/aDXxOr/7wrC37UXIi0lOP7cMtLhaA8N3/n4VWU9mf7SDk78T4A/nq0jPH8rSDspQtuAVSTlkzlsCxWjg40XsVQtJgHjRbhg/FKSn3qe+F1hmpm/hry7vpqEjWea3zOP3Fd4EK94MWq6eBGZ3VxSdUGCOn/NJR691yDstBAvVtuT9wVXIYtxu8cQRxIrKQUzPzH+eOdMalbHQO0HtseZ88naW3vAa5cYl+UB+dW1CzLvS/DRDCeypd8CXqgK8a1iLrFcbAaznVj985xJXY0xeDPW3XVwBlk0qJjIx4jw2uYZ5JjqeaKpYNx1wZVs0vcnss8CXCCeQUJ2ehPRZBEe8XYgw0/PJ1+NJVg/cwbxG1oFKTkCnPBHn7jo3wD1w2w9xePIno1XwYzlC9siS/J1RBk8Zf2fZGtLHl6OBPX/iXDNLEvi7rYLTtySYI3zRBItNIU2VyG6XplEnAyMwdeb5ZQZE8hiYTHJYPw5+tgYUhhaQGq/Mm5JHk8sgpaQYfki/GZuQhJq3EjETTFu/2VGGu9S6P3JR9GZbi7uZxVkZAjxc4gKKTCvBJtsEa7TGkUmKJdDnDmriZYucVtQBlEZIvwRq0di/hcN21je+SEbQPrG7oECxkjx//19du/d4D2ZZRZDQzK1bzSkLBHh11otEtunBzHpYlySpEp+b+aR8j9sviqUiYneRaLGzrp+vgaxCVlKBr9l92cOJS1/3JlniPF5qR6Zl4Rwgs+0vfw2948WBf1FIqwa8Yz78+kaOL3mY/+799yN++WwMVeAsn//cJ/fl4FNkAiN7/ZygetiISRJhC2n73GRX/cBnzFn1V+vuWDvvaDG+r+zuZ+LiRkN4S8E+GDKIDJ7pR5IWAa849zLdWnowHeRCJ392rj7WwRknoUIt5l0cLdXXyZu58WYWPCci+/eQD59ZTqZ/ZjLt11D+CrMB4Pecv/LQnDbIMLMCcVcOY/ChYvM75yquQeNFTCwmI/RBs1cV3A5WN8XYouijjvysgx+3WLvYuusP3MYutQlGF11kSv+dQgavzHPtUYu8vZBGJwhxrU7/uboXl3oHiFElbJ7nHPDCJBtE6L30Rvc7MZycn+tEId58rhFNyVkU50ItY2ucUnKJaT9lxid42o4w783E3tLIeZcvclFjAkg91kuEynLOdsVtRDax8dfvX7cuy81cJvlptKeSC5naiVYDODjgR/p3M2663DgKR/XkgLOOuwaLJvO1nwvg1s97RjcPiPGQ5Nmcafc0iCAcebToWu53dkpoMF8IXx0HDd1UxK8e8r2Un6K8wsNgh2sByKKfbimmAAwZ/eUagRw8ep+cPuKCDXnRnBRT5ZBHuM0j1v7ObfrHmAQLMJ0w1iOd2UBywMifPr0ILe3FUAOIpwmiuE2cnMg2JhlsZPbuCjdGeDCfDlvmDd3PsABhExLCy2mckeuDYffdQK8o3qJC302FNbaCVF28hjnwLtPorKZB0W6cfPX3iGL1rH7tf25251VxPp/QiwqyOQ6pGXE6o8Y6x5mcmrBW0kb6xPnkOPcNl4gWcn6Kuf6Wc5xTj0EhPCxt06NWzOsDtrnCnDaCQtu34abIGK1yjafzP2VVQlxK/noEb6Ju/WmArY5irCpaQ6XcKscolaLcVrKTs4w9Th4vWR7FytzvJYMsN8hwkP/juSKrbaCBfP6wlcq3Pw3G8H9EquVlTPncD4QohIkWDplKbdDNhV8zwrw0KZp3LqqKeDOfDN7jC6XdMMO6sxZ3ln72bnsihro6wlx2oBgrqRnIHgxvxt9lHAayb+Io7sIoXYi5571D7Hcy9geLLk3nW+I/2NWZxsrLuz+I5L7ld0jnM6N3N5C7jAP1Zw9k9MfnkjcDgtQecNP5ziXA2RRC3vmbyuuL6ce2mV8NBCXOp+BOnD6wjh/brLzTg0Eh+F8tDx42snjQxWEfuOje5Dc+W/ZdXg8QYwnzqxznpqaBS2BLHeUGTnvaT8JBSwvKI/JdB4RkwltOxkncJ3Ov9OOgzPziEOhqlxcUwwYM0bdZadW+UozCnJZTi/CbieZTzi0loux6+Y55+aASaC0VoAhl584r9WbCG/chBgXc8ZZ/8d4yP3CPP3PeqcV9seJxVshelx0cmp1TiYpI9i78o87SywPkgp3llVL0PnZzAbQQ8aQhXcrB9rWgdciMW6Sf74xegSFRRUC/K0RV6UXUAmdTEP8Vn6vfLXhOvQ4SrA98kmlhVoOPJvCNH+TV9XbSWcggWV8B3nw9etrD4HDT8Zgt25W+WschCi25l/fuCqVaHP4wOa66XNgVbHWWLCwEuMB63NVyo94ZNpWxqgnG6qODy0gsiMi3KSfVpUelUUKWT7Nk06oSl2RRkKPStjXzrrRd7gBUruFuPmkjuJQlwLyCoT4WAcUV/6tBMqY9vZAdcV1hzz47iXEy0uGK1Iv5MIZpiEHPtVUjdBOggMWYsxt36nwPZ0A8xgPpzosUeSEx0PwSzEqqnUUHzrGwo5WxuTfWqqWbDKBx0dZJlJVVTQ+aiG3FwtxUXiAorOrnjgtFeHBpwsVqHaDmN5lz9k7USH/KCVr2H5T20YqDIcUE36KBDdZ9FaNCGoEdVbPk76ZihZhA9RlipAziVBcSlXAw0ohfhpwQlFSUwkNbsyLd+xWbJpyEYzLhVjwJ17hm1gAIn3mKaNXKcT8fKhheV/RZ6+QB6VAD8vUsek8RU18MgTyRNjplKGoep0I+SYifDw9QvHdyxAqUhh7xAYojvweBeH9QhR1n1SUK96S+0FCfFGcr7h44QV5eFWEOQknFb+5h8RhqRiH6SYoBpc2Eye5GDX+Dle45DZC4jsB9i+hivTyBkj/IsKCZSLFH0cFdDsKMWlOpeKwQSW0Mo/QXcdTHNevAGvWt2k3SxUho68CGSVGYcA1RfJ3OXj8+o+1bijmP5GwLCrCih6FYnW0EIKZjtESheLmCB68qhCiaaREcdDnMvCt2TMnXFAcWFcIeUxXA46eVIy5dRSyHjDPvfVMUTsyFXwGiLB/RbUi/8kRoGqMjZ+WKKZ/04EeXTEa3ETF9KUjoPCZBO9l3FVYZfxDGl+yvZs3KTSiPhAR0z3hO4XC0qCTxLAckbb0ssLiZiN8bxVgbP9DRUfQLfBiawg4+1JxwUQBL94KsHtKs2Lzj0qwMhai7qi/FR1h12HbKiHGLmxWbEoth2jmO34xrYqE+FIIv8nqdr5V8TxOBsVxAgzYdlch/ykGV2sBqurcUTSuSwP93SwPXh9IVcYfhXYb9kyHNwpt7+VQyNavs0CJvru+FKIZywVtV6aBEm2wOMvyoFuXouyxFvhYs+zp16dIWP4vkZwVoenrLwq3LV9I6GIx+tU9UqSlNoA9m6mCier00tM0KJgmwl81+jQweRX4vhCj7zRd2rp+BXzxEaGkV5W+KvOCtSzLWB/QpB4/hoG6Oavh3BE0569vJGUQy3T2w+nfa+qhWUOM/fmmNNOoDhLLxNgqtKfPPqaBg5YI50+2ob2R/tDayPLgRyvq2esFVbuYXz8zpptDNaHhhAgvTh1P+2rVwZbl9+j4WfRr1XfyYSXjAYkFhef1oDJahEYDplNnjTowPMi8eMUC+nOLDNpOibFxgzud1SYG7S42F3Wu9PA/AghjPuJuR2iIDg9ilrEee+BMn7hehjRVxuo6hM4+dwnmsd6ouDKPXvO7AKXOIjT/sIRWl6ZB13+f35xDN2avBsqymJMm0P12y6DsIB/1tjjTqgXeIGN+5KU2k+bpDYWHzGeddOfQHpchUHFahDVei+n9rm9k5VMBLlswm95J/pd45zK9/TSXvv5cD0qXmY/vX0KrhtSB/T6Wu9MCqBfj5NYiEe4/s5YW7bkCPluEyJu9jO7NKoD9m1nm+rSaKnucg6YpIgzeHkrHrUiDX+w5a/rcaH7HUTjDcn0r9aZ+w9dAyyd2rbeCeiYsg++H+Xhx5AKad88bZpoKcf9iT3rbQgV0GA9ktayjZr+VYeB35omHtlCjf/uIzmO2rzFL6FqtrySfMY/r5WW06kk9pKcL0W5GCN3mWAf9bM2TC/fSGVuvgQvr7Q9x++jPCeVg8U6Izlk7afimfEhjNfkyMJo+G34UGtjXeogD6MaCNVAWL8QwyVaq1b8MvLP4WPNqFdUr8YZtLC8E+QRSPd9B0D9KiGnyLdT5mhL0Md0r9NhKzf2+k9+5zGdbA2nNn38IZRlkk8daKnpUD89Khei7Jo5yqXVQnSbGgQuTqbJFBRR0CNEx8TD9VFUO81CMIQ376NLCPOibIUSbQYdp+JA8GPxIgCOMU2jF2xRInSrEnsLd9H3kEQhnXp9++jA1mxkAs5/xsepqIs0avg6KhgtxWeshekppOXRF8fGCw3Y6UsMb5h8SonHXAeo7sAFUGEeNMcigS2/WQXmFGP2vHaP/K6iETZMFKIBsmjbiBiixzOWx/gQ9uPYs3F/BNH/UcerwJgnmzxXhhf6jdNuURDBjzO89/ST1i1gPb4KZJ649Su9cWQehJxmbpSZTG/4SMHwsxFnuaVTJshEqVwvQ/tIFGvG9AbReCPHo7nN0zN1K2PWEeaLFeWq+8AY8myTBp+Py6OsbuZA2U4iBLmdpqOlhCJgqwjL9XHrW7xD0DRShfMAF2ik+CBn5YnyWdJE63N0OVbUCTK+7SKvdQ6GdPb+uLJ/2/LURJEzn1YafprGViyGT1fz28DO0LtENfrmJ0GJwAb0zcj7UxkjQV15Az01qhKfeAtwpF9CTzDua/hXhsgw+XfyBQluPAP++f4WGPK6CvkFi9IkWUWXnXDCuFqK5fgktajkIF8YK0Nm1iLoMYjn9FOOK80VUNjAK3uwR4oTBxdRz4W6IDhfh3eAial09D1qrBbixspCWBrgwhhGhwKaIan90hFflIpw4j0/h4VTIYHnqHSehcWQyWEeKcOfcq/RR6y1w+B8fp765TrGtARyyRLi19iq1nVkNBsx/3/giTR1C4VenGAdbXqc/DXPBmp3F8fpS6rjCFnJUxbhhG9J5s2wYC0kxYuVNGs68Q3szHxd7VFPtvnr48oYxyfM6uu5iLbSNZFz391/UP6oGIgrEGGXbRB3n5IID072nJdVU6bYdJDMdCC5qpH36E+GDqRRXud+ifx+rh45NErSsbKE1p+sg+r/fbfa8R/t1a2F/nxjnWdyj82Nyoe65CEva79ARYQBhLNcbcU+oe94cKNUW4ZCKh9T72nQI2MX0edI9+vXKFEjcw/YlaabbfezAvZY93/cOXZJaDzoWUjxu/IAmzqwHySsJjnz5gHYvzoMOdkbSx8+pWn8uRNeK8cenR7Rs7kJQC2E+criTdm2cCzHqYlRZ+JK6niOgz3z2WdBTmjwxH9yniHGQqItuqToLmdMl+Kq3g2a6p8G7v9hsJvTRD8zTjVgOXbX/K3X4nQSTV4hw5qnP1OLuYWhcJcIRPt1004lD4MEy0ddbHykvdh9UH2B99aWbmg2OhKZnIryW8YW6k+2QcJtl4Tu9NGRuKOS7SPDRhj5aZOwLA1OFKFDrpakWS6FJLMKo0s9UTd8D/Nk6b8o/0IIr5yHhkBhPJv2h/W/OwaYAMUO9Xvry9TFoey1EsZcSqpJ0mGzHsqfJL/r55lHwvC7C6+e+UcfrW2GeiRDPzPlJNeKCwYqtP3/E/2jZvfWQLhXipvBfNM57NWy6yvTzdz8tXrQKdrDPC1q/0zbpJbgQLEaL2SpY4X4ROupFeCtfGZ89zYSLB4Rosl0VXyodh9mMr/ryB+G0U8fAYbkYTdYMwDThZlgZIEDPYiUMTd0I7UcEeHmVEkrrLkMd00nv9KHoFVQEaU9EOGXYEHzZfALoQSF+dNXAISyPhDIm37VfHaf/y4OaBjEW3dHG8KMlcEqfadra4ThqUhbkfhTg8tM6mJV+EtImM26p0sKsdSfg3QvGw0JNbKwVgzXLL3b7DDF4qgjeHBVjyubR6NUsAC1PMQaLRiIqnwb3WwI8XaqHa66egm1RIvxzWw9neEpgjYTV5PgYbFQVwxpXMfY9N8KIZ2dAwvJ+RKERBu85DXXfmVYnGqJL3ykw/SPC2ddHo2OZEJrOi9H20VjsiOTDyAwxtmlY4MRxFyCf6fOWDEuctqcAVBi3pEy2xPdD88B7uwj1zphjy41s8GpkXikwwXkqZ8CY6QYjcBzSUAwzfzAGCxuPfouKIEqdaZqTFQ6behHKTMUYEzge/f/7d+5dLKc4jsecYWeJTWgJlrzfCuljsklDVQlGvN4KWWcyicVAHr63DYNoQQ7ZeL4Eb0WFwkm3kyRiAx9t7gbDjdBU8nsyH30GhcKzsDgSHs58PHAL3D9xggQ6CXD98SDonbuHfJrJR3nFZtAzCiPOhXwcO24jyF8bQGELH988WAFHkwygU8HHu4NXQu2T4+T3YgFO0V0HsvXpxJ89Z2ShH5watp60Pebj+9GB4JXpQ8485OOJzrXgf88A/HwEaGPrCzyj0ZBiIUCfCyvAZYYehNew+4evgH/uHiEqHXzMvucDs1YvJN2pfDwywB+uOY4BI20Bvg9YCst7tcHxFB83Oy6Hsr7DJGMfHyeEeMH5wYdI9wQeThjhAZ9NnEkZn484xhcuPHAgyYv46BCzFP46YgTxFXzcY7II3j4aDq2+fPxw0hN8d2mCZWYJltcuhIrAOPLbToBLLBZD+fz9ZMcdHn6+4Qaq2TbEB3n4OHkxZJcYg+8qPm7cORduftOEwaYCbFBxg/mPNMDUoQT7VeeCQVIE6ffjYY6BK5gVjCPVi3lY/H0etD0zg2UiAY4aNQe6Gk1Bja3tc7MTPPs5FAb7C9BqGYDueA1oKClBezsnMJ6yg9RhCY4qcobuJWOJyiQ+zuhzBq89YaBsK8Bqg6nwaXMofLESoMaOqZBbvAlezBHgdYtpsOl5AGjuYHtRTAPnVj+w2ChA90/TILV3OWQ5C/Dc7mnwcOsSMF/OckfkVNhJraCzWYAmntNhhY4FFH3how6ZCWu5sfDznxLUPzELckqHQnOMAHuWOsL7b+owjK2t6dh0aLTYTlqB1eqfWbA+x4R8f87HgM0zIXhnDNgvL8HZR23Bd8QeMC/moc8TOzBSbAeXQD66TLSHhw4hkBHFw0wjB+D5b4DrITy0nuvAcslayNvJw/H/s4c2tZUwMJyHk0PtoeX+Uhh8hIdd0VNgzkx3sK/lYWvxJLjl7QpZPny0VpsEEwqcIOcWH9VNJoFL2QxoG8H4+dIk+PR5CsRMEOBBxWQI/McaTkj4aFBrD9uDLWGbkIcznjgwLx0KZay2zTJ7GKKkAWnpJfhHZwo4uYWR6g8lmDreAa6hMQkNFeD+PVPAVhwLnkt46KFrBdr9MVBqxMddDjaQeHgPvKhnWY8/EYa3LICfs0vQKdMGIshcSC8vwTeNNnDtlDN8N+KhaZUN68+ZMC2Ih5NsJ4LyHnvISORh2hJbqE6wg0WsD3V67cD7tybYCPio9ska/tehAS8Cefh9jR00/G87Sd7Iw7DHNlARY0xaMwR4mzcBlkbEg6iFhyaqZvB4+yFQq2Wc7DEOHq45ABY1AnxbZgkLLXQh8IMA3w03gXuHRoDTSgFGmJtDlsluMvMxD/e/GAdHD5oQw2MC5mWmoL0/Ed6ksXPRNoRPH+PBgdUhuGkM9OnGwcxuAT5ebgrz8j0ggOmeBurDYDZvKRYs50aMhiGL9SC0S4CVLYbgrdCGIjM+FiSMgS/Ke4nNCD7qvzGCN6pjychcPioF6sN1tyRon87H7f4jocgyAVrvsB52GgW5ahvh9jYBvlg0AprqA8CHrfnzI21w8fOHhqkCTNXUhd8XfKCXCNDimy6Ehy2B5kw2I7p67IwWgJFcgF2BTHteEUjREaAy1QXNTkcIHSxA8+W6UFQxFQrZ5wW2ujAg2Q5Gsn5IY3W6vscKHBcK8Azowo1KM1BeJcCas7rwKM8I1rKZMlg6Eoqt9eFOKB/D1+nBlUbd/1//5Qmjof7fOGJUx9ZwSQcSdxwktrP42KAxCuxVLciZFD5y+0bA2aYkCChm19LhcKoyAfIThKj6TQumhWyFlb/4OGmOBqw8vhnKFrOa1GuCb8h66D3Nw6YLw8Ee/SGdzcjDUi3QbPMBr71sRjaMgLYLS2BXNg/PvRsB3wYthPIyHpqbaUPOtP/+zhQPZ5aPgJZLs+FOMg9r1EdAjvs0iGHnq31eCzKHTIJUNrOl+7Sgs9cKitmsPTyuBUemmIN1Gw/dv2tB3U8jSG/mYeDLEeDebACbulnfOuhA4KUEMp9pWu8rTXiiFUfSqtmM1I6AZbsmENsmPgZnDIULR4+A+T88fKs8GPaoJ4OzuwDJ2CHQXJcI/tos3z0aCqf6w+FLuwDjGgfB/knbYLKYzXu4KmRODYE0LR76u6gDjk4hiYl8dHRUgcglU8nsKgE6PRwE6Z8nkmq2zjWn1KBz3xFo+sGuLZUhc3kyaK8RoAyUwW5sBOQ28/H5BiW4aLwTzHSZbk8bCOFlx4nOEObjrr/I4CHHiEoOH19wSvC/2FnkVTmfsYcS2NVOIW6qPLxoNgj2OSTDm/8y78nv5EDgXgizEGL/gl7yoisSenp46KzyjaSmnSSd4wTYpt1LsmIziF9iCQbo9JOFdhwZKeGh8bdvxGBjMmjeFuDrYx9Jk3gv5A4R4I7N3aR09R4ou1aCWYJPxDg+j1gXCbH90yvy2CmH2DJ/b7/8jnSKPEgC85R7L9+SwIR5pLC4BC8VfCYRJcngybzA/c9zUlsYDY4s+xwQdxDrBQUko5NpZvwT0jckj/xaWoJrK14S5WM+xIrpyaDMZ8SjJxlOMI/7PaCVtKyLhvAHfIy99pA06u+FINYbc03vka/lPBLtw8O17o1kLXeZWP/hoWXgHTJdsIG47edhRdgdEtO0hlj6laBX5n2yJPAIWLOam+6sJcIHe8GrjeWjLS0kwCoKeq34aHeqiWxZICDO9TxM/N9NUlBVQlLMBKi1uJ7YLw4hprtLkHg1EPMxqRBUUIL/2peRebNSYP+/PCyoukqKf0eAmT0fh32/ScL9d8EzJT6qhFeRJuUy4r2kBB1dr5CeGTKiP+D/ODjzsJrXr42nCKWkCCFESSlDClF7LZFEhhAiQylDSiQS0qB5kCIUSe15Vyhj1H5WKQ2ik+EQOqYMIRkKEe/ze//7XvvafffzrOG+P/e5XEdO96ovQ9SwAFBbI+N3UcIxnhG8mmQkP3gO+ryNwxc1fK5IBoMqt+H+SDnFn7gC8Q98UZX3tH5OITydsBFVv8up4F4eVN29BO28hhuunIWDm4rAW0dBG77LIeZqGPTaLaE/32VQ9U8w2KvJ6MH4c+D2Ox51zfhseInA4nwcxt9XkM3JLKg94Inr0uSUvFsCZWIPDJggp4DVZ6CBrcT0tQqK9s2CIU+vQPYsGe2cIgJDmwug4sA9NyQLKoaFQ+gvCRmo5IDNvd2gy9/T9CUbHtTH48eBclp6MxO67YhDt4kKqp+fBk6tK7Fykowm12eAn4YbBvnJyaDrGAR2X4zWQXKy2H4Ygl7Mx7YkXodthyBrVTFM8pCRjvEJ+DnrIiiG8F2ITgPdPuGQfl1K3yYegftDgsBqq4JSDFKhXCsWKwUKWloVA0vuROPLIwoaeCQc5nGPMOM+OCUhHvobz8XWI3La7REDDttmYRvXTAuDSGh1LQb7IhmlZCUCPikEVc5v7iNjIdb+AKzax/9WEAWPx2+HkLcKCtCKhNVlMVg+XU5WNQdg0c8otG6V04mngbCgJBKzn3GeKdsEbWGzUZXPz8pP+0FDHzFpspxWVu+GB1wDPSbK6ernLTDbn7ML98qfH/wg/OpVCHwmo8DHIfB2zTkI5Kw7JzkQKjP3gJEW98FhvmB2ZCvomXN2WuoH/8oPol1fOf01XQNaX8NRfa+C7uYsgRuaYbjmeR7la7jCXYNpKNeWUYzeGrAvt8bYBDnNqVoLWU7jse0o1/NJi2AV54MK7jVaIa4wIeMirLjLP3d1hycv8qGCe7eyYTXs+hkMLwpk9EZvOXhl+oEKZ/gli12hRrUYXXdxxltkCT2mXUWxRj5N8bcC377h6HtZTv/VIKxaE4r1XG8tvgvANzsEq3LzqSjNHn5Jx6F7pIy05s+E8BumqMF3agkTwAL5aDRek0d1Ylv4feUiuBbxWvnOgHclBdDAmfAmc4TUCRsghddt2l8rcFvkDj04D1SvnABu25ToxrNJzH+6EPuxBCe0y2la4FCYl3QNTbhuDxw3Ei4PuYr6+XlU9H4MeEv2YYZJHu0eYwKmHXvQOiKfRj2fCOenmKDGWhnt32cBJypHYhEoqOcfEyhNHobeVZyruw2B3yMvwaSTcjrQywhsRp4F29V5dCpiHOh+9YYEfwXdXDgYRm1cCfam+RTpMBIaIxi6mstp2w5V2DNJiecseA56pAtTpNewkjPYadSCxudXMahKQXXOerByZhgqEhU090sP0Dbfh6I3eZT2rC9c9NmDdad41qs1hHlzh2M616Wu57rgvGgo6vJdWzlLE1SeXoKLhXJafrQXPHl6FtyXcxYarAtFST6QxP0lZrU6qH33ABfud7sLNMBG5QauuCel15lXBMHLy3DRHRlpy+4L7jiVYOYeGd3++UYQJbyGRdy7Q6d8EcQtLUbPhTxD+auBRnokzjyuIN25dwQVi8KxVsg1/OQLQfTwUIyAfBLrdAlUmweh41UFhbh1CBLO6KOY77iu01NBSOkViOI+bpj9SvBg+XnoJc+jrLWtAvXILZDB9XDSnteC+ghPGLQvj5rG/BbkfLiBJV4yshedEvRaXI53bRVkcjFPcFyjFCuXyChjSbXAx+86unGeLxTeEoyNiMGkmQoqfioUaNpG4ar0POr0LBJU/YzAHv/m0YKhVQLLqf0xgGdY9UU3BE1l/bDdjuuPS75g+/VyKJLL6bWRVHBo7XUIPq+gwvArghmOF0F9Yx6V3rsjKDcMh6hTMlqwUiIQX90NdpzJbZ+dFfTQu4kPeXbGtU6CP/9VoMhfTt5X/QW9Um7gD84G6vUpgserSlG3QUaOizMEFqNKcOoCfubICwKtD8lY2ut//0bRUeC8JhFn8vwbNDtYcGx+HIYN5HUQpQoMOK9qH+d36TolMAcvLPTKo6e6ywWm29egN88aXW2+gqcrVmDwRgW5mIUISgxd0Yqz3NNLBwT2v+bhED7P9i5hAtdfs9F6ioLsvuwXDJ4OWMdn0i5zp6BQdzqGjVKQ1sN1gtbRU3Av96D2sbMEt6f0RSn3mtYRxwXaKn2wpVJOO3zDBVPXPYe9AXKyVswXPH34CPx4djj1Ybngn/wa0ODcleyRKij7TuB6jfddflpQ5RkJ7R0y+nI5XjDgRyhU8jzuMWKb4M+1m+g8hPPbIl3Bq1uVGJXL39luLzjwnbB9uZQu2hgKGpIYWlnKKKleIPgXUlFnA//+r96C2ZaH8Q/PZRf3DBVkK3nW655H4e8HC4KnbMQarnuD79kKPkyajPc5Q4Y/NhJEx07EBQo51dz9bd9Y2wvzt3Lds1wtuB7WA9fxPl4cMVNwrF0F5+1RUHuMpaBZ0QHGB3ke72Eu6PHuDeQuUhDa2gpe6D4D0eh80lptI5h0+RAkZcrIek93gXp+LESe5r5AZoL8l+Fgq55HogV2giunuCjukZL4XbKdeVY1rvOT0V0ws38y6AZqVknI68QOe0vPMjR4KaUWdtl+bDrDdSp8NtR+2u9bfAxT/yjIR6XUrpmO4haebdUe77T3d07DXO6PLfov7JP7pKIa35fCw3/tH2uE4IrteeQSPdyu63UQ+v/iHjHH0X5AnwB05H1v8bhjb5HDcwff64jOPPtoc3M04rnY6vEg+wX/mKLRLe7REypnaEecgl8go7RXGvafm9KgKVlOW54dtjecHg+GTQraMui+vfbPGmzLlFKn8lxJyIQafD+Le7p4Wqn/vzew7p2Eik7alEjTyjBkrpxOeUws3TYwAx+W8OfOxaXql45j9DquhzPmlPSeG44v7sgpfVxV6RC3UFzHfbzLZUxpjNtYfOsjI6v0aTOm/GOC1k5y6jzxoeSdXTGo8d0P9fqnNHRsIYTy3730V1L6BHPgdZ2cGp3FJdsKj0Nlz3z6+n5LSY/oWrw/lmvag4el041qMGkHr+fPrtITqTfwzwQZaYKOstmwDKcf5vlokpEy1+YU1vP3SLx0lO+zMjFsn4IuOVSUvleLQofJ/MznFyn1IRI7OBt8nWOgHKMYhfZ8hvUXny292j4C//DskKCprewR+ww02mV0YK6P0tzrEdzOltNG9eXK8qxbMO+6nGqvT1Aax5RCZV8FbeymqTx46wJYqeXTkCtqSu11dVgxSEruBRHKxu+1+PiXjBJsvZUb/1RjYXIebZy0SHkisxyP8x18dixOme1JqBWYR6tGhSrTU3JRwXlsclKc8uPsMxjFGTUzf7Oy8m0W6gn5b6naKt0aYtCRe5lBeLpSnhqN16bnUaDKHmWaeBjO5Lkj0NhNedHcAI34PGcfPqxsj/gCLlGcb08Lle3bWqCxnH/uc1gp/fActpRzPmyIUMZ/boQSnk2GaO5VasyrwwlfpbQup1A5qa4Wz3Fm9tsvVw75UoY9DnAmOXBTuWwCodlYnrXXKZTnH+ThtRae717eVBoOV6C7A9/NbkqlgZYUXw/m3mqiULoeFGGqFv/+m+NKUVU8+nCtrmu4p7Q9GIcLBuWRe0OBcsN3ffzaxnNfRIkyQt4BrisVNMfujnKq/ifo2JZHY56dUypa6rCrmvPkkg7lw3e16MPnMGTpU2VRSQ1Gca9fqvdaGbaAn7NVRkemtCt9KpWoLlPQkW1PlebZ1zGTKaj/nbfKZR+vYgNnjGfX3imPj7iMQfZyujnogzL1TRGWjpTTurEvlKfVzmOINp9Jq0al4awC/PW/e12/o/Q7n4cGT2WUHVej9JmZhCXLuNff7su+LkxEGz0F5Y5VZdcUSzBYXUGdsr/K8obFGPa//e3Vkxk/0EPTWfx3fb8p9Yx1sf5PHvVf/UfZK+YvVG6SkYeRBrO60QmhpCCHPirM2/k2XhRLadebQaxz1S3M5LP90qoPM0yuwdksj+7+UmG/WwlVp8togmNPdnMaQzcmo5CvamzrsRKsaZPRCEE3NrWhGAObOWtldSlte1zFZRpyihn7XRlgl4Q2W/jZLEayhMZEfMFno+ZeP5Y8ZyUu47vj8Lc/izJzw6JheaR3X42B+2KM5JzjHKDHBvXSQ3VDOdm1aLL+/fuhVRfnzHJdFur1F64cklHJuKHMwf03uEdxTz+jzwrcbqNhupQqH09iM7bfwvydcippNGXen6qx7R/OnN0N2fLuUsw+KiX2birz7C3Beeul5DJ+Ghu5NwntHHiOzrZi136swqlBCrIaPonZWi3BbJ6XfV5asNJJrlh2SU5q10axVw7aWLmY++k6K9Z5/C/UlUrpgdCYFfHzNHLemFBjwabOu40ayVKqtwZmev4WqlXK6NTOWWzW2Bo8zvO1s/EMljikEBdw/jHTnsvEnwrQKY2zRyQydeM83LGL78VvO+a/WobH+Tzr3JrOPviKsUUgJ+cOO7b+ci5aPOb1HObEBmScwXZv3vdVy5i2ZhIa8bycb+rAGiISMS1eTuzgHHb0+Wo8xfU5rGsOk2YuQQ9LfpdpM5j4ris21/Ja/ZrAFuzSxBGVCqrp5cz0uvXGLyl51GK6grWqd0JqlJwWqc9iU9tr8eF7GY265MZ0x9egTRjnhKYVbPCeS5jFNSTj1VpWpryAP97I6NLdJSx5SjamaubRkvr1LN3lND5wU5D+TX925mciis7w9zfOZyZLE9FpNdfMJFdmNc8DGw0U1NHizlaFL0Xj6zKKtFjICob0xKY4BcF+L1bx9Ce8N+J11lzOUpNr8elnGUV/2sh8T1RjF59tiw9BrNulq3h8p4IWsH3s9/wr2PpVRlOZHzuyIQuNO+V08VcokwUkoM9zOQ1b6MMiBq5BaR7X5w8B7GHzUqzdJaMlLl7Mpl93zLjAmSfTl1WuVsF6zmZpgVuZudtv8DGUEZvqw3rb1+LsPzJaYRfONkdV45dOBe2qjGWW96+jGmfCFp9Edv3yNexS55ocEcMGZp/C2c1yGt4vhgnaT2Jlb577WpOY7eV4TOsnJ9/DQazgVhyahsup0jeCVZmtR79fcpK/iGP+6WvRQFNOVZsi2Lz7S1FsI6OOgt1MdGsJfrknJz1lGDMeX4uFxnKamXGIlVVWY5p1Hr1blM7qZpfgtQg5hd07zPQfXcM1XGMv9k1k6rtOYiNn72Xzj7J/psdiOZ+3SzaJLOZVNBq9V9DkuFQWtN0LZ3ZX0IHeh1nl5KX4uC/vr+1BVgKuWM/faXkonjkb1qLTOTmt3X+aBfaswV5L86h4YBZ7sZthINeQJoGQnXRVYhWfve2Bp1mx3UlMc5HT0uiTrLAsGl1RRhR8hKXPjML6d3KymX6C/dsagdYv5ST7dpr1ctmG6z7yPDJayG4rfPHjPDmd+XuaRczeiEPK5DR38wmWPm4h6nAfeRCZzppj5mGploIM67OYnqIWrzyUke4JBXPZSJh1S0Y7xuexE9lKDPHIo51pMvb4YyZmcCYs1ROxPbVhqB8kJ22BiNmc2I+evO+KOVLW41swLuAZzeOnlD1UBOJxnlXNpkrY8Io5+Jpn/8nvhKxzqwNmcm8dmSdlKtftULRKQSeXKVhc7hRcsZ5npaoCdvjeJAyco6DnfS+wNbxfBa85t2RcZIt9KrCZ1+rq1VKWnluOrmI5VQReY+aVmRjEecAg7xy73Toeb3M+jzO6zu7NqsGIKzz3bSplQ89XYRPnDeuHZUx7WiXGcnbaJCxn+dNu4LzveRRpUMnuvM3EZeMV9G9ICdtcPB7vcx+Jk1ewsOBT2OHLuc6igfWJO4mm0xUUGHKLoWgmOq2Q0+fix6x1mT1m8B3ZNPAha38xFWtVFSTrdY9tUbFC83AFDQu8zbp9PIUOIXJa/OkRa007iV3j82nujgfsff0CfJ0goyzXd+zuMmd04l6wp+wVW1g9G3U5i4a5PmOBG7Ixkvvg1ufv2dnyLPT8oaB3Tc0seW0y3uec4+veztw+JeBU/v551Z/ZoNFxuImzwedJn1hh72jcNEBB6yUfme7tCISRCnqd/JE1fQ3FmeMUlGX/ib1eshuTjbi29PnGPH/uwK7XvO/z25mqtxtuGiun1UO/sadmrmgaoKDNtp+YaqkLrrnCc2hSC0vdm4uBI7g+DP7Nhuw4g06medQq7mBdeaex9mseCZWt7PTqNIx9zPfdQ5Vy5h5GL86ro1ao0Bn7QxhvyzWwpZNdwp3oyDNL2L6fzOz+NrR/xs/f/Tcrv+SLlp559K2ki5UZeeGm45wNdqlQ7dA16DqWe+WZ38zz/Epc9URBiWU/mFmZGFXdOc/o9CAziRBzOeeIZKpk8ywHFW/zaN/mv8zU6gia82yyZnZPKshMxV08P6pO7U4+9VvxC+cBhx8q1Np3C5r24JlLokI/RD4o5iyRsKIb/TNIjpkNcoo8okmHmiTovDWPMpx6k0xbjGs4i473U6cv9ekYyD26cKk2RTgdxWae09v39aEKYT5aeXFNG65LftMVmFHHvfVCXwJnGa5bnE+TnvShwk3HsKOngj6v1aMv+uk4TCOPegfo0OrGQozlmt9RO4TSYs7hAJ6vT90fTK1bCtB/Yj59ejGAxsvycO+FfPowTY8ykk9gEu+d3wADcrU6jpYHFHR46CBa/qMQq1bw3L15OEVXn8PXFnl0uMiQLpmdxcqPPKPFjqAJ+09gIffK80OHUbHiOCr489oHBvT9QSHGC6V01Gwk6c49j8+4d0/aPpJCNQrw8XDOY3eMqNscGbrz3J3925giSITTYxT0oZcJvU3OwcyVeWReaEyJjqfRm8929fNR9OrISdTO5727NJIqNTPRbYyCHoYMJ6MqCVakFZBq4xhaOkOM0XX5lBE6htojhZhgmk8u7Sa08+lJeFwppvV3tmOZ9CgsKxBTN99AfOFwCAJsxCRT2Ym5vU9BfjcpNSf44ZnP6fCL58qVN7fho8XxYNUpofeXtuH5mWHQ6x8xvcv1xy2QARobpWQ+YBM2paSDZ6Cczjd5o/WPg1DwU0Z91bdijspuKAuV0tqiLfg11BtsBkuoK2MT3hx8Apr5c1HxBuyYdRTmDZTR8nWe6NTHH4L5joicN6Le4LVgUielLj1vfC9eDPo+/Aw/PHHjJwNcsllBkmvLsczdAFW4rwXqrECdPSkQynfnn50e+OtWAtjr8Pl0WolBZ5ZDlJuccnevx4CK+eBwXkr/nF6LfpFD8P4oOd1tXYbpjoNxyVzuHW+W86Q3AJs4jxVJ3bDbwGjYGyWl5xOXonrUDAjYIaUzy1eiQY9JMGoKz9eZy9Dtx1Bs7pTSlMmL8MmRfmgaLaWJJ1zRbFc4dIKUrl5aiP5Ne6Hoh4Q0X8/Dby2TwZzPVXXRUiw+Og5qeG23qy3G/IPD8HE8r1WjE7YUaKP6Qwnd3eSCpZ590HqQhC6bO6H5x0A4miChit+OuOTlaPi4S0KLus1DTQtD9HKW0ik54u8mDdQIElP+Dwc0n7sVwE1CBvMRH6r5QJKemARO9thDdTi0lYsp6OFs1HQYjvo6UjrnMR2v2mvgpOdiUoQKUPpyM7jwrD3TYwYWHvOCBS9EpFhuiyZHhsILJqFTRwCNYkZjqoqcDuycjJZsJL52ldJTuTU+a+iNHwdIqGHbNCzT2AROLySUvW4KOv2zHnKrRGQRbY2OFgbgt19KL0xssZdsAFjoSyhjtA3GrtmH4C4li3wLXJa/B0vDpRQltUR2dyfWKqSk8XQ8uh/xx+hVUmo5MAEbTDZhR6KUnEonYI++nljHa+j+azyuylqFZpzVt40ej2bIe3xFSi8XW2IPxUIc1V1GF5MtcM3CsZhSJaM3p8fj0DEm+OytlOQ3JmDIHCNcUiEmP62JeOef3tjkLKGzXZMwVccHimZJyPTpJDwXtB7ao0Sk138i6h8bDGyRjDqHT0b9O3qgdl5MUxwm4rS3kfi+XkLHSk1wgTwCL82RkuTiGDTYegDbfKRkPdscg9f64gMVCfVMt8ToBB9srxeTmosF6nxZi4aHxNQz0BwjmlfgufdiOvfHDK3sXDG/n4Qizo1FwxXzMGiClPbPMEOD67Px2VQpLas2RbkVYBKvrWuwKfro2+KIS1LSOmuKtxKtsLiKn+HUWJQfN8fSJCnpqo/DLTdM8NJ6Cfm+GYeTvftgFtfPAOux6PdUA4HPgGCcObLrG8HwKz+PkwW631kPNjoiKv5lgQ9jBsE8Vxmt9bDARC1diOoUUayGGVa+icZRxOew0gjLqg/i20lSKp45Gv87G4EX78ro0yFjfHzZBc3WiGlEOq9PnBN+lYkp7JkxdmbPxNgmMaXOMcb2LTPwbh8JfbQ3xk9/rXHIcAk1K40xRD4eRbxuV17yvvUch0saxGR8YQz2HKOFC4I5mz0wxsooTYzi7wnsMwoXCf2gyJPXeacJrpswCNL4zm7MMMYFxbqQz8+8I84Ig8clocZ6fp7ng7DldDyqjJZQQNkQ7P80BtfxOjiNGY6VXlHY+E1G8sLhKJ2sjSv4XpuPN0SVj5p4JVxMGaLhCIMDIbtRQp9yhmPhpYFQHi6heOthOOSLLry4K6KLZsPRMi4JQ7bw2RDq4R7nBHQ3kZJVlD7ueBuLtsNlFGEwGGNeDUBIktHus3qoYaCHBaoyUr2jj1+3BEMlP8+KskEYbWkISQ5S2vSsP+rKD+FeXqupPzVRnJKEsb2k5FyvhTOCEtDlg5TGXNDBCt84VPmPZxNvPRyU6YPTeR2USRo4zMQTj7+S0qQRfXD/stWoel1KPSZrYZqTG+YwKXnd1cI//Rbhl3+ldH+sNlpI5uKmz/z7c7Rxpp4D6vGznTbQxiMHZ2BLbxml5mihxUdrbNSW0ZaWPtiwbTxmT5LRl4Q+qFg5Fn948s8v9MF30aPQZR2fNzUtNOF1DF0go6i+2vgtaBCGNEmpYqQOWnQfgLMPcq/x1EWTwggIXCWjYZHamGZzABpHSKmhuy5O7BgN8mIpSWdpYZ+zh9DAREI18b1Q2MB72l1K/71WxwmqCehxlffuQm/UORSHOn5yGjJRG40i/bDsrJRW1XTH48M24/tXEnqbpo4PhnvhJScJRa7thUnDPLBdS0IxAb3R8b0bPtblXjZeA9/mL8JfYyU0JU4DsxY74y8HCX3P0MCgagfctFZCZVs10NfeDqVR3C8GauBalSnYdpbr4dHeGHx9PKbHS2hHXU+sDB+LpUP4OYt7YbPBaFxm9T9P6Y1bTLm2p0ro9JzeOPW1AW7hd2ke1QcX/DkILx5I6NDq3ri7IBwGXeU6T1q48L4ZLDCU0oq36ijUS8K9A6Qk6K6C997FY5RSRn8Lu+HhWXGYIVBQvMFf2PRhBy6zldGGa11Qv9Ef20oldNO/G/pk+2LQPgm5f1JDH8dx+CxDTK4LumN6uyk6cx2wUOuBCwaOxoqhEnpR2QNN3o1A/Rn8PEp1tD3I/Xe4lHzXd8NZDdbQJZbSoJ4quDJyPFjyfvXarIaNakmY1CShC3E/AUQJKL4hpXte7eCbE4cRj+VUkNoBwc2BWDVYSvZ1X8E3KgAr5vCe/uiEYjwC3nultOhmG7zZdggql0roXPIPCD8zA/xb+POVDhg3NQFfH5NSiv0bsOJZ+AfPYhmCFtBUBmNNTzml+L0GcVMQuupKKTT+HZR8Og6zx/F9KXkDQ1rmgccMKRkavIEXrjMhbJqEktd8AqtuCVgWwD1oxxOwbYzDL5xdnXOeglPyHixeL6ddyiZYMHg3OnDPsn3RBB98z8CXVCkd2fcIml5mgkWxmGDkc0iqWgrBKRK6sfIp7JImoM8F/uzzAC4vjseWSBlVvqmHeS3BmMx1RmX0I3C8uQsvcm+afPUudH6XQ5iWjP6MqoGrqWJ4u0lC3x7WQw+BN6TaSimgqQ68PVZD7SkxZV2+B1iZgN4NEiq1rIWv+fF4O0pGBRll4PJzJyr47k9uqAZbyQ606ymlnX4V0Kh5FkK4Fh1JLYOMXn5wnL9/RM8KUE9Mwk2vxeQuuwxrpyRiJJ+xg/8WQ8X7eOwM4jtlex20cwIxg2tv47RymH4+AFs3S6l1thIse/tjMNe6Tsk1sJReglh+ztDBF8A3qQhiu0mo9VkxuH7YD1cMxXTD4wI8GBwMumfE1Hj5CpQKk7D+t5jSP5+HT46JuClCSiqGeXD8sj8m8f4WWxZD46yt+HCMlCwvX4LHcZtwhyPvkf05KBhYDC+9JRQ9OQ/slQegPFZMG1TOgUb9Xijms20ysAgen0tCNpJzVJQY1pgn4qAzUvI5mA3e4g34to+UGmfJQZG+Dh35DjayXNBpKYPK5yLKzsuE6glKKEzjNYk6DX+8IuFrs4geoAgu7E3ClIkSkvufhLG1CRjpJ6W22jSY0BaHL4/KaEJuAoTOX41NnBM0VE6C25HlaMH1JMP8CGS2L8FVXnwOV6TA8vRy0GkT0QSzY7D7gxJEfE6GVaXCZtdoWHJURBs+pIOvWQJ2vpfQ6OGxELoiDpuGyijGLRIalixFK08x1fdIgqlBi9Cca1HGjVjYNnc+lnN2MntwEOb+uAGxWmJa9CMRBrox2PRTQpP3RMOat1HgUcX5xz8G+onjUbxHQlejDsCfglhcxr3mtNN2yDkejRat3LMueEHB+/los1JMT0eGA9Q6YQ3n0mkr98HgHO4LAVwzB22DkMUCPLVMSnOebIIdOpUwaKSYNlqHw7kxBGGcdfcY7YbuFgchLVlCP/n7oz/EYOVy7vtDV8GfrijM4jNzoMEVnIceRHcbGSm3zofztoB3vcS0smQ9PCyZjre5Dl9d7Q7ZI6bgW64byu9LQG+cFZZw9gucvQD++1IBtR5i+nlnEyTmlsKEA/87zzoY6hkOLQZS+tu1BCr3BYN4C/cyTWfYtzEGtW6J6eNkZ3DOjULg/KB8OB3+XojAyJUy+jp+BmxuDMMkVzkN17OBXXOnorWJmAbPnA+eaZMx6JyY5gxwhGqj8dgRKqGvG+xAFmeOL19LKSZ1Osy6cIPjOWcq4zkw49s1aDOU0Ymjc6EpNBTe8jp/VJ0CLbo7wLW3nPKFM6B1kRK1nkhJ9qMfNIaXou5uGUmsB0JoUAk2WMmp2nIodP6NRKs2CaUNHAe/f4Wjy2wZldSMAsWjA6h+m58zxhxWPR2HX5+J6O/c8WAtGYseByW0/I4lNN4YjUXcm36OGQFXMsvB4I+YluwzhhOPr8PDe7yGzybCqQEHYEk/ng1PGQC7tR187suoPMQEKj8ocVCRlDw2qMNjWSkG83NaHe8DdbNKMKxCRgOP9odVBeEo4hnt349a4PP0APq3yGn5msHQfcBI1PzIfXOZHkhah6GU++CStB4wb0M5mPAZuNxNC5b9ug53ed0WHh8I0YPDwZfPvKRCBdp37wCnNhnlv+gNhiXl2AQSsjUpF9TmEw6r5M/bHwkW9VKi1REpRVt/EuxwKkF/Hz4/Lt2h8E0UVvB9L/ZvEtQej8Q6PTl1Ln8rOP8+HLWS5SSu7hIYjx6M5hc5J9MzwR1DfUwYKafXv28JzMNvgBP3St0+rQL7iyVQxZnNYowKNOyOhGTOZuJvDYJJHXvgbYqMtK3+ExRZVaIuz90m+w4JrIZXYNkBCYXOlgom/SFU/SimToc8we0/Siy1lFKBWangzIk4fKsnpT8u5wUNpjHYflpGoZuvCVz6RKGUe43urluCgw/0Mfa7mMQHlAJdzf4YfIvramGRIGNMPwx9KSN73RzBbed6eM/Z3nGkXPDp2k3QlEup8tR1Qc1GJdTFcU779Uhg+yABLEZIqGBOhiCkMAoqPKT0xVEimOgVBtF2Mmotvy747nITPVR51ni6SPBauxKtbKSkXZ4k+D6tDAtbxRRdFis4Us6wV6uEmm4cFsz9noJybT4njx0F0z8lo+tenrlmewpStnIPdZJR6YQ0QWJrLCq4x5W+yhGY3PNEI57jvK8vF3hFr8anpjxLZgQIepi64SruNV1N+wSVHxZiJX92tQwTFN+di1/5c93HUEG3Vw4o4lxxavhugfoMe4yYKKWL5zcIorKn4R+e38PnzhcUudpgPs+Pxm8tBcVTdRH+ismgZ5Zg38K+GLZNSoXiw4J/dmrg7I38jq/8BT1mfQC1EJ5zfy8WFNm9hLBIzl1aXoKL3R6AnGftkKWHBBMq6kB6jddqS7bgUe8U0Of+aDs6TOD1Mx4CeP7qytou+Di1BkPmc27RSbR/YFWNy+okNOncI/t+t27gcWsxWVtZCl72KUc7awkl+c8Q1J4knJcroaBh/oIXP9KwVEtKNTt+2X+OTMXQx1LqZj9QEPBvCh5fL6PBl60FX676YghndZeGfgK7ixtR0VdCWlcmC5yVVujGd7DbdB2B2HMiWttLacvPR/bHitVxJud5re3zBBIrNYw25prz0UYwYWkXBHNuT1o/SWA58At8PM//tmu6oMOiBVZ9khKJZguGZGRAspLrm1RN0Kc8DUrvSejRfSNBeV0iJL2XUtBWO4F3eQ3CUQmptxXYPRtVg6HNnEv1Iu2516D8oZi2FJbZ79xXjoXRElJd+Nd+xLJjuEkuI3HCN7s5s45iVrCUMtZesq+7kIZr+vO8k/DBPrRwDyoCZeRyaLTdqrs7cQX3grT5G+yT9QPQ9a2YJv2stt80whLdv3Pd2xtqb2VtjhXX+BkOiuyy34shinvE3f1T7J93Ow22nCEjVp22fzn1GOwP47WNu2UfZlyHGnGcMcxrS0sdbuHbARLyuXyitGNYNYatE9GCIeGlU27fxGFfRdTZfrmkpCkD94+R8e8cLk1dfAK38GzSqacosfUNQ03Ouul+GaVBMftRYxWfHxutUlWxKW7K5Pyw6ETJgFfG6Mt3P70jqvSZkGBNsphu971YWvahGPYuk5DNriOlEasUYGAjIav6BTM2zcgB73QpqdtI7KS2degqF5PAU01pWXcLbXltN+oOV4qNqtHlhIhen3tWenv4TVRtF5NNUldpp34WisfJ+HtGK7UjTuJbPts2oz6Uju9+EAN1+OfLbZWdNhGY/Iv/llN35bK/RujLWdrnxc/S1mkjcBKf29ol05SFf97AJScxzQtcoXxr9RxCy7mXPV2odP19F0o5k8xjo5Q9GisgKJhrWu+W0u2TS+Ex53mfiU2l2vvrcGqHmJTJC5Qwog7/x//z3i5VGrtW44tfIlKip/JPfiW++CChx2Yhyp31udi2XULP0uOVHR1n8P4bCa3qHaicevs0xh6S0lf3ucrJMTGYXCQhFbeTSssHURi0XEpFo4KVtS3D0IZzi6QpUDn37hAsGiqlsKsJyvLe7eDAM8uYKyeUH5d+gKLM/+lzmFJ7ezM8PCGj2txdyrbHdVj2SUz3RhxX/lpYi09vcMZT/qM8N70aJ6Xwz90vKONKK7CN707xtyvKNUo52nFdbcxjStsrUqx6LKF1r88r85tF6Mx5b2fySeXnXvHY1sgzVFODUlcrDqcXSMk94ZLy8/Ch2KHKteJJmrLh4GDM7RLTuq3nle9GqGAPzr1JPx4qxbmdnH0lxHpfV5aOvIOXDovoyLW3ypknb2NAtpieVf6rdHOvQYvBYiru9UNZ3VWJ+tkSyr/fopwTcgN1jWT0Zm6zsqPqEmYv5vse/l2pP/Ui+m2VkB/7rHScXYiv90oI+jUrXbedxXlxEupf80i560YeBn3hv3v6ltJaLQEndXA98WtXftFdijm85u6nupRVT1zx11IpsZ1qbL2PPjqKOKfFvFJKenZDF17/mz5/lKkPuyCrh4w+Xn2jzJp7B7VIRBlxHcor4+/gzMNiCuujyeI21KBanIgc3g1k0cduotsRztKD+zL9jnK8piml+uO92eh2hkFTOVe092UWwaU4lbN9gIs2s068hn94NlcbpMmSVl9BD84kleNV2KaCS7hrA8+whr+UEbJErNksIx2ZCds5LBF1dnCP+DiAjTq8Ah//Jya7gf1Y7Fg3HNJdRrYN3dlRT1fskEpJv1SPiXv0xx7c30OGarHQQ7povk1GNs39mf1tFfwxWUIBfQez2A31aGArohHVU5lq5B18UcF7MWUssx1XgzlqItLbZcJ+T67Cdg8RaXWOYrbDKjDzjogq7w9nM1sIH9qIyadpCFs8TomGvCaBLQPZocASzOBns3qlx/79JsP9Krzmb2yYzTwJ2m3ie/2PDfP8KcLpfURUo5zCHtQnYoe1nNyXWrOQkYl4v4rX5IklyzZchYXca7wembBzz5dgSqCEunZZMTPNJf//31f1C0azSdv08OEA7t0FQ5jd0n5od5/nIJEJqyr5AyZ+EgozsmI2Vr8hhfuCvHw6S/avx9ihXGcGzmcW0++gB+dtDz8H1jHgNj6MlpJ8+RxW6VqEd+257gXPZ8HB57DQmnPXQge273Y+dvL5r/llxwYfU2BrI9/NVltW6idG8wF8f71sWUAPEY4wkNDr4QKWFZmDXzkTfj2ygCVlJ2Kqi5xUcpA16idiVQl/5yxH5nV9NZoelVKJ2mymvm8pHuU6Jl49i2VU9cEFKlI61+DMylt6Y42XnGwlK5j11S64WCQmh4/2LIffy/OYhEZ1zWFfN9dj6W0h7UpbzlbxWV3TLiKx01pmG1aHjfv4e0LdWEf6JWz4ynsxYi1L0LmIgVxDrAqWMpvobHTimuDSaz3TNz+NEXzXgiCIdWYmYNb//p3SGXfmkuyBteZce43Ws6rXS3Gqh4Sca5ax9b80UHcI7/XCVexr3174heu51iovVlD1Cxj38VNdq5ne4tt4hfvOulkH2BfuU3q6/O6jdrARQ4oxlu/jjxt7me36K1jCNb81YCsLdMjCnNVSGtXnIBOoJKB6LykNmOTLDDetwZYZUjL/bycz6r8My/pJ6JfJVnbYXQ0NOf+/rPNjfhNVEAwldPSwH9s/rwsc9nJv8tvEUhrq8O4MMeXrJbJeN2/hOh0pRTnHsOQZJfj1f5xmnMReGFxHq31cJ0dHs7S4U5jKWSW3PIG5dzuF1qtltGX9YbbSIh5HnZLQ7JL9zOxnLLrFSKi+OYZtCV2PzlzbVbXimVf6WsxtE1PilnCmUbEUZ6tJKEojnL3nM8Z8+eylHGGeD27hgLsSGro0nV2byXBFsZjcbmayBTZKLNrMz59wjJ33PoVdcgkVDz/MCp+fRKu1UrpReowtTovBqQIJzdqYwmpXbMCmqxJ69TCVLYpaghVcG4P+xrOmA4sx+LeEHCLS2KL6OtQsE5Ei+jR7mn8LszmTa4wUsb03uC7lSWjw/jNMckOJwVxbEqedYg3HT2Kv2VJ63+8MW5EajfE/xbRrXDpTlUahSrGEvCNPsB0dkWj6knOgWRYzeRuAov5S8qoVsax+fqjrI6HWz2fYa49NqMs9yys8k1mXLcS6cxL6cP0Ecz3ggo6c5aLtstjeoDrc0o1nTBsFm+V/C524bj8PPMdKz9/ASdPEJH9byERryjH3LveUr/nsyY6T6LpGSm+2K5hLYzj6XJbQn8Rc9nb+AXwbyfn/loTZJ4bgqo0SWnpVxmrUgjDDXEIHU6Xs/XxnNOH5feXFXNb902ws4lwaHill4kmAGsOldOi1gnUzs0XHufz9GwtYkZ41uvhIKf7ueeb56hb6monp4r4iVnyoFvfyHL1yzlVWrnsTq3aJSWvSdaYbW4EG/LfkTVdYqX857krj2aejiI08cBJv7+HMYHGZ/fd4IgYbS6nl+mUWc7Man+VI6Iypkr07dxMNOFM1uChZ2PRKbDkhpR/HlSzu0Ul8z9ns8Y5yppo+Ac2P/I9nGNszNwuDankmGnCPKXbw+XSRUj+HOnb4NaALz4yn5j5ix05Px3k1EtpueZ/5zLTB2jQJbWqsZ4VvJ+LjRjEFf6lmu9Zkoy7Xz0f3mlhFyGnMdZZQuMoTVndoIRo0iekJvmVaT+ahdjL/28mv2Iq9jlg7XUrtz5uY8ats9BgmoariZnZrx2ms8ZbRs6YXLOLBYeziu7Z3+nc2fWwKhvBc9m1dO/vgkIR17hK6ZvqZfV4Tjz4nJfTPpVZWvTgGnfg5HYQf2Xujg7jsuYSutHxkPT+Foe4PPg+XPjHDp3vRfyDvnf5XVmu7HL8mSgjpK0uavQRd70jovG0r1y4h7uK6ZG/1k7kG5uAinkOHLPzCHsw+go6cc6o+qtC5lanYXMG979EvFjE/BevKZTTuyE+mPWU3Vokl9Fnwg0XbBeKOQRKaeOAPKzzkhUG3JLT1hwoFRa9FdSMpParuYp1J7mjNe/TPrh8s9KIEry2R0L1yNfp5TISO3C8OJ6pQO6XjKF7DM/+o0ziDoyhP4Lpa3J1Kqv0xkOvGorXdqCV3Cx5t4zpsqUr763wwQEtGcyu7kTI1H5ujxKSb3od29FVgexnXii+96cM9KWqby0hd1JMmHjuG6jcldPexJjWqpKOTv4wid/am1LYCTOfz1lmnQye25mHqKRmNGqpNsd0zsCGVz+ocPRIvOY5tfK5U7ulQhPcFrP8mJpo+mA7acKbSk9H4zQNpfdtZ/LNHTuxbfxJUZmBzBvflnEF0Q/MEKqbKaHnlADoRdQGDF/O92zyMnvudwrrzEvpv8HCynZWJtvycl8cNo2kVRegyS0KSzSOIRhZiL64Pi7tG0ry1Z9GE52vPl0bkckSBJfFSqn42ilSSJejK84LJutEk7szFxmdSuqcymo4+zka9pTJyGzOKamZmoctBGd/3kVS07SR6FMtoxdQRnBFFYOuVQ1e37sEwlUxw+ZNDn0/vQYPyIxDJnyl7DyrzpDBdM5f2Bwfh+PIsaCwQ0qiSIJzYnAoXnYWU/3MXjtgWB4pmIQX124nO52Rg2pZDy57swGUPc0E7RkgnGgKwe3Y4JA0UUa7OdvwSvxMqJovoaTd/nFR0Gi5aiEjWsAWHmG0EqyUiGqjcgk47V0H+GRFtjtyIjlGZEDGSf3+4D8YkpsNszlcx4zzxa8MSUKzhmlm8AWNKnaEzX0To5IlTTvMsszaXBs50x+4/h+HsXbl0Xr4K45VDMEE1l47OWY0jrxyC91Zi+u7igbqDYmHBDhF5H1+OVu/toWuBiKrzPPB+4wgsOJtLcVtW4J+qYeiSK6K1/m64W20wJvQV0cofK/D+DT0sKOTPI5dh29MweP1WSJcvLkaNxj1Q1ZlD07cuxLMyKzCzEVFk+goc4zYOiruLKM13Kf7RM8SpiSL6dcIFB2XpYMJ+EfW7sQjXTdwPw7aKafOWBWiqtgtsY4W05OE8VD9lDOcyhVS9YiEOLR2G0+eKKCF3Ng5u1sLX5ULqMWseah7UxIcJQjIe5ogDUjbDR20hPdwwC+PzPOGXZQ4pyxBtFIZwf6qQFs2fiwPuDUPVUSIa7m2PtyZqYKavkNZVIU4I9gGvZSLyLABs+nc93M/Mpb/T7NEoZiCEfMulOs+ZeO9nPwjVz6Gj+oBrCg3x+DQRBbyfgrvX9MZeDkLS3TgDc9LWgLo8l469mIJ/tfXBjtdqmOUM3FPYDx5/zyEd5QxcrD4Cnf15XjC0wpk1vVA7QEipGjboP3wNJOsIacReK6zdMgCWbRdT/LWp2D+tH7zcIqRloTbo670P09O5zrtbYJv1HnTR4nnnpQWv7U405ex3GixxUcg2bFkvptpXFhg5dTQGHOVs89sCJ/iMRM9VQnrsaYlrK3rhcSU/88vx+PT0GtBKzSXF3vHo79QXjrbm0jPf8dj+KRJLOUv4PjFBPbcIzM4XU99oU9RUhKKCz9L+JjN88DMYh20RkeZSc3TW5dpoxLPAOHOsWb0VFStFFNZmhiVt3rhkhIjMh41FlenrsbleSBtjx6DR5NX4dZKI5p0cgzu+uqFeMu/vyjG4xsgMd3HfdLAzRXAwwdDp/POwsWjSNRJtS3Lo346xKGa9MGm9kN4OM8eIfZtgeqWI7jeb4gR7Lwh4k0vlC8xQOEIbMhxzyVVshv/FxGPVAyHpLR6BK3vEYViUiD4Zj8TQ4ChMucb/9p/RuJTf8dctIVk9MMHm5aEoBSE5Z4zB2l+78c+LXLLbOwZz92/H7IpcMv1qgmJtXwwrzqUeGiZoNcobV5zJpZqfo////7dfJ86lSJfR6Ll5JS5qzKWks6Pw6ylXdOO6sSpwNJ60no+rfgip7y0jpBezsdVMRB/VjDB1jQBhrYhSn47ERw+nYstOEW0caoQhKyehF6+n8TMjTMoyx7Z3QhoTNRp97Megu1suOR8ZjXn7e/OcJaQJrcao57wZnhUJSfOGMa4QesPH2zk0O8EY+6r2BVFCLnkGGKNUlIIWWvyO1oMxcs4hfHBUSO+LB+OpigQM7OJ7dH8YxnbE4cflYvryxhAHHV+GBja55Ks5EgMKFmHqAr4Xz4fjim7OmDotl5wWGOKKkpkYIswlqx38+wNmoF11LsVkGOKaVGv0u5JLL3sPR9sN49FoE69nx3D8XG2OkSNyKVA5AsOa+2A2572u5iF4z0QTR+0WkrmpIbr38AcFz5v3x4/E5g39wTdERKAYgonr+4HKR/5+rg1reqZhxbMcSvEZgFrhh/GZmpAG7dDHf9MPYfNjrrGuA/CYuzbO8xJR3/sD8e8HTYwI5j3id3fYtgOced9jNYdgvwcDYAXvi6DHIEx+1A+OL8yllomD8fbwYxi7luvJVW3MSj+CUYtzaco3HVxx6jB2xIuo/G5f/LriEBo95Xt3VweHr9fHCSN5BinVwupaPWyfxbP/o77Y5B4MTxcKqdhfD9eaDYVeq0SkI9bBtmkZqHEhh1ad7In7io+h00zuQXM0UDn2CLo9FtIUQw1MEhzGzvliGnGoF245fQj1dSQ04lcP7Lq6EfVT+G4Wd8eWNxvQcSQ/w/3u2Dp7DWotF9FN3R7Y49JybOCar+etjrp7F2Mvvmt3mtXRYOI8NJaL6L1KT4y7OAu/3BTRnGp1PPifHea0iajNTh2bVk3B93wGJIbqOMDfCn9w3rbIVUfDBUNwh62YfrSpY+CNgWjZKaJ8dQ3cca4//jIR0aEyTWweFQFOhbl0Jb4Xps0Og0peq0BvLdxbYQSlC0W00K832gw4gXLuO4WXVVH13VEccoLreZEaCp+movcREd1drYarV6WgVoyYEg6rorIgGT1cJbTxpCo6/t6KJoZi6r7vN2Rf2YSTVMRU/rQbNrSvx7ZZQlrxXAUTalaj851cqtjfDSvmr0DRj1wyzlLFrEBXrNAVUttENfRznY9gKSTJWjV8oO6I3vOF9GaaGu7cKMBiPyHdOaOKlTpT0IPPZI+XKjjp1XisvSWiIT9U8d+fpqj+SET727ph4/dRuPeHiL6GqeLK0Yb4IpXrXqUavhxrgNHuvD7KHthaFw0ztwmpeY0a7h9hDd4+PN91+w0d58aBSrGIekxXxf46J7C9JZcMBv0AUV06GvDvmyzrhCNv0nAY9+IFUzrhmMZhXPCRa6xeJ8zxTEaNIRLKWNgJbzsTcZKS56wZHdB5agfuCOb1OfkBrCy2oVe1iC5c+Aq/JmzGOn7HC0874EGyN1Y6Ckl/Rxd80rLC9p25lNL+E75vH49WvYVkW/sL5mSPxfpoIdVodYGP1mhMKhRS2KE/MLlsBDZ+ElLCMRXU7XkY3r8VUcfNLzB6VyLUKIQU3/gTalZOhUzOCcn632BF/kSI/E9I9ZW/QOvBcVz0KJe6632GwV7H0N5ESFtUPoP1jSPYzrW9cd0HANlhfGsvIv2JH+Hg92S8u0RMoNMKzW2JmB4uoeQjn6DpYCDO9BLTjfiXYMvvqH9VSPav3oJ4K5+NxUIyLPkEw9YehVFjRGQQ9w4sxqVAZXsuaUjboMtzPuT+EpFj35eQ7uUAL3gGD5nWAq4aR1BVXUjidS8hwCQVVwQLycDqP3gw8xDmck93/P4MGqsSMZ7XPETzBazqCsRVeWLSuPsQPJMDUKuK3zf6KaTZZIOlqoj6pz6E8xMzIHsUv/veZxD/aNH/18es+DFQpCMY8N9aU/4SimYexiwXITHPevBecAg3LRKRSu1duD49CQMjeeY9fB+mRwViu6GELK/dhpd1ARgxgXNIfgN8sVPAoI1iCvWthvXrxGDD7+786zZ8cdsAppe4zhjeghTxSnBV4Xc53QDfrqegtr+QtA9UwMwxh9DCme87uwmOO5PQ01dM6q7VENorEOeFSKipTzVYuAdg1VgxOW+6CReD/VCFMyrsLYPOgLNgymf7tVkZbJ2ggOxuQpr8/Ca0avmB+LyQNAzLgZ1eD8ZDuE9l1YDe4cPow/X5wvtS8P+TjLVnReReXww+95PwLdfJneEErbH+uGi/mFqfKGFTjS++Foro1YtrYHjtMphWiaj4ThG4nS+CSAveo+7X4E9cKATxOWy5WQSh+3eBdlguQUwxvI49jKFD+TzcLwJD70N4PENEyXV54Ku3GUe9F9GsJRfgsYUPRpGItA8VgEmv61AgFVLTdAUcvRgB1wbw+TmugBNRh9HRmN/FVwwGjodwxAURPVubDW03PNHfVkT+M6Vwau5a9JYLaem4M+CpLIdGPocaoZmw+AKDqPX8PO05EP0gGvZa5tKr1dngaXEYk2fwXq8/AaaHk7HzG2eAi2ng+D4RlxHX2MMJcDR9Napz9vAvzASVspUYPEFIMX+PwhabmyDuyqVz9mmgH5sMTX3PkMbqFDjzPAHqfp4hM6Mj4PdvCjqYCen7tiR4J0tGp9kikjyMAdv0RBTPE9OUzAhY19cNq/7kku3jJND74oouLUKCibFwobUaHD7n0oiBsWBrkgLBQ87QmNA4uByTAOn/5dKWuFjQj0vBjC/8DMpI8BMm49dDQkrT2QPxBQkY+llESae2Qe/GOIzg3jEtbR3kTF+CjTk51H9tNPQoWog/NIT0b0k4OMmccaqdkPwgCNJuOGIoZ+M3C/3B9vQd+FGdQ2vP74TuRrfgK98R5c9dsPNWCkjn5VDR2mD4UhkPj38KqSggCJZeS0LvOUIaXOUNY18moAPv4xKd5ZDpHocenA+tri+A+Zpz0I33Im03Z8bFDviH8//g7p6w7Js9PvPk53dwA5e6O1D/KodOCzaDdUot9OBMNbh6NWzulwLv5+bSf7s9AIfFQeN57mVjV0L6r3isWCKkmzUAnv6xGJ3Oc5N0GqT1jsFBg3leGzweVDpt0YF/R2kyD2zrbXCmNefMPAHIGyah+kReqyW2sEOlHiZ15JBVN37mP7dAj/tU4CBHeFKSDD68zl8tERy7xYBiPOf5MXaQJo3HbH3+u5Vm8HB9LD6cyf1UMQoW/onCebk86+mPgrGDDqJHKc/XRsNAQ2mFjWa5pNZlBSpnx2Pl/3Fw5mE1rt8bJ0pKSZNEg5BMoQhR71plTqYIpSRkzFCEUlKEUlJKqj3vnQyFUojazzIkmUtxQjoS4cgcQn7P9/ffvva1e9/nWete6/7c1xlslHTkuD1ktA/Gfdz7gsf3Ax2rgVgbynNrjgW8e34XTKZyTptmC5Gjb0EV72/PL0MhRXkAEiVK+jnSBu627IYvshzqVWwLLSXxGMnnpfGJAdhU7cXqK/w5HbuD3gZ+Hrtj1NirO9iujUXV5lxq/N4d1JsG4jJU0PCrJnDgqw1eiFXScMNuYNNsha1cM38DukCnqHtgcURByz4ag6u4ArxzVfSosickHEwEL4WSPjzoBC/i4qCK6/l5Y3c4/+0qag3LobiyMuHOnKtosTuH8lsrhKrK/VjOc25dj49C8Ic4/PI+h+p3/RS0Tu3GM1NzSaLVARw0YrHR8zjdMOgEhmHWqNssJ/PgNuHESQv0faCkoJEfhRi4D058Z85lXwSfQj4j1Sra2b8zLH2eBE3c4zIltcJZ/X2gxzmt7sx7QUejHLUrVaTV+aCw4vE11LHKofb+OUJP36voPCWH1rtcFNSPD2AR10D47kLhQ3Y8upjws4VfE6qn7MMaz2MU17layL9hhvJvnBu/lAtZh4wxNpAzwKDjglNMHVxqU1BQ2HmB+T+AaomK2i+VC8eqKiGGe+LMyH8F44IMSOb71vJmqtDB6hAYRKmoLEIpdO8QD06iHCrfqxa6l5WjB3/vgNMrhcKd1zHgOPe4brFC/aWrOHNADr26lyx8b07BNbzm36qXCF+2J2OOXQ75vdoqXD6diFr3uO/sShXWJCfgpG85VNI5Vyg6vhxj+HO+PZkmXDgagPfDlLTi62Lh1oVFqPVQSX9itgg5W73Qkt/rmUuUYOntiT4dVORCUYLhgilY2IX/beA24dUOxCADzlfXgwSfAeOxdQj//jAK17qPxQLtYzTgtpMQDgaYuJLv8I2HhC8LumGFUw6V2e8Scv5qod83npsCAoSLYztitEhJkcOWCL9Sv4OjPz/PwNXCVKv/YPQwFanmbRPyPz0HTb4nDcelCZ5RteDeJYfuBhwTktwyQXReSaqQQEE9LA2iuV+4bAwVWttu4rOjOVRdGeUaPr4C26fm0D8umkLFyHKMquHP1BkuSEqu4YAWfv4J/kLMuXTs18p1kl3levnwYWz6zc820kToPDEFm0/zvxVQ8L68Fh9f52ez0hWSDVbiWmcl4WJHwWnOclzBZ1b1dYqQ4D4WEyIUpDfZQji4bDTq3uHP0e8uhLSPQI+dKlrTnu/q8agzvjt1jBIvuQnGphpYzVnlnzw3AY61QTSf2QEnpwhFIZ8hcUUOiaZ5CX5yFZhwPnlb8dP15C0R/JrK69xkKdjoZoDtYxV1nDNROPSjEt/z+SrMDS0tCL2JyXmcz78ZufY/fQNDeI6udE9zPVJ6BKcH5JCjeoKrvGs6JnC+nd6BXL01t2PrGBXpfRzmEn81FBO4VzrGbXN16LQRU7jHTS8l16yIYfiE5/1lr3q5rjs0GAdzPTv2drn0IqYAQv35Hrg4wbV7+wl4cUdJy7psd709TAFV81T0duwDV5XuHWyYxrX651FZpd1t9HjBuVHzUhkbXImuq1UUNHZXWU1DBepxndzZrO/Srp2F+ed4f+dGl1mWHEVnzsaOikWl73ZGo/9BFaWXniibKY1EX7WC/sweXpbmaIexLUoa9n1wWfiYAVi+V0ntDyvK8rdWQm69gtqfqsqWB18DXZ7No5wPl11JLQbxYr43ghrHX3mQDwZrVJTjK3Zp7nsHYzrz+rj1UlcNuo2RnDmFemt1UFUlerrzz/4O6l8BYozel0O+KZbqiNvZ6N+Pz7vng7KoB7F465WK/joJ6l3GMRinzdnbqpt66HAbdHLnPugxSJ1fboUn+vC7vPVRx3x4CXFc2x4dQb1nyFOI4DnacbmVesuzu1DAd7hThydlebMq4OMxFTml3y77NYvXkD+/MHGNetrC25jHM9rAvZFqB5tbWMn1wJ7HqL1fKDFBxT9vPqTuoanAJif+m5Yd6rnHpHhlnIp8ZdPVoafiUHGRc9G0VHXhuD341pdnq4Pb1dIl1tjWk/tazwB1WCdLrOEcPnnpXvV90y/gwLWx2Xav2ij+P7gTwe910k/dIruD227x54flqjWMb6M4grPiobNq0wOVaMBZrsUqXX1YdRId+XkaGsvVSZeO4zd7FY0ac1Hdy/IYzr+rpPBTCrWN535MYHwnV19Xu/Tbhz84s93pXqQ2X9sb9bmHThmrUmdKeqGYZy5p02X1E/e/YKvDs/MiUj8Z3gaRvNd1f6TqetN7WM6ZXG/2G7XmkrvYsp1nurnP1JlPbqP5Rs7qI9+qzZ2KUMtaRYfF39T2CYV4/bWSElv/U9++dQbLyjkbP2hQ/72bh84yJflsq1I7nN2Pv/x4PU88U0fn7sP0TgpqcHigtjabh0M25VCA9W+16ykvlCbkkNPJDizlS0/M28RzmcFjtTy4I0qRM+d/DerHg+5h3CIVSaM+qp3YXfziy2uyvROzbb6NodxfHN27s/cxJcgClOTdSZ+5ll3AhbwOiVu0WMrJYoSTKuoyoV3tWhyPzolKCtivzWz6LER3zofPHnRnYT7zsWmJivxWarGa2V6oN0dF/bL0GH01QZMVSvryQ4NNaTFGIysFeV4wYv/7f/m1yBUUrKvDSu7exyaetcPtnJjN/HuYzGd/xHNb9r3/bczg2XaZ+yD2YMNNdBzOmfmLA+vmXI5ZrQoSdXFk+o+voPdKzi3jhrKBeWrMMVZSqI818/7vMpby/t5ZY8ruxeehH+fhxK1j2aW0k2jZS0lSr1Fs1NjjmHBdQdV3R7I5/+TgAO7pnTwc2fpVCVj3kmfqf/uxHCsfrP6qoBOXLZiGxjy05fx24rgDq5nqhaXBKoodNoB13GSMKk3OM4HGbGN3IyyWKcjgbH/WZtkRL8ziGWTvQDbi031s5/pZo+XG0n7ewfhQBeX9cmLfVt7CXz/lZNDHjZ0eVoFRB+T07MJEtuDidSz0l1PbSld2fPc1vHCbf+8+hkkKC3FZnILK/85ggUFnMYHP6WT3iexxcz62ZatocLELO5R+Cudyfx/hN44N/aREp4MKMt04nsUNV+AVzrHs5RQWFJuA9kN530tc2EyDxVh3Rkl6g8ew+33m4UJDFU2f4sZOlnphe7SStOIcWUt5d3wyne83E1dmUNkORX+UVH5FYBYffsMdnuPCc7xYyK77eKlMQYX9vVnRqPvoyP8WxP5sx6lKrDGX0x3dWexV5U10nion044zWOqW86jgGScoezn7b2ER1nip6JmvN/vpL8OmT0rynLmQ3XorwQv8nGnytWyoewIa8nz9bN4iFjvQD6+aqkjH2ou5BM9DfTVn1Ml+rJfyf/8/WCXFhc9ji7d0RT8nzhLzlrGQmX8gz5tn3oRlrKjxHqZX8V5fCGDyiHs4JF1Bvww2sJl/S9Dor4I26UezILeL+JnPZkJuCNNtFKM18H2yL5qlJcfji0YlKXaEMDtnf9yzWEUxQzawlD3z8MlmJRm9C2NLZJqYyXfU5C3rWFxLR7QNV9LscRvY4xl/4RnP/i3z17H3N+/i9QIF2WbFs2lfSlGD84NVYCK7F3IZP/Ic5z08jt3tLkYP7q31PQ8w//37UTOdz/KcWDaZ76iaSJ5DJx9g7QeW4h/OLetT97Pa5UvQ4Sbf227RrNhqHhryHTL061426fpd/DOZ58Tmo2zhZYYFfM93WpzF3qxUY6uRiv4rPMyuHBChok1F4tA0Nm2CCKtcOGPvymZhIXG4JobPkXkauz5hDwaPV1DIuKMsQmMFzg3md9FIY4kz5mKrOc87qw6zZY9mY9zOHFq7IIN9W3QX5QkKGhGawx6VXsX5PKOJgnNZwdYrWOnJs7atigVdEWGKvpL+bshjBwQRbuPM8M9PFdvyew+qeD7yS89gdm93I3ANdJmRxbA+BourOYf8lrIRvzfg+lolmXVXMcOua7HTeCWdzZGw0Rkr0fIG95GWTBYeMgd/TVXS1G9HWZzLLCy24Tvwt4iN9pmBCXk5JOklZ5Vb76Amr7lCeoYNeVyObL2CUo4UsunTrmNumZI26Z1le05dRf+xKjK2Psls7ohwGCip7cM5FjGAf+Zs/MfhLMPj0XiL92Jm/xwmVuzAPM60ovXHmd7NrejlqaQLf48z3fJQrGlR0MhNuax1ridu43mz1k3JBv+ehtVtfDZP5LCRgjsWck4w9j3FxldMwMLBKuo+5TSL/+2ESZzfJp0/y/ofdcRWzt7vL5xjestuY7iliqx6nmfDD1ei+wgVJXS4xKpqbmAs1/DntIvs0vhy3Jaiooyu51knFGNrlIL6tpWwu5EifF+rIrviyyzHbxRacE4ImVrEnAc4YLNKSXl1Jaz0UwUuG5VDnvPKmLNbBVpb51CpXxkTHxFj5W8Fzfe+xtb/J0L9WTn0kipYVtsI/PZaQct1rrHPYinaHlLQorpH7O4BCbr875+ZiqtYhBPXdinPF0vuMeUWV2zn3G6i8YiV5I1DeRRnJ2U1YydG4Z2XCvJdfo+lnhiJGy/KqeObSjbQRIbbfHguGFnPLHpJ0TNDRdc7PGErXnpinp6K9jk3sWnnp/3/TnB/3MA2n3FH8Twl/TvtCduWocTmnQo6teAza5miwG8LldRZ/z0r2JWKQ4IVdKGxlb3STkFrrplfs76xLU1JeIHvjd2NH9mLqgS8vpHvw3UtzLVkH5olKMk67j37dGgP1omVdM6ohTUviuFzrST78I+sIjwKZ3/lszzrKyt2CcfZvM53B39n92sWYZNYQb97fWX1ExdgYSGf5YxPrPXhHCzj71304Q3T9TuGa7wU5NHwh9lfVGEGzyP17j9ZxGMFlunmUHbWVxbonY5ZnHtf/vrL+mceRlN+zqcuv9mTSyl4J5/PePYP1s86Aof8p6C1G36ykMlbMZPX/0HxH9Y4fjOe5LVyLuxANbKlaCRTkWvqXzYzYDE2FXHPjfrBal0WYezKHDpe8o11CjuBbkMUpB/QmV6dz8Xx3BOvmGiQ/qsc9PvMPfF+B4pVZWAM99Dl7Z2pZdURTK9UULflnajudBoOGZtDezM0SKG9BTsx/rdnOlL19U24NovrIUGDXOXrsO6jkl4HdyLn0iAc5qKiQaM0SHN9PiZzJrl9TJfWvzmJK3orKSulCzlJjuMrzj/547ToxYijmNhDQXtPd6G6rRnoyzPasMtdKT+sCH1cFeTzwYiu6JxDr1MK2p5pSPuLzuCLp0qKXt+dJJmZ2JLN+VytT6YaR7HOJ4cst+nT+PDzaFAgp8n5pjT9ZREm8Jl1GG1KWo6FWDqEZ/DrxmTY5yz+77/vrtptRCGTxFjBPXpT117UEJmN1py7FFdNqfzAeSy8Jyeb9WY0z6sYn3GPyMfelNqsRL/B/L051jSxSY62PK8dW2BFT0ZKMHU33+GVfcgyIRu1k3hmyepNXzk3xnJP1LCzIt91hdjMz/83ti81XD2DVz4oKTnXhlwD8rCdZ+RmjX70YcRxLDunpFL+vQGocPQqFZ0dbEO+DTLUXJ1D3Wb3pSkbJNiy5Bg9vGFN++sKIGKEhJ5s3YETN54Ar4lS2pS9AyffkYDtSymdXrcDL9xNBUNLGXl8CUe7nAPQ+56EavzDcdi4IljrKCFhTDgWHT4NimQpuUdsw4iqZIg4JqdLPbbjja974XqYjN7/CMP4tZGwkP+tXs5mvDcwD4b5ymjY+1B8FHEcsi7L6M3OjVjfHAOTlvC9sTcUF0aGgo9CRtvvb8R460DQfiyhLp+C0XiREmx/yejI3HV4ZeZqWL+H71XNYHRftAgGP5TR88+r0e/VNCjUkJLm+SAcs3wADiiTUC8IwMkTbDBhiJQSZQF4d6E1On2Q0LjoAGx+JIZnpnI6mrkSS75kQLOVnBbNWYZth2dDxgwl9Y1fgTaTJ8LVb/y9DwKxxM4WPcdKqVcnP5w+ygb9MmQ0P9kP7VZbouVIGVnN9scEU3PcdltGXX/6YKBrCnx2lxNZLMF/2+JB7CCn06k+uPyhA3jdlNFFM1+88nMwZPyQ0PawhajBbPE+P2dphA8+TOyHnqky0nVbiG4PrbFgu4K8jnvj00Um2MlaTrH75mPMMkOM5XnzeQ8vLNTdDRY1MvpVOx8dDCLBZZaMtp6cg89+DoMtazjnjF+Av43tICFNRoek8zBkeD98+0BKfWVe2OuqNRZvkZPL3Tl4JdoIy/ZJ6V/zuWit0QPndpDTdadZGGK8BaAfv+9DT0yKtYIalNGkHE+cbGyFWbPlVLJ2GpbWdMNXvO92/abgmCc6WPJZzjO+O1Z+WAcxvWTETKdhdNpymBkppeujJmLKQTOYzp+peXgKhvS3xAre3/gLiL4xumh9TkI+B92xt4UOqqbJKHQtYLDHEmhYLKWNBwQc+8IQcq9Iqa7MDRfv6g56W6U0f5ErXrtngQ2/+XNWO2O4pzYGesjofOdxqF+4GJJrpPTj5zhMCtSHjI9SevJoLLYctMRhE+V0pZ8jivd3QT8mo1shDljecTHkLpORXoAjXjqvB/6LZVSS7IAme61wwCAZPcobiv8d74Kzd8vJ7OgwDI/3A3s9GSU8HooBw/Qg9ZyMAncMw11v++EtFzlJ+tpi1mdrzNgmpT3HB6K5uAvm8doGGA3CTqZLIe6NlOb2GYjRXfXAyVhGr5/YYeaceHTgnvVuhjUunrcPUz4pKDexL44bvQczY/gO+WSDPd7uQjt9zj/b++GrQZHodllOZ2b1Q8f9YZi4V046920QtDai12o5eY20wZArqzF0npyCk/qi361l+HG6nJ536YvFPf2xYZGcolOtcVXYIjRfI6fAFiuM2zIIGyvl1CG/L9o52GLuUBltob64+roNvneQktnvfsj6aaNDvIxWevP3qlbD1WEKWhFrgynvV0AH/vu1S2zwT44eND2Tks9DG3wZkoxuRxT0ZWMvdIxKwixBQVMn9cZI+wTM+i6nve0W6PVuL9ZNklPmT0t8GL8bw5tkZDLKCn9Z7sJAqYy+v7LEO9sj8NVqGeWtssTa55sxawLv3WcLLN26HjW53lIPW+BJXIU2nWU0ZqYFOo0PRK0uMoKeFpiyfDFGDJfRk8Y+qNLyRvF5/rmHBaYVz8KcUq7tK71x+ufpOOwAn6Mj5hhyfRKO/8T10KU3tq4RcEBfOYWP6o0OrWPxOs87Kzb3Rv1EB9SvkFF09z54KGoIenWQUaTIAmvFtli4QEIblljikRvaGH9eSttmWqJR93Vg2UdOwg8L/GawEgxO8p18zxKvDtQH90Be2z0WGPkklfeP62ecMf7jfgjjneSkvaMnFj5PxPp9MnI43gs3hcRjOd/V746bo9uvOJx0S0pNl81xSXQsMr6fj3ib48Ee0TjMT0qPanph1LbtmDFIyjXTCy9phaLDNwk1T+6FA0rWoVOlhKY49MJV0UGYflFCotH8s28AVt2S0Bb+udHJB6P4ji3t2wttzOZhgZOUIskMe3vOxPdTpdRsa4aHj0/FVfz8kY09sei4G4bvkRL73BNnLp2Al/ZKaaWJGf4a54St06XkFWiG5ltGYI5MQsdemOH6/kNx0kkx3ZjaC/uc6IZBeXJ6N9wUJ2fq4IoRMhJG9MK69o1QtIf3XdUTDxw3hFgTrrdBPTFoggFMt5eR6mVPfCzOxLqfUvqQq4uKAUfRhu8llwvd0NQkHW1n8P1QbICWY7tjyn05he7vgW4GW+BKvpTWahlip3pjmMm/P59shCE1PaDKWsozUQ/8rSdC2/tSGmPbBd+mZmGdo4x6/6uNY94dxTWuctJYroOFbqZ43Ybn2dQu2L7RCBNa5fR6EN9htdGQ1klO3zdqY2T5DiiOkpHipC5uvWUGFyx43k/uhr79jUBnpYQMe3bDmcslOIz3IqW+I34kEdbdlpLNk054OycL89ZzxlB2Qud7Aeg+W0FOEX/gylJ/7NBLQVFJfyBzxiKsrZZTvmU7xBZ7YeQdOX193A6Blz0x95mcxE5/YW3WFPT8wfmt/18ICUGU91HQvOR2SKocj2EeCpJG/oGBDb0xv5uStvp2RK8YM8x1VNASr0547psRBnONDeyqiTbzYqDikZQkrpq4tk8U5EskFNpdG5vmWoMrn1mzC50xWaHAnH/F9LX6K1zZLkVdRylNNv0JloYiNOshp0r1LxCeZ2K0s4JeLf4DZ0YF4fgHchpl+QmcBwdi1Us5eZ/6Dmf2+WJIRzmNaGmFokPzMf2SjF5afge3hFmYUiCjdp/voN4wDVdclVHcmu+QOtMdf73g82j/HQ7auGBqL8542a3gs8IJxx+RU3xgK6TcHI5O5+Xk0/wF2jQHY72hguwLv4L28v5YwXP08p+tsPKFBV5q47u0+BdcHW2OoWPltGZwO6zouA/YVhmdkfNabXMEf37m/ILP4HZ6KKTx3dv+7Se4jOcMzzmkdes7+JQk5VwlpY/0Bspfi7D1ooxGrH8PufsyMa+bgpJrP4DemyMYr1KQ5eO3kBGSjk2/FHT30lvwaFqH3j4Kuj/hX8jfuRpDPsqpXv8tJJUuwwC+e03XvAVLvsPTuDfFebbA3C4LsYRxf3zVAg61c1A7TUpaNh9grMgDR6dLKXPhBwjfOgmvnpFSUNAHuBUgYGWdlA6bf4Cl5uPQlHtQea8WSD88EvWs+R23voWjhkPQp0rGz/MfvPnSH/1kMqp0eA8aY/qiTX85mT/9DCmHD4FjqpyCpryDNPdEWLtbRpulvI/dx0HWKH7m6rfgUDcC0gpldO3YJ9h1S4FGJRLqb9UIHW/IsHaElIpXPAPL7WJ8MkZGdcp6uOLDZ81STk5lDWC4KAN/NcqpfMW/4HY4DbVFCvI+8AI0bqbir8cK+rjoOVxZEIyGvgpaH/QIGu6swvucte4HPYPY7CAcy/lHqXwJW8vtcfo0KZUENYKW1xCceUFK5TlN8P3DQPSwkdE5q2Z4WZ0F5fFysr30BG4q0iDDU0Y6R15ASXQyrPgspZyOb7nGZkNYBp+pBY9gcf0kgJcyOjy4HuKdZXi/WUKmr6pA+70Yby2VkvHnu9B2LQsjAmVkr1EFxy5n4GdbOdX2egifG9LQrElOm+/VQGBqKhYqFFTn+hiWyYPRn+cve9Vt+PN2NVZw3+mfdx+eTZSCoT+/l7QaRpVlghY/zzVVHUzvNR/SxvO+JN0HO70ZUMB35onBj2DycxF6DJXSRNfr0E0rGxsLed81r8Jn/aMYIZJRy/hyGDMwHe1X8FmYUcEZPxU/LleQzvhKMM8JxqgYJQUFl8PkuDX4ZYaCNj+7Cr9X5MOr8Xw28wiCrh6DUt7TVtNKmO26Glw4uya9vAJ/NJbAkLlcM3duwpyeWVigkFLSrGLQmnIUXafKKCzkIrjK0jG5q5z8m0pgWnUqxrXLyfK/y+BnsAqjMxV0zfYCbFGuwG2cD1u8zsPqf85DGN8JtWWFMCeqENzyuafPLoH1iTthsq+cWqcXwKRNW6ApVUrz7C/C3BuZOF4qJfs3p+Fa9lGs1+Tau3oapm8+gh45fG/YnoZIv8NoXiKnjVb54NJzJUZtUZLxogJomLccNfkOr287DWFTLkMyvxcUnwQf2A05vLYvb+WCd3AmhvL5OpN/AkrUGVinLSOnjyqonZqOjzmTz7ysgNRLqahXxzXcXQL1JQGYeIb30TkHdMr9MHwof/5TCZwTXQePn7x3vzNh6kgCjwAprU9WQP3IREg3kpB1WAbcnRYPyY0S2pyXzet2BIudZOR8UQSDv6dhMq//jdAjsNSfz8IjOV2blQJX23ww4V8Z6dcdBf0RC9GE70lns1S44HAfDNP43L1MAD2326B5Tkqvlx6EvnlJoH2Vv0s3FV5nHICFSil1uZkOlrfSsTfnmUc82028x+cumuu8awI01Kbg2yo5JR+IA5eR81FTX0aJiQmQpPsAXmhJSdocByN2cN3zO8K8WIgblQpvv4jpe9M+OJiajnfapGQ+ZDek3DqMDUdltHd+JLzKP4Sz+Sz80y0MjE4fxDVch3+tV8FoPS+0lPDzzN8DZ9pm4z5e/+/Td0HgXE+M4hx45+pWmK5bBamjZaSmrSCedw/2KORULQ2HSQ6Z4L1ETAO3rYeg6nTwGiyhGwHbYfuFVPwsltGXKavBcOchjObM+WXSEghtSsIkPQXlqedBd6NEPMHz6d7Bk0Fz8DTsvYj//tEaWFY/ERVenEM++oFTIOLUVXL6q+0NUeHVcMKVn2diAExIyISSYjHdcV4O0XbpYMsziNGypVC3KhXLxvF+LVwAL9IP4ftYGR3NmApR2gexgueR1DYXiPv3AEq7Kqi00hFaVYjDVklp7/c5EHffBYOCZdRl4DQIezcONQLkVLgUoLywCjKL+Hv/TAafofdgDc8FwSec4MqkLNjH+VMv2RM61KaBIb/ve40p0KB/CIHn1i6nHeHonyT0bZbRn0Y7qGk+gGc4P+x3tIQdKc7oultK6k0TIOyXE+o58ywWMxrCrR1Qs4rz1bRBIP84DHW51383twG7d1Uw946Mus8ZAhuv3YWGIbyGXYfBv6OzoZnv+f3pDuA5Pw20+vEM+3oQDLU/hI+fSMmxzRIODz6Ic7knDvMxgsKFibjlJL9XtA68WmeP2yZISOjfB3LmDca5jVK6V2cCk/4MwOncmxT+OhCx9SlMCpfQ3t/dYH7NI3jC6yzMN4K9O0SwSpd/tjOE8ozDcInP3dGIbrDS+RCKKqR08L4O5Bw5iA6cGZxHfRUc0g9gYxj3jp5fBGu0wVwtGdku/iOISyyxmftRuN0rwfvkM3AeL6Wq0B9ClaIGbIPktNpFA06EZMEqzgMtV5uEcftTwSlAQc57/hPaLydjVpScHNafEV6sS8LG8QrKr78pBP5KwIhoJdW3VglBN80xnmfP+lu3hLowU3zP65OTki+M9XkNMwu4T304J6zd/hxeyPk+2XpTsBc9gsAO/Jwpz4Qu+3MgkvuLfXa6MPmLCOx5rlz/85SQ0ycdfHYoKGf8FUFulY4DJsnIs2SjYFORirfCuEfP2S385trLOaQghyUHhZETDuKtTUryeSEVClsCMLpESokN84Rvkxbj2ASujb1rBaN93rjlvowGdNkuhMbPxiSuGZfLO4Sk2OkY/ZbPvsY2IfruRLTQltOWZWuE5WkCan6UUdHyWULw6x5Yu1NOdUOPCJOtu2GqjoL0C3YLyoOamDxZTncgQphd3Q4FV2QUkhAj6OAXWNiNe4FPgnDF6A0MkMnpc12G0PzwX/hxVU5tF04Km12OQyK/1+gML0Hyv3+XrkVOqqpQQdv/KAbVc87p8ss17EU6PqnlffewFHzqDmMJ70vkhZnCbP31aGcuo7eb/nG1r1mFhYf5c572FnK3L8fqqXI+LyD0eeiMk0P4vTYOFDZXjcb4JBkV/PfWNXeoI/oWKcj8+13XyYpzoH9WSpWjXrra9jgF9j5yKuqqKVxrUILnAAX1GjpM6BqaiQ4PZLRMNMR1y6oM7BSioJjhStcvNeGYzH3c54W4VNs2DK05q2ida3MJtAjBb7yPa3Ylu4YFOuKqFxIyt850jSwZgRGcgZeNXO/qnD4EbXfL6dW5K5enZajBXM7n6L9OrsPyzoPtKxl1GjDbtd3sLDgfllOBl9R1RZQIrUdxb0qKLqvYlIXjoxU0bK1xWacdRzHXUkm23fNd9i+ORsVJGRU3XyubxCKxbaWMRGkLy15cHYhyvluKixPLpsj6o8dsnvenaKlvldRCWoyUnJ5Lytz734Z+ZryPtevLYhIJJvnJyXlKdOmha5fAlO+0RNzk0n+NAl05492aOFe9YqIMXb/y2fzHTj2rVYyXeO9u9e+q1uguwqLePMu4nitznBuLo8/xnDVwqnphwy7UiJSRbpaROuRvX/Rq5Rlk12R1cpeP8JGzjW7sJHV9QxOo3OQ08I2tOv/yP6AZK6fi85/LHtdXQVWwnKIKL5e5NSvxOv887/5ede/JctSt5Ht76SK1SbEU776Tk+Pzseojq+PQsaeCju3MVP9u3Y2Ru2TUINmt7rnOCj925Jmicpc6+2wfDF4voylfJOozK36DUbGURi0/rC7f8Q3G87tHb4lWO0xqgW3ecso6P1u9ft1JTOurIOPtV9RTeh3HpKVyCl58Ru1icQzPNHCN1YvVGUv24r4zMmrTKlFX3dmDowdwv7soUa8TmeNYY67JbcXqRP1eaM/nTpp8R+0zpwO218no9dzz6tC8X5C8XE4NNplqqcl5TBgoo+AO7ercgiIsPcAzYOB39cuAArQbwt87skltKDuNrZy7Dr99rJ7qmYdTuc43772lDojdjxmcA0dVfVRnzNqHKVFSOlbxRC1O6omZF2RkvOA/9YDLGtjM2aNtUbN6zvhLGMy9LzG/B/NPu4Bv3/Ps8EKTacw7j/GPFGS7VYOJ9ePRxYfzs6U2m3xjIZYmyOmMvzFra/DGd3ymrJMNmI3DPLTm+23yAAOW0d0UxS1S0juiw/KyjdEghnNsojmbGtkJ//hK6e1lLTa49wMckaqgM5Od2YCT9zHvMM+txk6sRyvhZzOeg94PZxXAMIprtZ/DQBYWUYpm4Xy+HpuzOP08dG2XkfmrUczS8CQGunGuGz+C/T6Zi14npRQ83p7trs/BEz8kFD50BPNVxOPaXBlFrjdn/YwXodkn/psv5uzxhgWYqS2hareebNKTufiKz6/RHAu2/48x+h2RUPnaXqwg0gj1B0tp9klbtlqhgQGvOPMU9GEtT+9j7TQFWTAXNpPdw1WW3C86uTCHT3ewQMp1aDCJ6VfewBypjEobZ7Aze8txG+d8xa+p7Mndq1h3T0pr+jmzjLeF2M5ZKLx1BtOYXICZfGZLqyaxpo2n0ZB78cZf49nO+SpcyxnVyWYMk8oV6Mfr43PEjfl3TsC3r2XEdB3Znw6++G4YzxR2w5jooBeumqKg2T+QRT6ei/14dvZuH8OynHvgl3+kFOc9lrk97ICKFfxv9caxjHPtMJWfuTrCg5VsvY+5nFvctaexGKN7KF/I77JxFju89jZqV/Is6T6PvTS6iXrVUmq8P49l/luOhdMlFLdnDgs8eB5DdnLGcFvO1hQW4Vs+X6XyBazirwwbuQcZhM1hb5Kl2KFWRtWzl7F2gwScaiInxZsZTDtuMeYd45pPn8x+rPTCEJ7Hiyd5MkWnubjHTkqed2azY0v1MZQzQ2LpDLbeUhc3DpdRvJ8/E+/8C/M387wcPoO1dW6H6XzebY182ZPWe+iWLaf3fgtY3s67mMC1GttvJRt97hbebZKQ14qVbE3ZTTxzWkwxh1cw826XOC/xM+hEMaf5F/EWz1baAzcxeaQEa1plNER7GzO8GY8duPYSn6xg/Y76YaE+z1wrlrKYkV44/5KM5n8IYm75c/DXSAl591/Gfi3tgtbc48QL1rCcvZ3wx3IZ+TpvYGK7DjiY16ruzRpW0XIX++2X0oytu5nnhTLcdlxGZ3clMv07lzGe180ycw9bSmI05/n0W8A+lqMbj/HruAZm7GCB5fswnueaGcl7mZ/9Uvx2WUoVHvw3o5Zg3XDOYPN2sKQSL2zjzH81JYZljruP87eLqc09k3mG3sNhKiktOpvKhq0nLM+T0SqdoyymSI0DLBRkdTCVfbQVo+tfOT06lM5a5SLUfKGk6LijrNx5L3pHyei0+iD7IN2D9gt5vmDpbNXuZViYyLPk62SmccgLffgZfm87yHy972N9pJg0L0hY8eZ7qD1bShH+MhZw9Rq+eCijwspj7FLhFbTopiA3Txk7yN+bECGnmPdK1n5chOnBShLZidnpz7HY2CijsSYiNvbsLtTkO2dNmoJl+gfjOwMZ5cySM/u7q3AmP0+lNJtVNq/A4i+cM4uOsD3P5+CPZDmtYEeZfM4sHMHfu+20jE234trgvej59BSzbLyBprdltORVAfs0rRxhtZxEY06z8iQx7uGzVkIFLKM8Ch24l73pk8tWvdqODXyO1B1OsH2WW1CD97eo63FWvWYTtvBd+iYph9lc80DzfTxT3zvG3kom4zuS0ZUbp1jmKQGvBMqo5uxZdsp9HCY8l9OxvoWs2cgJWbyC1v0qZKZet/HxaTm9tCpigwZW4p9zPIf+Ps+gqQKz9srp0KTzbJyVBP1VMmryKGNBOS6YOEJCqhlFLGuiMwYaSsnwXRFjA0ej7kGeJadcYOYVI7HOSkauuoy15kqxfaGUXq69xbbnSrA3Z9ek0AqW/3UEeuZK6YLPDZbiIUPzEzKKOl7L3rtJUd9RTtpT77E5Mlcs5llG0/UR82gcg26WfH+mVLFvSx0xmu/hX6l3WW3gSOywVUqaR2+x3Eo5juD8eWZCI8sYPRNHl3Ge2faSlVycgtf5bm9YX88WJrjjhSD+nM91zOS3EldVy2j5uI+sf4EC1/NZs/N+y/Qvp2LgfhntD/zGnmckI/Bev8n6yHSCEzFsrowSerewO+7xWOEto17T37PLlnvxQoCMlr55z/a1xaKIz45Z5Ed2KCEan/B3nYluZSLPSCxrlNP4yB+stnERuvHvI8o/sxcN81CXM63X+P/YiXtzcDLnNw9lM+tDx7CNez0++MWCxuegkYacApJamf31dGzlukqNbmc+09OwnjNwt6M/2arqKIxSSSjK6jfr1xCOjh78vqf+smrtrejMMzhM60gn9AOxVkdOupP/sien/VA7X0Y7Mn+wgEcncCPXZ/LsTvR26HEM475Q86ADFbRn4GzuazN3daaa70fwLd9R+i0dyS9qG45/LaH0c50o13YLZq6V0cQhnclHtAE1+/M9P1WTan3W4Oh7Mjqc2ZlW+AShLshpsliDNEzPYhH3qbZ/dEl+5DSKDORk2K5D8X3ysHYW99wbWuQky8T8D1JqXdeVdGI2Y3CohGreaVH9P5vQ45GE/hnUhQZ0XY8hFRIyNOpC946fR63rUjK+YkQq82L8cUtGGrpGVLC+AOv5jn09VJ+KG86g9KGcItP0yOScCH1uS8jO1pC8srIxeYGUjqZ2J6euJdjcV0oT1vak0vQLuOe7lKImm9LbIefRjO8K7zQTGukoRYNGCSW97Uk7E8XYxvfblhwTStqZjfmcnbY8NKTtfy9iTmcprS80o/yYCziAZ/naqb2pT1kx2vEzXDezpFdXc9CQz458mhV9HapCe02+2+ss6dICGXqWS6lHoTl9cJVgWG859avuRT5rzuPoSimNeWdJBm7c+z7I6FeRNR2fU4CX/pOR+1QbktiexiS+w88m2dC3CyfRnDP5RQ0b2jUuF1MfcAbeaE1uu3PQ7hc/g0NfsjhTBJmXsmlATjQGPTkLo59kU+KFaBw89QSEaolIWRyNIR+KwHOeiPZ778QBkfkQESym0xt3olU3JcRvENP+sJ1YdOwoVJ8U04aeUXjOOhlUg8S0y3sHBoy8APPlIlo6IwLHjS6GhpFi6tu8FauG74MVBmKKPLEdv72PBtOOYrJICsOld8/CO+6VFqM2Y6Z7HvTj/T00ZRN6d9wMl36IqKtnKIpig0CrRUSL/tuAl0/kQ6ZKRAqfjZiufRz8bojp6JJgnDp9EWR8FtHR9etQ/8kMcNAS05wLq/DVmIHosURMn6YuRf/P/dF8Bn9X5FKMudcXVcYSmtZnKXqPlMO2Z2KSla7CU2ez4NUL/vuE5WhwFWGNvZj2FixHfz87vLtKTI/mLEEWZYNRySK6GBaAFg5WGJQlpudl/hio1QdVDyXkmbwYg98dhoSXYlqdFoBdHibCxzpew+zFuNd5DMTGimnkrSU4YuIw+DGO1/CPD8rf2GHmJjG5dPZF5/e2WLpXQq+NF6JS6INB3cR0Z60vdhzWCz30JLQoaCF6NsRBWyG/e8hC/MCiYeYeMU0bOQ+fKmxhyBgx1VzwxrDDdrinlNdwijc6xg7A981imjXIC/s8tUGpAdd/1mw0OWuCBkp+31GcjyoM8dJU/nzVLHRs2gpTI/jzzWdjfbo1mEwS09ncOaj3rR9OchBTzzZPTFvaF+UvJfTLYgZ6djDG8n+zCeNn4tG1Bqg9R0y5pdMx4tMG8Fgkpvu/PDD+7UowfCEih5ApKFlkBmGZIiqa4YHkbQgdbmTT9PzJWHLJBvVFInq8bxrWj7XGZw1iejdoEt7po4ePdTlTLZiEfR/qYPMvEa2yRKycFQAONiIK6OWGAW+MIIfXuUZ/Mpqz7hB/V0Q2zxAf5ljiPs4JPjNcsOKMNu7pI6aG1+Nxi/Fi+HJMRHpDJmBtmB6EfBJRdMp4NGy0wKh/xTR7nBOKl2jhgAoRLdg/Cn1Pdkank1n0y84B92T5QKAGP5upE6ZWdoPpgpgybEejbX9L9OJ63nhxOM500ML8QxJqXjAM52V3xiHrsmnnv/a4rcEHwvqK6ULBcNyf3Q1qysS05PUwPGBohWsniulP0SBMcNZCo2kSmms8EMfd64zlfDbv+A1Cs1eLoaCnmFJmDcLwY91g0jAxLaizxUNH+qE/P/Ofx9Zo32KNdvxs13v2R41QLZzbVUwDj/XFu26a+GqJiEwODMB9y5eCE+/jxrM22NLSDULfikgqssaaMDs86S2m+ZN74/Hc/ij+lk0bx1hgmWCDUz1F5BhljXMFbbR05XMU3hubrNdCqLeEzBLNccW7FSBeK6LQij4YsEsP4LmIFh41R1O3VPQ4IaUz+4yw2SIZLWdJae1EExQKD2D7bwmt1TLFTyP34+frEhquaYq9Tu/BSp6V1mSY4MgxMThzhYQ6mJnghVORmDVEQgYPjHHjuK3o+V5Mt6qN0bDrJgyS8DmtMsaIG2tw8GoxGf01xmcblqN4hZjWLjBB7xH++JZrQL3ZBEdrLcR3KjEN8TfBlh9zcHSFmPz6mqD9Hw+s43ob8NoY415PQsNvYoq+Z4zPjwsY8VNMqqfGuDt2HNrXiOmzuQnqdBiFX/jzn0Wb4DLz4ajTS0Q1q03wW4/BWFCdTW49zXD08IG45Uo2eQ4yx4jp3dAtUEp7yAijxupgmouYVlaaYNb99bCxVkSNA03w6p3VcGW5iLaN7oUdFurDk0tce8uMcbtPJmbMldLHLbr4q2sGlrRK6EuUHva3SsOpKRLqvr47BrQdwqYxvFYnDHCiLAmT/nJd2fVAy0EJePepmPYY9cC+J/eiguut5JQBrhq9G1MOiumEowHKr0ZjoruYpI+64/TH4Sj/KaLzVgY4u2Ez1haIaFmRAdbYb8Cgv9l0/3d3DAxZhVINEXnN7IG9OWM0/8mm0ks9UIN8caERP/O/PdA6cT7qOnLNPO2BRctnYfNMEVlc64G5I6bhx6UimpXfAxMb3fBqkIhC8nqg76EJ6MF/86OpB9IeJ9TXF5FvsiG+POuAul+zKS/CCO3+6KG/BteAiz5OLtfFP1yrk/QNsejAFvDguzovTh/b93SHhYEi2uimj0N7iLCfh5Q6deuCRx5moclRCecobZyTchQtv3Cd9NFB88vp6JMkptjxungwLRX9pvGaNOvipMnJKLfkerDphheeH0A7PkdG7bo4I3Q/1n4X0cccXdxmEIc1D0WkM0UXZxbFYM1eEaU066CJZRSWvsymg7zPl+ZuxYx72fTxaDcMnhaKwTezKbqjPuo2GaBRLdfk1S7o7BUOhVvEdKmlKxrZ9oRSvlfHLNXGEUGGIOW1cp+kjYkgxUA+487xHbDyqwgdvoppy8jOOH5AFi7ku3FAVy2MGpqBf46ISF2jhWbth7GDv4i29O6CNwoOYTiIyMesC1otTsJ3I0XU9kYLlZoJ6DBQRGOOaeGoS3vRtgffvau1MDBhN9o/y6Yvblq46NAubIrIpu8WWtj0PQq1tTg/qDVRGm6C1hac66I64vZqQzxzREz7VnfCQucY6LSV75ZWDaz4FAW+ChG9O6+JhrPMoFAmpg4zO2OcnjHMf8y1tKQzOvhzPukioq8hX4HcVTh1q4j0B36DB4Fy7N3Ia7umDbZ59uF+ICMo/wZtdr3wjI2Url3+CYsf7QZzruegmr+wa4w1VPThGdmgHbqdycEGbb7PB3yCqEgV1nqJqfVLC/y4GIjVF6QUpmyCudMCcPoGKdk/boKmxz5Y80JCSttX0C97Hlbu5HM08RWY2c5EjaUSarv0Cuxrp2DSVgnlTHwNPtWIDsckFL3lNdRpTkC9Bv79mNfwz2UnzDCVUpLXK/hSYoMbz0qps/MbqLphiasGSUm68T28zOqFpikiMn/TAhkf90GqWExaId/A9KgjhHMuta54A0HlQyB3joTsdT7ATDyG2qNF1H/SG7APVWFeqZjWx7wE/R5KXLNcQs5Oz8A1IQiH1EnJ/PcTuPNjGWYdlVIH+XP43McfU1ZL6LDZM9D5sgDXHuO+duUp/DCZg1Ku7ZlhT+HN3OmYx/3rRGk9gM1EHB0kplEaz6GDxBXrr4pJ2aMB/msfi+F8nxyWPoefuxzw83YJ3f/yHIoWDkXtWAmx8HrQWzkAU2/y70+8gBqZFb47JKLkzs8h7GwqMK6H+3MbYOapJNAJEFN4bTNEBo6B2gMS8tneCFlLh0GdIKLi/S/h7/5j6DZfRC12z8FWqULpAt7f8sfwtK8CkwZLKKikCpa1StElUUL5X27BqilBaHJVSrMX1UJpwVLMT5XQ9MXVII70xWXcH9NnPQD34PmotUVEdWXVUNYyGxV8jykXVcPKq4B7uMbSzergmu8EnMs9qyT0MXyxc8KATmKqD3gEKSXD0X2gmPRjamHh8kHYxv33xLJa2HK+H3bwFZHWlFowfmGFId+y6KOsBp5mSCAngdfK9j4MiTgKKhHX3uLHIBoyBxpcJGTpcg/CLk2CegPeO59amLvjGFYOEtHy1w9hHb9vfALnmRuVcMdbjtJ0/hy8Dq/GSPB+jITiDxNs2yZCqQnv72iC6gMr0IbfPWBDBdhWLsET3JuK5eUQNdgXA/js7z50HU7/OA6Dee86fL4KhZZKiPaR0MScWxCxeRU4cKbdPUENjed8wdKX17O4Ah59VeDHKBEdfl0Gvg48m3QXE9tVBK3TxDgdJfRwdRHI27LRV1NKhx+UwLPTQfjltox84koha34gxrhLaWLfi1AFftj0UUQzB1yG4Z+KAPgc+dw+B42uZ0CP+Jz2KIVVs3aCcybvV/YZCPmyGRJa+ewLxZCeLsXroSIKi1VB53FiDOIe3VJ5HAqMslHzL9eA/2ko7RyApielpPP7BMRM8EMH7mVr+pyB4LWXwYczrfGpEwDlsZB8kfe9Xy7ULI+EqnzOOZ9PQ12oFLN68xlUiKD/cjG6cF56ZZIJun8y8c9/EirvIQO3Nxl4i0kpf4cYcs/4410TGc3TUIL+Vx/8xufupYUMVg1ZgJdKRDQ5LwtKx5ZDIud5/89ZcK+UgT3yWTNVwrQxiRDPfY29yYCLQ/ZDUzzXzGcJ/A4V4cJmER0ZFg+dv2RyLUmoS+9DMN0jA9cXSGnUnTQou5OOOiNkFJ11CMxXL8I6zg863TKgMN0bjTiTOH9KhUy9B+DC76i0PABhM2/DVZ6tkuNTYcWGFLAzE1H8/CRwGCrCd5y3rQ5th5+STIzXldCzizHwgGd8cTh/5tD9cGL0Ecz5IqW9V5LglWwuduKM9KxuL2gKs3H9Ku4d52KhsXcNiKaIqdJ2F1jbZsJJzsNWz6Pg3Ml0mM81fMJvN5i5iPCLsYh2TlsKlrmZaLtLTDeWrgaT0CPYb6yU/gnaAoFL09BeR0ZGFevB4Poc9OV6mFgbAyPGzsLZV3je+R0FQ3t4oDXPLO+7bITGIU+gsiqbfu5aBq01tRD3W0zbi9aBeddscKrnbOAeDAuEo2A/h2fA6gjYuEGEbrnZNGyEF3jMzsLB0SKSVHnAw59HcNUkCW1v9Ib6sDSclCmlYfVL4MmEKWh+R0zjTJbB+Ux37MTP/H6fNwQXPQWtH9m0d4wHiNSPwF6QUN6q+fDkuRhCOOfo0Ty45ZuJ2tNEVL1yBEy0ykAxz3dWr5yhjk9uWF8pOY6dCL1FKfiL+06q+3ho/yOgD9+xU2Kmg3jWBHTZzRmg1BVe/fMMhkzh2fa8A5xxeQypfG+nKiaAZI8UyvZxjtriAmKNTHzP65yq2x8kCRnofVVEB/f1hdabafjeVEJ39thB/cBUzBkvpcjnQyHZfhwmck5QfxwNA2pHo8tczoRbhkFLzUj8tktEflE2YOhVD5bVItpqag1jz/wD+osldL6XLeTvPAYhQ7Op8EpvGFmlgFhe29jKvlBhk4HvckVUuMoQuqSlYwtn4CV3DOFrUSqOLZJQ6SAjOHvZHtvOZdOGe2ZAU4dgh2DOk90MoLK/HU5vFNNfAx342OVf+PFIRKV2+nCn+1Mo5tlWMbgnvBiVC4/nZdP5gh7Qp1QJdW/4OW11odebI3hSyXP3gM4QlZWGDTfFlNntl/AxPwUdQEo5+z4Iea6HMExPRlr/PhF6mdqh9YNsGpShCX43+mOzHvcdnb+Cjb81xvPZtEx5LcRefwemvL8pi58Ic7Nfw5oVnEXtWoQu5cfBsjKb7Nd9F8R/FdCbZ42W8++FU/eO4BZeq7Ylj4UnzmkYHsB32uUKYe72FKz4wP03moQ3G5LR4oqM9HveFW6P7oO6+8Vkv+KeUHa9J1q8EZPDriLBWvgGTQGcFe8XCNLyFrDlWbXk6VVh7ZAmCIrmezihWljysgCal2RT+FilUL8mD7IWi6i9/ILwwlcBcXwHpny7Iqi/HUXb65yrR2wX+izNwPvhYspJSRNiSg6jk0RKJQqxcIxrb/oLGSXVSYREnaVYc0NMK77NEqI1/XEq93e/c/7Ck6GL0OsB//5isJAV54XpH8XUNDxMkCs9MfWtmBLZZmHlpimoz9lD1XWl0KHYDb1OSuib1kIhb7cRhkdKyOGwWNhq3x0byiVUYJAs7CnoinpxEqoyixfmxHfCAFsJ1YckCmY7fkJEnJiSDkuFCu0P0M79IuikQkgsPQdenI2dtRIFy12n4fN/YnLxDBfGuGTirU1iKjrvJiSPzMCG2VLyHOghZE5ej39CxPR2ww3XBNEatN0ppn9sOgkn0pfjn3NiGj3LUVjt4Y4W60RUNHWW0OmBK14PFNOubCfB7cA41B3P+XmOtrA/maCV55fM5e2ug8tKwLaUz/XTgUK/0jPgNlBKOMJeoEUi1P+Pz6C5mevLPtnoxDP+mg1HXWe/DcfPXPM+7EVpgPc2rHvNfeTA9cuvpoTg+iwxVT9Y5eq2bDTe/SCimOnnXI9EjsSoLmJadnywa0N/e9SXSijxT0+X+bduQ4IFn+sJpq4W/8fRmYfVuH5vPBo4TYhIyBBJCEWI2muVkiIJoUiGkoiIjCVRUiR1au/97qGUklJoQqn9LA3IeELmzB1Kpox14vd8f/+913s9+3mfYa37/txcF7dq4HGJggptj9qf0bgIG86mkWB7yj76HwXmcVYMsLx4MWqCHEef5toSan8BJkSi3fk0+i1qqMw2C8cp/NyabA9WZo3bgfUC18AO3cpHjpb4lPtd08RTF29dsEBJqJIUqTaVDx6Y4eEdnJHEDZXOMa+h4T85uaeVVjqmN0LCNc5Fln9X+k/9B5K0+Xc3tV8stL4MJpy9re90nX7U7Thm8exTFDZDpb8vA63clGQ9a6Dqu1Y6mj/jHDKosrL9bRRuj02jPaLZqoy1ezGYe8qec8NUA6QRKKyX0+/T7yrP6w/HnEYFneg6UrXdtw1aea4sKpqm+uT/FrYaKEm2qYtKS/IMDnNN+/3odeWpyBPo/C/33DOHVI3BWajP2eZa/FaVY/U+1FvI62pspOr7rigMXK4gt9+LVA8/DEEHIyUNcF6vsm8ZhHeWcKZaLFEFLFdDfe6/aveVKv/LP8G5SUluk7ep3pfn4zotJRX7q1Q6s/Jwc34alVWXqvSDc9D7WRo9L8hQsaPZaGOeTpEdR1WWp2PQwUFJ3QyqVB9XRmOKIWePL8dVZoeM0aNDSV8jL6lcCo1wnz3npcJHqoQvXTGZe8TOPtdUGSPOYQHnwL8LvqssHxZh+Uz+PPSVSk/rLDqc4ny444Eqr6IA2aU0mlN/U7Vrcj4+4O8fTaxVzbQ6iKuq+NpGdKr6Do3F+G8K2hLQquq9tT+qGfLsM+eBKlvNCMdyfu527pOqj6smSibLaWTnD9XjURrosJb3dcgXVcSIClSby+9aqw9bMbAcb3rx+ZP1WFf1C5jC845fsAZ7ln8Qx//N62R7T2b5IxantHM2y1BnN4YvRJc/CgKXPkzxxhMNgnkGdzVioh+GOKdSQXY3e7BpmzQxpUJG4TM02aKJGrh1o4JspPqscw3hEO59O6vGsr7nKrHyo5I+BQ9mWjoV2BO4953sx14k5mPueSU5L7Fm2qtyMZjfY9m9MezA+xPYqlLQc/2xzOdDFlpeVFDv/6zYC684XPlSSZl25sxNcwlmXlfQTrkpS/nlhY5cB0JN+7PAR/NQsYavc605Gz2lD4ZwHrPIGcrShxug22UF3VazZnuQZ1fep51Bo1nJ6BpstePfPe7MurtU4boVSqoytmXNL4owebeS0me7MT/Ts2jMe7/vXhELCz+NlhN4fnw9leVYHkc/TZ59lHYsLSkDcxfzXFznxsSZcRjN+zRbhmxzsA9Gz+Vj3KcxybR5mNzCufSCiD3M64GGfylpbIoT6xerhjIXJbW7O7KCL5dxX7WC5jj5sBGbajF+mJIaunuy8Efn8BPX9kdHVrGgZyXokMT57aoXsx59DO1534WELWUF/dKx5SY/n4CNLD8nDt9+4foveLPUl0txxCkl9b6/kBk88cAr//P6+kVMek4X3YYrqSJxEbM0+wtd+vM9tvuzhHO/4Qw/hzKnhex36G+4x88h9MUq1tXvBpa1KynQaBdLmHsNX3IOzM4JZd+DrqLTbAWt8g9kR9dW4JlWOW0bHcXcZpfjle9KKhi1i2lHXUDfEWm0vWUj2+CThuWcW1KGRrGjK/idaqdRy9AQZtnLF7vPT6NLpsGs08sTS5zTqNJoK4swm4cNWxS0PS2IBUzWRKtRSvom2sCgpAse5hnHQX8jG3L1D2Qd4Pdlsp5Vhd9Exuuzn1MMO+91A59ek5NXtyjmV8fwLWc5d9MjrO8UFTpuUZKxdjwTD6xAgzYlJZnsZ0t+K7FmYBoNCznIynTi0Ig/1y/fzbJnH8RGzgldJ+9jccNW4JlrSpqniGWtucsxwJd7a8ReNv6dJ/bkPlu3hY85MQ8HtcgpRX83Gx9zGxX8TCzXSljk1Vv4IEBB6isSmVvXatTkelhfJbA9ky+h+lcFpZSkMFcrhosPp5Pe8CT2qEGJHnPT6LT7UabVegCT5Ep68iWOFXjGYMNWJVVWJTHNpJWY/Jn7zrAEpr13Piq3ptGxcYdYQsRt3P5VTttzlGxVv9uoZqmk3XMyWd6ey9ib+0X6jmy24EgN2r/gNfnoGNs3qwoHbU2nzPNKNuqaEo1WplFGhYL5S/ajXbiShn2UsjUnorA39/cXknQ2PiQYr3D92bwxg52ZGYSXuP8mHFaymzn+6F6kpHF1qcxz+HysfMX960wKkwTPw0vxaeQ7Q8FSNG6jfRPnnzvH2c8bN9FztpLMNp5kJ9deRy2eE7+/ymd3Na5ilZOS/nM4xa6eqUXT1emkcSiPTeqfhpamadRFmcvMtkbizxAl/R6azXb1341xfkqavugk6/4xDCuWKQmDTrJkq02Yu45rwoBs9t3RHXvzLKBbfpxJwmfhJ64V5kWnmE3eDDTj+jyq5QxrGXEDP/VJp+DUM0xqdQ2fLk2nLe5FzHj3VVzHc83H1GJmnpWOt3ktfZ1Swbp+ScOdnGHuZZxnv6qdsKK7gjyGFrKsr4AdpQqaUFfMRt6fhikbFHRy8zn2U28yGnA2/pZ4gV0fbo01vZV07FkFM2xOx/hXCpoSWsXE3GcTDdLp7vVLrAMnoPYXfkdrq5nhr2NoNY5rpuFtVjZJhHHzOeccvc90+0/D3zyfWj+7y/yuTcKxPPPat99mP75MQAv+rY/CNVb54zh2TFLQ05hXzPRcJlrz8Z99Gllz1Xx8fFdONt+bWEifeVhYr6CYGW/YtieuWDWD+6bfc/aiyRF/eympcdBj9jLnBAravH7EH9mjXtm4kGuaW3kz8zY7jn0XpdPnH/+ywvpUDJ/Kxyz/zjzXpGCEhpLypF/ZMOckzLNR0l39T2xJ7yPYwWty/u5W1v4sHjtMldRF9Z4dK43FwMFKMgptZdfyo7FkgpJiyj6y2hecN5yVVG79lRlt9kZ1e36PAZ+Z7xAvbGlSUJ+eLcxzoyfe4F58duxb9jQ+FzP4XWjodLCExhy8xPfVsP07O3Y+G3ty3jAy/cqWLZDiyk0K+mCiRtMeifHmACV5lXawuscpmL44nULEP9nyokh8wxmpeE07W9YvAl1uKOhYuBo90FmFj1fxnKKmRiUbfdEwkmfzUT+ZxfN8fJqqoJEv1SnNJw/rua5ecFUj0yMnsZZzhc3EP6xpqoA2Iq45TJ1+BEnwkn86LXfrQtNKdmITZ9fUneo0zWQblnJ9KxyuRc5a6/AGP6vmTk0y3ROATRVpFHetK53uKEI9zpNBBTrkuvQsFtimUfg8bdI9V4BquzhjTOlGw8tP4dMjaXTUX4MiwxWYNYLfr7kurdWVY0u6ksQ7tck/P5SzroL+/NeNlumHYNRPrkszu5N2QTDWcG/68m83WjSrDDP38+xv35vuPjuHbaPTaLSWAW35U4xRR9MotlmfckYX4XieC5Iu6ZKVWjpufySn70MN6NJIJepzLlLe7kkxGgoccIz74wM9iva/yHlbTuV/+tHjwjLsfVdJ7q/6ktOhC7jQMY3sM/rQ5PWZaPVFTgczjKiA98g33uOSyr7/+z/PsGsy16X23pS68SKGOcjpkpMxVb8qw0J97q1txtT27jzG8D2OWmpCZ0efwk/pcpp9ZzDlZZ1ET10FpUWbUJr6CXzAtXTou0F02Og4xpzjmVo+gNRXZuC1k3w9Gf1p9PlS7DyhpO5sCGW8LcLFtZzDtYcRXjqDFTw3tU8cRtsl+Wj+QkkbDgyl6cW5KPmlpMfbh9DJ55wtbylJbd9gOryBwNhbStcDInHYmHOgYy0jQ629ePPYKXgzQEbr/96LD/ocg63eMrrVGokGuVLofCal6MpIvBlxCcxCpZTycxeOnnkRNh+U0VVFOGp9k8NLYwVd7BKJqYkpEB0qIx2bPRj1Kw4k82WUkrsLDVoJ9DSlZNi5HT3jy6HtnkD9N2/Deb6l0PUNz/JLtuLMPvvAz0VGx3jW+bJ9OxSKZLTRcCv2DTwPG6KkdHV2KBbUFMEXGxlN+rQJ61atgzfDZGRXvwkj1HwhqruMuqzdgP5TTsEcHxnpLQrGP/5ZEC+T0b5dazEr0wO0usnoyNUgPDl4BhSZyGj+LV7L6y2xoZtAJzT90HnlKPw0RE6zjFagdfII1Lsmo3en/bAlQQkLc2X0OdUfW4rEMCJfRsEPVuCu2VMhep2MZkWtxEbLcbhhnEAftZeihWw0vpkhp3dnluGwoUPx1RoZnTVYhou/D8KcNjnFayzFs9WJEMTnPDbOF7M+HYTGozLas9Yb9ZvGQfY2GS3T88WVR0ZCjRc/Q7sl6O0wDo1bpFT0bjG69xiDY2Nk1EKL0GT3YGy8KKV/Zy3BoKsD8M1OGd2fsQgNNhihuhnvqQUL0WD7PrjnJ6OsWV6o/HsX2PAxQ5/Nw9+tQ2HSP3yPDQswVG6OSbUyupHmwe9uBO4cpqCZ0+eiaX1/jF4r0HK7+ehS2g8/rJDRwep5+EUIBevecno2yR333B4Avroy0oz3wPfjzVHIF+hexWzMUzfDl2dkFLrEDatdDbH0b4EmLJuDBUoDTB8ioz/BrvhNsh78FsmoKNIVvxSuhl3VAok1nDFoVV8Iixaoe9ls/NhuAC6XBTL1moXmY0yxa5aMvGc44ay4IegXI6eau4D6B3vgzSAZLTrmjLI8XawLlNHlIw7osnQ56OkItA0c8OTGHtCWI9DbzBm4beQwzNglUIk24EXdIZjuKyPPbdPxyyRt1Foio39D7PHT0qWglSjQowH2+GWpHqx7I9DOQnu0LjDBVr5389lT0P5mN/RtEch19lRsCdZEfy+BotdOxKqN3tD7gUBD4vmY/brg0IvXjMsUXLjYBI3fyOhlihWKDDRwippAelbjsbNlCbT/5t/aZIXrlulCqz0/k5QJeC7SBGP4fue7j8HBl9XRykUgTfXRuDDJG97+xccYj0G2SRcKpsvoSpUFHvMajFqJMhLNNcOFEZrYyetwm9tQ/HCQ5zJNGc38ZoqRZUtBXUtGY0+OwMtiXXjZU0bx5sPx0l5TXFkvkL9iIAYtHYrGE2RUFTYEq35rom+BjNKmmSDEaKCLp5SMmk2w4bYfRL8UaCEMxjXVunDlq0Ce1wfhniuWeJ7J6MTB3rjWYAxW8nVeiuqDZZlmaJIm0O1HRvj4fTdMjZdR4st+aKoTDHYLZTQ6qA/al60B11aBHPcbYV2nLrg9F2jj7n5Y3rkBfQbKKXqvHn7XW4/QyPd4SA+97vnjqkMyan+ix/1/OUZGyCjXQR8ndS7GVn4OTzfq47RiT7Q9JSNhpz4OXzsbyy/JaNo2fbzayxmbeI+LwvRxY6EITS7IaJtUH69PnYojNsnox5geWHhwApq9EEjQ6IUWsWMwSF9KaZG98F6lLj5vltOfBj1c81Qb66tkdD6jJ/6uDoFwlFGzgj+v1QNPXs/Rw3uh16Hd2Pgfr9uHWjioyw7sWiej01+64e9Dm9ArWUbaJdp4789arOQaIvj9hVeqV6L1dynVLNPGMKel6MF7v/wfba7xC9GmQ0r9uuvgg/C5eK03n3+oDr7sPws3jBAofrwOtlY7YMlggULm6OC/iuk4pUlKEpkOxp63wVZXKT0fq4vnXKwweZGEfMS6eF2ih6805RR8RRsdDutg+kkpjeyhi3ndtsEZJxkNM9JG3TR9sC8SqIO0cXVhGo5drCBX+gN/lclx2Q85DdnTBd8dlqI+97h9o7viANdUVIbK6a2oKx7qSMJJfnJK698Vi/KPYPgiOYnfdsF/Ag9hwlw+/mIX9LI+iIF2cgoSuqCJYQwG9+N8Lu+Cc4fvQ5N7MvpyrwvmRUZiYbCM3MZ3xU+6u1FtEK8ZsTqGzQ5DI1uBYpk63tyyEc9HSMl7oiYq9wbhh2MS8v+kgeft+qDssIL0xX+gsKAnmu6X0bNSdexrEwWSbDl10++Cy+rDQd9IoD166lgzrh+0ZslpkVEXNI7tBd9zBer9Vh2PzcnGKT5yijFqg3kzjmOtJc93Sd/Ax/8YxrbKqE/qD+CMjMqzMqqd8QtmPBWw+ZiM0ne2Q/5BMRakyEgtqR3kNn+jDq/Pvye0Q31zIkKCjDPJL1DLP4wxcTJ6XvoLHh2Iw3u7+PgLv+DdjgNo4CEjv+O/IDB8P+b04c+7+Zy1e9G4juvP0P9gyNQIVO8jkL71f1CweCdW9hVo8kk1fBptiMl8njMXv8H3VwZ4b46MPsz6DSke0eAcIqfs5F+wpiwKgmIEqhv8H/wOHgDzi2VUOugHvBhpCE7vBDre/Bt8nXIxx12gm6dfQ2f3HLRcytd2vAVED7PwEu9TrYcfwWtcJmaJBVpQ/gn65qWhtplAHlWtkPWXHJ2SBGqy+AQTLkpQdkEgm12fwHtzCn64IpDJmE/wwSIJd94SqOH5R6hpTsAYrkUx7z5CkyoeBf7e1vcTiO/Gol8J15CGT+D7JhpXTRYowvEjCCwK1Q0Fen63DUQNkdjUKaUtX7/Dh/ABeKVQTmoH3sAQJyOs5xoVc/UdJAfEgulo3qeyjzCzbzQEc80JKPoOz81NwZ3fy/MezWCZfwq7b5FSc8ADiPqZi1pygcxinkLZoJNoxfWncsUrKFIocexUKVkeeQMzLstR66CUnPc3Ad2XosF1KVWfaIKE4lRs+iClPn5NYBGZjP58bcp+TeDpkIg1GgL5mjSB0e9D2PIXv7trTaC6dRCb9ATasv8tNF0+gI8GCLSBmmHL4tl4hfvymTf34HqhMy70VdDw3PvwcYYjpkgV1Fj1AMImDMTwVH4OLo+huLk/3jgv0MQbLyGh/SiYJ8no97On0P71EOxaJqMZPZvAfcYk0Hkgp6+5j6GnnwUktgsUVtcITk75OGezlNqLbsFO7zw0qhLIufoOeC/ne9eT08SJD2FV8iI8/6+cIpvqQOk0HyFCTlp+16F2gzuacd/R17gBaidc8IOXnMzkN8ErA9GeZ73h1f9AxHhbbK2Sk0fgLVDGWmPTTTk5292EoSPH4thLcoLAG1DrMBJHLJHTB/UbcC50GO4Mk5HF5Ruw8hX3oe4CfbC4DWVeCthqy8/k2W24nCiFVfzuGj/Ug9MYd3APUJBt9XWoS50OibNktHrOPzA6YQIYfeE+/vw+HA7Nx3UhUgpafRVWV+VhoKdAM3KugFVpDg7pxve4/hp81DyBgSVyet79MrQYL8a6PXKyzKiCKX4LscJKTr5XaiBx+zz0v8L7C6vBN8cNG7fwXnaohoDuTvg9hH/3nxrQG2GPmrEysg2phVvLJ+O9w1wT7tbA4w/jcT7XIqVuDQS/tcBY7h0NK6pBa+kITOTctWB0NYTMG4qGZVLSmHEFqp1Owkt7BcWdugSRAzNhEMjJe9AV8Jwsg+BFUjIuuQ5+mavhAc8svkdUcMbQBxK3yEnbtQo+J7jCWAvuj6+vQHRGHk5q5bW9iYHzhZOoVcx9J6sSEiTZGO/ENe1JJWj1OY7Zd+QkzCiFwn+WoF2tnPavrYSg+oWo1YWfz/eLECiZiwru776W50Hq6ILzdwj0Oq0Mtu9HDFnMe3/ORfin2RZtvHn/tlyE47ETsZaf8/GSi5C0zxJdLHhtO16E9zajsLxCSrl9LoJX4giseCeh1a/KYatuMZRtV9D+saVw2bEASlN4/USWw/KZJ+D8De5lGipYpxEImmZ8bbblUHjKB5ZtEKj9RAVofznB1y+QRb8SMDmehUacAcxunIFuQzMx8pCcSkPy4EvZEvRsktOWqhJo9V+Iye9kFBNwBjJOeqDTVYGyU05CRUYpWCTIKc7yLGi4F0I618Bi7yJosI6CtqlcAyNyYOXKbfCY8yebdgYMhp5A7QiBcv3ywHVoFjbwbOLa5TiYuGXgsKlyalcpoTEtHZ2r+fNMCWTNW4KCk4LGr8sDrbqF+CGSe9+ATEhp88DfTQJVWijAXFQDLYu5bm9VQGphJTQU8V4WsmDdqUMQy7k0yFuAtsoDkKUvI3uzYzDV4ji68d+ubpJAcv8MDOC8cTg/GWrb0zD8f3236Ai8dFqAbVI5FbeLYXySB27lXm87NwnaNOpB9l6g4JjDEF52DSQ8KwlbUiAwJBFSzgg8IySD8Z1M9EsWqN+UBFCrPoZ5nOWCamOhd3Ia+hyRU6LZPhB6zsdvXRV0e8ER0PsyF38Ol1P4oljQ2vsYHCVSEr3bA67x9+G3QqCeh/fDs+sClPGaHF8TCW+UqTDeUaBq61hoD8zE50u5pv27D3Iyj6H1QBndMdwBAV5pmMqZYWraBig3d8eSbXLSeBUJ9rfdMOQ8zyZHwmBs3BPwcxJo5rVQ7i8PoS5PTr9ehcF9mQJiOXt3U4aC6nU6DjGT0citAZCxLA2/8Vx2uNALLpECh03i3LLGBaJSXTDmuJz0FgSB0twJx8+Rk9TeFxYeewa2qwTKn+0NsV+yoKRZQsmT3GFbeAZUvJOSatMSiGhK53sXqOjLFHhfk4ZujwV62MceGh/J8TfXkGTJJNiTh+imLidrxTw49MAOvc5z3n7hCG0nX4JhIGcPNxFsPnQC+s6U0po1ItjYPRM0OTeGOjhD24N0tOSMl3zcEgZJldhcKdB8SxMI8pRh7GY5VQ0aAmOeSPGVoYKe3RwEk0Km4svRnPfMbCD02kRMt5ZR70+jQF40Hs054318MghuX22Gaxmcdcv6w4anr6ApTUavMobByuKToHVCoLZXg8FYPwtKy2V0a9hEyFuoRMkcgYxT/oiyusvRLEdG3dT+gqtZUiznmffWpF4gGI3FWO6h/SsMYIxiFEbyb53o0R1S2lvAgrPuck19SI97Czt5Xu7XQxtyH58CuycC/eWqBQPmKfFDP4HKLr8QVR2Woz+vgc3bH4k2/O/vqZPkpIz/InLuY4YjPnJ/P9oputRrGAaLOIOltIie5w/CWO4d3v4Noq163+D8RoESdj8WhV9uhUtPeU+9eiW6NKAZUh9zT5/7U+T9oRi+JErpw4/botAlp8GXZ6uC389FV0sVOL+UZ5zLR0VTmmWoeZy//zdX1DhQQL1M7gupTCT07Y/O/EwilCrRAO/emNJDTmVjT4im3euB8TzDto89JspL1MSVywVqfHdSZHJUDX35OdReKhY9evEDvLS53paXixSWX+BlO9dVm5uijB2lYM0z5qOBJ0R1P85CvAvfi1u1aPcTBSp53b5xdxWZL5Qh4/VpZRYpilsp4ByVnG7+kybKmOqHst4KWuLsKlrW4oOWfL+K9oUimxVe+GWinN6kB4hyqz3w8Tg5DcoMEjFnNwz9S05261eL1i93xnvcy/zL5omuDO6FOv8qSFkkFiUf10PLNDk9miMWWe/vhgEVckqySxX5DeuKWrz3nceniRwzO+GOL/cm65Oi1rmXoPOXlCZdWCT6KCsHc3++hq9bRG7mSnzD6yRo4lf7AaFyLOde439vkGhlaTCO53lTsC+29zm1BkfIZTTCQle0eO5KDPDizzbjRGZ6y7GTe+W3k46ih1LEQD3+nGcjuiyZjhIjGfWfZSjqoz4FC7vIqO7sfftBr65DAs9NzbWt9tOXVkOqVEYY1EskMVfBS97vWdEgigpJx++6vPf/CrIDVKJ2mZzU88H+vZUC1V7IqbDfFfutk7diO8+GwlLZ9LAzm7C7UkbqHx3sB/5njeu43q76GGqf5zweawsFmvNnlJ3Fsgfgy7kue+5nO/OoW/AmX0arHJfY52dchbiLMjJeQ/Zr3Y6hyQp+Jt5zKnvzbGV5g/vC4daKp//txA0fBCr9LFR++L4NnV8J1NlNr3JD5Bis5/MH55tVvgJzfKAuo4DGW5UtA82wnPPJgNvqqsRbbyCPe0Ffu+TKcqfHUM/3aDsnu0K97z1obJDRnBOOdhs0j6M112Q304Gq+5iBgfpyigi/XXmyPB0dCuQU8CapknpFYuUnnivnDFYtPhGO9uUCpe79VBn/3gzHf5JS23UNlc2eEWjE85H1GGNVZOI3sKgVKNTPRnUj/CM0fOPP3XRUeadycUoNZ0i1JJXS+SQabJWR/sg41auZ2ZhQKSMfNU/VX7n7MJH3lPe7I6orw6PQy0pGA1wDVWbrhuHNHjJaM3OBasuywTwncs+tPqi6M7YL/u/PANXypSqb6x1QZygj2ddNKtfmInTgWuQ9tkZlk1aIA85xtjlMKs2M01h4hp/5iAuqrT/zsI0/f313TJUpO4mfMhW0xixNVYcxuI77b6tjjcrdPBods2VUjIWqUsuBaO/Ia8OhQBVmY4w//5MSe3NZxVUYbTmftyddU2mfV8f2/wQ68KxctWFyGU4J5pxp/031g53Hel63W1o+qBp7lqDLar7moXdVfdrPYu8+CjoAt1TD6k5jR6eC8ntfU2VUx2Beloz+VXuiGlkejWZLpDRn1R1VzExjtOB3VLa0TnWm2AhbeC47HPZKdWm1Jjbt50zSrVG1+7gGNnG2Ofz9sUonvAJbeV1ZzOrJ/tpQjoE+PDOO1WBRmy9g6CkFNb3vwj55H8SQj3zO4QbMfgenT34Xio6/mHLTAnThjLHstiG7NGE+unIual3fl/263hdTeK8ln9Nkmrma6LBPoNZTnaqaZg1M4DqW/VKHmSwiXPics9ZIC2ayVoV9L8movXUgG3zmDCb24vpcPInNm3Yao99y379lxbL7ncL6njJq+zKa9cKTaMY1/MZsCza2MRvLXvN6q7Fk7fsPYjzXt/aHA5nxg1j05jld282UBR1ajPc28z1OGMEmrffCZfw5tXEge6rpiaHcQ4Wpg9mY//qgMc81HpP7s8cfDNDxl0BeG0cz/eHq2PKZZ8mkwexHfi3WuPIMe8iNxVXW4E9LGX3qcGYV9lUYfUtGkftt2IxhxbiT+2BdqQurf3cWLbn+7Jxuxy4+PI03VirI78UU9vXFcfTUkFHIoSlsh3UmuvBabfZ3Zh43DqLRCxl1fp7E1NUPYt04KYUtt2GKtiWo3CijR88msAEj52HpGBl5PZ7AyhU9kfWX0b67duxDsxqOMOVr8LFl9UW/IXoIz6pf3Fjtsstorymjosr5bH5QLZ5vkdOcEA8WE1OGj/vz2isNZOumXMAA7hFx01ezSOtStOHepJi0gN2/fAyjeO6w9lrE8Gw6xvP7Ha0IZCvGxqHXYDmFOXkw6wIf/LmD5xrnWSxxowduVvE5o1yZUl0fw2xllPl8LjN/r422nB/qwpazvhv/QDLnMfX3s9mljk5wmykjO3UflhBxDa+ZcCaJ2cr0113Fp/Nk5OIewLpOq8Sd2QLVl0ays/fLMeS+QM3KzWxY4wXsu1hB7qINLFs3HVvOyei72W7W3HkQXeu53/kGsl6zDuJKXv8uujvYo+RlWLrgf3cRxN6s9MDEWM5aCwPZYq1uaJPD6+dtELulpo7fR8gocOxGFqarhlZ8zpoRQazvmNsYPV5KJqlHmF/NTXTk9TYyP5aZNFzHxXz8hKJIJhtEeJPntZ6PDrHfg1V4hnvokTkxrDQsDTN3yunbmTjmUn4QY6cqaIDmLjbmSCwa35bRl9r9zNhxBeqNV5Cofxxrfr8cQ3vJKOz+fnZljSde6eDn/CiWRf7ywMLtAo35EMVu7rj9/3x4ao+YtfS8jW1cw3+PTGShQdXozs9NP07CLHMu4bp0GXX8SWIOa9KwkWftv6+J2V/aB3BspIwmDUlga/2jsedKGa23SWXXvq7Erlc5ezclsmmlK/AKr9tTSYdZXLEntsUpaItpMjuzbB6uesD57fgRprhzCw83C3R/YQZ79O4mPuBZ2zcqi0Up6zBHg+c4SRbb+fsy9uWclqDKZJsNalGH15J+g5JdS0hD65VyiinLZEOP7MPRvvx9iILd2rsXGxfJaGlxJuvdPRjt43ht7MxgLz+uQT++zqkKGTOYvRq78vFeDilsWN1KZMtltPjyUeYa54mLpypp6gwpu5PogWoD5dS0Rc5SN99C80Wcu8aeYDf73sRlMTIaV5DDEnZfQ29eJ06BuezJ1au4r1pG0bdyWHxxOvof4F7meJb9+JiGU3bxjOBWwCT+ERg9R0azTXPYW5cdeN5VRsfYSVbyIxQXesvotUcOq9gSgi4buCZrZbN9l2ajOedJW+0cNjjNBf24xw1uPM30jI+hqURG4sZylrsqHc151nP/WsyWfnDE52UCvagvZtEp9ji/SqDhp88x+4lT0aBeIP3KC2xj7kTs+Mrfn7zI9jZMwEd/OBufJDZmcgZmB3IfjLjCsk0noMFPgTR/XmaeScdRs11Kt/96wNLnZ6JWnoz26t9lk0eJMMyT98v7+6yhbgpW8rxvcvQOO9BtIm7mnKDjd4v5VExAPT7PNLPr7PG4E9h2R0rb37xmdauyMDdVRuHGL5jFqOM47R7nil+P2Njs+ajHM8WkJU1swJM5uLNTID3VC3b34Uy04r2/9flT1u+cI7ZwLr0x9DFzG5OLdqektOPWJ7ZsVA5ac17aNbuVRedlYwbnOv2Yf5lNdzE+XSuj+Te/sqjPybiqm4xaxn5k7ucS8c0PgUaNf89sog9jyxeu26EtrHZBHL7hZ7V31Xt2cdIBNOG5/mbXj+zjpv04wpz7kWEbuzAuCgXOq86dP5nWEB/8NFRG7659Yp9gETbxjLy+oJnFPcxHIYz/9tsftnp3HjZytp9/4RezOHUSlbwmHyS3Mc9LUjR+xesw8TdL2irBKs7hJht+sTyHSGScVxu01WhsZQQ+mCmnzT5daM63FVioJqel3TtZxqLlWKXD67z+B3vS/SxG8m/dK9WgbUmn0Y7fxcMwdfozMR+d+8lpYJsaeRQrsCBHSu6lmpTnIUed3bw+5epUYxaJNT0EGnG/C+XKwtGF16F6pDop3+5A/xVyWt+qSUUfNmDEMylFpnWjBPl6zLgrUMhmLdqVF4CvON9+nNmVEkLPYUq4QG9/6ZDVyxLUGSejl911qMWlEHfyfrxh0Y1eNp9G9QUK8t2pRZNa0zDwnpQcJDo0LUmJ330FCnP9iwL2yrEpUU7DX3Yj2d2dqOUv0K+7WuTxJwwvcS9o7uhGkc6bMPI6zynu3clQZwNKODM38vGBoyrQ0F6gBT8NqPvbcpzCPeuXtQH5lp/HAQGcE/bqk4NHKe7boKB5nXo0LzAd1/E+XeejT0FvlNjqLKeOqfpk5liBoOQ+omVI03+UY1WRnH4PM6Qhz7Ixsk5Kv18Y0bbgLFx3UCCjjn6kvzcD57cJZPW5N1U6VGBAhEB9XhtRe3U5PuL1f95/IO2cWYZGB7mGW5iQ7ftTyPj6PzoMJvHgPHzLufHD7UEUqJmD30oE+q0zgLoczsKsLDm9rzOmXNsyjOX+ohw3mLK3nccGlYwafYfQ58gSFA7yOmwYShbzC/FGrIyG9BpG094XoKc7Z4DrQ+igfQ18WJJK5of24UIfBlOSUsmK8+/A0ecg/lkqbanYh00bboDb9FRyKN+L2r8uQ30Nfz8tCu0zLkLBBgmd2hqFAbvPQPR+CR2+EoUN37PArEJCgTOi0KBCDlGO/H3YXrRyvAFmDqmU0xmJMvWr0DhDTNPuReDcUSlgayOhYIjEs7WHYc56CZXMCscF9TUwLFRM3wx3opUOQXaBmFprwtC/MRrs10iol3wHbm4NhzNiCc3zCMPT28rhzlUxjTgZiqdbSiDxvZh8ckIwx3UzjD0gIcegUOx+1B9Kxkjo2tgQPBx/GkpnS2hmXDB+k+VAy2YJdfxci1FjF4GTvoRaj6/H3xNmQUM3CfV7GYjxYRPRj59Jx/sV+Oj3BAwVxHRy2woMej0Gx6okNPnGCvT7bo6TOJMfDViBD/OOQVGUhGatC8DHpwUQ+BpEr1ai7+xpYNxDQnmhq7HKZQKEfEslxQ8/fHR/Ii7uI6boGD8MtLfCNv7bx/G+uNHdAjUHSOiY8Qq8s8MMnesklPLJF2/VJINHkoQmrFuOlywOQ51cwrOeD47OtYIvE6R0MN0PH+hZQAH/7TX5UlxkPwmH2YvpMy5DqZMVWkzkv32xGHc+t8SdG6Q0+u5CNEsZhqP5ueVN9Eb3cyZ4fpCENqp5YUl7DKj5SWiq52KUKCOhrlJME5LnY3vOYLAfJaF/Sxbi5Y5xqBYhpr33PHC8zxh8dFVKQ7/Owz7WxljJ7+thpgdm9e6HtclSzk7ueG34Fjh8TkL3/5uD60b2hcZ7YrK+5Y4PFb3A3TSVjhyYjUpvSyy8mkoDbrih5VALfJ4loaRwV6wbbobKvgKJ1s3EZ81G6FiYSpM9ZmPTfENc1l1Crg9n4ecTvVAzU0rTImbisltrQTZFQkKpC/quWwklLWIyXDID1yf3BqPpUqqLcMO9m3pCQqGYPr53wQ0fzbFwlJgGN83APw9GYNdkCf2sc8B1m3ujw5ZUeuvnhI9yeqBzLwkt7HTAPr10Uf2slAa5A765sgy0L4tpShfAM1v1YCyvyaddHPDR5mHY9Qi/01Zb/PloMC7zE6hjxVR8mauH4aGpNJLsMeGNNj7i639WOh3nj/eBAH4mPfl42x26MP+tmLRjp+HGq0OxwlJMQ0ZPxPRrg9GuTErJtZNw/uRueO+5mII6bFD2WgNf5onJ298KM38ugbZ/xXTDZBJ2c9QFzS4Syvw1ERs9huK0Y6mkdno8fqkajAWHJBTiOA4nZ6uj83YxHd44FnNrl4D9ZzElt1mi9UJdkOlKSG2RJR534PlXW0quf5ujeKo6xh8V09i0kbg5xhsMPorJWGGOz/fogqOGhJaVjcQFdwajNUqpyMcUk3zV0WGlmF7lDcWsvKWw7pmYZtoNwzeZfHybmMZPHoqW14Zh9hIJaZ4fiD7nh6DhMCkdMRuC8Zma6DlFStGbjfFxXw3MsBCTauJAnN/sBy8vianm8wD8u1AXBr0Rk0O1Mco6zbHjqIRs9fpg4+sRCCIxad7ui/BJC2sGSmhSfR8s6K+JH1aL6XSGEZpcXQfqblIaubY35q8PABYkJtnUvtizQhfGPuZnMqcPOsdaokmnmKx26WPfeAts3pRKNVN6olrtSIwtSKVHQb3xe9RfWMn77spefQzcsRGKksW0eLI+NkYEwe+pYhIOGqCfhh484HOOuKqHOXv8MYbrww9bLbSdvxwfLeZ39F4Ld31YjCWzuG7M74bhmz1R4GcyV94NHb64oVWIhI5c68bZ2QmddktohFp31N8swrIVElJ5dccfmrbo1yGmzOvdMXfoJIwrTqWXF7pj7YTxKFmfSl1n6iBzHovR81JJZaeHz9T18C3XnKrEbligpYOKb2Lya9FGnbVhYCbj/fJDC8N/68Hvr2LKWdgN/c9txuhTEkosU8Ob24Oxo1FMX8Z3wcB3a7D3AjGl9+qKMGkl2qiLybGlK6787INN6akUN0gdey5diCU5qTT6tjqWl7ijx+lU+mGqgb0MXbC+NpXqj2jgpCuIi6+k0vLemti913SUyVNp6wtNDIiegrWxqZT+jxYWTO6B5XkSejtDHYP+2wkOIWKqW9sVDUJ6QMBICSVf7YqTXu3GNheereJ+QFHjdkx8IaHnvu2QvmoTOuqKKfXRD9A7FYSuC1LJUtQBu/5djT6vU+j7vk6o3LAcrRUp9GnOHxjd1BsXPpOQvuQr/JT1QqcTvK6+/AeTe+wD1lVMEQ++wsWue8Fyq5hqH7TDA/9+MKlNSt9/foM33r3BnfuUcV47LLyei4MSpBSz4zVISk9ipkRK7fZNINpwAu2PSClkyTuY8uw4um6UUvqBZmhYkYELl0up55N3MG9nNHoqpbQl6x34vNqHVj5SGl/bDH7FezC+XkK3B3+CVRHb0LYhle4efQ9GMZtwfFkK+TW0QrBgiFOUEqr0bYXzY6LhfCnXh+xPgCv3w2P+3eevvkG3lf1h7CG+NptPYFnWBwKfpJL+iffgPTAfvaskVPrjIXzYn4dtdyXUN7oRJj/LQfvxErpr+hKezMrGLDcJeVW8goAjmejvL+Hc/hJsQ9PxcRHfe/hLyM5XoEcO1xnWCM+/CRj/UEKv/34K3hoSnKTBz0r9Keh8/RvL+kspMfMJPK87ihZDpaS14wms3JeAaqZ8nXeeAGjFI/D3v5c1wv0bMZhuJiXtwFdw6FoUdnSVULrpC3ClcKzPTaVak+fw8sE2zDuVQma7X0BlijF+2cXvzvQRPN1jhIoFEgoTXoCWaSJM4We+4NwTaH4fDyPcJbQh6SXUbjeBQq7bdwe+AreNfeFK91TaL30J0/8+jZavUsm7y23o6FuA1iSmPpvuQOjEU1jwXyrZ4H1gS0+g5nJ+zo6NsLJfFqbMFVNT/8dwyTQDg4+JaXjTQ9gwNQ07uF/UrrkPuW5yNOH+qz3oHjSslWI816imnnehYH8qvhHx+5XfAevoZFzMNaHO/A5c9UlE5sDvtKUexJ2HMHYcr0+XO2DpcxCb/oipIfwulMqjeR4Rk+/wexD0aS+WBPEevHwHvllG4L7jKRR55y6oGQ/ErUMl1DPxDuwZkwzhAfx+hzSAtVkCbP2RQo8GPoRcz8lgxOvkptotOKYaA0n8Hvcb34UyzTNowPt34vxr4HmhAH04V0TMvQJ7jfPR0V5KTUcuwc6ITK7pqXSz4A6U9DmG96r5+M5b4NqkwHUfUim3zw0Yf0dA/2Fi8npdB7/7SVCNr7na7RoULU/BshgxfU2sg0vrktBml5hMSq6C2+QjaLhITOznFaiuisec4WLq+/sKVE2KxYiSVHLOvAKPru5HZ5tUCtOtgz+rozA9KYW0Rl6FoWuGYSPnzE+FDJ4WmmBCPJ/z1BV4XJQORv+JyUZSBRleEoDwVMr2uQaT3DyADRIosvASTAy0ByfOtzb3LoPnKUuYz2tM2aMOjr46gyM43w5vVMHShAJseyCm/SvLYVFKHmpZSmlGRymIU06in7FATUtKYe4sKeqwVBr/vho2OYnxuSqVCmZVwamUvzH5Aq+xewRL8o6ieVwq+RkzuOqagOETU+n1vxVQVBqHsSNTqTlRBarcWPzeJZWqbRjEXHT9/xyde6gAJsybgYa+vI+UZ6Hoox1m20mpcUcRHK6cjLuseK9NLYZR/0zA3uo89+kUQ4PLGLQqlvB7LIZW7mXhnMl940qg2WI4tv1MpaaB56C2zymI5szM7M6BzeJs0P7E6/nJRcgzWw0/86Xkp3UOErvNgzfcdxLmlcO6nwgO/Xn9r1XBKcczeGl3Kj1vLYZpt/IxkXs3y82DWTW5+DxCQsOXngRP05NYUiolNUUB5A6ajW/iOZtZZ0CLrzPGcK8B+2w4NA9Qnde/hv9JMFxui62WvOaP5EH5zYl4hbPTJ99TsMNvHN5byLX9ei7cbBqFWbw2SoUCaKoxwyDO24n+Z+GB0zlQa5VSn8ZT8HddIejZScis8DSEjY6EkBIJaSWegDMj1sPT+dzjfp0G33O+sLldTM5DSoDtzcesMH5HPsdg6fI8zBwhpgX/ySHy2wncN5OvWZ4On2uzMH6CQK7b5KCsmY2TTkqpU5wKTq9mos86PuctAdxeIT7gnmXSooAPu6Zj5EwxucsyoOiqDXYY8559cRxef7fCGn6Gq19nw4q8KujK89RvSyU0KcrAm3t96aET0BhZCt84Y2sQP88Z8dAWKKEFhwQ4OioGFsZy7Z18DIYX5GIm99D7NsnwQsjBM/li2vnkCPz4loV1aVLamfo3fK+fjQ0jBAp/Ew+2t1wwUiah41eOwF8OMxCCxTSnMRnMbv8DatoSGp+TABeNr0EIz1NrAlIhxTQJWj6IqdggEbQcT2B9HOdejUi4EJeFh3n996s7AG8WzMaMZwK110SBd7MLtvCc8rpnNNx7PgNb5GLaMvkgPFjwBHaeFlN710hY9eQ+FL4Uk93EA+C8TgYFe8SU+CASNhakwnk+JrgpFn4VZ2O9uZhEG/yhavxx/A5SWlMfAqUWGbg9RKC2LkHQ1O6GxgdkFNy2C6yTXdD2qEC9dbaCRewMHMJzwZLbu2C+7gu4eVZMFyYFwqif6VB0XkzLO4OguTAblbwf83t6QfE/x/F/2eGO+1yofnEMHw8XaMnmRWAUnY6XqgUqmj4Huq5wxtsGMpozPwDuGjjgB1cpzfl3OXxutcMKzoHWUQvh29TXoPmUM/O8eVDB7zXUU0yhavOgsTwTBrwQ0xptXzjf4zgmPxHTiSsTQbdrBj7dI6XeY+2hVPcYOnsJNN/dBV6/EaHOEoFO9HGHbq+nox5nAGmiCzTdnIpfrMW0ZKIjeA5ugQBTMfU2mwjGRf9CUYqYRsaJoOVkLszXEJO0nwiGN2ZiYZWYlqE5sMwMHC1ISHx1JHj1PYaR86VkVzoQ3lhNwylTBbJunw6P2WS0D5dQ2vDJcF9shSa8Bi4Ym0HHxjZoLEqlIr2BoK/4CPeMxDTO0hTOK99CymeeE/8bC9qmRZAbm0KzHg+EzX1Og44ylW65msOtK5kYphTTkVkmcP1iBhoaSkjvTi+4LEnHoslSejfqL4g4Y4keRjyba/aHjmYLvMTHVHTqwoaGr1DAmWfV4t6Qse4TvLkgod4L9aDg1XtIGcnvKFYLWiyLIeCvVEp+2wuEoDMQtFdCe97pwYeiTPQbIiYzj3eiyhsZWMW5SJn/VYR90nH0aO5365+LPDYr0aBdSs50XQQ+I1HJOfygTVewrDbFm1slFLO4TWQ7ajDac+b58vi5SLlJDYG4Zrq+FnXMawfFXjEl6X8XPbr/ieuRlMq8fokW93gPXh0CReR2itZdL4XacWKq//uzaE3qWdi1W0r1nt9EAWmZ2Mx1oD76kWjzqgz8UM21dBGJkm+kYQhn2pvtp0S7sxU4epdA7htLRWWxxmhfJ6H6W9dEMYZ9seijhBIMykWDNvdEl0IJZYvOiF6qaeNPDwkVVBSJVt7vioFcB5Isbop2LfwPTDlbWm29KboVw3VGxP3aWSHa0K0SHvNa8r1eJCo+zevkVyopvuwSGf+dgQ08Y37ZcEgkaU7DsggpKTpCRCkHfdDJRqCSY7NFSbpLcEM3gRTgIfpJ83FVhZRKtLxEETPd0ZZrzjc1/nx6Fp7JkpL/1bmioHl6GDNMIKv0DFFjf220rBTI+FSaiD28AU7dUumw7ULR8c2XYfGDVLrxNUJUkF8J+VxvN1w4JGrna7tjIKaKTfNEBbw3A7ZIyN/bSrTxdhrW9BLo4XhDUdmcYDQwlFKUk9L+W/1a/Ma9Txh2375l3WrUzOd5cImu6FX8Mpz0TUI39liL0vsuQnaY617pVFHcqHnoxO8IX9iJjmxzw/MzxFTycLoo4YAT3jDhvx1pI0raJ8JVahLqcmeA6F6cLVpxH2wW/bB/rv0QPH6mUFR1s/3NafXQyfVEL32gyKzXVXDWkdINJyvRhwuZeCWA5/dv7+wL845hIM+hUUUp9sZpaSh7KlDXpcfsN3tsQT+5lAKGtEybNHQTDnssoVr773YvHGyw9R3/1ubj9jeDrPA550n1kRr2Hp6voayVc++iYruE2KcQxLnI2niH/eGpdyGYf9f1SI79RN3jGMOz3pxVG+08t2Sg11WeR0aVVwgfdqD1ac6BPjmVT+eF4Zk0fiaGvSsLIzajzaRUEqR7K7KzLNFH4HlWPbMiLNoCyx3FFHDkWKVs+Cdo4JkooFtNZe2ht9Byn+figPYKt37PQc+Zr//FPxcbak9i03cxXds8T+X28gTm9ZCQT9hI1Z0eWdjIeT5g1T+Vb3Mz0HOnQH0Vf1fes4zEdD0JWXedqYqr3o0fOH+6ze6iarlhhnlmEmobpq0qyDHFn/xZlAOqionfIYuzXFHESNXC1lYIvcqZ7cnVylPZp/H7ds7q4UdVTaJ8HD2E+77tQZXHp1x8ullKd7dGqzyDc3COVEpF/y1VHbmdjV/2SSl0lrXq27p9uHmrlIrbBZXWg73YIuJ733lQNTpvCJp4S+ha+jbVaDYILVw5qxyUqHpu64LWPNeXqSSqQZqdkMnHjFQPVg0JKsWEfWJqLSxX7exWjA6veWaBCypmfBYtzTn/TM1T3fQuQIfDUoI1aapm6Sm8we9d3yFFVRywH8N4z5ZpMFWa6T684c891/a4yr77AIzhXtmeX6rK/8cIJ9WJ6XlRg6pulCa+vcM9eup1lVuHOnpellBxfKnKa3wF1nNuUdNpU2XGlGEC18zDE9+qUlPO4WMtXpNf6lUrL5fgT76eNRsuq7JTYrCD67yQ8kMVdiAawzJ4zdx9otqi3g/H9pLQzF4dquYxmriYc4jt9s+qJyM0MO9GKrXO6ML+xDM8z7U9dXBvtt+8Es8j7ztnHTZizkXM4v14QPitSjh3AG3bxOTxrA9rfjsfjdwEgvfGrPFvT9y5R6BVV43ZzbWG+HYe1/zZPdlxR02MC5bSsgYNJhSp406elSJH92Tvb1WhYaWYOn+OZj6nCeNiuW6/Hc6GP1dhEteoITuMmHlFEZa28B58NoXt+3UGG3QlpP16ArM8k4+XrovpTO9RLOJ0LrY1iCk83Yy1d8lB13ru170s2DlVFr78ISaLSdbMzC4WHT3EXItGM6XuYrRUSekVG8XGxi7EnqESyn1hxuKTPDHunYSa2UhWG9cbf/Nc+alxKDMa3wsrbCVksW8ie8jr5I6LhOycR7O3mpdRXSGh0I8z2UaqRq9ZnB9uTWWrZ1WhE8/mZn/Gs3M/S3FzhJiSD7uxvkXFqD1GSuE7nNjnG4XYu0FCyTOnsUctmZhiLiHvI8AmbsvAPD8JNRTNY34bD2KYREqlCS4sXxmLjbwG2DZkEeuXoPlhXgOt01jVnkWYY8D7wngcK7zogVE6nIed7NnG6/rovoPnxG0z2W27P2BrLCFTb2C/dTtBaBWTbZEni06qwzsVPHf3WcnozRVsfcpZ96436zO/gs/PdWBVIKsqKcNha/l+z69kG7qex+5GUnJcuoh9X1mKiR5SyiyZyzIdj2EZ1x+nl2vY5vh0bHQVyKcyhClPH0SLD1Lq+24pe/k5FotiOVPpLGJ5e33QUlNKkVGezP/6XLTl7FQ0zovp/+/fN0zk+lC8iHWG/YWWPEfYxKxiW593Qs4ACRXprGJ3FDdwdEAqZT2LYKf+uo5Po3h/+YWy9wF1GMJ782XcWpYxkzBheyp5no5kHweo0POxmMK672T3ii7i7dV8npfBTMzZLJHzlYP+VrY3Ix19+HoMrm5nCZcO4gAjgcZvC2CLhh/Emmp+ztfWs7KRS9HwlJiGPF/FKtLn4hs+Z9dnAcyqbzf8wFnRNnwt0+N9xLg+D4jdwLZ06YKBgyU0tk8wq8HbmM33/nvrEWbX+xbaDRDTvJOx7MzKGyhwDvw/js48rObua+MphSaEkKckCaWkJGOtFUIUihCSkESJFKKklER15hJ6mkclTRJ19iolUYbI0GOKMmeelXf/3v/O1fU9+7v32mvd9+fuumKf00FmNuQSzhXKaOnkoyx+UQ3Oqkkg/5+HmctbOWq94DX8fIjFvE1Bp8n8Xe8OsDkrUvAC9xTNvCh2KS4aXbgON7mHsbSqdZi4V0ZeSYfZklPuqLyIc3jgQZZUvRizuM6s3rWH/dh1A4s4m+lekbDVSZfRN1JGcTtkLFpSh2lrE2iMjYjJxtRi1CO+ZraA7VRMweUhx+mBv4iJRIfxVFwieeVFszVjozCK57t9b4VMpd0Dgefi5a+OsmEO63Fq/+NUMfsYc9Negns4J4dEH2E3TG5gM/fuvcNPsrK/zZiYm0ghx1OZT8o1FFgnUoFWGluqeQVruf7YqJ1kMkE9xrLjpPfyBPvdmYIrU7mG98tgPWtSsP1NIjm5/cu2BR7CtfaJJP9wnAUdDscLtolEbSmsVdUXXTmbnZycznrCfXATz63Be1OYy7GNuPxZAjXOkjG1S56oOyGJ6m8JmeqXxdjtmEgR4TLW9rsJQ7ieH1bMYp3p17BxcBIZR2czQ7VUfGfJtUIhjz21S8ExAfy7T3KYyqowjOYZPGhFFjOp3YdDJiZSeHAuy5oRhD38ee9juexU6nYs3JFI3X2ymG7bVizS4vOlkcGKHZwwcCdnP8s09kVzIT7iGRmb8llwcSqO251IL5+XMa96exzB+2pbXTHb+i/iuye8DmrnmPqPGWjJzzJrzXnmUToF23nGXxp3gbEnFpjWnUDp6+VMMSwNu88lksN2YpvMJ+Gdnv/9fruOJX/PwEJzPmuud1jarXQ04XP39WcTS3axxU6eJRP97rFBmTMwa0Mi7ejTyqJ2T8HXPEuuGnCLaZtYYCT362L7a+xzQTb69E6krX7tTIBZuJDXIXXef8x3rRDT66W07WMnG2QjwI47UtLr7GTPzeKwslVKq+e9YEf7LUPjqwn0IbODhW5cgjpcB6IftjNTkQMaKSXSiN2PmW7abNRdxD06sI29O5mHjY8TSGLUxZpH5GIZzxT9Ml+yt32T8Nu6BDom/8pUSxNRcyznugefmVqdFC1ME8nFu4s5OYvQkbPx+Z2vmJ9RPE4dwHPQjFfsp9YxjHVPoD1/XrHxDdHoGJhAPzzfMStBJGpM4llswGem4x2B9/odp6PC7yzx8DocvY/fRcNX1lm2Bq0OJdC0JR+Z84UV+JvP1w6H18y0vgBnpCfSxzm/WZnCadR4xJl8xWfW+eEkBrgk0LOWv6z9TRI+9E2kS4t+s9pex7FiYxJJtv1gnj4RGMXz0bLOn2xR/EH8IE4kj/K/rPmzFypvlpHxIwUqT/HEIM7MdP038y5wR+1Rx2nVpq9sWX4J/vZOoP5evSlz5Vn0+cm5y0WJOueewYrZxyn7kgIl7EvBgr8yenhbheoWJGMSZ6oJxr0pPOkkjkvg/b+4F2m1HkDXk5xXm5WoYUEIwjHOcrtUqPCLHxbfTKC+On3I7soWbFmbSKIGJVoS5IVXy7lWL+pFyWsqsTs+gULvqlHRxXPo+CiRNkaqUiGVoorWcTKP7kMev4vRhue14TnKNE4jHb07ZNT2nzpZNafgKe5rmn9VSePIvxgZxWentQ9VqQajO8/+Bcf6kmN2IGpYcQ2x7kdrA3ai/dBEMr/Wl16Wy7GNc3vvyoGUGF2F5pJE6jkxkGLGX8AYOE6mdzTJO/I87uQe7flWnQ51ZWLOBhk5zdSi8u/peOp4AtnWD6CbjmkY2ZlIzUX9aeAihiYnpFTzehDNo2r02ZFA8zuGUOWjXFybI6PpisNp9LxslP3v91r2Q2lHYQYGViXSljmD6Y1DOlb0JJLvBi3SU6/CH3xmgxt0qGt7JfZ9y3PiVT3acrsCPZBnT3d9Ugg+gwsvyuhS60iyWVGARfu4F/vpkeGxPPSWJdLM0yOo51UOOvOazGgZTr9nn8e63OMUvEyfZm44h1v5LOyaOIrWVJZgGK/Pto5RdPRuEUZzrfbBUTTI9AyGci87vUifTjQ2Q+chMTl2R2DzkjrY81FCNQsOYY/xeVC8IaEJtYfwdvRpqJsgJcd+h9A4PgNq74hp6pkIdH9xHRwfSEjr9kHMqb8KwXZSOjOB9+yVHLDXTqBxBhGo65sKRWIp/ZMTjsldCXBPIqVPnWGYv/A6PPkloS0WB9BjwFUYM1FKqYO5Xh4VgFaClLYGhGJT+hEIFEhpy41gNDpXB13W/LP5buSYDXOnS2lxfQAqBx8EjcX8vXOC8EL8HljyXEYHJLvw0dbzYMf3MzvRHyW/i2HqGinNC/HFBwH7ITJGTHgwAE1v74ALtlJ6PGwnPvLxgDGmUppk6YeX8TREB0tp4VIf7HLPhFlRUioZsBln6y8Ftd5SGnPGBycW2IFuLylNHLwZm89Z4dRDfG8n1qPOm4noXS4lq7D1qBgyAXf+k0AXAtdjb/tk8PCT0vHsDaijnQBrw6V0aoEHrps5BR7VSuiIywYsfGoCNuckdEVjHeKsGbhVxD/vWoMjG6zR8q2UOi66Y4aiGbbslNAKHQ90TDTGDaVSGlTGf+5phMb+Muo1nj/vIIBfGVLq/3ENxhTGgIGmjH72d0Pnqwbgzu931MNVOHPkDD6bEsqevgpHF1vjjZtSOjp6Ff5aOhmNPWVU5bAMP5WMxZcP+R70V6PdK0MsVODn2r4SIyJGYThfs7+TKzr1ioKkQbzOJa6YGHIQCpdJqMXKBTXn6cLqvlJysXXFpL3T8ds4CT19sBw3O1ijvURCcw2c0e6CJS6Mk9LunsX4vsQAU2ZKyPLMMmzHkZjH7zdW1Rlff94LA/g6H2WLce7NYSDTl9J4NRecbzcINE5JaIHhYjxnbYU55hKyznZEtchJuKEfv+u5C7H4likm9pHRprfzMebSCAzukJBczRHjDw/DYn5fF74uwG/ntkOEBX9XsgNObfKCts1SejLSHo3i+oOLg4Q2dDmg7c6J2L1DQpGv7XF/mwme8uD9GTUH7+8Zh1qLuXc/Rgx20sG1iWLy0F6Aodu1sXmrhOxuz8VreVqosUJKd9/Yodbo9VC0REoDZtrh1z0aMCJNQrYT5qLi0/F4NUdCw0S2WJlihDUjZdRXNgsDPgxCo61i+p3O22H8ABzmIaGyDht8naOObL2U7uFMPLF3LcT+4e86MAvHB6mDCkmorsYGcwvHYdIvMZnze7beOQbt+0hprLk16gVrYP5uPr/3pmNxez9cy/ew9rM1NoepYEyBlEa4Tkblbjdoeymhu7et8ai1OkhvSmjr3KmYtGk0bronoYlmk/g9jkLZUBkFGpth7pI++OukmJTTLFHyvTdqpvCzDDdHh1erwL1dQk+uTcJxoA6fuFY4yyfh4FoDrpMSWnnRBKfH62PDPhkN6GuMzSuUsDBRQgq7jfHRlVVQ+J+EzglNcKe3Orjzz4IpJhiraIDR6yR0QskIQ1fpY9J3nlVPG+KKLEX0OCKhcZmGmJXgBim3JHQYxyCTqoOgVUJWZw3RRN8AjY2k9Oz+SOys0kcTlkBzr+lj2CVF1DjMe3K7Hio/WQOiGgmZfNFDvTx1cG2WkKOZHtb3MUSnBt4/McPxUZcyhsyS0eLlg9HQuTeW90hoSP+hWLx4PSTlSmhG3TCsTFWHvlckNCBjKL47OB6z/pFQzKr+ePWDEbbM4fXZPAg961TQWMpnRGsg+ot6Y/dwfl8dA7F8ri8onOZ3qqaJ4knekH6S13CVFpqdVIeX1yRk3nsgWlZOxhg3Kak+VsFd4y1QNV9CKaV98M7NCVikL6GhhWr4cJk6JpbKKPaRCspHq2LccSklifthGO6A9nQJ+d/ohx8eqkNFp4QWWqqiyePV6BsgpWwdBew2W4knHKX0wlIBfc4sxdn8Hj9k/oXQow44W01KK9oU8MDb2dg6UEpX43vh5uZZeI9rY2SyIlZPskavKAkVLO+NjdkWmNwuouX5vXG5VANfD5PR7uVK+OC1Kvq7iSkvtTfaKeyBrdES8tyjiKZ6mlC/QEoWGYq48+42jOWz03zpI5it2oyBLRLyW/cFGkrWY36ohH5d/wYa11fjAD5r7vd/gsd8V/TgPd8a+hP6qjjjj6liKm/7BkNSFmHBdjHd/vATgh3s0dRHTJKK33DRyRZ1DPjPd3XDePUZuFYoJpObCrh36CDUq5eRdsgn6JoyAJ15rQyVf8CV5HBwfiKlL8afQcHsANQvlpDZje+QBP0hc7iEyqu+wAfPADTiPhIV2AFu2/ywMYz3c9BLCJNuwc4fYnLyegMPHTbiHlsxVQ58C/fWuOOwSWJKifoAkbQSLfqLKarzE2jbLkeffmJi3l8grHww5ttLyWbxS+gJ08JhF3hfHX0PgneHYNhxCckMX4PPlYPQZSChpAEfYcjygdBuKiGdP53Qf0AeftBLII8hbXBLkoPGYxLIaNJDaKjei5u4nw64dA9M7u7C9FgJOf1og7px/uj8UUxxwY/hde+t6Dya11P4FBwTNqNgkJiWtHZCZN1wNC2QUZTfPYjdMRSn60hp8syHYN83BhR9+R39eAjbff+BahMZhSo8gPJvgyEWJFRd+h/oJJ3Bsr9Sun21CfYcLEB2TkpT/l4HldI8XMh9s2fcLWB7eI5Yx3nswR340T8T0w7JiNW2gNGYMGyaIqVlltfg06J9+DKTn3f4dXgdF4Qu2hJqLLoFPWt3YLEdr9vCOxCq5IcyXTFpO7aBz2sd/K0updaQ62DXezgm3uf3daAVtIqFkL5dQl71N8DQJhYUDSXk8a4VXGL0IfMbX59dhx714eDG9X+OUyvICkrwjQXvq8fV8PboWQw+ys+rWwdPp57B5ZZco140QHtHPk4hMdV/qodkyxxceIbPvuwKuA7MwDGxUorb3Ah9q//Fz1xvl3ReAoM1J/GZgYx6n6+FkKNJ6LZbRrebasG+OgqnV0mpKJfByM8RuHOWlB4ZEky1OoiuZyXkKq0BG7sQ7OLe15pfB6+bd+Onbfzs1g2Q4rkLcxaJKSykGc7u1kexoYyzZDV8S9ZFG65RGXW18PXMCehaz8/OauFeiAxquN9Nf30FPmlaw/SpMjLXqIEBLuMhtJz325g6qDMsxbLNYvJfWgH7W4sxgM+4V3oVfGvIwyapiMLc5aD8OQfdxogpplsOlpSJSYViuvGiGmqSU3FDI+/zBedBZc8pfMCZp35VJdSXHcfECl6TexfB/IQMP//hmqZ+ETKmSdCE/1z2sgJ+rRSieA/XrsPlcF0pHrvMpLRLpxS03Y/hCScp6SuWg6bqEVSaL6Xncyrg3v1IjOWe5ff4HFyRh6MRSihPVAHut0JRzFk3uLoSCnvtw9n+YtI0JyC7UfhtpYRUPMqhesFI1OY10cu/CFve5UFekIwk5WUwqDYT8jhT5Y2rhDsFTqAbIiPVxefgy2o7+BTK30sV4PhsEkQl8HfVVMEWLEWFDDFN0S6B5uPF+Ib3W9zQUkgQFWHLJZ5NrE/DjEMp6F4votvPz0Cv/ckoWiqmXeeKQPo0CQuec5Z4dgYuWCaga+3/ZqcYTj8XY7uY9+eOM7D7nQC9t/G+2lMAFhpxeMJTQt/+nIZqpaOYuElCleUF0PzwMBbaSuj1gkKorzyE4vvcXxILYe6qg2g5gutMXSGk3wxF13ci8rMrAYtLZhi9lc9seybYjZmAqzVkFDM7G4LNjPDeGwnp38yHJ94l8CZbTDb+eXDB+gwEbeHzO7YIHOqyYXSLiPTNSmG0/gEYwn3ZvE8WJPcKgIKlfB2NXDCPWQmRA2Sk+eYsjPGdD61+Enpw+yxkKJSi6QneV64F4GBejOlO3OO0s2DmsjM4+qiUXhengop/AZ7q4LNgfwJeihOxhO+hUCUfFnrIsOagmHom5cBbAzGqcG2fnJUJ177wPtnCfx6TAXvuH0PBLjEN2JEB9nQE7+0Uk3F9BkwvjUI9BzGVGmdC0vUInPFGRNOPZ8KR0oPou1tESeGZYOAA+LqF3/WPJCi2tsFBuTLytzsB6prT0HmKjJK1TsLlcZOwJZvXoeFfaNlkzLlEQlEHU2FSH87PgVxLf6fBk5YamM05M/j9KajoVQk13HOj8jLB9GIZfNVKIHv7fFA8fgSWpHAWcjsBwZ4R0KMiozzTFPimvBP8uacHm2RAcHUR5k+WEOSegEfFhdidJ6Hb16RQvOg0LsyUUmWrCJoT83DWKBlZz4sFiwDAhmIZPR+XAMtLZqLvFykNVZHAn1tTsLFJQod2CyFv4iT0KRFTt6sYusU34dcoKUki4+FpWCPYcQ5fliKDbp9jEBgppemmMnD4NwrezBTTk6+JUCotQH8fCZkWxMK79/mYeVdCDp2HYXhBLjoPl5FhxiFwOQ+YwufFbWIc6HnPxIIdnDG8j8CmP9ZYN5rzVVMETD35EPJVpSRwOgjRQ+5B8gA+187RcEJ+AoqrJfQ87SDsSpCC5QsJnXp0BHK/5mEWz0rHFfbDzo4cdOW90ZKxA25dA3SM4/nFNwLO5MxEi0DOV7P3gVPoVDQ1kZCG0nZYuOYpVPKMsG7DLlBSyIQO3if3V3jDds9UkHnxZ8Q7IPlgHrqu5fnI1ws03XJQi+fQy5dWQtKLLGyYIaOSbAdQ9QWM7ZHRupSdsLZtJpZxJvz5zBO2GE5FZ4GE/n29Agbsfg3jHoipYPhi8FN6AcMY56K1bhD1OAvucd0umbwWjAwyIGWljJpUPOH12DzcwBnmhe5SWJucg0ZSCTX1toF+Wlk8U8ho0H9T4f376ZgVyd/11Al6Hk3BPD6Dcn87iMp5C8b8Tm1bbCD09AvYCjIyLXSAP2O51iTxc72zg8UG2Zg0TEqjH4+C5PcZ2PFCRmfQCPSMLLGYM0b8z4kw/eJEHMJZMcJ3FCw5zpmG13ZBzgjI/PsJ3K5K6Hq4Edx3LgODGjEFdI+A8j9F4F4ppsuvJkJGWxZO5VpnatUb7M9moGehjCZG9If2I+mYvz6BFjj2gVsrJ+D/8ulQvyFQHTQWqxdK6efwvrB7mSFqS8SkYci/m/ETenheCDHtD+6638CR121F2wgIFpyHIfxeRvsrQfb5LPTmPWBmddu2+1QGFnOtdnr4zrbudTpW9k+gkBe9QM1+DGZdkVHXmz+2l+tGYcFMKe2M/2qbFKCDH/ylVP3mnm35aW0Ezg9Jg1psu4qVccxjPrOSdtvkiF6Yzj23S/zWdu7ObpjtIKV36QpQeqwGbo3nPuJ/zbYNqyC8m3+3os326sss9N8lIbfaFFvXqAy0WyGj6s4KW0/ndIz8H3dl5NhO/zkUQ/UTqHPKZVsXm8GYyBnAvaPeVhqigcUnpKT1utZ22vU+qMhzgZ5jk23Qjt7oHiUl+9/3bDcdq4OSf7nnfs+wHciZwF2Jz+NPuW3dhmzs4frQob/SdnNNBv4YLyP3lkO2Q66l4y2uXcGCk7YK565DE5/TUzGetpZ6jfCokvPzoiO2ucXZqDeJs1Nim43fvkzUucmzsO9o2/LXWzGpdwIVf4ixGTZqMyp4yCgp8arNO8F6zOJ5vzjtg01osRsKNKS06coQ2/aVy1CZ575AFwPbdjsnrAyXUC+/sbaKdvNRhfPDVw0j20x3O1TmuTKzVcd2RK9ZmPZDQsOf9bYdu38qZv7murHtik1lxgPQXM01wV/Rtubdbejh2UfD1tw2me/TimdbDf9Fs8IrM1Gfe5OFYpiNjacfBvIe0Ji6fNYJxS3Yzn2wJXWvzegdm1Bri4TniHKbXkcnYxTPj+I5XjZHL5ljAc9WSXPaZxbVdYDDKP58TC+bCOUnADw/+nik2UwuzEa1Q1I6NT2w+kqfLNRJ4GcPeVxlbr8XjU/KyGtAQ/XnH7uwPV5CPVHR1W6BO/AdZwa3oltVx1RNUXknr7OdRfX0scZ4aqiEmofnVa8N+ATVayQUevtytb/RW6gZy59//rbqwK3TGMHzY5uhhXyIMmdgYxmNdRopt0jPRpXTMupM66guDs1Ck9sy6glIqX5jFoZVEp7TDTfLw7bvxyeNEvo72Ux+IW0PivfydxW/qVZLGYsVPP9q7/9a/TzaEJfMkNJn0QR50pyf4MvPHlBsIf84qxzvjOdMoiiUu3mUoHcJ9xEWKb9WUIS+m6U0VitEvmNKIapxblTb6yf3vJmPW9USaHWGu3zkjTD89Ir3v0OsvGPyAfzRI6a/Ot5y2Z5RyA5IafO/6+VPu/TQ5wXPbhuj5VdCe6HbYik9WX5Snn6tG4bd47kyw0/+fWc1apuJaZ7aFXlyeBUuF3A+nFAnLxl+Dl8WSelwWb78W1cpvpsjo3me6fK7TsWo9VZGKU1J8sC/EfjBQ0ow54o87XI4xvC5bnpfINca+w8u/EdKOvJUeYfZcJz/WEJ9Bl6SH1isjE35CTT5nyvypx+VsOShjL7sqpYfK2XomMbP0uujvFFdjoIhvDccnsjn3b6ASt5S+iVtll/5UYGxTpwDZ5E8xCoKO1z4Ht79kldbROKvdXwGX7+SO7Rq4wXuKQ/SX8mbxinjpsAEqhTclr9tV0KzC1JiezvlQR21OKZNTG5dWsztO2EKzxReFn3ZSTc5Gu+X0efZSqxtfiF2RoioUzaChZoX4NpkEc0KHsHCp+Tjk3MimhL4D9sWEoV7Dkup9m1f1j8qEiMmi2nDShXm3ncI5vOasF992QMchGO4FulfGsIeCRTRaoyUumP7sVrVy7i6m7OfuymbNb4OlfjMfvA1YH6SGgxkMop9+g9zGnAO28+KybHvNDY3uQyjOU/+WjyFTcouRrsszh7RE1gXnMHXn8TUcmMUGz7uNI57JaEU3VHMaE0utmyQUPru0Wz+hSwcwv1iSqwpq15wGBW+c+9z12enPJfj1cEJNLrfBHbHeRnO5n3l+nICU+0ehLGLZKS0ehhrChmI+2ykVH/WiN3oUMA2fq5350exHLMemML3k7drErt1+wpqXeX5buo8JpvcgP75/CwVM9mK2jr8/E1G8NOKSXQq0fSmmB44L2D58yrwKs+nWVqzWfatMmSBsv/9Gx0sqioD67X4XSdNZ5VT0zFqiZRKKhzYmhuHMYb75mxPa3bq8kpsfC+jolQbdnSXK/rxbDs7cCpzNHFGBlJyHDWdxcRp4tx9UjL9bMPG9lZH40SuOaJFrLDiL9hYcQbeOJlpHPoD2vxdOlWzWUpYI/qvk9DDPS5sqcoVXJ0hI9ngpWz3DoYy7qfuoVvYiG/VKHXkWbVtI0vbdQGrMng9ly1jrcrnseqSjPRfOrOJY9PwQrCUxIvcWdmUaBxRxbP/OSemWrYKXaNkpK3iyNKyVqD9fjFFdC5heocW4yZ+X7EDHdn4e+p4ivdejMdipjq7H9amSqmR1jDZ49+Q95drcsEq1jG2GXVjJXTf5yCzzLiGkTwrRfT1Y8YBtbi6XUyedgfYg2hC08MS6jsziH2fLMfoJs7to7ezIwdS8dsxKbXx7tJwj8ZvllJ6uNaLab51Q5P9fP06b2aTvBKn9hHRh0Xr2dVGJ3zI9QeivVh4f2Wcy+/CLs6H6ekqYgPPesO6fVnsuR44ellCNmu8WVzBdXSaLqPmcgHz2N+MBR1iKo4/wsJq6tGd5whR/TGmKrqERvUSmlQaxXasq0HZfT4L2eFssXUqzp3Ivcw5mv0SpOAgmwTKzohnq/4exh+tUtI1CWOzctah2SYpHe2JZp8PrkVjrlENyyKYssAJnfmainrhzKj8Oo5olRFtTWRvPjWhTwOfF2UJu7/oKg5azD3ovoTlLmtAsz58Zv+KWMacesyfK6V9wji2wjAVf3AOOW0uY0EhKSiLTqDZygkstzYKG5/yXr1xjM2bG4mBtlIyHCtjpmfWo2Ajn+toIXM9tA6N/xOTqtZRNnXAYvzN69M9SsCSU69j2pEEGrPhFAv1bMbmazLybDrJnPtew+W9ZDSyPYmlWDfioCNSSotNZAm+qWj+Xkonf6SxnIYUbH8uo1s3T7Dw8Ah0spKSkvAUC95zEB25hph9TGdlfbwxgs/aIPd/2be9G9HvEueHkkT2LdwJlblvblM9yV5YpqFas5S+/D7DnjmGYrG2lMr8c5jVkL34QUVKoWvyWFZAAGq+l5CuJJfdc/DDBwc4b4/IZg0WW9FkpoSKhRmsOGQRuq7nPWCQxWb+nY8+fJ27eYWsv3EGblWQ0BZ7OXvbloZNE2S091cl89o3By0VpTTgeyk7O8IWjb5IaMDyCjbDaxqO+cj5JKCSzTk8GSt+SmjuliqmGjEJG7kujVtVw5YqZ+JC7unq066ww6XpOIszOU6tY2uumWMHz78r/21gU4Ky0cKBc/u9VqYrzcS1/L1zT95iWVszcIqbjOo6rzKb8zbocJD7dfM9pvRjGubJOf/cvcNCTSZj63MJdfreYJ/iJmEezzIHH15jzUvzUDxRQsIFz1jtvBx88ldKU4sfM7eWLJzCc9zLsPtMO1eGsdPEpDnrJVtjIEEtRzE1/+xg81KEOJezRPfpDmakHI+W58RUv62D7co+hjk/xPQ8+AULu+qCgbUSOruvg6ked8QTrXz/Fk/Zz8B5+JXv5wc+YilViIrpElrt1cZ+DbFBd38JJZreZ7ucC3D1BAlNPtHF8q3yUadTSjND3rCVZ3PxXW8ZTXnfwYTzT+H8HO4FS78x851JWBfCM6PWZ1ackICtPBfP2P2OVX6S4MLdUrp35BWbOkuMiTzfNbu/YCpjY/DhfM4hP1+z0uOHMYtn29QZ79n3mkjsLhTTsnOfWeTHdRjTLCGjpV9Zyis31L3A7+j2O+aTvQLtLkoobPcr9mNcCSpPFZOffTcrqyjCWM5giSU/2TvOME9e8T0ofmMO2adxNe9zGvqRHWlMwd+Z3Be+KpDqvmTsduc94/CX5W07iX0Hyajv6F9s/+RD+IAzW0W/n6w6OBxvcX+Pt1GgffabUY/n348rFCho3EZs4XPaafiHfRt0DjcMlFCMd2+KPFOKF/ieb0UokvasYnTtkVLWPQXqfHkGu80SaMKCHhZzNh1Nn4rIJ0KZxvZLw1lpEgryVSYvlRQ0q5eS1zol7n9h+PWZlHzce1PY2AM4yyCBUv4qk2LsdtwzR0Lhyn1IxXYrdp7n9elSoqvrGZ6YIqJ3c9RoRlE1mvJse0RJjT4Nv4iVY6X0z1lVuqB3Hu/4cJ8a0JfmG5Wjk0xGB+aokHJ6Ji7nNWx4q0pWizNwAO9Jr8Z+ZD4+DXPmyWj4xH5UHhKG/lxzHN+qkM2XEJzNfXnh3L5U9nMPMs6Zl/VUKTE9AMfxrGRg3o+00hhOiRbTzvWadGtlNdrVcX+x1KQgr4s42iWBZvynQaccOd+2iGlftwZBZQZWXpXSTf68nxGhe5eYe5MWKSxhGLWU9+2pIfTUtgBvOYnJukqH+jfl47DePAPqDKeCCzk4YpaE8vUG09g91fiEs0e85nCKHncR9e9IaEjSPzS+/jxuDeR65TiSGs6fQXtX7sWJI2mWZyFq7pOQr6cuNf7NR9WdMqo4PoKexpzD6ZslVPRXn5Y+LMXRpRJyKhlFdg5n0f6GhFwz9MlxYBEKSkSU7DySfIxvwuxr8fSkLQpP37gKFf0EpKp5GLd+YjBonYC+LzyMhZHnQNFDQH+HHMarNm0QoSagmdcPYeXN2/AhRkCOIZH4tqIBkoxFZNoaiQZWVTA3XkRhSlGo11QEBg+F9CktEt3uZIEdf6bR8RBqDv0Pnk0W0KXzEejt0QoG+iKKvBqOD+xT4PUCEfV/GI77LydBAe+HlIiDKJr2HxQHCejH2YMoeHEHKhREtDj7AFbr3ADVGWI6+30fen1OgjxrIZ3+G4Z7d0rAZbeILjSHYmh1LHwLENNy5f3oFHULNPkzS88E43nXq/Btsoikm3ej0eBLUMbZvtfaXaiwNB6UgoRk0hmM/VyPgMsWEQnt9mBldh2kjxDSUOsAjFlcDSYjRHRllz/++VYOG8aJSfzQF38oREAFZ4O/EbtQdeMesM8X0jmzHWhftQUePhPR/THb0cuxApaoCmnM2W048EsRBPCzb5ngg1MCc2G6rZimnd2MR2krdGbx2ur6YV+bNWB1W0hnnmzFsfkOUGTE93PEG3/1mofeofHU39wTL0yZi+8a4gl7e2JLJmB7roCmxa3H1g3T0WGziAaFr0fhgck4jq//9O56/HYiD1rUhTQt0gvDvdOhkteh23gjHvmUBE5RIrpZ4IGXH86CQQYiWn9oE2Z9mwSe14X0jPu59fB5+Kw2niKrPDBBYw7+6hRQxPF1aPvIBn3TRNTngDv2mj8d7TlXb9HwwO0R5jjoi4je6Hvgr64JqOolJt0Xa/G4oQSGHBfR5QNrsT3nGEjrRDTq6CqkeUYAtUI6Tmuwpd881B8ooL3z1uKrmNko0xHSwkFuGPhyFhpo8nufuhL9Asww4oiQ1jutwRWTxqOfP9eT5Sux/bshai0T06vU5bjmcSTM3SIk2rUM02oOQKVQRAc6luD34zrg/1xI7we5osa+wXBVGk8uh1xw32/Ae32FtOOKC8KMGVhtKaLv1xZj8h5r3LlGTCN0nbDmyliMkQho7FIXVI4cjZUtQvraZynWGIxE/dViWlvhhCsehoH7bgHlai1B3azdYNLIa+i9CDfvHQLdJmIq+7AUD7oPBO2/Anpvthhj2TSM1BXSqTgHfNtghdJVIrphsQDrLk/CNq5L+rvmYb/no3DWAAGd6bMII4L0sDlLSIqPHfCX3lZ4MpJz6RR7zCvc+P+/44r8OhvfJWhAYbiQ5o6bj9tnTUb3RUKqSJnDM5w5Bu4QkVKVHRpsn4BxTEw6yogFu3XQ8piQGvvY484f2viIf/fDWDsUn9wM304LqEl/Ng674wlgKCLdm4BBgeoQlyok5VeIPffN0LhZQG5rZqD7HxOcf4P3w/xZeD9pEK7ez/eQYoNqswfgLf75gc0M9EhYCyGKInLInY55E9XBtEBIgaEz8I6KGSb1EtBVgTVWGhmjfhzfw1cr9BpvhFZzxBSy3BJ1vqvj/BghLXlmjX1q++FLKX9m92TUHroaividnjgzGfMmqUNdsZAEmlaYaDIerZYLqOaXOWasMMLGViEd/myG8z6oYAHffzrnpoDs3mhyRUhPciegZy83WHlHSHejzHDPYnWwKRGSRgrfV4AhRl4V0o9h49B5qBIuPyHk8z4WE1+ugjv8u6cWjMNjIeqQXMg/TxiHLsLRaNYtpO0fR2GdoiL67hZSSsIozGp1g8xqIZn2NsDyNHUo5PcYWDAKjQ+ORlNlEY3+OQKj/Udjx1ghlUh1sPBSL6zbK6RKvRFouW0t+JZxDakZgZlZ6tD3XyHN+GcEvj5viC58HR+PoXjr5GiM8BCS5+3hGL1QET+b8vq0DMZkE0+YXiGkW/lD0F2sDvanhJS3czBWvxuHyTv4Pu9o4o8QIxzBzzVAcxCeXaKCW7nvd1tr4MZKJcypE9ANs/7oqLYVKtuE1LdeA8uWe8HCS0LyPzcQXx9VB3++hxe5GnjddSKqrRDR/LsqOGH5BEx6J6ANX/pibWQffL2E+8LDPli9TBmrHgroukQNFzb4Q0U8n5GdffCfi+qwldfcpFQFA7ZPxnANEfm+74XCd+bYmCygivuKuGWZGb5M5N6UoYxvb6lj1T0RpQ1SQL+JqqjZS0gjxyiicvEusOgvpEGjFLF1oAZ82M73GfEXDLycsMhcRKr3PsHET/Mx84uQ3JS/wNRzdni1QUiufb/BoqJZuHKrkIL2fAep91S0nCOkS/P+wNSnlhjNZwFMFXDqJQ3cYyGkya++QVmHGlZ8ENDk3d0w7PheSBrE5/H9b/Ax04DXVQJ6tOIL+EVswPRAEfnvegExFzxwvpWINvZ/CRs6OCu+FpLZttdQq7AMp94TkmHvLmgSL8LWIwJyKH8NdzfNxcLNAmLOXeBoY4v11gI6lPARnoTPwGTu0WzYVzh5axD+DhVTb90XUNM0EEM3iGhw/zdwyyYCtlaI6FLcK6A1YTC/iPdS5HvomqcJH/gZJz97BW/ct2D6dhEZ/34ISTGb0J3r/5fdTyHo1lp04zX3s34MIlqBWRcEpPf9OZdpZ3QbJKBg++fgu8AJAz3iqfFxO7y/MBhdvonIPO8pPO4zCE1mC6k8vR1WaUVCGq9tke8z0J57EB4ZxFOcvBNetw0AbWsR6VQ+hq2ntuNvrs8bH9yEvKytOIP73e2NrSBT3Ihv5gvoufptSPd3xwcb4+nD8ztgVj8cDbje1k+4Dn3PD8UTMhE9l92G9nMCMOd+xNSuA1t1DIoT+T1KbsP0gBHgGiKmjbnN4DZBG6yWiihoRAv8HFWKXdw7giqq4R+DEvzB91A9j8GxriIU5Yro0e0a0IktxLJ/RaQwvRaMvgdiiFxEHsWXwPHjDhQ5imhKxhXwn+yDWvZ8nz6XofJ/f/OlE0/Nc66A/kEdbN0pIr8lV6Dw8VCMnSmgjQHXoGBCEvzKFJHTwxqovi2BCBISs2oA08Q4UDGKp84l14A914V87hfT11+BD+OGQt9WAe0qqoPRf8swLJbXP7gcSstLsTBCSHpB5yF2WTEWDxZSUtBFyIo7g4XjhHRDvwo2rT+NYxKEZO95EWaez8VCzmY+Yech2Sgbr84R0ZzN50DlYAauPsVrvrwMyiv2Y9QVEeV9KwPf6XswkNfH3voiyIL8UfMA7/+752FPkQ+6Tosn44wLYPWPPtopiqk0qAxu9tLDr+M5B56oBKWZydDD9ar8xUXo1E0EpWHx9GgIg5haS4h8LCaj5xXQuW4MNPOau2VfhPEt2uD1Jp7CFlXCTK9yrODsZ//rLDjNKcOWeSKKWVIEB/7Nw8wrnFf1y2DvlhxMviugotIi6HsyEz9t5HN0pRAqdqVh+kchGWsWgE7Ev9gylH93SC6cfHQSlTl71J/PgZptYRjuIaKsizlgoxqCxbzf6hsLYIl3EI57IiDznwVgZ7oDV0bHU091PrycOgrLPUVUdOYMbL+ohy2zBfTlvyJgNmWwk0SUMiQHBCZnQMa1+vnPfIANmeBczhn7VTHU/PGEtFU84+/IhdnSxdAYKKagxnzQOmQNvlV8za9FwPke5jsLqPpkEbTPGAytn+OIaZXADKVzGOkmoN6TsyA3rRSzONepWqZD1LFifGIqprijJ0C9KQvXzhVQysFc8OQZX3O9gBqlmfBTLRWnxvHvLksBm6xT6OzKNT8mBQIrj2O7rYjKx6eB1REpqo4WkfaoU9DnvRDH8X6uzj4BW1PicD7XqyLXE/Ao+ChaxImoNeEEXPOPxuRoET35dgJUDkXi1DUi+hZ7Ev5pDsdaNT4XV07B7mFh2JXBdXVCKnRsCUYVzgYf8tIg0SQQa/LiCa6kwrj3/mh6N44cFqRDxbkJmMbPUvkoAcpGj8PoTSLSNDgJV+0MUVQvpF3b0qHzQQ2M8BZR1IOTMH5xBXS85Hq7KgNmPzoLnV1x1LwuGywtg2HGTK69U0+BVb91UKIlotKWNCiPsoNgWyF9658JXWNMYDkI6EFXFqRO1IMy+3h67Z8D203KcUAH17rUE3BfsRSDOFtWzhbDzvNFOGW0mPo4CcHqRiHW3BXT4Kg4uCRJ4Rk/niSLj8PK58mo+YvPgjiRe+wJnME1OWNkAuxQSkQzFFBYkRBG3Bdjxw8BLXsjhDGOAvzqLqRZ/wohu08sep/mmr9YBL3+HMFYft6QlyIo7n8YX+dx35kkhvBJh3DrTiE1zZFA3N6DWMtZcaOzDOoHh6DYXEBPhsvA4cIeDP4YTyoNJ+DWBwvs+cV7ctERMFhqhgvVuYdei4We0+OxpV5AgysF4FU7BpX8+RyNPg6eq2+ChwXX/DfxsGJoI1jweT+cJgP3o7FQyO/RcCZ/PuAQDBggpGXvZWB6vQSrqwVUpRkDo++dxaP2XHN6R8L7VYU8t4jpVGQk1HidxorfPIOvOwgJFgkYxz3i9rkjkLRIil7V8SSIOAIn24TI/sbTnEFRMG1lHNZdFJB+UTQ02B9FLzUhZfw6Aj/3R2OxFq9VdQy450eiEs9HOlZH4HZyOFodEpDPfL7HzDCUugtozmwB3FeejJoizvk9wVCrPBF3KglJd34E6AVOwCdNApLQEXiDnfBZJqDz0t0Qsu0xDFouoiV8n2sv34N8Pgt3G6PBeskJUOP9c0glHIaYSkGkKSJ9OAIrgs9i6F4B+SYHgZ/dGez245z2dBuEi05jtLuYLNV2geiVAH03xNN90X7QGxePjk3xFLvrAOx2OYZfLQRUMPwgLN90BDW9uRe8DYdjBw5jXCTX876RUB3D98/96/64DdAnyxyHfRLQyDo/MPJ6BRWco+at8waI7gDLsyJySfMDM8yEGM7tYjNvGNiWAlKeR453B4KTSiEu5LmpwHgRiGadRv0GvqbiarCfOBk7eospW7YI4v7y9fsJyVF7BRyd9RZ0+4rI0s4F6gQvQVvCc/3l9TBZLx8+Bwpp3valELyjAF+WCehz4iR4PSYfQ7k/nl82C4TyXBwdJqbhZ61hyj0LLOKfC4ymQZ+T5ljNue6dFcKSlm/gxvXNtscCcmZ+hKkXhHRA0RbcxpdCcVI8pU+2gCDdIqiV8D0PnQmWiwpQvE5AixMNYMqJfGzlHue7YCTkCXIxhGexn4dMwKxrEiqWiKnfZnNw/mqG+cU8A+41gQBdE+xYzDP4egO44f8TKjhzjlY3hKD/PkNzKSeZW2bw/fU5aAoU0O6N+pB6pQRcuSdOe2ACdm15WJsjpMXZGmDtkIsRymLqnzIAPFNN0cZIQhMv6EJ6ijGqKIkpIncY2DWNQS9dEcU+14AbxorY0CWgLY6qYBH2F9bye8m21YLlGd9BxVn8//9ngXYzAzdVAYVYKoCfWhWE6wtpYnFf0AnKw+V13L+29NhWluZg+HgxqfzzznZezij0+8PvtF0JTn//BxWCRPTJ8JOtxaqhqO3OtXpmu23hVS1czTncy/6xbeZ9FfzhJqJg8ze2zw4r4ezeInroowD5LX9hwAUx/evYGyq+1sDLbAHF6b2yNU6vhr7POJ9UddkOnZ2HOpxDRKl3bI+X5eDRHu77DlW23TaDsYDnL5vbLbZqV/qjXy8xPXK5betpp4rNf0Rk0/HA1qfXDagqjif7XadsG1saQa1YQLfCi21zV+ehO2ewrsJC24T1ufiBc2no8Bjb/O774BwZT93zltn6qN2GmC0CsjgSZntj9TXw52vGbRbYelzMx2HtAup40dvWcF4eTn0ppOGnRtl6GK3HhyPEFP7hmk34l7XYd72IXie12eQdXoEmn4R08KuS7S+npTg9k/f2nwG2M7UXognnkK+VQ2191efi6ttC6tgz2FbR2RavvhWSlb2yrU30dAw3E1Hxxf9sfD2ewYfT8aTj+8pGoPEICjYKyHGinq3Z1VY41SaiMksb2yCXQiwxEpB4j6KN2/nTOOMG16JPsTYOn3Lx0XMRtbhMtrG/6oum70XUNF794pNPPjiLa4hj+eJZjjUbcOpfIVmkx9r4ydwxqjueirek2uxtnIJhepyH7U/ZXP1jgaNrhNTyXx8bz7YO2JchoOK7Upsyo6eg2sqf+ctsXIecxdl8D04Dw6s7lp3BlDDua4a3q2aacd7byDW/Qrn6uCwXm/6IyddvQnXQvQDs4tmneV5O9bMn29H0H763X0OrV3/dima348ltT3PVmNdm2MXvq+Thnir1+8ZYwzNCqElEtWbqWCzeKaCeA1eqxTO/QMp6IU35frnaXLcLhlkJ6ZfG/arOleewPY/P+NDZ8vwnZRjKM2PAaXO55oJiFPGsFzqzqzrreCGat4jIy+VPtdGKfFT+R0LaN+5Xt5vyWRstJdmNy9U1KvuwZqSI/n6YKf/svxur+4noqEdf+eb54/DbAc7MH29Wmz80xK3lfL5iB8l3mo3C2Os8D7bYy4vTu8Fxi5A2j98gj2j/CeKTQlrdYSnXya/CU90CSjpyUt5mexEbOA9ojpbIw/ZVoCCNP7MrUD4yuRRFUfxdcavkzb5n8fMqMf3NnScvHnkGA3wkNHbfAvkIrzDUviOkQqlUXv0jBJ/x7H91a5D8yRgDLNERU9vpBfKUxXo43Zn3MIXL45z+wtwkXvPPEfJ2/z9wJ0NMai+Wy6u/MbQaJCQ4flk+l1XjkvtCCjaukDt7X8BWezFJqk/LzW7xvXlL6HZutrzBOwI75ovpne91+b8JB1GZ58Tp087KhcLh+HAXr392gdy1XBtt+oho7LHb8q62XviAz+/0Xkz+rrYWLfh5K1O/yM+OJiz04zqp/0yukiHH0Zc5e3u1yPtoV+KwxxIyzauQD1pyHqcbSillXrncr98htFwupJS87/LrseF4g+tGU+9WuZ/6YKyaIqLNHT3yGbkDsZ17cfplFRZY3gs/PRLRLq/vch3Ty3hrpZAUXLSZUtoljDjJPfSFBvtxrwZ/pHKvSVBgJZwlGgwF9GuILmuefhYdNAV0KmAYM0stRLPnAlLYM4x1avB+Psb90WUYu3MzF19+5vr5U5etdIjCd0/5/gu12aUZkejRR0iWxwewV8cGoSrPetNnarBE/YFYy3085vcQln+9B8ZxXnVzGsoG5PwEuwLOP+sN2KRRjVhkIqQBMZNYT/1lTD/P+7PveLbGuB4VeQ5S6f0Pkzw6jwNaOGtdmszO8T7v5Lkp6JQFszpWipV8TePe45nR67OoPIHnwTGjWN/JRWjAe8PF/R/2X1Y2th3l/GkzjvVkZuKb90KKSrZiHRei/v/3eAqhJkztTyR6836IOqHLvEADG3iG6iyzYBr6quh+lPN8/5ksf28PKPFzza4Yy8Rxv8CJc116oQXbdqYRF64V0YC8ucza+gou5Hk/xtSa5VXKsdaPs3eZE/MyrEIj4PzP5jHNykqMieT8bzOH+amcx6T9InKQzmCnVTNQm68z/cYcdrYrDR3Tuc4ou7K60MPo2yWkz6lzmNVRF0zyFlLYp7lM/4kTSjlfPQifz2o2LcLIj3HkorOQPZKqY8sR3qvjZ7Ode/vhFK45OjsXMjPxTyjmGeGbzJE9OtSE73iuD967ge1dcg3HcG5f4ruGbYqsxQcXBPSsfTMzf8Rwlgv3VpEns1erxgKe8QNmLmfPHS7itxJen1hH5uWUhnfiRbSw1IfpPTiMg8aKqOrBGvYj1hXDTgto9M8V7EOQI87g86iitZptebsQjUvjSey6nKkH9EbthSIKebeeHV3TCzufCehrLy8WtP03DOPvFTh7sNrGJnTez8+rG8xmzGzCKO7FLp992PrhvE84r/6DYcx9Ce/tLVxL7YLZ/mM1OD1MRLcC/VjPt1Rcu43fS24Ym3zzMC7hfVJUuIsVDHLDZ8pCcigLYP4jVuK3aJ43f2xkPlqOeIHnU+0ef/ZTthBfhgqoMN+blWspYV6FmPfANnazQQH9D4lo5SwfVlPSDRqJIuqu9ma/DZvQlfPe549RzOdzI4p4L1mNP8IkXy6jgNfn+6Qj7OOfOsyL5Xs7FsFev03FPTwXr7CKYTVLD+NV3m8xUZEsU7AG0xo54y2KZP7HF+HvM0KaaxzOUm4txDf8rpdcCmIK1U3o90lEjYGxbM6ma/ijSES93sexvXMb0f67iMIXxDMFeSoWq4kpL1TIomOi8CHX4ZHEn78WiaaFvFaGYibzW4+FDiLSyBCzuY7r0LmXiFI3xzLNx47oxbWrvCGGCS3SMChLRAZhJ1n9Vq5FPJ/OO32cJUeHY+AoEXW0pDCHpZsxZQRnlQkpzLdnA27gvvb283GmnO2I6edEtLxIygYbLsJ27ll20adYx+N0LJEKSe3iWfZlUjr2XSEimnuazVgXhqe414REZbGSe/tQm7OETDGP+e0MwoBmIfUfmM+Uv/vj6iQhuVblsul/fDAzl9d5RCZ7oOeIv1zEdFslhdVMdsCK4bzmrtlsyuIM9HgkpHbDc+zu/HT06haTaVcZC19jj0+sedbQP8v2jLHDfXxGXvUvZ3MyZmLbByEZFFWwt6+mYD7/vCXyAgsNt8DpXDdqSuWs51Q2diwT0I9ljcx3ZhZ+cBNS3/8uMdMJ5viwUUhV1+qY09I81BsjIMtFd1nl6Ry049nz7LebbNHhLGS+Yvp9vZndvDoN494IqXVjK7PWmII/2oR01KiFbR8xCUfz7Jli3sRaFxbgHgMBRVk+Y8GR+Zj0WEAvvR+xp9a5OIVnvQvVbeyyXRJ+1eLc+/oFu3M2EVeX8mw+8gVTPCVFPT7LXs7PWUCTCKe8F5DR4mfMQk+AvwcL6WzKM/ZWFosXRgkpZ2cHU+l2weJSId1b0cG+zVyCU6s4D59rZ9nbHTCiQUje/z1m1ZvnoBH3vnzLh6x1sA1acSYUHLjPnm8owjA7AV14844Zxxei7xsBXap+xcDkNHpYiKkn4wUzLEzBwp54rvNfmda4f3HubQEdevmZzT96An3GCGnVnrdMqycRb9j/7+8Z37AX5kcxYI6QEu+9ZMEPo3GIq5CGDX7Hxl6Kwrj5nB9+fGTLp3mgDe/be4++MN9RazGL3/WSgg9M5cEKNOba7nfvFdt4qwTjFggpKOQXa5OexR5DvubVz+zXnDNo6SQm4aFPrPLfdNz5NJ6KVv9lo16kYlaCgPae+c2OHPsXNThzll/6xby+HMJOzjYqq34wh5UROI7r/++mv0xj8GYM5Gwj66VAGsc24OoDQtLe/YtNs6jGnAfxtLNSmer/u4hfPQTUf50yheSfx7Kf/CzHe5PqqzIcwjl5pIcCPXqRiW7zBHTjgjKdFGagslRA602V6EZqGppxTXt0SJHcrh5ERe4Xph69ybXeF0M4x8oylemWrg/6vxRwVlGkC9tqMelsPI1oUifH4TVcQzjbj1Un8SI5KnOOhT99aOjJi2jHtUv2rA8pPuR+1CCmvQ/6UINhFpZFc0/s14+WV2agFc/m4XdV6MHKMLQ7KKSdc/pR4qr9+IT7hf5ONSrYvhsTec/U+6jRrCc7sMudz+aJvuQcUotG9fF05agmlWysQX+uY6ELB1DPlVwcoCik1z0DKS8yBysXcX2z7E+ZxaH//3xlsTqtnrYPK9fG06dYDbpltgdd1sdT6Rt1+ruiFmvKecZ5O5CeNBGKAoRk4zCYlt+SYzLvz5f3htLL/QU4y5P37a7hBP/lYQtn6cO3BtNA31zcxPvkWL4W9QqtwnCe0+WKI2jl70p8kC2kP3d06cGeCrTiLNejo0+LfIuw5lI8BVjoUcDiM/jjiJBovS7d/VKGBlzHXHaPojvLSzCc96T9ylE0fOZZNPg/js48rqbu++MpkSaEUIYMkSiERKq1olAiU4gKEUJPisxJ873n3HMTiTKkSUqJRErdvWRIKRmfTMkUIlN4kum3v7//zuu+TmfvvfZan8/74/njceV1szDhHpmPPTh32Zv3J68xj2HLIAW9bInGwj23IMJBonH7YvBlxmXIHynRAd9Y/HfrBSgZLJGDSyx2PZwP9usk2tw9BltPNcKcryIVW0Vi7YZ60FNJ1EMzCu1r6iDjX4n6LI7G6b2z4MUXibNHJPYblQYTM+PoZHYEVux5AzqPRHr1MhybWp/Dt1ESWcwLxx0t6WCfo6Cz5hG47mYKJPVXEtMNx+efn4DQKNHivbtQ6FoHjwYq6R/X7VjZ9yDkPpVols1OnPMuHox94ujHke2od+EWNJsqacLCzZjZWgm9uivpQmEwquclwpxpCnrWtgWf/6cE/xsSTZ2+GVe4xsK93VwfEjahzOYyKDSU1GlGIOrElEJxm0TTu6zHggAR1IYq6LRBMN5ZFgXaLyVq5xOEnkc3Q1u8RFX7A9D7zjmw+SbRg+Y16P3mFIxqkmjDTT8MNPaDoPUSDYtfiwmN7nA/V6Ktg1fjVQMn0OHZVvGvH6q/n4oh9pyRypaht9lk7LVNItvVy7H/x0nod1WiztrLcA6zRj+eZRLuLsWW7WOw8ckeeqK1DAM8s0D9Nb8XyRcbQ4+A9V++t10+uLzjAdDJiaPxlt5YFTQNbP6IVHh9Jea+sAONKolwzgoc+J8FmF2XSK/CB890ccPFqxU0dfQSHHh8Os6/xPc8yxtHWtliY08F/ezig+3fWaNOq4LsDLzwbZgV/twTR7uneGNKr2Tw78frs2IJjriyF5YziUav9MRTQ0UYMyKOnJIWoLLrQJD4uXzeeGKPNW54x1NBCT0XYbnJdAw6INGguAVodnwKTusQR8nL5+PqLWOx1wuRnhksQv3VIzEsUqJnYxfgfyPMMeGdkvrHz8OqhXEw5ppImj0X4KtjAjh9UdCghfMxd1YvEF4qqAd6YJcPXSE1TEFbf8xG24XTEM4p6FvtbEx5PRntiyQaengWtvg6YBfeP4t6zcLsJRbo9FSkRadmY8hWM/R05PUMmoV7rQajwS4l9Q5yQ1VlJGxz4j3fczaW3giF+9slOnZnBuYd1ofAfxRkUeKG0w8jqt9X0IvBLvizbRJmuCtJx2k6hr+1wRdH48jVbhq2Lh6CW56ItCvGBQ+OHYTAa5u0YTqabzfB9XIlyXdPx8bmYFB7IlHKnanolKgHE29LtM3dBRWbJuKWcIlalkzB5WPHY9MDJbWNm4KhpWMwjefrOqUjTgkcgMvnKqgbZwqPvH6onizR+XInvDzcCA8cVNLxPEc0yVgLdlzTjHtNwYpqP6gazn/vjGgaqQtVibwPtZ1QKrZGDX/eY4IDfls4BuvLlORy1x4nHTXG+it8z5aIact74p9TEkV52OOZCd3QKl5JLUdtsUftMrjvws9ibIeu5rqQlyBRzEl7lC0eh6WXFXQmwxZ3rh+N9zZI1F/PBvfcsEBrUFLEwHFYeao7FlxUkOaUiTjsUBf0Py7Rf8fH4yxRF+0SlfRGaxx+GeAN2j8lepU8Htlgvmd+Rq3pNhidMBJXlijoY8wY1O08Avfv5bW6MQpVd8ywcr+SsgZb4nENfQwsVFBEzRjsMkQbzfIkGtNrNBqkdED3k0rK6GuJmiGLYS3XmYrNoxEm6MIQ/n3H1tE40N4cfzYr6E7tcIx3Gord+H4EPXOsft0RLYoVZGJrgUdGaaJFiUQJBuZo7+4JNjclKpo1HI19dKE2TiKWMRyHvDTDvUcVNGvOUOzQZwgGjlZSfP0gPPVOHTfx+j+9MRhNp3rCXuIzMsAUx4q6oAiTaOEkU7TPH4zbVEoCrX54+uYgFPbGkYauMR5Ub4dj1CRq9u6HLQv/gDWKpPrbG2vXLQaj8xJlNPbj3qILMwP4fZ3uh+a/BmPaeiUNtO6N9XcHYVtVHHXc0xv7WahhSpREL372xOHLf4P3D4EyhB6YGekNj85KND6iF/bP0AUtb4ns1HrhhyAz/Mb1pKl9Z5RXDsHbXHvtPLphV1LDVg2u1Zu6Ysuy3+C5QKArU7ti7uQ14FqvpOem+mj3aAVUvZDI1LIr7t6nC2qLJXKz6IrDZphjZaxE7no6qG/RAZfyueji2xG3vdfAhcG8Ph87YeEDf8io5+faooPdlvrBQkEk0w162KLUhYpVvN/ctNF6wCjcZK2kJ7ntcFqlBR5YJJH2/PZ4S78jtj2UKBnao6d/ezSOEsngdnvs4R8Irkslcu2kiRsP68JaP4n6hmtg/j5rLA9Ukuef/+D+aSscuFOi0EO/IFG0xAN9REoyUcPx1boYcF5JTUnfwDZJm8+VRPt822DlwRDIy5GouOQnXDytC1enShTSuQ2mRbti/TzOeMJL+PVqKvY14d/v1gjOsYjaXEvr3d5CwOYJeG4Gr0P/T+DZPAZT9EXyePMZKh/poZuDkqz9P8J60MGHP0SqVH6CprDtYBmjIOuID1CtowdHlklU6d8MD1MXY+oSJXUY8QBeiAvw6kIlLYXHsNR/NmpnShQ56zE4HnDFvEkSvRxTD0cm8Plfo6BP7Z7C+XP2uPyhSOmfngNrmYDNZQJ93/ASUqd2R6MHcVQz+TEEj+qKpmpKmrnuGZwbHAVnjCVqi3sMVmPC4KevSO7VL0E6qw9u3NcCneqhyx8ftMiWaEh8NazM9kRjL4nCNt6GyX/m4bcnCrq66i7kp83CV+0UFOZzB85ETceGHJHyb9wH7StO+GW6SJ/61MH6w92xms945NvbEJ7cFV1t+QwOfgDH3eVwO4M/b78F8w52gU9yvh+bGqi288NxXIs+zWUQfmgZHnivIHPHy/CiZAkOGasgSXEVsq0WYHEHBXnb3gCbbXMx/LVIX8fchPvevdHVWEnttcth53+GuHiPRLVelWA2NB4sZiuoy6wrcGCBAn5OUlCZexWUPdeHyRNEGssuQsijLuA9WqIP+wg8Pxfi6jQlGemchX6lBWi+ijPPmkI4UpqPazdy5jxYCFFZuZj/Q0lTdhWCweMc/MR9asjCQkhWrMPq5/wsLadB/+kqtO3Me2PwObiqWI4HBipo1K5iCEn1wdJuCgqUMZih1gfdiyVqn3oO/LceBi8fXs+0Ikh1TIQWEwVBQRkEzO8CTsdF8lQ7Cz92d4Gabvx9rSLorF6MP0tEityeDttunUdzzmxHJuZA3aZCDDqvIO3KPEjtfQaNnHifNOXA3pV5uJP39p+Qk7DwSjZqb1VSqGkuzJ6VhRXcpzK1sqEubD2uXyjRzKLjMDN6DdpzX9636CS82LMS9T6LNFF2Cm7GmeDDBiWVGWdB7Le+uJj30gohB3y65ECNF7+jxzlg3Skd8mcoaNuN03DZxBAG/cv96L8coNYusOWPgr4uOwNbFxVjVmcFNQ04BPWfi9Caa0JjdSp4dDuNT7RFUjudDsccT2Foukj13unQlJGDP4cryLP5KPyefRyb+fw+7HcMXGenYeZ4Jb1cmww9Qo6hK/c451cH4c3EIPwu8XnZeggWHw3AybyXmMZR+D7eH7fr8vr04WttX4UJnGdmilnw6e0A1NwikZH7Ydie0h+zDfnzqnQ4vIlB2URec8VhiEk7B95xCvKPSYPPP/NhsZWC2t/NhOH126Evr0nirUTQMloNbVw/AzAJKle4wZgC3j8TkmFa+BjwQyVN/JIM+5r6Q6uJRP6JR2HLzGJM5ndUfTsOlhsUoaGZkr6KifCo3zmEjTybr9oHznuy8ZIt7wHjRFi2Pwt9b4v0ZP9+2FedjrETeA1H74EP/6ZgToZEJs/ioW3ZYaxVV1L6XSXcCk/CP3OUtG2mBCeHH8Sdq7nerlSA0b/bMLSdkvpukSA4IATN+OwfN02ATb0DUVjAefJYAng0rMP5gxW0cUEyFLiaoWTHdemAAG+2mKJ/KGeec3Hg7lIL7qe5L4zaA5aR1+FOm5Je1++HaxEKeOQikWK2COWPI4Fdk2jn/T0QFxQEC/lcLMjYC13MFsHaHwoab7cXjqybBBHtuP6/U8LEz6Zgyf363+Y4mD2yGM/we9frLwOjbUXYMpDrSXEsfDxQiKX3lBS3SQ6RZwtQ8IijYjEKbp9Mw71jRTr7JwZi6Bgu/1ekwYdi+V0fwfsbeK2SomHSxWTsZy1RaV4MBH06gJmcvcOexcDwrfvxVQ33ytQIeO+2D0N6KslEPxy8XKLwefc4unwxAlIvR2DxbSWtD4yE4k5hGMH9q+/oWMj9thmDohR0uW8M3E4NRmGTgsbekUAaxn1NLY7OP9wN1S/NcfI2Ja14GwlLfYdikLlE6RqxkDzmNcxVKMlh1jZY/e0FxHEd63hsF/w+9wByeXZway+DkgNJ8Pss54rB4ZD3ZB9UcxaKiYwBRfoE2MJnc5tLFHQfYAZ1G3mfl0ZAaLkxVPLn43e2wmC7IjQ7rKCjS0KhNfQcZgVJ1LFtJ5QeLMDlSUq6E7EVhu44jUEtSvrxbA3c2XQIbXguG1W1G5LlSbh/vYIKhuyCVFUiKi7wXvXZCmcwAWvGSHSnYjPsl+IxjXP7XkUItGsfhxPfcs75Fgi7Vyrw2yQlNfffANIcORYGK+nakWCIC47GIs57e7vvgMHJ4Wixg2cQ1xAYRTvR10JBDv02QrjXFqycJtLQpZvBfKEF6lzkf/tyK7hFmONcW4leX9gIg36+AedXPCt1CoZvvIb3xyjowo6tMPJlOjT34BmznT/4bjkKLpxdVVqbwXnyKIg+LdJTna2Q/GwArHRV0JhXQRBv2RtMZiroQft/4FLQedwfwvttcyAslBXit08K+sFWgtPrM6jWINEE8IY5Yj5q3uXf/DUfIm324yCem45uWAfR/fdhspyz/bxV4DZrD35/wGv1aRnUnJAwmWeWC+nLYPttAQPWSLTrz1Lwi4nFIO6tPs3LQK4dhR/qFaRYsgz2xu1Gv+siPUAvULzaic6/BNJr9IYdrhZ4yZzf0YnloPtjGB7gGWqMiS8kHWiGnMcSqex84HhBFsRznpkavwSu1gyDiC0i9X6/GrbbmUDYEZGufVoBy0x6Q/EpkfR8VsGCpWe5B/F1h7pD28gzmLub7zPPGfrXnMKJ0UraqjsJ7lxWYizvJcWR+XBDUOCYtbw+LrOhbLUcKz348/WZ4Dw4Bi06Kuj1Djfw0IlE7fUitXSbAZHXd+P3cwLvw+nQ7rQFXtmipG4PpsOQ48Ox+RHfZzs7iBvwAwqPSvTDyRr0VC2gzZmz41dnOB9zFjzy+L2cHQeLFKcgX5vn8bopYP2oAMN5zXdNnQQbG09jLtf2CR+HQ9jfPDwwX0ljdAdCsUsuHjGJo3/desLWLAvMdoujXdoT4J21OQ6PUdIiBwtIfGeKFv9INL1gEKyaro5X5vF+3mcMc1z/wpg3vJ4fBkH93/Pwv8x4M9YMrrbmYwX3MrurXaFMnoc6nAkHqXWCqTYnsWJfHPX17AgVlUOxZEMc7ezRB6JbBuCBTzzjhHYHx3pjrHKXaNE0Hai0MsSrVhJdz+8Aasu6YF/eDx33tIer27SxmHPva+cOcPWeBnrtVdLfv/qw9zFn9Vf83qcYQgf9S1DP+18ZrQ7DFBfhCefh4196gM6+fPyZqiCr7c8cJmzIxRquJ5kGrxzsD+fg9/I4Klv3xkF7eD8MmhhHaU80oJeyN34aGkf9Zv50+GbSHWFwHNm//+LQx04fffPjSP/bO4feA7TQt5U/n/7uUNBeE58UxdHkcHWo/ngDihXcN8dVOKhvrAA3zhW3Bz1waHcoH6slBd3umOwwp2se1vOsEeR82kGtIQerQuMoCS45mL/XxfqXeyg0/rFDlbcOtu7YQxP3v3AYcqsWMj8rqN/cdAerkBugz9m45miZw6Jn+TjomIJMHaY6vPbLQ7uvXLdXBzl0Ks1B+/g4qj8od5jN/dHUew9lFPo5WL95CIFnFPRq2kKHssp70FLJ2SMmxmGo8Wn05llevbrG3uN1Hmp+kAjHGTh4R5zET45xlDHXzOHSyBzM/cDvrudsB/X+nnjmtJLCtarsGyLn/b9mqqc8tz/X6IYG5RK1c9J0EPKmonujRNWGOg59ahHn8syb0VPdIajEFlfyHlYfWG2/95QNBq2Lo3C98/a5eS9B+Mj3MPyxfUi3BsioU9BB70EOdb6ncSbPLFeH3LTbZn4Ks/15DzussP9Ymoull5SUVPXI/kvYKvTlLD2mZXDJB5tlGGovkW+mhb1awWK8wvN4pSzO/sXYhZh3Q0Eua4vsjcdPwPo+Cgrvfsi+1zhrTD3Je/vKJvtT70fh//KmW8tYu8y+7+AK7yW/6Fq7O/+cQ6O+nP0C08sStc+igrPT7/7ry15UnsYjnkqyKLcsm7MoH9UXKcmvw33bvJogNBjC80VxRVnKnAAsnS/RubN7yr699ccP3KOrH/cs21YxAlMOSZwbf5beemSG+VwDZ8bGlRXNNEXHBZz3wl+XzR3wFXau5b9X1JSV7vkITp583Zz2ZcHnL+IoU4lWtYDqVZ9i7MI1LThxmErKOI+1h/6X6wep8l6exdJwJZ2b/7rMzLoAc3fw550ny+7f34oGv5WU3NVNNXnqJowYL1HB3sGqe1kb8Avnrsber8tmtg3AIyFchzcPVp2K6ody7kGutt6qSrvfoIVx9LowRPXc6AccMJPIQcNNhW2XsITrQAe1g6q6tQwX81zm7Cepwr+V4tVbStJfKKhyTUvQ/qWSVvVbpbq/8AIOb+Ys1OCiCvywC0sbOTMcO6rK6rwDddp4hsoWVUEFW9DzC9fww0tUV7oa4XOeJSeu2K/qPaEnrg0UqTglTXXp2F/wnh5HMV1TVV8+tUGHXwqyfLNXNSPwKh5p4Gy29Lpqa1s5qqu45zqVqurmEVpdVlLDn3xVZbIKLTh7GEkpqkuPw3Agr3+MyzVV7ZBd2NqooFW/c1QZMb2wagHnjWknVXSmB5Zw/h/rTKr/Srpi3958dkbVq9xG/u//+R5HXzdcVRWH/QINPgurQi+oXJquY8UjBVm8VWN5X65higfXrrgPqrvDruBKnsdX5TeojhRcwid+caTYelv1Wx6BY1KVNG/XH1XI0XDslS/R0vjPqprT3fHD0jhauuaZysrEAMd05Mxs/0UVfkoNvT/H0bX1z1Q/F/6E1SUSqXV5rTq3vRoNy0Tau8+APftVhX5ufA/euizW9DrnZCUF2+szs2lX0WA2z2WRGqymshhf8cy1LbAfe7j+An7nOWsi9GF/nM5hoB6fKb9eLEm7AK8kcT6cYMB2GeTjgQMKyt7XlbWblovm3JebrLoz+9psfMff97zbm1nVR+BErkUTqzuxy3vD0bRWpNrLmizplz52ec3Z/qUuy76ngyHqEoXs6c2+vP4DH7iupnRWZ0PoPzjAfXznEwOW5P0ZivnMllsPYNKBakz+zfP4uL6sb2QVhn6UyHr6YHbI7DpmnYijsLMmLL6eYexzkbzUbVjPjSpkPFOHtRvLFj0uwfIWfi67YWzExiIsCFPS4cQhbFCXc2i+PY4MFw1mvxKzsJXfkfPZwSz7WCaaPOVn/28081sUjQnPOMfWWbC65VFYwz3I35G/E6WH43gPf5/Zn9GJTph9hu9nogX7t1IT63fxDDVkAstZ9g02eSkppdKcPVn3EVzmKyh4sRV797QaW4MU9P3fsWyl/Q204OzqNsye7Wwqx7T2CmqY7Mb+PiS0iVdQyoYp7K97GR7ur6QuGXZM/2sJxs6Ko3PdbNk/nTKwkv/uH+jIjM6noQfvk6R27uy5Ihqt3ZS0f/dEdn1/FAbcF6mt3IYNWjMHow7yHJHuzMps3XEx9xG9cU5s2wA3zCxRUEvDVNberyOCr5I8wxyZZ5AGspsK8vowjV0Z8g0aOD+kRANr/fSRc7xIISlOrPJPNWprSbT+iju7n3MDR/FcNlc5mzVHX8PDH0WKtfZjXWZdwQ4nFOTruIR9hEu4nvGspLWQXZ2SjvE810CxB5tglobTDOMo4u1Slmwdg3XrlBSxbi5rNJmHcp5/n3xwZ2rfXDAqUkGlre7Mx1YTr3aIo9KsOexxkxqGcKbN/erJPGpaoeWORGlDF7Cig59hTKFA2idnMcfuNfiJa2/KQ3825nUlagxQUC5uZ58eVCCc5jpTHcyM6q7gzBtKUrsVyG6eS8M3NQpabufPnt1PRXXODN/7b2GzN8bgzD1KGrjXn5m4LMIWPsuWIRuZ3HsBvvGXKPzLGjbw13RU7y6RfLAvU/v6B+Z6xpF7yApW3vwLrMbsIcdDK5l9cDVuipJok8dOFllShXM48xTr72aea6/jpzec55dEsImhqej5XUm3I6OZj1sMNohKchwaxjymemLNA4lSZ4UxRdhC9Hsg0qWeO9mM264YJcZR7uhINjDcBT9MVVLd6F0s9nAqulnE0fYj8exwVjR66ylpxnkZO74kCq0lJcl897JRD5fizv1xFLRqH8sv8MLbvhJdK5FYhxEz0OlyHIk35Oz95unYYxLXSUFi+2LT8BP3u/hTx9jYzRHYYqmkJccOsXNbdmNqJyXVx6cx4yA/7NCqpBHbUtiRdstxcsf//Te7JLZ3vA96uSjov/oElnjNFavd4+h5bgKbgdNxIde3u2pH2BL7dNx+Ko6Mv5xmN83T8X6Kko5eP8kObAzFM58lilqRxSa7bEWnGxJd+Z3NqgqCsTxGItM3Oez7zwDswL2p3DCbNWuswZlcZ7JHZbDDB1di/W0F3Z90jMXsdcKJ/Ds5xifZ4CRH9OCz+b3mFHtuehyBc3tW4UXWui0DA1YrKVWniN3MTkf7WCXteXyauewOwmQ+m2fqTrKivA3oy7l3hNdJZtJzCs7ZHEdDTQoYBAHWc06+4HqWNdyagL2eSeSkKmI188aiG/+9pO4i+zNpFFrclGjL1EusvEcWlnJ2qm66xo6cysQACyW1hjAWSBZ4daREPdyus/Cvw9FXLpKRfxVrq87GpmTOKgvuMWHWCSx8ItGeSTfZuEX2uJhnkAeODxg7MwGNeyvpxIb7rHXCGNTK4mxWd4tVpFtij0s8D5rUsICdI9D0p0jD1t1gg6tycUuiRAmTnjG1USexmGf/gupHTN/hMF7pwXVp42sWEpOEdZyv5r9/xbpDIm7j3Nj3v+dsjcU+1PutoOF1z9hstz0YbixRnslz1pYp4UPOUWvvvWBbJoi4nbNNaNfXbOmuuVhUINH9xFcsebob5nL9PLf4GTPtMxVtyySatrGeSRsR7Qdzpkp+xAKe26HBKq7DGx+wlTsKcCnfTwfDTyy2LR9DT0m0zvg905x6CofXSXSr/2u2aVAaBiSIxCy/si6PU3Dyaok+DfrCOhgfwb6cP1envWfvFh/COK7zp63esqDPMlTbwPPIones4U4Mfo+VyN7qE9vzLQrlCXxvK78z7UIfLHuopAFlX1ls5GKMs5QoMP4j6ycswEb+/qOPb1nXo2cxgmcfmU4rm5h7Bp9o8Pf1vjD9xZk4WRJpTqAauYxNx28uEkkNv1j9vlTUiOb94PMf69AjEt33SfRqvBo5PQrH2lVcz/PVqW+TH7ov4tq1Wo0qRi7H8BcKWpf2g43q5oNPCjnzNHxlqa8ZTuzF88URTdoxuwzLZ0r0Z3576q1Vghb83vsNVyfdXkVYxH2hYj3fw5xz2BqipE7Sb5ZTk4l2fN3EYZrUXsrgmiCR7tl29EGMwC03ReqaoEEuK8PRdotERdM70Idb61HOmVP/nSblj/TH+Vz3mn6qU3VqOdbyHkh6rUNzUgh3MonuJmpRWR+GhtclcgzvQBPpBE7mmXpQZ136a5WFsZOVpL5Xm0quheEZzmyPinVo1K+NaHFCoqBhOmQWswF73eV6flmL5va/jDZ8frO7diHtqJO4fpmCFsUbkL+YjckOSvK+2oWmTDiBB7yVdFqlRw/Xh+JK/s6K0fqUcWA7/mkTaUqGPg3K3IIZUQoaKefvJJVjoEpB2GZAlziPefHMYrC5OxV3IrzPWaXtniGdKzyFV1xESrTvTSbheWhlraBA+540bOVJHOPD69muB10+W4b3uCY7s950dvRFXMx722RHHzqTcgFLt/PatvSjr9Py0d5IQUEHjcnZ4RQ6/6Ok967GxHqdR2G6RO0fmJBz5lnM6SPRyY0DSLLi/VOmIIc7/SlI8zY88pfRWBs5PnS9AY2SjBRb5Li7jsHyCzIa9UCOvU+ch9txMppzSY69fryBFDc5nb0WjVqHX0D+IznpTuG+uvQ+hMXLqW8/GYY/roCM6wIVbZfhwc8X4c6/Ah3PlOHmZ2fAvJdAk9rzmSh/C1Utcrp2PAoLE1+A7xmRwp5FoXHmSRiXwf92czQGzXoPXWwE2jcmAoN+vgENV5F6VOxGk/tZ4H9eIKO4CPzllw7eFSJ9fbMbBzq/B9+9cpryJwwfrnoF2nxd06ZQ/PTzCbR1UdDNi9txo3gckq7K6V/eF992HoPJ4SKNXr8Lb+c1wNJuAvXvvA0b8+ugzFikKv3N6BRXC7mdFdTVdCPCPxkQZiynzhk78J/hR8ByskBduVcMsUiE4CEifRZDMLn3HZjZWaAfZ4PwYscqiNIQafrvf7D/z0sQ/U2kp6vX4530JLCcK6cTEzZhQ1I8LP8pp6cXglCxRgbN7wXy8gvEbO1weLRXpK1XA3DgtiuQ8VtOEXrrsPuJUmD/CTQgdQ0+PFoIe5+JNHXkKtwRIcKLIhklfAnAsS8iQWOsnPfVenznsgmee/H6x67FqKlLYWWqQC+ursbv7eai1XoZ7dFYjpta3LHitYxKLy9D1zuu6DxVoE05y7DnZyfs9UqggsHLcbMcsfSGSGuql+HTZUWQ1CqnqSZ+GNl8CqwuCNRpjS+OPZQJUr5ILSeX4qfc2fBwpUDBG/zQ4Lsj/BwtUAbzxXeN46B+t0h3EpbhuAlzOQ/LaGrYUqx/NAsVCQIN6+2D8veu2Jcz9uEXPvjPa0cM6CiQm9oyrDtij7/3CzTe3AdroiaidWeRIvp4oVfQCegmyUlP9MF6+2Ow2lcgW3MvbJQOguk2gZYZeeK2PuMhdbWc7P4s5TUcDkKIQLP7e2PIprnoFSanam0vLDvujj3uC/R55yJcuM8NvzeIdF3wwFumk1A9Tk7lFxajpYENllsJhCaLsFvpGCz9JVBzsAe6vNsLc3mdSzcsQMPfEmzn72w9Ow+LTfqDU39+Lp9FaHe+B3gxOcnYPMy4OwvfRQq0ee08bCl2RePNIjU3zMZ/jKehJ6/zZLuZ+PD0OOwWIKe5nebjMNfR2KYjUETtbLy/agQaX+XnWjUTDafLwHumQHvGzUbzxRHQbC+SToMbvknrDCtd5NRJNgsDusxCk3x+9oez0GOiKxamy+lSowvO6uCEW+aLpO40HfVjASfrK8gn2RnPz7TE5CoZVZvNQO8iM7TQFGiU+XQcN9IUV88SSWU7Dev2RUFBvYyunJ6Bcx1DwXG7QK/bpqFJRz0IjxBol/50nOc6FT1WyCkj3wn1vBzxyXs52fRxxI7lk9Cyk4LYNkd8O3gCunGmfX4IcdK9Ibi6SUbrOzvh3sSB2MjvbsunyTh/RD/sd1WkLn8Rgx8GQLCJSLa3EdNM/aDhsIKan9pjoK0uuO0QKPE94vK+iGtfyKhbnh26j7LDgstymqU1Cf9rssEXL0RqSLTDgHgTHPNLRtu0HPBw+z5Ys0CgtsF2ONSlJ4YXiXSquy2+sl8LW3jP/Bduh9qtK8BEXyRHQ1t8YqwLmXsF+rnWFvM622I3rglLz4/Hdvus0S9coIHB1ri8qxXeuyVS3IKx6NzNCO81yGio3Abve/fAFhQo+Yg1zknqgjlZIm1LHYu5fXwgjPdS05SxWDtEF+6kCNyvx6Hi2Vis85PT2tDRmHRvFJqkCVQtjsSfVSPQuVGk8PkW2EvohgcqZCR3tULLx/qoN0qgKu9ReHScNs5JE6nQ0RKHOy6B5s9cV+0tUW+yLrzaI5C890i0Pj0SbTfJadAnc4zOHoFH8gVabToM243QQ/WTMtKaNgINarXQxkjgGdAcN1e1x9t3RHIdPhSNRy6GkAcCpU0ww4nrdUFvg0BnHpihpc0wNDcS6UnOAGzvPgQVnbjn/uiPbww7Ypi7jN5UmuLJexrY1CanOSMH4aAhi8GiUiBNs4EYdEAXWlwFqlsxEJ/WmWFpH/79eCO8umMI9uX519yvDw50UkPPRDnP430xXuc3lPyVkd3SXvg9eAmk/i+XafXBN/m6sHgwP2+RMdocNcMcPYGElu64q24IBnHGA7ue2K/xJ5zZICOHqG7orvQBFi/QuBs9cN8ZXWBck1Ovd0fhG+//QSIFremMRkFDsd81kUoPdMNN2mroeligf9rrYezJX5AcKKNPAfq4RdMXYvm6Tiu6oEeOLjR0EIgV62Fyp+H4bpdAl7ZpYa5pO/TfwPVqf0e8vfUPHKjld2eggxG5/lDyR0468zqhu2Il5N/l8zJUDylbF4LGC9TjQQfseGQE9qiT080/6hgU0QEVy/nepqthv1wNnLlZTr6f2qH5/A2g1UWgnlrqaFPA6+km0NOxathTcxS6O8rJ37wVCnMtsN5XTpmr/4LHtY5Y2lMgb63vYC3XROs0Ob38+Avu/dkEMy/JqSHmO6Te0QX9FQLNXNACfkOskZkJZGn9FiY9tkLXQhl5PHsPS731MOuhSN4PXkOPGG205LpdPPAdxKVvA3MPOe3Xfwc/hukBZAq0P7QRbvV3xNUVAqUHPoC3zyah5j052d99BJZZ43GvrYwkvadgWTgWpY0yyvNshG339DG7TqDaHvWQsVUXP3A2CJW/hFPx4WDdnc/OwHqQsneBxw8ZfR/3Ampn68HMOwJt61QPcSGz0NBCpImuNRCbMwPtavnfnq2BoTucMXqoQN8Nb0GOE6Dbc75W7S0ol2xxfX/ORe/ugZZJdwzi55qoqoGeVV3R/ZhAIc634YMYDY/eyCly5H0Y1qQHCVcEGizeA8VjzvDbRKpZcAm+mS7CteNFCsksh1fac9D5okDSpgqY0+CCZUaco1RXoDBoCi6dI6Po+xWgcgD8HhhLRpXXIXJ8L/TYrCDt3Zegc1UPBP7Nyo7XwGeCARq1yOhy8nUI7rAHArmeG4qX4cA8EVpPywnCq8DcrjN4xMipvlAFqrv64DtOoE+118Bw91K0CeBnqSmC3zIvHDdapKXOF8ELFmD9czlp25RA3/Xu+EgpI6MXxbB/gCuOOx1LofoXIeFbL5z5V6TiXqXQ/bchRqfK+TwWg5IOwZaDcmpKPw87T+0HSz6b7n3KoEN1F0j5R0799hVBvFCMYTcFystLh8zQC3jnnUAeMzKh3uo8xv8RKKwyC05d5hnnt0CG77MgY/IyDB0gUl7PAsjavQTninJK2ZEHRaHzcZyNjO7fzoeiJnf8PiuWagechvQkI8zlWmQi5EP9tZ44f7OMXKxOw6Wp2fAkV06jZufAzZA0cD0kp0Dv0+BV2w3GvZLTirZcEE5exFEBMu4Lh+DZpBLMzZCT89yjMO9sEU7rxtf1SoXRlYWYzGcn7mgqPEo5g3qcf8ZqpsKtYfmYwn3/+4ij8FY/Dy14X8G9Q+AcuRrLuFcW6x8FjYsrsNtZgV5ap0P8Zm+M5twVt+koyHeY/P+/oQWkJUOMYT8c8pRr7MsUcJ1xCcIkgZa6HQKPPSXQjfd52awUeOx+GmpvyinAJxOqxvaCnUr+zpBUaNUvxSMpMso2OQCXPpegE+cKPY0EyPyWjwUzeA9MTIaVrXn4YrecHg5JBGn6SXzjw/VBTADHOydwMV/L/Ugc3A45jkUfOJM8U
[truncated: 2,062,358 more chars]
